# Supplementary material for: Catecholaminergic neuromodulation and selective attention jointly shape perceptual decision-making
Source: eLife. 2023 Dec 1;12:RP87022. doi: 10.7554/eLife.87022 (PMC10691802; doi:10.7554/eLife.87022)
Supplement: Figure 1—source data 1. [file elife-87022-fig1-data1.zip › physiological_data.csv]

	subject	drug	HR_perc	MAP_perc
0	01	ATX	0.0	-2.181818181818182
1	01	DNP	-11.764705882352942	-7.835820895522389
2	01	PLC	-14.705882352941176	-4.580152671755726
3	02	ATX	-1.3333333333333333	5.072463768115932
4	02	DNP	-28.395061728395063	-3.4482758620689653
5	02	PLC	4.285714285714286	-10.33434650455928
6	03	ATX	-9.859154929577464	-2.7450980392156974
7	03	DNP	-14.925373134328359	-10.112359550561798
8	03	PLC	-18.571428571428573	-12.830188679245278
9	04	ATX	4.838709677419355	3.493449781659395
10	04	DNP	-15.277777777777779	-11.923076923076918
11	04	PLC	-19.11764705882353	-7.048458149779729
12	05	ATX	-7.0588235294117645	-4.844290657439437
13	05	DNP	-5.882352941176471	1.6736401673640289
14	05	PLC	0.0	-18.05555555555555
15	06	ATX	-9.803921568627452	6.761565836298926
16	06	DNP	-12.64367816091954	-6.2271062271062325
17	06	PLC	-32.38095238095238	-10.204081632653061
18	07	ATX	-10.227272727272727	-11.842105263157896
19	07	DNP	-29.26829268292683	-15.087719298245625
20	07	PLC	-29.62962962962963	-10.580204778156991
21	08	ATX	-23.25581395348837	12.448132780082988
22	08	DNP	0.0	-14.285714285714281
23	08	PLC	-22.988505747126435	1.2048192771084338
24	09	ATX	2.985074626865672	4.182509505703428
25	09	DNP	-20.58823529411765	-10.661764705882344
26	09	PLC	-25.333333333333332	-11.538461538461554
27	10	ATX	-5.063291139240507	-9.090909090909081
28	10	DNP	-25.0	-15.849056603773585
29	10	PLC	-4.166666666666667	0.41666666666666075
30	11	ATX	6.25	-7.812500000000006
31	11	DNP	-1.6666666666666667	5.907172995780579
32	11	PLC	-4.615384615384615	-21.969696969696965
33	12	ATX	7.8125	-3.6363636363636465
34	12	DNP	3.6363636363636362	-3.3707865168539324
35	12	PLC	-5.0	-11.186440677966102
36	13	ATX	-4.166666666666667	-10.646387832699615
37	13	DNP	-3.076923076923077	-1.6260162601625958
38	13	PLC	0.0	-7.480314960629916
39	14	ATX	-12.903225806451612	11.525423728813555
40	14	DNP	-6.315789473684211	4.152249134948097
41	14	PLC	-17.0	-8.787878787878793
42	15	ATX	-14.285714285714286	-2.4000000000000004
43	15	DNP	-14.285714285714286	-3.3333333333333393
44	15	PLC	-6.944444444444445	-9.387755102040806
45	16	ATX	-27.710843373493976	-7.608695652173913
46	16	DNP	-30.851063829787233	1.1673151750972761
47	16	PLC	-26.74418604651163	1.5094339622641617
48	17	ATX	5.0	-6.070287539936097
49	17	DNP	-13.88888888888889	3.8461538461538574
50	17	PLC	-13.636363636363637	-5.639097744360903
51	18	ATX	0.0	-6.95364238410596
52	18	DNP	-17.391304347826086	-3.448275862068975
53	18	PLC	-12.857142857142858	-7.070707070707071
54	19	ATX	1.1764705882352942	3.4482758620689653
55	19	DNP	-5.970149253731344	-8.59106529209623
56	19	PLC	-4.411764705882353	-4.609929078014194
57	20	ATX	8.823529411764707	7.65550239234449
58	20	DNP	-14.666666666666666	1.9841269841269729
59	20	PLC	-13.88888888888889	3.9473684210526314
60	22	ATX	-10.81081081081081	9.160305343511451
61	22	DNP	-17.333333333333332	-6.71378091872791
62	22	PLC	-25.925925925925927	-4.195804195804196
63	23	ATX	6.382978723404255	-10.658307210031344
64	23	DNP	-1.2658227848101267	4.878048780487805
65	23	PLC	-14.444444444444445	-2.247191011235955
66	24	ATX	6.896551724137931	-3.3457249070631976
67	24	DNP	-13.846153846153847	-9.574468085106384
68	24	PLC	-12.307692307692308	-29.52029520295203
69	25	ATX	-26.31578947368421	-0.34129692832764025
70	25	DNP	-36.170212765957444	-11.228070175438601
71	25	PLC	-32.22222222222222	-9.756097560975606
72	26	ATX	-17.647058823529413	-2.681992337164762
73	26	DNP	-13.114754098360656	1.1406844106463878
74	26	PLC	-26.153846153846153	-9.469696969696981
75	27	ATX	-29.487179487179485	15.734265734265735
76	27	DNP	-4.477611940298507	10.402684563758385
77	27	PLC	-10.169491525423728	2.8368794326241034
78	29	ATX	-29.032258064516128	-6.249999999999995
79	29	DNP	-22.580645161290324	-9.76430976430977
80	29	PLC	-40.476190476190474	-7.368421052631579
81	30	ATX	1.8181818181818181	4.633204633204634
82	30	DNP	1.7241379310344827	-9.056603773584905
83	30	PLC	-7.407407407407407	-4.048582995951412
