# Supplementary material for: Catecholaminergic neuromodulation and selective attention jointly shape perceptual decision-making
Source: eLife. 2023 Dec 1;12:RP87022. doi: 10.7554/eLife.87022 (PMC10691802; doi:10.7554/eLife.87022)
Supplement: Figure 1—source data 1. [file elife-87022-fig1-data1.zip › pupil_data.csv]

	subject	drug	min_pupil	max_pupil
0	01	DNP	3075.5156733305917	6693.146292422936
1	01	PLC	2875.2495026878873	6434.579193242188
2	01	ATX	2933.474105302614	6708.019228905906
3	02	PLC	2967.8858356367587	7086.5800849151965
4	02	ATX	2694.60323998213	6222.04011393712
5	02	DNP	3068.8296832714877	6618.872278183765
6	03	ATX	3460.7487703946217	6446.0014948347325
7	03	DNP	2484.5707762747966	5090.339590911326
8	03	PLC	2328.236221434504	5205.839912857153
9	04	DNP	1806.6390985995217	5445.686141755812
10	04	ATX	2468.438161975932	5968.958444398333
11	04	PLC	2435.4809390920036	3853.308130022799
12	05	PLC	2542.1387582546645	6530.169542475503
13	05	DNP	2704.5346012938226	5859.231630392611
14	05	ATX	2570.188212147869	6331.976734024424
15	06	ATX	1863.3662876799262	5864.607477362069
16	06	PLC	2038.9772650002908	4862.6074722381445
17	06	DNP	1928.563154704937	4882.611529991664
18	07	ATX	3342.0886790407317	6100.818345044345
19	07	PLC	2352.9910349294705	3751.85309645072
20	07	DNP	2569.860650327784	5245.498515722795
21	08	DNP	1824.9808092298356	4139.048832677584
22	08	PLC	1910.516356833746	5315.932477129115
23	08	ATX	2086.8092990547098	5244.136052089663
24	09	ATX	2095.0087311347547	5592.90759290684
25	09	DNP	1938.1686314149022	4818.865360326108
26	09	PLC	2218.3787915640537	4039.596043968216
27	10	DNP	2092.927371292357	3651.407812796909
28	10	ATX	2984.6207013832745	3758.230811784058
29	10	PLC	2877.1404343106074	3351.2062933443494
30	11	PLC	2624.312760670756	5421.587447999442
31	11	DNP	2476.450638871466	4858.063281575096
32	11	ATX	2386.7280422092167	4992.501719075888
33	12	PLC	2176.4069562153204	6537.964552942591
34	12	ATX	2242.4232623085977	5984.530968312889
35	12	DNP	2088.1447172915323	5795.9373124430895
36	13	ATX	2991.9855886196888	6527.569488722362
37	13	DNP	2825.0199286299066	6123.668553674969
38	13	PLC	2384.5882419680074	5749.789920389688
39	14	PLC	2132.1590294078237	5809.78927604589
40	14	DNP	2291.157393051015	5514.397678307658
41	14	ATX	2933.216234676519	6352.215223586378
42	15	DNP	1939.5625203028203	4323.466300519933
43	15	ATX	1901.3980618951782	4882.76057352733
44	15	PLC	1894.5465816524058	4522.379405349014
45	16	ATX	3135.8474051831236	7135.756195094985
46	16	PLC	3508.315332131432	6593.325264524206
47	16	DNP	3473.9666642267607	6905.290908628607
48	17	DNP	2102.3036003564325	4931.445077574142
49	17	PLC	2497.9878525068343	4296.498919098727
50	17	ATX	2865.8484828963337	6187.131479856722
51	18	PLC	2517.0076632909186	7420.103290668964
52	18	ATX	2757.831251653481	6924.299726666745
53	18	DNP	2337.074821593199	6615.14452918459
54	19	ATX	2034.3676716634673	4566.570711148188
55	19	DNP	1881.7086312908214	4048.959637420389
56	19	PLC	2230.007640709635	2923.671431553132
57	20	PLC	2272.6226716889187	4889.937431608515
58	20	ATX	1802.58070018097	5024.685267604982
59	20	DNP	1583.8623304616328	3265.731909130769
60	22	DNP	2522.3346130426185	4282.831854204685
61	22	PLC	2339.13589133749	4438.408499076095
62	22	ATX	2281.1184589504087	4430.98701500528
63	23	ATX	3240.3773851433793	6675.22833357485
64	23	PLC	2420.298489237135	4602.620356176165
65	23	DNP	2327.701012795901	4079.9489213568063
66	24	PLC	2308.98421196944	5024.716757498229
67	24	DNP	1811.7521153556831	4799.951396232693
68	24	ATX	2129.832933554037	5226.555510075938
69	25	DNP	3219.8372997403553	5004.246285030621
70	25	PLC	3538.12537889143	5897.35759678157
71	25	ATX	5085.363829769387	6998.153871184215
72	26	DNP	1677.437455308955	4887.880239703895
73	26	ATX	2408.2620222621113	6495.9703512559545
74	26	PLC	2091.0628585871596	5407.150555234001
75	27	PLC	2397.791404994736	5806.46283477425
76	27	ATX	3165.8906534187954	6410.742823210752
77	27	DNP	2659.154473882669	5141.302612629411
78	29	PLC	3207.58175908276	6402.071381980172
79	29	DNP	3094.7059150182577	6509.1898667768355
80	29	ATX	4330.131125189142	7622.9848158502255
81	30	ATX	3927.4484345209116	6089.2705403091695
82	30	DNP	3387.1078886443756	6201.417376199665
83	30	PLC	3393.351478299187	5676.340060822326
