# Supplementary material for: Catecholaminergic neuromodulation and selective attention jointly shape perceptual decision-making
Source: eLife. 2023 Dec 1;12:RP87022. doi: 10.7554/eLife.87022 (PMC10691802; doi:10.7554/eLife.87022)
Supplement: Figure 1—source data 1. [file elife-87022-fig1-data1.zip › pupil_traces.csv]

	subject	drug	0	20	40	60	80	100	120	140	160	180	200	220	240	260	280	300	320	340	360	380	400	420	440	460	480	500	520	540	560	580	600	620	640	660	680	700	720	740	760	780	800	820	840	860	880	900	920
0	01	ATX	3850.7986680210965	3848.874454710733	3849.728250311852	3848.038221290108	3848.6944688672397	3847.173869080407	3847.6837389458483	3846.291430412319	3846.688501104714	3845.396723066309	3845.7042169834326	3844.4933525822607	3844.727997270713	3843.583671867395	3843.7579186246685	3842.6692898161164	3842.792655506226	3841.751323160433	3841.8312157007304	3840.8305603254985	3840.872999523919	3839.907881824808	3839.9176222283577	3838.9830297863523	3838.9629636358877	3838.055896211373	3838.0139523308844	3837.1374497603447	3837.0704544316836	3836.190402880597	3836.066194443465	3835.229485380054	3835.2493891978415	3834.603647962903	3834.245386803622	3832.059808438885	3829.131900503093	3824.694642593206	3820.722563289992	3816.240982002788	3812.4653502089504	3808.100813534612	3804.300728192533	3799.910752219045	3796.084559272347	3791.7085479291254	3787.8779981652046
1	01	DNP	3784.795441699662	3782.568925415733	3783.666361498701	3781.718495787335	3782.580876670902	3780.834791656021	3781.522901623925	3779.9297017038466	3780.483471813373	3779.0101286457816	3779.4571991061903	3778.0803547404626	3778.4406515294163	3777.1431776932864	3777.431540452095	3776.2005029765046	3776.4282818788115	3775.2536735198473	3775.4297452966994	3774.303663301227	3774.4351030284524	3773.3511963378696	3773.443735592739	3772.3968209410145	3772.455169334419	3771.440961852069	3771.4690445843935	3770.4839604435406	3770.4850684755265	3769.526040741974	3769.5029647456254	3768.567472420383	3768.522822810306	3767.608696082742	3767.5440131672376	3766.6480687761973	3766.5650298227943	3765.68954443479	3765.5973199246464	3764.7397368436086	3764.611671537013	3763.7253506625816	3763.583289926278	3762.8614660434278	3762.973860232772	3762.2016991915057	3761.2834119090144
2	01	PCB	3356.2568373473555	3345.1072552078626	3354.2161804589864	3344.7653281020466	3352.4389511519043	3344.218010749679	3350.8270168139024	3343.537785202846	3349.3256806122026	3342.7667279840957	3347.902055821929	3341.9309350130006	3346.535185265895	3341.0474487267466	3345.211084293718	3340.1278704119563	3343.920065189155	3339.1803711795264	3342.655205572591	3338.210872667636	3341.4114282126952	3337.2237713846207	3340.184925042072	3336.222400164613	3338.9727853146665	3335.209333245822	3337.772746356981	3334.1865846593273	3336.583013689493	3333.155757093608	3335.4021876779807	3332.118197704377	3334.2291138745727	3331.0747641313687	3333.062517074483	3330.0264244178456	3331.9029713444975	3328.9758704113183	3330.7485256196746	3327.9144997432827	3329.587289072239	3326.855388257097	3328.480432462639	3325.861556086345	3327.319706562187	3324.525801980319	3325.773488446493
3	02	ATX	3530.0274842955237	3532.9405953807377	3529.4577528133154	3531.8366151727505	3528.8058432271496	3530.7978984414362	3528.10262268995	3529.801660446607	3527.36529479645	3528.8346778981663	3526.6042052505463	3527.8887520638045	3525.8259491001536	3526.958530543319	3525.034929333962	3526.0403715427374	3524.2341980313954	3525.131711718168	3523.425937884032	3524.230695071824	3522.611751256837	3523.3359448780984	3521.792841104687	3522.446419927827	3520.970130335317	3521.561318665886	3520.1443311821863	3520.680001577782	3519.3160062593734	3519.802006377469	3518.485682414498	3518.9269400279586	3517.6534756995065	3518.054029321599	3516.8197782796947	3517.184760794008	3515.987532133617	3516.3174709724744	3515.144950717326	3515.4363079921113	3514.307028668263	3514.6218201307306	3513.5614763693616	3513.742068856158	3512.3700965848952	3512.3179248383267	3511.7600949297976
4	02	DNP	3127.138738353889	3118.495179522206	3125.275403886701	3117.9246812222273	3123.6127377557327	3117.1982155382257	3122.0761070747326	3116.3709130760503	3120.623910363676	3115.474780785716	3119.231133276665	3114.5296716611347	3117.8818346688613	3113.548552720675	3116.565376796567	3112.5402522385803	3115.2743904507174	3111.510989156387	3114.0036100312313	3110.4652711045205	3112.749173831681	3109.4064456502892	3111.508185838838	3108.337050066899	3110.278431081588	3107.2590445673845	3109.0581944563232	3106.1739736188038	3107.8461124990263	3105.0830227773645	3106.641060028084	3103.987234988369	3105.4424081032807	3102.887633532893	3104.2489638114616	3101.7832666264226	3103.0590323098704	3100.678403153624	3101.8824766946304	3099.578366087064	3100.691059752676	3098.4182295651435	3099.469062451099	3097.401192256959	3098.623705003561	3096.5285311652196	3096.7497202798168
5	02	PCB	3403.831727760987	3378.036749171535	3400.3578138045395	3378.596405465356	3397.5086398916283	3378.6676981889923	3395.0512308012603	3378.4226995709996	3392.8557207700796	3377.961303170436	3390.8440202471297	3377.3454640823084	3388.966361606552	3376.615643013147	3387.189531439707	3375.7993820187776	3385.490518485319	3374.9160788740473	3383.852877294322	3373.979790277289	3382.2645432784575	3373.000951868595	3380.7164657088506	3371.987474640971	3379.2017234895666	3370.945465124536	3377.714929872145	3369.8797061702353	3376.2518331145475	3368.794025940502	3374.8090700096495	3367.691490290507	3373.3837536887368	3366.574374909912	3371.973714646997	3365.4456677666376	3370.5784135874096	3364.306109126636	3369.1899787708903	3363.1495835996852	3367.816174225733	3362.0194887623493	3366.4970851613557	3360.839952932704	3364.9526784101913	3359.393484949131	3363.7668880686606
6	03	ATX	4195.782604067951	4190.653872418235	4194.686069966162	4190.324992033118	4193.708860953798	4189.903510290266	4192.80661548494	4189.422195997459	4191.95460623531	4188.900072493752	4191.137965905013	4188.34893834773	4190.3472205935705	4187.77649894417	4189.5760487894795	4187.187999620419	4188.820071707169	4186.587134864836	4188.076160816995	4185.97658214307	4187.3420217861385	4185.358329411002	4186.615934084784	4184.733883786761	4185.896582771911	4184.104409274155	4185.182945697884	4183.4708171070715	4184.474213564663	4182.83383330136	4183.769752180351	4182.194060471987	4183.06903568074	4181.551904151155	4182.371533230478	4180.907822314648	4181.677378420936	4180.262748362945	4180.985635072723	4179.613704122488	4180.292684241413	4178.966464148864	4179.619738441519	4178.338797349061	4178.921572113647	4177.589840157489	4178.106924068665
7	03	DNP	2684.651917606519	2672.6090135813097	2682.5900205682474	2672.3944714240342	2680.814083478265	2671.9559386847473	2679.21736290119	2671.3722540964836	2677.7403614985487	2670.6891846338026	2676.3473050158173	2669.9351147212833	2675.0153954739703	2669.128580822659	2673.7294193560474	2668.28220068459	2672.47883726044	2667.404860748835	2671.2561178489195	2666.503000480199	2670.0557370782212	2665.581400560757	2668.87355153919	2664.6436836080943	2667.7063923224096	2663.6926474232346	2666.5518022452584	2662.7304902178576	2665.4078274374106	2661.7589171132736	2664.272886527019	2660.7794151898497	2663.145970357416	2659.7932563660434	2662.0254193283467	2658.7998167270935	2660.9099158942754	2657.8045205060816	2659.8084921739674	2656.8085651647516	2658.6874181183025	2655.753112852027	2657.5597342368524	2654.870786285282	2656.781780847255	2653.9719248486454	2654.79367809565
8	03	PCB	2801.343068647294	2795.5809345521393	2799.971685317913	2795.0616505948756	2798.7324079184496	2794.4392098265494	2797.575978260852	2793.749993868536	2796.4749460255316	2793.015120178446	2795.412809170972	2792.247684782435	2794.3790533068145	2791.4562398583116	2793.3666633112266	2790.646606995897	2792.370780353264	2789.8228865036504	2791.3879331816647	2788.988049982396	2790.4155764750917	2788.1443039545134	2789.4518015988197	2787.2933205087165	2788.4951492699665	2786.436392153376	2787.5444903630814	2785.5745351210708	2786.5989218094637	2784.7085265791948	2785.6577137446498	2783.839086061147	2784.7204701849823	2782.9668039222965	2783.786198642576	2782.0909861842792	2782.8543952191458	2781.2157382174373	2781.9316549171035	2780.340194884999	2780.991461412356	2779.423196032012	2780.0540132244605	2778.6458991589243	2779.3623154215384	2777.7993136587534	2777.7147690252623
9	04	ATX	3667.407561515706	3619.679881916574	3662.518179385334	3622.387231865475	3658.8040564509315	3624.1726822191577	3655.8261677428945	3625.3604526238714	3653.3398117170664	3626.138744618786	3651.1978532117746	3626.624271643586	3649.306522646411	3626.8932474124135	3647.6032411649285	3626.997546313359	3646.044651669604	3626.9736972311343	3644.599762796538	3626.8481652307323	3643.245848056236	3626.640619359518	3641.965862139931	3626.3658884950146	3640.7466138452755	3626.0354233341523	3639.5783926458166	3625.6591279829668	3638.4531940243332	3625.2410202976066	3637.3590661412513	3624.788084348257	3636.3116380683214	3624.3342587732527	3635.275278907456	3623.694530148928	3633.9176738489205	3622.628676290756	3632.304099330962	3621.45233109318	3630.7211945015606	3620.285264422457	3629.1618362191653	3619.098910843309	3627.6122264098117	3617.8981237579183	3626.075972756735
10	04	DNP	2739.31847745074	2674.6870017165793	2732.2524460928407	2677.871181639885	2726.771498072463	2679.810723382941	2722.2832551159386	2680.9430975252985	2718.457541892385	2681.522245961265	2715.095829048436	2681.7056518810627	2712.07159350505	2681.5961522811763	2709.3003976387445	2681.263742156942	2706.7237393661135	2680.7577127786103	2704.299807269569	2680.1137782075525	2701.997926414579	2679.3584484424437	2699.795082971085	2678.5118137199906	2697.6736729917334	2677.589378623307	2695.620008097291	2676.6033040960565	2693.6232698031836	2675.5632211345173	2691.6747767249885	2674.4769691126685	2689.7677446291054	2673.3510470896363	2687.895975055005	2672.189260687583	2686.0539670986886	2670.999503710332	2684.2466933603855	2669.788289626576	2682.444647652819	2668.503076085238	2680.640754341661	2667.3343366478953	2679.1748525216412	2666.223197189129	2676.756327406436
11	04	PCB	3169.643286452968	3168.9138522611065	3169.430999949963	3168.8079737422368	3169.235291351359	3168.6890712930717	3169.049932954098	3168.5617379700025	3168.8714631770836	3168.428633958051	3168.6978054776546	3168.291405559783	3168.527637421421	3168.151124755976	3168.3600809257996	3168.008530326856	3168.194535552406	3167.8641183450745	3168.03050758592	3167.718217824344	3167.8678132760806	3167.5714858913925	3167.7064048313323	3167.4231212962095	3167.5436829330215	3167.272632246833	3167.386852689351	3167.1351386169795	3167.235954090438	3166.958114463323	3166.9981913287947	3166.762054558746	3167.0219391577143	3167.036353431211	3166.781684126181	3164.619992520766	3160.774921153471	3155.439812055553	3150.1431890618956	3144.732525744488	3139.7237476316254	3134.4649456481525	3129.433152619058	3124.1272159761074	3119.0692379692123	3113.772264218222	3108.717858887516
12	05	ATX	3380.6834982645737	3387.860751238013	3380.428532848384	3386.3799186652964	3379.984493465754	3385.0485791029496	3379.4222740875152	3383.8143908528727	3378.781386337331	3382.646975490689	3378.0855885419583	3381.5274965775207	3377.3500217874794	3380.4436551981626	3376.5847943242766	3379.3870898796067	3375.7969162585296	3378.351896127312	3374.991349428907	3377.3337744849173	3374.1718708309827	3376.3298492486206	3373.341383661152	3375.3369539041	3372.5001597543496	3374.3527423541595	3371.6554316124466	3373.3871731662125	3370.8086133210822	3372.3990571817117	3369.890212078451	3371.402998044777	3369.1661709620416	3370.770534040644	3368.237424258546	3368.096086023459	3362.918208987881	3360.2801666270943	3354.0774914824256	3351.3064672248047	3345.395963958161	3342.6709935311096	3336.8105012879573	3333.985509372932	3328.167610328393	3325.2900300262527	3319.532906945528
13	05	DNP	2970.5830837549142	2959.054781676275	2968.5207467641135	2958.7526241957653	2966.7311400273466	2958.2375675689923	2965.112650965013	2957.584673020568	2963.608629147749	2956.8375234423256	2962.185006729807	2956.0231532327484	2960.820070583593	2955.1592198009316	2959.499329836452	2954.2577441274834	2958.2127450686808	2953.327193447162	2956.9531419236146	2952.3737042004386	2955.7152580528395	2951.401832723451	2954.4951465335616	2950.41503232792	2953.2897885330203	2949.4159691691766	2952.096842131269	2948.4067406652935	2950.914453645022	2947.388980361277	2949.741104455039	2946.3640583275405	2948.575794833461	2945.333288615612	2947.4172570260707	2944.2962643694523	2946.2634657379276	2943.2561606423164	2945.1222817358753	2942.219811574741	2943.974067671435	2941.1328328463073	2942.790350940632	2940.1400474994844	2941.92110669848	2939.348291100464	2940.3426599804166
14	05	PCB	3425.770013257542	3419.5700960540034	3424.433826436908	3419.16085692727	3423.241517462908	3418.640003782151	3422.139666010058	3418.0470104911637	3421.098477917098	3417.4048054254076	3420.1000310896284	3416.7276156110015	3419.1329001443473	3416.024735863608	3418.1894596307293	3415.3024984645117	3417.2644277858276	3414.565359086227	3416.3540133635897	3413.8165403362673	3415.455480600044	3413.058540838438	3414.5668003922046	3412.292925414579	3413.685770005498	3411.520934987682	3412.813021440085	3410.747483944258	3411.947618699906	3409.9600770763623	3411.0652233189044	3409.1646110752404	3410.253756696764	3408.486016132341	3409.379166681253	3407.121439143715	3407.0426861307083	3404.0361538857915	3403.5340730681633	3400.56129002101	3400.0823349389084	3397.1969500614287	3396.666026404963	3393.8137987001046	3393.233556699438	3390.425465201811	3389.806559009909
15	06	ATX	2699.058296888363	2632.9917454109436	2691.963956062533	2636.3865922753857	2686.4923387077592	2638.5085273683753	2682.0372616987124	2639.805217718063	2678.2608563718336	2640.5365225257306	2674.9599690564	2640.8635938795496	2672.0051300498703	2640.8916639861327	2669.3099364978625	2640.6923606056275	2666.8145267827385	2640.316119034376	2664.476101743216	2639.7994748963088	2662.2633062317777	2639.1696513495895	2660.152638652166	2638.4469556090476	2658.1254822906426	2637.647090444305	2656.1696610385334	2636.786242593389	2654.274149119105	2635.8611500843617	2652.4069254655633	2634.884878669114	2650.6479106451557	2633.986206263583	2648.8599126905715	2632.380426580859	2645.6628810081324	2629.0539640042407	2641.338079462936	2625.3192983570443	2637.09110106098	2621.671129679529	2632.898233034888	2617.9846586843714	2628.7064989931214	2614.275386875954	2624.5352889905453
16	06	DNP	2481.982035402662	2426.1424284955924	2476.0324647027865	2429.0628871251756	2471.4552926005267	2430.9069829105124	2467.7378627667945	2432.053307896006	2464.5944434927187	2432.721619545655	2461.853233684199	2433.0481983027985	2459.4047470058194	2433.1220342903807	2457.175916784786	2433.0036959056984	2455.11611936779	2432.7358382523394	2453.189181523298	2432.3493701938405	2451.3685461232853	2431.867191005085	2449.6342795085598	2431.306793133991	2447.971406336916	2430.681662016914	2446.3672994910917	2430.000727607746	2444.8125877126104	2429.277929911888	2443.30961010665	2428.5178394757486	2441.8153848972875	2427.674086751192	2440.3806328015544	2427.086139376925	2439.5843208035594	2427.189351696798	2439.302067176726	2427.431950760302	2439.018424235805	2427.6081811746144	2438.7398249059434	2427.7743223477646	2438.4856170804474	2427.9266802365223	2438.2449318650297
17	06	PCB	2608.1282351806085	2600.4045147102206	2606.774209974413	2600.2333948972005	2605.6033864399205	2599.9188490886168	2604.54736809216	2599.51138720471	2603.5680407572318	2599.0403249593032	2602.6424914146514	2598.5238409935937	2601.75611994126	2597.9738053671927	2600.8991846959566	2597.3982985477405	2600.064938289213	2596.8030083689446	2599.2485515745425	2596.1920527817324	2598.44650353822	2595.5685379422835	2597.656163871664	2594.934664192123	2596.8752170644334	2594.2921450314584	2596.1029575455814	2593.6441646440753	2595.338158070231	2592.985593979149	2594.5688198766893	2592.319756781064	2593.8354949022387	2591.70546220723	2593.0751519360642	2590.7681216673136	2591.6341686744136	2589.024805693979	2589.6475934853106	2587.09746043216	2587.6891631079707	2585.219871144288	2585.7486663877903	2583.331832844826	2583.8018451729927	2581.439892949048	2581.85864789921
18	07	ATX	4043.288498798578	4026.3419593642843	4041.3876073909773	4027.122529318816	4039.9016952624183	4027.578333575186	4038.6759930626613	4027.8236934408073	4037.6242063470686	4027.9249898427456	4036.694434460804	4027.9233990931484	4035.8535943961983	4027.8458147520355	4035.079604249316	4027.7105453156128	4034.357163147627	4027.5304846210406	4033.6753311879593	4027.3149747164807	4033.0260906412	4027.070971822521	4032.4034304183583	4026.803682938638	4031.80262303035	4026.517133164605	4031.220456861397	4026.215261941075	4030.65411089642	4025.8979415516746	4030.096639015819	4025.568239920632	4029.5638092185823	4025.25253488154	4029.0275870068035	4024.7925268601048	4028.208796002856	4023.9835993141946	4027.164068979705	4023.091220053408	4026.1368765142124	4022.2155269355703	4025.1222679560797	4021.33143665957	4024.1093983408928	4020.4422063281154	4023.1020923332776
19	07	DNP	2925.07605027224	2918.9485226641355	2923.8992792553945	2918.7008649667873	2922.8663946558304	2918.3406310696087	2921.9237105685825	2917.9074724851307	2921.041305066766	2917.4244067181594	2920.2011877192426	2916.9057090122524	2919.391894128515	2916.3607019753804	2918.6057741216464	2915.7957317387754	2917.837528063822	2915.2152680652325	2917.0833690069235	2914.622550231442	2916.340519252669	2914.019983247894	2915.6068953735753	2913.4093906334447	2914.880904936789	2912.792180460781	2914.1613080514385	2912.169453383136	2913.4471252490953	2911.542097028597	2912.7375973912485	2910.91082631877	2912.032025205942	2910.2760776132495	2911.3298821300577	2909.638803137533	2910.63160035459	2908.999214799833	2909.9334902742753	2908.352509734711	2909.2380374193763	2907.721794859573	2908.5747114123196	2907.0785534588676	2907.7883727331314	2906.2525707532022	2907.1169803227035
20	07	PCB	2776.2151534259197	2772.684612584561	2775.565614052193	2772.5726969134257	2774.9991373301855	2772.395534839581	2774.4846942214645	2772.1760472046176	2774.0049842336202	2771.9275436403072	2773.549602256274	2771.658280663566	2773.1119158310066	2771.3736513544945	2772.687497986834	2771.0773275470433	2772.2732811256164	2770.7718958711303	2771.867072604936	2770.4592312474047	2771.467263426858	2770.1407258540294	2771.072646139755	2769.8174363673857	2770.682298449537	2769.4901788430457	2770.2954964633545	2769.159584312069	2769.9116721623755	2768.8261970195886	2769.5304271192813	2768.490409854597	2769.151156407223	2768.152222214718	2768.7737916954206	2767.8135118318773	2768.4000159118577	2767.4722728807214	2768.0189238735816	2767.118050585952	2767.649321169431	2766.8213052044466	2767.3460342409167	2766.4304542552995	2766.6507957604135	2765.6766183970967	2766.6778670950152
21	08	ATX	2729.6234755749265	2675.579324209543	2723.7596696465466	2678.2938258780596	2719.223293181978	2679.9672864193326	2715.518481200312	2680.9658969937987	2712.3688634662917	2681.5022148801886	2709.608269790192	2681.7080538962314	2707.1308036244536	2681.6694862327163	2704.865795691212	2681.445095381343	2702.7642855071535	2681.0761338642956	2700.791277320059	2680.592488483556	2698.921110835998	2680.016374841064	2697.134542025343	2679.364530496499	2695.416656693076	2678.6498813152116	2693.75655585965	2677.8837419474353	2692.1452041192856	2677.070194148625	2690.568305989343	2676.2173056396828	2689.046532734451	2675.367630647136	2687.53507541719	2674.2848495813346	2685.611043718226	2672.662471675104	2683.358045392246	2670.9022199327756	2681.1416164201996	2669.156403100067	2678.9530571961886	2667.3883696577454	2676.7749916084276	2665.604003539944	2674.6122343599773
22	08	DNP	2607.559926816604	2567.7917917613768	2603.3921152939834	2569.945523547953	2600.2019927928286	2571.331874550035	2597.6242582596537	2572.220622555121	2595.4552972775805	2572.7683709147077	2593.5726773225997	2573.0722391130707	2591.898369524377	2573.1956461592613	2590.380301184609	2573.181765187213	2588.9823985818316	2573.0609824106873	2587.678832577867	2572.855292671339	2586.450781271799	2572.5813194882267	2585.2841878990207	2572.250727037653	2584.1664569703594	2571.8726074406163	2583.094426177261	2571.465240958883	2582.061536039813	2570.9967389505655	2580.9957745740203	2570.48657972051	2580.1434276821724	2570.290606867953	2579.1230647582147	2568.1385652447675	2573.974309209035	2561.103552964857	2565.5157017690094	2552.9540953407823	2557.2243361110113	2545.1067257337713	2549.038533218713	2537.1962364590577	2540.811283520107	2529.261978151204	2532.603184271497
23	08	PCB	2703.939339138835	2652.2574704499566	2698.3677587491034	2654.8895937866	2694.0652299202243	2656.526048500879	2690.557643374222	2657.5169631173685	2687.580746697474	2658.0655771321076	2684.97565072961	2658.2979296181843	2682.6410959228306	2658.2963242870546	2680.509505080045	2658.1167804549905	2678.534057840558	2657.798747864004	2676.68129169646	2657.370810274894	2674.9266564615564	2656.8541851090686	2673.251733173607	2656.264953880121	2671.6424343291123	2655.6155266886108	2670.08779459573	2654.9156257935897	2668.5791616615916	2654.1730227506	2667.109659886829	2653.393916744015	2665.6734515423946	2652.583096871957	2664.2662562907653	2651.74628166449	2662.885862405324	2650.8842809177345	2661.518931046205	2649.991713020777	2660.184076645064	2649.136995220273	2658.9185137199397	2648.158826189532	2657.29656062375	2646.891072630556	2656.487701882266
24	09	ATX	2670.397662890261	2665.9530838378687	2669.3238109582585	2665.5349073449447	2668.3519973157545	2665.0378999466902	2667.4443702473827	2664.490025007682	2666.5798303898773	2663.907517374309	2665.7456916593387	2663.3004471443387	2664.933869851907	2662.675391588167	2664.138971118455	2662.036830082243	2663.3572601658584	2661.3879153908233	2662.5860603426177	2660.730929280566	2661.823430563256	2660.0676169510984	2661.0679263600423	2659.39914323023	2660.3181305038097	2658.7264233218352	2659.574068743005	2658.05207027721	2658.8350720085523	2657.370275317012	2658.0892625186984	2656.684033378062	2657.378773351829	2656.053547666938	2656.639040964092	2655.092901114324	2655.197406222222	2653.304654830088	2653.1931156008873	2651.328931234725	2651.217039077865	2649.4062471600214	2649.258803060953	2647.4744676677115	2647.293559964773	2645.5402019987496	2645.331673046098
25	09	DNP	2304.724382751725	2298.720437548162	2303.5159153309937	2298.4180306309017	2302.4479482151182	2298.006123539115	2301.468161389404	2297.5233639959656	2300.547389903401	2296.992189908024	2299.6680969576487	2296.4265185937597	2298.819106208039	2295.8354395608	2297.9929601361086	2295.2251432567805	2297.1844941257896	2294.5999847743565	2296.390002574967	2293.963113665195	2295.6068089095447	2293.3169646968586	2294.8329265701477	2292.663082167784	2294.066241286765	2292.002688011694	2293.3072525368707	2291.3403431583533	2292.5550429099603	2290.6646792687875	2291.787313712119	2289.981130049054	2291.084398579228	2289.4039370450655	2290.32372206582	2288.1991981321385	2288.2265656015097	2285.4210345054344	2285.0577910363854	2282.2863275259556	2281.9408836624716	2279.252262848855	2278.8562190026314	2276.200617154248	2275.7566241692707	2273.143879575336	2272.661887537674
26	09	PCB	2512.056652539263	2510.832037015354	2511.659098307653	2510.606266756486	2511.288370159877	2510.3599819691453	2510.934564134833	2510.100500993795	2510.592159345041	2509.83207319483	2510.257836361982	2509.5573348410053	2509.929479981202	2509.2780082602485	2509.605678904733	2508.9952664474076	2509.285455673879	2508.709936055823	2508.968112061099	2508.4226165746322	2508.653136148255	2508.133753463196	2508.3401442714576	2507.8436848971323	2508.0288433905926	2507.5526719014533	2507.719005037267	2507.2609192297696	2507.4104516906436	2506.9685953340277	2507.103041956568	2506.675817977719	2506.7966291972593	2506.382690819162	2506.4912209741688	2506.089493291462	2506.1867130552714	2505.795584144045	2505.8818951603903	2505.5015459496085	2505.581632292426	2505.21411439535	2505.280157766423	2504.8997794222455	2504.9386692917424	2504.6067044210768	2504.768127213042
27	10	ATX	3013.048810744709	3003.9480340793057	3011.9455523422257	3004.279685978396	3011.0642429214095	3004.437133109897	3010.3219465995744	3004.481623181295	3009.6724385581047	3004.448708337436	3009.0879253655826	3004.3604359243263	3008.5506943775385	3004.2312024345915	3008.0489256528404	3004.070808718474	3007.5744314944873	3003.886151688414	3007.121346694413	3003.682222240134	3006.6854055247127	3003.4628113455124	3006.2634264776257	3003.2305207506743	3005.8524407381374	3002.9873846666187	3005.4520662400328	3002.738236911982	3005.0608215159746	3002.473437954076	3004.658130687245	3002.198340623446	3004.3157984696923	3002.016047551954	3003.9232703116277	3001.2669953988243	3002.3305046539112	2999.100955930786	2999.7754117407567	2996.6123022078673	2997.267958629368	2994.21228146366	2994.790326641088	2991.7947589249507	2992.2999657890573	2989.3710795984625	2989.8144955627367
28	10	DNP	2457.7856519268603	2458.5759666023305	2457.413851497676	2458.0410107935004	2457.0172774844605	2457.5263050571675	2456.6053375455276	2457.0249024555114	2456.183282557235	2456.5327666588096	2455.754274070256	2456.0473932052505	2455.3203294389236	2455.567146415635	2454.8827966143804	2455.0909132081333	2454.4426106830365	2454.6179102153783	2454.000440854216	2454.1475704394043	2453.5567787187447	2453.6794735675794	2453.1119936854593	2453.213302262418	2452.6663693736587	2452.7488118821325	2452.220123460546	2452.2858078268346	2451.7734329407667	2451.824157935859	2451.326459099585	2451.363715429415	2450.879190707072	2450.9042633584577	2450.431943212396	2450.4465365595997	2449.985410966912	2449.9887008847777	2449.534402302764	2449.5278256986594	2449.0923741570227	2449.0972189041413	2448.6700176676386	2448.5981076750018	2448.057753623634	2448.0100480040833	2447.9427493325334
29	10	PCB	2683.482425529077	2681.624099109676	2682.9586591582074	2681.368198174507	2682.4765550458537	2681.0800479960412	2682.0206390008743	2680.7710788356726	2681.582288128869	2680.447925339194	2681.1563190475126	2680.114702230589	2680.739429177291	2679.7740967875384	2680.329415394879	2679.427939350791	2679.9247523780346	2679.077517621185	2679.52434560518	2678.7237628580074	2679.127405852403	2678.3673977137087	2678.7333481464475	2678.0088731216365	2678.3415336537037	2677.6485469566915	2677.9521561709594	2677.2878604486423	2677.5649464794965	2676.923130236437	2677.1727434203103	2676.5560882551777	2676.8014377659947	2676.2235174756315	2676.411569656769	2675.68903476328	2675.5912959533666	2674.647974327207	2674.425941325784	2673.4922794547892	2673.277362324196	2672.369174262298	2672.139241760866	2671.2405801091345	2670.9963872419503	2670.1105319211338	2669.8552143116517
30	11	ATX	3003.933041549411	2997.1258441871278	3002.601102412383	2996.8241039143118	3001.429049711172	2996.398002208752	3000.3573985484563	2995.8914804957008	2999.352988784115	2995.330050484304	2998.3958810071326	2994.7295362418613	2997.4733680431636	2994.100272927392	2996.5769701780796	2993.4492965944346	2995.700813137976	2992.7815633546115	2994.8406994849606	2992.1006651988687	2993.99355069726	2991.40926937204	2993.157058188279	2990.70939803415	2992.329456598649	2990.002611670174	2991.509374211478	2989.2901376824625	2990.6957327503114	2988.572946994147	2989.8876480466324	2987.8518014209017	2989.084450017252	2987.1274689902716	2988.285691503581	2986.4002346829693	2987.4900549404956	2985.6699052843605	2986.699038406111	2984.942318056662	2985.915194538079	2984.2035682675564	2985.10359269526	2983.4438267026726	2984.3687391141784	2982.8822849274343	2983.730194416086
31	11	DNP	2744.1870725587837	2734.8334785326397	2742.7047771534467	2734.795941184696	2741.4464570215696	2734.583675466174	2740.328661724577	2734.258319113035	2739.3048748618826	2733.8556550816234	2738.347126776751	2733.3978762832553	2737.43759148669	2732.8994752669264	2736.5643754651487	2732.370325574114	2735.7192446206323	2731.8173625756613	2734.8962628827862	2731.245588350913	2734.0912175803505	2730.659045429848	2733.3010202569913	2730.0597646804804	2732.521269948882	2729.4494147679284	2731.7558851672975	2728.8416417354442	2731.0034658545906	2728.1959385652685	2730.189033101081	2727.529646742887	2729.5888459396683	2727.2330014055256	2728.784025563979	2724.791622853633	2723.395849421069	2716.9652522371034	2714.33206949188	2707.921002228321	2705.4410447880678	2699.224169116218	2696.6559871970903	2690.469428024474	2687.8157508429076	2681.6991929747974	2678.988345658083
32	11	PCB	3043.351131494944	3027.4968359663035	3041.211187478724	3027.8373087345426	3039.455656783224	3027.8776668047813	3037.941265540941	3027.7237313831297	3036.5881490787506	3027.436935262216	3035.3482842307562	3027.055379602194	3034.191064883178	3026.603946457092	3033.0960665158354	3026.099576149204	3032.0491406255887	3025.5541927787935	3031.040157077654	3024.9764284301514	3030.0617358711575	3024.372810704376	3029.108366730522	3023.7479127936967	3028.1750961665975	3023.1053011528825	3027.26073327387	3022.45224569327	3026.3627084884856	3021.77590637609	3025.4521879590206	3021.084059677654	3024.628001930342	3020.5194012941647	3023.737173798939	3019.171275894129	3021.1912167271753	3015.865726699479	3017.3185361857254	3012.11431329318	3013.513776136855	3008.4851313850936	3009.7521731383163	3004.8316875495107	3005.974819133081	3001.16980954516	3002.206056644551
33	12	ATX	3119.154776813061	3061.6473890487373	3113.076494618217	3064.707576839351	3108.412149918194	3066.6589995423583	3104.6336353359607	3067.8916665307424	3101.446597690735	3068.631968832832	3098.6740474774556	3069.0203039163353	3096.2031901382907	3069.148352551683	3093.9587486729483	3069.0785112642934	3091.88856434698	3068.8547328799773	3089.955393275176	3068.5088793255054	3088.131818900125	3068.064386746259	3086.397225431036	3067.5396917864286	3084.7371753100056	3066.948956302911	3083.1356445908614	3066.2952296471526	3081.5829155062447	3065.6144645556074	3080.119431274585	3064.9029956723894	3078.5579551478663	3063.912297582914	3077.1663127134457	3064.2889725089367	3078.798436390165	3068.1526372102335	3082.857839046762	3072.7864070017727	3086.828916299411	3077.171419802872	3090.7525173395693	3081.574820888944	3094.731497826131	3085.971126674339	3098.7194521400916
34	12	DNP	3031.001811905212	2968.9082572153943	3024.4324988104704	2972.2046996355443	3019.3894701094564	2974.3040195047047	3015.302614618668	2975.6272478362307	3011.854164215309	2976.4187855225996	3008.8530486831405	2976.8302000530043	3006.177497953868	2976.9604663056584	3003.746245930504	2976.876951209679	3001.5029875353	2976.6270959133567	2999.407481302382	2976.245274487444	2997.4302035328956	2975.757002386991	2995.549003881066	2975.1816184188647	2993.746940907579	2974.534046237811	2992.0108292125233	2973.8259779387063	2990.3302633261824	2973.066751979574	2988.6969692370026	2972.263831317154	2987.1039692551226	2971.4230084876885	2985.546038484869	2970.550890797764	2984.0203431342343	2969.64906878864	2982.5125545503965	2968.7118346151797	2981.0404283668486	2967.810705369675	2979.6464144053493	2966.785457815421	2977.885668834937	2965.4352850941154	2976.932220197408
35	12	PCB	3431.173282339294	3366.3431767814477	3424.3499002440744	3369.824176189842	3419.1209756368216	3372.0550829510817	3414.8910260553644	3373.475663962196	3411.3281444850372	3374.341193583601	3408.2327609956965	3374.8099812682813	3405.4776900237803	3374.9854038135127	3402.9780516168976	3374.9378220785084	3400.6750362796515	3374.7167889845978	3398.5266236338925	3374.3582132396295	3396.5019564366107	3373.8886822351305	3394.5778696299026	3373.3285571673014	3392.7370610833746	3372.6935301578505	3390.9645715295196	3371.9933840935387	3389.249507980426	3371.2463890437857	3387.5982435863407	3370.4570490054475	3385.947102577207	3369.5521987473458	3384.375736663571	3369.050879661396	3383.77375553938	3369.619493300349	3383.951646741625	3370.410523214996	3384.1198334962896	3371.107320904396	3384.2889647980383	3371.7952895703284	3384.4895606516375	3372.4682588916376	3384.705747230722
36	13	ATX	3782.891841669153	3779.668692545846	3781.74016584506	3778.9613100436145	3780.6579189744016	3778.2007506137124	3779.61942929466	3777.40598065728	3778.610391426283	3776.5880092491057	3777.622207200326	3775.753664145792	3776.649399497661	3774.907404719158	3775.6883150367657	3774.05226719023	3774.736424314319	3773.1903907816304	3773.791920943128	3772.323326561679	3772.853480810707	3771.4522267651255	3771.920111633266	3770.5779663895432	3770.9910564798656	3769.7012212303075	3770.0657227268784	3768.8225159018557	3769.14364870007	3767.942300280222	3768.224501194392	3767.060888018985	3767.307800024293	3766.1783450084367	3766.3935631250247	3765.2961079998836	3765.4827554651138	3764.412165804629	3764.567290786102	3763.520691160713	3763.664403023625	3762.672928072114	3762.801475930883	3761.7369972600645	3761.6516390634392	3760.6043889466882	3761.154382785942
37	13	DNP	3540.7343976543357	3535.7263973057657	3539.5013140387973	3535.232492960823	3538.3833974454824	3534.649422193985	3537.337798947908	3534.0088183590365	3536.3406631102416	3533.329027369459	3535.377660089768	3532.621419193217	3534.4396645852216	3531.893414875695	3533.5205921446714	3531.1500672641696	3532.616232358041	3530.3949272327745	3531.7235586522843	3529.6305587217353	3530.840405807749	3528.858989557264	3529.9651777483928	3528.081366523574	3529.095884185347	3527.298613315508	3528.233752288811	3526.5161170146253	3527.378053233913	3525.7187530797855	3526.500293221604	3524.9132240098847	3525.704744701782	3524.247120751453	3524.8329990431853	3522.7703354340956	3522.2302238355296	3519.25844406881	3518.239395302944	3515.286290879696	3514.3147715580208	3511.44546994288	3510.431053889472	3507.582846465686	3506.527313011578	3503.714526840948	3502.6292464566286
38	13	PCB	3138.5349538109986	3137.675282947487	3137.477607228428	3136.6733327432635	3136.428936301736	3135.6649604383133	3135.3858285535534	3134.652484072357	3134.3465345702057	3133.637261378693	3133.3099969685327	3132.6201409845894	3132.2755405297926	3131.601681490098	3131.2427131627655	3130.5822620950958	3130.211199414071	3129.562160426669	3129.180798218726	3128.5415901828082	3128.151298061494	3127.520560959	3127.1225084529833	3126.499554124391	3126.09521752463	3125.4788960963338	3125.0666804786583	3124.453199662614	3124.036787547928	3123.4416787119917	3123.039241654917	3122.436947672322	3121.9471688796657	3121.2609275047143	3120.9518251315158	3121.0643309448433	3122.056145910402	3123.3298699489815	3124.8445711802765	3126.151373786983	3127.5562543891697	3128.8129093394336	3130.221526688435	3131.5000933153237	3132.913967825353	3134.1936980160317	3135.6023291966167
39	14	ATX	4145.869266986855	4096.682926429703	4140.964982748994	4099.618887028063	4137.273839916942	4101.6036870391845	4134.3427606909	4102.9719246629475	4131.919210361828	4103.9178259720375	4129.851343738114	4104.561840571586	4128.042389017844	4104.982621701452	4126.427764269812	4105.233706508309	4124.962726007527	4105.352789631092	4123.615277474485	4105.367174156352	4122.361993953235	4105.297242727772	4121.185326108161	4105.158077146156	4120.071129279214	4104.961351415873	4119.010995824591	4104.720580240806	4117.996697599969	4104.428349215575	4116.995536307356	4104.096353743601	4116.100186653384	4103.86710069202	4115.158426871145	4102.85524800482	4112.618629734786	4099.918248463406	4108.799042288474	4096.532136065932	4105.057879134352	4093.252373135282	4101.369477090462	4089.937625477725	4097.675337560214	4086.6045637079847	4093.9979361794935
40	14	DNP	3262.5557800023794	3208.199422100304	3257.0653153852313	3211.3664734927474	3252.9143887742043	3213.483283899317	3249.602737772135	3214.919301277777	3246.851524135719	3215.8889844388636	3244.4930845299123	3216.525332548716	3242.4205653857625	3216.9151955027833	3240.5626548785544	3217.1176875455544	3238.8699442777033	3217.1744381397466	3237.307120572215	3217.1156104110655	3235.8482757610504	3216.963594256392	3234.4739718727096	3216.7353584151824	3233.169340420771	3216.443998619964	3231.922816225557	3216.099782619531	3230.7252615923517	3215.7108644478703	3229.5693678748808	3215.283849559963	3228.449278469476	3214.8240804581073	3227.3599250374705	3214.335601043762	3226.2974805802323	3213.8236269855493	3225.2607049795597	3213.2893805072435	3224.236255876802	3212.723636417686	3223.238250551602	3212.1986325080024	3222.328224652883	3211.5809296961233	3221.047304339055
41	14	PCB	2881.2610213880016	2832.257980555602	2875.7785333923634	2834.538826690189	2871.4975590960426	2835.8777264590885	2867.969302132513	2836.6061006271607	2864.9436441830026	2836.916312719129	2862.2702071409985	2836.9276493018065	2859.853162279141	2836.718000894165	2857.6285603911197	2836.340380180849	2855.552096696868	2835.8321202721195	2853.5921133432166	2835.220272961648	2851.7253718547518	2834.524886350651	2849.934431608922	2833.7612550578842	2848.2061513741533	2832.941172215792	2846.5295950847035	2832.072684834599	2844.896566035446	2831.167185415451	2843.3076872011693	2830.2289860177543	2841.7306986951394	2829.225036716425	2840.20193590703	2828.4038540167503	2839.143481576524	2828.0837651152356	2838.4640057406627	2827.8624569585622	2837.7868649319885	2827.590067863657	2837.116289084423	2827.3079829705516	2836.466195393673	2827.013840495976	2835.828335709216
42	15	ATX	2665.8619748272386	2619.7958565037966	2660.8917645034844	2622.1374850886973	2657.0527143797203	2623.591755686445	2653.922257748452	2624.4707335656126	2651.2648697068284	2624.955563808696	2648.9389343513294	2625.1585835887136	2646.8542004978553	2625.1531491263586	2644.950437788391	2624.989189535019	2643.185916326345	2624.701865497574	2641.5308120163204	2624.316652834611	2639.96324454368	2623.8524618965585	2638.466798327372	2623.323624077232	2637.0289172203784	2622.7411997239105	2635.639835888148	2622.11386092808	2634.291837728602	2621.4484898509927	2632.9787495565656	2620.7506730614928	2631.6956529673835	2620.0249337517284	2630.438204772489	2619.2745256317558	2629.2031337396897	2618.50433206215	2627.9903888896283	2617.7154031540704	2626.7852839690163	2616.8939191142144	2625.601378297093	2616.1248949155433	2624.526985342928	2615.2755775923197	2623.0170146264336
43	15	DNP	2541.977320605596	2511.3676462835524	2538.7532610282656	2513.0114588554675	2536.28252190395	2514.0646602023326	2534.2837366959093	2514.735034566135	2532.600087985819	2515.143189789693	2531.1372883774793	2515.363918449284	2529.8352506546494	2515.446058865698	2528.653875734812	2515.4228515896853	2527.565381999897	2515.3177045650637	2526.5499144637483	2515.14757779561	2525.592906882101	2514.9250602441525	2524.6834312760934	2514.6596922883245	2523.813128910688	2514.358836353483	2522.9754996660918	2514.0282663385674	2522.1654083021217	2513.672560224484	2521.3787374108283	2513.2954303613697	2520.6122352201596	2512.899942415441	2519.863035525653	2512.4881032327494	2519.1286105169834	2512.0630981476465	2518.410062048737	2511.627798813554	2517.6974307551154	2511.165031118962	2516.9866421777374	2510.7366623716616	2516.3919769212757	2510.3329154762496	2515.496019452319
44	15	PCB	2609.48010503134	2580.1299983174968	2606.263540467277	2581.5670862338284	2603.7667372687206	2582.4393768174823	2601.7208046083038	2582.945450786803	2599.975864050471	2583.2005839703857	2598.4417932226	2583.276267438599	2597.0611553690505	2583.219186345778	2595.7956182738317	2583.061118026621	2594.6186236199555	2582.8244394967564	2593.511185554968	2582.5253625203454	2592.459386549553	2582.175948351167	2591.452790789352	2581.7852525232806	2590.483246965846	2581.3602716608407	2589.545022147062	2580.9075134475634	2588.63321748242	2580.42789790978	2587.7377951197627	2579.926303618767	2586.8785418181933	2579.437860074062	2586.018224755342	2578.756584239938	2584.7920142287235	2577.6159502720993	2583.2733493560454	2576.3627801512675	2581.7795968056275	2575.128092604691	2580.303949088435	2573.8794473980433	2578.832030323685	2572.6213560670885	2577.3685555055977
45	16	ATX	3918.939285526586	3845.3094448662723	3911.210432012686	3849.281203292309	3905.2917963717723	3851.8333936756308	3900.5072709492533	3853.4653276837585	3896.48000500675	3854.466847770578	3892.98340186316	3855.0177027680793	3889.8730499191497	3855.235270263956	3887.052572605858	3855.1994428603775	3884.4551955691104	3854.9664823396242	3882.033194894051	3854.5771536420793	3879.7515576691767	3854.0617162529707	3877.584015339275	3853.4431024082783	3875.5104742913286	3852.739009920834	3873.515308731418	3851.9633194258495	3871.586171637763	3851.127032498086	3869.7131585344	3850.2390822540265	3867.888476753949	3849.306863307408	3866.105172877846	3848.3350251320644	3864.3570577342734	3847.331678453761	3862.647913323407	3846.304155752026	3860.950493412553	3845.2040280151655	3859.2540936109513	3844.2036539507358	3857.877394168002	3843.273100736472	3855.65131225919
46	16	DNP	3857.6404082749705	3804.1485835056824	3851.8031014683656	3806.795737524063	3847.2786492354135	3808.413578338513	3843.5767365565116	3809.3642059956014	3840.4240767517135	3809.857810088374	3837.656348551016	3810.0247402557593	3835.168830834172	3809.9501152017215	3832.8916367337383	3809.691870257354	3830.7763462325943	3809.2908042666686	3828.788354157227	3808.776478210195	3826.9022731244313	3808.170834927724	3825.0990568042807	3807.4905028572766	3823.3641360758197	3806.748315767912	3821.686187256421	3805.954343304114	3820.0562537662368	3805.1165326688924	3818.4671302878533	3804.241414189756	3816.9133617491884	3803.3344845392166	3815.3894834349185	3802.3978814110737	3813.8903931115296	3801.4407056982905	3812.4266296431856	3800.470430247832	3810.954924780417	3799.403549242605	3809.4663719307796	3798.533033941551	3808.488919723266	3797.767301993168	3806.0306378826867
47	16	PCB	4068.5949199227803	4013.191824342371	4062.8367768980165	4016.2457126365566	4058.4422382424423	4018.230683241752	4054.9020817232845	4019.5228004767546	4051.93247802486	4020.340361845293	4049.362764786462	4020.818745907019	4047.0841782923285	4021.046355455354	4045.0241332369997	4021.083362494628	4043.132340102914	4020.972138290717	4041.372849110872	4020.743379659032	4039.7193068764395	4020.4199220886703	4038.1519525633303	4020.0189162615065	4036.655363582883	4019.5536126256047	4035.2186498862457	4019.0362609506733	4033.832534821645	4018.468853948357	4032.4784556207537	4017.8605325212275	4031.192213933456	4017.275470900005	4029.9058119199385	4016.3387491453163	4027.954783521773	4014.565246961341	4025.472762217671	4012.5865433068857	4023.0374256906807	4010.641335296349	4020.636415604404	4008.6706707524777	4018.2433751448884	4006.6827999938714	4015.8669122160604
48	17	ATX	3829.9364789656015	3787.45332364846	3825.2645674956984	3789.5170985391073	3821.634720849223	3790.7635078085505	3818.6576817122186	3791.480019602272	3816.116488698727	3791.8335022694882	3813.880686788527	3791.9274400935606	3811.8671380064807	3791.8294094618404	3810.020357295697	3791.5854003814197	3808.301898655497	3791.2278122791154	3806.684319498821	3790.780136376364	3805.1473921154206	3790.259590763062	3803.6758932121143	3789.679914149491	3802.2595386955645	3789.0516415280335	3800.8854322707007	3788.374805103399	3799.546389566223	3787.68368233312	3798.285919684892	3786.9725521913324	3796.9145210581846	3785.9859287540644	3795.7072733087325	3786.4046348456277	3797.580858534676	3790.3928614655038	3801.926895731454	3795.1742302150546	3806.1763903157675	3799.707114721386	3810.3717635014573	3804.263775625668	3814.618710310519	3808.817614744368	3818.870339445905
49	17	DNP	2707.421635567386	2692.123348019596	2705.461908741674	2692.5660598002637	2703.874338707724	2692.718037868153	2702.5202101511454	2692.6817421204014	2701.3221897308613	2692.5166605312656	2700.233771290631	2692.2596914695596	2699.2253131274547	2691.9349335921447	2698.277031986741	2691.558792497149	2697.375220949577	2691.142821883441	2696.510080441754	2690.695392929975	2695.6744297667333	2690.2227405372173	2694.8628862817327	2689.7295278974584	2694.071208954619	2689.2193604834515	2693.2965464015497	2688.6958175351765	2692.5363738074543	2688.158615984409	2691.7841709512513	2687.610572512325	2691.0551927773245	2687.0768998434282	2690.3226227956993	2686.405562155061	2689.318577972388	2685.40010172051	2688.0974944325253	2684.315262750421	2686.893117313073	2683.2471107671836	2685.700744029431	2682.1715315548045	2684.5100078259684	2681.0916041508112	2683.3246023533325
50	17	PCB	2817.9708386542648	2807.8313371693803	2816.7499522850367	2808.2093486986687	2815.7767336794996	2808.393677620522	2814.958793513777	2808.4525572675234	2814.244635365906	2808.425596316377	2813.603295577923	2808.3373587261112	2813.0150414076506	2808.2038851719067	2812.466704297172	2808.0360938510466	2811.9491609598454	2807.8416736971835	2811.4558914294844	2807.6261958959617	2810.9821128106278	2807.393796076499	2810.524237304206	2807.147608282683	2810.079520372614	2806.890050712051	2809.6458297737486	2806.6230239987976	2809.2214833002913	2806.3480231784674	2808.805106127158	2806.0662555240137	2808.3956982679233	2805.7788823632795	2807.992360526991	2805.486084610358	2807.5933039919582	2805.1889083060446	2807.2022801688454	2804.894147501946	2806.8143177758134	2804.5726695508743	2806.3934789859363	2804.267454668291	2806.139159982774	2804.180093695431	2805.715347017875
51	18	ATX	3579.9702837650198	3505.737935137904	3572.2146070184467	3509.785575273851	3566.285197387037	3512.4011905029133	3561.4999626424487	3514.0885084572797	3557.4787219093823	3515.139931414163	3553.992878609206	3515.7367940821773	3550.896747545044	3515.997508728825	3548.0931031363593	3516.0026731450266	3545.5145839847196	3515.8090425805085	3543.113038477539	3515.4577356427344	3540.853162538135	3514.9793268482836	3538.7084806894986	3514.396822545013	3536.65841535382	3513.727992945016	3534.6881344845365	3512.9887460716895	3532.7852071391994	3512.1835062327527	3530.9278607904203	3511.323836190485	3529.152428938733	3510.479375803333	3527.385357063687	3509.2533600608167	3524.9201264447274	3507.1318223022768	3521.8976306262957	3504.785984716401	3518.9301017137745	3502.469850574495	3516.0040302891475	3500.121979542515	3513.09111394724	3497.751464105231	3510.199692635556
52	18	DNP	3147.825645200414	3065.68467221302	3139.0051801620816	3069.902786008784	3132.201770762208	3072.538619981777	3126.6619205280886	3074.1486314996478	3121.965653498971	3075.0558293676254	3117.860446635478	3075.460528007313	3114.185367174193	3075.493532769056	3110.8330148011332	3075.243877704989	3107.7289799488653	3074.774255761202	3104.8200654736484	3074.1300837460203	3102.0672890589403	3073.345180526487	3099.441427510604	3072.4448418787933	3096.9194674336286	3071.448621257779	3094.4858852291122	3070.3758469105046	3092.1269676410698	3069.2252455273	3089.8078105433774	3068.011978237463	3087.609341882251	3066.870262826547	3085.3888073218395	3064.9917556798387	3081.721564373343	3061.3318196171163	3076.896915065901	3057.2451549054413	3072.157767440456	3053.2427126554912	3067.4790678877725	3049.1963512574557	3062.805654706461	3045.1224962949973	3058.157046248587
53	18	PCB	3591.307317909916	3510.468504748044	3582.6933376765405	3514.6944964936492	3576.066259110947	3517.36246945908	3570.6839237599943	3519.0204998894906	3566.132688160026	3519.9867215152854	3562.1638442819385	3520.45842004764	3558.618895676733	3520.5644203297156	3555.392069450538	3520.392402166127	3552.4100825098276	3520.00411311001	3549.6205707476306	3519.444296343407	3546.9850909732177	3518.746100807806	3544.4747883633295	3517.934846204213	3542.0679816698485	3517.0300522577963	3539.7464044873823	3516.0446690125814	3537.496491927344	3514.9987914339567	3535.3214837453847	3513.8990686374736	3533.1597151503233	3512.679150974848	3531.083766411613	3511.8254154915694	3529.92300133204	3511.9616111257733	3529.4991801874016	3512.297305827108	3529.0738187398797	3512.5377698579455	3528.6561200052233	3512.7637028020586	3528.2737887602707	3512.969826974546	3527.9112114993986
54	19	ATX	2474.255501537388	2469.0356838564267	2473.35736844576	2468.9367266389563	2472.5832500813926	2468.74139829222	2471.887046825943	2468.4837568921575	2471.243052749565	2468.183580565066	2470.635807116282	2467.8531392799846	2470.055455351242	2467.5004483048324	2469.495419576215	2467.1309629252337	2468.951140845763	2466.748530814012	2468.4193740096366	2466.355946804119	2467.8977031397503	2465.955204125549	2467.384298209965	2465.5480724732	2466.878269552095	2465.135892952879	2466.377090499466	2464.7166339983687	2465.879889982512	2464.3015175910195	2465.404432252643	2463.887092848485	2464.8808768709823	2463.376543077846	2464.413279079358	2463.3989260676303	2465.0955501554026	2464.764615188017	2466.7003520890034	2466.4324812713776	2468.2654423002414	2468.0116227489493	2469.807182161757	2469.6036501676585	2471.3655990005136	2471.198218425069	2472.9234550661636
55	19	DNP	2580.7663964875187	2582.729421712081	2580.3886995942494	2581.991039331242	2579.955219215642	2581.2963708197703	2579.486771234916	2580.6300435618687	2578.9949640074465	2579.983131738049	2578.486780761378	2579.3500989592853	2577.966673059316	2578.7273290945877	2577.4376146557506	2578.112366348166	2576.9016705876156	2577.5034692916315	2576.3602834040807	2576.899360830363	2575.814605402207	2576.2993098526917	2575.265548716477	2575.702082145743	2574.7124689503407	2575.106792067123	2574.1596989514833	2574.5208682588104	2573.6077007696786	2573.916403828162	2573.0082165398157	2573.303822004131	2572.544031513368	2572.9392366434045	2571.940079178837	2571.1665141765925	2568.3140442631843	2565.8517550934494	2562.264098847464	2559.73807803573	2556.3243821310402	2553.8556848389553	2550.451314902591	2547.9373931056925	2544.5390825333125	2542.010825530522	2538.6327405807356
56	19	PCB	2579.634677488567	2573.2312926028144	2578.868663739406	2573.4749776625354	2578.25879119213	2573.5961185391393	2577.7467281927643	2573.6377950814995	2577.299959530613	2573.6250162022516	2576.8989332866986	2573.573291982655	2576.5311870630585	2573.492749655038	2576.18840554386	2573.3902909784997	2575.8648347034887	2573.270759294263	2575.5563064672356	2573.1376279338897	2575.259896288213	2572.993832391147	2574.973559407192	2572.8405986114662	2574.6934782593435	2572.6784801814033	2574.4239237513048	2572.521807689127	2574.1668289986746	2572.3304309892314	2573.83883368367	2572.1035385761343	2573.7164416913984	2572.294033625002	2573.492239892517	2570.3659120372663	2568.379358414011	2562.379872205575	2558.8872965970854	2552.7943651037526	2549.503238624055	2543.613161683808	2540.2635564131037	2534.376188028951	2530.9563269679484	2525.117758545418	2521.660636244853
57	20	ATX	2356.4982003290725	2296.4375001775315	2350.0615787647153	2299.52565408663	2345.0977429888694	2301.4585044134333	2341.0566068277803	2302.642294175723	2337.6315615752283	2303.31284409234	2334.6382426243895	2303.616405226598	2331.959148574623	2303.64848481247	2329.5158588621534	2303.4740954894824	2327.254038248823	2303.1390181577826	2325.1348358077994	2302.67641958963	2323.1297860415366	2302.1110140175715	2321.2175510537895	2301.461241823417	2319.3812324375867	2300.741363346375	2317.6097559474356	2299.966042969372	2315.893107669729	2299.1324431109692	2314.2024254751127	2298.2523833295036	2312.6094661467628	2297.4416587242267	2310.990871428351	2295.995093890394	2308.1063363503554	2293.001844465493	2304.208616128316	2289.6414834917887	2300.381128873004	2286.3586070369315	2296.6025327523294	2283.041102692075	2292.825208288226	2279.7029214720906	2289.066546406076
58	20	DNP	2320.2319966182954	2276.3812312570467	2315.792588800471	2278.927659664439	2312.4337286163286	2280.6259739175825	2309.7516490143466	2281.774350574639	2307.521304512565	2282.545870826411	2305.60738053245	2283.047869288619	2303.9236410526564	2283.350433655596	2302.4125363272537	2283.501271361507	2301.0341962475763	2283.533968153788	2299.760099282113	2283.4728458336235	2298.569392082801	2283.336124003472	2297.4464654236026	2283.1370865619488	2296.3783463752775	2282.8860352179645	2295.3586627372715	2282.5972973733387	2294.3801053149823	2282.256241625734	2293.3994027483427	2281.876400438645	2292.5522591294425	2281.6593609739593	2291.6229216290094	2280.334271151897	2288.389843901776	2276.261977796942	2283.310575241923	2271.5561073473614	2278.3330061266292	2267.0116419502388	2273.4215988370233	2262.424805563012	2268.493245072782	2257.8184245700327	2263.5811505696183
59	20	PCB	2740.6329058010547	2712.543456631993	2737.6369503088304	2714.007698731622	2735.3310829313746	2714.9309782570563	2733.457630993114	2715.5035969152063	2731.872962322475	2715.836028564139	2730.49070788542	2715.9967881585026	2729.2558220431947	2716.0306185595687	2728.1315673906906	2715.967974193672	2727.092489333859	2715.8303040938918	2726.1203998941446	2715.633152068238	2725.20194186786	2715.3880256944926	2724.327087233941	2715.1037434029163	2723.48835645467	2714.787101077366	2722.6792436638875	2714.4422722227164	2721.89503337492	2714.0773839475246	2721.138866589912	2713.6942994192077	2720.3817380741484	2713.2593328791977	2719.6603176098442	2713.010239645103	2719.3823985261297	2713.252238144422	2719.4611773146917	2713.596881270966	2719.5350087177444	2713.899043205495	2719.608791530155	2714.197712228148	2719.6965606865924	2714.4900418196453	2719.79109160284
60	22	ATX	2933.9447875509436	2889.4363550403914	2929.2603381991485	2891.8256563407767	2925.6699959832736	2893.356291837593	2922.7649616575472	2894.3301578295604	2920.3173827344476	2894.9224970793794	2918.190255435958	2895.241986599584	2916.296267042315	2895.359592522693	2914.577147585533	2895.323617079254	2912.992524893626	2895.1680751364574	2911.5135447940447	2894.917612113223	2910.1190381771657	2894.590521824304	2908.793122829134	2894.2006682236197	2907.5236498971803	2893.7587500165014	2906.301170706811	2893.273158246696	2905.118222772346	2892.7505494967595	2903.968817381302	2892.196303096391	2902.8482065205317	2891.6148995973654	2901.7523301087217	2891.009363269085	2900.6773086644807	2890.383610687636	2899.6241964825667	2889.743402658553	2898.583137806059	2889.066275158923	2897.5362478959673	2888.4127372784915	2896.6404088545055	2887.8557374377824	2895.4713603490986
61	22	DNP	2886.2603672678433	2860.4155789316756	2883.5208407233813	2861.782317924327	2881.416787669707	2862.651007182917	2879.7109155388544	2863.1968896811495	2878.2709627388963	2863.521690270097	2877.017402616201	2863.6884942186275	2875.8995529026456	2863.7384965418964	2874.8835899606474	2863.6997363791843	2873.9460794069078	2863.5919594072907	2873.070272789104	2863.429472579949	2872.2438825222634	2863.222895818998	2871.45768995865	2862.9802783001483	2870.704644226028	2862.707831124765	2869.9792576651616	2862.4104219003675	2869.277202469257	2862.0919382890056	2868.5950274318316	2861.755470282365	2867.9298283214125	2861.4034852006853	2867.279530497908	2861.038707774994	2866.6425628108123	2860.6612076318834	2866.013313863102	2860.2712925713486	2865.4025999405812	2859.8952445295595	2864.810063322808	2859.447357528798	2864.0809969194925	2858.9638901876174	2863.8066870488406
62	22	PCB	3003.595378725643	2967.5976351268564	2999.7514770135213	2969.4700528391295	2996.7919215112165	2970.648802083161	2994.386360410045	2971.377845841897	2992.3506678748804	2971.7987965954644	2990.574133616034	2971.9994749017346	2988.98620254521	2972.037227431789	2987.539788690945	2971.9510864948047	2986.202268960379	2971.768539083684	2984.9503276746373	2971.509500994317	2983.7668592343057	2971.1887555147655	2982.639030194278	2970.8175062667588	2981.557023759682	2970.4043992023007	2980.5132054702694	2969.956216311815	2979.501545407585	2969.4783349352824	2978.5172002364307	2968.9751042155067	2977.5563504577644	2968.4501709792758	2976.6156983964843	2967.905863416711	2975.6919643885567	2967.3455086451104	2974.7867834306057	2966.7745612290314	2973.890820117332	2966.169707928225	2972.9854748595017	2965.5908214118513	2972.2311572378735	2965.1171010160924	2971.2033640169534
63	23	ATX	3820.907654150311	3766.6578898946505	3815.180445829569	3769.5501565245027	3810.7867998117736	3771.3966468605363	3807.228631750464	3772.565199809033	3804.228320018109	3773.2693392339124	3801.618934439771	3773.6414835847995	3799.2940882401613	3773.7681019505185	3797.1827845566745	3773.708058409064	3795.2358398148685	3773.5027846605376	3793.418043009919	3773.1822730951117	3791.703723479099	3772.7691630420177	3790.0737035320903	3772.279429361592	3788.5109801078934	3771.7255152776706	3787.010729317927	3771.131297574479	3785.563997468053	3770.456976778832	3784.079083068919	3769.727689213415	3782.867430510233	3769.39439191408	3781.4456770411207	3766.5826559170746	3774.798743686107	3757.5866553255987	3763.9629575313343	3747.1784794514274	3753.340868850404	3737.1518583168477	3742.8541684821544	3727.044630193708	3732.316765620907	3716.906842362695	3721.80512234829
64	23	DNP	2985.0641659028224	2950.0688894853606	2981.7723905619796	2952.370803758727	2979.3460792078904	2953.99414324068	2977.4620210282906	2955.1776019959707	2975.940059611262	2956.059739814365	2974.671866395271	2956.726486569607	2973.5884014638823	2957.233955268974	2972.6435884487573	2957.6203387775477	2971.8055027801493	2957.9125327673805	2971.051327363139	2958.130024219637	2970.3643221379266	2958.28727775897	2969.7319275713303	2958.395253970297	2969.1445353912495	2958.4624117853637	2968.594679277274	2958.495390858263	2968.076451391744	2958.499416438063	2967.58508046496	2958.4788005624305	2967.1170495365127	2958.4372733653713	2966.668656928343	2958.3756906305593	2966.235923505479	2958.300916429805	2965.8294531001943	2958.2211705029545	2965.4136097672113	2958.0575180712053	2964.966113834793	2958.058558416607	2964.9892027644933	2958.2383761757424	2963.764076127682
65	23	PCB	3142.698518983989	3096.428145080924	3138.0225374911406	3099.123088875881	3134.486739439518	3100.9233521028814	3131.6651274015903	3102.143528666805	3129.3202662279314	3102.9662293045258	3127.309391714307	3103.5046988871836	3125.5415206631933	3103.832885567531	3123.9559337738915	3104.001120780109	3122.5105618736793	3104.044848122292	3121.1753378436347	3103.98974808811	3119.928202366324	3103.8548825801313	3118.7526049898397	3103.6546984299794	3117.635886627197	3103.400344229407	3116.568196361884	3103.100556190505	3115.5417566485553	3102.7622991508765	3114.550372201173	3102.391164751391	3113.588900198827	3101.9915442505635	3112.6532950255955	3101.567902870252	3111.7411152078125	3101.1225176375206	3110.8446751435786	3100.6525370503364	3109.9690971710684	3100.1923267237494	3109.141654638395	3099.6814870567237	3108.1488875941204	3098.969754077638	3107.4567025019674
66	24	ATX	2961.696411203667	2914.5601379383083	2956.8683238816793	2917.2272620254594	2953.1995699776926	2918.985053462289	2950.2571153481454	2920.1533096632456	2947.79959510322	2920.9176675961758	2945.6818782858804	2921.39325231683	2943.811471053387	2921.655242014986	2942.1266444945727	2921.7548069215695	2940.5846289941915	2921.727982453369	2939.154856220407	2921.600878749618	2937.8148988201365	2921.392877248872	2936.5479299313033	2921.1186670921807	2935.341078963789	2920.789584947614	2934.18433224948	2920.4145144548147	2933.069778003845	2920.0005275357003	2931.9911177709446	2919.5533434891036	2930.9431850257115	2919.077412510841	2929.921631340092	2918.576910399631	2928.9241826807306	2918.055776822958	2927.9451363762005	2917.509059537122	2926.9788105607004	2916.960118948458	2926.0716005709583	2916.4221487883597	2925.0763826549114	2915.622846649793	2924.0889138123407
67	24	DNP	2693.335679050477	2650.4736230886806	2688.7327257152647	2652.6755866306175	2685.1823463019637	2654.051539005152	2682.291268723068	2654.891910190554	2679.8402956979335	2655.3652866806615	2677.6976283360104	2655.5762173741728	2675.77927137254	2655.5929725508936	2674.029169306535	2655.4620201567373	2672.408485060731	2655.216082109538	2670.8894576740754	2654.878864419841	2669.4517301269325	2654.4679902278576	2668.0800407167358	2653.996741251064	2666.762547965996	2653.475337634803	2665.4905794752267	2652.9128273532506	2664.257180708599	2652.3125652148105	2663.0504629886127	2651.679598600358	2661.8864236463664	2651.0518234011747	2660.7384090058454	2650.2437706282717	2659.246757286493	2648.9648514574037	2657.4468310215075	2647.5495406092546	2655.6706863923728	2646.1490869721574	2653.919186025194	2644.7309212035525	2652.174979041913	2643.299055487232	2650.4426144958798
68	24	PCB	2888.2138217947063	2835.0633784089455	2882.483429225043	2837.768758498869	2878.057678945623	2839.450054726167	2874.449080155048	2840.4672798621737	2871.38591709428	2841.0294144264512	2868.704810261931	2841.2660594476906	2866.301636933359	2841.2618453703276	2864.1069083052175	2841.074375487631	2862.072479144041	2840.7442149755257	2860.163939799579	2840.300755588546	2858.356045487982	2839.7658146466524	2856.629856255607	2839.1559259546457	2854.970883538048	2838.4838492970002	2853.3678633555123	2837.75959735423	2851.811893648784	2836.991084946505	2850.295803163878	2836.1847597283127	2848.8140921715817	2835.3461324721	2847.3616435023423	2834.47774317833	2845.9329543733006	2833.5864805084225	2844.5362112012886	2832.683438269452	2843.1426997203553	2831.6976250153966	2841.714092405729	2830.8271150921837	2840.7166339717164	2830.205471040654	2838.7613453856893
69	25	ATX	5368.502279158672	5341.676176352909	5365.479964836596	5342.901946024446	5363.115118572046	5343.612342566786	5361.162182935927	5343.988704903105	5359.484302877	5344.136288766237	5357.999196033631	5344.120365181386	5356.654425407402	5343.983553287729	5355.415001272944	5343.754871373188	5354.2566898654795	5343.454729276861	5353.162103321751	5343.097883233085	5352.118673656633	5342.6957230051285	5351.11706706263	5342.2555085645245	5350.147437433087	5341.782976362147	5349.211871685202	5341.299001687194	5348.3060507988275	5340.752004194139	5347.328471089338	5340.166773284492	5346.644278955542	5340.062783019375	5345.696079838168	5337.103309824215	5338.66996879205	5326.987857254601	5326.770107062599	5315.249136098417	5315.104492119542	5303.965819592268	5303.583858802699	5292.600425622465	5291.99371418638	5281.209742434074	5280.423891954107
70	25	DNP	4169.060247574392	4123.9510006972705	4164.394526407235	4126.453026417574	4160.836977377279	4128.08480297932	4157.973449701276	4129.1521788327145	4155.573105282434	4129.832692910712	4153.497143157773	4130.23644723636	4151.657104010784	4130.435339023334	4149.993951822716	4130.478304515711	4148.466783068341	4130.399805140908	4147.046363364645	4130.224809853466	4145.711244505421	4129.971852644017	4144.445334636504	4129.654978441664	4143.2363236056635	4129.285026303806	4142.074642706531	4128.870502024441	4140.952725706201	4128.4181178451745	4139.864474261955	4127.93337168706	4138.8052784018555	4127.420966735292	4137.770621127752	4126.882669187639	4136.755763963276	4126.32556248439	4135.770051940437	4125.758847047798	4134.7803729707075	4125.1078147236385	4133.759893917799	4124.60109000945	4133.1895400804715	4124.287820235474	4131.482475894413
71	25	PCB	4092.2402797451496	4063.044998234075	4089.1472083311714	4064.590820542241	4086.772192826831	4065.5741754502296	4084.8471721762667	4066.1930304217735	4083.2227339356405	4066.562302260114	4081.809038745015	4066.753257535673	4080.5488311086383	4066.812433187192	4079.4039022465467	4066.771509888142	4078.347783398969	4066.6527851064448	4077.361522422694	4066.4723985754104	4076.4313110271873	4066.2425532055636	4075.546838071961	4065.9717979651837	4074.69883670787	4065.66679832381	4073.885066475933	4065.3411294619063	4073.1007172072564	4064.970829574658	4072.291956164497	4064.5704102129093	4071.6432354255935	4064.4062259936336	4070.8690500319035	4062.7785664098938	4067.0044374307713	4057.4961322685417	4060.6622934431066	4051.3802824860927	4054.4457805366505	4045.4914057220244	4048.308703210055	4039.556125977552	4042.1411429910227	4033.603929837615	4035.9884025345455
72	26	ATX	3117.3596239835165	3052.239076745693	3110.191145267119	3055.3948117386726	3104.619892488594	3057.2976561545365	3100.0492059007847	3058.3882432743953	3096.14652793528	3058.9223480296155	3092.7118998433325	3059.0585890998223	3089.6178884169485	3058.90054393765	3086.7794511089405	3058.5187165674206	3084.1376708546086	3057.962745225059	3081.6504077430372	3057.268580738926	3079.286834473277	3056.4631143042975	3077.023867835753	3055.566080999939	3074.842578663363	3054.5927734503102	3072.732825628033	3053.562884480649	3070.6837953570966	3052.4600064742713	3068.640722284461	3051.302119180594	3066.769653876522	3050.338690582366	3064.8037882632902	3048.004631848447	3060.0048870141645	3042.2808462114335	3052.936088552833	3035.772420869221	3045.9971003895325	3029.45947927226	3039.1436513722406	3023.0913230298074	3032.2729102670496	3016.696449303444	3025.425480610372
73	26	DNP	2869.9233047938737	2823.2130240773167	2865.523804426139	2826.2803383172964	2862.279762180053	2828.4420573302787	2859.759734602731	2830.0168059570265	2857.7232401212636	2831.1895418893146	2856.0256783325763	2832.07496885392	2854.574891650314	2832.7479879447287	2853.3093782496517	2833.2595912383954	2852.1865354454562	2833.645666452049	2851.1758435810048	2833.932170352628	2850.2550813331045	2834.1388256341384	2849.407767220352	2834.2793063719014	2848.618421639677	2834.363664378249	2847.8842323724452	2834.417494891311	2847.2011443287147	2834.3954430948943	2846.4576789618554	2834.301164681035	2846.0020826686564	2834.7158106470215	2845.4390304385624	2832.4097842242068	2838.6636614383974	2822.364098277828	2826.3230572793964	2810.2643068689404	2814.135254516094	2798.6665602326366	2802.1448875571527	2786.9858766322004	2790.080341786484	2775.267371894438	2778.0412687857474
74	26	PCB	2695.673996234459	2633.310304220839	2688.945093056669	2636.4781981243414	2683.747063740454	2638.4449373354937	2679.507979303644	2639.6328909986323	2675.9090645322567	2640.2872335347665	2672.7586462011795	2640.560010469248	2669.934570205529	2640.550507337694	2667.355316548614	2640.3263081064747	2664.964408737746	2639.9349927135668	2662.721444816951	2639.4110180264993	2660.5968880621176	2638.7802032368513	2658.5686312096814	2638.0613548302013	2656.618262235262	2637.2690601204313	2654.736866593839	2636.4238447301464	2652.914094319043	2635.5041937586434	2651.087253689738	2634.5295872254596	2649.4538278898576	2633.7929631427287	2647.700283187647	2631.4464728463336	2642.5967675958004	2625.106779139353	2634.808618704818	2617.8468689949696	2627.1680315037997	2610.8225195614386	2619.6233987600885	2603.737372639363	2612.053950134778	2596.6245799726253	2604.50802664637
75	27	ATX	3974.514994521077	3952.1857920109064	3971.7934618765807	3952.9827606332533	3969.6166115365013	3953.3530878188235	3967.781092731874	3953.4469497684922	3966.1735683773136	3953.3515169345446	3964.7258930279277	3953.120848458024	3963.394644160919	3952.790250310269	3962.1508364155875	3952.383721758628	3960.974360650922	3951.9182279873767	3959.8510535259265	3951.4061965866035	3958.7700250137414	3950.8555155336053	3957.7225459987158	3950.2759027739985	3956.7103764894705	3949.6763275227827	3955.7077794020656	3949.0117982635675	3954.6998210220577	3948.4395077417325	3953.9924177568714	3947.9680381082094	3952.545447331732	3945.9063803102	3951.5056759991226	3951.752198832163	3968.7902030065447	3980.256042710749	4002.4888232117637	4014.729471581538	4035.800593064929	4047.6732346904687	4068.587455559477	4080.8116112620287	4101.641054063579	4114.017638286679	4134.663791776711
76	27	DNP	3549.4820477848316	3501.160264052939	3544.5119182052927	3503.8798404125705	3540.730928587095	3505.665683846823	3537.6946695235897	3506.8459874356217	3535.155438961382	3507.6112591193864	3532.9642970066593	3508.0796425702097	3531.026323534464	3508.3282854250633	3529.278171229272	3508.4096970405135	3527.675949730631	3508.360854824345	3526.188290071106	3508.208550591843	3524.7921775244326	3507.9726710339064	3523.470344793867	3507.6682886773824	3522.2095849234433	3507.3070338496364	3520.9996164757094	3506.898017264097	3519.832330633352	3506.448528423617	3518.701281897628	3505.964352675146	3517.600953628808	3505.4499821162294	3516.5274944666376	3504.911034333825	3515.4787143264452	3504.3471496718034	3514.4405852543487	3503.7545471929075	3513.438101768216	3503.2059771777967	3512.4946144338164	3502.4999178366847	3511.1641244296347	3501.57483369255	3510.868026790214
77	27	PCB	3274.515852871957	3243.5793223346377	3270.4998667250234	3244.4168550012832	3267.234407829167	3244.664882036053	3264.438925860613	3244.5305862916484	3261.957060830221	3244.134227517143	3259.6948014120903	3243.550382897304	3257.5922359620417	3242.827749744343	3255.609385476802	3241.9994807373673	3253.7185573336387	3241.0889051044724	3251.899912519541	3240.112904182025	3250.1390285453435	3239.0843144167925	3248.425152091941	3238.0119043867085	3246.7481643218316	3236.9025347014003	3245.107014234305	3235.7730452278856	3243.4966972629127	3234.589116449686	3241.844597984044	3233.3695229296986	3240.4049514535327	3232.4789451389597	3238.786670645987	3229.58340847415	3232.920488092499	3221.674344402995	3223.6483313708372	3212.624055582025	3214.5440101559752	3203.8876770817255	3205.5445388641847	3195.089568786178	3196.499380398714	3186.2698577775363	3187.4710163606574
78	29	ATX	5649.749059612719	5611.340945314985	5645.894602002341	5613.611384308511	5642.987754261368	5615.138382946688	5640.674492060203	5616.183383488874	5638.757495442309	5616.898143976791	5637.118121049921	5617.37677537381	5635.680755860215	5617.6807292475005	5634.394942472172	5617.851845164652	5633.225731523433	5617.919553619548	5632.148054114922	5617.905136286767	5631.143765270034	5617.824963115326	5630.199376119875	5617.689636963148	5629.301011644564	5617.507515389683	5628.45068443031	5617.306671016553	5627.642142543543	5617.019836331948	5626.741546131953	5616.67999450668	5626.228329282473	5616.970078418582	5625.3697623004055	5613.505849861252	5616.5260120334715	5600.636593367421	5601.279134396707	5585.63255465274	5586.340952132842	5571.225356662273	5571.594077071044	5556.708877888027	5556.756477693519	5542.157792522264	5541.946076927578
79	29	DNP	3688.9534463293776	3625.369530970978	3682.1799438846565	3628.695892704061	3676.9690812682074	3630.7966946052697	3672.737154830006	3632.102999586345	3669.1588298587226	3632.8650254563545	3666.038491142777	3633.2379438631046	3663.2514744061473	3633.323081332508	3660.7145838307874	3633.1894054960417	3658.3701790318146	3632.885481547092	3656.1770578265346	3632.4464943050198	3654.105011409553	3631.8986052277814	3652.1313854918344	3631.2615021660495	3650.238577226907	3630.5503918912314	3648.413882919041	3629.778859830296	3646.646665741986	3628.950784500437	3644.91846116773	3628.07602625423	3643.2597442518877	3627.213300502785	3641.608487191332	3626.028683993157	3639.3698942876604	3624.08962157137	3636.662505754374	3621.961280358856	3634.0018747534855	3619.857638689322	3631.3763097621154	3617.726569847767	3628.76177809166	3615.5759481450505	3626.1654838349887
80	29	PCB	3548.7680051885227	3484.6054251953537	3541.855936360886	3487.875188029082	3536.519053575382	3489.9094126169125	3532.1689447992717	3491.14264028934	3528.4776498166343	3491.82710924868	3525.2479741056522	3492.119244745594	3522.3542462247615	3492.1211920995006	3519.7125986057954	3491.902478599936	3517.2649267406587	3491.5120590838087	3514.9696836369335	3490.9853948665072	3512.7964431026753	3490.348935441834	3510.722405729246	3489.6223272589027	3508.7293450041166	3488.820770441247	3506.8059175583876	3487.9609469530437	3504.9414316076727	3487.036287221639	3503.0988093417786	3486.060792420232	3501.378163123515	3485.191116423618	3499.612354972141	3483.461134648664	3496.1059277506442	3479.6235477613536	3491.205747386709	3475.291054431297	3486.394886301865	3471.071007745713	3481.6449203393186	3466.8093041401107	3476.891381716813	3462.5244292124166	3472.1586350241196
81	30	ATX	4412.082038207818	4369.03632396369	4407.7357268991955	4371.543321399195	4404.449422512989	4373.218467097769	4401.827072434106	4374.354241901671	4399.647930863468	4375.120421851622	4397.779268449494	4375.622292410336	4396.136494759089	4375.928602497652	4394.663161124201	4376.0861595598135	4393.320167452764	4376.1278913829965	4392.079474151392	4376.077612021897	4390.920767779858	4375.953597124537	4389.8289381083005	4375.767813159468	4388.788710341246	4375.529678058706	4387.801582595592	4375.269061282733	4386.860544925534	4374.916105464861	4385.825371947327	4374.505618117672	4385.196694655363	4374.751445837279	4384.208659531639	4371.072916092868	4374.878529781622	4357.566045207659	4358.859180439439	4341.827400252232	4343.163373386616	4326.711208448135	4327.668229795682	4311.479755133119	4312.0790302435125	4296.211264525289	4296.518933149353
82	30	DNP	4298.7851020997	4260.704924496744	4294.962966646022	4262.950320062254	4292.079554913583	4264.459560125848	4289.784256542831	4265.49157251814	4287.881646794734	4266.196661236808	4286.254218695794	4266.668038081297	4284.827080584212	4266.966568078925	4283.55025774611	4267.133700083596	4282.3891398805545	4267.198572766838	4281.318852010153	4267.182234739272	4280.321522522932	4267.101188024386	4279.383933697468	4266.965177907559	4278.490527824993	4266.781993852356	4277.64881269231	4266.590697447168	4276.852709238883	4266.285159445049	4275.900062542898	4265.91337476377	4275.527300698564	4266.5190829116655	4274.614235428928	4261.386952446359	4261.463406051192	4241.862563855243	4238.498735468722	4219.077841867479	4215.999236707203	4197.214695824714	4193.785934316367	4175.190978769617	4171.4278292823365	4153.120431422012	4149.106155312121
83	30	PCB	4097.035239529892	4068.691284992076	4094.3158978886613	4070.49847971507	4092.296760393316	4071.7563614792507	4090.7162608589542	4072.6580972875204	4089.428605517036	4073.3158177128344	4088.346128892254	4073.7990616501575	4087.4129603633937	4074.153238424354	4086.5918126731794	4074.409255459823	4085.856850873516	4074.58887803403	4085.1896101616226	4074.70787604495	4084.5765432793423	4074.7779550495966	4084.007486120607	4074.807986170007	4083.4746635584884	4074.804814336143	4082.972026977051	4074.7738081145435	4082.4948039543806	4074.7192341296873	4082.0391605784785	4074.6445059137486	4081.602010855442	4074.5525075962923	4081.1809496373758	4074.4454481176454	4080.773288211894	4074.324515048527	4080.3781350843688	4074.195303752072	4079.997982213142	4074.0519872545915	4079.6053251107082	4073.875408890838	4079.2564191700844	4073.838160455955	4079.050898048124
[truncated: 2,453 more columns]
