# Supplementary material for: Catecholaminergic neuromodulation and selective attention jointly shape perceptual decision-making
Source: eLife. 2023 Dec 1;12:RP87022. doi: 10.7554/eLife.87022 (PMC10691802; doi:10.7554/eLife.87022)
Supplement: Figure 1—source data 1. [file elife-87022-fig1-data1.zip › README.txt]

Source files for physiological data (related to Figure 1)
-------------------------------------------------------------
In Figure 1D-J, we report the effects of ATX, DNP, and PLC on pupil diameter, physiological measures and subjective states. These plots and statistical analyses can be replicated from these source files. Below we list the contents of each file.

# pupil_traces.csv
Pupil size (in pixels) during the pupillary measurement, before the start of the first experiment. Rows are subjects/drug session (indexed in columns 1 and 2), the other columns are time in ms (going from 0 to 50.000). For the figure we only plotted the first 30s.

# pupil_data.csv
Contains the average pupil size (in pixels) within the final 5s of the minimal pupil measurement (min_pupil; bright monitor background) and final 5s of the maximal pupil measurement (max_pupil; dark monitor background) for each participant and drug condition. We only measured pupil size at the onset of the first behavioral task (+4hrs after ingestion of first pill), so these data were not baseline-corrected.

# physiological_data.csv
Contains changes in heart rate (HR) and mean arterial pressure (MAP), in relation to baseline (pre-drug) measurement (% change) for each participant and drug condition. These measures were taken 4 hrs after ingestion of the first pill, directly before the start of the first behavioral experiment.

# VAS_data.csv
Contains changes in Calmness and Alertness, derived from VAS, in relation to baseline (pre-drug) measurement (% change) for each participant and drug condition. These measures were taken 4 hrs after ingestion of the first pill, directly before the start of the first behavioral experiment.
