# Supplementary material for: Catecholaminergic neuromodulation and selective attention jointly shape perceptual decision-making
Source: eLife. 2023 Dec 1;12:RP87022. doi: 10.7554/eLife.87022 (PMC10691802; doi:10.7554/eLife.87022)
Supplement: Figure 1—source data 1. [file elife-87022-fig1-data1.zip › VAS_data.csv]

	subject	drug	Alertness	Calmness
0	01	DNP	8.673469387755105	1.9607843137254832
1	01	PLC	-5.841121495327101	-18.181818181818173
2	01	ATX	-5.180180180180187	8.98876404494382
3	02	PLC	-8.724832214765087	-11.842105263157904
4	02	ATX	11.611374407582957	-32.3943661971831
5	02	DNP	3.439803439803441	-36.05442176870748
6	03	ATX	-0.23364485981308292	29.670329670329664
7	03	DNP	-11.36842105263159	30.30303030303031
8	03	PLC	3.7694013303769367	-14.563106796116514
9	04	DNP	10.975609756097569	5.154639175257742
10	04	ATX	-1.1682242990654288	-43.47826086956522
11	04	PLC	-9.484536082474222	1.05263157894737
12	05	PLC	3.694581280788171	26.966292134831463
13	05	DNP	1.6279069767441996	112.72727272727275
14	05	ATX	-0.9478672985782026	30.612244897959187
15	06	ATX	-11.083743842364541	-43.39622641509434
16	06	PLC	-19.813519813519804	29.464285714285722
17	06	DNP	-3.8929440389294427	-20.11494252873564
18	07	ATX	-1.7857142857142918	-12.121212121212125
19	07	PLC	4.081632653061234	-13.071895424836597
20	07	DNP	13.76146788990826	1.5151515151515156
21	08	DNP	-7.7087794432548264	-34.40860215053763
22	08	PLC	-1.4184397163120508	2.173913043478265
23	08	ATX	-5.360824742268036	10.869565217391312
24	09	ATX	4.071246819338413	-20.634920634920633
25	09	DNP	6.896551724137922	10.204081632653043
26	09	PLC	4.103671706263512	-9.708737864077662
27	10	DNP	-9.635974304068526	-26.618705035971217
28	10	ATX	2.9953917050691246	-11.45038167938931
29	10	PLC	0.840336134453807	13.157894736842096
30	11	PLC	-7.006369426751604	-1.8018018018018012
31	11	DNP	-2.981651376146786	12.90322580645163
32	11	ATX	-2.444444444444443	12.5
33	12	PLC	7.692307692307708	-16.326530612244895
34	12	ATX	-8.352668213457079	-16.666666666666657
35	12	DNP	-2.7397260273972535	-11.403508771929822
36	13	ATX	-2.702702702702709	27.58620689655173
37	13	DNP	-3.0905077262693226	-3.80952380952381
38	13	PLC	-0.22421524663678838	33.333333333333314
39	14	PLC	14.38848920863309	-15.217391304347828
40	14	DNP	-11.088295687885008	17.424242424242436
41	14	ATX	-1.8633540372670865	13.592233009708735
42	15	DNP	-3.7783375314861587	9.917355371900811
43	15	ATX	-9.898477157360404	-11.949685534591197
44	15	PLC	3.8759689922480476	2.614379084967311
45	16	ATX	1.7204301075268944	-9.259259259259252
46	16	PLC	11.403508771929822	4.166666666666671
47	16	DNP	15.349887133182833	-5.555555555555557
48	17	DNP	9.318181818181827	-6.306306306306311
49	17	PLC	-5.980861244019138	19.53125
50	17	ATX	14.322916666666671	-20.0
51	18	PLC	22.0	-6.25
52	18	ATX	-2.47933884297521	-0.8928571428571388
53	18	DNP	0.8583690987124442	-0.8771929824561369
54	19	ATX	-6.666666666666671	-6.862745098039213
55	19	DNP	0.9950248756219082	73.0769230769231
56	19	PLC	3.9900249376558605	-30.882352941176478
57	20	PLC	1.8099547511312153	35.443037974683534
58	20	ATX	-1.7278617710583148	-5.26315789473685
59	20	DNP	-1.0395010395010473	0.9708737864077648
60	22	DNP	1.9559902200489034	-14.41441441441441
61	22	PLC	0.23980815347721318	-3.125
62	22	ATX	3.25	35.45454545454544
63	23	ATX	-0.726392251815966	58.76288659793815
64	23	PLC	-5.700712589073632	12.7659574468085
65	23	DNP	-4.952830188679243	3.773584905660371
66	24	PLC	-0.7109004739336342	9.708737864077662
67	24	DNP	22.727272727272734	-10.76923076923076
68	24	ATX	1.1820330969267303	-31.08108108108108
69	25	DNP	21.990740740740748	-39.0625
70	25	PLC	17.839195979899515	-9.803921568627445
71	25	ATX	-6.326530612244895	79.31034482758622
72	26	DNP	-2.39651416122004	1.9607843137254832
73	26	ATX	15.274463007159895	-10.752688172043008
74	26	PLC	-15.942028985507235	-25.641025641025635
75	27	PLC	1.7057569296375306	31.531531531531556
76	27	ATX	8.591885441527452	-37.383177570093466
77	27	DNP	9.93071593533486	2.439024390243901
78	29	PLC	-6.221198156682021	-15.873015873015873
79	29	DNP	-1.6355140186915804	5.072463768115938
80	29	ATX	-4.328018223234636	87.2340425531915
81	30	ATX	2.163461538461547	-5.882352941176478
82	30	DNP	6.297229219143546	20.588235294117638
83	30	PLC	-0.4608294930875587	16.66666666666667
