# Supplementary material for: Catecholaminergic neuromodulation and selective attention jointly shape perceptual decision-making
Source: eLife. 2023 Dec 1;12:RP87022. doi: 10.7554/eLife.87022 (PMC10691802; doi:10.7554/eLife.87022)
Supplement: Figure 1—figure supplement 1—source data 1. [file elife-87022-fig1-figsupp1-data1.zip › physiological_late_data.csv]

	subject	drug	HR_perc	MAP_perc
0	01	ATX	1.4285714285714286	9.090909090909102
1	01	DNP	-13.235294117647058	6.343283582089558
2	01	PLC	-16.176470588235293	5.343511450381685
3	02	ATX	-13.333333333333334	-0.7246376811594254
4	02	DNP	-18.51851851851852	2.6819923371647456
5	02	PLC	-7.142857142857143	-5.16717325227964
6	03	ATX	8.450704225352112	-3.9215686274509913
7	03	DNP	-19.402985074626866	-17.602996254681653
8	03	PLC	-24.285714285714285	-6.415094339622648
9	04	ATX	-4.838709677419355	-3.9301310043668125
10	04	DNP	-26.38888888888889	-14.615384615384604
11	04	PLC	-23.529411764705884	-3.5242290748898557
12	05	ATX	-24.705882352941178	-10.380622837370243
13	05	DNP	-4.411764705882353	17.573221757322177
14	05	PLC	-8.064516129032258	-8.68055555555555
15	06	ATX	-28.431372549019606	-0.7117437722419979
16	06	DNP	-21.839080459770116	-5.860805860805871
17	06	PLC	-33.333333333333336	-6.122448979591836
18	07	ATX	-22.727272727272727	-5.921052631578948
19	07	DNP	-28.048780487804876	-7.719298245614045
20	07	PLC	-37.03703703703704	-9.897610921501698
21	08	ATX	-24.41860465116279	4.979253112033195
22	08	DNP	13.235294117647058	3.474903474903475
23	08	PLC	-22.988505747126435	9.63855421686747
24	09	ATX	-4.477611940298507	13.307984790874531
25	09	DNP	-7.352941176470588	10.294117647058835
26	09	PLC	-34.666666666666664	11.923076923076916
27	10	ATX	-8.860759493670885	-0.7905138339920836
28	10	DNP	-32.608695652173914	-5.283018867924518
29	10	PLC	-12.5	7.08333333333334
30	11	ATX	-10.9375	-3.515625
31	11	DNP	1.6666666666666667	16.03375527426159
32	11	PLC	-15.384615384615385	-10.984848484848492
33	12	ATX	7.8125	-2.5454545454545556
34	12	DNP	-10.909090909090908	-4.868913857677898
35	12	PLC	-16.666666666666668	-4.745762711864398
36	13	ATX	-5.555555555555555	5.7034220532319395
37	13	DNP	-16.923076923076923	10.975609756097562
38	13	PLC	-17.647058823529413	8.661417322834659
39	14	ATX	3.225806451612903	-2.711864406779666
40	14	DNP	-24.210526315789473	6.228373702422146
41	14	PLC	-33.0	-13.333333333333337
42	15	ATX	-22.07792207792208	8.000000000000007
43	15	DNP	-12.857142857142858	0.41666666666666075
44	15	PLC	-15.277777777777779	3.6734693877551026
45	16	ATX	-25.301204819277107	-3.6231884057970962
46	16	DNP	-32.97872340425532	7.782101167315163
47	16	PLC	-30.232558139534884	4.528301886792453
48	17	ATX	2.5	-19.808306709265178
49	17	DNP	-22.22222222222222	3.076923076923083
50	17	PLC	-16.666666666666668	3.3834586466165417
51	18	ATX	-15.873015873015873	-1.3245033112582876
52	18	DNP	-30.434782608695652	2.7586206896551624
53	18	PLC	-21.428571428571427	-3.7037037037037086
54	19	ATX	-29.41176470588235	0.38314176245210185
55	19	DNP	-25.37313432835821	-9.96563573883162
56	19	PLC	-13.235294117647058	0.7092198581560183
57	20	ATX	0.0	22.488038277511944
58	20	DNP	-10.666666666666666	-7.539682539682533
59	20	PLC	-9.722222222222221	7.4561403508772
60	22	ATX	-21.62162162162162	9.541984732824439
61	22	DNP	-25.333333333333332	1.0600706713780919
62	22	PLC	-29.62962962962963	-9.440559440559442
63	23	ATX	-11.702127659574469	-14.420062695924761
64	23	DNP	-15.189873417721518	-2.032520325203258
65	23	PLC	-18.88888888888889	-11.61048689138578
66	24	ATX	3.4482758620689653	-4.832713754646836
67	24	DNP	-15.384615384615385	-4.9645390070922035
68	24	PLC	-15.384615384615385	-4.7970479704797
69	25	ATX	-30.526315789473685	-6.484641638225251
70	25	DNP	-44.680851063829785	-1.0526315789473684
71	25	PLC	-40.0	-6.271777003484321
72	26	ATX	-16.176470588235293	5.363984674329507
73	26	DNP	-26.229508196721312	-4.562737642585551
74	26	PLC	-27.692307692307693	9.090909090909092
75	27	ATX	-32.05128205128205	9.090909090909097
76	27	DNP	-22.388059701492537	-4.362416107382546
77	27	PLC	-18.64406779661017	2.127659574468085
78	29	ATX	-45.16129032258065	-9.868421052631579
79	29	DNP	-40.86021505376344	-9.76430976430977
80	29	PLC	-38.095238095238095	-14.736842105263158
81	30	ATX	3.6363636363636362	8.880308880308887
82	30	DNP	-12.068965517241379	-1.5094339622641457
83	30	PLC	1.8518518518518519	9.716599190283402
