# Supplementary material for: Catecholaminergic neuromodulation and selective attention jointly shape perceptual decision-making
Source: eLife. 2023 Dec 1;12:RP87022. doi: 10.7554/eLife.87022 (PMC10691802; doi:10.7554/eLife.87022)
Supplement: Figure 1—figure supplement 1—source data 1. [file elife-87022-fig1-figsupp1-data1.zip › README.txt]

Source files for late physiological data (related to Figure 1 - Supplement 1)
-------------------------------------------------------------
In Figure 1 - Supplement 1, we report the effects of ATX, DNP, and PLC on physiological measures and subjective states at 7 hours after the ingestion of the first pill (i.e. after completion of all behavioral tasks). These plots and statistical analyses can be replicated from these source files. Below we list the contents of each file.


# physiological_late_data.csv
For each subject and drug session, this contains the change in heart rate (HR) and mean arterial pressure (MAP) at the final measurement time (in % change from baseline measurement at t=0).

# VAS_late_data.csv
For each subject and drug session, this contains the change in Alertness and Calmness, derived from the VAS at the final measurement time, 7hrs after ingestion of the first pill (in % change from baseline measurement at t=0).
