# Supplementary material for: Catecholaminergic neuromodulation and selective attention jointly shape perceptual decision-making
Source: eLife. 2023 Dec 1;12:RP87022. doi: 10.7554/eLife.87022 (PMC10691802; doi:10.7554/eLife.87022)
Supplement: Figure 1—figure supplement 1—source data 1. [file elife-87022-fig1-figsupp1-data1.zip › VAS_late_data.csv]

	subject	drug	Alertness	Calmness
0	01	DNP	3.316326530612244	-3.9215686274509807
1	01	PLC	4.43925233644859	-6.611570247933884
2	01	ATX	-5.405405405405418	-5.617977528089895
3	02	PLC	-8.053691275167779	-1.973684210526315
4	02	ATX	20.616113744075832	-34.50704225352112
5	02	DNP	7.37100737100738	-7.482993197278915
6	03	ATX	3.971962616822424	15.384615384615373
7	03	DNP	-2.526315789473685	-3.030303030303031
8	03	PLC	6.430155210643008	4.854368932038838
9	04	DNP	29.512195121951237	63.91752577319588
10	04	ATX	-0.9345794392523317	17.391304347826093
11	04	PLC	-2.0618556701030855	5.263157894736835
12	05	PLC	4.926108374384228	21.34831460674158
13	05	DNP	-6.279069767441854	161.8181818181818
14	05	ATX	-2.8436018957345794	40.81632653061226
15	06	ATX	-0.9852216748768541	-13.20754716981132
16	06	PLC	0.9324009324009523	36.60714285714286
17	06	DNP	3.4063260340632553	-0.5747126436781684
18	07	ATX	2.9017857142857224	1.5151515151515156
19	07	PLC	-4.761904761904773	-9.150326797385617
20	07	DNP	1.8348623853211166	-0.7575757575757507
21	08	DNP	5.781584582441113	-2.1505376344086073
22	08	PLC	-17.494089834515364	19.565217391304344
23	08	ATX	-10.721649484536073	0.0
24	09	ATX	23.66412213740459	123.80952380952382
25	09	DNP	19.080459770114942	-27.551020408163268
26	09	PLC	17.278617710583163	-42.71844660194175
27	10	DNP	-2.56959314775159	-6.474820143884898
28	10	ATX	8.06451612903227	-13.74045801526718
29	10	PLC	8.193277310924387	12.280701754385959
30	11	PLC	-13.800424628450102	17.117117117117118
31	11	DNP	2.981651376146786	-21.50537634408603
32	11	ATX	3.555555555555557	-4.545454545454547
33	12	PLC	29.670329670329664	-19.72789115646259
34	12	ATX	-1.16009280742459	-15.789473684210535
35	12	DNP	-2.0547945205479436	-3.5087719298245617
36	13	ATX	-1.8018018018018012	10.34482758620689
37	13	DNP	-1.5452538631346613	-7.61904761904762
38	13	PLC	0.0	-10.18518518518519
39	14	PLC	22.062350119904067	-42.028985507246375
40	14	DNP	-6.365503080082149	-20.454545454545453
41	14	ATX	-13.66459627329192	-42.71844660194175
42	15	DNP	-1.007556675062986	11.570247933884303
43	15	ATX	-11.167512690355338	-11.320754716981128
44	15	PLC	2.8423772609819054	-1.9607843137254974
45	16	ATX	-2.365591397849471	4.629629629629633
46	16	PLC	-4.605263157894726	37.5
47	16	DNP	1.128668171557564	8.333333333333329
48	17	DNP	1.1363636363636402	-17.117117117117118
49	17	PLC	-14.593301435406701	-21.875
50	17	ATX	30.729166666666686	21.666666666666657
51	18	PLC	22.0	-0.8928571428571388
52	18	ATX	-0.8264462809917319	2.6785714285714164
53	18	DNP	-0.6437768240343331	-7.89473684210526
54	19	ATX	-5.057471264367834	5.882352941176478
55	19	DNP	18.90547263681593	58.97435897435898
56	19	PLC	-9.47630922693267	-47.05882352941176
57	20	PLC	-0.22624434389140902	0.0
58	20	ATX	-1.2958963282937361	-7.017543859649123
59	20	DNP	-0.41580041580041893	-3.883495145631059
60	22	DNP	3.9119804400977927	-14.41441441441441
61	22	PLC	4.076738609112709	-4.6875
62	22	ATX	1.5000000000000142	29.090909090909093
63	23	ATX	-0.4842615012106535	-1.0309278350515427
64	23	PLC	-1.1876484560570049	11.702127659574458
65	23	DNP	1.6509433962263955	3.773584905660371
66	24	PLC	7.3459715639810526	18.44660194174756
67	24	DNP	4.545454545454547	-6.15384615384616
68	24	ATX	12.293144208037816	-43.91891891891891
69	25	DNP	6.712962962962948	-23.4375
70	25	PLC	2.5125628140703498	42.15686274509804
71	25	ATX	-10.816326530612244	136.20689655172416
72	26	DNP	-22.22222222222223	-12.74509803921569
73	26	ATX	8.830548926014316	5.376344086021504
74	26	PLC	5.79710144927536	-4.2735042735042725
75	27	PLC	-7.249466950959487	2.7027027027026946
76	27	ATX	0.4773269689737276	-13.084112149532714
77	27	DNP	12.47113163972287	-20.325203252032523
78	29	PLC	2.9953917050691246	-3.1746031746031775
79	29	DNP	-0.9345794392523317	26.08695652173914
80	29	ATX	-3.4168564920273354	57.446808510638306
81	30	ATX	6.730769230769226	10.784313725490208
82	30	DNP	3.7783375314861303	17.64705882352942
83	30	PLC	1.152073732718904	50.0
