# Supplementary material for: Catecholaminergic neuromodulation and selective attention jointly shape perceptual decision-making
Source: eLife. 2023 Dec 1;12:RP87022. doi: 10.7554/eLife.87022 (PMC10691802; doi:10.7554/eLife.87022)
Supplement: Figure 2—source data 1. [file elife-87022-fig2-data1.zip › ATX_DDM_traces.csv]

	v_cue_subj	v_drug_subj	v_cue:drug_subj	t_cue_subj	t_drug_subj	t_cue:drug_subj
0	0.15818911219064238	0.1562191989592448	0.005767565029679806	-4.308289514487077	1.1172559154687505	3.6429860388648994
1	0.16778005795197445	0.15153050275805172	0.01538878143709508	-7.549079944149365	24.110090852753284	3.518847819238373
2	0.16527451419244352	0.09501845052185594	0.008495957916534472	-1.4323373635334542	31.745798303104866	2.673827407218482
3	0.15943293007186382	0.1928872954208696	0.00420193591740552	-4.983454038354613	43.02798136209168	2.3930392999256918
4	0.21380015020443985	0.22955969515645808	0.001845000669106707	-2.386242974006028	11.518631344663826	1.8355844004610495
5	0.2028737797730308	0.22993191958745096	0.02447823976634912	-4.945526316649592	20.568281560277985	-1.8961505718662108
6	0.20679277144644223	0.14475645672692455	0.044398548681767104	-3.3583497209183224	9.102099863889064	0.6650001755837145
7	0.20014288441566944	0.15643941244713636	0.049246812145677284	-5.590609263926342	21.52623818982649	1.6085220267348574
8	0.15412094408723834	0.08610045134833232	0.06951211791923187	-2.9238566005463964	18.427301667925715	-0.577084653324024
9	0.15617925970377658	0.06809605093804547	0.04654450492645461	-4.304861159371998	34.824664922665534	0.38930621274178934
10	0.1557298370724475	0.08368597574348885	0.03294737281688569	-2.1180828016098463	20.120131792849552	4.086206878756263
11	0.15852130043578944	0.21207067745236408	0.04553459271042409	1.5502972767449776	-10.327818082793076	0.02566930888192034
12	0.1838511415559085	0.1916532793944856	0.04508686391380521	-3.216343534621372	-7.8862608496366375	0.7213325095225233
13	0.16009219200493935	0.18903328528520263	0.061593024133069045	-3.6902089961811764	26.228665678404525	2.2217804752474546
14	0.1432796778617248	0.2030447647065055	0.035534005432969806	-3.8873898011015315	34.52422858331168	-2.229484837179569
15	0.1688034306124036	0.03862278567874787	0.02672568778135095	-3.819232653406022	12.07139031186576	1.6647479177685185
16	0.13354438871109675	0.20163476528299598	0.05028857203921538	-1.6440115567970015	35.03149245103105	1.134238066791308
17	0.19338871700287202	0.10410088540426257	0.03625014331138576	-2.9709960721324307	12.916275628611649	4.1465206290673455
18	0.13580071711108854	0.07950459370077828	0.02755353790414198	-3.450077439751148	20.297905474169582	1.3840601757589184
19	0.14371440424317644	0.161627965230277	0.024780197294437457	-1.5102441179670258	29.83007146930376	-0.7051843739387369
20	0.14052172845241429	0.32351728822165887	0.034814068127834025	-2.1351506311552786	29.581263562718046	1.8621194204419511
21	0.15482460599256073	0.31152216916354436	0.04721173133712818	-6.382039359583295	13.23813146984228	1.928832673484343
22	0.1614276042387955	0.29050748824135963	0.07432099693047273	-4.603383498096945	25.067944087581957	0.9144444457245405
23	0.15637216149771363	0.20636732630408816	0.054002958684045047	-5.196790238357104	13.674470821239886	2.76950666739448
24	0.17004310343255982	0.28482880517296	0.031720752596468504	-0.14307586786965362	42.8311151688323	5.516092530694902
25	0.16589292745105558	0.18930896539246925	0.007909466756529822	-0.8774153019445384	7.504040206310959	4.1554002369818335
26	0.19378594171739041	0.08037310079148338	0.05418088775128536	-4.894410803062273	17.5168940299564	0.9518380624739535
27	0.21414283312860677	0.11237508705362667	0.0751325691191159	-4.709295172720635	17.990359856040314	3.7580652129447034
28	0.18338067032520192	0.18484857070957064	0.06492229979481201	-9.642972456610654	19.65312943982107	8.274427597228938
29	0.13486690796594125	0.12173691673571845	0.0779132483486638	-6.489378564355297	13.248973773182867	-0.09745436746473818
30	0.16286360702490585	0.057144167116453995	0.11556518814642591	-4.088889360602424	30.171329806680795	3.325480317364695
31	0.12652185638448474	0.07856708758757884	0.07929852632513555	-5.089141652923992	39.80322831765158	1.497124986190145
32	0.15091447024466773	0.014864126697490432	0.0613765603735186	-1.1519138628194436	42.21716645342492	4.5198575635231775
33	0.17623770855542645	0.1268753639987206	0.034032069380655	-3.547858018165988	34.83805421942808	3.1503293331540716
34	0.14439790173932668	0.10272896629743347	0.06549928748396461	-2.7638904083125357	13.87617582362912	6.731210771632894
35	0.16517533303615978	0.12146729530524206	0.06607727802174417	-3.5956772796879193	36.75990587511173	0.42239704667897376
36	0.1482771722567131	0.1722183952656049	0.06843915618418883	-1.525788851772901	7.887411853689245	4.381437828118208
37	0.2041895695911727	0.16375148976517337	0.039461936070214004	-6.414559181950828	27.732939466099342	1.6167821360589856
38	0.15078162905429643	0.1773943077819581	0.026379617327807584	-4.717293758403457	36.735484846432975	7.558028603388009
39	0.18952533616677897	0.2403150590480328	-0.009833541620346352	0.4117681786167341	6.107496013957469	2.5600459927276433
40	0.178416504810408	0.23947347854961681	0.05599575411841354	-1.1624664107676834	30.274292952452903	5.479020016507906
41	0.17307470581591622	0.18865395115736955	0.03382115733029868	-1.1434163984608312	8.946489335328915	5.4471745575688235
42	0.16082004212443363	0.1281559836085284	-0.007490835186653694	-1.3491089193923762	22.2497669911682	0.57799969371482
43	0.1753051687329036	0.16276579476138706	0.05261617223305424	-2.9427699526247606	24.149176548903583	-0.20287031654085208
44	0.17457162989111666	0.18488496880558003	0.07464427450761432	0.22390874562594085	12.669599027613	3.0885644292037098
45	0.2031794138534098	0.1540006676978347	0.05173616421124238	-2.0322585843428147	30.20788282076461	2.9405430519438536
46	0.2156938784452437	0.2634660315557312	0.04692191734660824	-1.2327290804642035	47.46724294160258	7.0652568927028305
47	0.21402705614505182	0.07312948709608337	0.0666292938765617	0.14341697170108064	24.155475099237936	0.9730765767233481
48	0.1980941994265253	0.14158553148969963	0.07205104141575414	0.7893749380084464	17.278305447915056	3.0717730283543596
49	0.2291938951083367	0.13694851383685883	0.029035679657111062	-2.696112660753515	36.48691727417212	3.2647868054762554
50	0.17274985456603187	0.23155385119487698	0.05980990791455409	-4.698321949635015	-7.298977341441123	3.706955524683543
51	0.14956372157158157	0.2789000084521054	0.021817377906031034	-2.4743638648169837	13.402786046427485	2.286735563128189
52	0.20465197631713913	0.2064634750549152	0.04191543646150396	-1.8987847993216878	27.62097135156034	2.1224763117371275
53	0.16717868036190112	0.10659184530865434	0.07125426443636795	-0.7129970688643439	3.145754016947333	3.261579625824185
54	0.19253639387195015	0.18170994322805928	0.030340452939326766	-4.3284814312713324	18.57062750599189	2.607511700105234
55	0.2277685863863717	0.244047532776888	0.03601928503742644	-7.219586909861311	3.5745865280134432	4.332590913173553
56	0.17590278524618844	0.12387869348534863	0.05876075501994262	-2.474463686870857	26.98240374996507	4.847127396938365
57	0.1657765104232417	0.15322502619031356	0.03400192141494223	2.20853290280347	17.949922593121762	0.6354027151036137
58	0.18757669265044244	0.11482245821146664	0.07285855927672942	-1.470765699701134	3.9005136823435476	3.038665435646819
59	0.2288493973723569	0.07643198141718442	0.01547409568632439	-4.983560724470214	22.692934078126413	7.199979566911071
60	0.20365107321837161	0.17264692811256602	0.02356061625403528	0.2686976059085278	11.011751675613962	4.089849213267894
61	0.18808233452067283	0.1944857562809449	0.010758741481843807	-0.24176788464658377	26.067268950600525	2.686014122835241
62	0.16803078123302825	0.096709934162249	0.0550667399919126	-0.8010420312584828	25.925067442246213	1.6273513981816072
63	0.15015700451037156	0.17609689173140294	0.047126041827511164	-2.5819821374115155	35.50722293326321	0.9384008589775503
64	0.10453641386424792	0.13815611133076525	0.09047742835139772	-0.3175210063394969	8.490391316704688	3.3225138027766437
65	0.1347165098668099	0.22938877941606609	0.08227430735913699	-4.707389655524304	6.5787831229037215	1.8839067079764733
66	0.14414098049109922	0.19104096392481634	0.10897829938058626	-3.4490748629494363	16.706046162906382	3.5109828309868516
67	0.1802242297785314	0.2288479748496995	0.1104478496359984	-2.5148250497598297	20.01443675050877	6.664934664909125
68	0.20027452716251068	0.039639639729132314	0.09114464344469447	-3.031051240790258	16.43197118407792	3.0588746462868373
69	0.19095985267771143	0.24449540441365775	0.06521203559086068	0.41700500236162136	29.59392328596787	-0.5479813612833183
70	0.1740697502655683	0.2122481078744276	0.11536367723905705	-6.257879491384202	29.248505663571656	5.698811910044545
71	0.20215065776445043	0.1485790919444898	0.07617829892500316	-3.1975310308765224	32.73389273380846	6.544839943198223
72	0.19980660342619572	-0.008590563723662153	0.08594273287850182	-4.546593724872476	20.91508202759634	4.877160890015507
73	0.14658030639782765	0.06763393629950551	0.06484521402821872	-7.124467384092946	23.649145370022257	2.4564447168291466
74	0.1643104018942718	0.04713483916669273	0.04249276767246082	-5.8161537553771625	18.507271103033915	2.2718883796123595
75	0.16586504607874136	0.1529861054543475	0.0511076217647274	1.5211891499486274	18.455126363397245	-1.0229500955301583
76	0.1406014566842769	0.041226511983276565	0.060137031727186534	-6.4745222528278195	32.622856514843676	6.410553015442645
77	0.17183186792268607	0.11994710386478977	0.06801286636161426	0.304298234953938	33.22296757637236	2.4929719259256764
78	0.12376855759325785	0.29820217910774904	0.07018099800948495	-4.626099224950039	48.662342551523246	5.769123173641964
79	0.08837378703151577	0.03400327349814601	0.05229985015524883	-6.7089793012843915	17.531501845202047	2.3511930754768144
80	0.1626635802042019	0.11679644491638826	0.04336964691716944	-4.284307736727445	19.07726640086634	0.8954145998914133
81	0.12165418309680782	0.15522077891629127	0.059296397531876384	-3.4497465535463836	17.52038351134592	2.900261476887565
82	0.18201158914585758	0.07112280730422273	0.05394201540520957	-5.3240246369541735	21.938350295006867	3.512652246967414
83	0.11741689143568092	0.10587343642495217	0.051266465196553805	-3.6094312503979564	0.27577175432401746	2.835495605876237
84	0.16063197203397053	0.17496408207455658	0.050463063452633725	-2.3519346061400435	18.948871661989976	1.6315923427089318
85	0.16022095047996454	0.2884257422074366	0.042646302789058926	1.9405419172194673	39.18736951330633	2.5098388449235802
86	0.1612699608453222	0.14434834460169643	0.03802356131378467	-3.258977994396844	10.570818537367474	2.191232594164865
87	0.14087870360462193	0.22847049024637822	0.0317214125197477	-6.5865518823313804	9.400025503388827	2.2112622164877402
88	0.17933902875931607	0.25491123077505723	0.05508625469323108	-4.75021556396051	13.019096849718672	3.3932800699640624
89	0.22591023118761278	0.0660253107006228	0.05264587225821733	-0.8331372336245455	14.953684483007088	3.5889085524904707
90	0.16065970135410906	0.17408671209535506	0.026632546921423424	1.2590207030851195	21.40754125089576	3.169035305341482
91	0.19649457816920315	0.16273683773371309	0.035125405968074556	-3.0430253240420178	17.0996317810782	0.20537597820446604
92	0.18434057926246836	0.07836020943991516	0.05269597083309195	-6.573019643856754	-5.145091578285979	2.9889866175490587
93	0.2101475622875743	0.08042536233494006	0.04192161596733318	-7.877384229461342	15.937215707067784	2.9348581914333227
94	0.17410826713280717	0.0595337738583826	0.04618295585103935	-1.1500159021233158	10.648521933314385	4.59951827695927
95	0.15785675393103799	0.07470147439363216	0.05414122163943103	-3.473559181240249	0.25586119590345624	0.16428893519530385
96	0.18994623355605245	0.12749153402139693	0.04237579305646278	-1.8247315471033978	13.651712611092323	5.749769286146425
97	0.16978067094769603	0.148649686435937	0.04097884972906599	-2.4560866634761505	9.682345116139096	4.962930146934578
98	0.1770188654216237	0.06460007834730364	0.050636257893429897	-1.1017387770557856	15.04049644893507	0.5065032322133607
99	0.222775717163458	0.19748817288707976	0.06134272551575744	-5.448511560033221	25.175406163532312	1.998880279368327
100	0.19082393050781474	0.02452110535334008	0.05800933320545899	-0.8105921382168849	8.110114687053898	1.9292630352653701
101	0.16450299617797867	0.1497341239466246	0.07564222299838987	-2.6704521725460766	18.509137054359506	-0.26515948728919125
102	0.16183918828548288	0.18703642752231853	0.06047908986624725	-3.3782985048534715	6.949029868493271	2.1629337442366254
103	0.19303084952767513	0.2152489259085255	0.06036950037848171	1.668808933182638	19.774557670589687	5.744414853066591
104	0.2065784761201414	0.3436346275218153	0.048492501425743885	0.6825577768540456	7.201229890859182	3.5896341807402012
105	0.14596310198478002	0.13625843325533793	0.06593703963808863	-2.0762294368011442	14.916159607159681	1.2996406122209507
106	0.16951047980931452	0.18944586068671018	0.0630891249155887	0.7395747062703888	22.026696965081534	2.303967025895345
107	0.14764900487868893	0.17691398924188062	0.053688746383974334	-2.6755445121337686	62.28588928790206	3.5447961045862133
108	0.18371654432822426	0.1894050333035673	0.04062711363562854	-4.19042493315163	31.559777782100035	1.8965373855854633
109	0.15510699592394261	0.16467781797312303	0.03870717720247799	-2.585728305181539	0.6918496010317327	5.167676792782543
110	0.18619508405337043	0.14390805775682391	0.04494436374848787	-2.557302540382337	26.435541448609502	-1.3199449984365261
111	0.1453235220972212	0.1922665203272786	0.03986343133916965	-5.1545352900113155	22.60012999682378	1.6140007558132035
112	0.15968555030042478	0.07222309119691611	0.033454040005224554	0.8603061290779727	32.81332033446194	7.315102959861989
113	0.20027172391138867	0.14717774085528124	0.03447254849971502	-0.6883020860216481	23.73353636854451	2.0485181741774103
114	0.17993669182088462	0.1332300572683894	0.044134683795500264	-0.7042694105141385	36.61680488516515	3.175165685790333
115	0.18107323499071046	0.062070623993838114	0.04253426240925295	-2.1445879054182484	-5.774817840315152	2.4764445556519536
116	0.16647746899882057	0.12348822278857041	0.04023794298835337	0.9300438233742865	14.663371314878821	3.1130605935801854
117	0.15964264783177612	0.1288810603863696	0.034743600950296855	-1.4125220408236914	-13.051494748468325	3.1208869746165973
118	0.13304171461567577	0.18806465503534056	0.03977088743591246	-4.397169556748331	10.1683602164947	3.3093868541789977
119	0.14345781949322384	0.14383849262957626	0.04692906042768233	2.3889196342056254	31.96015786742082	2.59459020270368
120	0.15390447587759984	0.24990487790669158	0.05157927138783169	-6.447662043100227	49.49465400683019	1.4955311923229089
121	0.18242856739135171	0.1861413331287755	0.05001321939181377	-4.527902958331579	22.17323382361887	5.369677317443848
122	0.20762782650370168	0.08156696761233728	0.04943132118045589	1.617992109382661	24.736050963147928	3.5141208541554785
123	0.2210049338050704	0.1598968439802801	0.05362136019826563	-3.538166823448161	24.628693369950245	1.6985659878411843
124	0.2306596880089682	0.10263469270444359	0.05568290112078913	-2.77105013887703	3.8627205063543126	3.62464917450191
125	0.17030945265575326	0.050737640328641184	0.05317940190405067	1.882171104966648	2.0439124791326417	0.5827226972194884
126	0.19367994186084284	0.14662517364896135	0.05099355374993178	-3.0942587567855364	10.11478269119882	6.329090966573218
127	0.1512266256638634	0.15192695457244904	0.051187682482661166	-4.677534192506553	8.876732918623148	7.388143950401545
128	0.19821608383298472	0.1983833694960352	0.05238615003175307	1.088567943684854	29.931673785336812	3.95463415560835
129	0.18051446487335682	0.21743644494048073	0.04860335644324699	-4.579281829392424	39.151420664448125	4.282266179875262
130	0.16982789349943486	0.11931138663474322	0.051857317590093086	-0.1832223965263541	16.610054251587012	5.859833550727337
131	0.1699714530300743	0.3077257261344897	0.04880100922268048	-4.801329820438236	17.107247837427515	2.056174503886676
132	0.20267228960900807	0.09865555035015604	0.050546947802319074	-1.9728567305202218	34.262800536905544	3.8295080423175265
133	0.14955860150344125	0.12138895010321271	0.04677653499901294	-3.45792293382703	36.81422543502071	5.871084299548327
134	0.1951858046002906	0.2231832649083276	0.04544714087218723	-0.9836114444918326	16.7708900284094	4.034522463096839
135	0.1707671057789846	0.19485365893227513	0.03715140488833174	-3.0010809757776156	21.251480083470298	1.939489789655639
136	0.1950284372025279	0.0680377389320631	0.04245733963838486	-4.9296735356330625	12.206081654616478	3.2467290190835527
137	0.1410467748193964	0.04600744345834694	0.045270833498737444	-0.9975699230312394	38.62270291434851	8.276194609304628
138	0.165701920589638	0.10426479481566811	0.043490273691312406	-1.2696244305597382	24.805358783682003	0.2556459853967361
139	0.17851458273083384	0.06857011778407372	0.03811170642688736	-5.14400455781913	15.858903310527813	5.3393117306750355
140	0.1546667892164279	0.14135361688944179	0.03524593443937891	0.05970480440279616	41.21825175639737	3.1378029245111296
141	0.14191348318211183	0.09776167761928171	0.033771144867460835	0.2574718585478105	18.02895106691047	2.398908938365999
142	0.15024161341241363	0.2823672401395759	0.024361483358891427	-3.198320691735704	22.941514824659503	4.386285751312097
143	0.1879898623866451	0.21476949423148536	0.027985135819520064	2.874513504448025	23.088138161710916	3.4178593345647377
144	0.1542985176707689	0.15898636584747436	0.03611229663431577	-0.10282793634387895	1.4045854936264104	3.0653074807491105
145	0.13721188597650805	0.0886647505321806	0.03231329245653121	-0.9062981360022393	16.012630060485893	0.8009344961534453
146	0.183616948719172	-0.013028125750318961	0.0317117104993572	-1.4880716932291318	36.74113390750548	0.8958895661694446
147	0.1965062907641843	0.2937061644110951	0.029554510837795013	-5.122941495244967	49.189488706208735	6.07292195411852
148	0.1654001178133854	0.2623535085865862	0.035224668422265966	-0.8315313010545614	22.04266085991105	2.6727042973733997
149	0.13459977096432307	-0.05906288804660875	0.035374476222648256	-3.0077827217188005	31.980076468661647	0.16296044160970907
150	0.13844850555318694	0.25883862773773836	0.038403385708720844	-6.163399281538305	20.034723281962133	6.7512294116298825
151	0.15204669620398942	0.176427594213974	0.04453624375074721	-2.565625669671028	31.514968626250994	4.018743459735435
152	0.1544984002406616	0.2142424819223722	0.050598364672603834	0.6692394228119944	-2.471037901237965	5.837146929536206
153	0.14411081560408687	0.08847746528272082	0.04712563077327663	-0.019966408475068174	31.584717641329835	1.2735228381805144
154	0.14546053877451895	0.26127603784760794	0.04950798662614241	-4.688176465029101	27.193637868406903	4.297804210006354
155	0.12638160878365454	0.26281927898495583	0.05035141616405071	-4.5676923093573265	-0.45624523195238187	5.112463554964783
156	0.14105637485382272	0.176705559642216	0.05416513046913344	-1.664788064443349	18.708199645260038	-0.6396009270815718
157	0.1303122408500622	0.1430186120226213	0.058591215180477905	-2.536859641323917	34.28151271186114	6.51312166515252
158	0.14607007615619313	0.09091200863066938	0.0581050796938502	-3.1516156046117914	15.024467015588357	2.048504625009875
159	0.15930144438612026	0.14931201208568298	0.06303133254964885	-1.7061933296000749	16.494881124347238	3.6579696214029624
160	0.18675257801456618	0.08647130039936698	0.06867851419633322	-2.692928320978643	24.721747838804465	5.254116662724171
161	0.11027763454310643	0.2231192024514947	0.06513194687418379	-3.6380578220179816	37.93302099677074	0.8974126933383705
162	0.15032176847627088	0.17367513080786115	0.06093371625474793	-6.268381989859731	16.789471388817777	0.6967288185148711
163	0.1629597499442012	0.0977625570043193	0.07147425583521243	-1.6127949624795022	19.788834602063982	2.559337175194165
164	0.17420231184914187	0.12658915374418442	0.06750566895410626	-3.1729110453809364	30.837704229519517	4.649529515623406
165	0.15837800455785392	0.15151385542124285	0.06654374599033296	0.15713984028212832	36.42658030352734	5.061566444672744
166	0.1561291109110423	0.10349515820243899	0.06644099626214871	-1.3984947463749575	14.79005100935959	4.985014966583181
167	0.15568382433882305	0.19514190010403892	0.06029196748273205	-4.259064251116162	37.08415859973827	3.4342767329716324
168	0.14402559314657626	0.20923689464251488	0.06113190855267525	-4.227135402420626	11.201307377311874	2.3095249811513914
169	0.11007456644505723	0.041095086393799246	0.06700194021947954	-2.424989926377686	-3.669621577189964	2.397257986658253
170	0.13501360968828482	0.19967205038599722	0.06439488844517995	2.0608744511820585	26.30078694327514	1.8696350265698474
171	0.11721210772874348	0.04640156926463525	0.0626762943666827	1.2433846912776352	13.242426627972597	5.631443438788974
172	0.1354572869291105	0.163466427641815	0.0657896612467977	1.2856005075435715	22.82300672111712	-0.3801298547642818
173	0.13143720462309477	0.22766164862552302	0.05907348872555279	-4.335570845303392	29.205183752928694	5.503810082004259
174	0.16907411861827185	0.23087584826553637	0.057145733265261976	-0.3721946415724765	11.74784666611199	2.6091195223511936
175	0.1623428332074687	0.10866617225374539	0.05662149402535609	-1.1462415389192104	22.482938863873493	1.3760661486842936
176	0.1556011649478828	0.1849162562675309	0.05703514081225065	-3.0068260664263726	34.62178510602622	4.797182677935491
177	0.15617277700509127	0.10282851338548332	0.05708316757588154	-3.809888958817958	20.367588455518437	6.025035246920413
178	0.14367071123527964	0.14030178052749284	0.058929027461271266	-4.953268463406557	5.648353032174549	6.326189295987633
179	0.16907474636908607	0.2712365400888815	0.05962206163141355	-3.1705462246020906	53.14425878107651	-0.4289086137939323
180	0.11116655795795859	0.12701169926386588	0.05922970124912528	-0.854414441006685	21.385539880794433	-1.0572897288397771
181	0.20887876300916866	0.21797121736273745	0.05661803831779492	-2.6497071944074024	15.061903573365491	2.5371312349638933
182	0.21308196624320314	0.341888666611212	0.056391146710216694	-1.360120468532966	21.738126664218026	2.0144674864609002
183	0.24478227203184133	0.179106754287316	0.05487069278711517	-4.09194227478684	-0.537948298785073	3.136729776737763
184	0.19875012825332525	0.16483233780416356	0.05293932813312608	-4.275408996358772	7.762960149709503	2.968411728890961
185	0.15971036164461339	0.11316447427716754	0.05468938686363891	-4.388338120550254	20.435699662948203	5.103133453867332
186	0.15546059441661222	0.14921809469819863	0.05149124591954234	-3.7157104774701395	-3.085609415237188	2.500131131370995
187	0.1590045485436543	0.06885795836898419	0.05029512222366858	-3.8923955416355827	28.249938354450215	0.1123228562590335
188	0.15350554876997688	0.18434804940285096	0.04815567204454499	-6.627263736043012	4.006405322951441	3.1186344877063674
189	0.14077831557832135	0.19535992485887305	0.04515884845784923	-3.7095913821330546	33.07903255878908	4.472137680233013
190	0.16157972394345047	0.20819405407814948	0.04452913865589886	-0.868538383763131	17.2986816133053	3.355255457190712
191	0.18610966052007524	0.17428691565922574	0.044352260261994694	-1.4873203303267275	38.465985940584446	6.143017707800243
192	0.1603902758842127	0.17437404207302465	0.04045035465633227	1.3002330986827053	21.758925045435706	-1.4649165382411153
193	0.2028807023775908	0.20967430892189212	0.041000122324402484	-3.3412851462438176	13.905400800074474	2.664016782997078
194	0.15348339776086617	0.03790129508045954	0.03862306034197498	-0.3004851208133407	13.443402588688043	2.5258643216831516
195	0.16019022790875675	0.07427325853336468	0.0385315463052451	-3.017975528360667	2.9193741987893485	4.31631564391395
196	0.18403384674460815	0.12665312991390482	0.03809973977000672	-3.121628355167846	26.761439234384163	2.8479817146826427
197	0.1826244879608981	0.15881550471743494	0.03639592858119033	-2.4616050754390857	28.58527839019201	0.5974650106167442
198	0.17090071467792048	0.05439104774015506	0.0334104343431892	-1.670480703415743	24.51089049435184	5.954051692657656
199	0.14803854123937712	0.002423748983776647	0.03847649762646985	-0.8194904993613248	9.612131315463046	2.8583172167451036
200	0.14833438728110535	0.10541841279889486	0.037741942631421735	-0.655357780816646	19.401450295775227	7.793794215340169
201	0.10298257842128859	0.15375320451504973	0.03027199438824501	-1.9898993529915157	-10.189304127883034	1.9106059847290688
202	0.14382056655510864	0.17855026932608886	0.03757772226037717	-2.75416075228348	13.47136429398162	3.4590919038170376
203	0.0995378649777589	0.13977618044595877	0.03197680196021164	-3.034102614835739	15.91444182116701	2.936616173205777
204	0.12452498699334763	-0.024461569026179963	0.037028260845389745	-3.1237006478715768	15.639104831707375	5.861386394450868
205	0.14511993275956567	0.1695815706446838	0.028878021207057774	-3.7633877554806543	21.714270222400287	5.077861517303067
206	0.16007628779629302	0.06397485655190346	0.03712350227028707	-1.3676581518793454	17.06545755461844	5.91771189504611
207	0.19146005199763502	0.2617317881964667	0.034762274741219866	-5.130973083808868	23.600078612001383	3.94434917679015
208	0.17634671515906591	0.037867413539550865	0.04421476585137587	3.659365064884415	23.668212071139774	2.8782460983003375
209	0.1635092212257564	0.10427339283809575	0.05192430904014188	-2.803944023093016	6.365618426312098	5.621853596840462
210	0.16002894337172738	0.11655281067959397	0.05152351922816022	-1.601795603756428	-12.163114996346511	2.1791884439264195
211	0.17574268929349512	0.12377653571490844	0.04946435095295283	-4.190957582918242	23.550021469215142	2.872571284278361
212	0.19112186819224564	0.16793607368193395	0.03954659742099193	-3.14146527829111	17.64325776526138	2.590315074120243
213	0.1911576653949089	0.24972823437536723	0.038731599050911364	-3.263467179088189	20.58804273517068	2.1874540307004344
214	0.1345686914986642	0.234568492703058	0.02889673995884956	-1.6260948909816437	19.70593519440893	1.3175430245108413
215	0.14029071892283906	0.1494986934369765	0.03069843787243732	-1.1633503839478214	0.25895339059746336	4.6049402282448995
216	0.12287721765179506	0.1286969673594513	0.03151317724731488	0.6538149927719622	27.053968819073813	1.3293837260976225
217	0.21997251858270755	0.10027995625218508	0.02311538390752244	-3.9351107837239847	40.36899933681908	3.517792215888209
218	0.18230818032962579	0.21604050748367792	0.018331666539844593	-3.1176440992073364	44.3399664723062	2.675596728838168
219	0.16724511113441076	0.14981173458262864	0.01798364775489476	-2.593544211545627	21.81876332036395	2.185599436567453
220	0.1717832168601021	0.1734786739043528	0.01231576150870362	0.7024169134238871	16.642619683981362	0.09814663788980035
221	0.1317769596312733	0.05592860359373128	0.012392930376250687	-5.3818968352945316	37.885127823088155	3.94095367548696
222	0.1681692882506441	0.08543225082025077	0.006983218524544674	0.6697384879669182	19.796150445327882	1.925785503226541
223	0.2423307134715405	0.15549421782398426	0.010507936402361718	0.9630523819412514	14.531355760055812	4.881561587297196
224	0.23753353523601828	0.13601065057352485	0.030564120138890642	3.824026500709791	33.17251639757196	4.98585544270028
225	0.17602034015530094	0.21320908310104866	0.02817817858819361	-2.4640734082023257	32.909371741606826	4.045042621868585
226	0.20225743003383792	0.08256814930830708	0.02416004433436446	-9.481564362274495	24.757031354162947	4.200378715456175
227	0.1364904493493179	0.1896621503027384	0.023801891758082862	-2.969140208152799	33.799011667026704	0.37750810586892597
228	0.1609527665875533	0.20359127158988105	0.024059321983137295	-3.103578811194031	12.222476814017977	2.155733893333978
229	0.1437872389538935	0.11536225335265295	0.028259473635594952	-1.176191678934549	21.968599539745597	3.050320944373605
230	0.20044527689297428	-0.04027827433807962	0.029684512050527172	-2.6381626567792034	27.12663434358252	3.9195576963728054
231	0.1751441054476007	0.21300518371623461	0.030410196707363356	-3.3145978530461795	8.957682567762582	3.7823719094605233
232	0.17569895736521612	0.18871904620903726	0.027124985530096894	-4.109729069881442	33.133533345044604	8.072551068658413
233	0.16431181044101398	0.21384209626678674	0.021096333822048143	1.2388487687291478	26.604821056632407	5.470076441829777
234	0.1725624790859735	0.18641318196183854	0.026766591191880986	-0.608260440144289	16.703891325587016	3.802453585810118
235	0.15532598333766412	0.17080803429425048	0.026991400977341734	-0.44455139576685127	23.592648743229923	4.514274358235054
236	0.16464219917577644	0.14095325387093177	0.01516018116012306	-2.138140945455202	14.309309499881614	5.62919395125611
237	0.19821387174957253	0.18640674235472146	0.029671554040558237	-0.29202864213434954	26.866755608576934	-0.16310687780993466
238	0.18812962292136004	0.2787695107293738	0.032597134542833896	-3.0048353960759004	6.3509997403725755	3.1830461853291645
239	0.17175755607891374	0.10417736541929637	0.05449827326602583	-4.61787897531851	25.055572710476998	2.394627420907741
240	0.18727645024184225	0.020550042304231936	0.059465836293100885	0.5660550532429927	1.2189981825785032	2.4532284376569864
241	0.16068471888109326	0.15755454091202525	0.04111271180388959	-1.6479042033380227	10.428266066362983	1.868461950741152
242	0.15983351315300032	0.18238210319802958	0.04373761447274962	-5.5435797169851035	13.805519354668428	-2.064805687992726
243	0.13325056707204502	0.1300656037981563	0.056546595851878025	0.7715013428920767	28.32540132099758	1.1622678919159775
244	0.18013476283631857	0.09374181004294999	0.0632490333919628	0.8789438288228674	14.692643737404792	5.067397206280615
245	0.1652316187947762	0.15352586084250497	0.056690440381174226	0.9789825827883777	30.096858364771652	7.0243915891095305
246	0.1757771149792459	0.062458957051486436	0.06432703777345392	-2.281682336800766	15.375730268873784	2.090475719166472
247	0.12384482728279655	0.16123514732694094	0.05641041655557591	-2.4360176803153966	22.276473483920245	1.1409909457086262
248	0.2085192664458845	0.1163285182352155	0.053409329138137555	-1.1905979238108793	16.377900303929568	3.7071427498119096
249	0.1741134743167698	0.12762532819082525	0.047636256022883856	-2.510038045303338	44.96832725165177	2.7538918035341746
250	0.1565507315109276	0.1820096783175502	0.039450345608081354	-1.124331552081366	26.257056085620988	4.266110529585332
251	0.1531846571655251	0.04796904251646893	0.03195104843938096	-6.130330946519858	6.434699851398778	4.849818259143294
252	0.17349680889258257	0.1558688271827279	0.02562572387568549	-1.2567515372870781	4.515657195136016	8.373952133378761
253	0.16221709395906597	0.176460152891094	0.012043055495679907	-4.481125301394629	19.390401907902074	-2.1692706698983613
254	0.17013534083082568	0.15172785785650447	0.009502054120813407	-3.195633151688285	-0.2996598263377386	2.5544382618393393
255	0.14983220505522604	0.08886714090595671	0.026836584400011042	-5.148408876838272	13.977779079825597	3.6164122422134364
256	0.1360802134164191	0.0696215704194124	0.04172699251729184	-2.6257723766722525	19.80905099169105	-1.0618857349879172
257	0.13826354209448125	0.2042109317345142	0.04879939905602831	-1.9373020936571708	5.196918057431237	-1.1238810375796704
258	0.14140936104417925	0.214731294274024	0.05200790160971385	-2.9462234231427504	10.38375954670006	-1.1882461460272151
259	0.13944852590093176	0.12191034124085384	0.05139899674124005	-3.0040789028396793	1.2211594465213507	2.3596325745522524
260	0.12490427586497242	0.22760808666529764	0.04257777677842998	-6.368622980804823	-7.802802547229104	3.0821962848570346
261	0.15710987400490417	0.2509819918759506	0.03795233984559431	-3.9993917417213436	14.050568754946228	5.305720431343094
262	0.17229306224435978	0.20385350061755236	0.040841069441623135	-5.316588767227013	23.689945090606567	1.7248054521430254
263	0.16764306594732242	0.19449296927980117	0.04534215429248275	-3.7334524286869275	32.651589454811464	-0.42394180329802633
264	0.16854133826161924	0.2903917037712499	0.0431451192567877	-1.6258249229657424	33.28481244714669	2.3360501299312593
265	0.1902734443437732	0.14847200004855923	0.04243977330300169	-3.943959178383457	19.05333855485166	2.481980433014136
266	0.1474241129517988	0.0760499812486546	0.04224130364197201	-0.6433224288558564	8.631852689502914	5.130378244303659
267	0.18246241326371687	0.18518278166519037	0.044398018242707574	-3.805827500175998	5.242074827427001	2.8322711454742953
268	0.12950622365392864	0.16886169884352695	0.04565318117727063	0.097588020121951	-20.35152622294413	5.366977916953031
269	0.10413706774573839	0.11232173250648683	0.046159828658184174	-3.0555038637978615	22.561835107794803	-0.20761999401289546
270	0.11385895852009098	0.11433099769710131	0.04726809353373124	-6.326329040986433	18.9499573037013	1.1787453673534505
271	0.14807058088116662	0.06815908887320689	0.04131574299795224	-1.9009900404747533	38.052645227136736	1.231475430303631
272	0.1601340831229306	0.10944567015637899	0.03817043670940178	-1.7619312934330036	30.014886379643773	3.1494623992208193
273	0.16706992781384078	0.06642722723432107	0.04063677069450541	-6.462718525721114	19.27831798631766	3.2935162261019024
274	0.18682101363460707	0.14407315643818175	0.040515815836960886	-3.835561741485457	21.766493822484332	0.27488765149199157
275	0.12994580720474996	0.09684441748920992	0.03873640580679955	-5.325839794151679	24.69559165381099	5.707346523076671
276	0.16380948600808137	0.19757840509174035	0.039965863655651336	-2.751717149075187	29.463000815658503	1.120035052520915
277	0.18666562314171106	0.15840827398450694	0.041333314171440684	-0.6354698731284512	24.072736805161103	4.580255852819385
278	0.1757638482378815	0.05383483894592969	0.0435497067819772	-2.2665647459876244	24.810022866893583	3.940171394200485
279	0.18858702985472273	0.17249721836335327	0.04655873999379608	-1.5184398301892337	13.404012769370865	6.77817668564936
280	0.21011540631667153	0.17983999841269083	0.048316171981998314	-3.235199503759092	31.37145472011949	1.7446352776344385
281	0.16496158458671875	0.2998125494206286	0.05020263076942909	-1.4243976872603394	1.283179420302691	2.3744734111425534
282	0.2127302568945973	0.21365463482396638	0.04557465466693025	-3.6209994175378593	15.317428773322709	4.741287977894803
283	0.20977577395583535	0.28332360399094936	0.04719931283053076	-7.016082293453513	34.53044839221643	2.389970904255444
284	0.20422327038051163	0.06583904629581622	0.04784779559438897	1.615238630357483	4.356863285126862	4.146987652098428
285	0.22107669768413016	0.24187719651436268	0.04775707452679565	-0.44697968873992633	26.383182619500754	4.100865090473702
286	0.1994786973147702	0.22810798493064344	0.047567264019898164	-1.4556589678311116	13.213049379467188	4.461302883880149
287	0.14806691691443022	0.1955962006333033	0.048282260802092705	-7.471038521618469	14.952136807199471	1.6738634555712264
288	0.19067569393417677	0.1248745912384875	0.047679900780203115	1.3559829771181278	23.022971489985984	5.5356230413393375
289	0.10748547377231707	0.16044485295585653	0.05054665397442127	-5.509448807143981	15.58491818710879	4.121397422633954
290	0.1511927026844287	0.15700327196289549	0.05030306837428358	-2.8742684910889427	21.338164739848867	4.695868385416035
291	0.1714335354014283	0.24426845883539844	0.05063430771679644	-0.22085249577773322	-7.041088578867798	1.3007576798671943
292	0.1836402155520161	0.0847541012624685	0.050057568236918745	-4.191428613639862	27.974579529770494	0.9202199969928311
293	0.15670411029295397	0.171242559330178	0.050394616785212065	-0.5480737445079612	11.354724709537855	4.350755860311623
294	0.14748723391723334	0.13278372296418153	0.050623647486758204	0.1537201910333985	19.46640673643501	2.8728374795785574
295	0.14727809618822907	0.2473682348754966	0.05161685632500741	-0.639024734797588	13.845456957251988	-1.3568692894509855
296	0.1685450206376277	0.29406276744263365	0.05283716399045019	1.2917102241096206	35.99802855860848	2.4867321691385706
297	0.17208347308586253	0.11638959926500153	0.05253586404577487	-1.7066593549008187	-2.543767054977265	4.728920064016858
298	0.2223929689797709	0.04393782698799645	0.05306963840466357	-1.041822249245303	9.983113862203473	0.18622826406696413
299	0.1886752184876346	0.11642693819988545	0.053999974825886525	-0.5097184700919789	-2.439193167265388	2.177025546417674
300	0.19113900123089625	0.15586904743060878	0.05232539564174798	-4.675342893789674	33.18282690298371	2.4098119797439685
301	0.196282725799556	0.002771519755743773	0.0537781033234877	-0.04839628569890727	33.98645038670454	2.532532797347348
302	0.18454489205536748	0.03889347626292379	0.053942161926472325	-1.0309806709170608	14.869772662169497	4.269131376332936
303	0.17383886039671395	0.14237920477387628	0.05370040563297984	-3.1093822112107086	32.75841995697411	2.8656195137083564
304	0.16849817210326973	0.14954798726415092	0.052526828641049995	-2.498985649719685	22.47132168434717	3.125947561851422
305	0.159039210853182	0.1261208949467703	0.054736854096340354	-2.6133353958778867	20.643347810483903	2.9486089772110344
306	0.1748265053771928	0.15803621193706924	0.05481672700973423	-2.373039022228374	9.084670428200223	-0.575352853098684
307	0.17538461996695004	0.19806187254592128	0.054031985391452535	-4.082040933903351	9.451744709002062	1.7134616266031293
308	0.20780393936973002	0.1298254934115754	0.05539454345023151	-1.693233010354406	25.305211785286435	-0.759905127323371
309	0.20144311753166316	0.14254960275133732	0.05733799502830454	-1.9726791905745524	28.004602165543737	5.693403775092962
310	0.20077436602217424	0.1390666410831773	0.054286364475140084	-1.8440937499016088	25.625371047429766	0.7147156786314085
311	0.1561346946661028	0.23234183058477764	0.055522582706079904	-2.929712982178308	34.08628409481531	0.6858712833540965
312	0.19400190548291493	0.12485063853579392	0.058594747740161206	-4.572754963685935	26.25008001613902	1.7750537721702013
313	0.17586695625711166	0.038670055381472515	0.05776868965703006	-0.9987054304747868	11.92616017078616	3.0866419881689455
314	0.1683370885735285	0.1840777055255513	0.05258267049614209	-1.1621175010422422	4.1933366848769005	1.2838428380065785
315	0.177801443593283	0.1741894279453573	0.054601883715272706	-4.518708597533326	19.400426054179782	1.1571782445817203
316	0.1731433877438263	0.2538291098730756	0.05335932031828946	-2.7329427592649873	20.077503736293515	0.3028705688220561
317	0.13883677562383934	0.1361372734235706	0.0553579794696685	-1.565726344706836	26.629540206411065	2.751821586303238
318	0.21355318488244168	0.12014720630063044	0.057435990669633126	-3.2163891298140372	12.069512282078964	2.3174609597352127
319	0.161393719636838	0.007506314098068928	0.060878901508225516	-3.4165285567424832	20.328823223078338	0.47479908783333147
320	0.14075040943193073	0.22676068424894397	0.058967782236542206	-3.225452715430888	11.199540903718033	3.41365650441446
321	0.13821412555548032	0.10273607460636924	0.05961351683875206	-5.346297121360398	16.385214876899372	3.854692719792155
322	0.16948202418773303	0.11858931049770959	0.05784527460061244	-5.6179289802944785	28.07951451952519	3.793136973987128
323	0.19630518246891804	0.18203634007213873	0.057968156472143456	-4.034172632981984	25.263616019513282	4.464282836265328
324	0.14493077883099423	0.029161786294826825	0.05748957043613417	-3.20727286742152	37.8073762752967	6.183647219155491
325	0.17987273679364002	0.22852275049963083	0.05760730042617579	-6.62738622260741	18.057118943353796	3.5381511798060608
326	0.16422044012166725	0.16553533267271595	0.05429494332370533	-2.4967634372691245	27.508592014256624	4.533769301242835
327	0.20584399654526195	0.15731164596033467	0.05289246116808403	-0.822033132211515	41.83766982158841	1.1087587939263954
328	0.16905082125889168	0.09690022964589667	0.05379271707082681	-2.383431487087321	20.568523736218378	1.914695684660706
329	0.1986976088528024	0.2648132811301087	0.0506273779437552	-2.4694380117146393	13.040684236062067	3.907718175730575
330	0.18961514267178858	0.1762567615559374	0.05234737924476391	-1.7619234963834256	34.82701165690853	4.3005896339544005
331	0.18361441598776276	0.17855626415380116	0.051305031434415845	-2.0129152740813123	40.05452908193047	3.4974482077971425
332	0.17157890626320724	0.07144551740188701	0.052243676401222836	5.2550158556546585	11.029347286829083	-0.6356293830631545
333	0.14762899299557472	0.10636705893818413	0.051824423413052725	-4.484916218806939	37.81545062967663	4.065566110305415
334	0.13503767457740434	0.1432125491059459	0.04946564569795599	-4.38771406304917	43.95107723101896	2.0853351847593533
335	0.14787170049188947	0.09028231224886357	0.05105526154404301	-5.0146596491942965	13.178318294756078	3.874620261248203
336	0.136565724700967	0.11989807759655334	0.047981239523588036	-1.7595952266506032	8.650539133102905	4.991853613388
337	0.1608993445044249	0.20377861238503847	0.04433495318381136	-2.6775299525737095	6.162147736880391	1.5626881999747957
338	0.15906270058223376	0.15459509382127634	0.04104091938680778	-4.3529657525322385	30.17011844934366	1.694800157766818
339	0.17356372342301027	0.10543992067885852	0.04117579784378009	-2.8704568124032384	15.562471117845453	4.657863563175946
340	0.22174659539141697	0.15393555368376177	0.04255721823306042	-2.1903317752441147	47.891804980204064	3.0034256069507643
341	0.24567134474783692	0.08679876863722907	0.03922441425811244	-3.2377367553073193	27.937485077374053	4.951352355591472
342	0.18026021118099272	-0.02205270094514089	0.04151291268600537	-4.320903256702344	14.403702203034115	3.187035152137761
343	0.19978095536499887	0.20550743045572953	0.04529936722962407	-3.2439540445523836	21.038373467064226	4.416080850372605
344	0.17380494413276215	0.1965853939155666	0.04736864483638925	-7.958565985291332	15.073793013664135	0.9431635635574053
345	0.132503257047865	0.1878957508894592	0.05337948625778832	2.1424707104081344	28.145348638549272	5.734237121244829
346	0.1845114755640092	0.13206872504292816	0.054776176122058345	2.1576775865165536	1.9402945369606899	1.193063437885035
347	0.2198124292904142	0.19518040512922447	0.05202881447284431	-4.427830112550919	11.531629523455166	0.28852666088613216
348	0.18180568965129235	0.16073033282603424	0.05160451895226898	-2.9890142048217214	22.932438304532837	2.6256209310248626
349	0.10577338857601716	0.09103252534600043	0.05323957789561455	-1.399248795169382	25.584121193853253	3.294141893051408
350	0.13708028881388484	0.29779871521108386	0.05185474260719212	-3.329691188540838	26.89275222552923	4.693770725767574
351	0.1673093773245897	0.047329296505525406	0.05475783077118403	-6.0399977964657445	25.055979409292494	2.1637099215606947
352	0.23892893565591466	0.14401037833563562	0.05740839522327145	-0.9340709081531529	10.837580756930542	-0.2706215718692893
353	0.13082885876453465	0.21389020786119722	0.05674318866923396	-0.5688151662643983	21.16875011481279	0.6929265987227466
354	0.15239433757741913	0.26799988955054804	0.05885735665669433	-6.6637254505631125	42.17485020747719	3.974694860175975
355	0.18117891684765652	0.22220260663579716	0.056187181849687365	-3.735786402304499	38.59531371896279	4.2135937542885324
356	0.10943008977880815	0.18849176912820118	0.05711995046170743	-8.13127043173521	17.6372884324699	1.916068775951163
357	0.1450799197554919	0.1425807407204443	0.06165195038008828	-2.7722825194096816	16.268257027513375	4.052867018452097
358	0.1937495236145038	0.13684497245252883	0.05762841728646689	1.9836584728337108	21.446751659187456	0.21859372829821644
359	0.17160416301112083	0.05859243768783781	0.05431707153890503	-5.086371361512365	29.167704416312827	5.148852428453477
360	0.1678782426098397	0.14639267908113654	0.05049421800757845	-0.057358838554788516	13.210278186722652	1.9945396682230156
361	0.19320763662216026	0.10888527648844933	0.046453948739509116	-6.754735937012936	24.05944192842866	4.881427415522733
362	0.15989434681039336	0.17328008623635716	0.038246628408191964	-0.8667344774039467	13.16523771237529	2.1658877061421284
363	0.142464591000885	0.09852069094057306	0.0423384644326776	-2.931949941856053	7.768566084871331	4.993026961623452
364	0.16825782648640722	0.2194759414648767	0.04898543985686185	-4.161192942382769	12.824557008670157	4.8937586218384626
365	0.22800759010933336	0.23741780707610255	0.055688225311620876	-4.094014022081687	14.537103526098928	6.602836797284561
366	0.167969395127517	0.13737214429631006	0.055481938171658314	-4.175972996234766	27.77237921512431	3.2870316174414422
367	0.21238491391759703	0.2465572161163539	0.052368060739634036	-3.226414281427238	-1.7944348698935713	1.6341667195166878
368	0.16415220759032467	0.25705144103253963	0.06393730733946976	-5.802443861443261	15.958347059179555	-1.7068112801937814
369	0.2823970273772204	0.19235999657106578	0.06905069930444278	-2.0035689312656166	19.39243579500513	4.661921145393633
370	0.17773351223324513	0.04545961180840151	0.08295953989907966	-2.484305017476066	4.369597066428664	5.1109361847026715
371	0.22744237678034565	0.23098724500944942	0.07410660434063945	-4.430866820568024	19.690796064043546	5.00094449145113
372	0.16656597796722675	0.046117672241911836	0.0686797972498242	-5.788834786946	29.564590637819798	-0.39015168765000774
373	0.20578549565554072	0.11774730608304146	0.07618907512409108	-2.1818185272305244	28.872038106802567	0.06433279284947169
374	0.18386529267872398	0.17120885757136933	0.07690359710413057	-3.5026936835427787	22.334145043374285	-1.8029069443633783
375	0.17557348121736321	0.21080816014852413	0.07882044362060767	-3.1498485486045045	17.424292786084003	3.005430009348615
376	0.13982528918691964	0.11980042199523554	0.07391831424676748	-3.4654190393385598	22.458024018057632	6.486371891417449
377	0.15011632557452298	0.18155914188917652	0.07500455520510049	-5.275344258870716	18.132360971096677	5.498966596110916
378	0.17624737944917784	0.15363725333539832	0.04827269769788878	-2.6056350856268358	3.54900118105559	5.013995028980279
379	0.1724455029448966	0.11199558374365157	0.04948430238914402	-1.0623494725892852	28.522601990851786	5.96833759427033
380	0.18674367296550243	0.12421043928583785	0.03981363408176054	-1.4393311228140984	33.15216826801519	2.802356903232702
381	0.1630444838979111	0.14924476834084802	0.027304349242876925	-4.216450326202637	6.919290822191669	1.9204428480006543
382	0.15702957878105314	0.08842415198917512	0.02484858222330133	-3.2615776418203355	11.20171504837495	3.3523889917023464
383	0.1824331789338274	0.19041869612940338	0.0012596828750146283	-6.134090009902366	11.074292511569812	3.1833447144035527
384	0.17303876291914755	0.042081653582775325	-0.007464159555074665	-4.682854628497141	25.551612598093296	4.526027059412531
385	0.19764666267740924	0.11312582470101662	0.023258758866096324	-3.7967951914063547	27.342675585754783	0.17287782138146382
386	0.16850063849354674	0.15674171500722878	0.05379206008619862	-4.742490521051905	15.681729260787769	3.61137965744827
387	0.19419401229195485	0.17228264450419012	0.03491881194649554	-4.48097388768285	15.408631247398178	3.6145153537727768
388	0.1992524821487533	0.21977524688029393	0.018345524216537415	-3.714225424857426	22.182015514395943	-0.8669485385539855
389	0.18093237754897745	0.05380336406581797	-0.002925595401254564	-1.9653250696702491	16.33638227686706	3.4642816773108462
390	0.16764540590012264	0.26540749234035654	-0.0019101775916939702	-3.971044488595297	9.355664335160327	1.629070637737966
391	0.21338936315487983	0.08375454212599973	0.009746214086141075	-3.4043863431568027	25.687839093248613	0.021513047123615254
392	0.17518808888713136	0.15579981786343458	0.0034923065689861955	-2.993592909583141	24.45603732033376	0.5484720408005824
393	0.17265052843057024	0.08538533222662369	-0.00039228369153059017	-1.456760533977731	5.9638510339017525	3.9246189475081454
394	0.1867189243363458	0.24712964987506356	0.014755415473179965	-4.928056295895177	12.67561800489018	1.5484330809709008
395	0.16857440695564532	0.3750063962672145	0.025276739340144475	-4.991520381265374	25.274929745888937	0.686593793045059
396	0.17305437501696408	0.1394875594099048	0.025019793490373095	-4.852793297406786	43.64783795116363	2.8184295345316097
397	0.13846000821044127	-0.005453802145927361	0.04044123933208294	0.6012666587900559	31.869669636969036	-0.5074985078435904
398	0.14774151039823452	0.10787047151897826	0.05766365455602554	-4.245624926051579	10.703787660485029	2.64914380669272
399	0.1541167163113255	0.21194467377774961	0.05830058890733339	-4.6011667127762115	23.87469624096604	0.47944093591017384
400	0.14834071697900456	0.01809490153659611	0.03475710202684952	0.763324831300071	23.29989083426536	2.4361298404447944
401	0.148068135454044	0.1753082876289601	0.0028168517898855792	-0.06053786141693587	51.28385792011325	2.604853523740475
402	0.0912201532206724	0.08312469972046038	0.021504459512490533	-5.045192180094398	10.27694289455238	-0.36106456852847724
403	0.15437985431687898	0.096935071045697	0.01998604023834415	-0.8937066376117735	25.158093190038844	0.3187383951333384
404	0.15620291396607175	0.19097783070230578	0.04286823987513115	-2.624162712974986	28.35972959976116	-0.019197715941711175
405	0.14129604107982394	0.12621207555665973	0.0860092545188003	-3.3685620644855248	35.03487441607098	-0.13497334666535055
406	0.1310725514409935	0.2618324713136667	0.07163476025184734	-6.791165846102951	15.564586638550985	4.08462696206577
407	0.16566260078424996	0.15557452901166427	0.033141219677596125	-0.8390805823285415	17.623632356818224	-0.8209399924107852
408	0.19897340988709467	0.12779874460479002	0.027576788399977063	-1.3908150448120118	1.2355113990931421	2.407944416129099
409	0.18410294787620285	0.16382417370481697	0.03370162464955825	-2.9494700172388413	20.47729878669869	3.675461807204899
410	0.23091836664253382	0.13727745429144197	0.03678615421280674	-3.2285470367454963	32.88576831681961	3.2198105356010274
411	0.1949924040585733	0.14846507580942878	0.03193718465250486	-5.37732580811021	10.774560702499809	6.4793245546511615
412	0.15353877855039252	0.16922796082350902	0.05436773734121387	-4.800923281111829	31.770276910406224	-1.2495451259592925
413	0.19967347431353602	0.1594181271351571	0.03910395655766734	-4.383397440898072	24.517908343826097	2.0788193937075587
414	0.1626743844652156	0.1416401554897107	0.06682243814139414	-4.2432973869464	48.860417226836994	3.727847264278761
415	0.15892955924785282	0.10342130927221124	0.04818386949694135	1.4526901472046474	12.373747757903802	4.58095172518734
416	0.13959521962982288	0.17297510941007865	0.04676606632118338	-4.305316053746545	29.817007575418337	5.265055442926134
417	0.16821240970201384	0.08878193396033521	0.0625492492893521	-3.385267832857588	43.70281647942234	4.55652735609431
418	0.13255356139417815	0.16198484742784797	0.045601601082354865	-1.6336313720326854	21.727733470143697	4.8797999031045585
419	0.1724620951938204	0.23512405992302637	0.0025209048175730588	-3.8116387788531307	18.510941210842017	-2.0089254432402366
420	0.13196488401184642	0.09612615811087234	0.0006583902465656655	-3.5690017546696615	29.734015079855826	5.012781641377117
421	0.169908118437128	0.13363892713083345	0.02324115845901897	-5.291987183805622	13.115645986150378	4.2741854467108205
422	0.16002832566638217	0.06516477626233645	0.03661692397491831	-4.811669250527553	22.119989505164508	2.087377257378069
423	0.15331999941071306	0.16406230779019085	-0.004920015153560463	1.1843196728897536	18.96838455961324	2.7430688377638575
424	0.1284532869305298	0.09535314310866563	0.01250176572355787	-1.9440973928341976	9.13551159309172	5.395661859765961
425	0.15417888886116848	0.22031624625006044	0.01884265681096672	-0.6149817979366791	27.55766916404761	-0.5124203781804678
426	0.2087178980970497	0.1021110821805121	0.018611426214712182	1.4564682112967668	24.89975697908366	5.2757702021532795
427	0.22122162382083724	0.13407307199004254	0.06235216625153163	-1.143450126745729	9.653096754905855	-0.02265394403845513
428	0.20798170204665206	0.22138050729680864	0.03942745442562512	-2.660195793311744	12.54706102668358	0.3262462075966045
429	0.16343711714542924	0.14685002580188078	0.05163538537351378	-4.534452617725582	22.574041085692606	5.705917230200348
430	0.1726309407818629	0.3033392566116333	0.054306553670985365	-2.870414262345544	20.344132802408467	1.1343562243474385
431	0.21061105315671297	0.1842962458029676	0.05194520215360775	-5.926196151034513	17.712679176001224	2.614344482352503
432	0.15834557527900886	0.04344556918600499	0.04058890511753705	-3.115000806548731	26.48842952401549	4.163272240832331
433	0.16399998312162684	0.16931277490059302	0.05988226930334326	-3.13182873169404	30.48201561816855	2.833502363450692
434	0.15517785152933203	0.2766554947325449	0.08415710731005924	-0.1297924966807253	41.87949928770453	1.0599963762228732
435	0.12409094041545586	0.14430954235214843	0.03409436190090079	-2.7094898329897203	-9.361796943981073	0.8487092434224683
436	0.1163268486848379	0.09511690210953914	0.024955188433636904	-5.344884867133405	-1.1622235144845456	0.3856954118010255
437	0.18299356277826867	0.24093124386734383	0.044781314427072144	-3.295273013650079	27.21521043753005	1.3853207579247522
438	0.17668807223520389	0.3454902945411235	0.03681854775984841	-2.585552172253915	13.990702283214338	2.5238237533854875
439	0.15545353068382714	0.14824616637720775	0.04345450960484526	-0.9954918924304726	10.922023092505816	2.962711758007092
440	0.1494436500796843	0.21827525079388618	0.01867917185138251	-1.7892538105658202	35.945409215434076	2.366684243992098
441	0.172489033413141	0.194849993405487	0.031217336627005873	-3.97094350985425	8.926800126766514	1.8787987892181548
442	0.16545913409124155	0.1494332489200007	0.04277513998176336	-2.7467729930271236	37.00664798652851	2.8444077191209156
443	0.18204681586167906	0.3390313246368523	0.033367884679719614	-0.8736332114392992	29.23571309166768	0.31332285695717793
444	0.1588732796410118	0.28833793751727366	0.045909382463320436	-2.4354340208173664	24.55759278764968	3.850599157320662
445	0.17107213546015837	0.10896972341020733	0.027364449012526146	-5.497514129875317	16.89300096289387	3.334723372711096
446	0.16395968891665663	0.030390959122833336	0.03890062834185224	-4.181941755254781	25.840778056740643	2.665034354981504
447	0.1712275821067775	0.10492679205816073	0.034413780002617175	-3.4258578442340912	24.192408877881288	0.21327808767105585
448	0.14108774889261128	-0.022618700300978067	0.04969038435986502	-2.28947575697835	40.56983009985848	2.6041417965027818
449	0.1474937190236115	0.16926486899600807	0.00415521690890279	-2.6277674391579744	35.223930654305626	4.622918299309936
450	0.14070199204087563	0.05758011567354096	0.03549207062087679	-3.0541154490015034	20.19345098189458	1.4134704506523132
451	0.16983399600450655	0.3285570061017173	0.04389194650528025	-3.092834072679408	24.89139059453082	0.31174508881336355
452	0.19936066714829345	0.25289689799943793	0.022370258502628432	-7.6252968245145345	21.046797047529147	-0.6749159659560134
453	0.16047123330859567	0.19556608435136924	0.016389006042893565	-10.900111243153662	22.796598249416217	0.983230061368596
454	0.16986677823706797	0.0936583827756768	0.07133175043975949	-4.650091633051504	38.70592989317905	2.924304622518875
455	0.2205427166131789	0.11473293781490053	0.0723384559156602	-0.33795848034522297	24.13340524444575	4.392625146570203
456	0.22837597514639135	0.11606833964764166	0.05744574513694649	-5.599152338271893	28.003804367658883	3.3884203920247598
457	0.17681181393491996	0.3230375744705849	0.025436131848429293	-2.8821612998299213	16.52622365671184	5.61046124354358
458	0.1822106216126125	0.15734708166431932	0.03651117182485084	-4.648932431218154	24.309675492677894	3.9908704415936485
459	0.14866774738908242	0.06755430541530824	0.051417195975653494	-1.9429743168366538	6.632568690069875	2.261425251247835
460	0.18218045282138365	0.20099283148302313	0.03454905636870821	-0.44086406428997094	24.232392280938573	1.8597737933844236
461	0.15759703793774799	0.2437158369125152	0.04534780860058268	0.542361494245986	18.495307783846588	-1.5939475372167442
462	0.182547348699857	0.0988866051425683	0.035498889965901816	-2.079834413968222	19.378304344846953	5.019982499081098
463	0.16929405522844185	0.09657883601240479	0.03725791527034512	1.8604816570825227	29.857949222572294	3.161588908080924
464	0.1686201755952718	0.13771468041300253	0.025209826817718897	-0.759491818519678	34.930191020955014	5.740695841836988
465	0.19659073803526184	0.3042535414626393	0.07659703454107507	-0.009118784165700056	1.1192038745453519	5.596342891214964
466	0.16794523297289723	0.16507795313053075	0.07297819415440486	-4.289143092551637	42.164258469051234	3.407235274174311
467	0.18629710377386974	0.09571439853005696	0.004298135239085482	-3.235495689084497	15.287665706319935	3.5514097359641537
468	0.18250230830393302	0.11159595830206781	0.053942589012629445	-2.854668212639039	27.985738555202754	2.4581320910810778
469	0.15858652172702667	0.112630061971459	0.03438860596867262	-1.337150588135164	13.452170681849344	3.991020373556634
470	0.1710678454126954	0.11066557029239131	0.05835900819172059	-3.090014563940786	28.85556835284367	-0.3678536687004735
471	0.1629385437311073	0.13798178654499327	0.05652817322755633	1.196682699689638	27.200587057302695	2.7437496897455134
472	0.18781272952217462	0.13920446942912137	0.04833775567724235	-3.0957292292541623	3.1644132587128544	2.4988964238577775
473	0.19485754416147583	0.21357931682542294	0.053048396560244286	-3.509886718605921	-4.32763215855541	-2.367724127968075
474	0.21220397691285126	0.2022178581256312	0.07580840247536788	-2.822262871563065	45.40531872342487	7.958202539203877
475	0.21861677432822618	0.011623119163734513	0.08236548570667404	-0.14935337019014988	3.622516418921206	4.132867573982192
476	0.15294394773360268	0.16653201094228332	0.0670452285515904	-1.4299741020355867	-5.679054557344552	4.961193063818027
477	0.18411839381271955	0.12298769876083337	0.06581994335648297	-1.9552079396540556	15.939363044413222	1.5774703552179814
478	0.20192949716719485	0.24112293709110103	0.03686790819655742	-5.655666095652017	23.151367992015768	3.4272822979854274
479	0.13130248058484154	0.021569857646766943	0.03855695434887454	-5.605061014112599	30.069758658380906	0.7590748714867385
480	0.1488406783830192	0.12431374176711829	0.03195093097272421	-3.912391439671933	16.214796964989443	1.096988321666892
481	0.18394907799101778	0.20532942079076222	0.04137378572322644	0.06665024861903521	30.22035038352417	2.09907370869217
482	0.1618012179953674	0.18194296511166602	0.03406745377148734	-4.997257166547053	19.92849870214284	3.993563640825748
483	0.16970856271423954	0.13691324005189523	0.03665461896047767	-2.451349582238841	29.491318483476118	-0.7922601290968423
484	0.1266913947087948	0.18168818772212633	0.02216725917669725	-3.138474289728117	23.766811561196814	-0.005796141900941271
485	0.14198619632933562	0.18802212974727608	0.042628351019921365	-2.73675258658332	12.991716771744079	4.9771584939948355
486	0.2364249713514419	0.18945921535880805	0.02168427770249362	-1.30371015256043	22.82259376598784	2.4976975391657485
487	0.17722276564494582	0.13037890001733665	0.07649318505387255	-2.189357070438126	16.345319000052005	2.7553156380242263
488	0.1617566840116429	0.2736378345009186	0.0807319669348025	2.5549995731651975	22.412513624950545	3.827488005294242
489	0.18700952468960894	0.22476412708655402	0.05938497936423173	-2.3758681268738897	7.705311035612039	2.470679493189308
490	0.17565908110433745	0.2068491658629538	0.024536199688116475	-0.3384965865366896	9.90243490705453	3.269691918146224
491	0.19112205569551255	0.16830562024139956	0.016777032583805244	0.24282693499380398	27.849348391698136	3.01092318287872
492	0.17710380163818173	0.15550990784020718	0.01967413021449311	-6.454817993132125	8.398875459129377	4.4975227794541865
493	0.14729975142937882	0.2030312151311709	0.03841801483658623	-2.291321716597689	21.49716927358668	2.066018013353934
494	0.15384711630152978	0.147896553964056	0.02075183951646415	0.19388065914689984	8.040916685270075	7.170295442442294
495	0.17805673364750324	-0.01711808492670258	0.0158891009850097	-4.886050392299418	17.356507082297274	3.641813377986087
496	0.18665156375286063	0.10937986739616981	0.02454450500322336	-2.0635077013772283	9.180806828090216	7.108679718654596
497	0.1849721317215325	0.201289449901344	0.009173806499733808	-6.437088208808474	29.135205925319376	0.44935222550341897
498	0.18384420330772122	0.16487229484910126	0.029710789188262327	-1.0608507988614713	21.355987258314855	3.4225913423631047
499	0.1494252682717611	0.13955674063821685	0.006930962132123873	-5.5167379783231905	22.052435366684506	1.897782104408096
500	0.19372602640317027	0.19012905358274967	0.021498960043117014	-2.571419478844699	3.8157668544149814	7.414030477875228
501	0.19749217488390286	0.12581798164502508	0.043565230452233594	-5.309065491492494	17.236761653856867	3.9119572066495123
502	0.19443213166816545	0.24878664061068037	0.02305520636419332	-3.0160788158906944	20.818371678722688	5.357941713896
503	0.1991451158924976	0.14869034555811064	0.0895940154611751	-2.908399448382454	19.616175666810104	1.9527848723885082
504	0.23059050038145054	0.07825006251887587	0.07947314864176873	0.01736977412879247	27.87042665287554	0.5164870641332858
505	0.2169007207378118	0.15113099342107755	0.05134371172794883	-6.706712255149056	17.72635312249352	4.009337729957976
506	0.187327358534312	0.11221295600699474	0.0565203060954407	-3.1111336052206373	14.348666558194388	2.5415050905737298
507	0.14174168186596564	0.2813494688148328	0.04983110470950722	-1.5735200173723078	19.152077597099765	-0.2547700044518921
508	0.16622447344554986	0.18922895187191174	0.053246127351462204	-4.2631143082913985	29.403485016590064	1.276147259627682
509	0.14615950934208594	0.09662518826235776	0.05711525090136754	0.5132190164336904	3.274946864177234	1.9357812443778644
510	0.17157162791599898	-0.04285642763892608	0.025290974607134108	-3.823946844579598	22.48168536029064	-0.44904875511112124
511	0.14702397377256624	0.1780736180617919	0.04680430714339891	-3.7259530686677675	21.41411443369413	2.2534585218742706
512	0.18764935254308393	0.1604356830753885	0.047398738943187774	-5.982255204618176	42.19202304243076	-2.859768164660547
513	0.1618631060821187	0.14137859109447312	0.032578406045298346	-3.2315364516396703	19.585699421801053	4.490650098977701
514	0.17898721392112	0.17705523864551828	0.05662232164176732	-1.959023284519738	12.529139298873	4.74401761316503
515	0.10516776007458452	0.17850608201579027	0.08582290054200171	0.5633572629665404	33.96720358941302	6.707365143781097
516	0.15974491071655902	0.1265423986866358	0.03776872959737238	-4.114525239814782	-12.24270824394664	2.5894639109492044
517	0.14230003205155387	0.07775859878400566	0.009469621536807853	-0.1397486997986117	13.241436558368681	2.03286375987457
518	0.15125759298977892	0.18962600008566233	0.014277847129003457	-3.6538771051912082	8.479873260853248	1.0326208934426295
519	0.18272504301320794	0.16653590602511423	0.07739401442426343	-4.215044075701126	20.557406709388786	1.3044942605102616
520	0.18999481708403593	0.19925763889916617	0.05803894368536436	-3.7780572741953535	32.44436199837575	0.7312434722454605
521	0.1616416112677896	0.03858479476658816	0.015018266354918378	-1.7469173713125827	8.611585295549043	2.719457350496351
522	0.19084335781259584	0.12658780639159065	0.02740724999846613	-2.0115159240952125	15.532389170797087	-0.3112486736924413
523	0.19610284380449639	0.1877027610408538	0.02904797460711718	-5.00843731178179	18.929394279582144	2.6456240553078545
524	0.14275267354089832	0.14660946127045948	0.011234129997638204	-3.406220395270846	23.650858526476643	-0.14886324544728613
525	0.19966867350126113	0.10477355664607965	0.035202247834586045	-2.712803107961487	22.217823866164142	3.0900456322221723
526	0.1963211330363568	0.17955840483643934	0.04683585261789712	-1.2439202382070427	-0.4986130057369198	3.5020601316588076
527	0.18493888916170653	0.163510435301646	0.044339344861254314	-5.634597046650981	4.0382565989578385	1.068239300148242
528	0.17908319165797723	0.03607059645756257	0.05734635822202578	-3.35080445345233	30.414131502116387	0.25472457974839446
529	0.2272618942016908	0.20495881021872803	0.06198628701338039	-2.187961830288056	30.25717459389414	6.325628721072428
530	0.16774637885531413	0.3234907601071484	0.07596024633108021	-0.7261174718974179	23.84713362259714	3.5002127932086324
531	0.20058946276564474	0.11582231617999222	0.06807062853877287	-3.7266504274309957	3.4894574195867696	3.3159367693973927
532	0.17028220918504589	0.10918215964941431	0.05547390124240081	-3.770082559445866	35.957027478521546	2.2294098984887274
533	0.16968379417743307	0.25175328244865525	0.0721655166616646	-4.879648802098043	19.26858291862114	1.0500409659276908
534	0.14129433588762255	0.04627477826601839	0.06442795017844828	-3.9026022783180614	8.31905576002115	0.4876374879021644
535	0.12830872432955737	0.1936240258332965	0.050700309655121026	-7.489837905867245	24.269041341681913	3.152699039394899
536	0.17801633619523105	0.056496388358408686	0.06086267486157888	-5.482652387598748	-8.660974004806823	-0.14360256029103063
537	0.16312888320951804	0.1475001932604097	0.07190285669447416	-1.6187803885661691	17.45696621627032	-3.054054542016435
538	0.15656680685787308	0.245651120387598	0.038450362054915095	-1.6967638683428057	7.009902836084934	1.7105726851330656
539	0.18019092192156136	0.05605976400533742	0.043583959322512994	-2.6023240769983347	10.816968338276489	1.5913113584749592
540	0.16150867729639395	0.1695595417529682	0.07291671123819402	-2.479942254042613	-15.407170311515626	0.8197326364940091
541	0.1572383244011058	0.21346617192837986	0.06100302337938262	-4.4807272216294605	7.604963200976065	1.8282071109258193
542	0.14908526601018837	0.02230221432955795	0.05420551474662659	-1.2045127228427477	17.737241974218556	-0.8216737915067197
543	0.20777140657914678	0.21382433117778826	0.04446432165170047	-2.9230579401071717	21.242087800846882	4.958161915115053
544	0.19796663122936384	0.2004247840172598	0.0456571543101841	-1.351973417262852	34.45443173734549	0.6227280075787505
545	0.15350859715943496	0.30044225332475183	0.08393046399872932	-2.353151263852915	10.228884811803347	1.7402153209526294
546	0.19083273729883937	0.12076519011365444	0.05308876665953605	-2.0522209510583647	8.075424857181362	-0.9292835924615723
547	0.19311496640105144	0.043230279678033584	0.04968671915541851	-0.9595077739353295	10.317620804655114	1.097853596984569
548	0.17021830054542625	0.1753602787063962	0.02100113884054247	-0.7095081705065973	42.760735405905294	1.4174519920363684
549	0.20048405419465412	0.143834847852088	0.040857448427703065	-3.767567773563713	30.757542135489796	-0.5952219327010765
550	0.1932030520988655	0.1330274211373835	0.041572560383876404	-0.5360786990065503	-1.372090081870149	1.1864180331225191
551	0.18796692776580112	0.15031953017768712	0.05512456244422519	-1.9188631481002312	30.06133749708855	1.6804009981487567
552	0.12917992757724453	0.16945773381712131	0.03612557184955636	-3.194086124115234	23.439117493919213	-1.8977911422617588
553	0.16662131713615552	0.07544408868018498	0.04387121485885455	-3.5486916340079167	5.576955712515699	1.752477458949505
554	0.17192231009005027	0.08731855932205865	0.04271762195372108	-0.6639294150595837	24.19668263107168	4.842222811888494
555	0.22842300774768082	0.20043403255740821	0.01408323173465946	-1.9903784492589305	21.682416117705415	-1.224143618000834
556	0.18424473078015144	0.18860487417304478	0.04503696620330986	-1.8298626889621825	33.63277965348143	3.8223013575733606
557	0.19189160271221561	0.2705037859954842	0.02544802837966638	-1.1867987067144046	19.712027430805712	3.3887700235654217
558	0.17394921954689588	0.10369838311718867	0.026668014111759408	-0.7077400906482616	37.49435590682773	1.0484166288279027
559	0.12821136810810224	0.1796567328794494	0.01230449566990061	-2.701880076037049	42.343011699613	2.3781792600498406
560	0.16320250571197983	0.2096128116217371	0.022544646286103743	-2.1847114560084346	24.673677669007823	4.6525790398650315
561	0.14702388204246275	0.26725181069361986	0.01362161629527771	-6.500245264666396	5.41340952303177	4.178537123765795
562	0.14378257084343032	0.08103793944138638	0.0160305253855519	-2.8838914772629676	16.84602774075806	0.016872855681358476
563	0.17218058170864142	0.25490244007178947	0.0361154061655636	-3.110327907486979	35.42913307450431	2.684882748008327
564	0.1778218791760276	0.11863274985088046	0.025401864334085773	-0.03129149813669392	6.722773524591145	-0.27244590071027835
565	0.14717155815689856	0.16765786266707736	0.02800407134113913	-4.973943910518021	21.077285047620588	3.6262815407616658
566	0.19756828579861216	0.17470547097913347	-0.000805542070344268	-2.3075973294877357	8.739111196506805	1.5456512137113207
567	0.23517956531023454	0.3156142710383849	0.016075314096163737	-2.229916837091903	1.015136609340085	3.9724460848707146
568	0.15816420918138102	0.22770416044646893	0.029338101476883125	-1.5617474966917213	25.47535785320508	-0.2825731173266774
569	0.16914765535815518	0.09368251303000277	0.035265605522274146	-2.1893761145231485	22.825012850864184	3.726871107883454
570	0.18278842547446403	0.24185574815360716	0.010716304786154391	-2.0387610488968266	15.56977184274151	1.395426695742169
571	0.15602965619270065	0.15018274181520885	0.008403307323027166	-0.996082296311875	35.65762004287245	2.2881447164144815
572	0.1587298257005511	0.21399343241391	0.005365848444500233	-2.242656849029175	13.247275097749071	1.523236511704729
573	0.1539709876705925	-0.058751634161235106	0.016757571298172735	-3.457939170362584	30.444495387319748	0.053554518532160714
574	0.16780497526172958	0.24922027196649227	-0.004298635493487342	-3.7194330027777065	16.273540635891916	6.105506696767336
575	0.15780118125435175	0.07303543024900729	0.03883462466148553	-2.11950771062376	4.744176920392758	0.7399963984120363
576	0.15862245528270508	0.15654533218277072	0.028102300773783277	-1.686413710298198	13.730366900835703	1.6966943372933438
577	0.14823219897472625	0.07408829786265594	0.01529363297262979	-4.625342179181637	7.372302053784885	4.400886422601516
578	0.1611073340235682	0.06325372215311037	0.01033204697278203	-1.5265925297759222	11.478435644653132	2.156786327073109
579	0.16344644158797444	0.24362795433041065	0.02145577808131204	-6.042510217949672	15.62079181638033	-1.0062300173701724
580	0.1836959349664164	0.21135849636243753	0.00806451283934079	-7.810997741075244	28.02316278853482	1.2500361244918015
581	0.17761280461828177	0.3814353479414514	0.01631483893470126	-6.802910862800251	32.14353459533597	3.973642281029372
582	0.1720379800943022	0.18975543271754372	0.0483958322275763	-5.33525323147572	26.424956730735033	5.1024552861949175
583	0.21036030428115143	0.1844037913636336	0.06283464886345107	-8.016068122810054	25.128496412052648	-1.7653500089716734
584	0.16269519200214896	0.110405712606871	0.07217865016125796	-1.8381383740722765	7.515305477301815	-3.5852135100174043
585	0.2202357098862706	0.1786895445204122	0.05946514515665096	-1.0199357291657647	13.36557362556732	7.122056934445906
586	0.1639688488275557	0.3544503955947397	0.053645258967433544	-5.9544638633621965	21.163651046069504	3.4209521971039023
587	0.14339918923170084	0.3015628765576358	0.050354715196069266	-3.6632772702359757	9.904743578594495	4.950463911884154
588	0.15690213972163986	0.07662216060829462	0.027595302756920903	-5.341342438190755	24.75414689639039	4.887820414721236
589	0.15616158023853785	0.13659371180897464	0.0337078604620598	-4.438054056475273	3.9960674627225816	6.411545371440038
590	0.1442015392124509	0.060616010495048195	0.041706369127291906	-3.4313533170539587	12.396670155679967	3.8095027628557894
591	0.1718170706416826	0.14327127432827794	0.04485821957182145	-3.0594587612302155	32.601079699156	1.1507558404748597
592	0.1990241850542927	0.029981137621858694	0.059100049139212595	1.830138710543028	28.420857144644497	4.075594278704055
593	0.1815923868952939	0.04042520725557293	0.058549031009994056	-4.850895003844058	22.94812132405138	4.709435665094235
594	0.15578815754907382	0.09080808554527091	0.05495368491886352	-0.49574020984393663	17.509889198996593	4.280452290322044
595	0.18684462305869967	0.2445597700798861	0.04074520942389852	-3.4447097340704085	8.281827900556472	-2.108275606337258
596	0.2428792161931393	0.2023486218173421	0.04478857922721237	0.7028737696131321	7.48835014552603	5.8080621363022065
597	0.1917029117277198	0.14971378245225148	0.05847598054760098	6.403984435917039	10.306191145215331	2.3221059952251233
598	0.1488942621626748	0.11108640316232937	0.07023075425452294	-0.39403595929357627	26.46082249315106	4.904554522051951
599	0.14971326502011312	0.21973937965903698	0.06807715565038745	-1.2628425491119324	11.979317942213195	4.285057116169089
600	0.18231686169297834	0.21674814433133766	0.0639583205581808	-7.737266764935559	22.77560394271601	2.5140118406592107
601	0.1773019226497241	0.18222507195188503	0.04503098784373523	-3.193691381374211	22.106007538761308	4.013291524290598
602	0.22242076251934945	0.10826328706051652	0.031136589326465368	1.8141998708767053	29.93531705460717	-0.49440217965353395
603	0.1887211136452364	0.1401285918700105	0.04030577889061631	-3.709126510243079	21.44960958245567	5.9036471225251494
604	0.17702428681137217	0.09647453387084479	0.0308321138951945	-3.560165568890171	27.229282130372685	5.225521886700565
605	0.08296037508627255	0.19602261459210135	0.03193611622840923	0.9140032722058673	36.3990037985547	-0.010668703048295498
606	0.18415347573639324	0.15570634915512316	0.02708424912212012	-0.6105483722373457	43.65440409209996	2.8011739730025402
607	0.16977079651337373	0.11866059420640433	0.0158812777859372	-0.936964579270322	69.44738227058127	3.6555574622617866
608	0.20521851619791848	0.18229774512304742	0.020570827898734854	-0.30724967294777356	23.62176622476463	-3.127249501395451
609	0.20464407822050212	0.1608564880006164	0.008236975489214614	3.814123200053701	10.211349223483223	0.678071803845834
610	0.1850111088195942	0.14001146678686013	0.02591455929911514	-1.251489093486467	16.301117200656456	2.4830210438252873
611	0.1475863882125969	0.1525021725697027	0.03380829068246598	0.8418190469348729	22.271426777863873	-0.08528843169516549
612	0.15983011075028047	0.2346298721540081	0.05611950763336199	-0.6571730584062166	21.535784429415866	1.3192697820209645
613	0.16180931989672395	0.23299923153311858	0.05352616167053937	-0.4095950491583878	42.487144511506045	4.914492123152803
614	0.18375413177712072	0.10781359653693835	0.028896522307947422	-3.096744726399743	31.849678015940963	4.151121869822564
615	0.18246124308612047	0.1588969762622269	0.034429038308423254	-4.726945968226147	22.606357194998004	0.8996454788725496
616	0.2108714369960152	0.08462940201121025	0.029811783907695726	1.466290332740176	35.12401876668588	5.302845031001013
617	0.16247659882377685	0.09918196430951481	0.015415244753176736	-5.711541620561731	26.686024614047383	3.6554497522325775
618	0.21441433406116245	0.062416386858123576	0.03249046363939971	-3.0767994419184514	33.66705356455358	2.877992252955508
619	0.21954780158101558	0.11800946489126513	0.0713852794654745	0.8849844645723397	12.715177257753984	1.4897338070664576
620	0.20270027493743095	0.20252549630300837	0.04589698639122105	-0.2027101248945186	18.54279625296638	1.4501286056778813
621	0.16838458804247086	0.17032747316386918	0.026264880469170675	-3.300924553989514	12.435112960324313	3.548595623888464
622	0.18704418138075835	0.1345607840669804	0.05769031944544806	-2.0744544290008244	15.87666438700558	1.0100274198910455
623	0.18131873212629876	0.07976016236999918	0.06638086420103745	2.1585135306463163	19.66305900544157	2.1591616593818674
624	0.16587845998710077	0.07026600874274508	0.06052357340546156	-0.08127707293750396	23.917299021112356	2.825231534992252
625	0.21284391022052862	0.18052187159353245	0.048305568405783546	-3.767611976271848	24.758234620204956	1.6476016873010098
626	0.13368619588536626	0.10779638725728699	0.0150463462809657	-5.471261465865672	15.756439984488575	0.38587654858790327
627	0.16054590051913087	0.07879727285847843	0.025890250130978856	1.6823018436164767	-4.863178644127254	-0.28602329020070444
628	0.20021915231832968	0.04370487962118319	0.003524735715121085	-0.5833420671954501	7.174589117787996	0.1746489732507657
629	0.16495881149957636	0.18197288074986614	0.029077273911595182	1.65174094473302	-7.2691209782629125	2.9928330938034717
630	0.13085925587164354	0.11916821288779889	0.047606170945796854	-2.713667153592492	-5.886497633490303	7.72260222386713
631	0.14901441710971555	0.14562824868430058	0.05357997934336094	-4.246351160821523	30.947433116825625	2.714702642920946
632	0.1800170536692898	0.1341293195948918	0.05552496971416938	-3.9844739654451486	37.688389217913915	2.573425272305459
633	0.1773327900697261	0.17310884493116133	0.04204308688613801	-2.7642406000087316	-0.5830081021590168	1.024081519711071
634	0.1685450040578325	0.1307411916532299	0.0820484593562727	-4.085498492641252	5.8448993327380805	3.543745382626964
635	0.19574182711991794	0.19197985642280324	0.06391375021389499	0.43249238127588874	13.032011295633861	1.2275525585468783
636	0.13912629626521192	0.15639918817513804	0.05244154587161261	-2.878435370407581	27.39850702517438	-1.717819187327033
637	0.13234461846180556	0.005716416940322794	0.020417788947822566	-2.438181400305536	32.21627253373671	3.3940048768744213
638	0.15535172311938436	0.2982176184571108	0.06148194780385366	-2.784546546811245	16.922716481355238	4.784108542933355
639	0.16337159205667173	0.07585445982254155	0.05496333858135909	1.1015159706534257	23.352193010412098	2.8207222713124813
640	0.1394290703354801	0.2619677001088666	0.04220404281575952	0.3970161708060317	12.839986814368356	3.3745562793727224
641	0.1905352652513742	0.17231394305594366	0.029604672282576922	-5.818123785582333	9.146939442615183	2.815989689433627
642	0.15680611833409566	0.11744107241984544	0.011828077811978201	0.2840790293143626	27.494515480098716	2.8196062024337962
643	0.18771620893927918	0.14940225942693347	0.030776960532325974	5.932048364738814	23.27102839381051	4.465058414473134
644	0.14961827412948422	0.1774329467461818	0.02142879777797603	3.7995957933516595	33.14488172724195	8.63613827209212
645	0.12518271259171693	0.11019869616793279	0.017506533816885245	1.7463760398472743	28.279274532504697	2.293094283378905
646	0.18626174865571993	0.16995938401169292	0.0332222730407206	-2.578136440973507	25.298886183363436	3.086495782220507
647	0.17205224170591885	0.24436166801699252	0.021255888698281995	-0.4071085943452757	40.2177068010074	5.195258511748456
648	0.16226115054272328	0.18730777610745586	0.00019831877809756496	-0.04291210390131028	13.489543410543293	2.467083442397335
649	0.13424214943295398	0.11516636716975553	0.034044586584442704	1.4486661978503077	9.14470908389883	4.234792545782575
650	0.1458535809262411	0.21505472690857153	0.03600867968039271	0.8319220607388247	-0.9368725581676874	2.753318738640544
651	0.13539647883839065	0.1730770901290585	0.029277286204861207	-6.088100590509414	41.47195974764511	3.4259200891235277
652	0.13176500607486133	0.1548954869162196	0.07705811858738193	0.5558126874424104	35.25773897607727	1.1992794773378797
653	0.1530693953584007	0.17766948945371938	0.061766196156850285	0.9107931777054211	12.67190106109194	-0.036929382113375445
654	0.17877718869271852	0.11527086502711711	0.04828486463648053	-1.6864258704059465	15.896272134182931	3.198436042123905
655	0.20039892203490578	0.06459321409822637	0.02973835215159142	0.5068469760082772	18.358705680187263	1.9404589939337273
656	0.17391145785113488	0.02666151349747327	0.05322374799428321	-4.738081734878432	16.658666809426297	5.910699456863926
657	0.15512406272192159	0.09808986282132864	0.05506133164757817	-3.8405898036429096	47.83030075525634	4.322851739711639
658	0.1609607307589633	0.21308067612007217	0.0658855309252041	-2.452473866865677	16.940242590295465	7.119038356113517
659	0.16061135389285788	0.15908161859353134	0.0502625360981169	-2.5262196789867946	63.77933122611407	4.404600243109966
660	0.1701478742096236	0.1856307212410664	0.0257414565996131	-2.217203869889214	38.35517668502484	1.8391529813329714
661	0.18604787704239886	0.2844669933697644	0.027114513188369382	-2.395063965812463	15.95776411344059	8.625766589950622
662	0.18889960375378473	0.11927538115718249	-0.0010794542376113547	-3.3374628940810926	20.843670369650148	3.4660287905666314
663	0.16295746362612362	0.01566830302854688	0.02516356206097134	-5.496639280521874	21.375741489081303	4.196579965338052
664	0.15237844185890398	0.08154664029590508	0.047755635498156236	-1.8730802658938412	22.184396095527823	0.8733448573931342
665	0.20335470519601606	0.249556599197332	0.05812925153269824	-3.903344175035459	26.05099045173829	4.5966257748812485
666	0.14925848288781615	0.10648161906097452	0.06164897796731324	0.7437674105592454	40.26720759714966	3.6567667002999533
667	0.12602489946164566	0.09654755240380525	0.05278983485823856	-2.5258071729742833	24.877375935616868	-0.7740017570808878
668	0.1521341734952707	0.28260331492131746	0.03717123352742628	-2.666329322283423	31.43251961746174	0.5912905156673135
669	0.1775268340322552	0.09118440206355428	0.03228141254705421	-1.288539092154346	30.78600439383397	1.7886602461983676
670	0.17349300968870168	0.2000918775009246	0.05550941724119267	-1.531990693013568	30.97136984966886	1.4170099758897639
671	0.17013300797844355	0.19939792461925404	0.07408045130516691	-4.591575614324041	13.44618076202284	2.372274176173056
672	0.19006637343156552	0.14233675489713105	0.09326020464356703	-4.110532111141096	-4.681728225687694	4.397381661181513
673	0.15657849510315225	0.14108612588522415	0.09333332941971441	-7.273807339845551	26.9270386751292	1.4843523127512772
674	0.1706505955812132	0.15406035786447614	0.10695610175222621	-2.2249329547606216	14.658770700901377	0.9502271539992583
675	0.16326316061312426	0.29826751106468596	0.09319011001956436	-2.197803018068647	20.550809991900657	-1.3918808434699306
676	0.1637434299530616	0.1014780734723387	0.09641424214035893	-0.5334901770343665	18.372541221602138	4.971389627265364
677	0.1372754857110603	0.16515147129579985	0.11609381299532351	-5.832640018169633	22.029851665085815	6.901755206235923
678	0.14279931050846226	0.180812751634394	0.09569960540218052	-2.8100258922492856	39.84962305239934	2.4645107244893847
679	0.1646852598275718	0.1894083513686403	0.09611278338651225	-2.145222647058592	21.79651210824262	4.57013011152855
680	0.15223622689307606	0.21414716236353565	0.0728901588158018	-4.780246881728224	8.845157244841058	6.225039033468473
681	0.1286613136658516	0.1280201557108287	0.06336000703884391	-4.073461499333185	30.504422684447768	1.536727153938679
682	0.17477018899259195	0.16368224626936842	0.08569508131077329	-0.7773898798553529	26.626514232495982	1.4415556157840703
683	0.18184043331813204	0.08885680826224687	0.0683706483635326	0.5418928056634648	20.043493952886465	4.070054825377857
684	0.1632144972297601	0.11531666372297703	0.06516335964450759	-3.0038649230962644	12.044083031043233	-0.8816729191912045
685	0.11292732011962409	0.12585600982517064	0.07507420195743611	-0.9037171168880126	31.30616633004507	0.9930948738968512
686	0.1680119430064777	0.11975358260759057	0.02650103986851601	-1.4070061750860585	32.85544059732971	5.217226802361762
687	0.19938772270188482	0.20069745126141086	0.019389012906218413	-3.2996451259032273	12.79139699891785	5.935291035240155
688	0.1559559026326944	0.13452495114863797	0.010910393861295827	-1.6686975568237148	0.052870641868249524	2.153047174457796
689	0.15173475878860485	0.13302182484380493	0.00378821606738302	-3.6437392135878954	23.64960739681428	5.921667704889433
690	0.1696371387112042	0.20839731459296346	0.013702531646568922	-1.1269676022588164	33.654929132906446	3.262285754932859
691	0.14967362977591556	0.13758350187383525	0.016687069072683844	-0.9785619278786472	30.30645589297701	2.320756998996386
692	0.12482888484308774	0.144442901495066	0.05989224931929263	-2.7098529927784263	16.442129852512256	3.0545163697643836
693	0.12520266505765196	0.20832061781573927	0.05846012554368061	-9.22464545375949	23.95350256066477	0.3325852601137559
694	0.11024317417777592	0.08456891975110685	0.01891517251055089	-3.9113567046984676	4.181473671115814	5.145934368736115
695	0.17754835288070522	-0.0362713634231553	0.01807613457224516	-3.246684482128294	52.755897960769744	5.356999372598237
696	0.13458127181965387	0.16877252050685546	0.011208397138143733	-2.832635366874437	35.90362001839174	-0.5555976520193557
697	0.2070344243330565	0.23008630827353327	0.04445331059151324	-3.066448925942163	7.365973699159669	1.9504544149247198
698	0.1491910264441018	0.0800579738247193	0.039874713158737835	-6.426997686471009	27.923094738061494	4.5092618380744725
699	0.19468525308498325	0.02031385313067957	0.03071842113411714	-2.8368857021606146	31.422335496843775	2.5767796481025256
700	0.14760337028353915	0.10456504963854821	0.07023725849640534	-2.308047774019591	33.23405961337506	4.705416683636905
701	0.165468998847909	0.1237824015476756	0.046377426191054456	-3.0253356060144765	31.415536880606222	2.182914606429314
702	0.22287329449057647	0.051752344358807004	0.038759513427397155	-7.4725422232005725	3.225277024990515	0.3984694985618132
703	0.17651080513369038	0.16065786552415506	0.049797200019647186	-5.945407751453812	26.89158873039027	5.566703092558853
704	0.1252580229976562	0.17834874280952873	0.023352524762881733	-5.7557022278407315	14.382463391554909	2.321395826817974
705	0.1640610762533003	0.19598269300667268	0.044593561105717036	-2.8476709111907628	17.80524915308504	3.3663871176771885
706	0.20177251136801752	0.09328358668312506	-0.005635089190433415	-4.391586647581798	12.36029571451592	4.090232761974742
707	0.1901854738188798	0.1612355379217264	0.003819924177187465	-3.0953963278074914	38.37361254133367	2.6774662727149896
708	0.17056573111502962	0.18450228033539703	0.03496070592027273	-2.5755254239091356	16.235581229893373	4.891312346487209
709	0.14873846047124756	0.12778381909194875	0.018648527065124088	-2.784568301919384	41.44665994821674	0.507768236937974
710	0.1725956539878573	0.0998739318728763	0.009836012631366683	-2.178817000004406	27.636809112446592	2.2524701301189505
711	0.15826433774245718	0.21507637874844884	0.018958359455105444	-2.2192906479045877	4.48642021100772	2.9794335611420606
712	0.18208779530654604	0.23088637644638768	0.030806453671935977	-5.566886249032029	23.78956558681785	1.6547935711225463
713	0.12362510428891932	0.273862977629276	0.03176125128160301	-1.2580651926675712	26.760829081325735	0.46277141397452637
714	0.18621976227820963	0.16384858788473255	0.031865833705597174	-1.186507751817664	28.917324363047783	4.476595634573428
715	0.19697735260523053	0.13099298694801387	0.02242344682231425	-4.981419904603305	34.79631645023916	5.091708649464278
716	0.18571470301432366	0.17856789079756713	0.029787719842215656	-2.83371535500261	29.678686297835625	2.552211262087424
717	0.227370457272982	0.024931125696263073	0.026926070816027072	0.00803125093598112	25.811597775974985	2.7614952564077986
718	0.18610350738540885	0.1594487347830871	0.03746656382010918	0.9338760695469016	6.955415276956572	0.6781784035916611
719	0.17383779280077377	0.10238746407566723	0.03708653686943409	-2.31297018377811	1.8969843216383175	1.8138895248501221
720	0.17606369200919364	0.07245663741860715	0.0287058040912453	-1.9261246827803344	23.963485831023796	5.827623597355075
721	0.1266463420694936	0.2077920194429282	0.023720901936450964	-4.880174168365907	19.997993968493127	2.955439796117366
722	0.19670596945175578	0.23320536953172524	0.04057563195602552	0.19783537163114812	49.976255903973296	3.007083761547422
723	0.14498841425268993	0.09429205048155165	0.032167097918907504	-1.8022548115033814	31.806853462678898	5.077748189598706
724	0.1406266917867396	0.040735360066675955	0.049692493144113135	-2.3277317044053194	41.77881788122831	1.9622282140812313
725	0.13615164445071337	0.13334976577311086	0.04303687479447319	-1.9339726942541169	30.073728652832	3.423667401829853
726	0.1467938104598861	0.19272666965178822	0.03608694562599589	0.5447193664361626	2.4080626529887525	2.475108224284327
727	0.1939888599805646	0.22964802595651396	0.037987787555326474	-2.326092851557608	17.01993762089573	3.4504693609941253
728	0.17277959098529697	0.12913908252568249	0.016426142251821152	-0.49631426457931666	38.80170780533003	3.3402463259627124
729	0.15735069316108127	0.13532388834266554	0.03167325214716987	-3.0662755502288244	20.90915992823325	3.0448714417702734
730	0.18054645502595593	0.1491927371348998	0.06076908994172213	1.5293628950126887	21.17958137934872	-0.18256992339922648
731	0.14886691404857336	0.08011881835784758	0.04920410183680681	-1.7735623587040683	19.6813041620166	1.2809461317339077
732	0.17504065024031668	0.09360122664799903	0.04435660751328848	-0.3931312500519261	20.33496552818474	0.3857769104262986
733	0.18442858961783531	0.26444597942132	0.03483976348701955	-2.0180807911072787	26.39153839338647	0.9580884316035152
734	0.20258012565516062	0.1296095752621264	0.056963559202926964	-1.177252890764925	29.192553608080722	1.0419069823028846
735	0.14086297178273668	0.04607910051321318	0.05249524505662136	-3.8127064852470394	27.830781476533947	2.2406157463800924
736	0.14057466286014436	0.23794669406979455	0.014433313985232617	-1.3802712833302744	30.426514652619787	-3.15951130681821
737	0.17825486082072498	0.17710377384938053	0.041512927852791794	-3.36208243976556	42.81537893114204	1.131763631106323
738	0.18337980217874125	0.2237284346327929	0.04164695509245807	-2.1696283206320075	12.718961869546469	-0.6435078563676441
739	0.20081670321121226	0.18551683443452444	0.04771371038213392	-4.263879245246155	1.8011699534838423	5.2040416028503955
740	0.1853574646192321	0.19162433172240256	0.04301824638091023	1.3113733917501906	9.655610238343082	1.850462540615514
741	0.1786778310136232	0.31215060415881213	0.017649040363931993	1.9010600587517907	6.384245305751246	-0.34073521032190485
742	0.18715595646910244	0.18008009158012764	0.023811038639311558	-3.803146693711038	44.16673389530657	5.372459158301222
743	0.13884184654349374	0.13883150419780677	0.03092888918128797	0.9991112357962688	23.733277884327777	2.7375440118381835
744	0.14841145168346184	0.1673303982637494	0.02635126362657176	-0.8140153805134319	-1.6748887951373894	1.471967641011311
745	0.16348527194943385	0.09998166764655894	0.03398461263505545	-2.6649074737309686	6.791091115147275	5.075281871126238
746	0.15095821176862836	0.1863850702011403	0.002079325000430489	-2.4498159660514323	15.255625356256564	4.863735967889562
747	0.16352426324056796	0.057694790444942565	0.04839661553268137	-5.591348307115423	-0.8748928133038778	-0.8329212538738958
748	0.1731893168114305	0.09407652432041921	0.06747149036674363	-4.407126911889504	36.478017220335346	1.4573409614637025
749	0.16073417297448714	0.1479194395896391	0.07623110258465463	-1.6561215333670334	38.45279250417152	0.40604623439625953
750	0.16514926205877348	0.07165681045644653	0.07407871113858391	-1.1934627942135754	-3.9821626172159426	4.00885175945417
751	0.16879844999952673	0.27125653601129135	0.0463101706461454	-0.37510738454314574	7.585699338964398	4.454783948985224
752	0.1596423512016864	0.17149897762836094	0.04107273103451516	2.0216748903781263	38.6360552753864	3.9684998818591763
753	0.14779404741492067	0.10586470256657077	0.09076765676300469	-3.1046888368337173	19.57128700804096	0.09403361803387743
754	0.14165196261079022	0.05426252186184395	0.04047506666987559	-0.29920378083727367	38.33197706832023	4.116828613486799
755	0.1565029647354385	0.20110877328975785	0.05863606557101053	-7.245460062728641	24.879034722945303	4.737095719108511
756	0.1819033540719046	0.031263595861575094	0.07740003078977112	-4.490522596808823	27.106982734411613	3.627946071227848
757	0.19701344757282727	0.16173281416710095	0.06132772440422242	-4.693935874519981	26.474324128520358	4.975614854990844
758	0.2024315098155522	0.12554636188534954	0.029815014290104268	-4.748019122886452	27.15821510289749	5.213857130621786
759	0.12482103080791171	0.11885203178475467	0.006276494679280417	-8.356897681607292	24.123367270431274	3.6455000306228427
760	0.14183327435213694	0.24365052363816853	0.03163793990291474	2.8816683347678795	22.076821686920034	1.495739180397212
761	0.14963110484951928	0.11938755625635936	0.05674437347936527	0.5648954643512932	4.393801356195507	0.20696787244923456
762	0.14822706656179063	0.16125035338613491	0.05004582862056513	-3.9133086599418174	3.369733216525131	1.0801629864330202
763	0.16757062903444195	0.04478610976957831	0.05310313317812111	-3.4311463921137704	15.110052438444708	-0.1111659550069883
764	0.14818561279393322	0.16147732703947132	0.06508358316057833	0.7192967322730741	38.76571102700809	0.32964723422834435
765	0.20669302300577144	0.2144540318077881	0.07947422214455827	-3.571466238236648	13.630412113634113	-2.1085298328952056
766	0.18603822855053204	0.20133351340324296	0.03773456528202099	2.6108246950720924	20.530585852009636	1.4213807276705455
767	0.15923184196473417	0.15433698799026838	0.04542832924113583	-3.239356231104145	31.456710130969416	4.4032158869046905
768	0.13027739794602666	0.17138198627631834	0.036601189645467894	-1.2694836180335758	29.93031645352586	-0.9793178197141307
769	0.1808002359888295	0.11829575605230835	0.05048862331078969	-2.0803393505891443	24.665773252913723	2.1197135119090684
770	0.1794716661423402	0.16353695869684148	0.059207020210560055	-0.5005973480068976	13.742688599975649	3.890008931548285
771	0.14980577274901194	0.2152927273279262	0.054894097518697026	-2.093264072293606	13.200717380184654	1.067104492204016
772	0.11976677906615929	0.20630108589232346	0.05271105036259198	-1.9949657079985488	9.062267219903974	3.9666206669417083
773	0.15279943588802106	0.19226605670015598	0.030983486098425946	1.871570350639716	25.93448716787931	3.2953159167433417
774	0.13757465838406677	0.08983535460010768	0.02626876742651119	1.5424523177710887	28.210589737561445	1.9630595090507594
775	0.16023367708196257	0.1449885876834778	0.02294707991607264	-1.1037349688883535	20.178444710301292	2.7763973194836424
776	0.1570419606859354	0.12406863086699145	0.032148745762430514	1.6852547601568932	26.399633455203755	4.726004092296346
777	0.2164619514091092	-0.01193447035311046	0.021401584125227375	0.49592246171453225	25.72678051554168	2.491314059930439
778	0.11780930995140529	0.10159819008100524	0.024854118827084836	-7.5002941071345655	18.1196534244319	3.065751662569004
779	0.21390346989635894	0.20645327833280053	0.0669981837427766	-1.8901885572045631	18.495639055344757	-0.040409083042656446
780	0.19137943674397837	0.08895250019156718	0.0705266052679842	-6.980480106212285	36.45814799417657	3.5956708574761946
781	0.15648539083965388	0.21153735694880088	0.05049518087255858	1.117176881334144	1.1363691387253037	4.8848766999004045
782	0.1751340789988051	0.16523983675421927	0.05227345696921023	-0.03949186893265045	9.260376328433056	2.0066592326607986
783	0.13163379541715894	0.270792872058507	0.1030251018209691	3.6176678636337534	6.141195791245296	6.01951348685383
784	0.10627430159147919	0.2629539948660912	0.05821916039078316	-5.644637297222193	23.55342795133651	3.0157096893789053
785	0.14820115064193423	0.14449497338883732	0.07017228046719688	-1.1770095028552408	20.6302723553142	1.8318214410885085
786	0.1794368584719643	0.09124446204784398	0.07428939883941947	-1.4069643471819102	28.8474382011894	2.560814463849029
787	0.15150612690108117	0.04664863848337357	0.025473897872254538	0.874471771401133	29.942549458387784	1.4947154749259988
788	0.18121083229950885	0.22834505144933326	0.04410630623685154	-2.8959463987877787	9.10711072201928	0.7105598687848355
789	0.14728607919237946	0.1316935655001005	0.04207403969475309	-2.3438077047582233	-7.3194558305959525	4.880121362236562
790	0.13734303110433238	0.1852290652799292	0.0517997495611244	1.043997147135753	16.26976818378683	6.594153944557309
791	0.13233479010051474	0.22060384036520764	0.0558275947153367	1.4618992356820546	10.304860787803108	1.476949960381702
792	0.13187990769510222	0.129463612970153	0.05832361748577202	1.0131693137614646	43.5012445115825	3.8514522977903245
793	0.1450593328028213	0.13193118720995228	0.06576570806751197	-4.0894417018918015	29.914573094450823	-1.1598525421609718
794	0.12693352522412407	0.13635321456456218	0.07197528641783024	3.7251529904892435	17.83619862152894	0.5573683763071824
795	0.1615042780917728	0.22720844324998496	0.05049766217778842	0.8408948990646181	21.774386551160156	0.5073648283551367
796	0.17389851641749962	0.12748530231448868	0.048753341668132597	-2.8288429079911905	-2.8722385232716476	6.827763587818133
797	0.175457460125168	0.10709549845565214	0.04503118781950627	2.8582186636597546	36.216647381479675	0.9337939023451359
798	0.16599033230769203	0.11904202625561056	0.06089990020371493	-0.322884492353577	8.786236964783004	3.345678693261198
799	0.1911956764254703	0.1456724556832348	0.031236660335907534	-2.173142178984426	25.937774302941634	1.0104632912760778
800	0.20613561812880837	0.19262381016672303	0.05494535881788125	1.7384629537967218	12.624776430740654	3.1499306692733127
801	0.22918746462775477	0.16886930583942023	0.06761541760469658	-4.691555151113064	23.20641707129083	1.341056785924716
802	0.20434479709746295	0.1079029244272793	0.06697217512987205	-2.7247033564566565	32.300713939666615	1.5610780882334447
803	0.18944767468715706	0.25472788124955137	0.051449460288593325	-2.342558997970616	28.67646275924788	4.551226133128399
804	0.16815437104910366	0.09921243004698914	0.04729099986468983	0.6799643435206347	22.762487349474252	-0.7452751446294192
805	0.17279757585278596	0.1410898254571491	0.051802814026598434	1.2897175150720417	30.02412171954666	0.26626653104938613
806	0.2117821017773791	0.08162187561326982	0.014264189361977707	-0.42003065988859456	16.37483771984188	0.5660337326430352
807	0.15201380651035867	0.17890133582137716	0.024763838971003795	-5.0972587121101975	31.981602885298805	1.6708580302711604
808	0.21962659764093298	0.14859444767287164	0.04903783385646976	-0.7930368495299795	17.823125233638645	-1.8882542089993541
809	0.22324343181328782	0.11356387711849981	0.061277652975166526	-0.3031895506736001	35.204131497387294	0.08856074975603949
810	0.17957370333688588	0.11988423598806719	0.05883679061737949	-2.1060292720279423	30.61757432066632	0.45965060240095185
811	0.16750358097905627	0.11776671982060447	0.061576296049972376	-0.9871745545175894	30.205820859217155	1.6218048050503482
812	0.1568644229425761	0.1319801501228564	0.04625359529735989	-0.05516001305186238	15.2809339229638	1.7683454325365273
813	0.12155704570754297	0.11518364234918307	0.025546897036635662	-3.619053486460246	37.282844136409395	0.39653406708018674
814	0.12974071835434062	0.20233393496681684	0.016776537024354887	-6.335198323750227	15.162692088821249	1.9182188552700263
815	0.15420574105138535	0.020493434314307446	0.014528207353352595	-3.440105313500935	27.4541447422864	-1.0340784602454745
816	0.1468575965848844	0.19223126263750925	0.017245282028689673	1.1516849094513641	18.817633701921622	2.454446220261338
817	0.11903707084385118	0.022310937050200097	0.030317576757018107	-1.3468618254647189	32.50878268311435	2.211255067869001
818	0.1957803321924378	0.29366485760673283	0.024875996855374276	-0.06913800014975158	20.324281227259203	3.088413526043926
819	0.12459895570108921	0.15923564501095377	0.005589657690407649	-2.7714759138314533	12.083478926270717	-0.5811718433832609
820	0.14619521142485403	0.15484809527550059	0.007568475595863288	-0.6990197852026615	14.170030452650646	3.2906864818662287
821	0.15586084335565956	0.018238452935523536	-0.004195163692234083	-4.92281745302477	25.978908098361764	-0.6767170275096006
822	0.14631250272862226	0.24850935811406383	0.006596610147301247	1.4018399548466403	11.891826792928716	1.62421859840188
823	0.16078123126964577	0.18830305293008323	0.007455337150124825	0.0022847387164024683	-9.643793457362282	2.9543428823104976
824	0.1277186395947597	0.28140039855389376	0.011989698059407762	-2.9928644825565747	18.105604237673425	-0.1968221896106923
825	0.1355020669852119	0.0703031062547675	0.01946323413511148	-3.7142057597556333	31.105292827411883	0.4978794270682758
826	0.18458838775939462	0.14508749272921828	0.022311960092385123	-2.3252370894358076	28.94695350063727	-1.510771496577807
827	0.183600538900359	0.09703841195315799	0.009601989426271766	0.955901434446653	0.6029066387779891	4.222320834108338
828	0.14587740466882532	0.1875544745949419	0.020625744560898652	-0.14919904609984164	32.83954041465824	4.023985332085143
829	0.2048252561850918	0.11593901138982712	0.004163115635909183	-5.653912647088923	31.221367820028373	-1.5332171095667562
830	0.1892536590394626	0.07579225725892323	0.008344718690132752	1.550373783843559	21.04225129152901	1.6056284433437398
831	0.14440165051605303	0.2936276756580802	0.009175940927168244	0.9882015964092041	25.016097269018786	0.7463359017020722
832	0.23338594292586684	0.11547525868615019	0.012403254795678697	-2.013370093829069	35.704219939787755	3.5670727682664265
833	0.19477038971099409	0.22354039016123256	0.02483607575820078	1.7386178428538506	8.31949943816637	-0.5331337206342631
834	0.16592877984395793	0.08674286457238595	0.014929389319874567	-0.1930548429807616	11.974970231818068	2.242200533865615
835	0.15193080824048208	0.13576760583360198	0.024512307752608313	-0.6972654764299242	15.28651980048328	3.6072810981502155
836	0.1329060366739881	0.03675659147446908	0.029684727192675335	-0.1455509938868727	4.7230360699378675	1.7280096679064756
837	0.16081549675975268	0.24792974906276694	0.031136871972434917	0.6148888277014194	16.126327158279306	-0.7852638666187256
838	0.14416447707656163	0.1456442713355124	0.045952576930681756	1.1415273082153021	28.306167134129243	0.9797925146098395
839	0.10754035507661153	0.03132832764030899	0.04538038176835766	-2.7849408056743115	31.47981902604958	4.262433032342733
840	0.1630722437125771	0.21314392901575735	0.03358528679930556	-2.3677030676292143	16.318882556975556	5.553510751570971
841	0.1388517520884262	0.08472906082802024	0.02676362866185538	-3.651810003718708	22.581196013053372	3.701384112638579
842	0.12879772922456625	0.23000316782574604	0.03550565781020248	5.787775180957289	33.72823495550599	1.50463781508655
843	0.12610604190958227	0.23277169229592354	0.029064559021503185	3.0762053348985	46.24092298151012	3.9983886670705684
844	0.1548066495836332	0.0743676676310347	0.030803593154190633	-3.79666359244275	14.828615390097655	1.016641501862038
845	0.1343681123445332	0.2332508838966763	0.031309656398110744	2.2020243498283154	13.849916380648958	2.2201495685111357
846	0.1455944329999372	0.29096995194518666	0.03806720355332238	-1.477740253415132	26.100404880166142	0.13202062385537452
847	0.16968059713620168	0.13371220237936188	0.028591688185283622	-1.4660273074843053	40.2935602866795	3.6737947436920004
848	0.13834439484344044	0.14806094266694284	0.029256886988408694	-1.110248380409347	25.41358159256399	5.444367914636948
849	0.14153234179611945	0.07607029191669228	0.025338918486743165	1.0988084581890263	26.27656652007798	0.03292635947173533
850	0.14085805003599236	0.18270088886171967	0.025298736077475244	-0.1970317993210196	18.278775156129424	-1.2708601917374418
851	0.1874332718865869	0.17199604076226394	0.027737514707095887	4.757166341818623	16.256266602573177	3.4848672476089106
852	0.16243251434699976	0.1343050498185039	0.027322684593158512	-8.32753089689083	35.11455735036749	3.4384601378924535
853	0.18512015736618775	0.160606494067305	0.031282207704419265	-2.075306300997242	10.629787702508631	3.12346282953728
854	0.1780425161370472	0.08690598806566817	0.02550150153059641	-1.0133998283742793	16.080287464082165	2.255982315036979
855	0.22920423904907072	0.13891047757903593	0.03346068790505565	-1.5906067783714277	23.063970782354296	0.8462139193834575
856	0.16535423629006674	0.06122775803568853	0.03758007793516392	-1.4667550936772373	15.993916407364448	2.7919189673369798
857	0.13600406515853644	0.20908962925554708	0.030676765431757874	-0.39653440787834354	14.106363093584612	0.14961722740790923
858	0.15342846132516305	0.18889228168055627	0.039491466333325995	-1.219595694120186	16.525729040871568	-1.5832089980132158
859	0.13035404192128258	0.06722999429324428	0.04044786396975122	-2.404639734846619	28.87663063056336	1.20938090238217
860	0.19635893850756836	0.17757710829151455	0.04880273589329923	-3.1388506425396447	-0.3643663548076742	-0.42773741175021157
861	0.20912031204382675	0.20627549646914306	0.042865195524664	0.9647131812270502	30.852939385909206	2.107880599779581
862	0.14574576737924164	0.14436405741490416	0.03426073121977541	-1.5742805386575889	17.96783525369719	3.18022833096287
863	0.15542661890949547	0.19169344537255284	0.033373387303404854	-1.8373039581624266	5.738421921240917	0.0782885476338542
864	0.17202015961163264	0.2031916064378736	0.028400149413521227	-1.0249433918919777	32.0633933707249	1.7923117383963825
865	0.15072601363330218	0.18909848942925364	0.01386447416685826	-3.0074959557134773	8.765483944036275	1.6039110622734452
866	0.17737425726587028	0.14899923630946108	0.01652285324800401	-2.8606243856519624	40.92915222916988	0.09815563959148171
867	0.19167336602733834	0.16666289291077363	0.016150455673551875	2.1520376268479766	36.79147100993517	3.797263642861941
868	0.1681844661493473	0.09610682173860283	0.029990188218560553	1.5608517146054082	11.977691076662305	2.002534900927536
869	0.1492690865914704	0.17749521985829247	0.04137060779311962	-6.928009574171734	33.28775785153889	-1.0373975271798597
870	0.14833090745458344	0.12128257291213962	0.04555038904311113	-2.104583328324595	34.116270665577034	-1.4079711901552838
871	0.24361424518476138	0.06610828215633997	0.0678839727204456	-3.5767773006708654	20.59502188505317	0.9014373166318891
872	0.19102844215823406	0.180612127129539	0.05202016742490848	-1.9651496363466692	17.98517585773945	1.4347097428769102
873	0.20325187953922375	0.2228109379275851	0.04719731312118493	-0.04965634893180351	19.90876606149544	4.402767618647101
874	0.15286038752479833	0.1342934178736367	0.04531031583105876	0.9693398025462135	25.554237201613844	-0.5719932531420694
875	0.16282542847706383	0.18493299571903848	0.04773013971820067	-5.399713703349964	54.700208855772885	0.2675686640623543
876	0.16670693337559994	0.2004813936696163	0.06641331924176291	-6.536340061616268	16.783079544706855	7.775533334625241
877	0.14962709090355897	0.09545210269922633	0.03211089087001371	-3.210251149543917	31.764366515660765	-0.7955668751101226
878	0.15823848258780054	0.1948390168742944	0.03002909599207463	-2.128262083660552	11.628383815573285	4.063491592396149
879	0.1362603551379997	0.07878019229031943	0.057836665079665915	-0.9010879694856849	20.274641461302636	2.7275805054759696
880	0.13752363209016813	0.18898217601608047	0.05709157880633253	0.6505036298361094	1.8465704448277498	3.0992687738518137
881	0.13566189589070987	0.12268623762333505	0.03492709911941881	0.3449607388229235	10.989647535188634	1.9981496737117577
882	0.13823905293350489	0.09853651633645827	0.04341277429649822	-3.5724223298020648	23.999627512699316	-1.3943974653836673
883	0.15135903999694225	0.19353027324239566	0.03133809075276878	0.27659216206300014	28.708566306052806	3.4399974603120276
884	0.14909930143174735	0.15787977782806362	0.03165787548916883	-3.6695472539106437	11.316061200165842	4.025432680643368
885	0.13549233317323084	0.13796738193879068	0.04884897202476801	-7.666135145193708	4.696783719881758	2.8322523711984116
886	0.15576727499737836	0.08007257996444317	0.0517031919049182	-3.851636167520037	23.756987294014085	2.909707990926032
887	0.15191894656897953	0.1241036038331165	0.05261543668013799	-9.486065728168695	13.465685962203844	1.3803969797506004
888	0.19466685297884723	0.24169537069550162	0.044196923167289744	-0.7193001357082135	29.09618520401031	0.7786409804132759
889	0.174709595941362	0.15030465454922345	0.06733914042212287	-2.134327477687346	16.182050532394438	5.662563688306383
890	0.16121053404280153	0.09708550785615916	0.0679910301816561	0.42080221606400137	19.981416383193213	-1.180133987563539
891	0.156140913954242	0.11447486240113514	0.036618620258481255	-1.0767474691871834	40.170708697191145	0.8993506772085715
892	0.15482198482357712	0.19794979865909484	0.04246374972039018	-0.7175389849109866	42.105393104738866	1.8003413753941675
893	0.1612718763130141	0.2453047213939267	0.032725258820384066	1.320323129689958	24.215064434051065	2.2584984952420077
894	0.1614358130356698	0.07538379641692279	0.027779033886282972	-3.466258166237037	23.818824047521588	2.649681987271457
895	0.1899401651787517	0.17573935342145153	0.02738495459274726	-4.403266458418403	17.182749657322425	1.9637427213878398
896	0.15247095577038666	0.20439675508426244	0.03685080755494195	-1.7331607847154475	23.689524490706418	-2.04870524633661
897	0.13726933697865773	0.19626361784444035	0.026169263625656865	-0.9433635699594572	12.229144634217127	0.5521415783111866
898	0.14602041741089594	0.25670977012393414	0.03496943861810867	-4.144126143723623	26.793962437045266	3.7845210303898895
899	0.14696522025357625	0.09864045279587	0.01838321041344107	-4.313752556259504	15.223293827946666	2.839144945670016
900	0.1465514292866901	0.05186014455764466	0.05092275204431561	-5.4756183190426775	27.78133638435315	4.225728728454921
901	0.19522019190719037	0.23274520849399505	0.03563724270962946	-6.215356356643567	35.86689695161634	2.3358282901077545
902	0.18110167889776052	0.13835148695406868	0.052272621937257645	-3.0863791902247	44.741487488003145	1.1710890947564558
903	0.168990650476974	0.31071841101950154	0.028111761646673977	-0.7527076094903193	9.522382895535413	-0.7136125498014886
904	0.1836767287405997	0.13775504202766883	0.03238568012225267	3.955594531173874	-1.99953055510535	1.1657623267725876
905	0.16443863717025373	0.18109856764541482	0.0350021344912797	-4.503366582798705	11.312098744938421	0.08925167638253531
906	0.1797484463860694	0.2904312552043181	0.03509941683099784	-5.600453460382414	17.25551073668799	-0.2407461922926885
907	0.17507317780828274	0.17678222260009263	0.06101834019197565	-4.301106750639054	23.973140018629156	1.9912668423920625
908	0.16741027451045726	0.08077586914456604	0.06986458029683516	0.985887498570128	12.995015401303297	1.6405452405178405
909	0.1820167146834483	0.1102251503371538	0.08755029099915146	-0.3195437350918957	29.090674506183834	-0.05951609388354885
910	0.18438142494053544	0.1838263675810101	0.09775928339237248	-4.372094622155523	12.854691988441942	3.2035802636769657
911	0.1918485379736571	0.11283589893770897	0.06590885107067747	-5.5707217879109825	12.11547499743088	-0.6807693222633449
912	0.2134315896990567	0.16879947860937333	0.06285489890263381	-0.3507109880184528	13.72616188123252	1.941025718796701
913	0.16282175307467003	0.1431378617533387	0.045447502525189615	-2.6558074754912124	20.1426059297156	2.098363350116517
914	0.19848114637169828	0.03676157333096167	0.010811052739212318	0.7359115605150022	18.71342237801268	2.0506401577326656
915	0.17680852646642725	0.1766358593293081	0.014934339780943615	-1.2322995203086045	30.812839742419275	1.3553835774413643
916	0.16554458551708962	0.18926606195178747	0.02474203805178443	-2.342494565121691	13.078782225831818	1.9285654575668711
917	0.17628366348949756	0.049525161129525874	0.0023153038103859297	-2.397375730307705	20.212193651965528	-1.4543309419840877
918	0.15689454527536315	0.10979774977077983	0.035979179987007955	-1.9730342164253931	12.246354924192232	0.5897265713984351
919	0.14359988446741256	0.006996190052661472	0.06290618224807844	-1.749046059680945	21.432134863354946	2.1022698415003456
920	0.18444220570525777	0.15181495887706864	0.08203127863475206	-0.7055794175696397	43.68606751926235	-0.2946977914758345
921	0.16347348229257128	0.18691233689700584	0.06596076346052496	-0.21901865196348827	17.24526290201941	0.607040744246687
922	0.10676266401824586	0.16479958769286124	0.03603202837219309	-3.5563675514022597	25.152718759325765	2.6883310397238684
923	0.18308185233838636	0.2578562290898811	0.06544207786868575	0.10017117047013976	18.46626565798942	4.565066189737661
924	0.16199964079677798	0.20290674249065657	0.05799729592418313	-4.506673598062072	17.57397550702983	5.7107597321854175
925	0.13047843812438337	0.09682311342762259	0.08827902545799614	-3.028199994609168	29.21758232272336	1.788210244898338
926	0.16347533414863138	0.015962212693634403	0.061123208120909	3.077460270618694	31.2474895833963	3.3100674390030562
927	0.17124179504652803	0.20374718923939644	0.035693801458980406	-1.8686000655389008	-3.5770568313313182	8.518706185191245
928	0.21243442513706612	0.1873681842976771	0.04775925404637814	-3.5623759154971757	24.430145102266295	1.3873343209949183
929	0.17426460799341112	0.1601684538848004	0.05558532295889024	-1.9118755846606783	10.100892522515405	2.822834732631933
930	0.20988815433655642	0.11423891284576333	0.07163262560630304	-3.0870377534959794	12.27253609135127	-0.3398717021623598
931	0.18499424160387815	0.25952268498113074	0.08489258205975225	-2.1983093783559764	8.299771417288216	1.385424536627882
932	0.18928091476298425	0.17145358226894883	0.04906487914662665	-4.459854973623571	30.81982513578314	2.9326602125401555
933	0.17892525262330172	0.17978020903206882	0.054181055306524416	-3.8430352656222975	21.138180915872987	7.6592775369547486
934	0.13967760613004734	0.07308262996120589	0.03683169834984441	1.6694942732848674	-6.713624532363346	4.4560622819819
935	0.17758768252625046	0.14977555429914297	0.024395152041503814	-5.363026147052	5.116877165731101	6.485221162592136
936	0.20803111283754472	0.20764275891775724	0.07601669973872094	-5.1835862677797975	35.77742924675144	3.4372903924146905
937	0.18795089696435285	0.018201056934811513	0.09050233079645426	-0.3057975816664555	8.667600595173717	3.952813841325506
938	0.1998094028945132	0.07159997933381451	0.10550224741504474	-0.4111240014885143	-3.533220633869353	0.9670029586429824
939	0.18442053355461294	0.1049955335924252	0.06637808962490743	-3.0855479172076588	30.3042121430105	3.061797827583445
940	0.18766084143824285	0.14785994946356532	0.04674906349781933	0.6383880490769044	23.10794210890878	-1.4757658229174815
941	0.20209670637510246	0.05795521214863272	0.030518928758486476	-0.8232191256296035	0.8348397556271446	0.6599306943115544
942	0.18646436816405257	0.16011971925193047	0.047430527231546116	-2.5364312523100776	25.162050615604322	-1.374936230718657
943	0.15628020960430286	0.2594786201382411	0.014820334155751597	-1.2704255018535193	15.78203306717714	2.5480134442844053
944	0.16488988333444732	0.23444470255855637	0.019870954191015616	-3.737091873826542	10.070969886433556	3.4231879476711278
945	0.19658778671281735	0.2394211196170532	0.04606553814024979	-2.835866556800415	57.68337040589899	4.008282052267766
946	0.1955443893322269	0.18031766484519948	0.04736590988069894	-3.998232147849985	25.283565968577204	2.3256493297339285
947	0.15808068567885408	0.06064023150855327	0.04515747082191198	-2.2194165004951487	24.630259524096527	1.1014407682177716
948	0.17331219792707395	0.09038092266043764	0.013192860636496086	-0.5422773495098508	10.138677163453194	3.1314483423653314
949	0.17869203640017262	0.2306533517110219	0.04302814219663858	-0.851013602829541	39.38896744046864	3.9803063955790505
950	0.18364380166258978	0.24633996680006093	0.04516317080551941	-3.2273629924604834	22.180813157437797	1.378965479830061
951	0.1394246226584103	0.1009497559611131	0.0719560425483936	2.398133675394243	16.894846707971297	1.6178130184408603
952	0.14426542726722405	0.04572825874077105	0.06483676657304847	-3.371774963350762	35.301455694803714	4.475268304511733
953	0.18494456476338733	0.21135139809197012	0.06348892018643904	0.06565525832647737	18.538273998788885	6.692525277830565
954	0.18059126305546572	0.2050674019229208	0.07474377014479634	-2.745798420325835	4.453215998755904	6.326501680041097
955	0.17849332248556385	0.1685712501079918	0.050946127492854106	1.0068459994424885	-6.174514912572096	2.3739717193911645
956	0.14530602511082363	0.2224677593686773	0.03928470084545138	-1.8888975059845137	22.977707597032154	2.474822652782174
957	0.16705695673335302	0.23100248704844334	0.027925981218232154	-4.044966162291433	25.228578005301017	4.611375795985238
958	0.13254751090454603	0.26179428297973756	0.011106147486945482	0.9909891878362685	12.532892389912657	3.171695523603536
959	0.15116717252183481	0.24181786290495133	0.0076887469203575426	-9.374165530498745	22.027368068391194	4.673914226398081
960	0.17207280801554004	0.17545337336368594	-0.005947104790026161	-7.118074992935812	31.91942801693446	0.6131900794412242
961	0.15703364612879123	0.08936702687169623	0.01608946778109504	-1.3634474467373723	21.029623688719308	1.6782069292707322
962	0.14534116870315683	0.09050256135688328	0.015907494755058642	-0.6119229548618187	28.977707622180578	1.730539807739677
963	0.18172667659242067	0.12287851698770123	-0.0030897645442595767	-0.5823535840665639	20.575239141251203	2.3127980092616034
964	0.15611987518826226	0.16856411808622468	0.019070064203078368	-1.7370885084450034	11.015317702201965	2.764748655012003
965	0.15708188341710672	0.15100099823598664	0.006090033025975812	-1.3713761723598308	15.047931086526866	0.6369489849838592
966	0.18853788650103062	0.22161182861079956	0.059313725233756935	-6.230989124558376	13.872697436611064	0.13547505658717215
967	0.18683726391155905	0.2879079556741425	0.02575025156148899	-5.430595744277844	28.10925522508037	1.9057608538019557
968	0.18732477695438882	0.13411286015538446	0.041627338325142274	1.5515115232367076	20.82570159078841	4.372648880680144
969	0.1775853111613168	0.22010124387018698	-0.0015153297747461554	-2.7489368578252193	14.705830419025373	0.7752100823783464
970	0.12955117023060975	0.1964765009519442	0.0023558075862030424	1.7954443404708615	1.8491455278428492	-0.714640634454736
971	0.15678630583918107	0.09620854067567967	0.05414940210850916	-1.4638765220676828	18.494302689304977	2.37848737839636
972	0.1835413643547848	0.18474834264276688	0.0492490086310137	-0.8115570888847911	28.402604773905797	-1.1889732462082072
973	0.16189379479526275	0.1521986768192631	0.04830100587992716	-0.6523387300868225	10.060607653417563	2.1311101589313677
974	0.16952035493195688	0.050865339717563476	0.05243439727827046	-1.7157866714598236	9.747923276656728	2.959162330608792
975	0.16522587632519783	0.16143257518137322	0.031145860271221546	0.21006903873316557	35.26429767835927	4.554064784441517
976	0.18984490000774673	0.1807915335851103	0.04197686267875715	-0.06151383832930291	19.77456637370176	3.4480353358879583
977	0.1326673440186397	0.06439398010336021	0.07930782999768811	0.4578071029392923	17.86048510188451	6.73269361866452
978	0.12309685634244916	0.14346979446192515	0.055959716774418	-2.0322264891688935	39.56910901196998	2.2469814237230517
979	0.14571952705921803	0.12729927275157477	0.012426459922888135	-4.376116806021787	21.4446449771036	0.31310758067640104
980	0.13267571967507016	0.1676716476049045	0.033028286124511995	-4.280710175435668	32.45942552598757	4.5136254931189095
981	0.1432662997563028	0.21745292312482223	0.028341485144680618	1.2771841263119632	35.929424199734015	3.405081547837088
982	0.18138885771839391	0.3164555311337858	0.019372029608686638	2.348372217157309	32.468590152718534	1.1139437632195224
983	0.18016027492546344	0.15125131586017165	0.03553096539725674	4.445953874700707	34.77167973410536	1.031977081157186
984	0.11648582529746168	0.10699692132256428	0.030639020763780705	-1.7831515116283505	31.124313125789726	-1.0536595773731157
985	0.15775144100401192	0.09434949795247938	0.036893497921647145	-1.6055568879257027	33.49551639907308	1.866271130475286
986	0.1423273937682864	0.16459890088167856	0.009489880606008545	0.38644232256711913	4.197265430220268	0.90488968178093
987	0.13689369989232036	0.13490627944388653	0.018641171931550255	2.8606740420212136	34.57241219502161	5.021508242183247
988	0.0941811928698757	0.1861337210866293	0.009454828050028648	-5.226849152568579	35.066004039248156	6.53879170092917
989	0.11472111549458097	0.19774070906784547	0.02766664655308529	-0.8757650974289647	34.699232058260755	4.760158618483839
990	0.17755497803055106	0.13196949611295958	0.06048902551712662	-3.917607564690499	23.240669690938635	5.324399092942588
991	0.149250827131927	0.1942961135021799	0.0314800894050174	1.5697408560003587	9.723075911235911	3.730251091921882
992	0.1721826351606838	0.15611840185788334	0.05605427582836165	-6.314878165123053	28.37923308298798	7.620140601557639
993	0.20451368698310593	0.14868293411477393	0.06564547516811388	-2.84632069582121	29.424834888343344	6.584633437419753
994	0.16417851669180636	0.13224666029182527	0.039803162822460644	-0.17202781222053146	18.733066661487275	1.5934064370847998
995	0.2003389309147232	0.23579672132310855	0.05571257079714857	-1.7758629856620374	16.5428843508182	1.4528245111198343
996	0.1702963615664654	0.15132613936193165	0.06788759850549848	1.1914637742964547	20.706301916769696	4.191168037245
997	0.13370146598338917	0.0868736899535396	0.019775232204553045	-2.7744900269931976	2.6728960789438454	-0.9089530989452765
998	0.17000499768501673	-0.003862578456282212	0.02139642789020637	-3.764652929920455	16.68052569801948	2.1523536430824146
999	0.1532497768967168	0.17546827761285266	0.04752468520619604	-1.4496765979030812	19.490783814678124	3.3082559304369727
1000	0.20697231613643333	0.04338881698386825	0.019561902867777283	-4.371369174347246	16.52792810645162	-0.11005760196704543
1001	0.15461661595817808	-0.023586139698864028	0.023127502049308392	-4.1815880126236395	10.894230172895737	2.6862398191431978
1002	0.13757331428724845	0.14370475325270726	0.02453684288741923	-7.542997118161847	17.436064184209584	2.8241944496670723
1003	0.1719361276509394	0.0934164445698821	0.018947061112579135	-3.307163280606875	8.30985138002568	2.5603357527663664
1004	0.1324013374898522	0.16316406539240588	0.025328597958164816	-2.4265576020237565	16.517372327141537	9.101560976296952
1005	0.19357767967007267	0.2536427500970561	0.013117875573656124	-1.7262772548270808	48.55614487307569	3.6553078892872763
1006	0.16078340383607778	0.0751510846582143	0.017887133870562295	-2.6935188366869873	17.392370337218473	6.828206266437149
1007	0.172589879036771	0.10049918689895951	0.015896548520930812	-3.6806844951312083	29.57362679759735	3.0556016455044928
1008	0.14152754960073646	0.1888077878010027	0.04300246724112705	-3.2538406972804705	11.2838172347426	6.401250159848074
1009	0.16903615739742978	0.19506111990011693	0.058968745866740724	-3.129061117868839	37.930693372397315	-0.7134426926429481
1010	0.194758635299408	0.16251616911049455	0.06328940237420803	-1.8835278990159472	21.293215600983658	3.6064058396399408
1011	0.13985421789089153	0.037385155190453837	0.05193480781122025	-7.090200322701842	11.174832190442185	0.615620398182833
1012	0.1317761710498068	0.12118589777678843	0.05478375865771492	-0.3112831786784558	22.371123851512422	3.0692165526515236
1013	0.2045836291998298	0.12302694220865833	0.05289085176223874	1.0216063030240061	23.009595427785058	4.172990822172103
1014	0.18491020586362583	0.09471807011326216	0.04419168372502255	0.03806712644319112	27.97832789713333	5.924097452486328
1015	0.14710869950509042	0.0778666858791376	0.03737918955464861	-3.861192371514136	6.297034052817325	2.114849358602793
1016	0.2153072272908471	0.1692040136107237	0.02213076597256178	-2.5410285840528712	32.16334695561829	1.3316135876112856
1017	0.20133735072776437	0.1516504476998849	0.017383127066813227	1.0644989438009231	22.536370306336757	4.669508577319804
1018	0.2223797946412951	0.08506591083817544	0.02966181675862016	-1.5121674321196499	16.33222799930563	0.4015025744999916
1019	0.16797606073557078	0.13312954783211967	0.026617389207358115	-0.5181920234455155	31.621154271227358	-0.26460120727829883
1020	0.21045638046077036	0.33494317278026575	0.030069342848109856	2.6099719587311077	17.364028521858355	3.049817497544581
1021	0.1962558700922583	0.14044255578842718	0.025034883630646255	-3.690295942899359	26.20096492531238	4.871761155561667
1022	0.17810919925601978	0.1512690320715981	0.03774936137738655	1.822274212830083	22.00881190633147	0.9814923191599392
1023	0.2187847402258782	0.17276730385354036	0.03014067059047055	-2.3018866598333325	30.485944244785568	2.524956093323764
1024	0.22523868640993028	0.16992500624707293	0.033198713153246406	-1.6210063470931728	42.8785815182334	1.8389170500976177
1025	0.16076705108649036	0.15733895365319922	0.016409319041701887	-0.40198124324714857	12.277439248711051	4.409106276953997
1026	0.15708355614812447	0.2245947408943038	0.022222212348392657	-1.8258633684766032	13.899185676341478	1.904929414250486
1027	0.1740631243904007	0.08225837626999244	0.035595849118599684	-1.7996011390659954	20.99310567668685	2.7358599566793256
1028	0.2072737553853407	0.13809602740366594	0.0467263526260857	-1.3204683632361611	-1.5899279246107054	3.580900192798377
1029	0.19600569470372278	0.23684779100384198	0.06833410481046798	-3.441608757782444	9.45707004649239	-2.144928902619201
1030	0.2398461679145199	0.19344542332378764	0.08048002949763677	-0.085478548406404	10.42937890360012	5.708829133614503
1031	0.20772610821477128	0.12533252584567636	0.1026591075345521	2.50344646591038	8.991118550010494	7.338697694256086
1032	0.20704584128229492	0.18186333019067136	0.07895430499758077	-6.461611065259368	16.639621514182494	4.083761161662024
1033	0.16461939315249244	0.17286424123115293	0.053260291560676756	-0.15931643036452056	2.0428474196121718	6.680546300031195
1034	0.19195654020151662	-0.020507753863285766	0.06995437964684058	4.768839114773151	33.92308052055795	-0.9417389336852539
1035	0.15647145908663673	0.07996882744710625	0.04891354435236969	0.671821863726531	-5.4738946371465955	2.1016835146316604
1036	0.16352466840643076	0.08191732848791289	0.08654206917881813	0.6257674939993321	6.152208363024202	3.9435487286162947
1037	0.1663414965333491	0.15953126765173586	0.10064357090744089	0.143382253501809	34.338505683531466	2.3938775551167892
1038	0.23315230884313995	0.10736842324728614	0.09151815257576211	0.9098423185308737	17.94245686797577	0.21111589253649654
1039	0.19322278435229384	0.18519233305739868	0.10263405503371921	-1.7247748219146015	33.502461128557776	2.293172494403835
1040	0.16066761543229394	0.19156998387523727	0.033242091123339645	-2.658541813269011	39.592224751046025	5.033954216393973
1041	0.17724521325731135	0.09293174219443916	0.03021701093552946	-1.4309545591260175	19.710811233949126	1.1694197596952334
1042	0.1575054280578434	0.19987856532282539	0.047557843557918304	-1.259133954209575	29.01938338929861	2.88905125234402
1043	0.13510321941064463	0.18153337769829894	0.06611752090152573	-1.7259071356744986	10.425393039935246	2.747250871414148
1044	0.15102797924650066	0.2777844570497855	0.0473890649777312	-0.9955151435553223	22.567650392427424	0.06054277885410037
1045	0.14461995969738134	-0.007101820932958386	0.058730939926994	-8.18913861658392	24.21688691919923	4.385073645934824
1046	0.1629395041722536	0.04986392521684538	0.030976905743883718	-3.217624759963391	24.75334625683881	-0.9879333476178853
1047	0.13577674013680435	0.15650695356915192	-0.014053392471594511	-1.1521129775027326	12.561203811819718	3.781368018217011
1048	0.1344749908133636	0.14767573919467855	0.06550518922144846	-3.9554864134327077	12.839563668226994	4.746108955485502
1049	0.2013205334086494	0.06870629082673027	0.07097521852003451	-5.134430910383241	22.641491398948265	3.59952225329032
1050	0.18700339246111583	0.1994450135808123	0.026653217292271873	-2.9691854219125084	12.358409163577898	0.9415224106512682
1051	0.17711053553163006	0.06228300204237788	0.0427879480718545	-0.6355631329064115	3.3888974603093063	2.318654495575075
1052	0.1687085421068958	0.24535463313910172	0.06859566501599033	-3.356084395760296	21.035352405719763	6.307010768472091
1053	0.21300447121175697	0.19816428625257854	0.038100364118576605	-3.264206070421206	14.316306495342971	0.050673246587919135
1054	0.15386085792453605	0.19238795276783188	0.05376508924646219	-0.13224001138221292	17.55058644209699	0.505929583374395
1055	0.1870738443434969	0.1771590410672457	0.04764593048331195	-2.480917456173991	13.904815345897672	-0.1175257695971211
1056	0.1635203736275507	0.3253895454651793	0.037352301577391285	-1.2225129782922561	5.936178209568446	-1.0559443145502005
1057	0.13639811371891328	0.22034728116291785	0.03495482939399559	-0.7619336304928107	-1.4172554655173044	3.2274406748495843
1058	0.2195003420631118	0.25060950764882883	0.056783995624000244	-2.7851819321599383	26.62684129975248	0.5428905297731308
1059	0.180777614165442	0.10628974814485173	0.04937614167453307	-3.6727726453394705	18.313595872283933	2.5828065170566696
1060	0.13671139723820944	0.05428167517571117	0.04965238213280573	-9.497237151864448	23.654621277470714	-1.442483100364648
1061	0.14311420540181796	0.21005326886492143	0.07801984608118542	-7.261033552162165	10.084282008337356	2.794826613762576
1062	0.11200900381792722	0.13120640946736378	0.06615952898455635	-1.7430298887417777	16.979473071108167	0.2589249081179465
1063	0.13882362612599367	0.10556829006360799	0.03043506540737992	-3.6338071452713403	3.2175245363371476	-0.11017849298108787
1064	0.1395874983266494	0.23759260374017632	0.034953957279155345	-4.730394234349791	20.89513409622929	1.1140459842421255
1065	0.1815253713964123	0.22789773448697417	0.04529049544000168	-1.921547500745653	12.773606039378315	3.7197449126203486
1066	0.18481218477370379	0.17265967687290534	0.051919535234354046	-0.8201637892082431	-6.835397553534541	-1.5526338777957285
1067	0.16236817968353542	0.18046339475509465	0.036040165828446206	-0.11427657072354781	27.11874523449854	-1.1508566570239909
1068	0.12294146721656869	0.16114632514458757	0.06212225577792794	-0.9758954823796077	25.132902614967758	3.4000805287962517
1069	0.21406627144028764	0.2007323208478739	0.044147296225075267	-5.124235035660904	25.348648046959333	-0.6111590212144599
1070	0.20290684784165625	0.15298102609099995	-0.0022761215336752766	1.0464019084906866	20.4766657059931	-0.8783228897889085
1071	0.20244580061584602	0.2060281772969326	0.002376980680789474	-3.284851628768491	21.857507719875365	3.4344417342281046
1072	0.18891855692052742	0.2000184870666046	0.014223024136976238	-1.582150022118958	36.93943851556117	3.118055011809541
1073	0.13703167608270228	0.2650631154227892	0.05871518794827359	-5.363743733851312	31.80578291526004	-1.717269975131154
1074	0.17747334023855002	0.012325201712602873	0.04652890730549252	-7.970375370514427	17.02709217527409	0.5120720528210713
1075	0.1433326136772716	0.16796338272358893	0.03531634309355777	-5.0773552843260426	31.344112381632538	7.768981735952313
1076	0.15356452762726586	0.12456438464076815	0.05353063452091791	-2.7279177158800594	32.771108438652014	3.9204953278407157
1077	0.144655727372137	0.10212752438877176	0.034150205862705785	-5.562496040362332	5.7190521661957785	-0.17728411585212064
1078	0.14386448824140563	0.1630332893708724	0.035191008322878435	-3.277298384004385	33.98518138752024	0.12091394128437667
1079	0.16382978446624039	0.20446255010541733	0.05776548555799149	-5.23238334834974	23.385206365921526	4.418036969581239
1080	0.12623165231892025	0.15423339430749522	0.06915801906946642	-6.805844338094224	26.38725399757773	1.8308739597122465
1081	0.14035602799054658	0.25261728650181403	0.05365444194354926	-5.07851579228212	15.56075647388323	1.5302656566023818
1082	0.08905813362345986	0.09799156783682327	0.06901995154200535	-4.388327906276927	16.614857692960147	4.241254250384605
1083	0.13149596723321616	0.13862522574687244	0.07433835964973244	-2.9926955803279096	27.559042866738547	5.379012033277897
1084	0.14975597050471612	0.055653053771699726	0.05960898641986575	-4.530685528387956	15.375671317251902	1.6093223825993819
1085	0.17945574036385906	0.2615796698485008	0.059351831428969326	2.7811449083822772	13.77790631386864	5.241332795416542
1086	0.16488504653555158	0.1403562725028279	0.0727413978790789	0.47085245909559476	10.878427316202732	0.9691409043352797
1087	0.15194125676344203	0.16516854769314016	0.047978476887239115	-2.617676571240223	21.718064174875828	-0.027646086271845664
1088	0.2026556553647784	0.228651023567672	0.048454395497916365	-2.9079053843877576	21.261029285672254	1.9813663385373488
1089	0.15290524874148967	0.11532857015116305	0.0416537769908354	-2.081376436605847	17.846022788478557	3.2845404233784667
1090	0.15153556122386241	-0.048081845075270024	0.05980691901238823	-5.060759371957702	12.872531175728664	1.1177285878344172
1091	0.10158796413136967	0.2476514788115935	0.05654319905866012	-0.8801613794835177	6.850749347833021	0.608585575460135
1092	0.1900637092815732	0.17014327922921776	0.05679311005985214	-3.918520236614293	23.047651952363953	3.559495544134917
1093	0.22704441384776947	0.2013779258575008	0.02824127437203207	-0.7778722418626504	25.17888609293414	4.158758725247574
1094	0.1981771127416315	0.1994852564280582	0.0380945013113125	-1.5007937296323812	32.34349580086016	2.530743031431709
1095	0.18362291147430262	0.13011974629634795	0.04546517396303205	-3.5089525477652965	29.052097439553744	3.5783435926806026
1096	0.20463693728151808	0.10493318340568808	0.05312960460163396	-4.3974198647508365	27.2017636370101	1.9047120735505343
1097	0.1900110293850922	0.16254716080301085	0.037551688249651625	-0.28877272944024135	12.973770862977204	0.1906393737931705
1098	0.18485186568522147	0.20098869951092652	0.04689552835222578	-3.333096305768392	30.573157795448395	1.3401523591474018
1099	0.19211775917766533	0.15081708657822146	0.05796157850491804	0.38490064220106995	16.06402500034961	2.368981352550511
1100	0.21434959125674624	0.083998943389405	0.037437781933756964	2.613700221411902	27.606877921372586	4.799870321273509
1101	0.1746384465186457	0.23055641945127545	0.055941217511210256	1.3258190083076509	24.07538301364982	4.274631516237632
1102	0.1337906378117326	0.02365175101617334	0.022982617234156382	-2.6277853596137906	27.350592624986675	4.494506266156984
1103	0.1645346352061172	0.14081680025764876	0.036109053155876654	-0.4756572096158067	20.87551259919852	3.5458661327914713
1104	0.15587460172485743	0.12693048792562073	0.0333963618278955	-0.4586391352688563	5.588347197648703	1.3824761248206163
1105	0.16591774379557428	0.16598336876001718	0.03887009713821675	-1.2545017516515777	9.397879955143036	0.5114511993251558
1106	0.15820982011273166	0.0580116388726763	0.03671142785790025	0.002614586164944449	4.257917782213863	0.8501151307872322
1107	0.17820460122333823	0.12674644412204886	0.03609904411919469	-1.7614890764130193	17.72605523907596	1.2109242144571615
1108	0.1722942477913207	0.15364825595578027	0.03677246726787129	-2.144566765311502	17.5365296073817	0.8550106665495057
1109	0.16422163122488206	-0.0571199376917271	0.06796991780909245	-4.606498348065838	32.53676532313009	2.514343310081019
1110	0.1329863498913233	-0.008253837693530247	0.04659661287569401	-2.921847123750187	35.60081851447798	0.4552898039989379
1111	0.1670864106355871	0.12652418238770785	0.06788632949133253	-0.6993009595153521	19.487225764528088	4.633271086671146
1112	0.17379331882039725	0.010820193770199688	0.058684871589435264	0.6845600789714981	12.827476318235625	1.4804576397170361
1113	0.20452686717587126	0.1573013236268652	0.034364483603512574	-6.862719495632567	2.5677145434485316	1.17384430529679
1114	0.1696461031424238	0.13607040379878485	0.0457490675470901	-3.57507635413747	26.27099236077418	5.57638380231564
1115	0.17343605442185833	0.04387835338099627	0.10539452947444393	-0.3646549625911641	28.813736554147344	4.555663216149525
1116	0.1585915225701092	0.18868395850941105	0.09161293982240759	-1.402739618154126	12.069676110419005	6.264854126235894
1117	0.14328995702626146	0.24108199714368486	0.0623988694021412	-0.8009804769335716	48.27071843147271	2.027982488088272
1118	0.16326161505376197	0.18072912304296912	0.0748137081878805	-0.5517695886238778	13.21260643964551	0.5608984160521074
1119	0.17533514115194232	0.2944234612464749	0.06487497095228072	-0.31243821821216594	21.929827648883812	3.23319782111491
1120	0.10733048612822493	0.06431100301018304	0.05880502200568677	-3.141015029430925	16.507659537298956	3.3459981022707668
1121	0.10246241125578924	0.2793179501573414	0.07228089829000153	-1.6516300931434276	-1.8632975409884864	0.3986651667230944
1122	0.1333823484698529	0.1634926619135581	0.033546312055542885	-1.9866541658136736	48.93352705318205	-0.5919810002904101
1123	0.11042351671463728	0.16531240811101386	0.04011612404498433	-4.203836448740372	14.68520926023805	5.362827005601266
1124	0.18166819443645657	0.15532870416022626	0.03553168534708465	-1.7098142123536013	38.45665182144884	0.22685860873129315
1125	0.17358104853119924	0.33631148125529114	0.02997112568493409	-3.11966531684489	48.26259039928356	2.2219410511252127
1126	0.16036969133766618	0.14603379199725547	0.029196458066775982	-0.6924576495229313	11.130427260507881	2.3068876520838613
1127	0.15983273035058265	0.10751328661224609	0.029526820491992387	-0.10980262862454607	-0.9486007612207158	1.5349856395459616
1128	0.14914661160458303	0.16076528389336725	0.03128801150678912	0.41214874920631783	22.460324121217887	2.6121695603535318
1129	0.15863695214644866	0.12201171162853869	0.01983441915737683	-8.356658419246129	15.113948092011805	2.130641004974479
1130	0.16326738782940278	0.2341933827834613	0.020566534831613633	-1.0508720703815881	23.33624481010937	3.5322338608161234
1131	0.14942548105053466	0.15930918044723638	0.05203189515852738	-2.8490621219709853	40.65393024138784	3.717147902282687
1132	0.1637556654203703	0.152607267506434	0.030876915044057762	-4.549885292509222	19.440575852836258	0.911317354277658
1133	0.1968423459294341	0.20976176526261037	0.030355121358422527	-0.8487182651573735	2.976415955120833	4.275551913099163
1134	0.1720131749322288	0.091398223769386	0.061615660311057446	-1.6713401091756188	8.59500279565552	3.622859820585845
1135	0.15873469330545878	0.030332611347407917	0.040334225284931524	-3.5367558687564826	7.000707878972877	0.15611472030197016
1136	0.1586650174001676	0.239428599510072	0.03475340013342822	-1.6180213500551552	17.796292751766988	1.037958773878267
1137	0.20968064186405866	0.23711790791120896	0.04531570399706192	-4.687020670677779	5.107576605390837	1.0034439569211329
1138	0.2108093108658083	0.20944992258924813	0.03849317884529519	-2.8194282662042043	36.268620520709234	1.5507407246506193
1139	0.19383065937271746	0.17405747952949008	0.05405383424325814	-7.966937066403971	27.05390680769009	3.1462980855837728
1140	0.15704098768741798	0.14194967424445756	0.04588800093771567	-3.493726081652498	18.83088817801551	1.8798494513538093
1141	0.14708110584259987	0.22390505503188418	0.06347471250165923	-6.892302731986044	30.964553658415475	-0.11681139228920771
1142	0.1996330751058094	0.07401237054233865	0.05958470889048343	-4.1111227072016945	11.91202519970623	2.6254775734017444
1143	0.16134237596607148	0.17148433035152896	0.07003309233084308	-4.081585318919611	23.04093811019286	-2.419732770418825
1144	0.20499060684004508	0.2644149426832203	0.04710693754443731	-3.3720086917405547	35.35029962651624	1.888808052175477
1145	0.19308180721847323	0.11905749999906161	0.04526637646485626	-0.47119773076070387	8.929046135225128	0.8777398118111333
1146	0.1647302764945718	0.16737804413059643	0.04272728821620379	-5.88705848021351	-2.7388004684474194	1.6417233516041994
1147	0.13036046052773825	0.11164743955665193	0.10036218782233505	-4.017191664307537	25.475233752619665	-3.7861564922790136
1148	0.1685235391586308	0.10509794651177265	0.05818169514466277	-0.30249229338645267	18.355852577336645	0.1265049389673411
1149	0.18155539264011086	-0.14944248303905597	0.08429921738087191	-1.6753009842901012	6.567757293387733	3.6805783881967495
1150	0.198925111803256	0.23008059214614757	0.008572998369852737	-0.5117636914482029	40.633931086155194	4.025449593992538
1151	0.14585848149980393	0.13565930119341052	0.011500276130475884	-2.6765740397393	22.124759014903102	-1.0893850010861217
1152	0.16355641229995502	0.07900684377740474	-0.005711613530280192	-1.0691666538504452	7.931522045821924	4.61204883603055
1153	0.16087847526473162	0.25714765646677495	0.06171652669926238	-0.9663280521606478	-11.760487217283407	-0.4132964712168824
1154	0.14526510350772073	0.1347037215020014	0.009792321280100897	-1.2484715194579257	45.724081415055586	-1.8100517040098656
1155	0.15913729730820833	0.11355184115227648	0.03665368197907184	1.6713848926057524	52.39886004738252	0.9216850022278982
1156	0.16559607085022288	0.10793268121881314	0.06052626580135852	-4.414742839391574	54.3867630792005	2.8492109231359706
1157	0.11445851616209046	0.14764977185589143	0.03213137245843091	1.3048184152024207	35.972578393911974	1.177010513536782
1158	0.1241155209415996	0.2663805858823893	0.02408439774917632	-2.9404362994324815	32.43660480206018	4.227186861681215
1159	0.17551176113626368	0.06813162750606866	0.044166599665804565	0.5142437450663976	32.29290833592745	0.03720939054543433
1160	0.2151401335560681	0.08386851067411885	0.03955810502349189	1.2156001721071452	38.73794423669332	1.0871842030911865
1161	0.19130588788214206	0.18446298342530654	0.06009107573789739	-1.9717021358589053	-9.357283258267524	0.8145127370251071
1162	0.1619019198472448	0.06211958743565285	0.023769746139463165	-1.7977015012197584	4.84649736654786	0.7448127883352408
1163	0.2074167978914826	0.06872698197435556	0.05354018716997634	1.3237535092036115	14.052209643866743	0.6642798188095006
1164	0.19170696375472346	0.20417602151414485	0.03797856727118351	-3.443039469860219	43.559869148115396	1.3108171014923327
1165	0.2089956931433377	0.1455593517746522	0.0744646423060095	-1.4612292606926855	44.69837232840719	2.8275297267015023
1166	0.21444503379438523	0.1800475060169565	0.049431436114027644	-6.999354155891292	13.647334637859556	0.9284878755770568
1167	0.15908982522300913	0.07698012660549598	0.056765306743959	3.6651913132829934	29.860544387894183	2.746934657148872
1168	0.14114731351591886	0.09249244431567176	0.07314788743110305	-5.396357627541677	23.10150686019041	3.628604028258736
1169	0.1822934499331866	0.10769892996118466	0.0406137411401894	-6.4716352368162084	28.43176554153605	2.078441446291045
1170	0.13655521294300407	0.10672065423524826	0.03191628000891083	-2.352487657390359	36.609863083733565	0.9756171350484412
1171	0.17911824510433683	0.06748791103335494	0.022913897686573495	-2.0632696705607176	38.69331395996251	1.638170573318902
1172	0.1741091449297876	0.10926864461488711	0.026687274192130742	0.4006037171859788	18.64019889816181	1.9651707596742194
1173	0.19079086030997947	0.20010001333209243	0.026849941505999952	-2.0527405237759546	35.37809862318284	4.524672033089098
1174	0.20683538869775323	0.13343496429279514	0.04552350070404254	-3.500486972687886	36.072932859148366	3.204429028988152
1175	0.20041114812135288	0.057482436279362184	0.06605630508287968	-3.382919999157171	10.866605578153678	-1.2433186411988373
1176	0.18933953104880977	0.12888148248156145	0.04774815778125316	-4.272929253292979	35.80895731401336	3.0194901484139747
1177	0.1577327633936149	0.2356932931319492	0.059881223417825195	-1.8930799602853132	32.97599888873123	1.952709027446342
1178	0.19261303577980712	0.2058269313196354	0.06190931647703269	-9.427685240414325	34.11329764625906	1.1976661110535831
1179	0.17290226815752072	0.07804051145991457	0.023073137054873412	-6.222689854118716	26.700477570019824	2.376338722098712
1180	0.16861951510734152	0.16841307912492548	0.04464515444159213	-3.8012245474639195	14.287496345163516	-3.381135896083164
1181	0.16402422580138043	0.12296902796597281	0.026009616298446885	-1.1672060744971382	54.82713816543025	3.1331022511917777
1182	0.16809378234214067	0.2337670671941247	0.0050151586905448214	1.0461614691977024	17.15398425507068	4.178993523149791
1183	0.1617702880340953	0.1410427377956171	0.014713447096018989	-4.381754032025129	10.026149060906336	-0.7554105182111421
1184	0.1353936414102337	0.17925643805196506	0.0018265293945841123	-5.942857048633447	10.11499534813663	2.092403523326692
1185	0.1762222074522754	0.13749874283965008	0.008780271081410931	0.2470574847953499	21.733184597125394	8.278843439084774
1186	0.18077578448140336	0.0564114485056571	0.0211940778989803	-3.8077219058725467	25.423155732459595	6.222699783246321
1187	0.18292011656936422	0.2455841126787376	0.03665033017063259	-3.530276555055537	27.759143753942965	-1.6491058773153315
1188	0.15444216549495624	0.28754622541990504	0.0186034493809254	-2.916160194286631	17.547986234301124	0.7404409447001362
1189	0.1397084349970717	0.07401235623948431	0.012148852357063648	-2.7197066733395214	23.899875218594044	-0.8842715472083863
1190	0.12728050044626374	0.11869314960896885	0.013435361124261297	-3.6859042335091936	2.973690146848281	4.861986180472585
1191	0.1581266159504103	0.16553351864704235	0.006067325806521904	-0.531453968992574	11.848509020001526	4.339420021726775
1192	0.15227945483226524	0.04298310086185067	0.03002454097837156	2.1584668789943238	37.499835372503966	0.48072833012011457
1193	0.18602772984530735	0.11225046395139521	0.033731517884102995	-0.11903289950904584	40.41414036971166	5.710910256725923
1194	0.18946263017129467	0.11720310528852138	0.055760657371552495	-1.063032046330138	29.556490999810467	2.313245083307041
1195	0.1862361317781165	0.1636657355816554	0.0597885460870359	-1.1315531875898517	13.569534707142356	0.3140768744440776
1196	0.1806743766412216	0.07515089556698396	0.0589145104607567	-2.6265850492904352	18.45999429370514	1.1555662235430069
1197	0.17472190455349176	0.18192642836065065	0.05241003978530104	-2.382064320218842	-1.3869175274414218	2.281279184190634
1198	0.18143141261466136	0.18070244908581767	0.015036205625458186	-1.4874392792256887	23.50776613646812	4.194380594840569
1199	0.1879933747843187	0.18664830976251204	0.02025346276252512	-2.8222591002297106	14.998055815588037	2.4540755071803484
1200	0.14617910969017187	0.2205736689337264	0.024311250141774297	-3.2197186262485555	22.859688292245764	3.1451937212695844
1201	0.14802503139009504	0.1944003306029191	0.06393400005189959	-5.684258625208806	1.2470743819068784	2.191601434303801
1202	0.17597460022130965	0.15241887362771625	0.04411688061411924	-4.303550307028032	44.48463669325051	1.6145750959229896
1203	0.2282202290993497	0.10538590240713891	0.039277207478588816	0.7661424701385319	34.14592335581861	-1.0536307943832213
1204	0.1809504749637449	0.23741382068094113	0.054012495134582894	-2.5810345277969007	42.85754263314891	2.6465184771965773
1205	0.1467873267797721	0.13622594070439353	0.036542911229514884	-2.4026256333695453	9.79019783438948	-2.7642395012045693
1206	0.17585796139428833	0.2142961193078422	-0.00012048192608997421	-6.012065131620024	29.00831943774295	5.5554882502924325
1207	0.21564134721019684	0.1531578618155875	-0.0031456315906020077	-3.815452341459878	46.66995486173794	4.728409622516096
1208	0.17882789534218044	0.13943047113202378	0.02423346590081904	0.6438107902755489	35.67358942859568	2.7454487070824034
1209	0.17611265720463876	0.15057941169901298	0.0460168155568918	1.8639032663145902	14.316781100173928	0.1653987768061183
1210	0.18185664013483882	0.24682705330144206	0.039449389556036094	-2.728717877304131	37.20763936458357	5.090187075791417
1211	0.19902116038910592	0.20928557406889864	0.04905977982328781	-4.727783078368852	23.022042842914566	1.1520215740202684
1212	0.1703226384174212	0.2835359093972603	0.03734843243709944	-2.1845750923418628	13.848978088021003	1.5339937195808413
1213	0.16520377894613825	0.198807921716397	0.04195742081962281	-2.05927116624408	13.856224048999609	0.2177043408836971
1214	0.17307777774323324	0.1892751093165414	0.03670070772164326	0.4809109905539329	27.421328652493923	-0.7407482161290581
1215	0.19768521970226852	0.20983487711024895	0.054740542657987896	2.4130099303541845	16.24129209175231	1.9689967650230902
1216	0.13240447768455735	0.2933826826478451	0.058562626586843844	0.6704177095815692	16.052573541004502	0.909694274759177
1217	0.1796763520796942	0.029720963746059592	0.043716768499042186	-0.2125517237693756	16.61131259992261	-1.8698344441152746
1218	0.14512056350295133	0.15722301419081636	0.021951769981449456	-0.11347814888434493	17.166807959014754	3.782290944409784
1219	0.18673289933282688	0.10224399374754178	0.007852281704298646	0.8770550554794377	6.5249215187045335	5.622745931091224
1220	0.18511616099575604	0.2089612930271561	0.023193094972046968	-0.7739402244613842	17.677906409889037	6.696545581269798
1221	0.19805637405094362	0.13330774616744692	0.06881741717536483	-3.7844243348709683	21.305202231309284	7.774993550683151
1222	0.16231141224840323	0.009945665721197455	0.03560869384674957	1.6117836673151502	25.88483153630362	3.8467699093449412
1223	0.1608150201770039	0.18713893420713942	0.03444860312732978	-0.4645856947608186	36.35429002902238	-1.1299127895813625
1224	0.11966473613354599	0.1565811103237143	0.04866627182234855	-2.2335669781038354	6.257098003101609	-7.997281437261455
1225	0.1957494673591538	0.06373588191965977	0.06469750012413078	-0.03136382102421364	3.8363505343135538	-3.5870406049141685
1226	0.1640997563516075	0.20405057098554963	0.06298127283492888	-2.3962784839568854	13.168055161644686	-3.9137498251387104
1227	0.15492493849476668	0.19257879555159804	0.060289328348002456	-0.6779389553457442	28.598976372007407	4.348529972518784
1228	0.15399601571449362	0.11434873720138392	0.05475280877841505	-2.247023036940514	20.406373981981233	0.5591205571092318
1229	0.16386846490442813	0.16168669740668928	0.05536514078066963	-6.5891098604921625	24.999313195390474	1.9204238551646933
1230	0.10962131597492074	0.11399537929401432	0.056650508526246805	-4.236966038237205	32.25573255946338	4.685749769876259
1231	0.19741767368801336	0.20169451927627982	0.05569223039743191	-5.132438487427531	17.38796790343477	3.0796365487288218
1232	0.17913491456494918	0.19629788887339258	0.07628011667095916	-2.215358213868316	23.198468265142107	3.9467504539281544
1233	0.09772687487212552	0.14181821636535494	0.07745573486994867	-1.3046391141819838	26.209225912380518	2.13502328456146
1234	0.15233372389609257	-0.010089277614589665	0.05789182494279712	1.5479482045521533	18.592433800635614	3.8802739049915385
1235	0.1500150813689295	0.027886358469487865	0.048254074135720505	-3.118548743533255	39.31923198752737	0.2046276845815171
1236	0.15159805353114159	0.08516084586781532	0.04870797150735819	-3.557523645643275	34.52636826611498	2.2197384422674897
1237	0.15046527582093314	0.11153035112898478	0.04597676056264384	-3.455895177507793	25.044718089364157	5.352756058618281
1238	0.19624343578204095	0.08220228786312249	0.02764130850989552	-2.2068309906279477	6.914118916119547	5.161655713799646
1239	0.23330851295229138	0.11820663079367247	0.04209096311584226	-7.45192201939151	18.1717918585775	1.6383885522544182
1240	0.17763619628863744	0.14141045889668896	0.04227010499230843	1.1925952971484641	9.370915751692747	3.4790637212641924
1241	0.1627147222180714	0.12227747658564928	0.03154510394316347	-7.331595970694589	33.17047628104254	3.4713997603132394
1242	0.14749512040881327	0.18906972393954138	0.035964158431396304	-1.128753267940188	17.513546054629373	1.6410323891527077
1243	0.12559735337593164	0.18767485165351402	0.06922791562068537	-3.965806495068728	28.136818343850276	2.451045826928587
1244	0.13656183030708605	0.1519672671469621	0.0721372167410547	-2.060376366383148	18.887980484351026	1.6052098619121964
1245	0.17300154623542713	0.09830554314191955	0.057469570608968755	-2.0231065008313154	17.34439220720871	1.5541766735244857
1246	0.169162829372701	0.032945469693745205	0.05771563597862895	-2.2068402113528043	14.910335760985635	1.6424043567190756
1247	0.140381554907736	0.14899129051842955	0.0437994099589358	-2.180713654738308	28.434170124001465	1.9066280729855545
1248	0.10301254153873335	0.09048894252808565	0.03630018759320867	-2.6053013383257766	12.275459858157616	4.3559886715994045
1249	0.12787571343272303	0.19002311776293396	0.06062368308373688	-2.131764776298694	0.6552588164590832	0.37673886533785295
1250	0.2284575639292766	0.1235506701694619	0.04472916315794856	-2.4598182390740457	32.00367248934131	2.7414084830308316
1251	0.18581229667472482	0.22382028427400574	0.04449109597527667	-2.3415516522791244	27.029454128027584	-3.289902572442096
1252	0.20432934495969418	0.1446814456437428	0.04908674427718465	-1.7730834424666229	18.169613425561263	3.441869969678711
1253	0.17159557891408272	0.17937424301032115	0.03448560356018403	-0.4562936708702716	47.43526309022662	1.5695855466775523
1254	0.16739644795169553	0.153743225268299	0.012523789019413523	-5.268119258123176	34.651743208070776	4.662397814437467
1255	0.15991345753534164	0.17016127823758606	0.07339656113928605	-1.3492960638190938	-8.740693824385602	2.5964594561889673
1256	0.15435699462934693	0.18786278913684346	0.03690919481181499	-3.9858657189263513	0.061441023425388985	4.452475415999572
1257	0.17795887022746182	0.1807592399630346	0.03928877603176637	-1.065843636883266	26.259619254844672	2.655025056732723
1258	0.21383819824264658	0.1849431256942909	0.0391461460002588	-2.4082036587595304	18.357546743406186	4.728846845940568
1259	0.1760028563665156	0.12723596178657784	0.026139322473576882	-2.1263499111789743	27.829983014286555	0.5158445534881456
1260	0.16689578444524508	0.16536138309709744	0.015777998126732886	-3.3773383368153	1.6928323910696783	0.038184159189541024
1261	0.18246220989139128	0.11054241950413816	0.028479807935716743	-3.385278033613083	27.479136774458414	3.285652413233527
1262	0.19464051199169866	0.09764097881766341	0.03692986346195101	-3.8021672414763317	23.469954658815208	1.332056361713905
1263	0.24543002333248268	0.16191615491729702	0.010159221286646475	2.8223309485515626	23.443631695292698	4.461291777217159
1264	0.1429008874168699	0.17706447278524715	0.03310850612959952	3.8984757381171526	23.04799480063077	3.504764964624943
1265	0.08597171551248821	0.16696482217001318	0.03766511921921997	-2.2552083002693655	-8.249896544169387	2.231785569621999
1266	0.1864535769141658	0.14092573650396636	0.04361888937787205	-1.4803565157179843	23.400973292033633	3.9314318092796112
1267	0.17489246995910065	0.11052376285882112	0.046842874181527695	-1.2332835217514406	30.941283722078566	6.90254487593077
1268	0.1773892479924564	0.1746521616542159	0.04259723719068705	-2.721000967802002	20.71873947542238	1.5530106447282106
1269	0.13590101908665725	0.29010499410817403	0.029692577594241865	-4.108345746293328	18.14239360410397	3.8883645706763215
1270	0.1669436293079717	0.2196407319509506	0.045206414751797735	-5.010138355075786	23.610915630978333	4.078493461678948
1271	0.20091550214916332	0.1723228664295966	0.07605066472981789	-3.4748967356628646	34.826252259687756	0.5626494678153929
1272	0.15938441280267035	0.12732582281528967	0.06565726427171283	-2.6168053966258444	14.075116715887308	3.1493816619406423
1273	0.1810151682257003	0.13670477322685046	0.0633262351328581	-3.7471071708494956	44.15558610133311	3.479357232195091
1274	0.2061445364528512	0.27989608179994513	0.050362695397365646	-4.6075212416718525	35.488808519233444	1.5226668402904382
1275	0.19191489384060118	0.18629079230970594	0.05999086773814302	1.2277109510805748	20.416404722549146	1.7022665006998428
1276	0.1872637757971487	0.20262149050462913	0.021143277776771975	-4.441743187688795	6.248161879818099	4.725217732395926
1277	0.17632887609161157	0.23795855841707012	0.057342659320752824	-0.9598497996142021	23.28005258197674	2.393920428048788
1278	0.18181069994744342	0.028767076950511616	0.06946535105743024	-4.797481677117739	21.433389288157215	0.9160325173527015
1279	0.17690995460599046	-0.0037863748661770558	0.022038400596465196	-4.757949479403949	8.874199719228825	2.6478193766845943
1280	0.20389454340051652	0.2651173290398301	0.10066940595261523	-1.724587178081718	15.346898353531866	1.6036353616781414
1281	0.1719094334544105	0.2289335179039027	0.054767876301067685	-1.8308023778898332	32.77604511928007	1.669589546257186
1282	0.14491823884542276	0.023797164908009663	0.023694982302488708	-2.0326043212075238	23.044193607924065	1.4769596361847213
1283	0.17434023749444638	0.13286820908538527	0.05041193065841379	-1.4190346127687254	17.417247417518553	-1.5165257312655949
1284	0.17355209388941342	0.28820074441615356	0.0374886738248364	-2.8657581829645045	31.65769501412339	4.997743984889365
1285	0.18323838479927324	0.15026187016680556	0.06706042849391362	-5.6566442067545335	10.457534428945227	4.107499669102216
1286	0.18839610290261774	0.07918930019290388	0.05822609073597622	-3.630047175341842	17.838733670411347	2.5392136254022555
1287	0.1795162119165999	0.1029953637605901	0.0827343547333331	-4.075435505956652	12.717740547004173	2.4828203471792865
1288	0.18832414800876612	0.18196093877909458	0.06380391937820354	-3.453373629034711	21.69292683187402	2.815129284536026
1289	0.1881659002971613	0.11266501740986787	0.02654197071226422	-3.127861957138127	23.586698775653392	1.8787129052067353
1290	0.1966234736867807	0.12471169164794702	0.06828975814702073	-4.3020411518206965	25.63600415720565	1.3052341960282936
1291	0.19325180622373705	0.06672488100012587	0.06997850995001886	0.9588596128966382	30.717724629744172	-0.19649166168134907
1292	0.18105101448656075	0.1869241090220507	0.06751536316760395	-6.599949954088742	18.21728799031263	2.2188035283677867
1293	0.17497929738322363	0.1846128784786558	0.06753407790559379	2.1620465300456333	19.34326240992025	1.5592208538951482
1294	0.16159087396366115	0.15116178219577034	0.051913755808039315	0.6500842526838456	19.545857499958466	3.060342013766879
1295	0.14182432998643982	0.15103330159665745	0.0514197539240129	-2.1366304091876436	23.3224651009758	3.0805044713549203
1296	0.17287738883818765	0.2737195787925597	0.08400279596269891	-3.325392878649941	27.597295128831522	1.8999942095100617
1297	0.17479858105772303	0.10720760372930241	0.045984068518940276	-4.024159065800182	15.174950831148719	3.1779111245466014
1298	0.17789455180944092	0.11276732822365584	0.04267934008869736	-1.3711594048815479	23.24194228076041	3.7197450448424862
1299	0.16829204131709896	0.1704554635196578	0.04016404341524196	-0.35178042874281296	19.33043835350014	2.4578674429411205
1300	0.13621011552915072	0.22332893957032302	0.03608221618539965	-1.9296516530428356	33.067918915765404	1.1893756302178558
1301	0.11518557773014379	0.2519723937694815	0.044846983500948664	0.7745826506325834	42.91206924906999	3.557212145103178
1302	0.18024277544465017	0.16704491926256415	0.048700839791524085	-0.2486694584179919	48.88347812414854	1.938423434730678
1303	0.173011426482617	0.10707598851850582	0.022020125786731383	-2.4797969588223525	23.506191082075162	0.13685653692573768
1304	0.13255858019932443	0.08714538072691455	0.0008083243481289346	2.9661237280339408	12.796140961523571	4.544497724992141
1305	0.11815970567345314	0.04620836804900601	0.001523136954190341	-3.4789460851850365	30.646498589890992	0.7442055368180646
1306	0.15685424230446943	0.1969703524024841	0.013202008120769555	-6.261528277947241	31.337184064872623	3.266296960872217
1307	0.17472263494827617	0.11207198491631454	0.06803236922129875	0.2642859074561954	9.647540966963174	0.44387854547687045
1308	0.2314633583199195	0.24967323958121984	0.0871500583126752	0.3115759615548769	24.37243178460548	2.3847320367632667
1309	0.15159586207749762	0.19181583251519638	0.04727057297627993	-3.479027203570688	-5.299595041452329	2.531825260490038
1310	0.07091318346553527	0.16662794987730553	0.03064235076380193	-0.4169499993391075	32.496187294392115	0.20437501935326696
1311	0.19139304711083663	0.1248422532740291	0.005523373336359741	-0.8622976055707723	41.15629578805405	-1.311250800669688
1312	0.20779987135293684	0.15677687042903338	0.01677919662711924	-1.073182905180706	30.09470854389633	2.6027569983439625
1313	0.22429264765765364	0.06523917426362925	0.03645959710621851	-0.7186759976949546	4.998052696286736	1.2604321891228838
1314	0.2076072039896001	0.1676597100694232	0.04053416495052349	-6.661008028468403	13.211299821859825	0.2903548903210361
1315	0.2348633355481613	0.17294408993167953	0.047543352247382105	4.707125795527021	32.7461622126639	-0.26546690245021637
1316	0.1959349575752603	0.15564461916273178	0.048492080509750485	-3.8993065462565366	6.288315706101012	-1.8721731634179608
1317	0.1400428493600028	0.08143527147968584	0.0446147672202985	-2.4632348910297837	19.251801564097676	7.770477830142713
1318	0.17091289788233652	0.08835622222991596	0.053271764619810064	0.991853325001462	31.35138353975831	1.9694744032666858
1319	0.18535648209955882	0.21479550405318482	0.05811895031862319	1.3960809562554526	26.418239243050607	1.391262633444462
1320	0.20128131319808856	0.22499399623724425	0.056761414468670335	2.343991929671222	15.02054196475817	5.891594971696595
1321	0.18169576448107455	0.10322666788534415	0.08292092083367089	-3.016674895279539	30.926149407761915	0.9464330226575796
1322	0.15564584270607132	0.19951190543996022	0.06363667159628227	-1.0002632712476847	25.436086159030143	5.235175671237468
1323	0.14596372669545138	0.14373181628678774	0.07856161406372916	-2.180536100911764	12.16387155702095	2.5167569846760194
1324	0.15789644204025335	0.10344181020085644	0.04723460251431079	-1.0361880510026846	34.601230952768965	4.002447099877302
1325	0.15219870624159226	0.1855673650007352	0.030452134950060057	-3.332187608238794	39.00133917960994	0.33189321897859936
1326	0.1719912373831587	0.11419289287333742	0.02750182202077757	-2.689448892238263	27.32402234481308	-0.1139959946874344
1327	0.1874784567903866	0.15864569477691806	0.002315939451644891	-2.61435923420958	0.11946103816860842	-0.22967801168001903
1328	0.16047208699932364	0.22515381891443176	0.0034789028450970105	-1.7992456929475147	35.675018408933	3.3161753480297746
1329	0.1755290116048791	0.1045367113371636	0.02438877180610856	-0.7965705824974209	9.834547124054938	5.372863843631354
1330	0.19304251342200468	0.27370076393328513	0.04463921102266502	-3.675901701405711	28.42978070366034	0.9601650583660841
1331	0.1901616753941936	0.23104740034397592	0.028245311285471596	0.9351256696299819	10.202881387690036	2.5798100428535347
1332	0.15995866872930706	0.19537423058825237	0.008882951097013831	-2.0176790808563894	17.22180319132465	1.35552845140988
1333	0.16125095941066964	0.1551165256221382	0.031033877705504094	-1.4025872618496702	8.709682309794475	4.9651130394712535
1334	0.17691374347038183	0.03158212159443664	0.05361375671140349	-0.35234695994790405	27.217327311767622	3.622132008365307
1335	0.19724969517682003	0.0911256950918319	0.039528169039637254	-1.4628723276592694	15.425821905681868	-2.313639229658854
1336	0.16841019055844264	0.25090352769377167	0.0685810617367574	-7.153675250883463	13.372562512730232	5.34624411222878
1337	0.19835643550774085	0.12829312190813183	0.09365563346768424	-1.4617028727181753	22.559909476560964	2.6108770142666566
1338	0.1573741304437163	0.06243817512879024	0.03966404234722107	-4.723831830508998	19.29692896087206	3.115929779872028
1339	0.18360916867393284	0.24993784099788957	0.06570151084214781	3.6087549161044294	15.604052418373985	2.490133134633139
1340	0.21093045173905361	0.14603708964320675	0.06900711843182224	-2.0550570629885803	25.822378814456936	4.369920599289039
1341	0.18510968561156155	0.15472920123505382	0.09087818058582157	-6.599566183533227	3.877898142544186	1.8589575656115436
1342	0.19405712799233737	0.24820280827557406	0.07690224179769531	-0.9930658639034763	-12.336781596925102	4.306446271173061
1343	0.15809462704566343	0.07755165438424355	0.056454052843450106	-1.953260061914472	17.445280235183542	4.204756677842346
1344	0.15746810719490908	0.16820011635918006	0.05724530566850294	0.9622184896859861	24.093083179049415	4.991116421707504
1345	0.20589896814065745	0.19724918318377788	0.048924661852888116	-3.181520607966764	8.964942599594144	2.2527370270752347
1346	0.21042358358281016	0.1279754022455205	0.03226263513641156	1.4877854055425739	20.717025564189274	7.676999204733584
1347	0.15912146116721762	0.10865355867494592	0.03831638951590488	0.04817425730153555	17.08716805870571	8.688230130082728
1348	0.16399138888108883	0.11211198341987712	0.04477210120715725	-3.994410192251954	9.039341144292083	4.029166549994467
1349	0.1889139895523401	0.14286578072644418	0.040021797716064324	-2.3868255111811276	26.387453903619086	5.568017650308416
1350	0.19291454934956995	0.1588753285032367	0.05228419842614321	-1.8066648359370105	36.044106855957104	4.819571508719197
1351	0.1725784779943371	0.162119253283471	0.04943315247955625	-4.4568054617901725	23.267314468030314	1.9475083664920225
1352	0.1503994741752154	0.19705655501907315	0.045683027728702585	-5.141167692631938	48.25367530969834	4.3518336890068845
1353	0.1504660081012659	0.16893500427363967	0.04609215604200121	-3.0033385893999553	16.15511643045843	0.9789370895370371
1354	0.1610497821690113	0.08429953456808142	0.04665599156762686	-0.44056224626350243	37.28441798726926	2.6767752214377043
1355	0.1755338472726191	0.30161023956401917	0.027949279319840897	-5.986183126627344	35.82728001360861	3.8322345982277657
1356	0.19151388471857006	0.11928205601468603	0.028676697143775687	-3.76843061256363	27.842169955724586	5.131008041703573
1357	0.22898498903716558	0.03813259554842134	0.022230535312902915	-5.365708501894692	31.93513140374893	1.4107280784684135
1358	0.27039420675699044	0.06658285695351632	0.023204707667338183	-2.7067520432448933	24.756182281903065	2.7004186866446105
1359	0.24489532399646774	0.16425788153851462	0.012955607906917485	-1.7533964809415175	21.510731034242614	5.707308527631757
1360	0.23676655758512227	0.23064576242859464	0.03769449400786772	-5.241353622524855	17.090911808759763	0.2879864026790616
1361	0.19584895106907127	0.14615224329656362	0.03845861725368707	-0.7235319184352527	13.457071104331694	1.7800645793604755
1362	0.19401020838752717	0.15039654387902865	0.04073217636387047	-3.4420916885249926	-3.6583364568270675	1.312514445832082
1363	0.1923992415251992	-0.05998532909773052	0.04502707610972176	-5.073172172921566	22.957561691506097	3.6715581993886492
1364	0.18516674854112225	0.26294891898844636	0.05969630849311291	-1.9650267970013602	35.577903596410984	1.106333207234134
1365	0.16030778942257076	0.1265227194472329	0.07542261153529238	-1.0183933077523708	36.12230815056148	2.5483290128925775
1366	0.2050436970907592	0.4346305093204617	0.06425440469073733	-3.9201473217987046	-0.7987009668057009	4.085337126133082
1367	0.17757025599579251	0.281820397323175	0.06951523847839877	-3.997044174836483	21.14282447945619	0.006869691656968303
1368	0.13610191330804225	0.022114433377910386	0.06446355502458857	-0.6192625915477489	31.838461141692303	7.366890913104238
1369	0.12540072400125843	0.11285086555908143	0.0693144705783386	-1.1271454979502882	20.558720108053986	-0.00019746004531560196
1370	0.1555828273772472	0.11668284614401592	0.046926848974916724	-2.4916591524239817	26.317991354832976	1.4158793402933505
1371	0.12969143316174497	0.2724554593574845	0.02933505847744952	-2.6964494713254394	31.041166178001557	2.421324495047592
1372	0.10051930187017258	0.17442925249672245	0.03338403121497104	-6.358014417349362	34.16008263230183	4.040427830608324
1373	0.13383341471071028	0.1306746414885319	0.0415989913687492	-2.777876354461169	32.796872065444035	3.720490116862908
1374	0.16050252828992817	0.23346100600330966	0.03853102518026473	-0.20219873043081416	39.87771705629307	1.5865833123492363
1375	0.15684819469732605	0.1605284229957277	0.015578362876857068	-3.7756360177675985	-4.394638891171712	1.1976238200586709
1376	0.1485221341117304	0.22153020668912338	0.03910906754356178	-4.454883931172417	8.376806246217422	2.7977983093233085
1377	0.18545073320818173	0.05793280529363047	0.04347160573821031	0.40234745153199575	26.730739535559874	3.307289520240056
1378	0.1961846321730054	0.2156900522120242	0.0238479925395543	-4.119629210909583	32.51496504272373	-1.8586621433339658
1379	0.17583247463772383	0.153581012234011	0.023163731623293257	-6.1290342676232346	15.023500980000017	0.24410888230582847
1380	0.20215256088326236	0.1861048326253142	0.039674860334673934	-0.6364702276914239	-1.5127016680293939	5.149978637681029
1381	0.14091478643407684	0.10712105943325206	0.03311862040324866	-0.8595029293280614	37.12721920841938	0.9815645159054248
1382	0.17614978160496655	-0.010763375353505161	0.0357948722676357	-5.013605982187261	19.012813111409415	1.1424415924841755
1383	0.15854149276553337	0.17730243821527336	0.022749811896043876	-4.619474400990047	27.24899250295813	0.6430648973758375
1384	0.1690884072066973	0.15202860786464623	0.06130262278582786	-6.344736678214259	24.714938567257228	4.310603768231924
1385	0.1494891596551616	0.13818987959012377	0.045358369172984414	-1.071302743938373	11.389213360045893	3.515035401775372
1386	0.1809315212813178	0.19856840918647983	0.05738787370477391	-3.021814086096695	12.542446843680786	2.726058584276363
1387	0.196915645881551	0.18753573400023807	0.06402035167550944	-4.546299315725756	20.346934140250195	3.1273748743756435
1388	0.22294044939874832	0.07193888139512562	0.0384833274423703	-1.8028708532490958	25.115412983022214	0.1821890357826556
1389	0.18141595775459057	0.27820400622292474	0.04543945632301306	-0.23192177019463112	16.603350568502776	1.3330063713131228
1390	0.18859350850864784	0.15618943156724058	0.048688703275235404	-3.5573346774435444	22.457745331789976	4.331598364032557
1391	0.1614653521527722	0.11368459410463105	0.026151072486294676	1.7345275550341421	-13.764248712026424	1.097806602266645
1392	0.1256142023112902	0.1316663186286594	0.05443468433313742	-1.9197092069602797	21.44587570865913	1.6723627021054102
1393	0.20206725151693133	0.1269659404308041	0.07008499054541104	-0.05135481227982997	16.321413178810307	5.083586443269797
1394	0.20240245383005445	0.18795982292956528	0.050175500228183643	0.7157252859861691	35.70264324742273	1.1155089979826824
1395	0.17006263810047728	0.03970534156420154	0.033097532077873824	-0.5680517993404729	23.50684562434884	4.072001360735402
1396	0.19790753700727345	0.15506120778676713	0.01741230220466537	-4.565228930471147	18.548810197886706	2.4004296398184577
1397	0.2062078566095636	0.2433612780385667	0.010625170041356944	-2.953350583133541	17.023898962129266	7.6497819175879
1398	0.16532763074052023	0.19365214903740277	0.029221198870332903	2.7053872339004386	15.828467065095854	4.762271906297472
1399	0.14771143554665278	0.04894896521913135	0.04046611095674226	-6.681050681626497	29.997125819777022	6.621529967325005
1400	0.1639712153324392	0.11296248423375845	0.04707882669680465	-7.191090360365636	5.499731645100866	5.718382852717382
1401	0.1548480583914414	0.28138264850822015	0.06327286161473272	-3.054362839233664	-5.159243546698174	2.013794602968317
1402	0.17241800659844106	0.050247793864351645	0.05586657741462028	-2.163174307689877	9.090646277201895	5.691632693533313
1403	0.1884583536820017	-0.043350035300788	0.05314010116213866	0.1793760642651741	11.081148909363705	7.347672840305726
1404	0.15062971023784558	0.22434805740129107	0.05707437963904352	-1.0389368869358133	26.060034331588838	6.765572600429816
1405	0.19557037192710164	0.23572192227362293	0.039122593593510835	-2.6798152856218445	17.047917731227106	5.346343248597092
1406	0.17789246842059261	0.08105271308150627	0.008152735680321137	-3.535065077226458	26.208275012709414	4.77756999071426
1407	0.17150055266531405	0.1814822372207413	0.03093968838188028	-5.714819461338104	28.37347606518861	5.212895537947281
1408	0.14792812698165428	0.13040966558757552	0.027518120708556783	-4.59656014800681	28.48264473437783	5.433435176244282
1409	0.16914354151847594	0.1839564831398458	0.049783902281490516	-4.936505661347177	19.555850422069483	2.0495473215271076
1410	0.13692736983478224	0.11664246896031501	0.034544208131678134	-0.24872775594584046	13.284570182029363	5.195407670383068
1411	0.15083715302618458	0.14587319794997483	0.038187506681218036	-0.3395548156681933	0.9920446268793376	5.343035795203991
1412	0.16975763712288225	0.07704263382720748	0.04937001100795501	-1.6619967088224912	30.7223211549453	3.012647023563383
1413	0.18672302849439987	0.20536052157788237	0.042020560364601015	-2.192829381058526	20.539699347746286	2.2930613190624585
1414	0.19135199026648148	0.09120488059131203	0.05877298363608271	-3.685783015502933	34.125010201196055	2.6032819504415374
1415	0.20308965270336596	0.3164796491689297	0.053704789955578994	-2.6996796850707483	-6.575404822545552	3.400995859874508
1416	0.17534660776135683	0.05697188380530205	0.047351328677205415	-3.5527982992890483	20.09424359067583	6.196608956719905
1417	0.14600859068117042	-0.010078533231841907	0.04934606775020539	-1.306450435078425	8.3535303653591	1.1551703220021836
1418	0.13428447020123252	0.06895606936164889	0.05866758091282513	-2.0242194445542196	21.678158674638457	2.7854893696840537
1419	0.19028243482348972	0.2148488436281105	0.030826307442358453	0.6375417563273972	26.500893071909733	2.4340267367789035
1420	0.13824229157419946	0.22164537964154535	0.0734235174574199	-3.322674914290707	27.998825036929844	6.776912567332332
1421	0.13624939891007948	0.1695515746989627	0.03449254331022221	-5.339191267407927	28.857104088072518	1.5593443029317096
1422	0.14065664937194694	0.18078881193120017	0.04585871289172471	-0.4159578778987409	15.667620954458846	4.238203119494075
1423	0.1737173327252261	0.10056090264938031	0.0697867900182025	-4.0468828757380795	19.135988772232615	3.109345762856889
1424	0.14665157133003673	0.15990946759054964	0.019907879387943146	-6.476071613946309	35.71538461111205	0.14162476528940945
1425	0.15035857022369253	0.044951467561231445	0.016021688187304785	-1.8765937595000577	25.641108139030155	3.853951942423867
1426	0.18822728160045477	0.17849361241775447	0.03266402379177792	1.1601174843775588	27.887746304788717	2.7016741983872774
1427	0.16482512690578557	0.15299351983826084	0.06500296071671317	0.2522544541488753	41.63886951519276	0.7577802719355488
1428	0.13911915801086192	0.1563194232835019	0.04693525416153989	-1.331332636272339	24.290042198026285	3.0861318534245306
1429	0.15077947796896726	0.18355224911477194	0.0636783577419579	2.1789955066090076	-0.4367593402373193	2.373932856206803
1430	0.20216395924642225	0.061682229754290954	0.046884092595161526	-0.7617796523438911	28.929727661227254	8.534587456520756
1431	0.1966939433674843	0.06718107682468841	0.04818269376544157	-0.26391402133895087	32.78504901247265	3.8133739477426807
1432	0.23768067939304893	0.23107365210028727	0.04422867395505323	-2.3139930875826917	18.453476501622728	2.4820614812401454
1433	0.19388198312785618	0.20274229000080263	0.0432649745486244	-2.5628607947679436	25.604914082991634	5.543821028760433
1434	0.16146792434403948	0.019249214900493306	0.041745520059047886	-2.1739267699892966	26.272020042329025	2.468274472892161
1435	0.15881218402196148	0.09822159496767506	0.05389513085065376	-0.633131149281901	22.676295617587197	5.4744635569842774
1436	0.18631318990408507	0.16432043833853166	0.05520104066072705	-5.426336754421485	18.3607812497322	1.2385616961274695
1437	0.13518619878441535	0.20646743324933262	0.054121156942760984	-3.342259697372976	18.492303216683716	6.904528644186308
1438	0.17702619153082041	0.018208031685405898	0.02212851744111267	-3.427017806699834	9.342977602811294	5.32489030364472
1439	0.2106158486357349	0.1374022748370234	0.03375467437298707	-2.9584733785327093	-9.625321433293637	2.24750823083825
1440	0.20005887338225578	0.09140265300285934	0.045738104211253655	-3.6048839550727836	27.534175954684844	6.510362350244322
1441	0.18638118402338041	0.15827490982614742	0.010824242120701006	-2.935503349568708	38.53240821125815	2.5382012259757243
1442	0.19108654593809118	0.14769953762822494	0.02321663002911956	-6.4472568143169795	20.46773597821008	2.360960193111531
1443	0.16524879726446967	0.25377359262318233	0.02373125435544686	-1.5858340708001544	25.982620877834616	3.4605680567823387
1444	0.18233974077358506	0.14932537444024108	0.026988371805379913	-6.9716120228055605	16.014412502600635	3.5510267765511703
1445	0.2003364548535854	0.11012935697193867	0.0009564119829936456	-1.8673599929765432	17.04286527115023	5.548958521982446
1446	0.15527304863466826	0.345956818029179	0.028529616964450562	-3.2104586804972866	14.118503710054831	1.2704343114233712
1447	0.156643902753266	0.039996772369085054	0.03983440538216127	-4.07222347727091	8.358113156448276	6.087330140590725
1448	0.16935725122772302	0.1034537995952201	0.047984844530518204	-4.124092491662937	44.95717652538671	0.19489736273749442
1449	0.12186784376791523	0.0692025036185571	0.036787164895320176	-5.301456136136442	35.925038932261224	3.1334536026290474
1450	0.13857971578940445	0.18387277914735836	0.05599808663767674	1.0249511624536187	16.04408328327767	-0.5703252036364644
1451	0.15880457033174852	0.14080880862802056	0.03782852654487152	-2.370823306581199	40.998409737197505	4.9881293007858005
1452	0.14808316866158852	0.15544806469303635	0.04252809011612577	-4.519510702151033	21.67255260119662	2.0267810066288257
1453	0.1481286291136393	0.16217096364452024	-0.012648463378893984	0.5213810066261706	42.98868980212182	1.2037235386175809
1454	0.17440448300460687	0.27159330223052086	0.03184113887525163	0.0968417190618698	23.012128672804774	1.3979724884539027
1455	0.1580701052132437	0.036426807080059215	0.014626391556779295	2.0993040347781324	27.79811040895512	3.137000954030377
1456	0.2137736600275181	0.19025190617718513	0.0727403615064405	-0.8284024011853988	29.753762052515093	3.3714261161716403
1457	0.19743504664798656	0.05049361061714329	-0.003307937658663336	3.326461780934255	-4.283666325604625	3.75620947568819
1458	0.13993842943059828	0.07919668417180327	0.007295127894997359	-1.9590408554377496	30.386356848094554	3.3186373167842658
1459	0.1770716286584838	0.15061384321096505	0.032218765775123955	-0.5169823001587882	21.845322695710298	4.547578316260483
1460	0.15280620909191497	0.08306902679065539	0.07067409091379659	0.25492887907467066	17.5517073031541	7.411571454098433
1461	0.17488318176864723	0.18655954991992846	0.11702314833435323	-0.23446424596724807	28.961278049050215	5.303626147661763
1462	0.18241637360487814	0.05369313371917593	0.10603232060229979	-4.34966111689744	15.82669994534813	1.9941206303808072
1463	0.17633717516480205	0.1481390432215283	0.11494755741205802	-0.03683202139038045	26.090728798237226	3.60684399431359
1464	0.18095329170079832	0.09062780023780123	0.08984379259606033	1.917776597306913	12.437140699519068	4.549659150467705
1465	0.1300128169171651	0.1898111471352925	0.0756124812235603	0.5405408520622224	38.858292336465226	5.618778725218329
1466	0.10772205042292285	0.09501622135899229	0.05536673619802998	-3.816739014154299	35.68254380296351	0.11545793189530378
1467	0.16722808614064327	0.11268015934397288	0.05365500292402185	-0.7968831802008395	21.01882798261057	3.3930578659298445
1468	0.1744821846314563	0.09027010576596955	0.05397138141903938	-3.521333892221021	7.02592242339976	3.0102630550713974
1469	0.18595458053462852	0.14782078751460345	0.07607326505680492	-4.881064481571465	22.75620617690166	-0.33466045610097606
1470	0.19024079894182608	0.06387580781795545	0.06995167994929796	-4.54467807840583	12.555072784693648	3.2598858892367373
1471	0.16100558310196536	0.10476481769234722	0.04226499423689002	-6.88606114154531	32.09629360846136	3.5375089609466923
1472	0.13625768293920237	0.11055765537309444	0.06491607489997135	-2.5979889709887685	35.41128394237739	0.4273995727313751
1473	0.14520881058349777	0.24979423831943853	0.05078145622271383	-0.7885670850906004	13.958583253905422	3.8233804233277793
1474	0.16505482176787362	0.0966077514239741	0.04996857768738557	-2.9810199338604706	44.067817211938085	-0.33978886457841295
1475	0.14962850707761768	0.12599392251789496	0.04187227700518296	-1.0523328631429842	2.919998957090119	0.4737706157360651
1476	0.14557027040211387	0.3538404418776273	0.0327843425289005	-5.17864772661804	-4.941586358178786	-0.5536869029431476
1477	0.18372852096967793	0.03989518240420248	0.0171757874785309	-5.048101629018057	-13.719142873548453	4.71707828737115
1478	0.17814241265997516	0.1679628002826302	0.04792106320902895	-1.6687315471168516	-0.605986647537516	1.8595295897551924
1479	0.15687324140605696	0.16549193139316276	0.030897548902190795	-5.502737262526695	36.7213868495756	2.673637917235284
1480	0.21204973423237047	0.22676234378101756	0.04048722380862391	1.0384590383558383	30.245043727176576	1.5401135925510996
1481	0.14190442483246052	0.22434341005416164	0.0731752875844996	-12.451492597929963	18.57334182301481	4.887026455063323
1482	0.17467497023743064	0.13153843094559725	0.06554465925272586	-3.7253105467105945	17.101445223882067	5.660864114143753
1483	0.14832656585388132	0.20966179928242915	0.041643504947233664	-5.764815522280854	59.004299691066535	3.565313618060284
1484	0.16064958211192	0.10979980648609314	0.07040439653871503	-5.277289040914058	17.325150739549454	2.5752610237020157
1485	0.17449997793894523	0.17819072654485762	0.05924557834331383	-0.7457890415672095	7.099504276317111	2.770214619804524
1486	0.1648641303799383	0.2512618261256503	0.04248219059856793	-5.02863269515747	32.3203605738441	4.149966482268437
1487	0.15552967201664078	0.18329182834977448	0.05693365973218177	-2.445534142648794	28.391639592173703	5.029939098270421
1488	0.18335612619032918	0.22700738996759218	0.06076588141927767	-3.0051234544344085	32.971610376112494	3.8854465563247675
1489	0.14226163323794147	0.1630152143317673	0.0434528833148507	-2.866481767871703	39.56339780348589	3.6600233530529733
1490	0.1942233312364383	0.1693139590583852	-0.003147092249017866	-4.671117900429407	11.346047680107736	2.4999173550327174
1491	0.15996806549110018	0.16929623969382498	0.0684713583829291	-4.022471580987729	9.38872019779069	0.4502824735173796
1492	0.18437862739923114	0.1369670428991983	0.05290325592843873	-4.563036741709577	3.86701477593205	3.3861666476386842
1493	0.16973243463188303	0.17455716776759403	0.06468630566576282	-2.299014632893286	26.698966797606847	2.439489384601011
1494	0.17628852931112515	0.2049391021801607	0.04030524598303785	-8.182522663162894	13.250354234514024	1.9082692163036947
1495	0.20244038462198735	0.12953594529527307	0.06327705540829398	-2.550251105984317	9.100112646195694	3.022927272282296
1496	0.14757857308472827	0.16577272491927694	0.0606578688952623	-2.260942827921354	4.88963037848689	5.515841132095443
1497	0.19496492238220736	0.2344112415943511	-0.027156659959538434	-1.7269981615577221	24.72828030116306	3.227445520075209
1498	0.14729766911658532	0.09948588233934683	-0.008196353722537228	0.739169205330144	22.20835557497398	1.3803052390397625
1499	0.13097694456859885	0.14471616751867006	-0.015867485130029155	0.9152982677215616	24.283233531318274	2.7074134695784147
1500	0.14429139536414326	0.16858583313261377	0.04497009647002424	-0.413342334124529	18.024753344996327	3.092019644399026
1501	0.13788298527036938	0.05081290640064416	0.042569857434133516	0.8337355877795901	35.91270890513224	2.093893816659748
1502	0.16798239441167018	0.18852996792056623	0.05061084587893008	-2.571941084932532	23.931093331215973	3.4923569841696045
1503	0.22733150426525106	0.14137342157234473	0.04250985891405474	0.20125934966444894	14.638597369417544	2.0458864149737215
1504	0.17148338174524858	0.14812049385570958	0.01960432120491908	0.7476487477567797	55.53675793867713	6.064654096454212
1505	0.16835169507006228	0.16688407224169782	0.008876330635428475	-1.5977188658817605	18.864610174574203	2.5587046905789195
1506	0.1288106428632326	0.2975131607082856	0.04111532850034537	-1.3516208263192935	46.03413723189289	4.353938861254916
1507	0.12328727073992328	0.14018800392242528	0.06691273205871416	-2.6814701454191185	-0.27485077639887234	5.067415225854126
1508	0.13011236841543578	0.17531534974150684	0.05430580801447204	-0.9101452789564688	10.888913834252241	2.877640646738076
1509	0.14350645787363445	0.18815459154194525	0.022884009141541393	6.071100026485518	9.265925982477826	-1.7501167484884075
1510	0.13155615514093386	0.19671330108091084	0.07073128000813532	-0.996828100926029	13.049676877788471	4.22137776951249
1511	0.1570574819985258	0.21138010662125062	0.03285651449862695	-8.51624504797924	44.052695085243826	4.326295413956711
1512	0.15397244160351836	0.1866127818358885	0.01837900290690736	1.4589335795315483	23.540157531793632	2.820369441545135
1513	0.09785378049048185	0.2791057904242966	0.11677134754830804	1.583591835701759	12.012350586678918	-0.9748025129357528
1514	0.16751733021712734	0.10392343825795103	0.08162808594047953	3.470953085318436	-3.1893156713236164	1.2830825346079548
1515	0.21864529763651647	0.1326205445246764	0.05822520431480917	-2.2907346444360446	14.743833957407675	0.37700603785470377
1516	0.195065652019676	0.12662512080945398	0.05062778623965859	-1.8329950615408401	22.95709771919506	1.183905973948685
1517	0.23364531399656566	0.1613162038150592	0.015346621621629562	-2.807952568347813	-1.801367746265322	2.046873309488107
1518	0.15266681557501355	0.13014772421793777	0.024964520382673036	-1.60587335055383	26.459055635642407	-0.39445771818268865
1519	0.1685455257531526	0.15795097836670077	0.05854398796849053	1.8970607475027885	25.786788069816584	3.0022484930431643
1520	0.16821146673787757	0.0819960186411947	0.04814762514114628	4.787380138121247	0.8188876522386458	1.0931068328445204
1521	0.1917374918225848	0.25774898270060154	0.05510419142156216	-4.055343538895831	29.23818167132261	0.9004167474142682
1522	0.1896299378745001	0.12524042347360903	0.065546879476548	-4.778793410621917	14.444184650594625	3.3630867334173584
1523	0.1718490729128724	0.080407698651585	0.05913094038616458	-2.9754744967843547	23.610829043174093	2.766102981946211
1524	0.1700021935146713	0.27566579778721656	0.0750479247099326	-1.4575932468642423	47.36212673793626	0.12868619868766207
1525	0.1549138320417637	0.07659861406349738	0.07409701765448337	-5.620607598430825	27.603789959947672	3.601287485869606
1526	0.16002970354695287	0.21856937983935742	0.05656933202826013	-4.119480338191743	15.382578521100701	2.095463460523274
1527	0.20277642704490928	0.1950379510164259	0.052465008731618044	-2.7268229895228613	36.93090859733889	5.800487114922979
1528	0.18287844941433612	0.14453496418802217	0.046250994888121136	1.0633892835258114	28.368748558540407	-1.7221757456499587
1529	0.18291616468531283	0.08856417838921059	0.03404529214757375	-0.5434776627259605	14.650019098627006	2.913006020932803
1530	0.20103277456578056	0.13047321979303012	0.03574822941365529	-3.4773224356527472	40.76170228494495	1.5492483553201322
1531	0.1980490484345595	0.16468005295480306	0.05025760271291152	0.2967707235610256	15.597702977847613	3.6344950953744077
1532	0.19534537425977325	0.2302782668906141	0.013580507620889488	-5.88004431807721	19.883473851016877	2.779111192162646
1533	0.1839179882045658	0.08212674389058215	0.05281760731717316	-1.0936375921278054	34.79671782426089	1.8325542981520562
1534	0.1414876012191416	0.12651397122047406	0.03310888901305494	0.7547011131745112	9.095904496635097	3.2538111120191644
1535	0.22916499378687366	0.13620730741767262	0.05360609358389242	-1.66266166629621	44.39532065693318	2.647647385821748
1536	0.22291181074624003	0.0853186853602227	0.0679216221380143	-2.079148397805023	35.20064013371596	-2.35312120999799
1537	0.16260903551390585	0.13853005267831736	0.06444857895737821	-1.765353610107669	21.857724147290384	3.060139295599262
1538	0.17719519666914313	0.05423292691971951	0.05382193454489018	-4.921198618456995	21.59088263349427	2.5919567684185147
1539	0.1598176424981067	0.16397138997377111	0.05135123424685517	-2.7411328427310613	29.175270323845552	1.4394110286999577
1540	0.15183630236506118	0.12348010716333405	0.03242838767715326	-1.0393928972553088	24.247231622960538	4.337441559086932
1541	0.14171803498992253	0.23605139520922996	0.05155257053172715	-1.7587216002340713	16.81353689551565	4.08762686607761
1542	0.16970432434059368	0.12788358601973182	0.05666194148213732	-1.6636726215461146	41.380378428288225	3.626363276427564
1543	0.14810479022476755	0.12522092700219084	0.05386665879248667	-0.45613098938487145	22.401648535072358	0.5511657851499349
1544	0.14777651885401744	0.23970249095182733	0.04389747258364673	-5.875251048016786	18.61617646376073	3.2738713764817224
1545	0.1722394403265421	0.07303618984173414	0.047035467926798614	-0.8441048781998128	21.36772047656987	7.451348119898376
1546	0.146203434000456	0.12771521243661735	0.08037597840072983	1.6007676680480765	23.196575789712114	4.844400888815776
1547	0.1974112215841048	0.17508515190646112	0.06398474069677242	-5.179240151671977	-7.822848888122878	4.458874121519928
1548	0.1738527248557323	0.17682399950251632	0.050094888119565695	-3.907390431277325	30.626436851373917	6.489253066105949
1549	0.19320883354333476	0.1276494391994621	0.04881880581125855	-0.6149479688988531	5.03059325652809	1.2850475924249842
1550	0.15541262915921525	0.0817699374748985	0.05345361872478687	-4.566490240607982	43.01698131770694	4.831522596068098
1551	0.13620655970476156	0.005512483850954847	0.03943888873169759	0.3294247052037277	26.285726593364306	2.6519442854653077
1552	0.18994356559113718	0.17965374086863634	0.0714860047769542	-4.494519503434189	28.275670907353682	1.153702695200179
1553	0.17919852706608938	0.09181709911099914	0.07600697700016845	-4.647228196921097	19.01983770023697	4.7702625249988095
1554	0.17954413630633964	0.14842850780480968	0.0713575668405922	-3.6360231467223953	22.426194441505807	1.7131465051357444
1555	0.20946994311230416	0.10007819338599913	0.06848378440733649	0.8753678841086506	35.59227799417244	3.580015306308851
1556	0.20417934287110306	0.07159331531867084	0.058111583830473115	-3.728985050878108	26.47339447225903	1.611683525308894
1557	0.14987648777781562	0.259576188321323	0.05895337233740884	-1.9981193376119233	6.326826815265859	3.6494079237244357
1558	0.15993419923676944	0.35014322047494817	0.04778452434379598	-2.9403645924451682	10.00296742216603	4.650028083856931
1559	0.15855560004088867	0.1259071955757207	0.040720478075319394	-0.9172178111246212	10.948647371952463	2.019875798351692
1560	0.18598867748198528	0.04018534877171835	0.04329286056712834	-4.504754589977155	18.038561842408267	-0.7369736687764398
1561	0.20828576396583365	0.2344795313615867	0.03489328424517138	-5.148998666607674	25.79416368781109	6.260129874908541
1562	0.178332820155638	0.0979474503871178	0.04835365690854457	-1.303436829367973	12.999504478047632	3.6818092782023606
1563	0.22289699404997998	0.18375376257905365	0.04472960405660543	-1.2402357010028977	8.853293984082095	6.770099698162409
1564	0.1718473766393656	0.2607051025320642	0.025497641212074224	-1.0873383701000368	22.67494450663115	4.880899837785318
1565	0.19474823417883794	0.20461134575574985	0.0195067905996741	-2.2841980140312264	13.993892710741099	4.397338182307517
1566	0.15980887341263633	0.14760954673223528	0.015575740101850371	0.021097106657272727	20.929215245931715	3.444197138359701
1567	0.20366175187340607	0.0782228428793141	0.047306013839088105	-4.6877745672320135	5.085668505779153	3.3219483510790244
1568	0.2034181868678073	0.08408936103925582	0.07772700159624209	-0.5176069395018105	22.231132556169015	4.48227267016541
1569	0.178461237350997	0.1001994232039238	0.013431271380209907	0.5123626831423483	-2.500292449911189	-2.7580235523447345
1570	0.14340610404419288	0.18024896611317803	0.0074138279996902486	2.3996615320184507	19.02804635623421	-2.0364151695187833
1571	0.16597283181861125	0.1676240050013954	-0.0018129766636023129	-0.7602749714996451	18.894886591358365	3.9382626609400786
1572	0.15870844103959525	0.1737524769177998	-0.026780045159912988	-3.4163547175223035	31.544082796950196	1.2473041846208073
1573	0.20955333505129622	0.12269277000939888	-0.011510462124209832	-2.9954388016578943	-3.1442388550610434	4.283480436759913
1574	0.17264369719390601	0.10806614915569537	0.05598324977731436	-5.157153443789432	28.620809375366665	2.530026654890767
1575	0.17760551046346953	0.10046260084518574	0.0450604550197716	-2.3585911489082747	35.10815706499554	4.399281387496547
1576	0.15496164918895458	0.2463377386577251	-0.00026953926436565356	-2.679054096636939	8.78073489066076	4.343595611727068
1577	0.17497226768986018	-0.007804901106190643	0.024518996089405835	-2.870244873769824	0.9194030368709916	1.4179315399074572
1578	0.1834508026931556	0.15106736854841885	0.02969120434433046	-3.013145615507314	11.717226421413706	3.655444772010951
1579	0.15393029510645678	0.1973250553373268	0.04021633346999692	-3.804443787591828	10.8930354924685	1.1906922151015669
1580	0.18138002414836638	0.2889681630897809	0.04036449117771784	-0.7036549593726901	-8.176591470059885	4.431447086434684
1581	0.17114350194712302	-0.008901512666633832	0.035496722455499764	-3.4455795276622174	17.871470330634683	4.814469578000587
1582	0.12794682060737736	0.1736396453336396	0.035251479393900456	-2.33378892736419	14.736581196846087	4.742656788932295
1583	0.20537725069030544	0.15062063557346722	0.016295239119187642	-1.9348956992674717	25.42335784299071	0.5851774687092369
1584	0.18221410230073426	0.16161238817269696	0.016219640666059333	-3.038275827971117	6.261857104716537	0.36616053229697726
1585	0.18514785038238635	0.1941668604050151	0.018068174486288373	-1.1353943332231102	-13.424815451292531	2.5560929062360107
1586	0.15727373637679032	0.16916179256489405	0.026696988959346402	-0.8749410841027777	25.49238078559002	6.794275446001422
1587	0.13924840840773833	0.18833391621982362	-0.0032457977966762613	-3.0499292315916717	-4.104365766211853	7.1609183691619815
1588	0.14614105645656417	0.20462876981009434	0.02637025945097045	-5.1911471814935375	38.94115273826028	3.837797440433222
1589	0.15636927811680423	0.1679537308943254	0.050533385961868786	2.1001448219515546	15.098085440182086	3.5530425717508365
1590	0.14924706335383975	0.15641440711337848	0.04843490666261159	-2.939692155947036	23.027501091586213	2.9086612608607454
1591	0.12866222038366867	0.22615400956444914	0.06384264089202073	-4.700334306786454	35.42708481502925	6.647739627545057
1592	0.1448956650915387	0.10787169130325366	0.05274032881327009	-0.4563630233929876	8.887968024842202	6.652527575419847
1593	0.15414573808977372	0.12194200154596958	0.03729036917165897	0.37255666049857905	38.17771054750849	6.6005712031284185
1594	0.12806648090850573	0.09786255881405681	0.05976346166171603	-4.750781468901232	-8.064952364940991	3.8479403237889684
1595	0.15121466976156758	0.021917013464166343	0.02674555787392175	-0.5096223143565973	25.609765026690607	0.700905998643597
1596	0.17994860384628622	0.04604326050681487	0.0794976712695269	-2.9024996597120936	27.325989082702925	1.6283872232260508
1597	0.15411240594428016	0.08058883597472631	0.03463045918153339	-2.6223833828601206	36.09326524679372	5.936914892474671
1598	0.16500457525623016	0.15517368139379964	0.050574277352777176	-3.516568728261416	28.983211577332842	2.6442739703099707
1599	0.17418412667926642	0.04555890489620064	0.034277071396817654	-0.24869611346606907	18.634483981637334	3.936702833298479
1600	0.17405081921037432	0.13012571643308943	0.02706941134748639	-1.8092309150702912	46.351365219834086	3.455823655170772
1601	0.17325361722520624	0.1417888020667395	0.01979030983053917	-2.32967583473197	8.985441832431825	5.608298143922799
1602	0.16477044099539673	0.23935539390225727	0.002347323813973099	3.9050691654797416	43.79941077520609	7.251961172382797
1603	0.2085535944271183	0.11360012084567025	0.032727049180133985	-3.9646612277366877	14.407439342650283	5.348054536273562
1604	0.15574708854448877	0.0983127534886665	0.04894578491710384	1.9871005472296512	32.6604001424018	3.8338161650836144
1605	0.15702441787098942	0.10562193145049595	0.06682114395007216	-0.7203339741022811	16.725341374617543	1.9081937417923864
1606	0.16970412251300668	0.1733200650281045	0.05545108510690562	-0.5925058291991387	15.083367502916836	0.797410362655369
1607	0.1256752156886156	0.17165379867090927	0.05824680962609909	-4.413169214492384	21.25852626378529	4.836836601094713
1608	0.1320647430492826	0.20421175972828104	0.03273637115823798	-1.3080467619739746	29.864680071503948	2.919454573526033
1609	0.10600277671311363	0.1558631361007938	0.04093487618805203	-1.6905110637505063	18.124478882856444	2.043200872439891
1610	0.1084147715015593	0.04227685217639529	0.03185674545387974	0.49221622707437057	36.04512207471548	3.634981376749249
1611	0.15016343996146667	0.20435114867981674	0.0011627796737126786	0.1998176255870246	0.8950136858457032	4.657973628485055
1612	0.19250821536913046	0.07058904178052251	0.026765697855641354	-6.355772524184153	21.2973026875373	8.44858313076037
1613	0.17207008219520042	0.20095349341215082	0.01869480075654618	0.44686235019823123	15.374968748245788	-0.24852097786540314
1614	0.159663693819191	0.10723479642167416	0.0017527941681963095	-7.1869604475535995	25.69711911778944	3.780131334186667
1615	0.15649233043121885	0.25036449237756125	0.012701886917260003	-4.389421967735147	20.004937145488057	4.333094841336394
1616	0.14714217521065645	0.0738713020097066	0.01693241352309228	-4.863585042776357	19.467888818867202	3.40542145776328
1617	0.15926858163665567	0.10780735621448437	0.06480118687093032	-0.7527858698090344	20.70549296058905	6.253848591553673
1618	0.1536314738660199	0.11645959929566588	0.03262132511826048	-2.4063288702165084	9.660372146302162	2.3106950163170095
1619	0.19544408164528076	0.12528443352944413	0.042704056397121076	-3.0459741347443705	11.744553670919727	3.937655976513621
1620	0.21050164823953757	0.0787136342064262	0.034653755463929035	-0.22935392666348017	-1.3568518124177156	1.5404289280294596
1621	0.1901836518471934	0.15478316396529104	0.06678310985595953	0.07808230139819648	24.037797054954865	3.544795603506466
1622	0.18980564033227626	0.14224704228088966	0.08739326598119652	-1.9970112169866847	32.660394511062364	3.150344597878787
1623	0.20008957118573345	0.07867520418705151	0.05437790059927739	-4.416745386776408	9.267832562542859	1.569584646906247
1624	0.21160795096760648	0.1377659177483742	0.057765328217897975	-5.976558383536379	30.603375852152627	0.8187431486138129
1625	0.17792488917974708	0.16343393286277763	0.03305150145594436	-0.13456609062640917	25.941869259903815	4.1016120051205425
1626	0.15045974505488577	0.06949186819876824	0.04985956912051509	-0.05256282860809135	28.814613981878615	1.3207771903529826
1627	0.13738037690367402	0.1124400657392129	0.05491923571132566	-3.4873083781538363	-4.448324115309619	4.644848808076094
1628	0.1327191818067238	-0.002441148694834111	0.07998115752517423	0.5858257206854331	13.509548641552577	3.2150264654921186
1629	0.1366303322923939	0.2485170588918029	0.08419789252901025	-3.3129549679917876	13.87751121383718	-0.16706040528832083
1630	0.13924938363747386	0.14154260073499975	0.03610326922515088	-4.51186838183427	24.98017817586736	0.9875808449603646
1631	0.1586788931161387	0.09176901357405894	0.0018440558634694893	-5.525735365738666	-1.3980427585823136	0.308066881961876
1632	0.11326862710658787	0.14475703274406732	0.03086352610798455	-4.011052793947403	21.730792915906864	2.2611144027046404
1633	0.1324131288020635	0.22851736442395637	0.039009736409469094	-2.062852825944054	17.617413394239314	3.9954668537171454
1634	0.1688282693858015	0.03283060760551165	0.07053844110996987	-1.1759941918051886	34.354509603711314	4.1878489741415095
1635	0.15583440551097702	0.15122639698473778	0.04454403048052265	-0.38769611301980084	13.946763176753727	1.6828492672559396
1636	0.19273006578648588	0.1480084555198573	0.040653144033967706	-0.4743311842516883	-0.8377342384492358	1.537710398945998
1637	0.18914722725683128	0.21632416628955087	0.022481833121184732	-2.985970970147364	-11.443615610896469	2.507614540982092
1638	0.2159952937010801	0.2517880721445211	0.04130946333001701	-3.586182188572953	23.894761005137397	2.0076056997407767
1639	0.16702453408550264	0.12338281229245707	0.050112785218179474	-3.9592205146860815	19.329891404764407	3.0942669253039568
1640	0.18457975611485164	0.20190094194667896	0.07960927239771534	-1.4808878994058405	39.631417337976636	2.980340642699273
1641	0.20325462329780253	0.05450714300557043	0.03045424648903608	-5.963882760903637	11.610636084283994	-1.6635437676575429
1642	0.25704255182414537	0.05914278349355287	0.016616583565266976	-0.3440117387616174	15.048195883046256	3.9877898171306776
1643	0.2101659493394514	0.16840099405525275	0.0450616079725754	-1.034841615931837	17.474576370731928	2.83635767554286
1644	0.1812521769443888	0.31542039383208154	0.04845445666441149	-3.4787074867219725	12.126298541922129	2.5815876372856876
1645	0.17970691403155462	0.18262227418513005	0.0472343482905057	-4.47497909139503	17.189354313458352	5.247147497463356
1646	0.17760076955304113	0.15400435901351547	0.04536014449238151	-3.992867957908163	23.689479294902384	2.5389145070059143
1647	0.1768748975909674	0.23279746723115105	0.037178082214301245	-1.1113320434419602	18.33494929289214	2.0986236224965706
1648	0.11931727926926017	0.21942217217816518	0.03285254737589784	-1.7841573446074284	22.061075703534467	2.3316945906681257
1649	0.12056175819674463	0.1712154157016669	0.03251374547583152	-1.0842020373544528	34.869571205081876	1.1298741553267042
1650	0.16291397868010954	0.26498940220368794	0.027003309397786675	-2.730680152511831	0.4279188370161502	-0.06201119800635724
1651	0.1587509996289172	0.05305916297144897	0.028048724782300024	-1.014046531369227	29.801509348542673	4.725145619620216
1652	0.1727830278491129	0.05647174926299782	0.04969856291421744	-1.2353402211654168	4.534130178007377	0.6968165599967138
1653	0.17739798792484957	0.16080624138754865	0.04359900476719135	-6.524413898251091	44.01542523582111	2.222385006733657
1654	0.15789447675784665	0.0012033916492648622	0.031768324478833584	-5.12041656827685	16.486116218478404	1.9873935105778227
1655	0.11040999847872965	0.04351042351105873	0.03599317338467001	-1.0744112084416715	15.721709305709659	1.9803209042072496
1656	0.15387696649579208	0.12882932827670698	0.013173550653741588	0.07758007825271447	21.658536821479498	2.626140586455724
1657	0.13615909822504657	0.12930764632171565	0.026755919628654447	2.2408708811190268	21.975645372313846	0.5278904683303823
1658	0.15002602333320056	0.12843427905099242	0.05374331003752478	1.8985491811560844	28.76556047377449	2.8930046940743415
1659	0.18629624007960047	0.07490019789876728	0.06310327415345544	-3.77124415185341	14.942732577976757	5.884150825708485
1660	0.21566499200799116	0.1178691519794064	0.0678474357942816	-2.470831955328913	-6.985096815298554	1.4784092205012274
1661	0.18905408925844447	0.06269616904100837	0.06851850254985567	-4.903945712997157	59.913331891401356	2.2665362277821917
1662	0.1740022840551214	0.1649901734197653	0.05388866644578394	-0.41741085631915925	24.32001157475493	5.297775715427095
1663	0.17116314941361013	0.23509963375921566	0.05977162399407795	-3.6095105273542796	22.23538337862086	2.0589607281364795
1664	0.1821806386660016	0.157767264120163	0.0535106872976827	-1.4067481739381131	21.696576574698756	1.9481451810739001
1665	0.20541197168206252	0.09327413473792985	0.04012039284294451	2.3131155727140014	29.583956474503037	1.551286814750901
1666	0.1427761915316691	0.24064720662546227	0.030824585202517935	-3.883698555601808	12.32953757221763	2.913091505301481
1667	0.20529632718942492	0.08956379494694226	0.05288017105367463	-4.561204779896658	-1.3452179545880953	2.197767509547543
1668	0.22378446633016408	0.1353858665781293	0.0650154279479419	-6.6581381998400495	11.125810384809638	3.986201765066831
1669	0.17044351391865	0.04641139845033196	0.07392854572391525	-4.678002692604309	28.593517547866337	0.6057890641131192
1670	0.11589680324387444	0.30779891774681695	0.05609192838506585	-3.645392215444907	18.34909373248822	5.222805259174349
1671	0.18479038563544106	0.14153560689386918	0.051441035776193286	-2.982766435573774	41.79956888844164	2.215497004608612
1672	0.19834019281149096	0.1635585909592983	0.043348274828734046	-2.4688809538308463	35.12768934460395	4.523292327296681
1673	0.19552957764842588	0.11541426563903348	0.07369690408166622	-4.102079542177064	17.84132087501415	-1.2145441278341944
1674	0.1839471802519791	0.10396744256681525	0.043950428094176014	0.9269567846573236	21.52475077238732	0.6340531014389982
1675	0.18630919891409006	0.09854601009594258	0.0071189775596515945	-3.8081604036104952	13.405183947531723	0.19287363946531152
1676	0.19243815885801363	0.15717292443579317	0.01676231679370901	-5.320551507576286	40.538054641239725	7.016225215398112
1677	0.15741739582398093	0.1441261771066631	0.022756615054371973	-0.28675646518048226	11.493033915656142	0.5379404463296872
1678	0.21362510024608308	0.16640637539581743	0.027591933061341646	-2.616261395681143	2.5442304673924525	0.3179058789532058
1679	0.19850047862950992	0.20381723027653958	0.02260846442355059	-3.812234428834554	22.596236269909443	2.5962051414126313
1680	0.16989752944916928	0.10446537311550129	0.035491777200914905	-1.1021869227514935	33.15528662824285	0.33369882392538786
1681	0.13967265907357077	0.18104026492388953	0.02934282389266353	-0.2941032097861633	42.564947079676976	2.8111156867625873
1682	0.14333219983700834	0.13195873914518497	0.04095858984072452	-5.569462001738903	36.087140971283226	0.6038789999544113
1683	0.15295701882394308	0.05847993104750776	0.06874151987773096	-3.612267693863316	29.38836211413872	1.2689956286784894
1684	0.19660767302570265	0.07840581724260719	0.0771331298018574	1.4645431047798185	2.1572902321466794	0.7794781810501502
1685	0.12679188641861908	0.2347529339577653	0.07082026009126047	-4.147246401481388	29.701765394145994	3.841832834751248
1686	0.24558291231820345	0.0880535685425996	0.06685040061937238	-2.2232628680093276	5.460744926548352	6.275893323138478
1687	0.1548790598811908	0.17804923241666137	0.07987892192720897	-4.39280063499405	5.122708528524134	5.399787565617934
1688	0.18443002143449408	0.1093152747247639	0.06262354331366704	-3.825870484696809	-2.5193930601803207	4.089061359000672
1689	0.18992113243046213	0.19840535941257198	0.06385750547907552	-5.388444290968223	27.89454841925605	4.612482250358123
1690	0.13514790245076772	0.17660525647062367	0.06829269203002655	-2.7828202323610323	18.942202652528074	1.5313446886233328
1691	0.18384013442311484	0.12011886129149024	0.06801646843614875	-5.139162071404229	5.701995193831846	5.389270038021285
1692	0.1572811754522463	0.1848847637617731	0.09143002760025251	-4.138835724716975	22.546879664569616	1.7078624471728603
1693	0.17608574395976853	0.15870280249375437	0.06834505796197374	-4.220990295135721	30.939392535942286	1.7110850051243853
1694	0.18527431369856465	0.22390122708433602	0.026709524885423205	-2.9428826773444805	12.598965042554497	3.12635401922599
1695	0.14993094179359412	0.011432187233464897	-0.005690473429606895	-2.3371202994028852	20.694168766244616	0.9210943602684806
1696	0.16870303324140837	0.10307948941051533	-0.0018172459773112383	-2.9144816682865584	27.621522985803367	2.083864026625089
1697	0.22601543544516856	0.09810527168012662	0.021513651796687242	-2.131107975774516	15.968882661728305	4.050667337486283
1698	0.19058655794597565	0.09522015171358023	0.03747390863105798	-6.043404042936093	-7.750050524420807	0.11528216743435542
1699	0.17992234833513143	0.06525297665080092	0.010616075242427948	-4.477223854295547	-4.465523918464231	0.5224263306437065
1700	0.19517108281028617	0.10195463040914929	0.016304442579115695	-5.5904523224055005	-1.5745011870206203	3.0920257678554233
1701	0.16142408922043272	0.22034492151621388	0.021367418491898136	-4.358033089097418	35.27063259962238	-1.1487126835206756
1702	0.17145191268738483	0.1673217817134882	0.029240204874401106	-3.1049782025694506	19.021059636198544	1.1439844488563775
1703	0.14864697169486749	0.2168436540415995	0.03101581117719815	-4.1510116410458355	22.546730731159165	3.9277315739211827
1704	0.16096372412891935	0.17373706123349444	0.036736201901090164	-4.762194370148508	18.91108360657827	4.062130279324487
1705	0.15261415797812078	0.217793565861256	0.02653775638036911	-3.61402552606297	1.4042401608938722	1.650242574232362
1706	0.19948956915146193	0.22981992790752775	0.054863203674158395	-0.5970880964223072	12.065341757928753	1.7179044344049461
1707	0.2356375641471238	0.24087749771835848	0.048713472803915484	-1.6347668333747933	24.612090763209757	4.0143549360056054
1708	0.18095495864060704	0.12979317993555242	0.01928342572251098	-0.30894115937783695	26.634627404966857	4.227770384018755
1709	0.20038205783477153	0.06760427028444889	0.02678667665153582	-1.4255951765646502	41.9544706396396	6.014635387553521
1710	0.14921418374668816	0.27569901935506763	0.03273817359282288	-0.35689612133131327	3.0666789502956786	4.252801554880733
1711	0.1424887368507206	0.2560940017575164	0.0321901143399006	-7.647432776183129	7.162661503147832	0.047914854894861095
1712	0.15180132690791945	0.1416717534538959	0.030391684220685153	2.532464742812447	11.791989853071055	6.774850074357319
1713	0.18102229905118766	0.17829509722005155	0.054082412754535986	-1.3154566594795964	25.099159627532618	2.953990429082419
1714	0.13525447507942578	0.12834542127453274	0.06911781485690455	-2.6039554768279825	17.772827087202085	0.8127654603234282
1715	0.17050023345021176	0.06392110965186007	0.07764989117664103	-1.1118744070948943	7.264572079899622	0.93863244691158
1716	0.12719458739195016	0.1722744435500703	0.07037081493890461	1.4933235363556117	47.07877505004233	-0.9044213902968324
1717	0.12996779137765846	0.22420329935646008	0.025606560865149106	-4.7541169236678416	32.012411424976094	6.647405899932496
1718	0.15047248409086908	0.06951933844698677	9.731692613380687e-05	-1.5550384888625253	19.697236382966114	2.2934031749358685
1719	0.1816509882018764	0.05888224133722603	-0.0024871689061792806	-2.018538508827514	26.749158968234298	5.157673336792554
1720	0.16302555944031707	0.08548996163126914	-0.03863101791948313	-3.2674095804483883	39.90092075567669	2.1525693482828343
1721	0.1635489152050206	0.21723722363152337	0.00795731716293174	-4.2571949143112695	29.634411644884207	1.3053548939398159
1722	0.1491520189892079	0.2465400656414269	0.0369346606032564	-2.7660555036393903	48.04519436101305	4.269584149064006
1723	0.1540261862205598	0.12518962194355693	0.021003472555564853	-2.5815672811941393	5.882286133361506	6.140328524611183
1724	0.20733095087009143	0.1505468594819271	0.04757274064542625	-0.8976992853394156	16.703853187387878	-2.225660680789771
1725	0.1616507739535925	0.27646511100268906	0.04861014060733632	-0.5105056286896594	16.703080240223542	-0.05443620861366556
1726	0.1739707111383455	0.13951918864069462	0.02701068355378071	-2.3988773465088373	21.52352190827626	0.365359416810488
1727	0.15080432685122802	0.16716139834187907	0.009151117718580848	-1.0057550227925007	20.835267962875584	3.5035109489338705
1728	0.13448108078816268	0.07721041280535298	0.004918867334970517	-2.5997473921316927	5.903963818641576	-1.1593711073770026
1729	0.15091963477967224	0.06703950241711683	0.0073365108088617875	-1.5209091030828341	26.226034552468562	0.615789383969483
1730	0.13905012889610144	0.149857951363257	0.03522915078056771	-1.3060506756414882	31.938025783434007	5.313290563946711
1731	0.21878571767867777	0.1912171400268573	0.05585414312195353	-2.0582664266870254	47.26726595716994	-0.2600268415669728
1732	0.1700628071034859	0.14238012221382818	0.06954160663798832	-2.752396040164886	4.1179856513184205	2.519408591386243
1733	0.20465879841215973	0.0891118693164848	0.0888826717155036	-3.8820052973312333	22.493779443469432	0.2950881268829334
1734	0.19551670682376096	0.17773587261545415	0.0838474166192083	1.1929155322408531	38.19950367191771	4.101859842199871
1735	0.18892844342505632	-0.028542969661016743	0.06586334318203413	-3.5606285409423073	26.279412258389396	0.9925178327508625
1736	0.11370589822425722	0.10976421916137728	0.07226186702686077	1.1731257249885512	29.540280737128764	0.1722732420776326
1737	0.1946539423511533	0.027506965556919005	0.08752938434900107	0.03825874562116572	22.321512868866883	1.394839195655304
1738	0.18971408732074993	0.221553343273397	0.09034750426096283	-2.883709300484972	20.84396138525999	2.125211308020246
1739	0.19882699838809878	0.2335675965294376	0.016631034984451495	-3.212325092085168	26.067918547416348	2.746979839012206
1740	0.17514479844299863	0.06406059177375262	0.08646514197642749	-1.4347826278570441	12.284320246678384	6.249288855307676
1741	0.17979442302667922	0.21988292808779802	0.03866016232829628	-4.426948941751951	1.718052668068574	0.6838824734302974
1742	0.18323313061883595	0.2818953757090721	0.039765435867193645	-3.454964457109317	13.582501867446116	2.1849000155759293
1743	0.16442878430083666	0.1525254609043041	0.05480216989097622	-3.570835525296463	29.9204642088602	5.37471042755731
1744	0.20395634159717965	0.19234237158658304	0.0010797529217580794	-3.4672014700386184	16.718362010835897	2.3753871860386697
1745	0.17377524771162484	0.16613046650313107	0.01941060705340884	-6.173297919365044	19.2889359379441	7.644707328045471
1746	0.16670580265839957	0.05457647701654092	0.08436809546271731	-1.7768670014178176	33.62982607548889	-0.35008695262378464
1747	0.16103117552547397	0.15909965186590191	0.04499570398376358	-1.5803853527345586	32.624517430073666	3.4316628824085718
1748	0.17791529195021585	0.2205645248348282	0.03909429932928081	-3.540355763461329	28.131888167785124	0.20507269114918622
1749	0.13078805016311615	0.17865477560510384	0.020366414530122667	1.3117397799514845	4.110276037884948	6.491283607518143
1750	0.16524495031485203	0.09205758319072599	0.01854251841660351	-4.4010222952295	32.26887073170664	2.302036867698427
1751	0.18154151556636103	0.11010251624043048	-0.0034585345268893595	-0.058180961091487765	-0.1559393923963974	2.561151715329095
1752	0.1659065412360297	0.09356099283030006	0.04503371531140527	-2.256347474330167	11.48035116022761	0.36887067142403906
1753	0.16116766311584207	0.17226110519960558	0.047659831631524714	-1.2209176225115799	9.892668616536776	1.6596678747568343
1754	0.1547698061536998	0.24774324120561592	0.061371584565343015	-4.7111719094407185	37.103897068375815	0.6699193535989588
1755	0.14507907253669242	0.1494433340740535	0.043140331352245834	-2.6454680385127527	8.905272599206478	4.58564647945238
1756	0.14612772160596962	0.09638720623665295	0.028461076710256383	-0.359773064483448	21.664303961407374	-1.2794409989165652
1757	0.129148487656271	0.03671244508009326	0.02199349698417152	-5.557330863136249	24.888793064580867	2.173162163936422
1758	0.13268688668794082	0.081834373278167	0.05489923159056127	-2.438444193437103	15.789912511818418	4.200549078044512
1759	0.20508647061227833	0.13749112781759085	0.1085224684018116	-5.148747112851013	22.788808089913417	7.591928993021064
1760	0.16166619510801034	0.1742280362286754	0.07784821132400456	-4.836570110796801	12.401306058785455	2.8557181416821966
1761	0.16959024707461962	0.06037166113742841	0.07520258542061622	-2.6635809415903138	18.767788993711697	0.4510841427194652
1762	0.12983078133351433	0.0883881426729729	0.047720919325551045	-1.278986298279079	10.150032418341109	4.577896791410149
1763	0.14876337457391586	0.012837483623053744	0.06493252267061314	-1.9949566477820944	16.406863367936715	2.7419350485845424
1764	0.13515951663326478	0.21046962935733193	0.060282876360477085	0.43609849759990504	17.101087629851435	3.100140197736908
1765	0.18681485930248387	0.16070450415803933	0.044417652681373564	-2.6117855227499165	18.801620797037813	2.3092745891328224
1766	0.18138317204944565	0.15626187686861273	0.03249511096062751	-2.5265794573870988	24.916760507348712	3.732178307680474
1767	0.15327186695200692	0.1900320454980592	0.04331818315881259	-6.890523469448001	44.87779561153573	4.857330767685988
1768	0.18956798776235698	0.1103118868463254	0.018865430169727346	-0.541923491886562	-4.310165539250486	1.4572205816529888
1769	0.15453230305044593	0.10009260755673546	0.023357106508742013	-2.1662460749625985	16.172099018854553	6.108934164362654
1770	0.12669387508425126	0.16352998294476137	0.026542047011773044	-1.7635414393419768	25.407631295288056	2.8994894845604553
1771	0.15152771892417516	0.22410436846674892	0.043336315553295535	-3.466053921592921	26.663687323518094	2.288622252646705
1772	0.16979169296079233	0.17163145571738947	0.04215588231901695	-2.1320591693813085	-3.0755671890769047	0.9653287287952829
1773	0.1845939548201123	0.1914101025420853	0.07814435018510127	0.08335463518011348	8.800677032015448	3.6928335186379337
1774	0.1896344059491637	0.2392935255038865	0.06495003288673792	1.9471306428895516	5.204105880549247	10.070129516903146
1775	0.17121070195084415	0.14506532274797573	0.05387501572497724	-2.46470032173303	-1.4141550829507992	4.268808267979484
1776	0.17729902351843402	0.19587450618994076	0.03358707366867181	-2.5420552253635647	27.41259939096005	1.3488270767149342
1777	0.1771050102494555	0.1408754912110602	0.03175400753629892	-7.524221938523508	15.338852425970638	3.6768312916106645
1778	0.1474034201364705	0.16186384741232954	0.07205360071143543	-1.276855600680311	0.4821518708207351	4.470497481119285
1779	0.1932904041568638	0.09096785089332983	0.06428498125160453	-3.552307982130355	12.033263340063897	1.6079285421602587
1780	0.17301949092649915	0.1194070078360683	0.07930015617914142	-2.644953424406366	6.2401058877050355	4.0493382769581325
1781	0.18740223452277802	0.11637018490817785	0.04488625312035133	-1.6450779490884593	17.434170515943098	2.9780918775324543
1782	0.18228305302833417	0.19875672371821804	0.03205140848632683	-4.624965148782447	31.572437653416955	1.6559866401986563
1783	0.1607551651115752	0.2924684520310853	0.018879027089314937	-0.42983881109370053	22.529075048296274	2.4411374185085886
1784	0.1405708525285846	0.1652770290844168	0.0015875315375978964	-4.478115432902316	29.34044918034385	3.6107146062807165
1785	0.1965228359787068	0.3042805458004744	-0.0005582832247512442	-2.708690402832181	25.258014779831882	3.2773268699903966
1786	0.15960628120290926	0.2082794144725291	0.020628800289198525	-2.2652719580716907	24.18401833343816	1.5401003044165043
1787	0.15878691705198628	0.28470179916847166	0.02552720860415134	-5.575643972069922	37.51711473439204	1.8047563807645506
1788	0.183857342822559	0.02898035229839499	0.0001993635136293935	-5.755019997660605	35.31234396783057	0.793356137850592
1789	0.22581415954273085	0.23756799781643193	0.002097008958218608	-4.448803370753013	7.637752056236426	4.6608788546422595
1790	0.18441568598927136	0.1843589245581239	0.009135928758621096	-2.9178648977451918	13.224204451354693	2.4805491020719317
1791	0.1281656914473673	-0.07925707586766556	0.049840270213583435	-1.4768335319111634	22.332714157551724	4.946829300859213
1792	0.19578332968662468	0.026131149630556225	0.04195044692928241	-2.0501494706816774	6.915431514143951	4.086219373799078
1793	0.1772658088993503	0.14965373658528985	0.04638440828516386	-4.860692979510966	15.909429171034693	2.6025445520447206
1794	0.16321373101563424	0.17385520142240024	0.0457369391449373	-0.967975110145608	28.434886615405595	1.5553028859088205
1795	0.1750318496992102	0.26357869531842215	0.04808923652299848	-3.5072193535473595	40.369198436079905	4.653872554180545
1796	0.13135255852883423	0.11296495667047578	0.05775642182855768	-0.8577041342357776	6.057556296249263	1.7307841282190253
1797	0.17896370584634363	0.1223430386620589	0.06422813392676295	-0.6820549113710217	15.970900538128628	-3.217151290837794
1798	0.13559752027421693	0.18969219256918116	0.07779097286520356	-3.69597651988139	30.374060649283955	0.8792925584913446
1799	0.1566675627318073	0.10199927619150387	0.044535367786606335	-0.6312717678114105	28.958235654409805	2.4042999570168817
1800	0.1460524156521172	0.05650463690783235	0.10391377102724395	-5.387612177637324	31.483107775649138	1.9595381979041235
1801	0.15479796989468703	0.13976072177153348	0.10494517266966691	-2.6119538348659375	17.218146535490877	2.3443193208477697
1802	0.17577153522069175	0.1155971836034472	0.10562297162254725	0.042999541798348535	17.103442754667253	2.433676803340724
1803	0.17389926267986353	0.20308397506017278	0.10878635423197748	-3.9325041297587635	16.441149255598383	3.9456348344555985
1804	0.17545693370404963	0.16620992298145118	0.07693238053493422	-2.1413687293948054	7.923126923837004	2.5370866953237847
1805	0.21060819891150712	0.17629514101372948	0.05944971362462873	-4.596878666823363	8.296811280699186	2.1153588597573503
1806	0.1866985111025704	0.23618768196790074	0.05364836998680587	-0.3828236775845991	35.10701405929822	2.352475205922974
1807	0.17984477211103223	0.22357501932763302	0.02768167702705896	-4.6532142032645725	4.026108513450831	1.7342069536552525
1808	0.19250930301382435	0.20600525698218386	0.04194558672461382	-4.199158884108827	21.50329174257131	0.5365512988998447
1809	0.2008750144269347	0.20598374777816497	0.04530216693057774	-5.346622961655918	15.70447695893782	2.8820810977293254
1810	0.20555813049737523	0.16405501522553217	0.04196474891651132	-2.756498912744995	15.968584542199258	3.473979619207456
1811	0.17442650609962262	0.17225770444955754	0.07624281399493354	2.1255912896508167	12.435399473146614	-0.11105276674051173
1812	0.17623512313730763	0.19910405804694326	0.05842966479403758	-0.22613487922760242	18.89737237284515	5.885773496474579
1813	0.17412229313644714	0.08651593275321895	0.046518955268736076	-3.9088605841021975	9.746608025477265	-0.7924225570358221
1814	0.17549346500987736	0.07422246765589545	0.04639718893859301	-4.991047804937133	22.07443662686617	0.9157151039295639
1815	0.18381807425678962	0.11704454862511335	0.03537350681316745	0.5367826939133721	19.622765078956924	3.0597819772930914
1816	0.18251529134193997	0.08358994857895506	0.02877318954456405	2.2364132457995836	30.723220320152464	2.031504262975814
1817	0.16132719856925162	0.12802073534077202	0.05886050415216659	-0.38838257972716106	20.28978147841559	5.797338473753929
1818	0.21640860776321094	0.03932299389461345	0.07385259704408875	-3.782705760607011	33.36924391900739	-4.875884330341381
1819	0.21151208024550944	0.07060518057568582	0.05520513820874033	-2.9832650112860013	24.962932124798673	0.6154687982430399
1820	0.1793367224544559	0.17936841679538962	0.043322180765845694	1.218451251636522	16.29951952812468	2.673332316839252
1821	0.17959990391930064	0.10565585608063972	0.04738861164778031	0.9870802900701372	23.041112026999425	-0.06492904100839983
1822	0.16685131428722824	0.1534606418348372	0.05073516954277848	-5.764242113857359	22.124926691646394	6.471272993460712
1823	0.187449989529413	0.2575961628244171	0.041917379770473766	-5.092387554028604	7.898028092439063	4.239552149079515
1824	0.16221794722003224	0.14760460103763812	0.043282948879481586	-3.0254854901863366	14.202229000593075	1.2868596004198019
1825	0.18099794972812489	0.22906095286440672	0.04888339937194372	-2.4843899460990455	26.80661151898679	0.34639320333245155
1826	0.16380939448036155	0.1683671949134093	0.05892752053798483	-3.2289841890345232	26.805566212690373	1.0147454777714258
1827	0.1411248315163182	0.11988012756993977	0.03606416550916698	-2.968947004891182	28.470375404596176	2.4547942206275604
1828	0.1868604152354334	0.10313552497628006	0.04085439104031826	-4.7334354125364415	27.348217163780042	-1.2617997011473212
1829	0.09563768015319399	0.18705583627311226	0.047427845966113415	-2.943253709144849	18.12302629853579	-2.873959401599221
1830	0.10484734488986736	0.12091536317082724	0.029561482901856416	-4.600585177220228	18.284627445620707	-6.941747707856402
1831	0.18868271873514472	0.05678995319001287	0.016391698342660826	-3.7272803415775315	5.6991560757892294	3.30773410655335
1832	0.2133820615696156	0.08855383046301916	0.02619708895492218	-0.8109696801190127	27.828059852387636	-0.9100357843838294
1833	0.1862592331079791	0.1641318606118392	0.006968980616470739	-2.642234930137083	18.92813853081533	3.5930674546856305
1834	0.2183849143549472	0.12063450321651809	0.022134023934747015	-4.190269816320672	31.62916271261789	0.5143307624515506
1835	0.15579612529412926	0.19623778308095868	0.011331843872085771	-1.6313008285648107	11.059442570712108	1.2801232116801793
1836	0.13309331717082146	0.0569918317734176	0.01674729478858624	-1.6734877302020095	36.95767903239837	4.6756511547261494
1837	0.16945294112304143	0.19148731836755745	0.024781966124052913	-1.7376465116299138	20.160484650439155	4.8350182719962875
1838	0.18222774871806072	0.1315492453401298	0.04465410329634075	-6.31858306587153	5.5665961721027415	3.894409658109359
1839	0.2074312930664301	0.1363135163305325	0.025790410737014394	-4.53146569494219	15.373007542554877	5.382722448119605
1840	0.1851589032586521	-0.007165190246686298	0.04879722896424542	-3.991519129372891	18.688981824136754	1.0957468386015283
1841	0.18731748670822598	-0.025170630259726268	0.03882399631453293	-3.9162618601140404	41.55356393859014	1.9424590055012458
1842	0.175940410926556	0.054357226939166045	0.033347943162729696	-2.3134816268550886	30.230634115537757	2.2643023074593476
1843	0.16735641049446978	0.16049838713433973	0.02284916412077557	-10.585319990835913	34.580170916342055	5.465391922105678
1844	0.21843801303026528	0.17282146815944188	0.037673877238180935	-3.1220309779804074	10.296639767024796	1.5919150155095028
1845	0.18614228689492202	0.16894771459098432	0.049056800036411406	-1.1449388584842182	22.004690741560676	5.218716350645033
1846	0.191640882568535	0.17520918008500988	0.05652844487091601	-0.7480528747186898	21.92202030515382	0.8452094638329625
1847	0.19039461852673778	0.16121884615604526	0.042174100709334805	-1.1308016103541092	23.173856205880764	9.707945901367074
1848	0.1877823167990267	0.1787872980236553	0.06005938888722254	-1.3462137983351412	29.28556558613099	1.716087188334041
1849	0.20979678842681015	0.04209644344743786	0.04979772383429289	-1.7414943624928987	29.924674900182847	3.4550350406802277
1850	0.19108014983805044	0.2567553370037883	0.05339537694820613	-4.152830303682456	-4.230120800469788	2.7893485783551784
1851	0.20505359586923488	0.15207588450936535	0.037851251346966985	-3.1247058452559204	14.749501916149041	-0.26983781001067636
1852	0.16186398518220477	0.07811657852633183	0.06396348864440837	-4.528362858639253	14.667410779447334	6.113838209757758
1853	0.16810249042869688	0.17941373834329957	0.06764655012062526	-2.638304160885646	10.687840102988538	2.029602671038019
1854	0.16333512066002864	0.25106884886184483	0.08108453415431355	-3.7512027686490756	8.449487636661827	2.3583975626455014
1855	0.22394071913337593	0.0983864139738197	0.08274038916900564	-4.651630818837101	21.682182027005233	4.3991602385191175
1856	0.19736225746224179	0.17054420987221214	0.08300284924952363	-1.5250476887574986	33.223458652640076	4.9909144840722615
1857	0.17423917185036486	0.17611119444334913	0.06575754240221084	-1.579391652446786	30.016195366409043	2.8040785361759006
1858	0.14088977844332204	0.17332862150672093	0.056709494235883645	-2.3851243276934717	6.6263303944657235	-1.393558365271069
1859	0.18289448872899305	0.17792593732668094	0.06220104276916322	-1.8782265129511213	12.105664166056052	2.8730774200353797
1860	0.23986307576782073	0.1414666031708346	0.054312117690744253	-2.9290371794827124	14.255097880695223	1.8850734511546252
1861	0.14723965755812554	0.17406678922646202	0.08390947688601698	-3.8787990363102107	34.087651889079666	6.360133378556299
1862	0.15129084860313224	0.11196540658966443	0.0797248050476042	-1.860103108182054	30.792772127228524	2.327244385241697
1863	0.15103654723274665	0.22013019965095565	0.0677491270539256	0.46551959471155707	16.21269621406098	2.6068388358871872
1864	0.12888952559342157	0.03737614909598655	0.08953428482494143	-4.175577080826271	20.092016851176982	3.493017230176283
1865	0.1294769410697907	0.13342886516286614	0.07251928829980078	-2.032211715805481	22.41971105741242	2.9308863224011326
1866	0.13213446135989465	0.35937927442346196	0.04142926303137061	-0.7268454185346945	36.93753023893966	3.150973263551915
1867	0.15174136403558275	0.12806349121619787	0.03127152919862092	-4.170497117888788	6.293097282926347	5.528305411088411
1868	0.15739524478008918	0.1349706340253786	0.06633109851314734	-1.3323472084706218	21.245467960878837	1.8851628177500852
1869	0.1752851454653372	0.17097830917271079	0.05798298269668942	-2.8036752875339674	20.98602666688777	3.329396804763351
1870	0.15745749032307527	0.11072877573188802	0.07551822178600046	-1.1377766808900072	33.997634514815246	3.5296518177926814
1871	0.16478476200111758	0.18856418424776966	0.05413184875865187	-2.7717479560637166	7.7611945991347255	5.704843427286999
1872	0.15457326194277266	0.23414780234502197	0.02816591377352216	-2.331057221334723	26.990940558152175	2.4011189602444474
1873	0.18483898052239728	0.07628712454050679	0.007384655600905073	-0.5644259419668538	27.118376884194827	-0.32914131007447717
1874	0.1845595605377708	0.10414520056875179	0.0075104293077279324	-3.6617910308184305	7.371472053954097	6.910267377200747
1875	0.18853964149120506	0.21450900822820324	-0.008232844378611683	-2.70729648206177	32.117419031812716	3.427144240100169
1876	0.1651709662965807	0.06956883072733248	0.006654855484198641	-1.7070665026917766	24.569594312867363	5.491223658733637
1877	0.14073673211081278	0.1297664890990817	0.001461601853036459	0.735652168247392	38.16769684410381	4.3372671097607665
1878	0.14315395863339253	0.16633540486427253	0.03440537309883826	-2.7168706724530054	3.9751136631510158	1.4578372819331842
1879	0.1045328322236194	0.13028239056727042	0.055348093131169805	-1.1552640331307493	27.117432451312308	2.762817772528993
1880	0.15073981657600546	0.1409197449620187	0.030171754231493146	-1.4057372035767028	22.832219889859914	1.9249665228717203
1881	0.1041382991363587	0.051583584794249376	0.01967097607984452	-2.694451334596522	3.343250541897585	2.9047146666246766
1882	0.1598976632275071	0.03304451908705715	0.028051653108649977	-1.4412788274271666	42.49119338882172	3.4718821727444578
1883	0.16414782408937204	0.22553238857767693	0.029895939719144022	-0.9494506167885532	11.285446043556894	-0.53892921865791
1884	0.2003897982205069	0.028211930233070115	0.029923812075141526	-2.6832335971711565	3.214845259189424	5.905384099064196
1885	0.15507579850954548	0.19155499377378513	0.03931665366666138	-2.1867476414750344	42.32276650026474	2.2851648601317884
1886	0.15522223348087513	0.126761439074481	0.033700838958360756	-5.3171976567395935	25.695238123388073	3.1992392247330113
1887	0.1594485542413464	0.07898391024591431	0.03794818132630969	-0.5416745294266864	-0.7685060554078159	2.017554663866298
1888	0.12287915002605643	0.1951750851912964	0.03208491571151968	-3.1251419437121086	17.402565661599628	3.76960682782529
1889	0.17469424867186412	0.18108332376970143	0.03608353793220872	-2.3986805744641955	8.606011220172114	-0.07897910923206986
1890	0.16403308517014648	0.16932196355472995	0.04218436073697391	-2.976554131022811	22.79455294909254	3.377321875519016
1891	0.14253697713635485	0.19590301538167	0.03990612297058474	-3.9913866144086927	28.722985308493854	4.670883563323833
1892	0.11854252563177115	0.15034333239930006	0.03798554142665539	-0.1332844397119873	7.590298755554425	4.450466115377714
1893	0.22384464257843684	0.146768745563627	0.044619704897012655	0.9333657411489189	7.0296671959162085	3.337051127707806
1894	0.1643705414650735	0.11012444681236574	0.03510589967309904	-1.815209815848739	20.7509758465137	4.647939101893344
1895	0.1714306102209898	0.15574383351700674	0.030074269003812652	-7.960593711835365	28.910497882719792	2.4639432415115596
1896	0.19353454710787762	0.03454878708505714	0.032993564326299255	-6.242936720276532	4.294500208555061	0.28170745791854634
1897	0.18817760782869988	0.04156655355668214	0.03323940151012478	-5.180699584035461	26.53608403656856	-0.5005109189014731
1898	0.19375891565993192	0.26722314056711693	0.027364819884694094	-7.218736272332186	34.31379920407199	-0.6527330539902417
1899	0.18325250316442324	0.26769677450727364	0.02186214713079578	-5.4527282778679	23.626012312281947	5.164925976135057
1900	0.14661728800075993	0.26564628528880274	0.06757143864268106	-3.017011953326057	21.841442832260405	6.838857324601007
1901	0.16345963930423343	0.18760887423123984	0.04561248039973545	-0.6741568249631138	1.7631380303350965	0.3008847336388116
1902	0.2102650647573952	0.20520557633129566	0.056468468660222634	-1.4317479605787933	29.39431164506276	2.711315352024958
1903	0.16121374996959087	0.2275816486366587	0.04942069913825483	-0.7836249498676231	18.700732524253745	3.114795305987483
1904	0.17475635432688896	0.15575812185231266	0.05254338479653885	2.746937342118279	28.976476406278984	2.4064169375652975
1905	0.17647479931203994	0.12541558404610625	0.0280033336661105	-1.3417615304386128	24.79462335650588	3.601711049055093
1906	0.17424462597628232	0.14281558937210864	0.03494478499902034	-3.471766769779279	20.051817245613	4.211139055872637
1907	0.17336247390731385	0.2047366586302182	0.01770134908974289	-1.7174249444495082	14.21149797445	2.370446475570639
1908	0.15342795039310037	0.13102402955814843	0.040542629156898435	-5.469780696483415	22.23308867177539	2.375743276153216
1909	0.1990644412967464	0.16293737423470564	0.059074507533270953	-0.1799653794050805	29.395871159460707	3.3522462059508302
1910	0.24252656077770907	0.22146285915930453	0.04926495184436892	-0.32905348489114694	38.95895013365874	4.217282685803922
1911	0.18775897960778443	-0.07793814413082045	0.05397691547190081	-1.3540910070658072	43.36164079160755	5.623642527030462
1912	0.09546422551309183	0.3224216913461576	0.0633047181286466	-0.7572151781089856	26.614103495881512	4.190290727819181
1913	0.22477147188994862	0.14826897569141823	0.055263166308798	0.12046909847997223	27.82873638942198	3.9472263022789846
1914	0.13339452767234933	0.13342337873909121	0.03922384788121746	-5.681125436773436	14.258864092937818	2.3232791877804875
1915	0.134503740518674	0.24541811982991696	0.038887666356964556	-3.503533299013807	15.552613756455218	5.82254906923439
1916	0.17835509496064134	0.18253183255247274	0.03587488888622907	-1.7010026000496137	-3.6433881261736243	5.252774991600048
1917	0.166659135160819	0.18661652537381734	0.030555732262373615	-3.861755184913579	-0.13531064070379517	-0.1048858627969349
1918	0.17065636071227933	0.11400923800824359	0.05540017503431187	-2.5387436050816534	-13.481394253287991	7.269886152335219
1919	0.1820275904843388	0.15959625500203456	0.04341759887461517	-3.788045651963128	29.49455045988502	4.7546432056939185
1920	0.20461974739565406	0.04179137064019518	0.04804448828328161	1.613731038927485	7.408012514282089	2.93448543932316
1921	0.1439852429986271	0.16751801479606981	0.03368628863641669	-0.4956866603015521	35.57563480214077	2.9797596162168523
1922	0.17142072596518662	0.1725169127107244	0.057959387708468174	-2.1109518796557087	5.335805364557418	-1.6011362962876736
1923	0.18407334212046483	0.19663581280154435	0.02763645817129761	-3.376745077379532	19.643643750943113	0.5434010125236907
1924	0.24088816209455244	0.13152978552892058	0.04489677957022566	0.038801423348784614	23.451587902470486	3.557929859207541
1925	0.22240052952603445	0.19936198939083538	0.038035934591381784	-2.2581823069434837	10.294630754071447	6.197898310726874
1926	0.21939635578879121	0.24255642423909152	0.03605525073885885	-0.4405616612483949	16.997991439502062	4.262968598729382
1927	0.18956241217550984	0.04069945857950595	0.023081141906900846	-2.7046927925392734	26.117356596730545	5.199673889190118
1928	0.14295980440926237	0.14126096989527673	0.01789485074639908	-1.2693027017390124	11.309684608944428	3.3049356110666346
1929	0.1535726630388274	0.1893792979109438	0.0058986534255044045	-2.200907892627143	21.25194175064996	0.4370716454168647
1930	0.12899376453018171	0.06055964602850236	-0.005581314454155658	-0.008852889850529365	23.354567668827773	9.599363899337025
1931	0.18682970297419288	0.19871002340666535	-0.009236363306581884	-2.934816821678006	16.79374279081425	3.111026500593214
1932	0.13438357575615323	0.1855026652980447	-0.0014151686573214244	-9.550318262829744	14.803052737504608	2.439133405251122
1933	0.16505554937404593	0.08109908546246991	0.04477674367974999	-2.146571040051906	31.67677352557092	3.0669007465087734
1934	0.17622735367498185	0.22428422140945906	0.02659668603120561	-6.387897543725771	6.621828781842609	1.882319626218966
1935	0.1861255181815258	0.23836683443674608	0.03139937948678184	-2.4450135760440252	19.39492988804741	4.932350459707605
1936	0.19302214166899245	0.15124390710464486	0.01588234710029062	-2.8915443330874733	39.890731390730075	1.9785232665996497
1937	0.17652893299966396	0.08268293190702031	0.03186070108117027	-2.9457540080235387	-6.326107337766274	3.7169450831504114
1938	0.1779987194018831	0.07046872846290138	0.07140050866738515	-6.807798611817654	-3.789192886371997	3.996991406178747
1939	0.17257308462194212	0.001938445414629203	0.10063734874030864	3.6435054872966033	36.85239444701901	4.366561287549649
1940	0.16708868796303822	0.18486107865989482	0.10078747019598279	-3.0792120038085984	6.270688130025964	5.16362091452986
1941	0.1345296125643447	0.19490704980819423	0.05636915004173743	-3.3546157331797275	6.5606067696659025	4.724090098526433
1942	0.1523115634104834	0.0343239448115466	0.08034263616376329	0.37388966476200375	3.4422286093068117	7.847363135802126
1943	0.15943534034768936	0.11238532401133	0.08509615043872787	-2.1878932027922757	15.138122760550855	6.458369390494086
1944	0.17089535797299857	0.19514260053766874	0.03844500520471103	-3.826698865868581	42.88911779820574	3.145187993096686
1945	0.15007098180128883	0.19678454232816023	0.05516300994320903	-3.4528828967298106	6.329006237041393	7.422999345220397
1946	0.15822960277849452	0.09827765154596205	0.053252865847433196	1.3131453726430207	27.216892514132475	2.600926610173677
1947	0.15091071405043227	0.1285194949986984	0.06654126202783632	-0.5925961764810534	-3.1609537748284735	3.8869561631150344
1948	0.14512831613877875	0.08977672731747227	0.07139474183506615	1.2965146081760535	7.011132142368552	3.1152599920536335
1949	0.1670179750875011	0.26721899691087003	0.06538919913975813	-1.0938949678191106	18.549409597088545	-2.868554180671214
1950	0.168837179329657	0.14170583798337844	0.09252580993090784	-5.714160616769499	39.543057697552264	-0.5885173461246075
1951	0.17849720226430674	0.1137410426809259	0.07120049678209348	-2.6844708401806	23.568113742319785	3.8442833033047705
1952	0.15262567845887554	0.21976686245672836	0.06333930208054579	-3.3420940334660245	3.466262842773106	4.779323883172557
1953	0.14858952209124646	0.2008463074346904	0.046643191000715276	-4.611595916117534	14.145137723141472	3.7323632960004454
1954	0.14399174433119574	0.22801516767546876	0.05536096250362117	1.1467750097884652	23.97762868620803	4.2024290626850505
1955	0.1991594120929949	0.26788851342324094	0.06582299755933463	-0.8343595662088128	7.3653144989704735	4.633745154402638
1956	0.19546223107033547	0.2072987918174816	0.051541280536818286	-4.3674372662572365	23.224730988221975	3.4884486565141937
1957	0.18172762019832334	0.15147753225555427	0.04786563290851145	-3.5140828578861942	38.977381935780855	3.868079381441743
1958	0.16608319967780844	0.07213886925633803	0.08182071655552506	0.2263116842795821	18.40993987340608	1.8700088617044963
1959	0.1715009560338811	0.2698655892379601	0.0673788347723536	-1.6075810772162293	18.74380582308935	2.8803374395473673
1960	0.1876866620450697	0.24142234296996665	0.09798092115510659	-3.045331673556585	12.373142283799083	1.6116286398200181
1961	0.1589688518249644	0.25867137741073853	0.06061400353454943	-2.71830252124706	17.035765858062405	4.466649807408023
1962	0.16617802559691142	0.12458427269902006	0.0599788336639839	-1.7305919040922064	5.845359827453303	6.145561490868872
1963	0.10770636161156247	0.15860350869059464	0.04024109074498947	-1.0032027747442758	7.5616896498440775	0.7164921661736143
1964	0.18275604401375325	0.16564493620106158	0.06893793863917444	-4.2730274259325105	-16.946631256809457	3.2442505378164705
1965	0.20377953981281163	0.06901593511255583	0.024057484552988596	-1.4268686885601836	35.180652812681565	1.898555548652476
1966	0.15586654110173476	0.12850924900695843	0.03721556748432073	-2.8975102934805634	29.714372941983417	2.5229650775130406
1967	0.09902658459304539	0.13096018304936383	0.046990927862068904	0.9125668115399976	1.6959390584542489	2.4696968862970183
1968	0.17279816487390873	0.2135573750306768	0.06170410826354509	0.015879768565489085	11.00369756595728	3.5624110240593714
1969	0.13298657797268712	0.2029993924976132	0.03318549317651173	-2.1220308156429537	-2.8875474624631794	2.4343078813352146
1970	0.1306290376095764	0.05550343576046607	0.03055959400654738	-3.5524180778304753	9.611072831925352	0.37267207267872426
1971	0.15644542745753331	0.08974046580897241	0.04309370552544333	-0.7805598693356893	26.671199423851025	2.3739096735239946
1972	0.1480342673415501	0.24829130394892923	0.05632885230942649	-2.4746214709047547	6.52247172738479	2.6365632753812274
1973	0.1381225714470697	0.2654566671566926	0.06941692448234042	1.653381584483798	33.48335776628412	2.5324013860748185
1974	0.1444571920552574	0.07152812915443475	0.05223599918559699	1.3073154722171274	29.912358772269144	2.0679876292682513
1975	0.12185405514941233	0.10104798777232371	0.086565335085596	-4.450412988460373	1.8277016345515131	6.4397188103144405
1976	0.17765865676116105	0.1437156901042391	0.052529022273248	-2.4292502139906134	10.351655819934987	2.1113939300545144
1977	0.19016748411086515	0.0690810089900691	0.02837600021178161	-6.7362556202939965	14.256113179128779	5.792630666918479
1978	0.1985921699832138	0.21325847148723115	0.04564675917278706	-4.294024896359577	8.054437063129877	4.251589614857232
1979	0.1760960873345868	0.15713939185546857	0.04308505016640492	-3.6842138761854892	15.196302576284907	1.9188861831013455
1980	0.13252305834367728	0.1292683933853	0.045366905795606954	-5.755139847552268	37.674847583558936	2.5932567109761955
1981	0.12571692514525215	0.16670274881944613	0.04795679838638116	-3.307504001212656	5.823874750997494	0.14915901235786022
1982	0.14414874327570795	0.16035731376757673	0.060580279314838836	-4.142380842918935	15.005153740512903	2.679690556749419
1983	0.17119057438973245	0.10106683142808688	0.03738683769769961	-5.55782258403154	9.673139467338792	2.4354198912073945
1984	0.17248299330035427	0.19430831744723315	0.08460301493397088	-3.5780999895439596	24.856184764286603	4.4429230358937515
1985	0.17378404302806078	0.11884666128228188	0.04329908622288235	-3.3169912225813385	14.345329757575186	5.86289150632943
1986	0.17721107088859586	0.14063624428273877	0.026282793562479253	-1.089842276542395	24.965838558107375	1.1124829154636613
1987	0.2073603209517293	0.18327944331974363	0.06906749347843985	-3.2943228694534348	29.19678151337208	1.4011624957678128
1988	0.19948658630548477	0.13268636938480177	0.023820968581802934	-5.023288698774591	10.536131165744418	2.8393050439858127
1989	0.19399494225415204	0.06266667284496746	0.044386104820041745	-4.49804925157486	-12.66620659948967	3.131972051752461
1990	0.17270196849247635	0.2380458928195077	0.04214005116241106	-0.4580500928553651	31.333808267483555	2.0034057192034638
1991	0.1836620234075539	0.017376712610029765	0.05950695700521548	-3.8686241060349538	11.571752755916505	3.091849379338713
1992	0.13473174670226118	0.14138965394258013	0.06475685903793345	-4.500358989148254	8.961810444589958	-1.1812114917671388
1993	0.1620396825462123	0.23267161641877804	0.044531172081481496	0.810363495896129	22.668003536689355	-5.246791399876872
1994	0.14062014582638133	-0.014293038786383772	0.06986963730998028	-4.577995283258857	30.128105632613998	5.730942093682492
1995	0.15824493316647884	0.12364327257737692	0.049966582887525625	-1.0132330919445605	18.340680656535703	3.448013932070492
1996	0.18495810443923547	0.025066147307095332	0.0796815495658694	3.2434268791078273	27.848816512676215	3.990744974888061
1997	0.1792123510931543	0.16069446899913276	0.0395764580962205	-5.55841924871137	24.646226311355868	5.732268123231699
1998	0.16811285046209845	0.20799799151503748	0.05093774426240156	-4.475801915296758	28.549863696159758	2.608859817312196
[truncated: 8,001 more rows]
