# Supplementary material for: Catecholaminergic neuromodulation and selective attention jointly shape perceptual decision-making
Source: eLife. 2023 Dec 1;12:RP87022. doi: 10.7554/eLife.87022 (PMC10691802; doi:10.7554/eLife.87022)
Supplement: Figure 2—source data 1. [file elife-87022-fig2-data1.zip › behavioral_data.csv]

	subject	drug	attention	d	RT
0	1	ATX	invalid cue	1.1668596137874647	846.6963772099459
1	1	ATX	valid cue	1.647533885081045	783.9972277910433
2	1	DNP	invalid cue	0.6922429293173935	756.3860058380407
3	1	DNP	valid cue	1.0779009951590317	715.7295973791915
4	1	PLC	invalid cue	0.6131450180095556	781.519918857459
5	1	PLC	valid cue	0.7194655519233247	770.1006052687106
6	2	ATX	invalid cue	-0.2180204914799948	668.875204092289
7	2	ATX	valid cue	0.4231313217452749	657.8927546642889
8	2	DNP	invalid cue	0.7335913209157907	563.2707719264416
9	2	DNP	valid cue	0.797282143150305	570.6944322460454
10	2	PLC	invalid cue	0.9313676407007128	635.9478030015529
11	2	PLC	valid cue	0.7652144686177392	621.1508802689513
12	3	ATX	invalid cue	1.85911056590304	541.9714299705796
13	3	ATX	valid cue	2.2006983988771984	514.7101640684397
14	3	DNP	invalid cue	1.7943243555576065	568.2535466933829
15	3	DNP	valid cue	1.946712039923137	541.0456976449206
16	3	PLC	invalid cue	1.7075252164053731	508.1546651453041
17	3	PLC	valid cue	2.3768972972045073	495.64071936116574
18	4	ATX	invalid cue	1.7077205401020992	513.6886627257529
19	4	ATX	valid cue	1.7790975483057143	490.1741299991169
20	4	DNP	invalid cue	1.6042112170522986	524.4109490433655
21	4	DNP	valid cue	1.7939524908308484	503.59855125734
22	4	PLC	invalid cue	1.3697335915176267	485.20741213188154
23	4	PLC	valid cue	1.4549621411475435	472.7628662779813
24	5	ATX	invalid cue	1.0152544797640792	594.2427266196795
25	5	ATX	valid cue	2.157399401872678	600.5104017724777
26	5	DNP	invalid cue	1.159964986806843	652.6608609893648
27	5	DNP	valid cue	1.75163753372183	618.4539481765081
28	5	PLC	invalid cue	1.4812608919170167	704.2063413040771
29	5	PLC	valid cue	1.7266543222940895	682.1147006432012
30	6	ATX	invalid cue	0.9926601593922328	687.4437231526152
31	6	ATX	valid cue	1.4591180085083286	641.0402842126618
32	6	DNP	invalid cue	0.783669861634058	663.1380640104028
33	6	DNP	valid cue	1.2811471912918742	625.6247249724789
34	6	PLC	invalid cue	0.5325109793282353	646.6948637374112
35	6	PLC	valid cue	0.8923527596018721	610.9625686521674
36	7	ATX	invalid cue	0.7281291183651126	451.47462896374196
37	7	ATX	valid cue	1.1749937372127386	448.5480676594116
38	7	DNP	invalid cue	1.2452210208397492	486.4766960008676
39	7	DNP	valid cue	2.2126400567991595	484.67551601354603
40	7	PLC	invalid cue	1.2373757555716338	466.9197849454198
41	7	PLC	valid cue	1.7604007561180128	459.0218496954032
42	8	ATX	invalid cue	1.5037740403178166	643.4909080024845
43	8	ATX	valid cue	2.0314511646319913	590.4951184473816
44	8	DNP	invalid cue	0.8660274315546297	617.154495771125
45	8	DNP	valid cue	1.556285015437886	569.0380377071732
46	8	PLC	invalid cue	2.063189358572104	577.8501889683619
47	8	PLC	valid cue	1.6204761031558792	536.688486569434
48	9	ATX	invalid cue	-0.002123084096744887	698.7631881469829
49	9	ATX	valid cue	0.9268275300847801	687.4560635151572
50	9	DNP	invalid cue	0.5491310886687376	627.6730330748704
51	9	DNP	valid cue	0.7688786707688468	601.8338314161741
52	9	PLC	invalid cue	0.3433781028931566	649.1600666514929
53	9	PLC	valid cue	0.2932588095501828	646.5763200351793
54	10	ATX	invalid cue	1.1194743455206981	565.7055580850752
55	10	ATX	valid cue	1.3867779330333796	549.2020943716055
56	10	DNP	invalid cue	0.02597656983069438	595.6518483415356
57	10	DNP	valid cue	0.8086610567390837	577.3685708464352
58	10	PLC	invalid cue	0.7737947103169713	614.5866946225125
59	10	PLC	valid cue	1.0519364127106479	594.4954749291926
60	11	ATX	invalid cue	2.2207688147279576	727.9760785383646
61	11	ATX	valid cue	2.356343410142075	731.0218240799973
62	11	DNP	invalid cue	1.7691027948591165	716.3614827038657
63	11	DNP	valid cue	1.4859304804913411	721.2923064112094
64	11	PLC	invalid cue	0.5524751108108139	621.2930244967469
65	11	PLC	valid cue	0.43605845505027185	611.8887800695418
66	12	ATX	invalid cue	1.524239338328655	742.7086391846236
67	12	ATX	valid cue	1.5370544752319697	695.67140568901
68	12	DNP	invalid cue	0.9066355050137525	780.0435502452764
69	12	DNP	valid cue	1.646728554591729	703.1624107996786
70	12	PLC	invalid cue	0.886497539710773	759.650267593811
71	12	PLC	valid cue	1.113838065471818	724.9695162778474
72	13	ATX	invalid cue	0.24600962144908833	894.4416624979656
73	13	ATX	valid cue	1.0884230702190851	811.5292039906855
74	13	DNP	invalid cue	0.5470511977274027	836.0859311837361
75	13	DNP	valid cue	1.8456467112942812	770.6754523089113
76	13	PLC	invalid cue	0.8991340491627567	931.2161164858928
77	13	PLC	valid cue	2.1143740954104193	858.5549271015246
78	14	ATX	invalid cue	1.7353079578835318	615.7183120880837
79	14	ATX	valid cue	2.4777685225134114	593.3691009877308
80	14	DNP	invalid cue	1.8885384003480863	697.0663592593088
81	14	DNP	valid cue	1.6622986561706532	639.2290688022898
82	14	PLC	invalid cue	1.290146826269959	725.9300804878294
83	14	PLC	valid cue	1.530095883397099	703.1512354397361
84	15	ATX	invalid cue	2.367994449002449	544.6530294703751
85	15	ATX	valid cue	2.275193148281934	532.1441611637397
86	15	DNP	invalid cue	3.0202121136830034	605.9749613608083
87	15	DNP	valid cue	2.5085382751328735	602.5071797122106
88	15	PLC	invalid cue	2.063595158942421	533.9101808845394
89	15	PLC	valid cue	2.680034876993552	528.3555636071275
90	16	ATX	invalid cue	1.2407688655503515	649.5677812502876
91	16	ATX	valid cue	1.787239350209573	638.1309659401254
92	16	DNP	invalid cue	1.565385016394109	707.9231426828902
93	16	DNP	valid cue	2.1403709421427215	641.492324611388
94	16	PLC	invalid cue	1.4133227018803303	677.4527340908522
95	16	PLC	valid cue	1.5735660947953698	625.0903729107613
96	17	ATX	invalid cue	1.2291414227243946	604.4899720585588
97	17	ATX	valid cue	1.707541098547566	606.620948787132
98	17	DNP	invalid cue	0.4736276002435804	532.6731005830128
99	17	DNP	valid cue	0.5330903864541117	536.5065530701539
100	17	PLC	invalid cue	1.3973444243841384	548.1512733330625
101	17	PLC	valid cue	1.028091119714843	546.0548031914781
102	18	ATX	invalid cue	1.4922701343406306	707.5496698925381
103	18	ATX	valid cue	2.674660136529476	640.607438944638
104	18	DNP	invalid cue	0.7752842837266517	707.593800000054
105	18	DNP	valid cue	2.4626335601470064	607.7275105263886
106	18	PLC	invalid cue	1.016621364476905	610.5234884053333
107	18	PLC	valid cue	1.7992118761441513	610.2985056150117
108	19	ATX	invalid cue	1.4372515590778754	702.3449297283515
109	19	ATX	valid cue	1.517756467670608	667.9222707127101
110	19	DNP	invalid cue	1.9170798866160972	611.0676781060316
111	19	DNP	valid cue	2.171271708339024	616.3777066605921
112	19	PLC	invalid cue	1.5617679650487415	595.1417609699998
113	19	PLC	valid cue	1.9405207418723334	579.6472112503291
114	20	ATX	invalid cue	3.4394511828181735	734.2381572814467
115	20	ATX	valid cue	3.9936775696506106	713.9312791758458
116	20	DNP	invalid cue	3.915640014323029	727.1360449541102
117	20	DNP	valid cue	3.468715212601464	690.2852662790108
118	20	PLC	invalid cue	1.776477549843166	564.5008670326692
119	20	PLC	valid cue	1.3768609906033604	535.633263829627
120	22	ATX	invalid cue	2.0734933115061307	613.81993199979
121	22	ATX	valid cue	2.586802167079819	571.3474254407131
122	22	DNP	invalid cue	1.6752624645625094	692.4983088233824
123	22	DNP	valid cue	1.6701959764582692	668.2154816325778
124	22	PLC	invalid cue	1.6328076124909465	679.5914783504434
125	22	PLC	valid cue	1.9554633198796074	649.3664885246039
126	23	ATX	invalid cue	1.2671989418063412	639.8577164706589
127	23	ATX	valid cue	1.6029824368371668	590.9645419540288
128	23	DNP	invalid cue	1.3987838418833412	656.0917659091706
129	23	DNP	valid cue	2.1470944000788363	641.3378733509265
130	23	PLC	invalid cue	1.6622350960209518	655.3101632655511
131	23	PLC	valid cue	2.136111200674728	611.8241164421082
132	24	ATX	invalid cue	2.029642071007468	669.2974072166088
133	24	ATX	valid cue	3.0323856673968255	602.855799282433
134	24	DNP	invalid cue	1.310934711305416	722.3486677779109
135	24	DNP	valid cue	2.1904058177721613	630.8089275132538
136	24	PLC	invalid cue	1.8559540757056032	661.71003800001
137	24	PLC	valid cue	2.4872200720882116	616.0705889460205
138	25	ATX	invalid cue	0.7564294455408644	727.7173920001601
139	25	ATX	valid cue	0.5633287274995223	750.4340258426521
140	25	DNP	invalid cue	0.366205809652573	879.4131185713145
141	25	DNP	valid cue	0.17635246554646555	887.2517951326367
142	25	PLC	invalid cue	0.45929877377174777	807.2862571428568
143	25	PLC	valid cue	0.4246668936436142	786.2967895131352
144	26	ATX	invalid cue	1.313478343979504	582.0402432100863
145	26	ATX	valid cue	1.7414051880104089	556.9020235000097
146	26	DNP	invalid cue	1.3553805729163466	579.6486521741017
147	26	DNP	valid cue	1.3151442202778056	580.2279643677906
148	26	PLC	invalid cue	0.7107159919329522	597.4819346668532
149	26	PLC	valid cue	1.7401944599621681	562.9619490565797
150	27	ATX	invalid cue	1.470313230433462	565.183670000125
151	27	ATX	valid cue	1.1023439995761142	568.0207034268104
152	27	DNP	invalid cue	1.391034213504772	667.4904674996623
153	27	DNP	valid cue	1.5349007884103734	629.9385489970795
154	27	PLC	invalid cue	0.6116449847762725	590.8244408450705
155	27	PLC	valid cue	1.0101861636118008	597.8667006513908
156	29	ATX	invalid cue	1.135688978980565	640.8092097559512
157	29	ATX	valid cue	1.4217255904933226	627.5853079412324
158	29	DNP	invalid cue	0.36306670332240387	559.6346985506232
159	29	DNP	valid cue	0.9529050903812939	565.876577852302
160	29	PLC	invalid cue	0.9455017550231584	571.8481095235876
161	29	PLC	valid cue	0.6820362192126499	570.5961141891215
162	30	ATX	invalid cue	2.0076245316526	840.3376315790211
163	30	ATX	valid cue	2.5045396715700368	783.1049472080792
164	30	DNP	invalid cue	2.4862980284442124	799.6036902173155
165	30	DNP	valid cue	2.856316317261173	733.6021233333284
166	30	PLC	invalid cue	2.5941023898003133	746.0989400002109
167	30	PLC	valid cue	2.7952864062695477	699.4078618704586
