# Supplementary material for: Catecholaminergic neuromodulation and selective attention jointly shape perceptual decision-making
Source: eLife. 2023 Dec 1;12:RP87022. doi: 10.7554/eLife.87022 (PMC10691802; doi:10.7554/eLife.87022)
Supplement: Figure 2—source data 1. [file elife-87022-fig2-data1.zip › DNP_DDM_traces.csv]

	v_cue_subj	v_drug_subj	v_cue:drug_subj	t_cue_subj	t_drug_subj	t_cue:drug_subj
0	0.16042706416370175	0.025380461423241303	0.08249034104280585	-6.9904076058160545	22.667597023419987	1.9387697190593167
1	0.1302068605822197	0.0587905323475108	0.04882420517776871	-8.604471574455387	3.200803983597945	-0.32646534311366404
2	0.18561398816851757	0.05574004216063114	0.06446742606050151	-6.664842991326747	18.424984398117925	-1.8937417574559783
3	0.15368857724461446	0.10912751902313811	0.038460650956624515	-4.596240846788607	12.661697696356192	-0.608203943732113
4	0.14833083760935528	0.09201828975027596	0.005368747200010788	-5.736723852450299	15.51633564217676	1.169549501837681
5	0.12017279683443885	0.003462781563026346	0.018550625227586128	-2.9784802201210154	16.81874056950289	-1.125304580295493
6	0.1082958456375723	0.09677902561123905	0.060638836997930115	-8.656648180175328	11.61289120078355	-4.0460546162037465
7	0.1903001806726792	0.07255973314455115	0.054365035165552356	-3.7747812414462576	10.745911400918462	-2.315652344456664
8	0.12151581828586863	0.08434818626523748	0.038491700085891103	-1.3705875482584724	16.266561181712067	-1.4542262465250517
9	0.18229329108934672	0.09005631803963443	0.04304024859282356	-3.4379228742996206	32.317065053893046	-1.5693863739874332
10	0.15693847162523827	0.026650079679979274	0.03468961305322003	-2.938126590568553	31.224497353378965	3.981637648119494
11	0.15203609008367017	0.1452094179985645	-0.031223663980719817	-3.568391113029851	13.451969848734677	-1.7598034061435721
12	0.18582630991986818	0.07557113386855241	0.02182441777027269	0.1875506020856607	31.764644592124274	1.2580959668441472
13	0.1580941219336938	0.09529546421728172	-0.0028777515287083215	-7.926010104782385	41.97759143561075	1.1216592452891994
14	0.15395158069811402	0.037035799533916836	0.0032392542681000617	-2.1712104471924487	19.916819129762743	1.8191230210534295
15	0.13050802497880756	0.055971860921528095	-0.00024334885256765797	-1.5180945117041813	-0.6249854869042476	-2.5556399924000166
16	0.1402146518437691	0.10975159379888616	0.027299253977750407	-4.901270465191633	20.694760284788853	-2.896688598831974
17	0.19289109107907274	0.09327427669817992	0.041117224384843706	-2.7532795799333174	15.766093227299274	-1.0362878214588496
18	0.11454431074426427	-0.03630503797841031	0.04124531974384327	-2.6853548643230005	25.81094528263248	-5.272416923138003
19	0.07107546466793714	-0.004774266885691145	0.022663263071832772	-2.9587095987358705	24.629916310497777	-1.2009841201342586
20	0.0944458350182631	0.10556109264510825	0.040799936083899146	-5.7138321677752435	5.579059418322221	-1.9343233870065586
21	0.19221124433803483	0.1982273375363672	0.02573309321442324	-6.558992006648792	23.00993005113633	-1.758512002716612
22	0.20497896766631515	0.060000884580741654	0.06509644196737534	1.5996313534983884	-6.150164269631161	0.703443079187981
23	0.15597193016204505	0.08006289570923597	0.020515641807867743	-5.466843922697454	6.678501488953455	-2.6032708328022296
24	0.1763761702192849	0.18168573812415634	0.006998213610534407	-3.245256558432248	25.6724455742679	-1.002754604993477
25	0.1792375657607911	0.0748755946284807	0.010195306066239834	-8.625127306848054	16.233564856698507	-1.8032589166971913
26	0.15158593957534197	0.1254737964198716	0.003473121733353681	-4.289127450376114	24.188535716236366	-3.2866335032694414
27	0.1766813827368295	0.06587108431472291	0.01438461009238003	-4.832780987120018	5.288237360025179	-3.940171552647391
28	0.20475141194580307	0.03391980853431031	0.02040947829956533	-9.316438861897705	15.105004300679333	-0.3472468287279416
29	0.1805241339356981	0.04553070096377253	0.017643409749083606	-0.24182989497113175	16.655609413132197	-1.341446362508691
30	0.21760781266006815	0.016009680551338112	0.04605398208235386	-4.5955525443717065	5.713849129380644	-0.18469433975889182
31	0.1725902792067991	0.05065056718672871	0.03367180523657864	-4.10474994656425	8.182283308867925	3.090101276163852
32	0.20797346683587745	-0.012044620277192192	0.014097330514912902	-4.700356260295489	13.169986664856744	0.0836764097601867
33	0.16086631274415358	0.017562632705025335	0.008561883224745322	-4.2803984348284985	0.03262735513831841	0.032702249090270995
34	0.1255065047200441	0.04124395098015689	0.022151512369155232	-7.3128532484693585	12.290901316877658	-1.2877285276751438
35	0.1396197602734259	0.02848080044798698	0.028895996637032274	-8.334278778195428	16.929268158312887	1.5401772582941358
36	0.17851396198047148	0.06159711687313131	0.027074833978217222	-5.5454377558155805	16.263420584045818	-3.152259927425564
37	0.10083942515063918	0.10505935361544183	0.034094873911226155	-1.4321702351723478	20.474256978451724	-1.3207253800506407
38	0.12422427372554823	0.013148207126662703	0.05295805358636693	-4.044248660455495	20.174226118190226	-4.039632910774504
39	0.12791168988658191	0.05679631631239371	0.049427129829754626	-4.248881003821953	22.203497545957397	-1.4187895924717624
40	0.180431282920073	0.0031595980812553076	0.04821556293319878	-4.223731700546752	31.66131865027471	-1.648159973361662
41	0.14644960309443333	-0.020196692733050033	0.06302807207060948	-5.512642680945155	25.614640569588175	-0.41095979222873075
42	0.118256753565524	0.006708047357138307	0.06337945426916619	-7.747827817014379	24.304487525032094	1.1342181196201535
43	0.14267906991876336	0.020738076928437883	0.05954533087595452	-4.173914697954812	-3.4074925909502034	-2.30214149423194
44	0.14317952956848615	0.1044474719761901	0.058112471216307374	-4.22469279133361	17.171727805471672	1.4728327770303808
45	0.10179583281378515	0.08254834104248639	0.05886369577064022	-7.26311774852419	10.876835570153194	-0.5987047662381699
46	0.12539254651476023	0.08652066081614583	0.053284740458901206	-5.871268023412559	21.597845453355085	-0.3352441274936161
47	0.19504394980388767	0.10949210488410749	0.04947190868552293	-2.4543981206372227	7.583573334292919	0.9245531108701215
48	0.17861319603221446	0.022370516548600873	0.04659187661652375	-7.326171786004978	3.2288018811397357	3.2082297448043082
49	0.13677425465366655	0.07281348109122539	0.04909945403247545	-1.4627370709351046	18.650200781955302	7.040321210132027
50	0.17240616674417736	0.22901165808583032	0.04716679567491626	-2.536032392161238	31.367908578707333	-1.7675574123570743
51	0.10535420062995303	0.12512855543722082	0.05022506517408093	-6.944175114616317	16.7106375333779	-0.9349377441293835
52	0.1539620446619813	0.08901670770324248	0.04987485802787135	-6.875591800727219	0.8546302528158901	-1.5882037397258253
53	0.12569390972662348	0.02910205505563832	0.05222325117935272	-3.2695976243184126	11.597367554122863	1.551281383527113
54	0.12126158580424538	0.1065023670488168	0.05258024560772219	-2.5667901309266377	19.620305220356997	-2.110336945418577
55	0.11977006738382451	0.17879366865760504	0.04936071418432277	-4.52942852681598	6.065579978417061	2.985891899263539
56	0.23068248440171915	0.10363070549183515	0.04984695768345476	-5.506775905952341	7.427150696889328	0.3978086054721663
57	0.17072061919373152	0.04856518251070127	0.04897871483076581	-6.238262112358704	5.664248425796305	2.2860578452439966
58	0.1315229156201295	-0.0074215426431283454	0.04984091866704725	-5.389078928520526	31.62047250023975	0.9544797386328248
59	0.12197438915807968	0.13574960255619686	0.04903934486317891	-4.276022697207399	16.446098423163644	0.627394506294684
60	0.14878367932701234	0.05647770589529312	0.0502244714616144	-8.77733861899916	24.768723016538424	2.4363607109638235
61	0.21118822230179118	0.01956538692623328	0.05114607691299122	-5.0798859695381795	14.603964931103942	-0.3021320440971448
62	0.13965421209538453	0.08130360913158412	0.05223154467266089	-3.692668119409037	28.28462455964753	1.715445552989229
63	0.15394990630826555	0.08301072097385374	0.05136421887970965	-1.6495060423423462	11.84333581015021	0.8092624884943128
64	0.16770343140601665	0.08728456546034924	0.05508248703019793	-0.3048339582433111	24.36827199272629	3.160002073232337
65	0.1919643826756335	0.11965427992783358	0.05719126770838077	-3.096353212155184	12.671698885829379	-1.4100880863946195
66	0.16058719287201043	0.06564172499201143	0.057388861700551755	-3.210549624455648	23.54751321570938	-0.3372435273046805
67	0.10900437889331299	0.037363134834382764	0.05545620034810574	-2.6847640448057097	26.440917495037763	-3.33280443135157
68	0.16628879591303825	-0.025644141497427823	0.054700089882563065	-6.126321643874619	19.18722029460575	-0.8257786009582402
69	0.14013391711983725	0.07842779200524913	0.05173652136344415	-6.376767464782794	21.668368735882545	1.763708224986964
70	0.18085411774729956	-0.023863494671532703	0.04809957509137717	-9.706039992256486	25.58092038823079	2.0856488270071822
71	0.13394732561279962	0.09818067005876904	0.04598817114655483	-7.155057992504208	8.20915631489173	-0.40411896063644676
72	0.12571731681777287	0.08626752798692346	0.04633414421260703	-5.500531625179623	1.8484621853556253	-0.6433620308478581
73	0.09136647823789532	-0.019503588714153516	0.047745895283871576	-4.056871658485304	19.774764159401414	-0.9899206311090392
74	0.14532987857192903	0.20517097891151953	0.0428437640731162	-5.708665489039018	6.26198775027155	1.5945418756619492
75	0.14717073886531354	0.1165515278512228	0.03851970333234898	-4.240424124635728	29.315969574229676	1.3680376847942903
76	0.15359994408917751	0.10612465821316175	0.03906455747355663	-2.7086911381315373	8.662455160237997	-0.7629156933799163
77	0.12300383151457593	0.11302617973739051	0.0394323567670342	-7.800619281715968	24.60611683383799	-0.1356835249271473
78	0.1184546187958652	0.10468244993765422	0.03802965713066928	-4.590206575851133	-0.6391761503113171	-1.8851635656218184
79	0.20548379313294154	0.012735102700449821	0.037657652142583924	-4.45627202551573	29.92923798449037	0.5040167520076162
80	0.18279819835577896	0.07811331325605478	0.03783388858706517	-5.85851795408826	16.988986302405646	-2.133832040293191
81	0.20428372254321722	0.06336089157618426	0.03762664741922761	-4.924014611825152	29.82491869772066	-2.582646002485733
82	0.17064181102811932	0.09544498386067557	0.037887757777446573	-5.1182078968252505	23.87314308750479	-1.8580154447249988
83	0.14362664918034557	0.18211594873136822	0.03729795654172121	-4.186319577182568	0.5354050126229957	-1.366913582272011
84	0.10413486207367556	0.07663156570829584	0.0364080570626069	-2.5381723195503505	6.771225619738112	-1.5661623243650666
85	0.15454354955119284	-0.019704733357597592	0.036417095281361014	-0.1650564632027793	14.916815684318854	-2.0386866378048913
86	0.19492781559259825	0.00853321967537888	0.03674123103587025	-1.097172807981046	14.540946817429841	0.793651008677264
87	0.18956967025795257	-0.010943900971551762	0.03720619486001652	-7.753419082901974	5.641010703721173	-0.15547340992470024
88	0.2287550029117908	0.09828367460857054	0.036063152274894456	-6.022516556817157	8.433734890722139	2.229675960677772
89	0.209445689933088	-0.03383145265993996	0.03625359575362833	-1.747956933430393	25.371427437138273	0.653370988881887
90	0.11700539955607483	0.16070302110309734	0.03720645061954262	-2.2962184292433885	7.8462110302620465	2.8120255834132886
91	0.16141397962599363	0.1105150487438824	0.038358381798541986	-4.347549680807796	13.10524828330367	1.320837971933905
92	0.13342865664553066	0.022386029398804852	0.03741431452634358	-0.28169990131303446	-6.901941762018048	-0.13574085224072555
93	0.1906872052506625	0.05457207954559884	0.03781748383178605	-3.123458730722127	28.894688904295325	1.1086973899524835
94	0.1425697148499927	0.09052443287299856	0.038545144841947314	-5.41666953165296	41.9261157580817	-0.8803275210091766
95	0.18730937613437376	0.09823151244788586	0.03794241237446137	-6.549568436722934	21.020938421690506	0.4565760460072511
96	0.15479005927345177	0.11120462447879681	0.03840936764751242	-6.20834862506962	8.387995542962598	-2.134918495090012
97	0.20967746699380674	0.024495941024698306	0.03811992618741931	-3.8400233865619064	13.787963446110796	-0.9274381858986013
98	0.16998692299796217	0.027836364009085922	0.03835050067614505	-6.727664998840503	20.459919678682475	3.6324281040435538
99	0.17666011702704293	0.10841894826334807	0.038834244558392565	-5.434163680724246	0.4791959048359093	1.742871930686767
100	0.13467265739427653	0.07157194360791608	0.03896368903031824	-7.781837327714629	9.987763280384153	2.520226033849729
101	0.15803351264093699	0.041986225246258696	0.038292062810144405	-2.1533488493158375	20.333490861467666	0.3256184674110028
102	0.1286424921827955	0.012905697676118662	0.03843006930121706	-2.904744552917138	42.6601397842857	2.002969355593128
103	0.14648851643907515	-0.008666991261838758	0.03808092010544314	-3.309805160292661	-12.721499464558386	0.8019106773723684
104	0.17066331329451526	0.0890395944863974	0.038007841957812157	-6.415000121177914	26.2992715668561	1.7936640155430457
105	0.15967597391893157	-0.026336957727204624	0.03814938902600043	-4.353864458025971	21.925585875979113	1.1687844822683688
106	0.1478369122707089	-0.006573725481365103	0.03774614222157168	-9.015251870500247	17.28053402497406	1.5576541222438811
107	0.19713507898143584	0.06644636532135438	0.038025037454900844	-5.467247848362608	13.39401066604766	0.31051794831032586
108	0.1954709323630866	0.10077152418969584	0.03724118921214855	-3.3816399291779	16.02592378691317	-1.8417151305109851
109	0.17876361683650643	0.16043119558254756	0.037033271641429534	-2.844286798765613	16.996745207829612	2.9513791060339933
110	0.15127116937483945	0.15060901955609346	0.03708891561645762	-4.961465222447103	19.6483981584046	3.690290125282303
111	0.14767912218272528	0.018934867168403598	0.03647768588948059	0.533945854801589	16.696712397282802	0.29391732463866305
112	0.07862359463922292	0.042363451869162794	0.03676270383154956	-5.738292979606668	25.257974135451942	-0.38952173940512486
113	0.16607009472931725	0.08962429346912812	0.037287422926188654	-3.714960701623556	21.92296214843541	1.843817019164875
114	0.0999468896452872	0.028811712232662177	0.038368325767009694	-4.7752488879742225	29.348753064375273	2.3487517044295014
115	0.14755847020054688	0.11780730706780082	0.038653280139250776	-7.754585634118126	28.55331051412803	-1.4507875708707207
116	0.12605762573489399	-0.08784739976389702	0.03870427816810898	-8.575571228487254	3.4986480675863447	-1.2651539767292777
117	0.18764823463342176	0.04752839140338615	0.038559100566322106	-3.280752193800042	19.69483201144552	1.005179221228504
118	0.19271999035651072	0.07228458039114125	0.03963779750730294	-5.521074804333583	26.84335052253033	-1.1209594533166578
119	0.14853879453069702	0.051167618804242074	0.039565598702837004	-10.132103134204508	11.139962584928405	-0.39542403421736216
120	0.15945406481691618	0.042353289061484355	0.04003983185038099	-7.747095527345305	7.803114831058609	-2.3759386610925657
121	0.21932926339232134	0.050325031407234114	0.04056009963326241	-8.010556298802175	18.289206329323356	-0.8194113833759592
122	0.2068824614140336	0.04945040282036278	0.0404983925941742	-6.519990420794297	28.842284998009323	-0.20345739268888147
123	0.19435620755081764	0.10211565324423842	0.04131978777632798	-8.668938208461489	21.793955793993668	-2.3157944190748116
124	0.19203219045044057	0.10571051308223284	0.04028092699950919	-8.214989978165764	8.268383102588365	-2.759968980585182
125	0.13552806683381355	-0.0077916933900486485	0.03925793929952305	-6.77349838974741	26.403719837319887	-4.369673140925561
126	0.17815711555857927	0.01981074970307445	0.03859111277645069	-13.404255651174534	11.972347052311754	-1.3936572367260487
127	0.18167976730348817	0.14726794123835768	0.038924022646333205	-12.065956090464592	13.641821275138001	-1.1743648478360436
128	0.16908270237003967	0.1903522619121747	0.035283090179418886	-8.315198230957131	19.685642624502023	-0.6339088703109275
129	0.20979631201735996	0.09367231424803305	0.035773672943846924	-4.236842491320442	8.240648654608735	-5.872263952830605
130	0.15833899068312787	0.08860014113733318	0.03445154952777883	-10.285126581538417	4.786508096369718	0.34240140777793515
131	0.1561410229394978	0.03893422787989743	0.03010899782580406	-5.069622671903746	11.40230962667697	-3.003731032000924
132	0.17800971543879096	0.05698229976932509	0.029400794328130773	-6.5407601694842095	1.0824378175959408	-0.30357788397637037
133	0.13957746308617977	0.013378778892559645	0.029510813502015912	-6.018061626444907	14.277222416379988	0.29310749638785305
134	0.14675584767478217	0.07448016317148011	0.03321484241964622	-5.405179176653835	37.82460861191595	-1.362327552680131
135	0.14262422148755177	0.08429099784765477	0.031095713407434368	-5.9275388502432715	-2.2674575610609757	-2.3096230004408222
136	0.10443795408239151	0.13328040367063615	0.0323983980991291	-11.015129439124008	17.839538224217147	2.4590980928158723
137	0.13218233486514647	0.05085890857545101	0.02472726570510427	-4.918641600538499	23.579743663868495	1.1398262901678893
138	0.17335481328801777	-0.003862952348314505	0.029066702047046117	-5.7090139221162755	14.094660824359693	-0.6932330207710774
139	0.14567578729371025	0.0012385134815825205	0.0215190325129941	-6.69703527920364	21.42675768371048	-0.007060589574492122
140	0.12617736217086292	0.15759078014006286	0.020922062154256515	-8.490787685568863	16.397213973313555	0.5833952280735887
141	0.19732264164177782	0.06841503854147693	0.030585834485165435	-8.907696075804223	11.427810193366646	-1.2886007172809677
142	0.13531443027853818	0.11023866453066546	0.03499759498578399	-3.709579967947841	18.25775859300132	3.0664582735123727
143	0.15545488760978537	0.09187667131473318	0.03927728994553555	-5.247213841446054	-8.598939884053108	-0.16488808635309962
144	0.14479573879731522	0.05582052777634354	0.04010821078148569	-2.0289126439227854	17.180740325981894	-1.3835427079884912
145	0.15293917744781527	0.06198093256254458	0.0394406218169982	-3.0137024660754683	5.525060255451614	-1.2161895069101016
146	0.15321603518541121	0.027250127385392224	0.030677231751280468	-8.965896929345917	11.606139937429303	-1.2045636127231028
147	0.15515982300928297	0.10230833646677173	0.025494822836718625	-7.42721945301656	17.50075234524399	-2.599560757922224
148	0.16723855501267593	0.04101028423118138	0.0232080837691829	-3.409344285985221	27.42481583494721	-3.0556669187511303
149	0.1739556493293903	0.09843619936616979	0.034556004284677505	-4.390941833120368	18.2941956365381	-5.379309463591791
150	0.15494537463719704	0.1355863054866641	0.04940295851839437	-4.82993943362682	22.500499501855863	-1.3058025335421688
151	0.13655944442876755	0.028325591966678908	0.04710209202750706	-4.321533948326336	11.713969824448261	-2.1235935430502444
152	0.14626254935854832	0.09087516757205254	0.061540661551029795	-3.6970874897722066	35.67989271319305	3.4571587326680118
153	0.19787553335516456	0.10491757294618527	0.06061673612357132	-7.291493689236187	12.343572632124717	0.32561615911331976
154	0.23403446065912065	0.06895869382222991	0.04535550304950263	-8.239559876538467	34.618206977573074	-2.0830738689518022
155	0.19986310375263966	-0.04079468588765814	0.05750061055459095	-7.991563858775273	7.571612346445801	-2.5715653378563643
156	0.16574346219763514	0.11067755203088635	0.038287914013533514	-5.257142737371082	7.709150558383724	4.0462576124719964
157	0.12966400329951902	0.22055114050993463	-0.001289853838686461	-4.654750927476745	22.465250238946112	1.0540682917643243
158	0.08766570171294032	0.14485900584598402	0.02480475709409327	-2.048494258811312	18.530002843155053	-2.9629061779289185
159	0.15938103967226638	-0.00904659295125844	0.04168460865155772	-7.372856450873298	17.660567236827053	-0.05665028192185941
160	0.19271140001000692	0.14147028620439667	0.06349234719593702	-6.70019851259752	11.259228774414355	-0.4065686266041187
161	0.17454365921303866	0.08764746869579998	0.06257292594899064	-4.19745698256703	6.518866146297812	1.6163125690023703
162	0.10062744319841603	0.02599902243326621	0.0779682182575357	-8.130378978503833	8.129219013575359	-1.3161231913435036
163	0.10412528400694879	0.061071530804993744	0.050394768395798026	-3.514866290355845	-8.955495071229297	-1.8617892594224301
164	0.217495694056794	0.035760911078949936	0.0019027020431494034	-3.482648770914184	14.043150573799204	-1.746337226429985
165	0.1695892553802112	0.10050232256564666	0.008079020816250147	-1.9850980112616012	15.51201921164852	-3.9979730452094024
166	0.1435556609203687	0.014698546725671773	0.017468695306201154	-4.365180638871413	22.29745562401335	-1.0737325404893534
167	0.18857354809503446	0.07475212234543194	-0.011989944039662685	-7.695629270360811	-4.164861010869887	0.9200330124294492
168	0.18914516006279197	0.05612913110138947	0.014172739943771408	-8.040731180870106	25.305842655281374	-3.0662308497696
169	0.19261326535163015	-4.9461219318869265e-06	-0.003778690102696309	-12.271214304364495	-3.817729786891735	-1.015863858477607
170	0.1599613200511012	0.08215079141640196	0.018493582533841507	-6.37411981307582	15.23129471395247	-0.8920976228720625
171	0.1926314942853008	0.10668545232345453	0.047585068927872995	-1.6189916717936261	-5.939459327966225	-2.4619264677669452
172	0.16071661389527692	0.07812115448895535	0.021316960024286204	-2.2951966721823176	20.107716468253162	-0.5606581533379087
173	0.1815007410789066	0.08445196327532899	0.06734725157077491	-7.2568303987894955	13.699297408863826	-0.05529889541965624
174	0.14820525777565544	0.06750045791205693	0.03773701916943772	-6.584512904941398	22.02808718763595	0.4330850049351542
175	0.13736890435776095	0.12714410761359501	0.029415352732979096	-3.9387889692206475	28.019372138284403	0.06302065490534675
176	0.104541298857533	0.08756524045936181	0.018222022651327413	-3.838672023179618	11.18992394539451	1.251391324291794
177	0.12026998741797118	0.06441691643164861	0.013479261723180742	-4.1865544259293275	23.589311983701204	-0.701579718661193
178	0.15443308981469708	0.0838781984117456	-0.0003472390165832999	-9.93720974532378	24.173036680937184	2.1214557367386555
179	0.1541229939632489	0.05015312185345407	0.03459041786380206	-9.333118242459719	11.257518600350032	-2.3871390314070164
180	0.19534927079973458	0.05227931066812269	0.0424686445912609	-8.646005853147733	52.12165771459389	-1.6799859459706914
181	0.11474309736912325	0.14837615067236423	0.06826648157625874	-8.672050172099336	42.040764867799965	-0.9589775229183969
182	0.1812268270910332	0.0464272354371422	0.04384409371966008	-6.516607739701731	-18.91170251621464	-3.0028032794934356
183	0.17229003522985192	0.1324273468971044	0.04896216312231031	-8.214786487484874	36.103825114808096	0.49996111144927013
184	0.11071007163262815	0.11822458393403945	0.03788280997703874	-9.06997627249268	4.174565373678408	-2.7196038919347214
185	0.159731866304849	0.06405506416091762	0.03194111979340332	-9.410940621653575	42.57366459479449	-2.6759531071929974
186	0.12853166379318898	0.17298245294177234	0.036499052387487366	-7.482173137824458	14.30635321218713	1.3886305071296972
187	0.1988786858695476	0.02087402796490253	0.03419234309347423	-6.370794402624192	31.54711063507834	0.25545175595257513
188	0.14784124929452105	0.13423682796767095	0.010937751318416703	-8.064334942606004	20.447030717164978	0.22758201957344598
189	0.167762818423777	0.1199273056377423	0.0005392427196388095	-6.375232440734439	0.8476409279480415	-0.020426173242013006
190	0.1269765313845497	0.0788494408076545	0.003932478534504312	-5.262504779025719	11.30073385171974	-0.4090761029097632
191	0.2252628545259443	0.1366285123601885	-0.0005131214686785179	-6.0893995831125425	32.33714203174624	-0.0839557835132142
192	0.21145246247463825	0.15536741387474462	0.0422851404577644	-4.470054610832258	3.1083352387746044	0.3524127111948948
193	0.22372109568809206	0.08647846500869498	0.03949566165065514	-6.116616769044845	20.51664714699711	-2.2846413829336747
194	0.19960065881397043	0.08251197100204599	0.02778247766747822	-6.267526920653127	2.0883574704822823	3.402605894801511
195	0.12098559846790131	0.029569142737011604	0.020985890059682773	-4.490164936026724	1.081940562728527	-0.6291903460312573
196	0.15097607781202213	0.07525946074242364	0.03687710132664293	-3.1769215810704168	12.252407877612958	-1.1511569907784716
197	0.18855362441547563	0.08752780897073985	0.044319002744704905	-5.578152997956005	3.5220133495298107	1.0950076716421684
198	0.16666713752033457	0.0892618467678557	0.05966844139868714	-9.638771064846356	10.577898198843544	-0.9102637159239141
199	0.18949524516777433	-0.04777197262897717	0.058845158672185566	-7.138944368407504	-2.6781693819712857	-1.6272580133449195
200	0.18151266635776286	0.0793863260580952	0.05901318754949911	-8.57902627953475	30.99841950358851	-1.3726364407673
201	0.19759525967233768	0.06760164608309627	0.05509997636302466	-3.264990400725954	24.73440256661424	-3.1881553039139603
202	0.14152497692942662	0.08376935008521084	0.06100616535641669	-6.7360067601392615	13.334007280513346	0.3272337765812595
203	0.19652193347973582	0.015158340212008584	0.06291204364999015	-7.938958371873554	-16.59959962396521	-2.805478796981861
204	0.13128316624373432	0.12770760045606894	0.0638377473882789	-6.074257494519759	17.92090812961085	-6.984225955021445
205	0.12591301192232185	0.002613404149200027	0.0716337895406989	-8.084999253335539	19.961318147755286	-6.473508473759087
206	0.1474883833721835	0.060893909585164996	0.06752080256368877	-10.631158906055694	4.949131388144491	-3.970961970414669
207	0.1599093405532556	0.08985041142636582	0.0637484949724969	-1.0399614013759888	29.503149491942825	-4.504333439259609
208	0.1887277705742718	0.05861777452183687	0.06396672196219365	-10.430276600400974	22.751355574387254	0.6813873528699685
209	0.1886145170587908	0.030376863040259904	0.07003528270841637	-8.49963270125889	0.9727622458030136	-3.009048581246022
210	0.18215289750080108	0.1358702631484187	0.06570300566949677	-6.910300782139956	-1.2275614556398715	-3.3045781991637804
211	0.1543811856240362	0.09190583475423977	0.07208610844437255	-5.761867661343181	38.91804694351648	-0.7734285133927656
212	0.11666973183585976	0.007536765706646575	0.06789261874637462	-5.919175996073607	25.75840687737034	-0.9860196016923408
213	0.2076687826417119	0.14633883749282264	0.06664900758601891	-1.8868722421230415	22.562841479832574	-1.7651314308109116
214	0.15206289946754303	0.11966037838788204	0.06469126973718137	-6.2892356219888415	17.514337386119045	-2.085693984581452
215	0.1385739607334131	0.10047139087034006	0.06244368586318115	-6.358271508857294	-2.388015203363559	-2.8190329306054704
216	0.15333812606377664	0.08594001069474082	0.06245734778160569	-6.297018446214673	22.04461357154962	-4.618528184582106
217	0.14195654070285052	0.03483331846006102	0.05976879104203181	-3.673580451678849	29.291341293277153	-0.7072539564420008
218	0.1739438329048221	0.09276957581362817	0.05685919726312454	-7.181099940155312	9.293850327519333	-1.2174512467682608
219	0.1319903556473345	0.10505448397701443	0.056295045332780666	-10.06133191870884	19.728525664922437	2.983548499835427
220	0.13729157898358638	0.15577387439395307	0.05945644842729484	-7.947942019538454	-0.15187664565802228	-2.6288443616908337
221	0.17716426109905709	0.09278410197787834	0.05924830248690528	-5.885705069454149	12.207519675155066	-0.8780292178743776
222	0.15453886973042683	0.09165003620394194	0.058956607370889466	-6.707550484742463	4.136145579154767	0.9051239467389113
223	0.14343190280537882	0.15081822848766102	0.060089980260436764	-6.16617089116852	13.058247639474027	1.9991045696340741
224	0.20688921379202688	0.10951168437022282	0.05570663725297307	-8.319973081830076	10.448391490620109	-0.9633657868814829
225	0.19692475901915227	0.1142522680558673	0.05402624948819046	-9.792141616458892	16.187198044791188	-3.3623463636879065
226	0.1894244564696988	0.01931153274132459	0.05214415840010551	-7.8024327477236515	36.597523671440186	-3.4864455293044774
227	0.15382459081797453	0.09429562206028944	0.05663655287488573	-9.700323470613961	14.628172255249767	-5.0138399741030115
228	0.1497345864639959	0.06685795015009975	0.055610264634858776	-7.520054059316698	27.838492434976743	-1.951522765707915
229	0.13181590690197278	0.06948676710071447	0.057084382382540835	-3.420356438182135	3.544544018611394	-2.8427688411479326
230	0.1222530067348494	0.19860264045031029	0.05741973877236891	-7.843325769853738	43.100871315944346	-1.8934077212239973
231	0.10517018273852356	0.05880471380079325	0.05914061201245127	-5.339683736954731	7.961770618991618	-2.965495948508077
232	0.1652606060006856	0.033515278218278155	0.05788736431601237	-7.627782615419941	-0.4800633625172933	-1.6075016364664636
233	0.1722451977807001	0.07083946327628732	0.05662993532495227	-4.866674925966743	17.751386346629133	0.7876025913936282
234	0.16914569155532008	0.05912844533917447	0.05709320566138615	-4.916387688950597	30.08284047367673	-4.306117363249885
235	0.16447054933959018	0.01494673125450658	0.05865315424812988	-7.340733487663654	4.576830119325893	0.2539508609029936
236	0.15979841564660324	0.13678130837141794	0.05848109905820902	-5.238277656434788	14.586405910452903	-1.117073573143027
237	0.18694317003476615	0.028821363212865235	0.06050390260958149	-10.3423407109457	18.413780100512668	-3.2639686900462053
238	0.1827648557847537	-0.0381997707204042	0.06149429336555148	-6.355685559295777	21.673822433213147	0.06855509001279592
239	0.18551300221393913	0.04927167464683541	0.06102664263795674	-2.8048622974991666	41.58213370347318	-6.093467618381659
240	0.13864454747982205	0.09247897672886218	0.06039634787396515	-6.216920468938538	17.276414752001056	-4.06076992071942
241	0.13997016583186256	0.1299577609073625	0.058245573982410814	-1.999720214175515	9.558451015005833	0.7061898011014143
242	0.15002758661894222	0.13483166063460197	0.05966539188186428	-5.5841982823945	13.18157646085743	-3.957966583631477
243	0.08650710216150342	0.08699672621973324	0.06084650579638678	-5.472809489044986	33.39884634711451	1.9612776013604072
244	0.1489566331610561	0.0802740063548706	0.06255875724273854	-6.926761070967305	32.73120525081106	-2.4458699757745914
245	0.11792685168175221	0.12567966889238158	0.06511241615971636	-6.787521524070743	1.6778156726939726	-3.6135329115963146
246	0.1468518231277659	0.05926305233135461	0.060925276963989895	0.2936755244389959	26.23429961392632	-3.058227737136742
247	0.16617302001361564	0.0953113669499012	0.05942176210428865	-4.511180849479505	17.640209198758164	-0.6794042120803111
248	0.17402218246427303	0.02394477059459811	0.058556555735638026	-0.2729125850889115	-4.992902179576368	0.6931992468781393
249	0.15647814665556717	0.08629091968507749	0.05802798753348084	-4.625418332449579	19.648021849283626	-1.2916375248946068
250	0.1486671452564388	0.11730860093470472	0.0550474867335861	-0.43709340808627173	-7.991801411325498	-0.375714346541555
251	0.19555808563885455	0.10525828957391654	0.05595232562032078	-1.6923952006491338	9.09202535243933	-0.6845921390913265
252	0.1916282673653179	-0.017403131960215028	0.052148373123010267	-6.15995296694527	14.636738667626704	-2.5948695857882877
253	0.16341396899043373	-0.033649402374034666	0.047725537422977034	-8.365216502927593	12.116780956040332	-4.858229172195633
254	0.1438403346583744	0.07960943540239618	0.046293616749205596	-4.904365223120376	6.623779147866793	-5.381113215069702
255	0.13162195457107037	0.055251428390517665	0.04667151851326164	-4.995164031698636	-11.565358469162627	0.026597869606626676
256	0.1342334850133575	-0.01189814458107201	0.05027001765455629	-7.348183019365998	14.533483628767941	-1.7393296577311819
257	0.11759188440143571	0.09248122055673891	0.05210734855813358	-2.768659091901013	4.9592163094166315	-0.44332852403411155
258	0.1527508253041062	0.004138825256251921	0.0506779161644617	-5.913234682409294	2.6287201343590856	0.37600408193835
259	0.15220368871897572	-0.03551854598763325	0.049741775541617385	-9.16678650117219	7.971604900688649	1.3040656953036514
260	0.18404778487345372	0.009801604363720504	0.051195011212026305	-3.2548510655421943	11.25556224269933	-1.5643647915329013
261	0.11025455913797463	0.12511995189892144	0.049328888764241734	-1.6031693050663214	25.477177675101036	-1.3985174743095186
262	0.11815885028195838	0.06917942300597302	0.0464379426554825	-8.474502616783678	13.721055650130754	-2.473607351868072
263	0.16697672420481405	-0.004526617689107733	0.04558649541732109	-3.907684146744507	17.020152934208436	-4.111136770948575
264	0.1393651433753209	0.1212187752341449	0.03662877529486756	-3.54566037405571	1.1553397307963418	-0.9214130011510012
265	0.14735577475109868	0.06945280021264441	0.03794858957191113	-7.0609397880988825	14.711375338008743	-1.7609818364516951
266	0.13212749670567628	0.03746843112484424	0.04090363856977819	-5.475957160927914	7.6723070286773725	-3.3514368397828718
267	0.1611074499930615	0.06486139762624289	0.041089816530576424	-5.733745984405655	20.110154694748484	-2.970062109789822
268	0.1535620450254932	0.12640385170023363	0.041758564049192634	-4.677188995211074	20.983501290359683	-3.7640432335345735
269	0.11986094682829138	0.12841970274562017	0.04261701068950198	-4.06087544249677	24.703778055412002	-0.5963704024944495
270	0.14716499881103912	-0.03555944643179401	0.046232705884978055	-9.080228946756874	2.337480057763875	-0.46091442598327986
271	0.10349910765227986	0.032480580903938176	0.0473110967857713	-8.367886914673134	33.33629841789414	-2.164717739188725
272	0.12484541247564188	-0.001383819673096337	0.03728581595983819	-4.9282285638175525	26.221627405495227	3.1342555470586766
273	0.1785884444813303	0.069249291096367	0.031324561598149225	-3.718421162346527	13.625440321487648	0.5048712116974474
274	0.15573760561717448	0.028059197251062012	0.024351400087546105	-8.264318146161974	22.75692450494049	-1.2248119153456969
275	0.14421033437316436	0.009557739110681772	0.019163846558029336	-8.144986905846238	3.670051125359702	-0.6924619914235044
276	0.15776738271775376	0.10419949124821834	0.030579619069758947	-4.557581658579022	26.247538442018786	-0.4006076913166575
277	0.17013719045275555	0.11943825246929968	0.027243109096330046	-3.1132823553952487	7.007645356866527	0.30798181505808614
278	0.12334813900809634	0.07456258062235457	0.01822911700523204	-6.963456081119682	-5.3845571997924155	-0.06577686742163759
279	0.17460673279411082	0.06775788857439118	0.023207768183753363	-2.515231032761191	15.048738598839638	1.080490423121014
280	0.17377747503276628	-0.014265174208349315	0.022048937510351894	-3.6331468524680313	10.3664869493646	-2.3362703960516815
281	0.18000551699475437	-0.00215371262556327	0.011438220871637653	-1.3051480976405527	18.54100549787299	0.25694857092224765
282	0.12659214317344608	0.10894652924352145	-0.0008199338627322608	-4.186673083977469	20.19993475825052	-0.42338306846082624
283	0.1926090328845912	-0.009978852109102501	0.004501498135540009	-1.9888845285053611	19.246480478508616	0.9638254658446571
284	0.1391783690251758	0.028280705841654125	0.01672999546135232	-6.289758172423721	8.460737495117009	-1.0117009855852037
285	0.21033435728189906	0.031065697204568237	0.028957835902348773	-6.93106994037139	1.5282460146848562	-1.1296696665042665
286	0.17478303429531544	0.04645995692650535	0.034050018755165425	-4.567173908474205	22.76913357274401	-0.2750176692619365
287	0.13657322394226365	0.18332801637523144	0.020479690246699343	-7.0649381966543405	34.020738123072434	0.6853743553086669
288	0.17032575707739853	0.15500156792318293	0.008108942410040006	-5.069768287124731	6.353120616341567	-0.9496168795401301
289	0.17868591136489378	0.14422753898654422	0.03498096218975112	-4.9669010798103335	22.032001674894623	1.1740880876933832
290	0.17408424596102823	0.1864766363133432	0.03978575136530891	-1.6459558351858834	21.92028336092514	-1.16082206604692
291	0.10457982604088623	0.092631064813541	0.07369306554378852	-10.352560388268762	7.410016954834231	-2.4876206092706252
292	0.12324396450985185	0.11535321905794271	0.019261230787714405	-7.928651402832915	19.7737850315029	-3.025797137707517
293	0.14595744975619623	0.10271468537332558	0.04090676170609661	-7.1794477359831195	19.2862130225665	-0.5446887405072234
294	0.14557018904643784	0.06365742117613908	0.05186637722377549	-6.6381595633513735	25.369233252335214	-2.0560386091714915
295	0.1905134269857169	0.0034779613614698	0.05664055410181418	-4.414368163585917	22.865876344186255	-1.2975497932395046
296	0.13966531343297456	0.06012784025869766	0.04068175097382198	-6.49910204788883	28.513163936108903	-2.9291165682860862
297	0.16351922714131642	0.07648012383004833	0.03699273791421295	-6.099492086113123	10.39605687784376	-0.09814985213771614
298	0.17373560912529543	0.027128492973984758	0.04291168789192649	-4.5519695118871	39.22778365361806	-0.6853365076163807
299	0.19290822424732254	0.09923075802275767	0.036482635097714156	-2.533834796736981	34.427517588395354	0.10589797192621483
300	0.16530603002737887	0.13937369685238044	0.0512761370769559	-8.056377178992257	5.077061432969884	1.6279909943360347
301	0.1649973611397881	0.1776725053988142	0.041746703516038666	-7.84227499038109	12.889423329471416	0.08765750436325048
302	0.16424974234771766	0.0027581384540399795	0.056408369356775734	-9.312924537457098	0.031069233026259635	-0.5710357100306781
303	0.14526138741280534	0.09983548066404355	0.05805689480597745	-5.956276900888993	21.863053450337087	-2.270948325625062
304	0.13933852506172117	0.05952525818202243	0.06357847765171223	-1.2254626893543636	8.353131681134176	-1.8266970702237642
305	0.13461270367612818	0.10810743558521758	0.03191150136306789	-7.691371019786794	18.595209299983555	-1.1168205484660145
306	0.18001074341560538	0.09703548204702951	0.03185467519962128	-5.023240124481773	-9.133280235438999	-2.3165527148324503
307	0.16041764739589498	0.08452927323016984	0.047886991060705514	-9.479209320400326	24.392801027622646	0.9875395662128175
308	0.1548619986362036	-0.0010806589631530278	0.021978449163898406	-5.568448212276602	30.307565034452683	-4.043043779115726
309	0.14763219903559538	0.012692936239737936	0.03726124117328457	-8.0925716382043	-0.48856990924601823	-0.2584687936576857
310	0.15212859548309268	0.08144485211762838	0.02098582597552811	-9.890346544919488	13.186344440463683	-1.7600431843829496
311	0.1415986587305968	0.05359068880102846	-0.012562127699701045	-5.538447172671517	22.502116137965317	-0.04417589043826568
312	0.1357431534507773	0.05363285362905458	0.00600511947478575	-9.504054461039711	21.56570951003845	-3.633714675060927
313	0.1674558151319131	0.13417610323682794	0.0041669016114578876	-7.222092318152841	8.336601586800548	0.9850696900080606
314	0.178060224121196	0.07003733725856877	-0.009149766440554477	-5.5382894503808755	10.90244633808821	1.0332954343691862
315	0.11983093965540864	0.13735674471163495	0.01944349589709409	-4.100657244234404	6.866506034830478	-2.6649503701725483
316	0.13179420083580876	0.1313957441221014	0.017675954795220928	-3.740620913084709	34.40910008201581	-3.4776723272666454
317	0.1674722286467944	0.11070012026528639	0.03504949873995782	-8.753251476996438	20.47878829168682	3.2141721854188083
318	0.20402738130821424	0.10887473296190822	0.04894320892386361	-8.674669179878043	36.883574374150456	-1.9040388260655778
319	0.14439845979099375	0.0907197524860177	0.06670159064530695	-3.1943183201358787	0.10676734871768213	-2.8264000462120618
320	0.12365451654725107	0.09268665996529192	0.060700011104786636	-5.655576209741827	14.486872079237902	-3.164581027123614
321	0.15969008336687013	0.030295812681807234	-0.006762291642686779	-7.189776144060188	27.106774588918693	-4.137906076401475
322	0.20208068767097057	0.057637882741181416	0.0008215833478331311	-6.479513753907748	33.515682301762965	2.7855239405122822
323	0.18213207181609753	0.06231503471765862	0.03175560157894362	-4.370834399117443	25.157008778293836	-1.1165880712702507
324	0.13675084061728832	0.02950184270975917	0.04986580263616534	-5.966712262708273	10.643105621896284	-4.391268346841726
325	0.1742405316283206	0.0810991485011049	0.00745055339440125	-6.611641832633751	4.717154540024295	0.8556691707663042
326	0.14939024791980487	0.08207814659812222	0.01441106685413562	-7.513035005970452	13.88272534676237	-5.876277102874892
327	0.1321871751086277	0.10919433887352567	-0.03167559514969667	-8.007112744129245	22.760325447048213	-2.0946231775829185
328	0.18782081755204363	0.11821767776507412	-0.027468077915359282	-5.147709532766102	16.52812153071035	-2.9049766248382274
329	0.12478434822307008	0.041264004047664234	-0.041655846452779824	-10.961312338938969	3.4050623795716004	-3.894849724384425
330	0.16583055255129986	0.10053331292027892	-0.033363584978418716	-6.387007733595413	37.10099403170232	-0.7624353525962368
331	0.16066900228649658	0.08478487090791424	0.019403030938278897	-5.753148522093551	23.746082545864375	-0.4876211599933634
332	0.18961375709039816	0.11241036267355545	0.03686587086115017	-6.6492765062862045	10.99966192199998	-1.4401870323751196
333	0.128880873243381	0.08096895935776316	0.01611128608098223	-8.91196030808439	2.208685120054095	0.07066487343827896
334	0.13794700124561723	0.03542437118469023	0.0379131288109541	-6.3623667610621375	4.912985409396083	-3.4389387956770716
335	0.19392542912411073	-0.0171060173477113	0.06181344314715413	-7.238546726898029	25.74371833966531	-0.25917575889438327
336	0.21719574623867136	0.032176503352659994	0.06538407048492031	-5.893898066677339	4.515882636277066	-6.321733941106661
337	0.13732078368969441	0.08962881822855535	0.032545201836375416	-7.144247031510085	38.360619424035626	-0.9327617496735134
338	0.12682923615894182	0.06901647291985649	0.040187892930158974	-1.1590226415491316	36.94574398147967	-1.5550778623194546
339	0.14659927234023884	-0.03346040476041954	0.05279294959244715	-5.64600848163513	22.660579141554386	-1.8082905439418995
340	0.16134625709397088	0.10795473966935096	0.031368738333144616	-6.166039877996213	34.81341080943185	0.13956667419768123
341	0.16174205653906568	0.12323724096602502	0.043254729991890936	-5.40289813495047	30.15992056478628	-0.809644260337228
342	0.10273028123539124	0.03797776557288293	0.01762063867085735	-5.9348302095923025	1.3479432558476494	-0.6963113330761992
343	0.10000650817741039	0.0380892975695202	0.03704348746071863	-7.234796334510617	24.33994068103386	-4.0507593087113225
344	0.18719710669451245	-0.0255671749542212	0.02781244110556466	-4.087354928748545	5.9752092750373444	-0.35517901424567644
345	0.15321764599330456	0.0648260055066192	0.058195400750656365	-8.567773006748903	27.85758949596412	-2.617034945196408
346	0.1784616927936889	0.12178626886646884	0.03444328658187672	-5.183696472365007	1.6216792081919715	0.18910707883845568
347	0.15446791244607183	0.06730382267456038	0.06513416521314705	-5.914752446634816	6.108147107189021	1.103774578610767
348	0.1679851349095327	0.15380526754966145	0.04438580079742535	-6.5429992980003355	3.3647274453594607	-0.2332622575325448
349	0.20160526179745908	0.06820099494788383	0.0331536673462539	-7.09647729597468	16.470625264655165	-2.1645918164968467
350	0.12840709984631898	0.04994145197810314	0.01354898939744361	-2.9065491151372806	19.4258960275656	1.5818821343752698
351	0.20333181675141673	0.13723597960164938	0.01066985750762909	-3.7353105423454838	19.57964039328721	-1.3887093896363953
352	0.14940613313049778	-0.004608325204885674	0.061724858731485116	-4.827696750870336	12.615769526422277	-5.7080270707794565
353	0.16772487602999447	0.08105642962263573	0.05274593241234218	-3.1232603320600307	5.634219945269522	-0.5647564152742763
354	0.11558518875619833	0.08118547504240667	0.062381381034082035	-9.533158776035757	20.943729023432073	-4.684145553912831
355	0.1637791179541591	0.09807983994755318	0.057012878054978865	-5.021566809850019	-2.401682439393968	-0.17337835424348835
356	0.20578908664905654	0.13086291808700615	0.046157553812998575	-8.120517858720078	9.601043582459281	-2.6235618911904615
357	0.22619747135220702	0.031571518818774874	0.033341680120211103	-7.773627848585854	-0.30328762787682273	-1.1190814405692673
358	0.20795415820307966	0.09424568220432278	0.006675801918651268	-8.20121535846411	28.151951953300728	-1.2117071306901928
359	0.18960963328040215	0.0733125025684419	0.005481179065707376	-4.583601077172699	25.316475041853238	-1.2607956254930794
360	0.16340985613635206	0.06164683553829101	0.06432607495390451	-8.269771085333824	14.15529173887549	-2.8398013155758792
361	0.10858924339529342	0.08067845144127264	0.061542683949318805	-0.9358634933550923	14.134087482072562	-4.122656383455404
362	0.13619491419518806	0.007040473951833132	0.040444184058999647	-5.560969023766441	7.949423156023922	-0.5265447171215417
363	0.15971937403714248	0.10765813538617916	0.015352952415772052	-4.346853669437411	-5.451694157724296	-2.217130172032157
364	0.18972046907921392	0.15541216333911667	0.037760088280923865	-6.781974489921189	12.900634440501582	2.521313440024136
365	0.14799831335069819	0.0423323987625951	0.044509182759057256	-4.972361064813266	16.531200258743674	-1.0174693444937029
366	0.1395623141769889	0.05726209407613575	0.0437532038456288	-2.8114900120486452	11.29486962788565	1.1274082173377225
367	0.16213317052676368	-0.005291519707586331	0.022687793741122987	-4.274500964481481	11.539606536554405	-1.7098461324973184
368	0.14421318058150293	0.085292857569337	0.024086653231441043	-5.899994557899393	10.834669366055849	0.8603811320504127
369	0.13441192946465652	0.11858491604864149	0.015580644445720503	-3.8538419213382697	1.3641626982421657	1.7428915877077924
370	0.08718258843394508	0.09519490704034708	0.027785120488197236	-3.817030887878731	14.342865087117701	-1.7681262860777072
371	0.1279539184671364	0.13729309623323876	0.029637010223852265	-6.969707141494865	2.821538571152615	-1.1768581982903432
372	0.15388955465454662	0.14550361923270683	0.041469275112558684	-3.5640152604183624	0.6904164998847717	-0.17070452686718554
373	0.1418018139018049	0.08031772683992176	0.03399775244057452	-5.918512740514561	23.709053648668185	0.7293050275039765
374	0.09069224982442839	0.008937585310125895	0.06408264668407593	-1.6722371399594684	-1.812273066311973	-2.2502391809785944
375	0.15038414351396936	0.07237151847255849	0.030844807864370563	-6.622713909638688	12.073647876048417	-1.9850788878039345
376	0.18285337101703475	0.11550382557245989	0.03803863307878791	-5.850875982430395	10.226639676385822	-1.295294688069701
377	0.1665787116505445	0.10900783931492983	0.017760368785428717	-1.7206436098511895	0.8587519783805481	-0.6832469238194968
378	0.14522751915329282	0.0693029095871994	0.004469360320198675	-1.2154911626802938	31.024719454663554	0.09759758844431231
379	0.17588559991086455	-0.00845633506677599	0.01251220087523659	-7.108371625793173	-5.811799672669736	1.3031779135625636
380	0.17172233144589422	0.1129809197090833	0.01409062702702047	-4.72383371158187	6.302811942207292	0.5910971446209393
381	0.13558998719106027	0.12842938845134552	0.029864072633351862	-4.069845540302815	28.27917760201529	2.1174591514297165
382	0.145547871116848	0.057340731123544694	0.03716606632931449	-2.9211031212260274	28.710768539490214	-2.900373984289348
383	0.12778832452168326	0.06836847875029999	0.03859748046218632	-5.562199569938635	15.754198886638562	2.9340860720216493
384	0.2259240674382026	0.0789374840396872	0.0313646373208122	-7.981745891251127	13.67636950881299	4.057859167322662
385	0.2042711281027237	0.05254140466680349	0.029584317726852244	-11.565027690306994	24.999764512326653	-2.0561661763886634
386	0.19255042051850027	0.03693238497283999	0.023638742439091472	-8.887087202089521	16.891259939097242	1.475897236408566
387	0.16385894072619991	0.05660171587291616	0.03529354969594925	-5.355351680129081	19.4807043908233	0.5672627796407779
388	0.19795501583075364	0.021662699491778237	0.02758209546556398	-5.105534904614464	35.51485390584355	3.727445756178775
389	0.14340359199097436	0.06897542681304919	0.0229371893284763	-5.024470118829252	22.387255059910203	-0.3169416270641273
390	0.2029747727019074	0.05602644160672221	0.024197615907117345	-6.8364139015412055	23.500214986436017	-2.2278582377711893
391	0.16483840076692002	0.04321061590504088	0.03274632855774094	-8.896045256278839	-1.9541775268894432	-0.8545277946837411
392	0.1652340359324877	-0.005000178274773365	0.025424783596645392	-6.988104007502721	26.741292617008465	-0.8452578028071749
393	0.1982016728456868	0.13717884599228028	0.02608623548157864	-2.5099587557926926	26.995165953749684	-1.4133938932394396
394	0.1613308202760215	0.1093724911822484	0.025752096758888485	-6.410353238321136	21.460169239607907	1.0536237752910833
395	0.18122308214385938	-0.017997273419396095	0.02199603389442713	-8.357500371247182	16.826300262588603	1.2217926681944822
396	0.13512293696752678	0.034137229967379196	0.016652188933919638	-5.9035489811743345	19.763900372767004	0.3488844762323558
397	0.15569954974567374	0.14839539513268252	0.06209737702108895	-0.10193363209619419	8.59592432887361	1.874262770778202
398	0.15443950882361507	0.09492243495551683	0.07150866580890322	-0.8921832635812197	6.926830781672722	-0.4596361317523836
399	0.13693194205942932	0.11335619882517933	0.07045108077288346	-5.68502783045015	7.252214631225699	-1.7243387969921964
400	0.10891818457850445	0.14250237925837805	0.06502579492052675	-3.8892125533648243	12.46782306687015	2.0578044535868187
401	0.15458606200976496	0.19250693268476488	0.054235259644291545	-8.609697235656036	10.768457591029561	2.346464538353875
402	0.051085958536766535	0.06593942856662738	0.032262346838981215	-4.734213587667787	13.589280650867682	2.823678684149402
403	0.2131376161282333	0.12847860855199425	0.012202030328482827	-4.538787858833732	1.4196314739412206	-0.7469230512921504
404	0.13172890439546797	0.14007980637857248	0.03821638342319361	-5.613347820219162	3.771128599921951	0.5994619971899579
405	0.07658276393655575	0.06080750103888948	0.04754310953253641	-6.434889612005561	16.585139939497566	2.877472050779112
406	0.16039875739158177	0.06712091682365329	0.05072887933193011	-7.659897037401704	29.34877032501885	-1.703322697195649
407	0.16241888094731038	-0.06048180714796511	0.04064106942658288	-8.036035983905377	-2.2327703906204928	-0.041225776105478916
408	0.1586799457722868	0.137024781865158	0.05019143252061613	-6.329127242100989	25.42324987005014	0.2318857288033205
409	0.20920003779332258	-0.00837790166644281	0.038561573202378505	-6.752217662021148	24.8885736635547	-0.8191560416496283
410	0.22216816156227917	0.16489305962472633	0.020030149291310917	-1.9125477976645286	18.030603153871056	-0.5468572021585888
411	0.18331167803196458	0.1493811013675571	0.009251575739270334	-6.428759922906126	19.54478966240723	-1.3669225370682787
412	0.1743475377356727	0.06751026704123263	0.0248636782578856	-7.746422148131459	19.521055612963192	-2.787183495917984
413	0.1777665710195576	0.05014357657697446	0.055744907913543904	-6.388557118136082	21.602101990240342	2.1551092376312457
414	0.1651620754984247	-0.02596891187007931	0.03761848108313088	-7.7286726374900985	13.836238217681112	-0.18979012860005115
415	0.17948086613536768	0.14033820996712085	-0.003949903163942805	-8.516202706618444	0.14852153695979822	1.011703910751986
416	0.10670456020473981	0.056428252041264435	0.009561949073677679	-3.5693545187848277	0.9694773925597207	-4.089215811092927
417	0.11188098316671989	0.08597515481038656	0.06133212531821679	-11.05407559433308	24.820211450284837	2.7048451558950575
418	0.0825431547435386	0.0722083583636986	0.09085291110380629	-6.698549204455482	12.034451431482372	-0.8181667586625294
419	0.14544397973311432	0.09670167209831866	0.015930467543535463	-4.256167812415293	0.6161472995060979	-3.1496986244094343
420	0.17193802246731954	0.07901189628698595	0.024464386178400632	-8.191204144102324	-4.075686553505424	-0.8677918013642524
421	0.13555670836478845	-0.03957124239584152	0.03438285183596053	-6.232132612969892	17.96898147315295	-1.310724363893798
422	0.17315424275763466	0.043732960339888466	0.039297046920057206	-8.332170776604789	4.0033817494869	2.170527102116332
423	0.1889486268226353	0.05834251093593978	0.0368378819398973	-5.322477126347118	29.987435609439014	-2.3484367112507125
424	0.18920456208607386	0.07934652671526453	0.043336108335388424	-8.198546596845333	32.727989128634896	-1.3913733567432405
425	0.1531608531402444	0.06977640417977828	0.052558426017175426	-4.129347518882166	10.125219623735909	-1.9332317750252228
426	0.114104343201429	0.13231822804990598	0.019759595769183017	-4.65027008323297	10.52592517200737	-0.8605499126152496
427	0.15868173077423622	0.14296531296722348	0.022824091655687696	-5.796556592796567	16.145291725695223	0.32761307771236664
428	0.12157679522590603	0.04340691192519548	0.02834311612165988	-7.972679719546391	20.395201815669026	-2.3620209333340583
429	0.15150153743722752	0.020806187746126303	0.05266356608152511	-5.8515229045189425	11.868805977478743	-1.1675396970732326
430	0.16847215914859923	0.05618681087406471	0.055344720091540386	-10.008795170681312	-3.7562994254316773	-1.3126616695557722
431	0.237735680972554	-0.021028809957097674	0.053101717199101194	-7.277313542359782	28.579384915546857	-1.1148202955011248
432	0.17965343312520218	0.07343514151767574	0.033764796747265756	-3.492313627378052	6.412816849023195	-1.706574161395047
433	0.23671601352307853	0.04970632502506695	0.03775221980423172	-2.2435997566547887	33.11803779209571	-0.5944107634884284
434	0.1647705287096492	0.23819683519833018	0.01802754042251732	-5.228663941774006	17.608325793205125	-1.7443600228482845
435	0.12265850735588585	0.12805723291925097	0.016216223687368643	-6.341971332107282	24.331376697890214	-1.873601979838972
436	0.12724657421253344	0.18584972340420747	0.020661340195122384	-2.7565936469763503	18.89343408038028	1.0255567340437215
437	0.151548485076044	0.056741418226070914	0.009706754983137935	-6.721947690963787	-2.3714752476766896	0.19374131886476162
438	0.1677223647429187	0.02771273419097494	0.018473980299837045	-9.276948647950595	27.26246352932783	1.3557173287131041
439	0.17061886065445636	0.1250417607844022	0.012520974294715125	-4.984567117796336	23.651123174975954	2.552858313873864
440	0.17108059544067108	0.002870744219296284	0.027346780674658875	-6.099219819171829	20.903736938764222	0.2244955046057733
441	0.14772019170172682	0.08045622703637127	0.034956070629894254	-7.573148274395053	14.592193994620501	-4.091451014008511
442	0.16081547123090323	0.056444638797710195	0.018577335093271224	-3.451300164982848	-1.8466273942082632	-2.0153025231565556
443	0.17768656730703478	0.17647210451116097	0.01141523690643033	-5.618212927322545	31.39276061963635	0.204467536785232
444	0.13135423928927378	0.09194328479509578	0.029876837742285986	-5.50843964732051	15.980126779451236	0.0923771318698727
445	0.21161466274616644	0.12882575299010535	0.036975250256015064	-7.91929959826234	3.4251317781806847	-3.35709358880682
446	0.12381264879787263	0.048895043526825666	0.014266138296720443	-8.588649578652337	13.556974137529705	-4.63797023912293
447	0.17205170641052156	0.019413765642838574	0.03422080293839054	-5.559154902272674	36.709984742630446	0.9421307908007223
448	0.14362740220796913	0.0902412526773616	0.023433450790380835	-3.6210540312839092	29.087605671107426	-3.973394906116587
449	0.15051253374167434	0.011710258570923643	0.023758019929611657	-6.6405245299403175	14.283265660382284	-0.3768093489088248
450	0.15714282282430309	0.009241844931802703	0.024627283545286843	-5.456493336780111	8.070213840829698	1.320615392177683
451	0.14947773431707662	0.16872667792471402	0.012801832784602764	-4.9446400272718485	28.498228013878382	0.45447367658812177
452	0.14344678530334434	0.028293247679758757	0.016728541426186714	-3.9671620802555165	-5.897239938063445	-0.7770443559319854
453	0.15566237509987843	0.032969414415980766	0.01145400113536625	-6.682886004660344	23.96758088636754	0.48829340172130237
454	0.10048470475493856	0.05156487534354215	0.015041106483979461	-4.553874482412252	28.446932842791828	0.06500981447288227
455	0.1656344437945553	0.047725892459718304	0.01367178451043087	-7.765496937452376	39.165032608796814	0.7319504716265125
456	0.1948164493651524	0.14030129120628415	0.03879401671181486	-1.5291397439748606	41.13653738538323	2.5732502772641324
457	0.1419621186621316	0.032239083227287066	-0.007382631642954551	-6.890787833111386	10.107187107720177	0.43853386594307686
458	0.17325373691420065	0.06097798798481057	-0.004918620216126693	-5.079447004301955	21.536181506486095	1.5533797490280572
459	0.15288620405480435	-0.07720885844607375	0.030890551787615073	-4.274611626803457	24.943326850073163	-0.23442967246214752
460	0.1573826877510745	0.053473235692936126	0.03151585137470188	-5.001058270327025	14.890406989278597	-0.34555512338522215
461	0.21570590865482195	0.12084836691426627	0.023169668795194838	-4.911611602114583	22.621495754397493	-1.914385846253627
462	0.15702008784082194	0.13118514311032134	0.04455789929995931	-8.15763162466702	22.393903328113467	0.08798197305741762
463	0.11312851088258938	0.022699926982644753	0.06108531789075056	-3.103958626884935	46.969914144546586	1.7437513742568433
464	0.17675816074389472	0.010263029462677209	0.038388704396411955	-5.781448346198691	21.63383229360544	-0.9439624727747145
465	0.1566675044903883	0.08391848742396703	0.05574391056126528	-7.7240517250489855	11.079643621552872	-1.5735174837445887
466	0.17523213056973955	0.09112868556463295	0.06163011601013447	-3.685552567566409	19.144838584369595	1.7454462468311578
467	0.19330310361918415	0.14347041325290866	0.0627029781874056	-8.075491113201956	11.50697544538914	-1.2378493404509414
468	0.14359097340066124	0.07825696252756005	0.0497751020376724	-6.634698722764774	10.852784666559455	3.0226733774405927
469	0.13914955379053934	0.008655124028199963	0.03277223740061697	-5.8696616720626515	34.955179604055665	-4.162322346466039
470	0.1604337181646023	0.06552757507450727	0.044481663607964614	-8.184229754911547	23.07739626787161	-0.32924329894326887
471	0.15249702209226412	0.10702333708839556	0.052411195489142415	0.8126911880222653	18.771804658415434	1.0770370824642792
472	0.15520617184911803	0.08046522051096915	0.03451430889123773	-7.819999158348212	27.824592804007697	3.1013698107817067
473	0.12924759351974835	0.020064281904016643	0.023813628638497	-6.906024647936098	5.0801683428799205	-0.605237323075135
474	0.1511964184611188	0.1906092039389225	0.03697161643324886	-8.834443443538328	0.5900178573750164	-0.035026638032201414
475	0.149254734228913	0.07352507775876435	0.009679319001495157	-4.304205329911592	10.099227329947144	-0.6494242737591974
476	0.0889801182861312	-0.045202758815436415	-0.005860939320434579	-4.479956122404797	20.347499952616644	1.9709511797988446
477	0.16091784414005597	0.05799906373798235	0.005729847563859717	-5.82544131788141	-10.792137567118298	1.9873177545897611
478	0.15860656413501606	0.11732983106476777	0.010784058643684816	-8.823144799648261	27.164412494094474	1.490645316449536
479	0.08272440997955877	0.03796214356006049	0.06190811087777773	-8.81450455386204	39.753204767334644	2.254264178240808
480	0.09864184389809845	0.09538285408999242	0.008932372027473138	-11.840343876998764	27.464975464113966	-0.9204275246399083
481	0.0617992881706156	0.10402458537371934	0.03761648015326363	-5.292662029654844	35.08868087380751	-1.4772505524090922
482	0.13973487891223763	0.030288362319708967	0.05646703138990998	-6.239542580445815	31.35441672375154	2.2323703026573396
483	0.17149041050239663	0.005057133259685459	-0.010412269935298483	-9.403138974474356	5.387071851746751	1.9286714390946378
484	0.13911892342872342	0.029634551155442772	-0.00252525449410438	-3.4546254287149303	14.758152384103258	0.36360659548165913
485	0.11783923229441311	0.04505476808972052	0.0178483395084233	-9.929140011533931	19.71490121777693	-1.994597731583927
486	0.13306859585782554	0.048219347777060884	0.014008757886405283	-9.04338329528275	-10.908935678555391	0.7700063079942558
487	0.1227121880975622	0.1346834632185127	0.07471217393424222	-6.918790021872619	34.458671021442825	-1.612092466951607
488	0.12629690093553803	0.08310256145055414	0.06534868791501776	-6.218880050187249	26.36956971092867	0.2097072754526957
489	0.17080148662062727	0.07990848013800994	0.0395568889775303	-4.806820294573967	4.368580986140786	-0.9818657749257058
490	0.18459747065140658	0.046757619796070696	0.05352153268247442	-7.658316913172706	32.989036939362045	-3.086626311975632
491	0.19960942644852564	0.03557726047414367	0.05812052060886161	-5.0249662858048385	26.608501684693337	-2.3192154989487714
492	0.150903538581164	0.12291735781033074	0.0434129679436918	-6.942154679430187	26.223821055860533	-0.10435271583102701
493	0.1706265885238978	0.0763121512251149	0.06046866789076091	-7.220213605653851	16.375306391932526	-2.7981123139533075
494	0.18659876741540057	0.09185062010902738	0.03078109559781696	-7.191780407589406	2.8779766659618717	-2.728315658449997
495	0.10561303211757413	0.07386755618746739	0.024395474379153487	-4.258605508434996	7.506948967563704	-1.4164203663744996
496	0.16282319216833527	0.051314205565952564	0.008677168032334173	-5.052770125177021	23.88164231905473	-0.7077699242026458
497	0.1813642752289904	0.15982028374114118	0.014738067705149453	-7.205419306949778	14.526870390455633	0.015040219863130271
498	0.14798096118607224	0.08457743329533425	-0.0029518779787261456	-6.438712548648107	0.0559165954140059	-0.8205618929818218
499	0.1379770351472188	0.0515066950074735	-0.0096471203424189	-3.8945867516041877	27.58868166492499	-1.3749074930040879
500	0.12778480099900155	0.10570950833745907	0.025843170071672993	-5.383550028706167	16.171813558251	-1.5853606492747767
501	0.14556860652320613	0.12734491085005883	0.021520739316055602	-3.751747967463391	3.4904772672178335	0.7399309930310163
502	0.15287019823272316	0.11879064100580627	0.05185104046387309	-5.578389865123023	-5.53603089459212	-1.4193964017587979
503	0.15400752955957744	0.11648341329417669	0.021657406765631902	-6.233614636170536	7.240582300052776	2.3744048790431114
504	0.10922605375297582	-0.002794583189215133	-0.005676534983995486	-6.997173156412508	19.64637080445015	-2.334912116645515
505	0.14348579533706288	0.11099370738211528	0.021028964386338406	-6.535319778288819	3.4398206897753996	-3.435694702068782
506	0.1832922544351567	0.06603130800299095	0.05379230178926005	-7.066982378349718	16.238913475700112	-2.676579504181409
507	0.19353802812346918	0.05333505458436031	0.02746063097839659	-4.885351373754946	-1.5709176326244925	-0.3522832308105713
508	0.18404673944267536	0.05592217755045273	0.008069395999754462	-3.528091457061719	-2.6263631342336136	-4.286158448009044
509	0.17733117043233332	0.0591988571918761	0.043633351311450234	-4.597675701591415	0.7256187565203367	-2.0240863369453437
510	0.22696168790970905	0.0574770224987824	0.02089010554496794	-11.123672388052997	18.111523015410622	-1.432939411750698
511	0.1864378964792359	0.14779272828748463	0.025481189424531397	-7.6632260893983295	10.743266980925398	2.380117628984323
512	0.17547245262552924	-0.015663398777419554	0.04387046551738837	-8.08769214898591	14.706803959588978	-0.9794718205034741
513	0.1612089514493985	0.048515445593681025	0.03954202072440953	-8.482700093150678	37.3719339818025	0.1807288881711342
514	0.1589016167275405	0.05458697291692529	0.02949709602423468	-2.116519490613718	25.49259674111826	-1.3112896481639575
515	0.17245460092046555	0.07164316866205249	0.01471614267127365	-5.39036277996257	22.68838653796043	-2.5119384144894124
516	0.15733599485431074	0.042134787720153624	0.031208306321515403	-0.563172366062268	23.604179489686093	-1.5009250179945557
517	0.15280399570871306	0.024647734771704163	0.009817633105917002	-8.824759349762912	26.31162909554746	-5.2223441218694004
518	0.13085191667142165	0.08292478298953397	0.005569833575420256	-4.2998427288852294	27.666899189038702	-0.9402329810025635
519	0.1796254849940788	0.0672379237773963	-0.001918744127314422	-6.76568942204539	19.45710873043328	3.569552718235243
520	0.16642340324761304	-0.004237168422149509	0.009568792777813546	-2.7925341387839917	7.826013306339141	-3.035429656202261
521	0.181009372022702	0.1378636993740472	0.01231282238405563	-5.644254428060884	-7.341687767799516	1.3976935124079943
522	0.15560508183727867	0.13777841065997998	0.008769356921204452	-5.532909810236345	9.762086026460892	0.3747737328375096
523	0.19115825645533904	-0.0039174969639480806	0.0053704206783783005	-0.6079164101898136	23.08750599875234	-1.1766024996217435
524	0.18648278103982124	0.15940815578034612	0.0017372430221586823	-4.682146571895932	25.21519788816129	0.8716329173276636
525	0.17505074874450544	-0.02379129584040563	0.012388676532449735	-3.972067199577687	20.53506527909979	0.4540938156771398
526	0.20909022374110414	0.0013631579285620643	0.01866213867807807	-7.104214387950912	17.588673120697297	-1.3120379401479685
527	0.14980053693584697	0.06868423774976747	0.028103997579524156	-4.05624660622406	26.989619855633237	5.812372103208862
528	0.15441137849240272	0.08388017705566499	0.043598648326456914	-4.5253114878550855	1.516017023287238	-2.6098455703115095
529	0.24709584995415768	0.08429946915836233	0.040905702093266445	-5.390695189213031	25.700862569533903	-0.468211406283913
530	0.16677782300916164	-0.001426365693675713	0.06281560255504914	-2.354411485723317	28.104245951542232	1.2255788555125406
531	0.1204510911394727	0.03211485871433932	0.03940928911124237	-6.541940326418275	31.65544688092141	3.7959405159372235
532	0.11403724995936859	0.04127393622739264	0.0695929992840762	-3.720777111105878	11.209022292452062	-0.24191493149692678
533	0.14526464012306156	0.14031495710303926	0.088241615102363	-3.1292289728795915	13.634551935329903	-4.380842682098958
534	0.16640786029646043	0.13111091921077672	0.04985781799764251	-3.997309276703293	12.706900126928122	-0.3170422515040187
535	0.1946878554641249	0.06452611033240312	0.04453679580263771	-3.8226257305215494	-10.482698524036051	0.4990799260314882
536	0.1794520171145868	0.08885942216852272	0.034968518984483644	-4.050445043304619	-9.185313584802815	0.2213410168903428
537	0.15298745853739487	0.08621675742104745	0.015315663990710587	-6.237011692228343	39.75156901023054	3.536165398580272
538	0.14627581520131974	0.15412698837177607	0.021320905814457745	-2.8318057930843565	8.973829115471267	-0.3858162482555517
539	0.19204217592325282	0.08988993062483559	0.021071664393392142	-2.546615411451524	-7.983720226475487	1.1298669731830677
540	0.19395167941832117	0.12626003821200832	0.028432912840750522	-6.387794477107803	-10.800731228478751	0.24766181758082004
541	0.18627829180370714	0.0779385817519018	-0.0057518782689938396	-8.228832989282498	14.33898466632991	1.530944879134403
542	0.08812042034209508	0.09828199131353443	-0.03394766190439527	-8.619853792990952	20.156231872982655	0.7914958609286513
543	0.1900375604049558	0.05779838099166002	-0.03331454915836933	-8.29939016956891	24.81868575864847	2.2914727405380027
544	0.12892945609544784	0.09702869804534044	0.0003153816932368204	-6.35296719457893	25.912440956636654	-2.994339490527467
545	0.18108154848450442	0.039452387741921745	-0.017292227561394213	-0.8894435372065311	15.826797399449525	0.8356289168647368
546	0.14722286211028068	0.07296461403433263	0.03587482375583925	-4.3114820201190875	10.539004356850594	-0.9585315777278245
547	0.16072412414108478	0.1302441241094882	0.05711779470011209	-6.310975633015997	26.011158505687956	0.7512657483280211
548	0.14462655415031198	0.0798972994020541	0.026737504589218242	-7.028754969052243	1.4235493860989041	-0.5223613073390941
549	0.14855009158770616	0.07523444152342836	0.024969652352054228	-2.309840994400645	42.081645945229134	4.296975718109136
550	0.18069868531900657	0.012736135222607955	0.03838433111047934	-4.156342249500847	9.19428930675661	0.23729871676157419
551	0.16553692714645563	0.0630454526030526	0.030382586360699185	-6.844352750578261	20.003280193354566	1.139343256814591
552	0.1750872319871277	0.07084293664734087	0.008918207652946314	-7.716145496805181	28.775816539604236	-1.4687830498652803
553	0.11406458076611005	0.12881511899348003	-0.0039869994142377845	-5.414958677559335	24.275285839912065	-2.9890404158991615
554	0.13530843252811806	0.04940578805196527	0.02856274457934374	-6.4278688844316845	14.419615024436789	2.5535138715688923
555	0.08838628889893695	0.12346402896288723	0.034383697046713034	-1.346690852743423	-4.724801625063387	0.532104117090018
556	0.18319803709248947	0.061561842465695044	0.05271860278039277	-7.403273907337382	2.667403657891197	1.1555951495092394
557	0.2746140525309251	0.08261738416027786	0.009819977479455658	-7.548121012938851	6.044907654951789	-1.2467847448649023
558	0.19769282227118357	0.1384854948590753	0.037498995821600975	-0.24931511531218076	24.511968866797933	2.396237356607917
559	0.2528342780259903	0.1479577424489728	-0.00280901226071718	-4.853586534363361	0.10249796341745346	2.8863357140309174
560	0.1935249272503596	0.08522244947274284	0.003652929229035564	-2.7036557699041412	17.976835083712192	-1.0603189071518329
561	0.14591243849943475	0.1962025115007447	0.030325527031929443	-4.981345820257721	20.41967497891508	2.0626286335192603
562	0.17541049420533172	0.11956428194736367	0.04047857131297256	-0.5225540022775572	9.24247854976292	0.60338546263516
563	0.15069241688096702	0.04335419670335974	0.02182028353692546	-3.6214447404823584	37.90706811444835	4.394559026618616
564	0.17013547559328784	0.06400957519526336	0.026959000279054502	-4.310967895320127	-13.010489774025714	3.2593140865370995
565	0.1398472875830672	0.11433414581415888	0.03156705283192652	0.4649058763805999	32.045741597301024	1.1334614143247628
566	0.14012505126522198	0.05797842795771042	0.02205430747901873	-18.083156866525474	-10.745053078533482	0.182044006212837
567	0.14364168128730057	0.15936758091358405	0.01628585417415689	-0.7045182392689366	24.087192044612017	0.5289542171087226
568	0.16392613809527798	-0.0476479241358706	0.040855277859745874	-7.423726915193763	6.284441337650373	0.9050638572045974
569	0.19224237489299312	0.09034948384217659	0.04416510789634644	-6.296671521706138	-11.778918547772308	0.42329338212173184
570	0.17644080138951274	0.03758824556687003	0.03454558110427344	-5.5537807797980765	22.01202930275665	-0.10818453467647268
571	0.11738805205957245	0.002896170646621163	0.04446136407760971	-6.268431137231157	17.134379269759417	1.2243977466439988
572	0.13770638891124345	0.01903604179198494	0.02794309811321536	-3.9601435898445074	3.7357080757684376	0.25505163441895795
573	0.19070012454989826	0.014331082730323588	0.020189327325273627	-4.475896778944683	0.6210047364571241	1.2811871054443358
574	0.16168652067245246	0.0644712872784737	0.026723294828817915	-9.521345840883942	11.791462090637486	0.4291698565711101
575	0.181858623571671	0.10712412407439488	0.01940317907741216	-7.318691090133446	18.230402713837798	2.3093634515646593
576	0.1556246369737884	0.07510868215042366	0.0292089657714656	-3.2957049461427084	34.871828682812136	-3.3399200478731554
577	0.1702282455144716	0.1496146647058061	0.03176573283039662	0.042168005764200295	19.0635261518034	0.9907411741436531
578	0.19353890946949764	0.048500119205415304	0.03283196650297611	-8.324078232874458	9.341182372465799	-0.6340809473277904
579	0.18611925587359424	0.10980328045310633	0.033390764354334475	-6.573832765291337	2.560298165487784	-0.027798461676768676
580	0.12750913409428682	0.07222584871860482	0.03452019552689379	-3.280288223183385	16.42796448033186	-0.4135874013498466
581	0.1811834145077276	0.04581877256709817	0.042943167844001706	-5.8216431151461565	11.371904461513617	0.2166323693821392
582	0.11131240340475451	0.15471139725180477	0.05829808016432829	-7.160008955167717	2.9376978050902007	2.133060550430981
583	0.18879810709113576	0.22590577990250735	0.06484200722270965	-3.650970185868798	18.49246555031332	3.06392049485682
584	0.1601777690696869	0.06503515729297385	0.05179330993724966	-7.065837267803508	14.676398677217572	-1.4807255888838684
585	0.1317148608516644	0.04823848417320158	0.053459431892405415	-7.361332407775928	20.67439160282718	1.9761417496788942
586	0.17700421035962383	0.1462877197178336	0.04652415261015557	-8.498570912991335	1.364750970972559	1.9692656224710612
587	0.13162615749320195	0.1067127693177306	0.041249344775792215	-10.594187832854145	9.768600654448033	-1.9176935511575006
588	0.1732737315432682	0.056559683690439684	0.011378019368439402	-4.704899762209571	5.929059173351072	1.0322763320745478
589	0.14899866436747672	0.10463224521218098	-0.007709796516008369	-7.995565561006686	21.200669387724982	0.7930179182263589
590	0.16857126397350708	0.08082558858029133	0.0400602201091146	-6.871535000152768	19.92372888467866	1.1324319557616767
591	0.16832137012883552	0.10088408543666513	0.05753177613364413	-8.324324670386341	8.663652521835855	2.7132372448119315
592	0.1840910006171415	0.009225289815059247	0.043712069436016396	-4.9806626157667315	5.838102822802015	2.286097733868018
593	0.17723724268216848	0.10879807517336024	0.045643681505126724	-5.6446887587095125	26.218515153514776	0.08822124997229663
594	0.15799940895076972	0.004448287358339242	0.0453158631050573	-8.560669173129385	26.928207388350742	4.089280273287368
595	0.11342464620841541	0.062406438290916286	0.03852354114103215	-5.85492481215504	-1.0455440208598856	1.3279238253145753
596	0.15604456795666438	0.07698235933051181	0.04368696746799282	-7.21959762889677	10.587425884599895	0.1731883097312306
597	0.1487623169058239	0.13775945478016807	0.04004685787567279	-2.576316083588337	13.348100973308119	-0.2457845892575248
598	0.08368788995006535	0.1524465011468331	0.05078560589305267	-5.347051555930514	10.27020694215794	-0.54601469346419
599	0.1516670416869509	-0.039367828510766964	0.054712612298101516	-5.0003636227411095	6.093238300822819	1.931116895485958
600	0.17320832409113687	-0.016567271349011127	0.02135893961325272	-7.262353921992822	24.186008237394788	0.36118569431869396
601	0.12706671774740552	0.043786905962957874	-0.005364485370698453	-4.922096789170909	31.4431686815929	0.5344855292325049
602	0.0883591843664071	0.10856264564544983	0.013307863770722782	-8.659975564368853	-3.139922690039062	-0.6234474690845614
603	0.24189687123380307	0.04610207386246026	0.01442237629768973	-11.835365295669934	26.63124969042454	0.2187968450386216
604	0.1977548278919028	0.07565591315348184	0.010467848426505562	-3.3685716788400395	4.499840803815913	-1.5785117406020948
605	0.1477561841364864	0.0706700217198065	0.02284091384749271	-4.551246382647274	10.161015032619364	-2.493024819567897
606	0.19897693919893367	0.06989366061884333	0.01943155291568256	2.0237278274855317	18.850167082400272	2.287435512685981
607	0.1775539022703796	0.09228369550045848	0.042698812228097016	-5.049783217870147	14.34495073997946	2.0650990666684597
608	0.20354638294462274	0.09467228498738542	0.03455656160325906	-2.253501177439582	12.68448003638522	1.0895248712373657
609	0.19088441385735433	-0.02123403553470439	0.03641351808599863	-4.273405336844886	8.029554503445414	1.5558080439291162
610	0.14564047487231788	0.12475161366006221	0.05213732039408656	-5.863825445298908	23.01702229666074	1.3250454360743558
611	0.17216618979195716	0.1651708142101299	0.05509598255562357	-2.234384014055285	33.10117401004674	1.381087589140083
612	0.16074959754909085	0.02355284106949588	0.03287769789051245	-3.492504495583396	17.967098014632526	3.8430511474801143
613	0.1702538798273855	0.07882374476007595	0.029153930886538275	-7.641841305727737	15.234289078755154	4.652876391660721
614	0.18180302102039883	0.08869918337135815	0.008143073500454574	-2.344156732671948	26.058626640243716	4.241375737015333
615	0.15966793295056997	0.12072745568570682	0.01687594943983335	-9.456379454813597	6.25735308743471	0.9230285586260679
616	0.13384486633454956	0.08711411307821625	0.03862697257070692	-4.540571774203081	17.31080617028983	1.4030180925977502
617	0.16160948854047308	0.017045963279799944	-0.006752852174407714	-8.222884985791397	14.99114756607389	2.0011000609188607
618	0.14271212643961856	0.01207967283149751	0.014245211101160768	-6.519029568669265	17.17167958381857	2.2050840890331327
619	0.10543661149562841	0.01216161677798968	0.034305860731220876	-2.226992985163411	-6.212339030965311	2.151834748294161
620	0.15266218801425216	0.0376082013950427	0.046191216462492454	-3.0868538587780416	12.164720216370286	2.8278489062520906
621	0.15667189969110723	0.07023829522440551	0.03482978677491055	-2.461917190896078	10.025128790526715	1.959494958770018
622	0.14335321999640424	0.10972527105643812	-0.009858265292330064	-7.32469398242978	50.06822521264616	-1.4362981888553847
623	0.140704427791077	0.08540609461157024	0.07385985279862176	-8.024760225130622	0.36537454525010016	1.2549272352321608
624	0.12935746020108474	0.08133043299298087	0.005362183292426784	-4.469452438305466	12.747982401064501	0.12726388130945207
625	0.10537492221355613	0.12548840029623945	-0.01620568883683813	-0.3543298808838611	24.93273371259271	-3.2481298801591754
626	0.11809758606992476	-0.03915713116129776	-0.018479146073921076	-4.578646217928672	9.945418421438974	-2.4791114906671368
627	0.15791024197868123	0.039138532760575204	-0.008541827478496234	-0.8621179638422191	-2.134531675966653	-2.368087907539847
628	0.13286509011562547	0.02940418215795841	0.0046416310264022044	-0.31963314259357556	1.4405091247463169	2.1046438169626533
629	0.1668886324693568	0.056079684584950704	0.014195985964369082	-4.008720867645165	3.8934323221864533	-0.3173692520772348
630	0.16450250033691888	-0.0022441873946642613	0.02430000389496472	-2.742806771998913	8.91554592238108	1.556907963103641
631	0.1716873698713128	0.12516268842583336	-0.004506532255896202	-7.226338061826416	-7.024901946583079	2.289833658437027
632	0.12659227817673874	0.055796080386944974	-0.008449508746370259	-8.038044187683198	10.515389319561054	2.7091460415806137
633	0.06953887330362864	0.06958012286147855	-0.0072166903879763615	-10.823328082853756	16.118636578329145	-0.45081350813392074
634	0.1485491606752118	0.021967694318563172	0.026968778559382463	-6.063780817668808	30.966720857825745	-5.034638385372753
635	0.11628672626818157	0.003993345075938834	-0.017792002213751296	-6.070578660778266	9.326679371945199	-0.8710017878207605
636	0.15837742363335364	0.02308446319689686	0.004757415774430861	-5.67417420842395	29.49818706368554	2.416103953184974
637	0.07702975472333104	0.013428796671459978	0.02149716639906349	-4.686221732192035	7.71928699001535	3.8036221907230914
638	0.09593066749678644	0.1495780513023795	0.06396888370211382	-1.454701190451674	30.673698481496718	2.0345414126541903
639	0.05868445755718024	0.11898962152217238	0.052370570119276164	-7.7788974214692725	23.09944518250263	6.432393467511564
640	0.16007461552866886	-0.009397492831877588	0.03556818909090205	-2.7097538660842178	18.466753588446274	0.2686931306833225
641	0.10979766987468487	0.08105965906513297	0.045991679552525734	-2.807417107123313	15.29213612070949	0.020824930622081583
642	0.11278381144997737	0.007475597594856401	0.03246894981931808	-5.631848573429268	11.538858093967827	1.571454509039405
643	0.11526556262119833	0.06406470226623087	0.02329139125995955	-1.3146015140572034	4.448888706453612	0.3022006280264603
644	0.12120027612452737	0.10271475261012677	0.04237577900522914	-2.149709320376107	5.017181495219162	2.184459711421522
645	0.1465619730330749	0.09005514795507377	0.06449615524958235	-6.757226122034954	5.980975606495036	3.688076512080765
646	0.131112153051202	0.1513333203765534	0.05664624425084269	-3.087177847796066	32.76418117157881	3.186159741624858
647	0.10657287462607798	0.03787832685450912	0.05984442217488889	-5.600929679548138	2.06453507039279	-1.6601505215106471
648	0.1509452611276199	0.03994033442261537	0.04515731236211304	-5.961502809952563	15.131071875109754	-0.7862165592496299
649	0.12952102175351257	0.16095054450479987	0.032450525811904295	-5.327725013811282	20.058306783572586	3.0436155850715854
650	0.1795447161822676	0.1260952719147996	0.044575449982293444	-5.681732329167191	37.05573266665868	2.8489971741233457
651	0.19670333989470282	0.12159619057904816	0.06378145168095486	-4.542815550043513	42.56272698203972	4.617656907962546
652	0.12855795745070733	0.15468906025801762	0.0629081674719819	-6.547030355349616	38.92613749411472	3.948782195007605
653	0.14873084825611255	0.06383259272579803	0.06162396748807632	-9.749814314478272	32.35519006934019	-0.9697387792364005
654	0.10813448493326	0.13325135277397443	0.046036992960856185	-7.693756606887566	24.237540805593593	-1.946610061225417
655	0.13477478502580087	0.09139504692973688	0.03529124593007971	-6.703917968086782	26.722382571335476	2.268562892120053
656	0.15270595658372252	-0.016048041720920322	0.04344020383017359	-9.420442759891564	5.000952496143478	-0.743532642988484
657	0.17174629929569285	0.05250815856737373	0.032068429929600295	-7.465709597012914	34.1180398519874	0.10626310158981452
658	0.16194972125972693	0.044352930670648286	0.05463393218540744	-10.662666963926343	31.41196286565349	-0.2125456976295775
659	0.1717217573480244	0.031578600431946935	0.043140478006265005	-1.6355700096523218	-6.789943965259452	0.86341846357825
660	0.18018311500670336	0.027887487483165108	0.029553991695329834	-2.294577008611209	14.233302071010996	3.5054643128612253
661	0.21353691632113148	0.08660658775030018	0.04635497731794596	-3.579343486505099	1.3431846588246952	1.4182679424530562
662	0.11450248974616284	0.12450864916998555	0.012368522814923445	-2.822841863801186	32.25205107302762	-1.4741149417453048
663	0.12605986203344882	0.09802571900469821	0.035282359577582904	-3.62353616104085	9.924930086403807	2.356907791868607
664	0.1857529668875214	-0.005232292878239023	0.07905952687971354	-4.671947403806864	19.296448823575258	-0.239181299792307
665	0.16534880923924128	0.11474018856486035	0.029237255244721386	-4.866759297469977	20.02276186865733	-0.7268633416087512
666	0.15423917102937815	0.07260642883661234	-0.010102682753667566	-9.895902548259839	14.37467018648057	-3.5689689220614182
667	0.15549271084648988	0.12442456693935426	0.009989459394897001	-3.4003529917172006	23.358455624479532	-2.0758902888611774
668	0.1132484745979907	0.060842934084267566	-0.005915017286826703	-1.166177294792555	15.00824830883105	1.4679799494911974
669	0.12514094801585474	0.16241741590845216	-0.0036715445300882256	-6.725660109238786	12.899476115206168	-2.5426043592716856
670	0.13753647655901782	0.05010429909682515	0.03165437334171092	-6.204514774495151	21.36857940027989	-1.198265039947433
671	0.13796955935074345	0.027464377787724287	0.042274996101226044	-9.402893850476936	33.842551089752206	1.6182709744476906
672	0.11922921165132927	0.08017774061154428	0.0326062936254354	-3.420122048119002	18.22905824795639	0.45102113627187973
673	0.16921137690693605	-0.014117033740813904	-0.009754374909590118	-7.380051211656512	18.014540965183112	2.659960935482127
674	0.19438961321895284	0.12624989912066303	0.030106798352864762	-6.402926387626407	0.013114376718380283	1.3503928677199728
675	0.14993586021851169	0.05713971903446141	0.04920196724172955	-3.7375113138032696	26.707477852555407	-2.490821751109452
676	0.15261750952535139	0.007840064932127924	0.05055213119399498	-4.097516138130186	18.42971195214799	2.8544920029431418
677	0.19462131506616404	0.17164655645508797	0.02995330039453413	-6.858722031536296	24.382685503205565	0.10904172379785101
678	0.18204501016313987	0.10857039610165714	0.03756395951247458	-2.7671123458065834	7.426163101034214	-2.672600774707331
679	0.14897249274510005	0.0776083106084627	0.03799523679134584	-5.0095716232039535	20.18077784115531	-0.16520793030884234
680	0.19003251718772318	0.007875970022409196	0.024732562141350577	-10.579826241213535	12.915627686112021	-1.002203915195829
681	0.10242893338321962	0.06444681447864145	0.013250434321642555	-10.302615202033095	22.156726886225403	-1.490815404828306
682	0.09590880310780013	0.1351812210591028	0.044324649651019336	-8.828382128109954	7.218819736770368	-3.343150919613361
683	0.15960918293457743	-0.0993705819582025	0.031773687124123165	-4.06792665334222	7.686157804401757	0.21295772649337344
684	0.15607178886685022	0.06890608321549266	0.026350651872259205	-5.515349990716612	23.485653836542365	0.5228662026091775
685	0.15737079593914835	0.027936940128089414	0.028380480645293894	-6.127431731158537	41.07737802202384	-0.13269518424950894
686	0.1561195715541691	0.0370005209926139	0.03280902533563124	-8.626492627339342	20.973204702155257	-2.353771794883923
687	0.15815421478327713	0.194369042187023	0.029713947596272	-9.294686642277515	9.579718904831672	-2.6223063132787567
688	0.1550428268784698	-0.10627895143795846	0.0402370574348774	-7.3593408950842925	25.79300147766411	-1.5359830281607045
689	0.1988724142164567	0.0743830355333627	0.03798832447440769	-4.037860663918421	21.147187612907313	-3.1735250951749854
690	0.13239040622557255	0.0907516219681997	0.027652777273565368	-7.333105214993118	9.34642148511279	0.563056479724689
691	0.13547430640003733	0.13100385769720158	0.05044916151564503	-5.740251135376328	11.422016411254704	-0.17982528652346358
692	0.11108362936401611	0.12136185622027394	0.04891589921020886	-4.953124068457843	20.226190999933944	-4.53666814245164
693	0.13414754434787438	-0.05159544090407055	0.05159742467894971	0.378445064465157	18.89117964408876	-1.061624749984298
694	0.11162889842720312	0.1282195251250048	0.05080767731221196	-5.254380710361067	46.81792693444482	2.2512265017506805
695	0.14865420367817342	0.09097634331322452	0.05137384026104948	-0.9813840279280774	32.68622237717868	0.33639661859883163
696	0.15325096653672232	0.05092584136698729	0.026637043937520477	-5.748462684355331	20.86188917897626	-3.3406706676516316
697	0.18800679291772332	0.10371241363495726	0.004616999385151709	-3.6636503955465374	9.109919818820856	-1.738510925886171
698	0.15288431914800069	0.11729904795667401	0.023948385073239865	-7.777772905228524	29.145704556096295	-0.008297469669840555
699	0.1486879030936981	0.11131240069604308	0.036679575974421064	-7.036303512698589	21.247925779447804	1.1786771950163912
700	0.15580064547595138	-0.016742233326994482	0.014841269877203429	-9.329834237484036	7.132650174858427	-0.419337771938453
701	0.1485152327078689	0.026622324888063563	0.0025960898475042	-5.832410539182871	27.72409042900656	0.8300196149065796
702	0.15597148369543418	0.14927822289765957	0.03854523430902019	-9.383735945722053	22.594006479901488	-2.9413258598710668
703	0.16502522681498463	0.05889038395102556	0.03774524513189593	1.0521000033206929	35.54823615034439	-3.3959618064197956
704	0.20724842917465233	0.082173650737017	0.018070855288621783	-9.554434665754377	38.67314622732609	2.0406448826615025
705	0.1188775159780293	0.11763451569876318	0.05065392616594658	-1.9750058948864937	24.96178614586684	-0.5467773235017028
706	0.11400490455551128	-0.028996453015976142	0.0407162773628796	-2.7309432110013168	15.99509441105763	-3.143360248228545
707	0.18653739601016206	0.05928596977268577	0.0535251268208475	-7.243552620558289	36.04153397599839	-0.06916098025327154
708	0.18284807868306283	0.10935636612754532	0.05441026470819567	-2.8818276470047337	10.499292533287878	-2.8920262061943776
709	0.14155323316318089	0.1908020638173773	0.05785739688598533	-6.804488984682716	21.204354752022752	-1.6273886743949229
710	0.1684302200665957	0.10511916241657136	0.044547114343004866	-4.220848405733028	27.354620781853875	-2.7337529233233795
711	0.13498003799630567	0.07537653304708651	0.054596079161745345	-3.782581159271205	-8.695089219352615	-0.13661008674387393
712	0.15432417500551493	0.1376428934465998	0.03892852976744394	-6.811620292058747	28.909361980162892	0.0901554948814446
713	0.20938118696502991	0.12866894233509785	0.03949418372531503	-5.394297016755748	-1.1269738844621666	-3.7465419085664236
714	0.15711764438868717	0.06166354317923471	0.0357723981842255	-3.766252167385659	25.06089628451115	-1.4110281248393186
715	0.19674733162789337	0.17053885692132334	0.030121326891184182	-7.369538292424427	23.04928777351099	-2.960687439423327
716	0.1769055339265695	-0.0015385973134186687	0.03905664662867229	-6.834975147402448	10.207923040307938	-2.0070836137039327
717	0.14762620015866756	0.03213086420793987	0.03375484727185374	-7.890311843371408	12.118236581428551	-2.7524376866968296
718	0.17143560436874478	0.082968140165486	0.024394291818744408	-5.814345628559434	23.514512314592107	-1.8808614787811697
719	0.16575405652924344	0.04618921062465445	0.021156491312949742	-4.212335659776756	21.414011114693707	-1.6241578996137955
720	0.1644103341135008	0.01630403347532651	0.031703987878565806	-6.899903204391089	-15.301576973188343	-1.901605229461082
721	0.1508557527454476	0.11109918072523195	0.03555694803730926	-6.621708399961441	14.945825058784271	-0.044306196428614074
722	0.17162904666496026	0.11109863852604093	0.06694353619244761	-2.4782175522724423	37.72045615020867	0.1881203731938525
723	0.13681989573079076	0.09483832260580762	0.04589722049972948	-4.127613008095078	1.5160851721768096	0.9541176017560198
724	0.1397167926110493	-0.015519146762107174	0.019005203115695302	-5.78179647482294	26.37506454465783	-3.0184030670512505
725	0.15933674908664655	-0.04679296550327998	0.027444773095720333	-7.104936737683111	39.11693012497337	-0.843740765370065
726	0.09421290193738249	0.04155042285088804	0.05544576551868132	-6.045236101797233	18.9152425284433	-0.07827947216762238
727	0.15786043553091442	0.10512350748292945	0.025529958748326843	-5.498259162995762	18.864503180350713	-2.5755848293711683
728	0.10190102188169016	0.08150819772066804	0.013647384390101509	-7.295406349361731	30.280973156524457	-2.360283128335248
729	0.14008600761479922	0.04972781214257061	0.030223863772970247	-4.241598335077772	34.71957225422992	-7.174306696025772
730	0.12601583456187243	0.013760965134347089	0.03934490386710586	-5.0623064869626795	15.546127012034662	-2.592307862058933
731	0.06663727439544975	0.15430705422604302	-0.0170083787879295	-5.277798941421296	16.3092799659201	-1.3194782010562418
732	0.15582432903558133	0.06949615688662189	0.042710339659520306	-4.967869554958233	10.980428203637416	-0.5094764521119522
733	0.16702400320571342	0.14995541805846058	0.041662734043201415	-5.482608673765354	20.777721983581227	-3.397471949025625
734	0.1785544946103772	-0.033741477651967694	0.04884539956705069	-7.177467059878056	1.593934605663698	0.29875085237395266
735	0.1646820524369076	0.11971973168403723	0.0293498652734527	-9.070110225876045	1.149375992555003	-2.663919457661296
736	0.15144716488053045	0.007162253803311078	0.06181890976738849	-5.51854951568409	42.63021821742125	-4.127803107399882
737	0.09579302314434579	0.0168115690865466	0.05607530911461485	-7.7785538516921235	8.187392903403245	0.032272129042006534
738	0.12962517627176226	0.05942653529896441	0.06358816165604367	-8.809958551254695	15.72931308105598	-6.4651545290143195
739	0.11591697598062893	0.09789494737022117	0.07770395139210594	-5.010434335301649	19.3832354012345	-2.155409055698446
740	0.1249791574198342	0.033452763960983026	0.0609977684049663	-9.266827725766406	39.90581327524316	0.8296178912930482
741	0.14907067155658815	0.020109620461202855	0.03053511917856519	-3.8260904725883615	16.17586590631116	0.7050834762165514
742	0.13982831211098232	0.1129083525629667	0.02646070718934055	-8.643844702797121	13.891552935668104	-7.534808640969718
743	0.138117172620666	0.07238277605453461	0.014463812710139027	0.7747523392598399	43.71529014656408	-0.38731796935016555
744	0.12588432902128252	0.09667871364888604	0.03653796172868115	-3.004687738866623	27.565872866866652	-1.6113942867608628
745	0.13097365968860747	0.0760307945716612	0.00885558758702953	-5.4387727988506605	24.49400596941336	-0.8115415475625962
746	0.16111867316511494	0.053597283574553685	-0.013030570992442387	-7.893202468947699	16.18120284718429	-4.853588602921008
747	0.18560661206335533	0.023182540521789016	0.027309690889838298	-2.0536567249613906	13.122347469094507	-2.7087185157030387
748	0.19887551727539182	0.04283308682932437	0.03976536253167413	-11.509793229127729	-17.641689255522607	-1.3255675436369376
749	0.166735556302139	-0.0006386766700006985	0.0474133652280979	-8.332906344295136	10.952072195771928	-0.980208740227416
750	0.19141337400735658	0.029568476539900093	0.03147257387731492	-6.363938330552887	18.894466092872932	-1.7157335228186297
751	0.1513353925116928	-0.017099241239128926	0.048023400304467015	-7.491305249999738	16.93714302710417	-5.357975372213899
752	0.15153569194824076	-0.03125667496909131	0.05276342346471127	-8.626210511371934	19.96256641171876	-0.8526283997465258
753	0.14461891640190436	0.2011839053603639	0.05580831127799931	-8.88317559013353	10.542607166573813	-0.2575088641874875
754	0.16532072099106346	0.07410134394823234	0.038343125796527905	-6.274471587508733	-3.686301927249943	-2.9065307709316257
755	0.20798094259356398	-0.013484910030048772	0.026100351408006785	-3.039593531583672	13.897107150285537	-2.935592216191082
756	0.11125224935788774	0.10024441234991494	0.03583076073698043	-8.37590493234849	25.188852311900988	-4.21409651930692
757	0.12876178701109575	0.11232524061267013	0.045629561501597485	-1.6106464541074603	17.285067780382565	-0.5593832590306069
758	0.17412441310527527	0.010126120830849225	0.047704403796816584	-6.6677197624682325	21.671461680807464	-1.1796584371085574
759	0.17904235194647963	0.0379643365049621	0.0421347272504816	-4.5388911888518555	18.647093103589285	-0.4408200294057118
760	0.1340457789641204	0.05355987494757066	0.04463556221136213	-5.387710594890181	14.289067685126946	-0.6364322467249796
761	0.17458329062697314	0.017463082919201185	0.04986475588985016	-6.126798323301094	9.363268908560846	-2.8588291934095755
762	0.25029331627999596	-0.0314909824189389	0.05293537241646209	-7.139200063548558	49.785975258922164	-4.07301593178776
763	0.18245511794615832	0.048218043095125306	0.05172040942921269	-6.6135526227620085	20.967795256535574	-4.105608164025975
764	0.23107200451218912	0.019659765999568937	0.05255387349933549	-6.025029922130231	15.912814143220485	-1.7790569579993898
765	0.20953391604485286	0.03337963457863724	0.053423516024934156	0.3598240983831765	3.4790458800535613	-1.875245853214568
766	0.17086145825175095	0.05783603846252618	0.05064721596277298	-6.1700656065988735	19.20767474744496	-3.0647462610208396
767	0.1383653327597315	0.0037813484936358513	0.04662774375149851	-8.692862876668013	26.41393020837044	1.253513286566882
768	0.20092304417773296	0.09543176807417258	0.04612268965062835	-4.799251451339581	-1.4377205569339295	-2.8862226270339835
769	0.20047580277914656	-0.00681993492015031	0.052911113252261145	-6.1289979510004615	7.890034356356141	1.3199616351104844
770	0.1712603954513848	0.1275104650300829	0.04590815161533111	-8.595871883408494	16.073392206987812	-3.2853755584882802
771	0.1950783180701212	0.03326641608651706	0.04356992093835296	-6.036080466557226	15.318770054167347	-3.277650049269512
772	0.1998458689719026	0.16349947457236608	0.04269852246375697	-5.1225708345268135	27.18416254607639	0.9896430230437315
773	0.2161239295462129	0.07336935162163573	0.032232598393100234	-4.807791787384631	23.11555927676063	-3.827887183332218
774	0.129131482456359	0.043987286292292885	0.04906018219594445	-3.0587638786333704	21.346140432083466	-6.319695934762467
775	0.16194577083051068	0.10918817690233318	0.01976137433147175	-5.364676126295954	20.549966432956737	-0.40317963803272394
776	0.20446790154145372	0.053448812751339614	0.03140375134554344	-2.899853656227004	12.489664650489631	-3.1781186473421883
777	0.1387702917745363	0.011071809741803829	0.022366348216369382	-3.429435236979988	11.436698856929779	-0.01873007584820663
778	0.21553030347868782	-0.008388681693731137	0.060879459670670634	-2.2310291449385877	27.43099072037047	1.1023837852437377
779	0.15482430533848213	-0.03466795386076878	0.04190177112479754	-1.2992370914159992	42.604450646379654	0.6661127852734556
780	0.11745204835252468	0.11762778207165661	0.037687071795589486	-1.5622375378671183	18.969174584929384	-2.84867744276652
781	0.16555042323407296	0.18135049389578822	0.04236347494294095	-4.016134849957587	26.649835824992508	-3.901609879305986
782	0.13654371348837854	0.1368234247733486	0.05572054980460282	-4.11560195641274	25.163828429116016	-2.548910902386307
783	0.17480573954120313	0.03128518212898163	0.04729135147103416	-3.7285916983032243	22.081151279503874	2.9064481343677926
784	0.16386249037831893	0.11393415384121099	0.04716905912395601	-0.5036836209242656	17.680817587482725	-3.21177085742904
785	0.17322522439109553	0.08391050779924315	0.032756594781246894	-4.586321540774977	12.962611978733854	-0.6531118810700836
786	0.21694454539076552	0.11125816207048331	0.028129956247446432	-5.10577924704006	23.77321319930653	-1.4499297326756595
787	0.18769067154506902	0.08834246091554918	0.031494937008217906	-9.503089005329365	-1.1463835154803537	-0.7009193094041519
788	0.17553455450231373	0.10624768198872422	0.03750208587895478	-6.581283245297751	27.237480767003717	-1.5996990437141074
789	0.2006903395640901	0.053236276843815586	0.024965076495230023	-4.463320672134743	8.284840040800045	-1.9012393903262703
790	0.16155930336141652	0.06886206805907039	0.021426842981878077	-9.83682688436422	23.412505934214934	-1.3755517022955224
791	0.180535155898886	0.07092845655696432	0.024693663873282423	-3.5387628571142526	29.50545088231976	1.8647490314487818
792	0.15743762109230758	0.057586808292825246	0.03168872261943541	-1.2336527953603749	26.68711473656805	4.462196006151338
793	0.13202891131811434	0.12844210461948147	0.04822327320968387	-1.443886575992176	12.513129470248339	-0.19361140271018626
794	0.17474794353031287	0.03561947080317492	0.06736605878071104	-4.485562896340086	10.60815607955914	0.5128374329075611
795	0.2020116131863489	0.09423181019952298	0.07317616932300706	-3.580060011835179	26.744928430799664	-0.14634686606884234
796	0.19712769065969038	0.12736074299061362	0.04718171701605642	-7.583383269445939	30.72461925092722	0.4555091408239451
797	0.1409274294621959	0.08679384246045617	0.05032143347424579	-6.887011363643588	30.16809679583747	-3.6852361715041253
798	0.1518487951235409	0.14867190807486058	0.041307914123241314	-6.914102612759397	9.967664175281282	3.486669131856811
799	0.17526426038334825	0.17484718419655118	0.03249762113659927	-4.266397302499984	11.778816925282328	2.3327522590456473
800	0.14626989802712448	0.05485889735385818	0.0363691032307548	-1.4136228604338827	-2.5068560757807514	-0.3133927769972116
801	0.1924018075283812	0.16200584719083355	0.024516595618145044	-3.241474744901875	17.769511120170353	-0.5892321073300318
802	0.12008627123928531	0.051161513319844386	0.02508286428536606	-1.2501224677478138	23.116695645057998	1.8933242416680895
803	0.2213150581328756	0.13473536835653604	0.032694605124761376	-6.6993960357860285	32.25921372598003	1.9878637168369164
804	0.14860089119726344	0.07394502678518507	0.02361566222316151	-2.347305932697183	25.592575993439663	5.285340061516817
805	0.11169686375883178	0.065495837729843	0.047417583393262124	-8.939332630724943	30.222315170637955	-0.07192679462712272
806	0.2640681967048121	0.08130214852616116	0.05575456227711431	-3.6584846929936323	16.157410390453837	-1.376477960472764
807	0.18415199858755651	0.03854290686665232	0.06983854888374035	1.7363341399530197	26.955828741837127	0.15601048139116744
808	0.1526419432090185	0.025201695207343208	0.06408180268575991	-5.073231235421456	21.078752007565516	-1.9145564788691323
809	0.12590306242229674	0.04955353664473194	0.059162900846377715	-4.837029229290466	0.585516614276577	0.5522829503047036
810	0.1198007441764403	-0.02227525241943344	0.029933655662865283	-7.48789566609773	21.095424185038084	0.12773016922758917
811	0.13310321546770743	0.049415912462684806	0.03407267229346462	-4.922910639682782	4.214491879821701	-0.3650958982223012
812	0.17178743617689504	0.11405817826823803	0.03621932036231114	-4.34925227587314	4.236396269561765	-2.670953555341249
813	0.17174135447814515	0.09183803438765578	0.03017280928349767	-3.321176028497126	12.862728862125902	-3.7337732209374215
814	0.1571349562567166	0.11515799548761226	0.05069625327700688	-1.4338868423317344	-3.1345913668239698	-1.2018507950809645
815	0.16150512837032308	0.08475721431151556	0.05714009279776781	-4.710673917445973	10.432673411449205	-2.895917466073975
816	0.13243080534302223	0.04010956382543069	0.04959323923991144	-5.0452696742173435	30.169122879459234	-5.5796869976652115
817	0.19041113471798052	0.1214447080269121	0.026838324833058293	-0.556934941628947	20.074917942608646	-2.9309707294379206
818	0.16901689210718424	0.08536633603882683	0.03287944976573545	-9.323118861568277	16.12058287291463	-0.9869985032796649
819	0.14811668024437863	0.1345023234635903	0.030529024591231742	-3.431764231757213	27.748738713314566	-1.3128778747713443
820	0.1690999212239508	0.049758913531258935	0.025314235494481897	-7.56958619653639	22.86124247488494	1.6436387831277923
821	0.17887304173191793	0.054634692820097405	0.021220271923714822	-7.144981931221253	1.61809527818901	-3.778609222249431
822	0.12782384091596405	0.06405139642959005	0.015903101134595473	-5.456934258159606	-11.18639446023217	-3.6612929813183652
823	0.11319315518498876	0.12467476655995868	0.014320439121536657	-5.921468073534924	20.44336301896252	-0.694493416160579
824	0.15469978683680483	0.05973571361524266	0.03529970778026008	-5.288429408015983	45.857963832359665	-1.0637957457769296
825	0.1532894544591561	0.16520417219828099	0.02689892190583429	-6.845040760169422	13.794755229504228	-2.35641329477156
826	0.1165194782638291	0.09371379407253758	0.03265383389732214	-4.734736795917562	34.74194201542165	1.656482801601256
827	0.14824828359465123	0.10007903879637767	0.034320192709197755	-6.984590046711147	14.34019290392118	-3.401728482300097
828	0.12161445064086544	0.2179769662075985	0.010697934189215566	-10.18824390779084	21.1327666061128	-1.3466320136876848
829	0.12096833131511692	0.14896453783959154	0.05628597016291512	-6.076149389393781	9.357962230652102	-2.8640747910388638
830	0.14197580853835604	0.08706236890881613	0.034235080903114425	-6.333522822576054	0.7312384647278833	-0.7529509538587308
831	0.13557890535724834	0.018026175327876877	0.046546754333070026	-2.0927801315438033	22.342568493238367	-3.402972238861793
832	0.1612863077411308	0.12293591535166179	0.0640237345135978	-5.005963488078488	12.96802822609937	-0.021926909231266035
833	0.11455797531061353	0.06564284181362502	0.04738198131631526	-2.329404670221984	12.196971489984307	-0.6713772973657786
834	0.15905116690812357	0.012493127388493723	0.057985359062699506	-11.637066752692444	56.515488700818615	3.3180356664373885
835	0.1562345745339314	0.11110673940610097	0.07026617212054266	-5.636798309275452	-1.544689038617493	-2.8759211165770893
836	0.14655080042013302	0.0562316526996324	0.06866472150911239	-4.243745745381293	8.616330038213203	2.990425780178037
837	0.12120133303913405	0.1313536203082769	0.052588037109153614	-5.724014808374423	8.442136292485323	2.528368143552342
838	0.1295919232914592	0.10987381338067584	0.05018798001288617	-5.409061603320051	22.286381244587538	5.8577358962081645
839	0.14270667108019502	0.08405032346072679	0.027575068988551395	-3.9415747241854415	16.104903280060647	-0.34489652280675154
840	0.13628275475781612	0.13100987541731507	0.03861753254218864	-8.735568743362672	11.54534692615189	-0.07846913050903033
841	0.18880570902093707	0.07244026562964358	0.022296801070693113	-5.203645445685025	7.718676732325907	1.5841060196457575
842	0.18772755690095583	0.06936397330771979	0.016106997126466523	-3.613724633849591	1.934468191238275	2.817470516132919
843	0.08821371928048492	0.016829676411961564	-0.010461216803955965	-4.081995855175471	32.68054973481002	-1.8484847793674093
844	0.14171776081091	0.10525822263272384	-0.015796986534421638	-4.573653481318269	14.337532086718845	2.6645728653352085
845	0.12434882138354725	0.028837863189548556	0.04430919221298597	-4.769110458037928	18.341938161058724	-3.889354200360678
846	0.1529448871655551	0.08984503067483383	0.007283187831013241	-4.621593888692808	21.64673449824727	1.3689645929378307
847	0.15525375317040485	0.04495463937912391	0.01788813831986823	-7.131761012211425	29.974024273015942	-0.6752141447983556
848	0.1946969798032954	0.010854964741601296	0.02883984852365499	-5.993605383900561	43.262248235091135	1.1906087966143721
849	0.13750293440766936	-0.002904947589657182	0.02653827010889816	-5.244400087689763	23.369901553870317	1.1633694130758683
850	0.12929346045280202	0.0444494720382336	0.04022495938550214	-7.496517839625579	22.200205043466738	-0.08873126923436428
851	0.090562684670631	0.061152486714259574	0.02466599680590357	-7.845267941131268	27.16493672351026	2.38706772821894
852	0.13090921038898648	0.08938967209714427	0.026474445220464788	-4.247085309327673	-0.7672904854254675	-0.8148811779407233
853	0.14721711884330174	0.04037196494899051	0.039375721186555156	-5.29479293412878	17.242658782107505	1.3542908512440057
854	0.16275066603604554	0.15103000846646392	0.01914791348547147	-9.800447396486108	16.128610885946138	0.44778145271882613
855	0.17552863119707374	0.15157304489827433	0.019789898652330322	-6.553117794588778	8.967445058874194	3.1068992040934242
856	0.13862889516972482	0.06183809578128824	0.02650045761180856	-6.274875086856047	14.659771840900195	1.0981131787888763
857	0.1675787059343052	0.15157172345981068	0.031196459886194693	-5.315740624395998	25.614513870956866	-0.19928705799127788
858	0.1541921623223814	0.04358053633359902	0.027872543150311773	-2.817028781525497	24.353643540976453	1.1156316452926767
859	0.19112484956965745	0.05580652524143209	0.05462372808004598	-2.0357139406963447	11.45387011125343	-1.6300474634147895
860	0.13627810297785026	0.19150365469486258	0.07339193555549627	-7.350971354419296	41.17504886426224	-1.3018679969660734
861	0.17153830651434113	0.07786786935585807	0.05366193971248547	-4.210045258860377	15.936721823053908	0.5397018884279222
862	0.13952793527901558	0.05590655151127604	0.06729248039461479	-4.628473414680389	12.455654828163516	1.0639372784126075
863	0.1351204398393372	0.10865211286545916	0.05777483037758131	-6.8978977092669185	23.086017971241898	1.6011156574120313
864	0.15272386673986504	0.048654539870249466	0.08646136038840951	-4.044520064335108	28.45604774614604	1.5459488659929144
865	0.14536632062090976	0.04481600053377135	0.05028012314431541	-3.14691445796324	4.061504359075957	0.09913460359725554
866	0.20043872188208206	0.1426335999050789	0.00034339371484716497	-8.030645916901943	19.69083624169909	0.5578330195346524
867	0.20006863084059584	0.09775521941453005	0.010079436995588897	-7.5340172030396655	41.68623380219858	1.8791674982976048
868	0.12079981883476425	0.10820335934934203	-0.021845535186036755	-7.4425878491036	38.34449430199413	1.653309937482614
869	0.16034625101883956	0.05411291942110631	0.009636204259976407	-6.493970777328974	5.147553478702259	-1.4837491891203847
870	0.17112052651800336	0.0839444021543346	0.04365737787560905	-5.255800811967987	10.171942801952266	1.5664966820106963
871	0.1820338093435601	0.041766243312864035	0.00742913181520484	-4.867897810521151	-1.8728820013798955	4.232289988936696
872	0.22254273104755154	0.06002529517730064	0.04029532993207435	-2.7611308811534676	27.138341583619955	1.1050372604692629
873	0.22335880435552952	0.06426801610395406	0.060665798055795715	-7.343710826393933	-7.413490541763972	1.1611468752119827
874	0.17793049384980786	-0.007481994653901189	0.06659573754770919	-7.080655849528659	14.55632239554371	-0.02713333920964815
875	0.13541458831995548	0.031001991302488402	0.06735912775820042	-8.708244597731191	15.992739103191278	1.210613691588264
876	0.11356960796229328	0.10090302992369501	0.08092787310491478	-6.615353197053484	27.36444918092028	-2.33003025757173
877	0.15798246967632745	0.11849117192824296	0.04782535970565153	-6.185519135666182	-8.959378196820932	-0.2700072315356981
878	0.17128406753116382	0.033650976389617455	0.05320940645286985	-7.379372202751041	11.144302265191829	0.786499832181202
879	0.12873839518201388	0.01880625327241825	0.01033812988999748	-7.075983703664408	7.123821693483901	-1.7459555501613793
880	0.18051731097432783	0.08948575937928809	0.020005490447167328	-8.672703248251798	16.88303874843438	-1.2059726026181705
881	0.16179211960422524	0.08092970835974332	0.005868023746739576	-8.362733761920714	-1.4888097507731977	0.3862485064289969
882	0.20986259977399083	0.09884646194017421	0.03695404015652802	-9.110350056502064	13.37265066779314	-4.0848681726731275
883	0.24387853568114623	0.055316056177140326	0.033800198850750286	1.4526500439758236	24.07413218455137	-2.431364904812152
884	0.18935846172420964	0.11836653973263671	0.025155052576511863	-8.934922123349065	16.53694189981558	-0.3900202070504461
885	0.15533671121749412	-0.00997543996153491	0.05760211243215048	-5.4903921014525885	11.502354144033205	-1.374338444182918
886	0.17521401018063668	0.15909914833901256	0.0008577079136330643	-5.246935454866412	6.888326808083475	-1.4292423063860507
887	0.11256306463551254	0.12719261854814334	0.01893553814532719	-4.5828784702722	-9.469429282365503	-0.09983093416468254
888	0.1062831990972323	0.04373710602430964	-0.0066729712770657555	-7.891728473536671	-12.254926772750432	0.41999946630207863
889	0.1303989160677976	0.002226899965747764	0.0009343085980542468	-3.7355705847645724	16.478268146896575	-1.7978888885904272
890	0.15993289853848464	0.09342951277662181	-0.022347398796153994	-6.163007676871275	7.320613083453248	-1.65841644476115
891	0.2202127061851264	0.04042956311952408	0.031611204499139005	-6.401023134658783	25.701067743489993	0.6020713760035159
892	0.11810958533948092	0.060671548062462305	0.015732797844532517	-8.447063404357264	18.00709999227443	-1.481650041824751
893	0.15228839830567467	0.067605823180891	0.02209850318513606	-8.472518534878164	35.76571463528317	0.04398416995024263
894	0.13493223714906852	0.17709086015041178	0.025123307537659352	-5.098909141112091	47.13001461909671	-2.072702394731929
895	0.15907661737742537	0.05754600164582026	0.008810524996513027	-5.502612774581082	14.08620874551122	1.0739335410127415
896	0.14523534010413305	0.07341964792508712	-0.01742941513923684	-6.3877934070836995	0.5946416317560363	-2.7525140195525784
897	0.11775491241638475	-0.004718877130286819	0.04574409568026757	-5.065093489161575	15.39191454759793	-4.707748461816791
898	0.1511185025625513	0.03549994666019918	0.0370316608160411	-5.773155607691531	25.29226536470257	4.3793360284414256
899	0.18464817065062195	0.03568375871559705	0.038864888206048796	-2.7173805191220977	16.336327148871085	-2.4785793142260615
900	0.1203010383109676	0.15395647318796152	0.02244614634552717	-5.937412811756353	13.918066556971056	0.8498257341848668
901	0.1403983305992537	0.049010947560131454	0.01938140710590107	-11.21834520727579	25.18852541853297	-0.780566234294859
902	0.13642148147747002	0.0688953836419075	0.015514585116707141	-5.310303393841009	5.807191169440383	-0.5998329901250531
903	0.15775313414364522	0.13552952917491082	0.03235747664872766	-2.050527545180932	29.99856189823149	1.6703728995277936
904	0.16595212484748353	0.028724329681779112	0.03515029425541872	-9.044656071508914	16.992065575285196	-5.183566379996094
905	0.15335488398398908	0.09544907055834322	0.07532331014028898	-4.150814826228318	8.16932642577705	-0.0265021147619021
906	0.19175275521220742	0.030476227555909723	0.07392092837540078	-6.617442346424132	9.617451504000625	-3.1078859129954157
907	0.20230360368159914	0.1493142275577105	0.06469723662943004	-3.8388209666728907	26.68969624930678	-2.8763757387396507
908	0.15864013570842672	0.18985401306667726	0.02474701995020797	-5.993300091374424	3.678878308402566	2.0719899491254288
909	0.15339520851987026	0.06104916563571046	0.029672543287440737	-2.500252324383727	1.5399320211161582	1.66752723901194
910	0.22366256354298644	0.04695667720373595	0.013980649218527512	-4.802985323732764	21.7274319372904	-1.142352864862137
911	0.18071695032279572	0.06621296501994929	0.030121982527480246	-4.6118715611583605	12.533303310914471	-0.19762324294403918
912	0.22394674899225084	0.04671500329485456	0.03640929216110758	-3.740923706271662	9.883025558981327	0.4153455980854327
913	0.14117111035995428	0.07333950871534753	0.009585947279240642	-8.186180639942116	7.107457730565771	0.6977026610230378
914	0.13539452831471502	0.05454507617779074	-0.004229240058804277	-4.779531201951347	8.344669538054742	-3.525873813459696
915	0.169909439619035	0.166105781214879	0.028264694741719755	-5.695084181453853	20.827952906188823	1.1921847962629413
916	0.1675133234565271	0.04526052340790399	0.02172207210049714	-7.370062355599443	23.513522026962058	1.6734049115177547
917	0.16048623710950105	0.05854626310014763	0.04186564005754468	-7.742715314410727	27.05894047000242	-1.4283524122735496
918	0.16028798480131393	0.06721719092732797	0.06227551964806747	-6.7361476025936255	13.708803258471857	1.244864482702472
919	0.13771232611651224	0.12099790012754648	0.026418483513744876	-4.634942400012187	12.828472244318151	0.28011038745815214
920	0.17716357681035308	0.16220153670281576	0.029210281517035936	-5.012773087934221	-1.614378081698946	-2.4094344547511364
921	0.2111442776116581	0.1579072600939478	0.054385176610157945	-5.448763589974831	26.15755537979588	1.550678811946483
922	0.14472248899736367	0.06914531088456505	0.039548874619417626	-3.007009929498878	18.5961136594776	0.7144638332382677
923	0.11682850702331177	0.13255946448312633	0.0026389168056349145	-3.691822067555373	14.831880759031169	0.9023353302624811
924	0.11227037301941767	0.113749483734497	0.022115995085155056	-8.358846382064176	14.741297080760708	0.9129206075039537
925	0.1322809826196926	0.06176745719007298	0.03149731029971869	-8.407625599232974	6.3375167330522	-6.669902621280021
926	0.1536392868980824	0.11023062425420782	0.007810799351138327	-2.972191843978594	25.921467051278242	-1.7157642311001167
927	0.13938949658824332	0.039422268080788886	0.012549108994930546	-4.596892100575417	19.245232765060802	-1.18663762852855
928	0.162390141217024	0.07456786209923984	0.04930276147956895	-4.513454656580483	14.048860745514743	1.2384316834708171
929	0.19154885931650806	0.015290491303777395	0.006015564499566469	-1.249514881224424	14.876037647957567	0.14972116029039018
930	0.1949161597140628	0.053743076333152555	0.048728579572322926	-4.730023443033973	13.840283436103773	-1.8141525484714844
931	0.19147323990362225	0.042535196075928365	0.03730574416282949	-4.425452536476716	12.578073773420792	-2.957943235483327
932	0.14608745235194942	0.04691114359843684	0.02604886625523063	-5.335209598138762	11.254092437091353	4.952102480698644
933	0.17220376248701094	0.12908748704563325	-0.005455510169905496	-1.5348601886102466	16.759621679423304	2.7186257120079413
934	0.1757149805315973	0.013014043687645221	0.05710703978193288	-2.3518655428073862	-8.116515007622535	0.03250814280254095
935	0.15181511251353924	0.016856910841610624	0.07601273455258209	-4.347669589179689	25.369561503078888	-4.9054663445210025
936	0.15368641000078853	0.17762048671354408	0.07493805750800937	-5.122276486606424	26.388362404543855	4.903192300952859
937	0.15350646825583988	0.08772547196434191	0.08673036102870786	-6.806909108829339	24.37431191475585	-2.505137719384548
938	0.1855176756483137	0.05734915525662127	0.06252231432571145	-9.793632539019312	13.398975527105835	-2.0493867350152737
939	0.16979726171475407	0.05157746241102855	0.056165667865489696	-4.548975290771243	31.138818214363575	-5.20084250419661
940	0.117311785582004	0.018487105967949752	0.06338995865452178	-3.799022441362875	30.41716081224619	-2.697703303224575
941	0.11958629187345973	0.08034527437190127	0.06262744426259545	-4.5657796590815485	6.03724498261971	-4.8899764130002925
942	0.13878191233142842	0.043494334805972125	0.05160001769499666	-4.4077963144434	10.033094940763755	-1.6336642941528332
943	0.20170434156741895	0.05427550154612139	0.05805076790156549	-3.687015101851422	6.83710546076392	-2.6570156541096495
944	0.13689243401700663	0.13401581755053532	0.06456182166431107	-4.877182738162545	16.578982662076708	-0.7220443377470352
945	0.13346882669425925	0.023185203558402874	0.055412411507151316	-5.934403982530152	-4.125279243963557	-1.6961965603414022
946	0.14019522317526695	0.020814120187551098	0.03784125874514893	-4.005861550454609	-6.1629572676552735	-2.7673440319997846
947	0.1974552732919058	0.05624586412603851	0.01698500107930448	-10.196063213018556	3.1760436115301545	1.4292731006470338
948	0.1680277766049716	0.1798606008431031	0.044622661797472644	-7.948028724237211	13.185369268842564	-2.7646386727908667
949	0.22588889303572776	0.029138664425340056	0.036341633857660274	-10.135504169856599	16.08451035599935	0.7857306648120851
950	0.13497359702571443	0.026429529342096997	0.0331859896535702	-7.729486573980177	28.261496418399272	1.0401858065179377
951	0.14734949801294117	0.06583509898156129	0.019052052863161684	-10.101653301127664	4.948173305143223	-1.0391814862652464
952	0.16216988490520473	0.06836695531983762	0.028523202932233115	-9.910308747255424	10.020218387946798	-2.1194124266037985e-05
953	0.1529081604170188	0.037419145984614606	0.034142913806913595	-5.5955289784802105	7.7161920763185226	-0.8871342938038367
954	0.10206811344475195	0.018284024019837718	0.02462601411753726	-7.872224482880854	9.989454337851074	-1.5339738973396952
955	0.14748448796459276	0.07475453646809707	0.01771054701350696	-6.812184031514776	11.25131602897049	-1.825132458986884
956	0.1410785698615118	0.0047513462591190145	0.01641163108340096	-8.585053052509657	-12.210210095982339	-3.929896361650745
957	0.2175567179936717	0.07018373916694046	0.039872702393486864	-4.849947857131645	19.557963876837537	2.168810522276596
958	0.1592556860698732	0.08590484075025638	0.008146871088762471	-7.169434387653265	4.898857480561649	-1.472686499968545
959	0.17386885990575204	0.1888026097092516	0.04405699822363398	-0.6086207554761996	14.370253955479486	-0.5181251575330121
960	0.17427464561610723	0.13891418605913208	0.01963091513193748	-3.5982373159403287	3.183611744885597	2.403229021124346
961	0.1734819464053151	0.025313525395568137	0.014863771886671227	-9.766131522638927	19.15068047937989	-1.3268342109314233
962	0.2084528777408655	-0.026554736931700157	0.020905973635802873	-4.933100857385874	-8.043362025959368	0.09185337453269184
963	0.19429009812873946	0.1009453999051453	-0.012178470738987111	-4.915921387429734	3.461557627793162	2.0590934793155515
964	0.17623564181122967	0.14025933337432525	0.02406233218643891	-8.212749970286346	7.266018372575879	1.7333716405165425
965	0.18116118008477408	0.11897867715178333	0.025341723349609057	-1.6835867796795483	27.413863932793266	0.8700607322472022
966	0.20000132537762402	-0.08557118415209956	0.01621669294312593	-7.017420090652721	-15.834909990759254	-3.285967175885159
967	0.21446967005849088	0.004507614224622425	0.002240422320537512	-5.8177482052425935	8.64715729384993	0.5388717793526364
968	0.16090946528434133	0.10409314300424498	0.019988619268737507	-7.455411990140412	23.935851352239577	-0.14461022939974588
969	0.15680636062181916	0.003965666946719057	0.054719717111454624	-2.99753866190103	1.190793199604908	-2.6981003078579304
970	0.1663962574034032	0.13210705021817487	0.07307984043784461	-8.818317822100168	16.170175838576913	-0.7924704631130393
971	0.13619586733082906	0.028732757659053372	0.05335553500951716	-1.7811739404844305	10.705836024200313	-2.1280503609454504
972	0.1631103359590436	0.10339535583542946	0.04379146298590337	-7.44476118326139	20.183913730589698	-1.4085328895626485
973	0.178562227943536	0.06941103298497854	0.03266917122013909	-7.214613617493708	4.462275232305115	-2.03862092358788
974	0.20608176386522808	0.05614727985605451	0.019401800259387245	-7.320844076384173	24.506948171150317	-2.5485321041798197
975	0.12529569854476968	0.02671667384709559	0.0312420538224543	-4.6770976650285006	19.81426621215603	0.28184451172461183
976	0.17658334812564724	0.07342456577167908	0.0374113722146475	-5.812443791042164	4.203866196269782	-0.1611472034092184
977	0.11655158300685918	0.25467539743381895	0.011756124206173344	-6.01392394688245	12.801327510510898	2.530578985549426
978	0.15956063617641691	-0.04675075180975566	0.019669347913725516	-6.078569067949424	6.171373149946825	3.147359916582838
979	0.15351620960408105	0.060270254082130076	-0.04866694967590551	-3.4422270693494426	9.19179672766435	-1.7423467737532283
980	0.17877731951436773	0.05853702341471275	0.057953213208562136	-8.862229435783279	13.35735465809568	2.745435617948843
981	0.1757428777104027	0.047101502549603415	0.04433141450007142	-9.613912146712565	17.87947883392482	-0.45380435394080487
982	0.17575087446011542	0.09207934572559745	0.07478105335212856	-7.477170793538408	4.546458042681468	1.3399566973148653
983	0.1770638014394863	0.1302563197942024	0.04737577512012366	-6.00592797227139	13.417282776156828	1.0449973893751496
984	0.22455179628171318	0.1483639855884395	0.05645960270133053	-11.989619681478663	34.37735824414366	0.6877780582461918
985	0.1774464835387516	0.1292228175533208	0.040537120396687235	2.7747175082345303	6.494391627073604	2.864668209541765
986	0.18604789877913205	-0.002897351746447993	0.04826784106546286	0.38086336099732704	19.1102328499661	-3.0756352281971493
987	0.1828239048998011	0.07166074784553422	0.013764213838207487	-1.9811514793301008	27.27700746933722	-1.3056709248417546
988	0.11007047686753296	0.07098385699793541	0.015722793672864485	-1.2720519407679667	24.71975463645066	1.6412556797585627
989	0.13069888366497848	0.13816864306043303	0.001781547488361221	-8.335397589242046	21.918085248757333	1.7805133886830133
990	0.16312576818947144	0.07506865175344234	0.028264466762218055	-4.159193277680299	26.972294393943553	0.19179624895472874
991	0.19790549320227918	0.09171059497345452	0.04493928458713382	-6.780306197485983	33.07425048622247	-4.77687822962094
992	0.11930084043781247	0.08052788236291669	0.06875262747280439	-7.043878240992299	10.7584638675473	-2.7923323840349763
993	0.1239468382203412	0.14366874999100704	0.027932734147889365	-8.668172658777339	40.857720628949465	3.9018130561065454
994	0.11640309395470311	-0.02076171154728966	0.029796342069263113	-5.848807933250712	14.67223221002236	-1.4960727551270618
995	0.13119607099028413	0.024695093613883563	0.03725009718798979	-4.9614801982109356	9.91775109686293	-1.778536088522995
996	0.12527324065174195	0.04456205299004636	-0.000796362220848135	-7.0826521232099315	-7.991926241823946	0.027655493037955857
997	0.1596485031616251	0.07320554463823968	0.017927640290442685	-9.005824327625895	12.257978993699084	-3.619582251395754
998	0.17481495447195272	0.12987024291793342	0.03895199272521213	-7.256552974769925	9.492964679496438	-0.6918296857127031
999	0.15252113064086673	0.09823307247971808	0.0292562367599764	-5.386273327489381	16.58065393161893	-3.7099165805693497
1000	0.20706241032101175	0.09888040264860941	0.015350605875507527	-3.1906159062522166	24.57176614576056	-2.3503910143413207
1001	0.13646550093985008	0.06793313664067281	0.053403694647666484	-4.461441717503662	19.45521966180862	-0.7537947481479139
1002	0.17835183508097768	0.034556372355788074	0.0794752212703671	-9.548751663764493	21.876860110738125	1.8135301346223691
1003	0.17677277122730903	0.007039323028749711	0.051810854604225784	-7.561288405785509	43.74420867421862	-2.739337796304531
1004	0.12465555783782166	0.10433776580101418	0.05829168577848297	-10.261878645688752	15.384154865837845	-6.086053943674517
1005	0.16695623207096014	0.0528393890211917	0.018102982130949633	-7.7188811885789805	28.930208256677936	-1.249693046495148
1006	0.23535989338074143	0.07338757646823704	0.03613438025630846	-6.058763703308941	13.54892281073159	6.6066042881014235
1007	0.20650701189986875	-0.005802707389035738	0.04482957869139405	-2.8070058654335304	5.306702563653964	1.1355416307438766
1008	0.12943742559908805	0.10158796643765687	0.0484919325358626	-2.0598989137373023	17.54295361755217	-1.1963313995980294
1009	0.15555647172124282	0.06693877042974478	0.0376326195811886	-5.484907874079137	23.271589896407498	-0.2319060050968443
1010	0.17976128181658982	0.018095205869363716	0.03305842453509132	-6.900636499753411	28.06160104444588	-1.4094104964775644
1011	0.1302844360295306	0.12670297856860951	0.010670864886879024	-6.053585375421774	13.810287162682725	-2.5517146214201003
1012	0.16888558441563387	0.0012552193568991649	0.0029066860694363494	-5.823367699417821	15.239613075124518	0.17371719975212205
1013	0.14576017735470237	0.05387873268521164	0.03008947925499339	-3.701225147677306	26.33776223584904	-0.025957232316007106
1014	0.1598236801358548	0.06966054662558455	0.03372845875924983	-4.184739246605883	7.897133002928601	-0.7266512710283408
1015	0.08644955349643062	0.1151290135892783	0.06220245325313377	-7.470233677460093	28.782908212383898	-1.871372920026428
1016	0.09181744735445346	0.1324432222168399	0.041902900668537586	-4.536252694343386	1.5546322750489578	-0.6536019168951053
1017	0.11795158746873888	0.06526613304868419	0.04110634662799664	-6.861806121518478	8.015492312870746	-0.06132139577368811
1018	0.14836220539425315	0.15552584842663025	0.03485345702673976	-3.8743011088688384	24.912923513170647	-1.6501324890447413
1019	0.11894072835352394	0.05236021638341867	0.04060752456061424	-10.487007359070857	-33.083401060749985	-0.9053579566026081
1020	0.1380252854339988	0.030479101046049353	0.031545947588896686	-5.591143279761826	11.334595911393283	-1.0339677707640804
1021	0.1652136264342459	0.048939226974129474	0.043945848870560904	-9.180173633224916	9.75720204035229	-1.0646766185751835
1022	0.1755643656479044	0.10781432682433659	0.047989977806578786	-8.425372417218004	15.168593920906304	0.611049889259838
1023	0.14214967846832693	0.13606485192147177	0.044630759425322464	-5.395267313031201	35.7133352793269	-0.6244052110455399
1024	0.13577014074177665	0.18894902695295135	0.04135339243479444	-3.4413425307103784	37.17475426508297	-0.908663614309915
1025	0.20467714263347225	0.17730280789407926	0.040274009450298714	-3.378853370565442	4.258617678432795	-4.550097099712609
1026	0.13475331506942662	0.05175396298842658	0.036790409019895214	-2.7280816284239826	4.896845453583988	-0.8654026327864848
1027	0.17337367251092614	-0.0005174516245527588	0.04242735975059655	-8.543496766205903	7.934147735982281	3.4540688466626213
1028	0.1588173224240571	0.04681298163316694	0.035009265569650026	-11.518812136077049	0.1432447601036023	-1.7144301122318957
1029	0.14084336563346453	0.048443054521961404	0.038346964060698506	-5.300584087850482	4.7540074755013215	0.9846588930809935
1030	0.14558696685307582	-0.036759835579736444	0.040405326281374145	-3.6299384225969753	11.694214822041397	1.386147524488813
1031	0.13392603785050577	-0.013109406307536806	0.0377404000688866	-5.737115993492589	10.565820350109172	-0.48314358296088417
1032	0.14391099458308207	-0.05383467666125143	0.024088794667174722	-5.519319301289599	23.073738881718626	-1.3068341996914288
1033	0.15610354324844697	0.1309189818562086	0.023269029142911096	-7.149574468040908	17.005765052131117	-0.25186571674091973
1034	0.1391326694926498	0.11080568156178001	0.018850892119252234	-1.6623484172633671	13.787313968628567	-0.5232496348737208
1035	0.09976714360887876	0.06946278740915073	0.012000417290901347	-5.226646121799806	27.928286380306666	1.7064582931572674
1036	0.15073896029370992	0.006957477575944754	-0.01350195389444479	-3.601009249402037	8.117839623687578	-4.036763737947309
1037	0.144921497003026	0.08361372329772294	-0.013800625393855027	-5.071096800388303	11.598885543121972	-3.2489618442553967
1038	0.1488364121249296	0.03075600102572132	0.014309083456287057	-5.313313363019423	20.65985807799773	-2.044342308358742
1039	0.16030812828419042	0.07302394883996029	-0.0011600574099313184	-4.159567427254192	20.66808033513332	-0.0910181042514007
1040	0.1719047378898942	0.18286528819301057	-0.014311244668815809	3.8095967139797557	18.94814060996047	-1.6679404514764895
1041	0.16037342068345212	0.17008154822490495	0.004417032325375345	-5.9288134274627255	-5.6199586744358525	-0.6296951193263323
1042	0.1690588292762926	0.10013147848776782	0.03605784260926521	-5.66670160125183	21.514572148760035	-4.358781523769755
1043	0.16824466734834634	0.08312554178354195	0.018828657648563094	-9.49125670537365	34.48387445553588	-1.2096067159002135
1044	0.17454780081458915	0.0027318729933993938	0.034607655926706185	-7.23476765519284	31.021364125690646	-0.2867772877023332
1045	0.20680384141266972	0.0947523335955876	0.04650875327557633	-4.657793985672313	-6.615543169099434	-2.592666223660731
1046	0.17384080599377225	0.1608578165826069	0.05042991276910552	-7.984689007083899	31.007693638168277	-0.4507815211872206
1047	0.1803182016399142	0.061312490766853786	0.0472765055527838	-5.524385748664701	24.88328639415682	-1.8396619357112425
1048	0.15086875277737924	0.03503142649126059	-0.008119112026505636	-5.296511061472827	19.23884079013279	-2.6092452915617774
1049	0.13710467565530088	0.04178561154339588	-0.026653154547086964	-6.626454302270765	11.537349172170398	-2.2863950573389697
1050	0.15233963326971917	0.051338562130102586	0.03828733125553957	-5.1087766890268265	16.78238230122614	1.343208307406696
1051	0.15078585857621504	0.04945818197724251	0.0417685476503562	-3.630965172227314	14.018543343422827	-3.5286429333366356
1052	0.18274189432981222	0.14212747429017838	0.036043019181992535	-5.518881286747617	-0.39829361810570996	-0.915310515262288
1053	0.18309144882271808	0.057550697653364444	0.0248251992104708	-4.598902030187662	19.109219837329118	-3.338395722474544
1054	0.13150240131655735	0.11904606399419794	0.001852933912151137	-4.187944231080582	1.8276771539130887	-0.14356012487924588
1055	0.18326416365539383	0.07285707357493375	0.0029192510782018698	-8.596554222661617	32.89322570603165	-2.455041359759611
1056	0.15901016292326842	0.15916408801801513	-0.008980998588504105	-3.4843830979150003	8.30460478151876	-1.1298295390214208
1057	0.15352951835765352	0.09234046661243564	-0.008953189172349994	-3.775260365759754	32.5347974796712	-1.3038697781523076
1058	0.1324754564326722	0.05579391513208085	0.006881277012335849	-4.038369149861421	10.291314435573236	-0.9409454801030499
1059	0.13286207718635912	0.018605861244883344	0.01583691228927795	-7.546254433303498	14.03718896931644	1.0837866104112837
1060	0.1806767869409205	0.11430166773675017	0.01728566244019054	-4.322815073219148	35.023802283450415	2.4605079915339525
1061	0.17403790606487812	0.08387745058927071	0.005154119199301133	-6.247909245922661	-6.430950391844399	0.4107419503357598
1062	0.194655326075645	0.1148884469378655	0.014298086962061715	-5.6076793805662914	0.144988636086512	-1.0527539583914762
1063	0.1598349905426908	0.06504328056945179	0.011584498117555264	-6.271386327541843	9.499993634647124	1.6823807415315242
1064	0.14166699246831596	-0.011222866902438067	0.00859637033490958	-6.831034196500082	24.42815184472889	-2.9465855570674946
1065	0.17444387298277436	0.05446954603343507	0.005146208820959115	-5.428323348485564	24.58762440610068	-4.004909257769917
1066	0.15586871616777645	0.07035907704224767	0.020323985297716347	-8.729765248690589	5.849356554460233	-1.4963523014738913
1067	0.11601122824685381	0.03819441107178978	0.015496184061705841	-5.863537839436636	35.532675162756135	0.5727485438397683
1068	0.13125378156294928	0.11664896620463402	0.014733707033958826	-5.603354695139994	3.4846838550730617	0.9252849817000464
1069	0.1948199833955711	0.054527259448836046	0.010802879822593444	-7.145303315506379	8.093251172831117	-2.081953435773362
1070	0.15007651871377417	0.07072348960640486	0.018088458596915387	-4.953853293239464	13.693163061584276	-0.7523609965072514
1071	0.13576732747417364	0.01659992467262046	0.024638379666652346	-5.305797060150606	16.79377465716903	-2.7235363217972575
1072	0.10629036181137763	0.11015386594615192	0.030393146168830674	-3.0655905081641137	-8.69471069526032	1.3047207012824305
1073	0.1848256585386393	0.1366965170950289	0.03356182339481521	-7.112505077605273	51.785294029963126	-2.58554771187923
1074	0.11698531499570086	-0.03421057184022691	0.03251623588430021	-4.32587276285141	21.65541856042471	-2.145980014346007
1075	0.11512180038114533	0.1019249638456476	0.03375374954101076	-5.2691584903086195	38.96393130091931	0.416267060434804
1076	0.14872096806285895	0.07242445824796084	0.034496723500911826	-4.059191491480216	13.783542076241362	-1.8664109551836443
1077	0.10511008551946316	0.08859893583591737	0.02633010053033667	-4.2964786940314506	35.29571724977929	-0.683206455320758
1078	0.09353065070011352	-0.014469495170811184	0.031358055377213756	-7.716897798242573	15.443479743198015	-2.3411490953131415
1079	0.1933929437234354	0.0220824314975867	0.029507083241924727	-5.687359111213632	9.037894597423174	0.5428569528908278
1080	0.19348944201453094	0.012495891921200916	0.03071120661029961	-7.060376065103194	13.395208070113933	2.21817332526944
1081	0.1832233544543956	0.10149704638324811	0.027330908721257853	-3.5250558524530087	10.924750470789471	0.1973284637932386
1082	0.25688829398259	0.15610380947787245	0.03316767059015764	-1.9091728979787086	22.637894443773988	-0.33385922883488567
1083	0.15673028657927146	0.12699188538887335	0.031159251368518603	-6.7563152226026055	12.007664524355546	-1.2708198154543253
1084	0.14060961485624168	0.19083918672385086	0.03295668843790147	-3.8895800680200883	35.00288124373799	2.6671660333577716
1085	0.13227146318469488	0.15819914652170303	0.04130095947180952	-0.8800324887119522	8.631135749101539	0.8821417420310719
1086	0.1519190553718449	0.05556131129833396	0.03660830372460005	-2.4383556102540984	22.232484732968405	-3.1894510021877993
1087	0.11403578632128675	0.10738306117444554	0.03945093550569234	-2.4328614549877434	19.74981279669791	0.537280357147214
1088	0.0899272965237733	0.04726254439941047	0.03384748517312268	-9.33829800051698	14.880911466370657	-0.7997144630785833
1089	0.13842959240945932	0.012885371749271145	0.03482931229749534	-6.0104536841547445	19.498624919391364	-0.6768186314267322
1090	0.19343048444015515	0.016610013295872084	0.036823305421790554	-10.080599919188233	1.5410397464612133	0.3448162656817424
1091	0.20111557984389034	0.12794005031868466	0.036302053552095606	-7.892303143993442	11.618886075220772	-0.5181806708262704
1092	0.05640990932425351	0.023433613486315286	0.04027533793112477	0.05149516458727039	2.441336923882223	1.794025356776715
1093	0.15698208102986064	0.11633305282955242	0.04696581044075756	-11.421510701690236	0.6002051595786363	1.134109742646685
1094	0.1266877696292832	0.1280811630466935	0.0485354357434101	-9.244641748994392	3.5860097511306086	1.3211320895443117
1095	0.1498818569595021	0.019682444444596624	0.040574130571397866	-6.679807227510086	14.420972162805407	-0.41702589378291194
1096	0.12664957153720782	0.04615135568914133	0.040749960574809715	-8.406965196917149	23.455703056115553	-2.143447309506743
1097	0.17181942289491414	0.12812750513291932	0.0373175241956804	-6.856595517919725	15.657793853327808	-3.641997453994097
1098	0.16712981265060448	0.05136634169056359	0.0408404419386423	-6.556140735849317	28.567688667522496	-2.4574416328968973
1099	0.15788307428365198	-0.02486391969215325	0.03979381924493138	-6.701746581758299	22.43485981472441	-0.9382698900131099
1100	0.18895877253957916	0.08297949380766932	0.03430189757440581	-7.842114751709282	-4.467541780742168	-2.237632581251114
1101	0.150705903013587	-0.008644357962071872	0.027193312630746667	-11.076088153456398	19.93120901707747	-1.9983107259867652
1102	0.19424981700310293	0.05788854241860965	0.03030631892932092	-4.634190960233337	27.142509142782927	-2.4460197966500923
1103	0.18424314997479785	0.06505543946457841	0.026924510571464683	-6.507301061267679	13.820101035828232	-4.227085889333097
1104	0.1606650807425747	0.13827028212452175	0.030202729962051634	-6.112955977849497	7.320456004980097	-2.142916263661228
1105	0.1865312279098069	0.016271418028946168	0.030700665156140953	-5.008678341035184	7.309644725265626	0.4245373689845682
1106	0.18841532224368998	0.0752496075827236	0.03649898483780085	-8.316063341763012	9.805898564240934	2.339418559763454
1107	0.047386783820965145	0.09763966392891013	0.040424636196025855	-9.536579201493332	19.395247433993127	-1.7821619299531661
1108	0.12997626569882773	-0.004268070652023587	0.04362096798134761	-5.181285257832112	19.077351413118343	-1.6627364190489988
1109	0.1396893843936752	0.004859218622859658	0.05269603693589883	-6.1171581389717815	2.6451157943823587	3.101297998087684
1110	0.1679104454849079	0.13365966467058985	0.05600684431478693	-8.392689355480496	25.563096311404806	-0.4988727474092724
1111	0.2159055310885631	0.09929629137135515	0.05463198485714428	-7.347943411606041	25.37931943383459	-0.9125456789636182
1112	0.1632531426077745	0.08326687272932287	0.04621692327678823	-7.343404602499379	16.97068494568775	-1.645506574253861
1113	0.16834867911091778	0.036167720699738316	0.043105021291260995	-2.646304881100673	17.313713339185664	-0.7640163844188157
1114	0.21128065054167897	0.07933353128551111	0.036076036520526496	-4.300387037920871	26.624014595184256	-1.0062553394054337
1115	0.22697757711111155	0.09509488846274002	0.038579935448469424	-2.884467449893611	31.030853403865816	2.1050016231691844
1116	0.186248098826179	0.11330072858309517	0.041946070768179224	-4.238163337399838	8.752637288396414	-1.8853375788297333
1117	0.15643385781795566	-0.04114510982494035	0.05000667178737442	-9.783983321587641	4.52829787483227	3.283789889021787
1118	0.213718721898161	0.13729733701161156	0.04186443992030232	-4.311855975509803	22.127112763186286	2.4985810862674205
1119	0.14929536099025792	0.06728357415627313	0.05117140994701179	-7.090396133376717	16.433486257104256	-3.7027943250528264
1120	0.13945638781613362	0.10635472765232924	0.03972365515923806	-9.709361079705555	4.088950037762214	0.18215235184430756
1121	0.14707284783994398	0.06645412656735834	0.04783914620931446	-7.236952032773664	10.46539059836597	3.0346264032526054
1122	0.13661925383500925	0.06783619352500736	0.0609277764119701	-8.868830392927356	17.54529562080829	-0.7807135603154364
1123	0.12182615094354401	0.09946470690751105	0.055236565615162075	-4.285981869620708	-3.2379832681137914	-1.6167008735193764
1124	0.1448650139235446	0.07207582436826754	0.06447685583789951	-8.16545705031023	34.57734092408133	-1.17412603255985
1125	0.08323216891235166	0.10384949360013485	0.037320181161160926	-4.799774643759351	9.501336528872372	1.6119222741913073
1126	0.13735059249090315	0.09581338851991915	0.03101969177688315	-3.521356050840663	-4.147297781491935	-0.4621868112726794
1127	0.16267708778252474	-0.0013821167492281405	0.013448449661182069	-2.814856870064078	7.457812072416204	4.543095106534729
1128	0.13096364297127497	0.052601781463552495	0.05536600592587028	-1.2058153195270358	16.38595982149408	0.9531108104719881
1129	0.13090201340078925	0.14363542368410281	0.021148474767539838	-3.7437945011164544	5.751649847478428	0.03231513797296269
1130	0.1383732737591084	0.006453674546826084	0.056796635520045394	-5.323322329389156	28.549364724583743	5.386700986553494
1131	0.11896355726902196	0.09126888083299345	0.050870361400534185	-10.890675203116738	-4.466521772117131	-1.2331849536857644
1132	0.1188632597870109	0.06565909383049645	-0.015079582241675611	-11.598718330447538	7.272991294052452	1.6523071132659788
1133	0.18601139425571445	0.046949086474671685	0.0083960540613803	-6.9888330102519935	17.419799786666303	-1.7763029504678993
1134	0.15269976940561786	0.06276899720823757	0.04045814079985979	-10.749214160735109	-3.9670138320917236	-3.96859152514616
1135	0.1592531848057226	0.07633833210209791	0.041657501631810624	-6.654361853746949	13.520303248808114	-1.2952661395865794
1136	0.1375653749626686	0.01969856101526267	0.04526586397277857	-4.320134474748775	14.331931472789744	-2.495934422352727
1137	0.12714989997460568	0.10072557652596892	0.05461802791503457	-7.631639070247754	20.876479274096244	0.624858758331105
1138	0.14444164668471413	0.0575716699718023	0.03512348087768087	-5.487172089870278	18.583812992718062	-0.41648256664596867
1139	0.13003077028872026	0.0634385070575621	0.031664631678052405	-5.8890164822356805	21.096118142497595	-2.1983668537698224
1140	0.10147011927896395	0.08945076862267168	0.02953229033630598	-3.794778026873254	33.5241697066619	-4.734526730619371
1141	0.13525918830837588	0.03826606433099761	0.02219237804914727	-3.4230429784223486	23.73306849934734	-3.9744785888955754
1142	0.1681550284900177	0.09917274083680981	0.041834971077119074	-6.595420970399451	39.45925970955755	-1.8468346251934225
1143	0.15224093543198308	0.07400225119692182	0.0038458197575550884	-7.331258421230459	27.75794111300753	-1.3465124198905405
1144	0.1614293636847163	0.006780896359882202	-0.028630645213406778	-6.771726159346621	24.8046994916139	-5.044875709557711
1145	0.1634690819537029	0.0899387111361504	-0.008598747357584693	-3.626722217985917	25.16490345294317	-2.2777225682691498
1146	0.16553422275463	0.08139751849318402	-0.005648180441320166	-3.8377824529086673	12.409101386216967	0.8102332333123989
1147	0.12222138055185325	-0.0029946571832991237	-0.011362648737800669	-6.102505673013956	20.56923683014064	2.475343140858648
1148	0.16905026506999418	0.0712771372220946	0.011928628462489991	-6.704087880704321	32.57128860272701	-7.176042359396745
1149	0.1337831533798097	0.12642825384824202	0.03667464765732	-8.519300196420325	15.292157389406924	-2.691112304385535
1150	0.09520496255380217	0.09307184514829037	0.03295945861000666	-3.327522520242758	34.02665532144344	-1.9377614821134563
1151	0.11783091424189093	0.10748189529969215	0.045180014486578504	-4.263210220399022	7.812737219915305	0.6458671611821158
1152	0.09323039891789181	0.12555885143160356	0.03313345029216104	-8.682861708689476	19.211110490351622	-0.8177663454367774
1153	0.07395604219193762	0.12367513136129216	0.041291627432226044	-4.47339254952537	8.671456758313179	-2.064449293058357
1154	0.16813489689472164	0.06180053022013899	0.03740484886946295	-5.7630566105182925	12.336980228395023	-3.076474193444677
1155	0.0594364568803636	0.12273152569599849	0.0586457692246303	-4.892783930903592	-6.527292523367815	-3.2328442682335705
1156	0.15440495441479124	0.0791043631150366	-0.0009433707641669162	-7.253633290995077	17.38897415725338	0.08511345305093612
1157	0.17297100208841232	0.02549609537977983	0.04660694773692238	-7.483888555575894	22.65363897938443	-4.774901451403915
1158	0.16124849792327198	0.08188116407734367	0.03686155346416256	-4.948750990884427	23.304291921602502	-1.188893882164528
1159	0.1575563506164522	0.12171987942653897	0.04167791039364864	-4.370871701140641	13.103543017772031	-0.3897895832730128
1160	0.11313498141919046	0.10191092979463343	0.09598121834540713	-6.79632038741268	7.563652464767274	-2.7353992071540025
1161	0.10890317845829597	0.09843890470730583	0.06541573477739882	-6.858389222911879	-10.11144268470272	-2.5725632273698698
1162	0.0897451880583915	0.032278251791031116	0.004868450749553586	-4.72816758173545	-0.4972710684949047	-2.187779635320873
1163	0.1696619290209363	0.06110401995059692	0.017518762548684196	-4.352377100877417	5.018205999372553	-1.202804265619742
1164	0.23567808121070205	-0.013467821959988746	0.05910632882016161	-6.99778921223973	20.358299192956487	0.3453851290909128
1165	0.17785433973002562	0.029674390771755217	0.05987778677058697	-3.7816024580660943	15.82278245138597	-0.8495375594593407
1166	0.12619202594578638	0.06534872905924746	-0.01767777787177492	-6.42699103705701	26.233520635559984	-1.919117629983341
1167	0.1489798744410739	0.035975145712595795	0.03597264591999739	-4.176960990183643	24.68753483269682	0.29005524664917537
1168	0.17763874070209978	0.12008175437262893	0.039334488660625604	-3.761855601666199	35.232099989121146	-2.529387279846566
1169	0.1694304993321518	0.1145544506543648	0.040337588453767476	-6.460488972419688	11.827415035009277	1.151337981323114
1170	0.18149820281233997	0.0631944063866201	-0.0026342999958225317	-5.091684954311291	9.028795003872848	-2.8893725750680614
1171	0.20695687839650584	0.07071071978520208	0.05656103567931147	-6.19653675314966	11.055255922599493	-2.4087729422510202
1172	0.18974032224486095	0.005890119435191743	0.009159857765475697	-7.649116473766886	19.757247797398286	-1.56566347134117
1173	0.2290158236387586	0.050664945679817955	0.02387750526175541	-3.1583071553451467	11.30875476990967	-2.736266983771902
1174	0.19108148907568867	0.032359921738027236	0.004475165553954634	-9.111029820118992	13.269175845560259	-2.4247846995741282
1175	0.1424667668202576	0.01339068007358684	0.021142001220360196	-5.2494268352334945	13.242261000520918	0.516130833347105
1176	0.14384582140425292	0.023379207628241982	0.08061139002123523	-6.4588552506417765	1.6614910640136844	0.5607353000031615
1177	0.18052282129684366	0.04009940563406027	0.03072942509047584	-4.543004745704959	29.04820455868018	-3.823109073543646
1178	0.1893026767219901	0.03893924658821456	0.050531914535021566	-5.247881792094617	-13.295870158097241	0.2295962720089311
1179	0.11388620926870667	0.00826699167629677	0.0775884234412401	-1.0228089136043514	21.065508310343564	0.17462627320204788
1180	0.11058523107685102	0.044057002413736765	0.07385675143103818	-2.2558731657154962	27.76910081787885	0.9073332970809026
1181	0.16287100501075613	0.08963040520602207	0.01740779681773164	-3.134510624149619	4.157933219530651	-0.07419618204003202
1182	0.15799684926264218	0.03168326695619349	0.02009838040362362	-5.8416173902246715	13.455712509021756	0.22905287049179496
1183	0.14845087944257584	0.11536274692653824	0.03424945253092173	-5.605216861070885	13.383810993915327	-0.8447170512423807
1184	0.21286507235288238	0.004887215820104873	0.0594593366237042	-10.528657152647193	28.96177905754607	-1.293199394447947
1185	0.18111483994032593	-0.012202301344313937	0.05912350823419306	-5.235469528866152	19.26202297084392	2.3444463472400376
1186	0.1616585128938285	0.04143546550522059	0.03782713414904933	-3.4378526846405473	17.597284671526662	1.4501276185580252
1187	0.12010832906425434	0.04506060760093207	0.03399112010389496	-5.09702730691774	15.779591432080034	-1.2563381841380037
1188	0.20086387193524258	-0.02467616008164604	0.024787619603498894	-8.92690337740462	28.298141156454363	3.0835848540701014
1189	0.12809339545118653	0.02204962460574351	0.02095063152589627	-5.830994676686995	8.076762872356223	-1.7017333979633111
1190	0.10641200300495313	-0.0031993946909396054	0.038895005853259015	-10.136908088357695	9.003227744952376	-1.9122412559535842
1191	0.21886221279770618	0.05043047936932244	0.013073617210768523	-7.911745248455777	20.857383985755614	-1.4109671814540585
1192	0.19543565052945452	0.08523378925538216	0.00854181630596721	-7.880538426630918	8.5217952770975	0.92478007373106
1193	0.12110851561838623	0.018758113826768376	0.03499649157795288	-5.48286937973623	22.16583575928653	0.07300696542987051
1194	0.12761904208416652	0.12372966025984408	0.02072956911049916	-3.607604915413589	12.586025983097404	-0.858031981943693
1195	0.18581555058428556	0.08710310158685564	0.05077032033657314	-8.234179775845513	-1.9177182953633714	-3.7025995699601753
1196	0.18743482443940393	0.09108701454789475	0.035923699242904124	-9.322311568067049	-3.8149767809532236	-0.29979289343389004
1197	0.1477541676020055	0.1391656497147144	0.024363039028725574	-4.862032314415487	32.3648898405349	-0.8725764391192101
1198	0.14424536292173448	0.08560908794981487	0.02204364755389779	-7.167115610033366	8.488282429479359	-2.8101959563144256
1199	0.15844230359753939	0.013243020761932428	0.0329975521661755	-6.520421237762405	15.35423911882209	4.74037098021166
1200	0.15747183097929537	0.18944404826393135	0.031595989891478625	-4.911353347712688	12.22342304531487	3.5311449825453747
1201	0.14462695657134347	0.05512522729341414	0.03689477681342366	-2.6742235303554107	19.39553613294189	0.29367113531631395
1202	0.19316807102405928	0.013526278746721666	0.0537401576827659	-7.337987524061352	13.804344737784042	-1.4489740597374303
1203	0.169489347079932	0.04107061427048645	-0.00235715774501433	-7.3972470886199195	-2.2901109463042655	-3.6510017263389787
1204	0.13398290745511215	0.06918857402653097	0.01831492450229536	-4.091997474040667	16.565712867368383	-1.4627534859930993
1205	0.13348204644864686	0.035233283104801214	-0.004702808841230959	-6.672465425516091	13.19763065655736	-2.1449094243974187
1206	0.14002161554770953	0.07425424354546684	0.00977880160773658	-3.5819075809631666	37.80415175854543	-4.611559526564795
1207	0.1910125824583532	-0.02568736342759495	-0.004321680531968811	-4.134991948224523	29.033664241910305	-0.5290895936796798
1208	0.1685372770837053	-0.09159657282630043	0.02839093646758523	-2.592416863948168	13.949610799183942	0.6316801246011685
1209	0.13574735963082285	0.10367615518402293	0.002781612538978743	-5.88306071808219	25.575191219847657	-2.0434410766057884
1210	0.17309651634119727	0.12307234073196313	-0.008691934146642433	-14.349419539960506	19.705293486750087	-2.3740976303595662
1211	0.18357734574629797	0.08492502137148884	0.024985664289690634	-4.672089934762292	26.37824309083677	-0.4817362126471287
1212	0.14396246140072488	0.06633547266622199	0.015270589055298845	-6.886961871062327	20.5150992622397	1.2787180086062016
1213	0.17438385235501458	0.05743346116519048	0.010443967120900085	-7.961645172532476	35.55075455783889	1.5677578572925475
1214	0.20311539233831538	0.009628313765698317	0.008013080706245524	-6.113779775678309	5.267904864266184	-0.4581795425154797
1215	0.1890251086235689	0.0428578609170141	0.04498960861286959	-8.160882021177082	8.476658599077075	-0.8885213619411364
1216	0.1656101673316383	0.2154553892404957	0.03329133389504481	-6.716477755491401	23.442126053399345	1.0286743451458058
1217	0.1372989741849639	0.04450711410556319	0.05571285334701261	-10.072711235778634	19.970315725180544	0.654142977255014
1218	0.1355276973561912	-0.04270753739292282	0.03929177523645678	-6.483696682823539	18.801501458997297	0.3750208621895856
1219	0.12906768505197283	0.029868831711886965	0.04296727377321995	-9.023978689488775	17.080357551222864	-2.2683701326656234
1220	0.13666473079721705	0.1285262462442281	0.04896817351184936	-7.194372332137821	26.368372246355207	-0.9821202786258203
1221	0.15259491552046217	0.09535085727421315	0.02499489010399248	-6.151343185608379	27.39988713051697	-0.7584199722705973
1222	0.16963488088521378	0.01605623914979424	0.03287470718922551	-0.3287590283075157	9.364944992015102	0.07786240840710539
1223	0.14580251481356038	0.09329908441235173	0.02449788405932968	-4.968901546428125	-12.69990384927911	0.4847063933193804
1224	0.11998123950521818	0.08045624994918948	0.027793179494367586	-3.8817377100289634	35.51586465592395	1.1768263299317205
1225	0.1570177261675161	0.07779447415047278	0.030384467181425415	-2.2267786975390838	41.30152696009555	-0.6490114122473908
1226	0.09387353883415592	0.09744236448781964	0.0374363127556313	-7.709433532138696	24.6218114597855	1.3660508391988226
1227	0.1530856264902938	0.14729825470693172	0.03596298607951265	-7.365766211449372	19.070571687707925	-1.9004017829247215
1228	0.16370115342493702	0.17336769480285724	0.021563466837942323	-4.309523604848001	4.189315343347922	-2.567355280052504
1229	0.19725688826919027	0.12043074624087696	0.0032914152851840524	-2.947250371523282	1.688084295776349	-1.3479412408662617
1230	0.129709634909091	0.02130741365156512	0.030589351687004364	-11.270837494651062	29.73723691724772	0.7292943848658414
1231	0.2021674786505638	0.01240205189461717	0.05880789103465446	-10.433347905824744	14.967808696390843	-1.4270048841328085
1232	0.14289637179910722	0.18612667564854748	0.05531297023675853	-8.676392000810594	10.143035541635024	-1.8039411877156486
1233	0.15068318082607784	0.10136600633428411	0.045630823015282485	-10.414378175829134	25.587575226651552	-2.306341548036402
1234	0.1266167764155575	0.11515503633378907	0.03782522226500485	-2.781491953773631	20.308929013036327	-0.4843521704576632
1235	0.1833247928108292	0.07226759849927207	0.03942869014624724	-0.06172515267283303	37.07728719893247	-1.1132940086852525
1236	0.2064106164008568	0.05058792272272816	0.014736417671525316	-12.577479143000996	10.694914612367702	-2.9281256906813584
1237	0.1638145089641003	0.10983288811014849	0.037962995395067825	-3.998244363868639	28.995972697690366	-0.818932522443471
1238	0.16327646602437923	0.05736769792949001	0.02144778763903067	-6.746091435214089	5.121364609935992	-2.36672211280654
1239	0.11009114025360262	0.030321244282156684	0.041678946420058614	-3.0976806595176076	1.8117057246857577	-8.456792649072955
1240	0.0976535924781902	0.21455739853897593	0.03679742846521422	-1.7336963220519892	4.715829753308628	0.2956666734054293
1241	0.1485519556653443	0.08606400738426011	0.0039039363451680437	-6.196873567856195	31.045895107052754	0.09478242829329336
1242	0.1845183958696525	0.05414523429384553	0.0251306368125098	-10.361737216968852	20.022719035413004	-0.8047038934763451
1243	0.14557880080423347	0.051735095259587235	0.049313526042210384	-8.040672499033256	38.2466594249692	0.12424339122673396
1244	0.1272123745122792	0.08202679440638136	0.05407077883828295	-2.6661989893297857	26.27644324960477	-1.8329294248137802
1245	0.1311615301647844	0.09433856128442947	0.021522353034269	-5.900177551670785	28.26595508333656	-1.7251496068796035
1246	0.18952201677598796	0.14062652902515296	-0.003914033632307029	-6.474968568124374	13.61927928891277	-1.6515944261933901
1247	0.1866304957222859	-0.004394761090136687	-0.0027920658135042846	-5.960603354615321	13.352898067868207	-0.23716904735214084
1248	0.21658911484179888	-0.009674350887760752	-0.002211296906461522	-2.8576010542180224	17.276448839085532	-1.4656804147938713
1249	0.14887011616630524	0.08245017120089487	0.029189717261603028	-8.46766148069097	2.2606713805178593	-0.7681790727194729
1250	0.16373778410895767	0.15317640917561215	0.03194859329031888	-2.5483990417545286	25.98349298846257	-0.9896381141149496
1251	0.16364534837881314	0.15218653053790976	0.054776982112530806	-7.252305054512562	23.20101625216875	-0.6655227837283915
1252	0.18543326456359877	-0.015390832815188618	0.04833167946369046	-7.999158670500744	18.28900440092842	-1.9877758981118103
1253	0.22274080039830302	0.03567179224428357	0.03964903259813139	-3.8659749791823437	-3.4115273599263536	-4.264968916319771
1254	0.15265397537754916	0.15338283550562948	0.018932995362732956	-6.353806311535662	41.455049225657234	-3.7470533735418305
1255	0.18961347785588747	0.018383139481324848	0.02090034472902965	-7.166380752525046	29.236961837378924	-1.8628643390069393
1256	0.18734999244544398	0.12127576741135489	0.01671396115696313	-8.278195755914895	2.710958095617725	-3.2373567647442414
1257	0.15625196960531512	0.05391329289320487	-0.021170898578649303	-4.2175061860630265	28.32809949759622	-0.41550282235878183
1258	0.14969045845526593	0.026166406179916855	-0.008702578434413768	-5.6872826643079915	13.876197662951098	0.7562599274305712
1259	0.10677680294501835	0.0031899232564096824	0.022215076077311626	-9.523738281457103	14.482459058559103	4.23798025387397
1260	0.13150887371964323	0.1262056241354975	0.042860550464823566	-2.754002941007582	29.92989141196657	2.4854829227083273
1261	0.1589520996198008	0.14968921494504445	0.05631559048222611	-4.183548762059157	16.848490744391782	-3.4675260145818987
1262	0.14143268150089428	0.0955470084673122	0.05831872006707854	-7.3747175425342055	21.59821681283691	-2.6291270155250994
1263	0.18240354357185398	-0.007570829749191432	0.028620511344494285	-4.238118130650899	-1.0905050386698887	-1.090692087884006
1264	0.20477596380928398	0.020346253602230933	0.024294072329857693	-9.186718126028708	-1.0921927581963586	-3.7871463452868475
1265	0.16341314637996662	0.1477985295791992	0.025590969549266655	-6.508400229555559	17.046458731885696	0.4847673674103275
1266	0.23822984382965995	0.02540148687124478	-7.108712153791608e-05	-3.2976942906700555	22.340486864475345	2.538657744747877
1267	0.16884571820653124	0.03555511245620726	0.022757902513032106	-6.507834014248596	16.655711014840904	-0.3617980475171386
1268	0.11400408383967206	-0.017039324825516004	0.05491785147911046	-6.11603403512244	16.5708005687467	-2.7718667894566464
1269	0.1430013446349982	-0.016422746529994522	0.062109202577111326	-7.714408284824741	18.187230578752768	-2.9682453290171
1270	0.15732313231865583	0.021497632025127195	0.0035988600659724486	-3.4659655977253614	18.242467643297996	-3.0952605610809534
1271	0.1608074604317754	0.12127207382010721	0.00988932386170037	-5.778425043348153	40.376074661906195	-4.799170656763041
1272	0.19992098924898416	0.12406679165756954	0.0011533567194035796	-7.973113755313628	5.590543216266527	0.6245648485993807
1273	0.1984968979612517	0.0364224051881843	0.007995477915846098	-6.700589414100084	5.742572715098183	-1.4803763509153205
1274	0.16447008395844012	0.046368130999128995	0.02049240551730081	-8.872980783617006	11.397920390083467	-2.625756847044684
1275	0.19212996469916602	0.01874356769981817	0.04677638808759526	-5.79286861051482	2.3920899173733683	-1.317629905727362
1276	0.15714364074826145	0.029182024886415688	0.03421849617554333	-4.225027836189118	19.35247132425231	-2.0538333435648157
1277	0.15888427912542186	0.15058343245123224	0.03230832544490495	-5.1565280949240915	9.234351111545696	-2.8327013140752593
1278	0.18751414321463963	0.2289018986435949	0.04523716221936265	-1.5004727250243952	12.677727620421287	-1.1859588101350753
1279	0.16608322484094126	0.0696307172968481	0.03152143024431894	-4.511958401884486	25.478405061370154	1.2429792850881656
1280	0.14225327727725237	0.19603426183794204	0.04294414478757435	-4.71667647285672	17.32416332076009	2.0815629161618037
1281	0.14268955835531894	0.12417696617203888	0.06907344688974987	-5.258120620702026	2.089853315318132	-0.1203021636803221
1282	0.19459120547455397	0.08622066835666915	0.0745715628221687	-6.68841914777576	23.22790958773001	-3.166936522674753
1283	0.15218344126008382	0.04963279114716637	0.06492480687808064	-5.977826054704734	27.201911165105315	-0.4505044981015218
1284	0.13358935568653488	0.029115794665579384	0.07356176510721055	-4.306105953246297	21.700863207850997	-0.11830047428424817
1285	0.17025083931979937	0.0993327425593439	0.07912338705696492	-4.243656812618561	26.5739599689772	0.6867733988675838
1286	0.19839133036254997	0.1018754473908052	0.04909957415158614	-7.926569632676785	23.836961915424705	-1.9181795042628598
1287	0.14134110645972325	0.11026455400207091	0.04788649902482617	-9.278243634680596	25.111822298504276	-1.6267065017748272
1288	0.19172406814789533	0.07256742214731472	0.017744606525383486	-6.5859455251903585	15.325174186917545	-1.2282938723729053
1289	0.17070989104542697	0.13855115838578094	0.0106179419403612	-3.224282471150043	1.9808353839971502	-5.1647245503803125
1290	0.1330308158289336	0.05873712391190281	0.004630861244469563	-3.7749871810396463	26.6464582551148	-4.307063912997441
1291	0.1527912586761619	0.018955151256653507	0.013048519163509655	-5.341091591408649	17.62027120491153	-3.523669554931518
1292	0.19403678325421647	0.059180913218721404	0.019361826883023334	-7.5325158662547835	37.86683975265365	-2.7167810088801376
1293	0.19887990347699508	0.05587033775683098	0.019640111917210608	-6.159391963550898	24.263165750326177	-0.786682318343696
1294	0.1650546858630708	0.06775539836938638	0.05739462836643644	-4.048605368038841	5.274386579390105	-3.491219911601804
1295	0.20871605340366764	0.08571762807649844	0.0485854207082015	-6.60284251768141	-6.850384947528293	-0.30150277400037523
1296	0.17018357664185113	0.096419966239449	0.02062133448986561	-5.426885239853049	22.595308596318098	-1.6079558821305637
1297	0.19046028336262333	0.10478988340317508	0.034469090042489485	-5.657194047033219	6.92479700493912	-0.15667727812513796
1298	0.13586600502437537	0.11354886095379116	0.015674494516653655	-6.122271848502265	8.033025257704516	-0.27726585874324083
1299	0.11973250483690176	0.07143619305533	0.041319858321956324	-4.924882287255624	30.541589060804405	-6.515134824260065
1300	0.1282022591566109	-0.015983978765850622	0.03417441495610529	-9.325970524304447	20.598026917892135	-2.019702490704926
1301	0.16152654455278878	0.15478880011078863	-0.012053327897097666	5.316949927574466	43.41688360969212	-2.2366522825452075
1302	0.17401904150685407	0.19950923584756064	-0.010229821784437517	1.733785827238027	-4.1704297343704635	-1.7687273682059512
1303	0.20220492867818307	0.03416501036427211	0.0321401907435094	-6.299096555140289	25.96420284953569	-3.2885656411844053
1304	0.13333949412932067	0.06094873810713361	0.0372636606818903	-3.918473518185728	22.596737268354268	-0.6753977399014481
1305	0.223942491612505	0.03591841409052429	0.0237923757185961	0.7548073656387109	17.651548439088053	-1.5078189089785352
1306	0.15513990198466754	-0.038432078891587756	0.02365991165128532	-5.012744013845408	7.170526537583344	-2.7699472016348894
1307	0.1684859082203078	0.12025057317473403	0.04214037914853789	-3.994134678475083	-5.204791866609278	-1.8332622016582716
1308	0.09570073668058283	0.09044792458754496	0.019997786566095764	-5.300844719177933	11.778836955079708	-3.3400107364685536
1309	0.13814373809602482	0.016425123935284974	-0.0022805009610547718	-5.057759732416751	18.08687798924191	-1.3026757553976815
1310	0.15012203130016274	0.012911398298977896	0.006815250280635891	-1.589497887410622	23.32918602041984	-2.0962703027510647
1311	0.15707615934907412	0.0598465796481	0.03042847666474945	-1.6858766416463218	41.78542969384152	1.4894259778761725
1312	0.18923596604909626	0.06826857690579455	0.0423021161167503	-4.657626148436447	8.752313645529474	2.3691704008792818
1313	0.24572886955345546	0.12230809218184326	0.03790490837585364	-3.5525229510081098	19.268515779323593	-3.3669373599642096
1314	0.17022357412066466	0.04838039892810806	0.0024595179154711204	-9.316295909054286	23.732038263033523	0.9945467355514898
1315	0.1419695380747861	0.01940821390373132	0.02540629558236178	-9.676488522205297	8.275727028420945	-0.40343421799043283
1316	0.11412026408147909	0.009042302075210638	0.012713474611671532	-4.503014128247259	38.33891815723887	-5.757613644479263
1317	0.11739736307071297	0.004329867277998056	-0.009614778370945536	-7.276418315807767	42.95989781986352	0.19977823854886181
1318	0.13640144966451523	0.09691884261404142	0.05396667467856567	-6.956892613406247	29.042285599507522	-0.3409766301731812
1319	0.1436216600335589	0.08266614480138203	0.04702455135182042	-4.5661059673918984	38.929940505264035	0.6039747217427383
1320	0.1852559627135033	0.09880446635542747	0.04860732310938964	-8.406591280236121	36.73120794386475	-2.382394549378421
1321	0.1544475003937772	-0.019904582776376772	0.02959733756018975	-5.83559531875	21.66155329637051	-1.676119880188348
1322	0.15822887221965468	0.14967603219474607	0.017261512517819426	-5.9060331916396205	23.89006906264231	-1.91430495546002
1323	0.13524262529387893	0.14064448768021753	0.0333042146030343	-7.369575244814107	14.448687074398006	-2.566657935368347
1324	0.10240944150461274	-0.053698338048201066	0.04615670962258486	-6.0894925191796805	20.292251654512476	-5.599820703042559
1325	0.15243204183929288	0.0639733206480734	0.030942648770436947	-8.92468880744323	20.278662610517642	-1.2308290212700477
1326	0.19085403743351262	0.038183491927143036	0.039638102085181114	-4.271367932006202	15.014786379170236	-2.3146509137785785
1327	0.16429993822675967	0.059213331072504705	0.032661215189453016	-6.506195226134237	20.492646910951617	-3.2503308826788833
1328	0.1893087367731989	-0.04032048239020644	0.03670957032119742	-7.582159095857455	26.462150670846945	-2.6325120263693136
1329	0.20379069438940808	-0.018334266741110813	0.04591088287196606	-8.910711127084587	5.835678859896275	-1.271419847731074
1330	0.13990196522241927	0.07546742433195155	0.04353534289543761	-8.239699303656131	22.02307166672305	0.88730279173378
1331	0.10861385575235524	0.09846194902657485	0.05000832115795948	-12.1856182029538	13.938395942780318	-2.368762721195113
1332	0.16304190443574434	0.05402417042954688	0.0701692690273871	-6.1931976847071475	15.611756784376032	-3.2522333596761883
1333	0.2021984403625613	0.04613021157998146	0.05668956874677683	-4.588637233778175	11.572875063083465	-0.36114092063923825
1334	0.12484300338566728	0.14244900087828832	0.058727553304295715	-9.635612878730651	21.436342593545913	-2.230467989286879
1335	0.1738404250290013	0.09553022846217726	0.05621828850292926	-4.963409885491014	23.482833312968964	2.4105919268183085
1336	0.18078604238279136	0.022177023162889338	0.04218777255127272	-8.025046106923524	10.803179250620847	-2.8352106915092086
1337	0.15726125499038177	0.0781784680529749	0.05189047877275272	-7.757936849608886	-9.09737935074281	-1.3867354466602262
1338	0.13666662707879684	0.025534442390694835	0.06240051809884452	0.1962251284207883	31.281539843859203	0.4447391040609634
1339	0.12827336849071835	0.1137993450409806	0.05393845468545277	-4.56519597891745	0.39619369785696623	0.5952957064559288
1340	0.16774094120411404	0.10685560405807824	0.03244653036962814	0.44154577335502215	36.16296213042832	-3.8853851823865138
1341	0.16137907569851898	0.15638899176539167	0.028406565755160935	-6.513219134891148	25.568848073813875	-2.262757837048123
1342	0.12770922058633788	0.10396781543874135	0.05123634885781867	-2.181217311642391	25.42189719366117	-1.269599183797199
1343	0.15700127941719882	0.047379890725555755	0.054789530345926214	-1.808738339301677	29.067229434669002	0.712127599632188
1344	0.16916801430811065	0.041799960002105466	0.059343359607432714	-9.316051848391918	19.965342342868095	-3.7632446842199454
1345	0.0915238575293757	0.004238435798687004	0.05273674813167197	-2.772672368406	18.4355853110514	-0.7056281985576909
1346	0.17013651329745577	0.10092499286241716	0.05945326802201558	-3.7698097425430164	-5.571875542973486	-2.1008618592522414
1347	0.19142484979738245	0.24283870566571286	0.01167567921860575	-0.6821994333666244	1.3393123749038653	0.08985917360721614
1348	0.09809197104005293	0.02286644806113791	0.04929731998810129	-4.417698487796584	-0.03150373005784621	-0.3627647734535483
1349	0.15294599032945602	0.015313460357036582	0.047061501403217784	-6.135755083222668	11.102008250225914	-2.0009238828376827
1350	0.14357833658005886	-0.00487364150835818	0.05670690700671424	-4.527489600557557	20.27147099481875	0.4316786501013996
1351	0.19023157249507736	0.10491916067650695	0.05278106592886375	-3.5500121534909903	13.321109410923595	0.5043771229117778
1352	0.1585944362383609	0.19500432855568506	0.039826785042542064	-2.5262853739825037	18.417033915119184	-0.26803899801454056
1353	0.17705270886819724	-0.01658430390889177	0.04402351477389199	-2.154820148386258	24.96231921481606	-1.0536191842420282
1354	0.1391938034977547	0.017127828069861288	0.07065740788922907	-2.6535411205986237	17.81603716572518	-0.9072076184896186
1355	0.08383751607741348	-0.08004860288523932	0.06246791041472654	-4.005090542554355	30.06578686660844	-2.904235480470664
1356	0.18056042902606947	0.10686263663506256	0.05306144570763731	-4.534015183591234	6.87022077832555	-3.0348534924750927
1357	0.15609281436943911	0.1318805403190781	0.06373679433633332	-14.141822786929419	7.660159117895851	-4.330541297928034
1358	0.09104814834272187	0.04967921887266312	0.06336905054943165	-4.830935658245734	25.32748968896957	0.7904822903069075
1359	0.10240522661125187	0.09344743158177425	0.03126003644414644	-9.927624414327177	24.94996838362894	0.9670836089028048
1360	0.14925430320885608	0.056803893571675715	0.03959051327396604	-7.226911981341027	23.238963933944746	-1.760739287803723
1361	0.22958605076524607	0.09729979479819152	0.011203385252151372	-6.400407248565069	22.932330883673462	-2.435491115802329
1362	0.21376521623572844	0.1049697827703106	0.028620425591932272	-1.6003451014768144	0.03745631245756498	-4.42800381145984
1363	0.14270986876053696	-0.024242411705911265	0.04070150095491438	-7.063743598444395	20.62294389598001	0.6762253708408735
1364	0.16748228646359728	0.054831091675623875	0.015089332604790267	-4.816007304720421	16.52535116290501	-2.6116656453704494
1365	0.09483316030399519	0.09056036474358942	0.059194596675274075	-3.800329386471953	16.671895891074072	-0.564795800310558
1366	0.1872772049094618	0.10940168695692198	0.0665553469173829	-5.484654305648244	35.600349996184775	-3.7516091852970437
1367	0.19277332979894485	0.07760330846548912	0.033412409073331775	-4.076536854320648	24.509151721868204	-1.0326737886655895
1368	0.11809118693769874	-0.04328925472633288	0.036992618738716336	-7.438168284158627	18.483302934336308	-0.4498280547123181
1369	0.1903090574073715	-0.03439487176762727	0.037244622974535846	-4.281401735225748	26.064674434501462	-2.311859715421645
1370	0.16329067658745222	0.045191788954454956	0.03201954743513132	-4.38436861503109	18.23425656856744	-2.4369316928918217
1371	0.08202552106512848	0.035290675425102794	0.04363415918866881	-5.754446563838684	24.214642895331583	-1.3756491275631693
1372	0.09260257377722314	0.08782335266944974	0.04202045779347911	-1.0814277202776426	26.7907244793456	-1.2936692917525305
1373	0.14431883628532666	0.1318487688993687	0.0638306177814867	-3.6098988277874593	19.669869553016472	0.9283192096712081
1374	0.14661194304053762	0.1583238196414158	0.05915320700782813	-3.6345770754831386	-1.7437516500837906	0.05696055758277294
1375	0.14612215459271166	0.05950638191576314	0.04152026931601852	-4.351533697066886	3.2213342548942663	-0.4479681418313731
1376	0.17298988590033834	0.0013220569716331995	0.021470242586331165	-6.444443449623617	-0.6717724537959533	-0.5280841224293712
1377	0.07441770361100668	0.11654091510367609	0.013215653576699342	-5.677410885820621	16.301945464716994	-0.11136588923259554
1378	0.16980317173425874	0.04922180196827251	0.01779778672295964	-1.3289766997195127	36.75170471759046	-0.8801561667171445
1379	0.1394139904589547	0.09205269669627267	0.026616371215526558	-2.5994051841170327	-1.866346897929312	-3.9381186811051756
1380	0.16023839930439948	0.0962214892083778	0.019333970384652326	-3.269595278964112	21.82737917595481	-1.275491826397281
1381	0.1769915522399202	0.07225067824688863	0.02377216235480095	-6.911523911308998	17.468244173364667	-3.491488870019933
1382	0.11898771428061075	0.06338243998505523	0.012290670384195127	-1.6844763849915767	14.63666795199845	-2.6784724587322937
1383	-0.024109998642986075	0.054693085657668734	0.023701454867429923	-6.624893348274789	7.023076778140723	-4.288598357600442
1384	0.12975506049527827	-0.017725789105785913	0.020987948213205918	-9.319565218148842	35.2986571614544	-2.583063987559314
1385	0.1689305047310143	0.10452696186343596	0.01694579081917812	-4.059347226750866	5.193991834338543	-5.126423061201358
1386	0.1689563976702456	-0.00475362201809619	0.04683909100182994	-4.276681904137555	25.888768121767576	-2.6833594920145254
1387	0.126056496463688	0.003428060768426	0.0533011809051668	-3.3870962728609184	10.483676964249046	-1.199872150294224
1388	0.14650599567887623	0.01817819283977224	0.051273401805693654	-3.935574511766003	6.205950625336713	0.45511735176232726
1389	0.17395216632723798	0.06007438514941633	0.061472587549891516	-3.571907329524642	11.729760036693728	-3.9915463208609494
1390	0.11098825777534457	0.06683832563270747	0.05269408420849226	-1.235117573067759	6.4870276588646165	2.4049219950745853
1391	0.14015592368467353	0.10714685627768028	0.04106327670602392	-7.2449350181213195	-4.894421445154878	1.6015130184548707
1392	0.2122506596893204	0.20430737502476953	0.025457284184643807	-5.984003087698586	4.930731487233611	-0.3436572665098618
1393	0.13421160534466392	0.11504913952778836	0.019293532886884606	-6.590494388802714	16.590669094070336	2.6961167420492465
1394	0.14777180514515745	0.10270873375514686	0.020316451454812434	-2.5363704641173572	13.452074580703304	1.4380314849925824
1395	0.18077640226081929	0.11048175479906154	0.038680875657472594	-4.747678217938186	12.661442012673026	-1.2580524696452609
1396	0.17372779277674097	-0.016572562976516103	0.035350547193522486	-5.262371532413824	7.0045660993097165	-5.006223687692799
1397	0.17388442319227568	0.10536562287452289	0.036036973339738446	-0.5569596553370165	12.543659999771123	-2.381363762999953
1398	0.13669204982610672	0.029263421714011244	0.05245616409077698	-3.0530241742548814	-9.86403985189073	-2.441444721890523
1399	0.10303295023778312	-0.01540126262632574	0.055088884298101166	-7.029770316885481	25.125266726006053	-2.074823801497389
1400	0.12612342943278818	-0.006494708567265542	0.06048628341137565	-7.312428861969866	-10.48135326760674	-1.2223754761298369
1401	0.13976211347632286	0.04303916477894582	0.0424473084941452	-7.619224997927869	32.187587790551895	-3.942263252868996
1402	0.10647234730543015	0.04224453901690825	0.013623695915027835	-2.4619092747234315	-10.521494448405155	-4.798794364953542
1403	0.12301184435083737	0.06637674892602326	0.026001259325246686	-7.53879809101807	20.866214715748594	-1.8447858565859425
1404	0.15126713482902227	0.09542398971430117	0.03892775303740194	-2.2628128011100435	10.436606454660122	-2.32912564331888
1405	0.14990491292670613	0.04122769151101437	0.016449232816819183	-5.835469615702982	5.167320763894841	-3.4100950645208385
1406	0.11770919020832962	0.04370042986936711	0.03266617413628758	-3.3919471381052446	28.607762184091495	-5.016052826296955
1407	0.1889248543758167	0.18065123428081764	0.006436519268447714	-4.456938687025217	34.9952246680437	-1.2329395711936184
1408	0.1745159284601438	0.14506601772061123	0.028966818390440515	-6.263789673600401	0.7482872877369422	0.5686109700090524
1409	0.12908955375518527	0.033167418551896005	0.05446997296667881	-6.067115564458619	25.187861330037066	-1.5335085551216567
1410	0.12567212558456722	0.06666472373082734	0.05279820400318853	-6.777463220087247	18.799151175921708	-0.674340882711404
1411	0.16369031108504187	0.06797800841728581	0.03190147493335227	-3.8591345213032953	15.507897605703752	-5.3810848929054895
1412	0.15911650642565353	0.017376913664454582	0.010735420936080535	-5.794425204259288	27.10649439488227	-1.9715884328021278
1413	0.1609479300149079	0.013013664479923463	0.014743873821604634	-3.047132208520876	-0.23981798053916356	-4.4369962038676665
1414	0.1555474257196174	0.08602178156671202	0.04456883828509012	-6.329559281939761	13.289755506003518	-2.892197016733836
1415	0.12299879566041272	0.06200446304193891	0.043275511070941325	-4.992239041091333	36.5328578506054	-0.8447728072452205
1416	0.11211228661351544	0.09905697506615502	0.06616784952894673	-5.832437512664072	9.693987689124826	-2.0516322019594333
1417	0.19788814066256638	0.06601884235528196	0.06410877143815817	-2.7721125032766647	10.957639451174089	0.7307631994664068
1418	0.1164936202787665	0.1538376763603248	0.041540171426850715	-2.625206806847176	19.076000274848024	3.2149303871363406
1419	0.24342437796725352	0.0344701098450611	0.03565594058900377	-6.001315822345747	21.358086444306355	3.2682907068933122
1420	0.1426883250608638	-0.02669119898636453	-0.00045183383381963704	-3.9985654388988	24.567427506596157	-2.575194919666509
1421	0.16976592978438731	0.10002485240473363	0.042292340787357274	-6.922246903898579	0.4688077022424846	-1.866111797569701
1422	0.14383890689543272	0.07170403249506599	0.034526894530139664	-3.5237226358492673	16.34853302855729	-1.5515077175007626
1423	0.18537337551224992	0.0010599796729460764	0.10194136229318491	-2.38969743503582	35.3397534838035	-2.8084727965591525
1424	0.19609871289464645	0.0935872359743375	0.013490828762601199	-2.5396376275298542	18.52745524451487	-0.7825768520573514
1425	0.11343163935418415	0.04433543073719537	0.009218434322586129	-4.2571219778516	28.405273376640803	-1.0315690432458458
1426	0.17379742476212015	-0.03212492832125918	0.017412318943932827	-2.1575217898877987	16.489227484619303	-0.7613106639565456
1427	0.11181057022351992	0.11483649601476478	-0.009481021186352356	-3.48076705948426	20.77769429877628	0.4437900128104629
1428	0.13863246229969647	0.09454731060651728	-0.026203703677813665	-0.1269855005164083	10.435306358768676	-0.6267379936187335
1429	0.18333303648311403	0.11663268705061451	-0.017363363902813365	-0.3739651056961996	19.50298320888665	-4.899274227044321
1430	0.19472171130490876	0.0830021749492609	0.006726648754577979	-0.5820206988817089	23.879819239668574	-2.571556626379636
1431	0.18682488653666704	0.08565566713359136	0.022876077366747502	-6.021015574908808	30.506848418370204	1.16572507361569
1432	0.18437636108742658	0.05636847478713307	0.0030660867057102463	-2.6134142757575662	16.060324404290466	-6.044552475563136
1433	0.15428604605846785	0.07934729801212327	0.029258322963653778	-0.43417788822067627	2.775169013495164	-2.577949851777277
1434	0.18387966288843494	0.12749920362558365	-0.020626466888546108	-4.204480099470334	-8.865494766378012	0.2939511202450459
1435	0.16957507683169643	0.16095017833965314	-0.0009738952669264694	-2.4474717371963504	17.171346395277798	-0.8499753086517925
1436	0.1346641100733594	0.02845450733419804	-0.01813930651646019	-2.7595845124973684	7.611070877333035	-2.193281406436457
1437	0.16928128058619824	0.013978854583684391	0.010739803122719823	-5.73049812002964	10.89424140483231	-3.1603466113569647
1438	0.17520735400945775	0.027727291971751174	0.028684066378085175	-6.893870897730882	13.518750954315918	-0.6012198708178164
1439	0.14709518531021717	-0.00368802632280546	0.05534022130691441	-1.1544447255146473	9.725806020744576	0.04189075235317774
1440	0.15984108235060565	0.1229958834999054	0.04385892338168625	-6.255190721724115	10.228387963617063	-1.9685760172459148
1441	0.13374888434827464	0.11044524597598919	0.025872592441448697	-4.625090320914146	0.1565643074057134	-3.9933704674862534
1442	0.16393587066671605	0.040150666694159134	0.026120489441823606	-1.1391916383660428	15.160874196138339	-3.443087533475048
1443	0.07855608816744783	0.07630562322896248	0.035200012166615904	-5.648006830793835	9.349289492698425	-1.471120746680463
1444	0.18497075945602426	0.14734194094485412	0.025284852463621006	-2.3451552967302667	7.795518419065463	-1.9181798486317103
1445	0.13705797406622355	0.08828418090546966	0.0848203111214341	-9.067283112116783	31.43815840475843	-1.5479327384235542
1446	0.14470426955932242	-0.14148217302537333	0.05803165123862758	-1.7934694701710845	12.032551192527055	1.5768322706022346
1447	0.14268408190833637	-0.0025402320709232706	0.006184908197074859	-6.860114273409618	-1.652477061998999	-2.2367469347557796
1448	0.14755733415734915	0.18401953943787178	0.03407239722967928	-3.5011198230189193	28.163241138329354	-1.8259583507072141
1449	0.21279973469520766	-0.02212986792093559	0.03916549436010509	-3.290349586697729	14.40151857112924	-3.7256498533984206
1450	0.15682230745990156	0.07190071239388969	0.06264771515790624	-5.226291800992648	10.705725760495936	-4.407835218957299
1451	0.18406965511125328	0.145688027063531	0.058829128045103	-3.59477225478925	30.874562293894208	-3.5269034925447875
1452	0.15517025840408394	0.0987465070723474	0.024781873708319732	2.3948754169221655	24.358610398154394	-1.2169922151246109
1453	0.1648389841865309	-0.0010429837901460154	0.004617941969080389	-4.907187438687679	19.05459227627907	-4.406319605143929
1454	0.162779933026509	0.05253064388732812	-0.012650663469246412	-1.8904011048952334	-6.810260533022316	1.630582301301606
1455	0.17868962601546867	0.001906227860474674	0.016734497360183433	-6.7187661102486285	12.70991058851591	-2.681789980347217
1456	0.09251720983827011	0.04812438066063057	0.020113332420689734	-1.4237633319948697	27.002127875244813	0.5031829948936527
1457	0.1430432900345203	0.08095730398687292	0.022196662995143723	-2.702420212088996	3.891543829945131	1.8240803123906884
1458	0.18496931082591886	0.07706104667858818	0.011094271985058801	-5.6460205002066175	13.558576411681498	-2.923020461538401
1459	0.17514992513063168	0.021337516960572532	0.008897758514709787	-5.794568632618081	32.524444799948135	-3.3480543225687653
1460	0.1401938707702522	0.14711414424418126	0.04766330190958623	-3.6998597899047523	26.12348922101199	-0.22011212309113648
1461	0.16469904065447502	0.14568657167695465	0.048066239459513035	-5.0329567156991075	19.19139562621299	-1.5672313490942689
1462	0.19574681407105948	0.08085207996843567	0.09414477447539096	-4.593369179854357	25.8332050878664	-0.8725993064009767
1463	0.15547345331308582	0.13430756306846026	0.041115213313399776	-9.674807732488171	19.177469368136038	1.015370815544767
1464	0.10580637401101362	0.07193645788077066	0.01888808436332382	-6.771361524116893	6.180595131917805	-0.775889150279977
1465	0.12341009776940423	0.06868787440075644	0.01782038058946308	-6.249936325495072	1.30429880443716	-4.805181246975345
1466	0.1526634830279077	0.053251940452454447	0.028337169579171075	-6.508174622188084	-3.039038940028993	-5.534469410834405
1467	0.11800013016155365	-0.04377305049615099	0.0760750235596287	-7.012733439433508	28.599379522985522	-4.0621240963124405
1468	0.21848742061704976	0.15500015489714614	0.08342181404494792	-4.934090088917067	33.027915603029925	-0.5892228543493694
1469	0.19975717993083358	-0.0041642230842895145	0.07372247497626488	-5.417872760644298	18.99647027570988	-0.06514945879524736
1470	0.19944773618891737	-0.015239052882460427	0.05383107049507362	-10.009490177397572	21.173740799145442	-0.038021048163786875
1471	0.16294954637800946	0.1210833794307013	0.040457816152531335	-5.7771992245136445	14.767096961983938	-0.08000690363369921
1472	0.15302087315393798	0.025467772325019036	0.0117745437052158	-4.475885954830425	16.825519768507124	-1.4064362484972845
1473	0.11677083208699139	0.14247033693195527	0.006966939050631326	-3.7909544497147136	22.385462623087292	-0.7272750390080207
1474	0.1147895479714556	0.0670658876817226	0.03593111616428508	-8.17481087603112	4.541391721796527	1.153381583385929
1475	0.1719770573116492	-0.011675825189007574	0.04800926211852099	-2.9320902199971504	19.030806654209123	3.799187658377421
1476	0.15291728724906478	0.046822738896535425	0.02852094717715755	-7.859515671130229	20.31317754869063	-0.3165655067793628
1477	0.1761955652703606	0.08328472356132756	0.02394733914891281	-6.400303842119689	20.983144089022545	0.4311316118958714
1478	0.16025083573033244	0.032544630118925326	0.0550203013313821	-6.4668156850155	13.531135753498063	-3.992157895120409
1479	0.13485259596616553	0.029303549089583866	0.05257337967319857	-6.240353982966647	39.48817345959299	-1.6475389651902965
1480	0.1120840345010014	0.09106982495398032	0.05883164521151643	-6.338110494442712	12.083144934158119	-2.1733949160456825
1481	0.12159269495876457	0.1449025988120068	0.06304438065171852	-8.268409905282954	33.22890578075524	-3.0669160177427286
1482	0.17659201411836042	-0.02035862670339217	0.05755242134376502	-4.6369731029306696	12.739292503975646	-2.0491089452737583
1483	0.20268835511880534	0.10304705656242927	0.05278240435917495	-7.929645909495969	-1.2318148459445448	-1.0943426429389544
1484	0.10660259973566291	0.1278166891890023	0.0381380725278921	-9.054015996962859	34.49728533867067	-0.8798745699972426
1485	0.10015069818209454	0.02556887866159581	0.03932712115057582	-6.890682921334607	2.6342152101376977	0.7221765881007197
1486	0.10179093418636179	0.0723073321979218	0.026012016493126205	-2.4934521535024405	26.464049458257126	-1.198246602333297
1487	0.14087157940701642	0.006392233504527056	0.04501742488529446	1.1974451997446376	-1.438407527327018	-4.0940154811495635
1488	0.14808365495344128	0.10809642705213486	0.034692401944225494	-6.422529366044257	10.401812960198772	-0.9674569725466513
1489	0.18580529345774519	0.09770588448468616	0.03565576666555528	-4.616794897062523	-2.7271447847815877	-4.7083687902300015
1490	0.1466084972601349	0.057096273701285824	0.07496031318273215	-6.4004347948688105	31.87094750470143	1.0411495067220689
1491	0.15772717679003873	-0.0033008488211321296	0.059794172528868046	-6.862121140563841	11.603633294180598	2.7294538552479275
1492	0.13190924607558957	0.09724579234120903	0.0569577160674839	-7.241525604289393	-11.588625839197647	0.1623789055394656
1493	0.15433178412291843	0.07744719149658483	0.03862316250286059	-4.567358589496732	11.978004458613658	1.3282731231310905
1494	0.11918650999019714	0.02699590859310854	0.014450683326609398	-6.2819729049335225	26.161880824239944	2.0885312087430385
1495	0.13114619683050868	0.12718007313713064	0.018005938716671208	-8.058617680243747	36.92652712981422	0.23550631706267858
1496	0.1267389317068253	0.1011137341972761	0.03646441513889531	-4.406560054274179	26.062598277850313	1.3356141847338339
1497	0.1708243760739973	0.1407250716895535	0.014654478508880336	-8.011789491208301	12.740858452390778	1.2469134139633777
1498	0.16703640831333785	0.05256299612934347	0.02855237362518361	-4.139136294915594	18.11773561319459	-1.3011654336274183
1499	0.1309306442474608	0.06812885104113615	0.004650339517412126	-5.279087416340974	5.4860731659398425	-0.20868505858590425
1500	0.15989825336588642	0.04595650718963774	0.04146827141424285	-2.68028333472749	19.868223679905228	-2.0095173213522024
1501	0.21352880580698436	-0.10962071793201439	-0.017182423969666443	-2.0401005009319486	14.425664954540835	0.14253460421401717
1502	0.21134625354715808	0.07311690708967121	-0.007435693539349225	-3.7025234081233815	32.822633583106004	0.48394708865016267
1503	0.23283245725714413	0.034719462840330145	0.03531872513137418	-4.596301821509941	22.565520528021064	-2.244820426900575
1504	0.21845113159058227	0.08213892884942348	0.010121203154377083	-4.184234438781499	18.444811683229197	-1.2622512112562367
1505	0.1306653761749767	0.11394469521988349	0.0075138100402029825	-5.128622701161472	13.319364290609363	-0.24084217638892252
1506	0.18257010210618124	0.04880808670481111	0.001893425717381928	-2.730894819782295	2.241479005215482	-1.7426160697089785
1507	0.14667080507054617	0.13392754019262207	0.015007066360778889	-6.411226699385258	16.77621516008845	-1.986060532233261
1508	0.1703078395380574	0.07207121242063817	0.029972107284996052	-7.887766388934936	-6.3921902628064355	-0.038952633594854305
1509	0.11928213414286429	0.13774984330904477	0.029438666088308016	-4.522617591022017	4.697645319060353	-0.3344034356331455
1510	0.10369399872411204	0.0768431634488056	0.003943516964741137	-7.922431142706843	17.483206272674167	-2.396844284282887
1511	0.1094452867791671	0.04356640414225926	0.02116647117110917	-6.530916172397981	15.073186401337573	-2.7155221247935546
1512	0.1009158824943696	0.1245408930910194	-0.010714406893075276	-4.7709545497950945	10.432071322989664	-0.022309223845868795
1513	0.15865371783577206	-0.061906885870565115	0.007860716813435833	-8.01836649937965	27.982430941713183	-3.797444603548369
1514	0.15774746584764673	0.049345247963061445	-0.020021619184526034	-3.249036811301011	12.9063570708395	-3.4767681879199217
1515	0.14635791284660443	0.093686525647093	-0.006168271457442459	-4.488318584237627	40.56662541224124	-0.5856590072277178
1516	0.17549557165607546	0.10600032199515885	0.03264070125060577	-2.576309970344327	23.562217444248905	-1.9378839820740568
1517	0.2097455223167346	0.0912220132616584	0.054058242669831974	-7.667532105449488	18.963431719537745	-1.1961005612129285
1518	0.1656141519464161	0.06427306694746852	0.01672835678729396	-2.308941083299379	26.771457353128365	0.4547148809109239
1519	0.17031112988334784	0.07700636100426439	0.02385033964876288	-9.455577782615597	8.568365795069536	-1.056042451222363
1520	0.1649333241174438	0.10227898713228586	0.0013650852086202966	-4.5418878718590605	25.36611437514845	-5.157793458136437
1521	0.1379571490852798	0.12148610655249303	0.01810039966511767	-6.458238872583188	20.562306085910837	1.3594126096259531
1522	0.13252713218352016	0.1478720834605151	0.028081610672552347	2.204564093458143	29.10195678935954	-0.8273587881561042
1523	0.1727883337097212	0.03950169808099952	0.05325635703965306	-8.9048611855444	15.735584122013872	3.895804483037991
1524	0.14786939636451266	0.08930809052155397	0.06533424302021958	-4.081430183128235	0.6195301182648285	0.7052479905722576
1525	0.20304745566196467	-0.005237085086084642	0.03340413478798459	-0.6966027858488297	12.379906914790624	-2.3799994419030317
1526	0.17094568529413984	0.04264502577239028	0.0463845898229452	-6.99519372307427	24.703416276866015	-2.2742198366373607
1527	0.14624392348571644	0.08646288498335694	0.017864003984937902	-9.373351475457593	17.237883092779445	-0.689801087101026
1528	0.14071641734961982	0.03208323934917674	0.07316243166524908	-8.099170274716945	15.199657441354658	-1.257079954243223
1529	0.14021712228657163	0.09167753917426211	0.032014495022099895	-4.587890164971346	16.919958484005083	-1.4192294545954722
1530	0.14516670572887527	0.007717340226896394	0.017324099471383678	-5.82384799047712	13.151033521310314	-2.805660277161769
1531	0.16324498263042747	0.012863565232515146	-0.006339158337804959	-5.565452035670998	31.59348949256119	0.6660647336921891
1532	0.15638827832741867	0.11221901050324887	0.007057721729484288	-7.23209060176279	15.944619045496305	0.3784435096500028
1533	0.20855962309846166	0.0810976550111739	0.03633393158519498	-1.99281993969872	15.35618009439611	-0.16789669514468245
1534	0.1771947529870669	0.05032017226666382	0.0332846037793693	-2.1065201446855566	19.381552262262396	-0.3668902581592628
1535	0.15057910655382428	0.07709550612713004	-0.015298460424895476	-1.0949335759264396	33.31986214392986	1.3914922127285305
1536	0.1411070117190263	0.12362731360286563	0.002861215921438387	-5.558033990703817	28.268636458908198	0.13312145828295383
1537	0.141249984394472	0.11941732165616328	0.02493740079898097	-7.6042832004198635	8.065087314084433	-3.949169107246262
1538	0.13196895662345787	0.11128825561787464	0.059991377253964986	-4.2000667717307385	33.31423567692566	2.071144579286193
1539	0.20774570070746776	-0.020264678741432077	0.03157746636606818	-3.1075267609514863	21.032721178544968	1.247460443933797
1540	0.19210364060687113	0.14515334414390765	0.028725126421284906	-6.363240864654938	17.322456116334298	0.5025615204224391
1541	0.16303749790260513	0.03842901931857656	0.05443243863913198	-6.864099538060074	30.28148671256556	-1.880324268707788
1542	0.1623015285020851	0.021003638658644214	0.05449000720255418	-3.103678434680424	15.048373906007615	2.711292702431134
1543	0.18653654088853774	0.1178055709270984	0.04011917516809458	-3.9494434582196103	15.615068029665752	-1.0723590035025097
1544	0.18352408892630423	0.09999861416804928	0.03696091352967011	-5.096838376654434	6.866681745773365	-1.0972618181753193
1545	0.13730405564840759	0.06359702224985883	-0.0037381188158064297	-6.216446150917998	30.37913366863422	-0.05622867224259294
1546	0.16559275081789354	0.1468846694062863	0.015949155924556147	-8.40765164244982	23.925838158668906	-0.18449405527319543
1547	0.1603765033811158	0.20737711109833967	0.024703681605492647	-7.88980473081605	28.033683633569368	-0.38343134906054244
1548	0.16849666669158503	0.019395841221299018	0.06436407552690818	-10.992842558530665	-2.5133998903694095	-0.18041059736629184
1549	0.16447703949164047	0.05180286662720432	0.04824120273496159	-3.5300379172468372	28.39414703285118	-0.9485288135316304
1550	0.14622498848957094	0.022928847968314625	0.08233561387292856	-4.377778699305679	8.823386798138928	-5.732730117984304
1551	0.16000832608458823	0.1646268803361829	0.016883506401366665	-8.451543300313693	18.53907705205767	-3.3490156690503263
1552	0.21719670011409767	0.023581466438984622	0.029149362594208576	-3.136994820571243	12.328238507653973	-0.8507023195545773
1553	0.16574933028171554	0.061777331919978556	0.030903555643331325	-3.982028916826496	14.855053402620202	-2.1647909664072404
1554	0.14153630990061702	0.01736801104545821	0.046942994960442234	-6.586574062168995	17.060238093853563	-0.7920154625205504
1555	0.18975701049083638	0.025455843389646758	0.0032490530437557265	-5.19236172365251	13.423460643826559	-2.060181053763368
1556	0.06425814844781752	0.09855193092283263	0.07008242011915905	-6.489514767968512	2.05408381058546	-2.4998153012434847
1557	0.14924984272113742	0.09292888622685506	0.044281937568102406	-0.7217530155382395	10.524703848062728	-4.133297431007778
1558	0.16484105647743777	0.024032412682278154	0.036872187864836606	-6.64861751010628	35.18469823171612	-1.513636485490171
1559	0.17615182703259497	0.11198120624391641	0.04508319467217005	-8.3034231987786	31.240602901731847	-1.354515103904483
1560	0.17300667239001075	0.03682648345085462	0.031272610604463694	-7.158696721239222	14.8657533523717	0.9027690864095727
1561	0.20866022040304388	0.06650100764952599	0.05906501443372052	-4.044798374332024	1.9345619163315484	-2.672389391929721
1562	0.17851379573993803	0.0737451844989357	0.04548297546393412	-3.2416987649105082	-14.600594187746195	2.9070908124344204
1563	0.15582883660483673	0.056727635181469685	0.018885306661950017	-2.354817593544091	22.116380514838905	-2.119205213157162
1564	0.16261160160488752	0.11233682308623313	-0.010184647785978879	-5.788432277946973	37.37492804891515	-1.9476473323110512
1565	0.18095888585015785	0.0691560212557441	-0.003080488050436891	-4.512772251011422	24.366756482170114	-2.9146922979456273
1566	0.14107020812708831	0.10843830274742047	0.006505783640749246	-4.380375174009303	12.316879438474063	-2.6315006868437303
1567	0.09219716222422221	0.11536918601710076	0.007097318184519296	-5.545810329782953	16.548710447797724	3.192074914419167
1568	0.13933466855270576	0.11496654407751145	0.03390978887230341	-7.234768857072658	17.982234940678858	1.2323106863720636
1569	0.14350397477278162	0.037411697163677204	0.023814924067887003	-6.899612990665339	10.820844589326907	-1.1645656813533138
1570	0.16209927915807126	0.0036781629490499346	0.01959348365373558	-3.9237445839289067	-0.06302324509807611	-0.30987962968153276
1571	0.13112609150313861	0.05460472964187511	0.018747274103318827	-1.5907169665093754	10.477553533251447	0.5299068961391259
1572	0.11986894114432534	0.029402823648434884	-8.194187362599997e-05	0.23966126280875258	18.867964518810762	0.8800045560740405
1573	0.0895358028264274	-0.034873912813933726	-0.0030201500938604083	-6.605697942177817	14.872241626337095	0.2542656866778097
1574	0.15761841309296382	0.14170816100306244	0.029233186132414466	-2.942344808997766	34.93616716533949	-1.4297117162694424
1575	0.12761715037261367	0.12236813719263274	0.02047367893985251	-2.1355027881492785	10.749725078344392	-3.148308268320161
1576	0.12966268413645465	0.05296411836525948	0.023373712924640896	-6.39670572787383	24.873121190839758	-1.4984097991978305
1577	0.15474431376408276	0.0003487470724060221	0.036761194756617994	-3.479972524875808	10.871671801611422	-0.905037117990213
1578	0.12169256762701733	0.028965275301794553	0.021509537479122102	-2.257739373197868	41.45400057573631	-2.8947803994432793
1579	0.14813549274062	0.051433849527338246	0.008399094551430768	-4.538027595608736	14.505765417529956	-2.913188954519026
1580	0.17477499796825632	0.14129858755931737	0.018233619128830363	-5.747718328920372	0.25217603965572644	-0.42792277325000144
1581	0.20277639545843038	0.06352311813705233	0.03750736396811482	-2.239367681244401	-6.342397123464128	0.3256920160357419
1582	0.18525972867378473	0.06445178482011132	0.04036477749719309	-1.4150308654344619	-7.497110029054594	-0.46531904293867765
1583	0.16067944264965942	0.05872185244128203	0.03378482359594669	-5.149160096207988	16.921039919156353	-2.4993787174028554
1584	0.14177474297055942	0.005951624489712301	0.04720691293202721	-4.946782171416114	10.470201066529048	-1.8506980161803948
1585	0.12177375842721405	0.08647135235257762	0.02889430189898197	-5.684168715321106	8.000688129634618	-1.2839178571815408
1586	0.1561693816932861	0.11342377117652541	0.01946128201507536	-8.192284649718953	18.673697996957877	-0.2856073141101758
1587	0.15289588601505516	0.014386754249101644	0.01743677059989385	-2.5412802522531814	26.348825737837096	-3.2141000373376962
1588	0.12841946898615308	-0.022206821341563626	0.02471635023545916	-2.207015753799124	4.814951708255055	-3.020996513983752
1589	0.15857401774163615	-0.013453946755478417	0.024225910110322095	-0.771945832663858	23.93956775887573	-2.4685578134994723
1590	0.14014858226137017	0.06726672170164759	0.037084662697915084	-5.720654218711683	-3.343642992837799	-2.148022414367654
1591	0.15300220959076216	0.05534829440194545	0.042692711737962595	-9.847859543722164	19.851202007743275	2.0609776804838993
1592	0.12120549451542952	0.027093057458720947	0.03925273793569705	-4.833602753202339	2.2160490909764374	-2.5626711495289567
1593	0.12329409215761569	0.08869753999315579	0.04539001499800036	-5.289136594002854	-17.775499187444332	-1.5777182755242984
1594	0.19151044755472374	0.08161668103591835	0.06588341178568233	-2.3555506744888186	20.777494181146494	-0.5506232657223932
1595	0.12101834943945908	0.12280563738101845	0.06714644650149851	-5.330900604744549	16.307850266447097	-2.8174118839997204
1596	0.15483970919983803	0.06962836665110061	0.05565581792818331	-5.232732621077223	16.984185178402043	1.2740086410170406
1597	0.22460636356751335	0.08083215397958017	0.03640362617080463	-1.7932308581783238	9.208950835664622	0.36677612790156633
1598	0.19955795032299825	0.02641112498250865	0.06732627249919211	-2.113800492858764	18.55327887213931	1.4587319220654154
1599	0.1898000677183082	0.06251850204291211	0.10632294866399758	-5.67362984105439	6.021796419149776	-0.15014288957683508
1600	0.139046379208601	0.12393773005576016	0.07159682713746753	-4.890279860649629	-0.5587041102861207	-0.18469677172443916
1601	0.13161688559179685	0.03283484626972243	0.05865173076189587	-1.8806478817759873	31.125033021330324	0.8073842712986168
1602	0.13005739620141168	0.1440335110256937	0.08308713414610015	-7.15518909391457	15.273284082125304	1.3678032008126844
1603	0.1637196053846489	-0.006058898992701386	0.05894558998259354	-10.145326867245899	14.413453803527297	1.262192348964569
1604	0.14979518648683599	0.0661571976811014	0.03417881254864881	-2.019744305449179	16.01725466867581	-3.9762623413056577
1605	0.15912898216656007	0.12844685334948774	0.06472379329038362	-9.244455773521343	0.08559111518609795	2.9170979760040274
1606	0.13548507145776423	0.03763544115909859	0.03658424607954326	0.37007457001291333	18.46699252498595	0.7023328704643647
1607	0.1388574858898725	-0.00614572713723921	0.07095910915202501	-8.713130455068077	0.3511969980308193	-0.03196119422238562
1608	0.10614505003594679	0.09305451689545334	0.04092829402079724	-5.483842488992256	2.5820268722183752	-1.1792174433011142
1609	0.1837122363006064	0.037022573016188866	0.004491414969799316	-6.363101916442246	17.872782681706042	1.3478199458219635
1610	0.20003896823762105	0.06088355059922465	0.014988376213041497	-5.982338403875502	14.776564934606956	-0.10974174376961383
1611	0.12869650345749298	0.016254735033737054	0.055328768671623216	-8.828297518140351	12.833981821828177	-0.0880898382503338
1612	0.13711600271722615	0.08621914741182957	-0.013700436300210735	-9.94762586855266	20.94683990929879	-0.7349036394652964
1613	0.21128578666417208	0.11466837460782725	0.005960195933055252	-2.003190402111961	29.43876627866445	-1.623773552578562
1614	0.15325106068287797	0.11318176268457855	-0.0009933068475072677	-3.166254197296617	21.621590344063193	1.4303384724321409
1615	0.21750895066971218	0.11106631031810182	0.009702751570387178	-2.242296401432824	25.285373344311246	-2.0399048120099255
1616	0.10214239050879564	0.05820572831038681	-0.05408743489558174	-3.5383662495043255	4.973030461442558	-4.771672239297011
1617	0.14439510382681484	0.10542244223529312	0.06432019810749404	0.5143851922330585	31.622513248282303	-0.9655766370911699
1618	0.21719900089285576	-0.05947174075445743	0.025599066478518492	-1.408538010815663	10.832981306442173	-1.572457292557001
1619	0.18985696134793925	0.1380822765717536	0.014348372908837033	-4.086671895387154	19.11715745532323	-3.1020014025504468
1620	0.14437136556039976	0.035243894122384996	0.02543176441961448	-2.2960585159837383	-8.321049078705796	-0.9639181479556245
1621	0.12645835207201217	0.09061254954468852	0.02875922459412143	-5.544778209055986	26.441111732371265	-2.9352852559784743
1622	0.11795460778084725	0.17878915203823653	0.026605788408882357	-5.9222423641202875	20.16920541967213	-6.896614933893241
1623	0.11832803474378954	0.09282466558414576	0.026073523265739265	-5.666008369996992	14.180766881888118	-1.4349769464709379
1624	0.14810254752109664	0.0609564887589203	0.007146783213745722	-5.838147109125224	16.23533841534335	0.19846939194866184
1625	0.19723344533890397	0.0427112102129495	0.010736008693041086	-1.7253621592150148	20.67535808080499	-1.5058410070370836
1626	0.21422166265288323	-0.013328810691541987	0.0038135577215314756	-2.4097448940135457	29.858906654458508	-5.355969899788097
1627	0.18085809987848567	0.09019576480093655	-0.009424270520448016	-6.641587457459198	13.881401911861712	-2.9983840385150904
1628	0.17936058568481936	-0.000285802944938629	-0.004933201499284151	-6.548009528846479	23.442047145828234	-0.0029820715508328648
1629	0.16150932439828874	0.05158492236693484	0.0041580073826723	-6.438339279135313	30.988360407960784	-4.025143373521368
1630	0.14019807462134742	0.058675849438168726	0.012509079261016706	-4.4461930796001505	21.88533344666955	2.261903033332323
1631	0.15585287428075556	0.04055450561052462	0.02852456924688653	-6.576289736217671	28.31821350680576	-2.835236304926556
1632	0.15537327476692933	0.10031021273981694	0.047769574347054686	-4.461606720222337	-0.6087262342684245	-0.3908131341462361
1633	0.1408875761135162	0.04940781090070577	0.019052966361100633	-5.139835877522885	6.180037580029498	-3.8910587326329074
1634	0.16201420278062084	0.04570783251062934	0.016456741942380372	-7.415625981479827	32.068054537833625	-2.057497723396101
1635	0.15827216849221903	0.12251409318675535	0.015949248041927367	-6.7154102450342625	24.64804289708561	-3.158483737671865
1636	0.16342964122202697	0.06605490794701153	0.012914428729706164	-5.6209989510677945	22.152515946585233	-3.4891432420567137
1637	0.14307167934157186	0.0600183889033653	0.01036993795071035	-4.427922283196006	25.657496280796472	-1.8734071234069425
1638	0.15773567612686792	0.16181667439365272	0.028820179417394738	-5.0410853772611075	4.87443732320525	0.6663856386176412
1639	0.14649492502245137	0.06373949829884892	0.029869095761910637	-5.4460186782357045	1.507320224474319	-2.8131378340406856
1640	0.16906243438145865	0.009708950177107961	0.025590896355175165	-8.272690509183237	45.594966858426254	-1.3324295999949791
1641	0.21765564352208516	0.03705896317541936	0.020526936794688457	-6.5178532447113815	12.281432447202635	1.8675243076432617
1642	0.1847693473022085	0.11627710613393055	0.01616297154903491	-3.7594935572425072	25.023099717958832	-1.6620661400467993
1643	0.16955397574847164	0.19467039897848465	0.0016543343790920689	-6.731799562094525	2.8549757736320984	2.3449501278194402
1644	0.2185850816835319	0.1772697278578043	0.023101172661731444	-5.968167056562618	25.030929464078618	-2.9202720967437146
1645	0.15055229857292707	0.029051064270180636	0.009074779536262931	-8.760114765921518	17.832206859004287	0.3007505354270044
1646	0.1851215803796406	0.14489083806127911	0.004335008834297903	-4.915079888520728	-3.1839217289106045	0.9064801741488502
1647	0.1571434945941704	0.03698001854047529	0.02652493492430395	-8.201221339566423	28.224605166047407	-0.4082395396076152
1648	0.2127698974028479	0.08933058444293802	0.04638268988206273	-5.548009707689093	33.343573382147206	-1.4142344181614617
1649	0.19099780067475713	0.022297436436198262	0.06933899423139164	-3.085741381269489	36.33194628837277	1.6501903867954333
1650	0.19282131130284053	0.022597945080075225	0.05609619187037281	-4.5285584616880135	24.740746252651178	-1.388174837198048
1651	0.07623550899432968	0.039747606073598445	0.043577193688695684	-6.9032249793750635	-0.3260374816706456	-3.9870061769253966
1652	0.2162923627515044	0.10897087209215722	0.025038874986701654	-8.440534000312873	-4.789775412440158	-3.7598286473008975
1653	0.20498356339180485	0.04709578719593889	-0.008154946392939353	-4.0489140642613055	10.724125267992518	-3.7864645810731723
1654	0.1418858971899895	0.11240436536155035	-0.0028717923455570133	-2.608245792589081	19.990917524122025	-1.8352868065935726
1655	0.09780022750113858	0.07322710708896106	0.04815997001719343	-5.241603671346618	-2.4683386414942436	-4.436521618995492
1656	0.18526943353240527	0.05743243420234685	0.05968452465813764	-7.14028881392559	27.875241772072826	0.7989521068598026
1657	0.06517180210337531	0.0915067234120426	0.05018433573548724	-7.289002917401917	9.695572680728525	1.5509622248514594
1658	0.14970537176294155	0.12825490037622395	0.05050957325001401	-4.931359893964219	16.08841375940708	-0.311780913299547
1659	0.17473974323876323	-0.05761083440013395	-0.0050212535242079685	-4.979913801328372	21.029327142272354	-1.5724817185285858
1660	0.15386950591103415	-0.03291410908580604	0.01274937770404622	-4.544770513435992	12.864436776773491	0.5790339970805085
1661	0.1816862073788236	0.11450163700648072	0.015664930828906434	-8.131065673455492	38.24222519721783	-0.5819491575995245
1662	0.14568883682022726	0.09793246570938366	0.011451116607302627	-7.421692094921707	10.554991982893707	2.231464891444524
1663	0.1439390198757049	0.08990052801599245	0.027330615630304242	-5.880687237254616	10.807001164807861	-0.2703385258149379
1664	0.2049306472262635	0.052192638261313415	0.03396305472255278	0.49782178991065584	20.876869264218346	0.43361295947519274
1665	0.16950090853276856	0.15119584177447717	0.03464008871890408	-7.447434537988676	19.038542158227546	-0.10299821897598424
1666	0.17260077360865828	0.09516366681336833	0.04436933346209728	0.5518083430682656	-1.1892823210467065	5.1207624596026555
1667	0.17798300787575752	0.11686059237691744	0.045389084098044465	-8.126960785500698	32.69118351616767	4.137478767592672
1668	0.1382588894007002	0.08133714581514984	0.012302326187268404	-4.040227217724563	17.205131698856498	-0.20189515552965995
1669	0.15583311690837334	0.052905827148453446	0.012611431885918964	-8.69805553598835	24.322633482523603	-3.1135837133187105
1670	0.16515592665608464	0.015939417028221173	-0.001412056025248673	-3.543445765640407	15.743496821078809	2.333791647726422
1671	0.07550290074712232	0.06260189561794847	0.01599764701794655	-5.78647147964652	24.923846865856547	1.0913593719276826
1672	0.09074367935761633	0.09743137529361781	0.02743223087477274	-7.099018995869724	11.05339396576469	-0.9203336907322588
1673	0.14177028982776912	0.1051136796957712	0.08457385112184462	-6.355257381790866	11.65804435720832	-0.6920823393022186
1674	0.15431346500490778	0.010794539994561578	0.04583832181013001	-4.5238233180769045	13.9634015145597	3.426616714104926
1675	0.16295738037177676	0.16640554196314533	0.05919954286946497	-9.674136309618579	16.61955922987963	-2.055176618501742
1676	0.12684088661198753	0.08529052294042574	0.021521539204895475	-9.78845690522082	4.114160236620082	0.460748927943798
1677	0.15363885341133102	0.08174056201472356	0.07070411497927338	-10.35247773576201	4.365972693508559	-0.22224253370580024
1678	0.12825697285724066	0.11640620062532876	0.01442963251746732	-5.457583615399706	24.38662931371021	-0.1291409823576653
1679	0.1282433140685401	-0.032437558462407465	0.0049996417222697015	-10.59700356532356	5.698472774601957	-1.322707529338499
1680	0.12378143783927209	-0.11507479143151286	0.015317886085774828	-4.07506672501351	-5.082746450586775	-2.730694691133341
1681	0.1737896984778591	0.13606749824711206	0.0325667606902221	-4.785188546011622	17.930012541987715	1.261128091666769
1682	0.17729313518160092	0.023206384749009844	0.052897280446931386	-2.5382659619959385	25.92916304097587	-1.1073948736197428
1683	0.2426317939262802	0.018166427257761977	0.028267593786019844	-3.952394086171195	33.63581427049321	-1.8445480107971388
1684	0.1999180880527736	0.09032163647697893	0.038733016013893305	-6.0730287080027905	1.4642366142393128	-1.7245863933779875
1685	0.13402453137947154	0.0038899641412559333	0.033367383933822284	-8.11811525001535	28.88283529599951	-0.04055107647641277
1686	0.15673475691371633	0.068965212192753	0.028498815430753208	-4.8254571009503815	16.41610376800006	0.5865023310257604
1687	0.2126979274516726	0.008040203879374194	0.029590576091526946	-4.645047632086179	11.206460495795344	-3.1610323840905616
1688	0.17118926955001212	0.0911831109523743	0.03225261074258343	-8.918424987453061	11.87634512443098	5.0191902482642545
1689	0.12249770169267377	0.04072072876497366	0.045475633475143364	3.3336627389677727	18.662078499473388	-3.4752541453843144
1690	0.13355700522760322	0.03375466104891203	0.04870546721487538	-1.4299169688222808	15.359710492436315	1.0884211674153683
1691	0.206898673915289	0.09056197965102644	0.04219761991300885	-8.264702368001219	18.512489061119215	1.052547179562192
1692	0.16088933157070978	0.1697603692975666	0.045867887650876564	-4.474053110675243	19.248025041086578	-2.0138895678885573
1693	0.20178639316382388	0.06324526027712805	0.03833295698748477	-6.5161556667724145	9.692515417526009	1.0631077227284842
1694	0.21239634923817258	-0.0071596914605703	0.03209431541723894	-2.449153372897989	22.959246560063715	0.26737712354265797
1695	0.13071651018333294	0.1894991070576506	0.06801848599217453	-5.535865783165428	45.42649117424139	-0.5596660791345593
1696	0.18568972353934532	-0.004639728251958394	0.08055543391378688	0.09299130128508515	-5.832378788620036	0.31183730871981674
1697	0.12621315216095585	0.11042143818316226	0.046055784963157306	-5.496272015548751	14.29490590329835	3.32193807992311
1698	0.09312481075210347	0.02009367583538991	0.033077294977947286	-6.321879790574321	24.891377154429016	1.6532167032154943
1699	0.18582668363545937	0.048076178361036656	0.07441232498443577	-4.162995918383185	44.29566063648713	-0.48654017402159205
1700	0.10498461936101255	-0.014697923867230483	0.05754204684540403	-8.154811916635866	52.616107379037146	-0.1779933148963286
1701	0.16040334884705718	0.04383716204045225	0.06430901613810958	-10.472836762533547	18.667719209406677	0.8435403989285194
1702	0.16522020931733852	0.12113947535605397	0.027801404475819608	-6.093339640164827	36.04185078300261	-1.932926752598273
1703	0.16062924171367424	0.046664129158552725	0.04204041778568949	-3.891215775790818	21.60036221675922	-0.12949397705502072
1704	0.19142677974873082	0.053095423350962505	0.03377409986233713	-1.0807066279311361	3.4264006142852734	3.161832849307697
1705	0.1856940631487871	0.1608468697635903	0.03124664303503813	-6.717360616371446	6.980666984626089	1.2919846077360992
1706	0.1733924586960355	0.17155040460787896	0.05231485471052899	-3.5375317188179185	30.18660507332526	-2.9408459263589393
1707	0.15156782238738123	0.0989022518393944	0.06116362108307398	-4.171624413687906	43.12050710025274	-2.2719147766826024
1708	0.17287321265294386	0.1010889727934266	0.0528983702248943	-3.2106927772340823	15.058801368526284	-0.7331712656964078
1709	0.15776524895943422	0.0426250939831167	0.03970907506445141	-4.6476535546623925	19.80713283345452	-3.552829369571002
1710	0.14482955166496966	0.06171403761418928	0.05769334980871591	-5.870117042595435	-9.102362971376673	-1.0463396511014844
1711	0.19436899770665803	0.12197169726985957	0.006665934420833242	-3.5056245345345403	12.449651913129012	4.185772079689975
1712	0.14822701563227852	-0.022418416316969204	0.03189856317102658	-6.285284552219232	19.333485857934505	0.8707260212352156
1713	0.14355581349580915	0.19224292707215201	0.03981858846000382	-10.968857829169142	3.086305832366685	-2.053549653124003
1714	0.15648548475402432	0.14359878389306086	0.03642578343455014	1.6631219824177041	23.24750192847039	-1.7269669781534804
1715	0.17188442502680468	-0.028792027593048053	0.04346969203286715	-7.426926521372353	23.187924731003314	0.361732468160439
1716	0.18152455031941864	0.18964221035906814	0.045141121586368425	-2.659090741234386	23.703091314220323	-0.14792664685925133
1717	0.14141376745691042	0.06324234098072772	0.04548253968245583	-2.2772957358629387	9.948083446063057	-1.4335048936848376
1718	0.11317007597847585	0.11034261459686284	0.05651168405663895	-5.398260162851946	33.86195106398221	-2.4543325326411956
1719	0.1084678873715405	0.05741704750160176	0.055774417889756685	-5.961116791792633	32.5410851725582	-0.8383248862699434
1720	0.15301345336935607	0.08493067286776369	0.06850241806759422	-3.8544824617853566	30.01725974097652	-4.124577162657803
1721	0.16686887678346	0.09858441655908085	0.08673292926901796	0.12765312237802626	17.34262898053058	0.3951768513755791
1722	0.16155397649168401	0.12109183834681064	0.05743677082658835	-2.330950491912834	28.30236308768992	-1.0193183953796052
1723	0.1581025524837898	0.13843504287256833	0.07886525578373973	-2.344081055295997	58.012979158537725	-2.028032617014337
1724	0.12751296124892147	0.14908757468405676	0.05212545145020828	-6.284437846518442	14.829165373834371	-1.1666261233698685
1725	0.13525911138962418	0.044129700380062684	0.06248539975482158	-3.5712940079689894	14.079331715724411	-3.3361172252259252
1726	0.14263321857314368	0.12198894065648344	0.022600510359986347	-3.672503004023155	6.555309269839364	-1.8764395194601746
1727	0.15421081064945588	0.16278227360108474	0.03403791793059962	-2.8083285853221187	14.242081249563837	-1.604199958799089
1728	0.14889063678799314	0.14226484041950316	0.049145510900026196	-2.941006540925412	18.510061086306365	-2.354866126566135
1729	0.18619845159000956	0.10794299798345808	0.08085641475281424	0.07910140038890762	20.533823014778836	-2.306147057471793
1730	0.1439493357636484	0.07412455460201899	0.04826288474702608	-5.883632003998975	26.07003762557639	-0.0398380148872203
1731	0.1399518440368861	0.08999013902726831	0.007263469244241694	-3.646652034445948	19.717549179979123	1.532449928513289
1732	0.10885274820384797	-0.05261979122112882	0.07864051589506858	-6.478645755116949	35.115472621357874	-1.6616119909163019
1733	0.12397590243704892	0.054790673694994324	0.06118481872559203	-4.657568313840047	29.232017260691816	-0.6265678475820851
1734	0.15900225856726236	0.12035416394340355	0.03634486636229165	-6.347791215782747	15.414092448122048	-0.5499210064259226
1735	0.1397469101948837	0.10735238246884637	0.047307579775758765	-6.356980163987711	-2.2351109830172877	-0.2688301262229165
1736	0.14847380202656696	0.014255613309510834	0.020592806589724635	-6.1092761299809775	17.043667768724983	-2.584660149575768
1737	0.16070650833396735	0.010494852594002992	0.047374133351367316	-5.312885855385892	22.186138493792967	-0.821590620804191
1738	0.11356785084411886	-0.029096500113171192	0.03288316861543392	-2.9774504619067503	32.653401314339845	0.7163978976964797
1739	0.19881624332624104	0.09330762024825742	0.047995700892445176	-5.3942144581891736	1.9683320752294942	-1.4224223309057362
1740	0.15405718129622742	0.016691465463963863	0.030053313750095574	-8.666278998830565	28.77361326502188	-0.03848615130344895
1741	0.1022284601558443	0.006518316680458082	0.04138816099119371	-8.879105031993044	0.06705282000552329	-2.0393411634996306
1742	0.14495629249882863	0.04297853274493016	0.0358297133777804	-7.338127323853404	9.112071781271366	0.2641996380923629
1743	0.18828974524045491	0.0882601642884335	0.026880941601449333	-5.517023297403138	0.09101381255468069	-2.342241119690992
1744	0.11148083683928207	0.0858391560731	-0.00619731228714113	-6.918853955261773	-4.536224063469058	-4.813409807703664
1745	0.16014185616201596	0.09282410569594683	0.005515235887588399	-8.542283430712722	-11.372685321920633	-0.6879099774207399
1746	0.19463865407756648	0.07884849886860833	0.038464629671353404	-3.9205477867265217	13.119142660822535	-3.5417179701744996
1747	0.19595285970055998	0.0817427780973827	0.04211624091290317	-3.8186561169533606	32.548027876777645	-2.0671651008412217
1748	0.1456862503264968	-0.029658012945993267	0.03079574664697257	-5.794484678800602	10.057492769218953	0.21805160753629463
1749	0.20727980426971807	0.1396515466753307	0.06279331256218679	-5.918147862923111	1.153161580867791	1.5846953286631793
1750	0.19662149256791694	0.08651232847915356	0.05335684067308327	-3.542620508267875	37.59905999127078	0.8406915190893716
1751	0.1805821441127393	0.04460940716663677	0.007644218429059893	-12.404167097443663	14.25821703599048	-2.5015554058367
1752	0.17200084575543045	0.06833164496845359	0.02486069972235921	-4.521271228135745	44.466978878579354	-0.09554521568128603
1753	0.15771188440099113	0.096553533424854	0.03877179002564455	-0.8743393295111137	18.099751068013568	1.0017297235054028
1754	0.16948552968398872	0.0748886149257519	-0.031702509541235054	-6.226620344453328	27.002506103699087	1.7052168417776543
1755	0.16522689551097	0.10426190494610366	-0.019829702517638353	-3.4356422726498015	13.981243069678417	-1.6049346237193074
1756	0.20153778127027722	0.0884256433079433	0.024080452737149295	-5.397705250332791	10.538788024504871	2.917676096198795
1757	0.15927142116316156	0.02649516442323483	0.06724543637986044	-5.297122341880647	14.099370091600234	-1.1660217285660182
1758	0.14373712541337108	0.10937387742287116	0.04008868980707874	-2.8173493987531333	22.44656841341811	2.0861493595671443
1759	0.14742010224601523	0.042617782832381705	0.023537219189041305	-6.986496281926618	20.041473746018486	0.8685851900019675
1760	0.17037888619457997	0.014406390073134524	0.028667591732567332	-8.49089202676057	-9.048751683823488	-0.7852876813669086
1761	0.17408418835976958	0.023816901398770754	0.040403000557356586	-8.495436221416057	34.36834595897999	-0.22856982007158885
1762	0.17328754174315725	0.013046684317628662	0.04878218997767502	-8.741571797885205	5.995632986038053	3.2213346974631993
1763	0.1486350109762788	0.05798069398249688	0.07200711844671871	-7.474697660618634	11.290438349522313	-2.0812398567512074
1764	0.1786760009808582	0.017379736260398317	0.056345236413588906	-6.800428900081175	28.629655706748142	-2.3243666927145905
1765	0.16217864235431875	0.07217345118192016	0.03932439640245774	-7.63145536559939	19.837816430905043	2.2867847071456318
1766	0.19948493651788096	0.06711318190744131	0.009619084501134356	-3.7987929556285223	0.11030677328884714	-0.21553460802157676
1767	0.17157192084281112	0.16342252221125175	0.02845768676613593	-5.448600809196731	34.09028315354474	-2.539734010683326
1768	0.13744407886657228	0.029284533109962457	0.01634816982475157	-4.964367864460829	10.883294668437022	-0.8294992601510711
1769	0.16333643910189824	0.15282750016247687	0.020542492059193448	-5.3113267015145516	23.200795900212402	-1.7191211085142777
1770	0.16399969511886378	0.04808362032086869	0.007443642952734239	-7.4976084660954445	28.83896760193285	0.23867756332444315
1771	0.13939090179699953	0.04829379884922442	-0.014468710980003227	-2.5388618468249047	5.237991661966765	-1.7225720026808904
1772	0.14342096431275622	0.1249399197583028	0.024180971668583694	-6.723857283891526	15.964973768417927	0.5819803895945723
1773	0.1474609115079606	-0.006707735481642163	0.05533428502978409	-5.780096507858549	10.017274140634662	3.036401685101043
1774	0.13802117078665474	0.1272234747937893	0.043499538489705454	-2.456370779079763	32.866503523097656	2.8676080467126224
1775	0.12817626945857696	0.13928750362317233	0.0268994033924708	-3.5615246856198888	5.563904295880861	3.7275527585586667
1776	0.19697174612916707	0.06170731374480591	0.03387601619763101	-4.557391017263592	9.455317124893455	0.609076451027869
1777	0.1578594194042964	0.10809543270869787	0.0429088130270868	-4.949939858459233	25.559177951097205	-2.0557398097106145
1778	0.154680149234246	0.1464282920532678	0.024666612986872997	-2.6354655767315704	15.556153058097113	-3.268623553609503
1779	0.0842398805738423	0.12717700465715437	0.01532125756027288	-7.378450592118139	33.97774769005199	1.5007100972401028
1780	0.14121255439314953	0.02519710184479313	0.020715809435839134	-9.278261924835583	14.056653058795899	1.080304125712253
1781	0.19876716257680463	0.055235394488818326	0.02365198271922399	-6.613401252236927	36.367875446880014	2.5496430242274095
1782	0.16352085481886897	0.13424579453199909	0.006109801196822289	-10.158677854512936	0.9132751039532018	-3.742471810816042
1783	0.19011284393271452	0.09288336412777273	0.005847356608746641	-2.661317208820636	18.605911088646316	-3.3071201733587445
1784	0.18854142096246873	0.10434827440780065	0.014760853887115451	-4.771520790142909	39.708767844367834	-3.081620043180112
1785	0.18094945946602595	0.04451773441745984	0.0030462798736822262	-1.7119087371410224	0.6399006268787508	-3.7234195712992717
1786	0.1584017235863283	-0.05756921804890802	0.008640752572908904	-11.31244686828822	10.478328131913555	-0.3419507579793984
1787	0.1631546627850906	0.0009262089689646633	0.015649741217089376	-7.505798564592649	14.125491410643201	-1.7923887392863713
1788	0.17313351731494578	-0.014246841859921519	0.022925194995886026	-5.508892189618543	-17.685196686716377	-1.576215931998477
1789	0.14710349574158982	0.11781125193178901	0.01901751180384269	-5.772976010684443	1.6405889014387571	-0.37834157290755527
1790	0.1771954709296099	-0.03572118910202839	0.02015082476063603	-7.121225478777885	13.795817230590506	-4.438064607960512
1791	0.15304318274600726	-0.03571252438012207	0.02805769368083491	-4.094284252315413	26.752933262474592	-0.799441446863007
1792	0.19438984953816374	0.10190241746665425	0.019855561608393416	-4.550165839441405	6.315866625918119	2.044725265845443
1793	0.17578387459506184	0.04015977846513464	0.013714996376293035	0.6005026509778213	26.287878481003972	1.8238526728446167
1794	0.15723373546886574	0.006567588034772684	0.015162521323906277	-3.6982153010105066	11.033154592829893	-1.3146247869287202
1795	0.14360502015761697	0.13028780829825107	0.015883224788129195	-8.9426903662813	-12.484620868001059	2.2956424708246947
1796	0.13982734386940182	0.03763427254556156	0.01263343701608718	-2.1050465794782403	4.8427070722181345	2.0580381180977168
1797	0.18895269143211113	0.03425413255570022	0.0015816618464893828	-2.2788642108248687	2.317431372958893	-6.63427158332897
1798	0.13926378491923325	0.07383182036628555	0.009995611868125844	-6.506750720555515	23.827249336898692	-0.4332921566757254
1799	0.196995659071786	0.01621085418803897	0.01901733916349917	0.9475415415902115	27.537858976857148	0.4187977490367344
1800	0.21023636640065596	0.010317474451562045	0.021191842616168827	-3.696946098150197	25.971727191502005	-2.569373395420108
1801	0.1777844325815488	0.07997684104418154	0.027805095565046564	-4.480217136107909	5.377790060325363	-1.1668448782414889
1802	0.16435210202180178	0.16178877945580886	0.026051634143745513	-7.426712667426968	27.717428682996037	2.248162155953526
1803	0.17736024619416052	0.03638492708020938	0.02233397170278185	-7.241900791221417	19.59875412032958	-0.29791791436622983
1804	0.11438317474608697	0.21403350769661333	0.019944273354199637	-4.35651169200939	5.34319690265306	0.9023530706101879
1805	0.15377914739179652	0.11511110195261455	0.02649053686517979	-7.709125263124105	13.742566168704316	0.46043560815048556
1806	0.18164656010776345	-0.011876591147648538	0.03183688313737657	-6.688338105429769	10.33830885915369	-0.2187805828438569
1807	0.1408784803933917	0.07584982521546314	0.030742215197503947	-3.8084136996252727	-6.350718669800664	-1.1583682773750041
1808	0.1535928300770203	0.15562488620505793	0.03494123898963241	-7.729491494954621	15.120734085576942	-1.2555062512452504
1809	0.142289679666289	0.12623368459579845	0.031942283009748475	-7.535779320406203	35.517431902619734	3.4927377105863746
1810	0.1444824347123171	0.08961803172807799	0.029406773098637526	-7.491002254118011	2.6466413700041316	-2.1584432560016142
1811	0.1922256505134498	0.11193246334232304	0.02714883463570677	-2.7950619741886946	-3.273132421697588	4.754418764186641
1812	0.17999044586575924	0.07779697979027937	0.02897406569655346	-7.1823853067743055	21.031137062456565	-0.26459543041685607
1813	0.16109838133681298	0.0823796299489308	0.027648224716191987	-8.977178470831777	17.686320867368618	-0.7037760392596581
1814	0.15036019119137756	0.05495159068597906	0.025836182561463243	-7.435214233888118	18.20774164361767	-1.0209001729454301
1815	0.16115270232978496	0.10796166572027655	0.02457893113329188	-6.888942685039514	36.24750747672599	0.3050854021140097
1816	0.1935443218339795	0.033818712372679846	0.027100387046802003	-7.320530196173744	30.661148348089245	-1.3419987375687281
1817	0.16259671335848125	0.0456491319319342	0.02411346380545497	-4.564832934249993	19.127244085329306	0.3629720236719507
1818	0.17067836955678523	0.09034350279166804	0.022795709396748638	-4.574641337616171	29.06291600443748	1.1777502087716356
1819	0.13499282118545802	0.07278950794895199	0.01880133241822291	-6.02086676868705	23.599233338686112	-2.47372208485529
1820	0.1561736152601987	0.041950633003235434	0.02125778018122246	-9.214597418505448	37.21796790075565	1.7679213021982543
1821	0.19631684078270065	0.03561706982212165	0.020303245988429978	-7.161530080674993	4.8112254353211235	-0.2554292708809386
1822	0.16029359134869572	0.08461731504525814	0.021802159139565038	-6.299768405385681	15.123062468159851	1.329265642154112
1823	0.06969994887803124	0.02448695433937543	0.02051305787920975	-2.1557873611475755	17.021845395819376	0.4043268510481074
1824	0.14101548892794824	0.09632076073691351	0.022549573305463307	-5.48049703066037	24.671998059245507	-5.884997448632428
1825	0.15577301545298294	0.05185797246324397	0.020689002389758668	-6.845396275084695	26.894093436460924	-0.444223970004881
1826	0.17922611491142998	0.07267174013236315	0.025401071777654723	-3.7392278219824715	-2.896141069249958	-3.3918988472204554
1827	0.14696947286219486	0.04208531255909109	0.02554382891867011	-6.022314154589278	3.9031070123838885	-1.290427119942966
1828	0.13078226539153076	0.08325570494025877	0.025272322160538072	-5.745751914783009	36.03312114640554	1.1985159865437018
1829	0.16484884723770574	0.10280143866380582	0.03164922287147494	-7.210499078694057	17.957909329906666	-1.8313148154366181
1830	0.1410844767586701	0.005239350705250542	0.033121601016337925	-8.005817935779145	32.87990358631741	1.0886391317372754
1831	0.17651800250573121	0.11491961948987947	0.03584871772090734	-5.5865727525629785	11.190621863629174	1.2644333137211339
1832	0.09265109309689434	0.06460865546409708	0.036294942881062775	-10.014797041192782	28.156854462391145	1.314384816460808
1833	0.12648150990352364	0.05091152976589319	0.03580592561097701	-9.078300630900806	36.3686612456703	-0.6103266689946296
1834	0.151737786732733	0.050302649651614705	0.035708373173014264	-5.6693528047877155	25.99226861409859	-3.94366561337804
1835	0.1627337319493271	-0.036957989755234545	0.035842172142730264	-12.777826746672394	30.820250310843075	-1.6074393283961501
1836	0.106951666573624	0.0033058754012063873	0.03615053565124539	-5.010915616703172	23.01451170807978	0.5914710377042518
1837	0.12794808414588932	0.14878891162404068	0.036102185872565744	-3.905739531886915	24.925290662304537	5.278561164048892
1838	0.11216291754062918	0.04395673665783432	0.036865269497237944	-4.364438507707563	-9.64548238707473	-3.4148385930193323
1839	0.12517622587443153	0.1459809359595927	0.03616261823398446	-6.002395849653678	15.427310847515896	-4.176160170202318
1840	0.16018962536835238	0.1448929847790649	0.03488320952268989	-5.12236781987577	0.6243142944693629	1.2612447274934593
1841	0.20000361015494034	0.08440249589628429	0.0361402745535756	-4.711902668346048	35.93304501079872	-0.2598533986972179
1842	0.15463536130482347	-0.041233424694481366	0.037086776477812944	-7.5804103054063985	39.09632229484512	-2.1487743349221087
1843	0.16097082234927299	0.028962776159995554	0.03768915599481819	-5.309486363682142	32.97739962290961	1.1501410950680795
1844	0.15944099833449504	0.007990474382742578	0.038661705873719907	-2.5885791107135856	34.08792419197409	-0.5562114688068308
1845	0.12211887201282026	0.03872195687302845	0.03874352546382212	-1.5307017683001607	20.801522344540267	-1.0878024517392944
1846	0.2147058696499224	0.044237511969481086	0.0430939506925928	-3.656265013783651	21.702219884657943	0.620927199014514
1847	0.12487962720389452	0.09221460796482397	0.04231665456305708	-4.650369142095255	35.650021293459915	0.40036647564637345
1848	0.15812159549447452	-0.03768385630317506	0.04007075660066796	-5.210700585786265	17.719969323870362	-2.1080126590064667
1849	0.16129336191899712	0.040133982673663526	0.03838719511658348	-10.417690362830625	-0.6879549147436117	1.9327526937920463
1850	0.11241138666394182	0.04950891387611983	0.03703173682720541	-7.9315124752389154	12.86551871495359	-0.33294578831708876
1851	0.1259181262854111	0.011363148485309421	0.03333854388359538	-4.370570148357011	8.570119546243575	-0.42187761890026804
1852	0.10574559222772548	0.07868141187945543	0.033783065724045165	-2.438167250737709	15.984139095843908	-2.9023023871476057
1853	0.14721273949049427	0.08251418312054656	0.03472577969254994	-3.3305868254806583	26.88820645306126	2.211354951879947
1854	0.14955876673381047	-0.06591593041531552	0.03572443046031611	-5.416251267270454	-2.154724353645131	0.14682632160178358
1855	0.1821996569376849	0.1193201837429195	0.03424910750380767	-7.569476323383217	29.12357014233855	-3.0283789169281388
1856	0.1515082629732872	0.06722105030568896	0.03554837173252442	-5.534108378507427	28.467047450472403	-5.727425737498204
1857	0.09224280611366807	0.06855694551810004	0.037233181351517354	-3.2979619498325987	25.391838542910033	0.15585204862865573
1858	0.13785313796106874	0.03662279308056617	0.03915489040497677	-8.09975311213144	6.953815755060185	-0.20884595506940257
1859	0.15307873302523495	0.03879191588222603	0.03784353913341977	-8.418350795706262	27.503180540347138	-1.9890687690797253
1860	0.13901177593010805	0.01730097612792203	0.03853726375407961	-5.427268744942606	26.411004944673984	1.448953395652421
1861	0.18810060928199493	0.0785848684206181	0.03924102929820881	-8.138725276346314	41.66560075448002	1.3973971768233486
1862	0.1735644743016874	0.058247277020882615	0.04001777652095955	-8.271290311831798	20.227273919308267	1.1559472313227623
1863	0.17732170544987383	0.01806964592572432	0.0390323901637421	-9.508470971961811	5.241092048916573	0.6237741234860494
1864	0.13784566649974864	0.01538286682198253	0.04100473746940833	-3.193570529026615	0.5092035375426351	0.9411805488791983
1865	0.19029548791593837	0.027446605659872024	0.038690931605783165	-1.8235985661542542	24.894426939713576	0.5128284479923277
1866	0.18025169944438346	0.01404744916107696	0.03753367956999468	-8.018726458868509	20.26728177629432	1.5011037127616067
1867	0.12946530835047024	0.07162051957837297	0.04202852527217424	-5.009452471082051	-4.417147743562403	0.006138554089038664
1868	0.10331856209119528	0.06798847861026257	0.0389272594202241	-3.126028067700309	20.87300766862881	-4.381270309717655
1869	0.11895066998664769	0.054747016378416974	0.040192660327012825	-3.636877787008291	6.954817257392692	1.3296073134297048
1870	0.1302901040022153	0.02723346904873298	0.043089646488669385	-4.822994495964613	25.7124947074061	2.6011942373675527
1871	0.10485448683517709	0.030333431425098374	0.04177101792815221	-3.726741840309533	21.5794837455012	-0.7979955835040741
1872	0.16041167298589198	0.04688300155318869	0.04116191738196019	-5.0669247003251785	-2.866599869419697	2.932886378977635
1873	0.13234976906204382	0.03533246273830535	0.040852853915725656	-4.457174849700699	13.556311789585212	-1.0811927692528422
1874	0.13674357888863412	0.13062592413010254	0.042137316809452624	-4.770604284598577	26.85145489738852	0.334504424191034
1875	0.1645839108641885	-0.001292796045589642	0.040590079599610605	-5.546107294466714	25.803849465134306	1.2362087863662874
1876	0.20062772383171834	0.09253014213104539	0.038828800977987604	-5.990926473411252	23.603368812565087	-2.476912846989589
1877	0.2041720749171598	0.04346371133459207	0.03608137791435728	-8.841619656718924	6.421608526460361	-0.49538889594372754
1878	0.1735959268798686	0.26198092663343076	0.03268498098978597	-3.7633503586503085	51.11243310129976	-2.2197487338290474
1879	0.1575803863194127	0.030733207388897885	0.03244328571338292	-4.839767536542414	9.21202402605241	0.7404670422132525
1880	0.13771723370264927	0.12086195364635632	0.032773951830946724	-5.372712195897721	17.5117941598887	-0.5910885999208313
1881	0.16506395741601373	-0.11455354838658562	0.03140511450334157	-2.9562790464672	18.1600579847957	-0.3193544638584433
1882	0.1585851247680368	-0.04988053213673849	0.027518626193091665	-2.204483657572245	-2.259628066883221	-1.033944767828707
1883	0.15369341124074307	0.03680196641745868	0.029407366559010488	-6.779636521973872	21.45941632727146	-0.6625797724724013
1884	0.12995638023894338	0.02902878019468859	0.02759763978412905	-2.5943441793945294	21.02364697062114	2.6736011179519976
1885	0.1746578562037523	0.06608196985771986	0.026298027093481127	-5.994175605113729	21.911232595272704	-0.3654832842221011
1886	0.14804941591817922	0.08923815866988355	0.022932268651978456	-4.403559402469915	28.827381731077242	-3.496045642066712
1887	0.15697607965649843	0.1078990288969141	0.023282738885328027	-6.3205202999638646	39.58830628580423	-2.2139927694341694
1888	0.16131631571911834	0.0018056921178967872	0.024744543464104422	-11.827983589404818	11.630216926122179	-1.9612381691179874
1889	0.1479440787118875	0.07079312576484433	0.024286415400711404	-3.2048441343861653	-8.844959560630995	4.471112376618211
1890	0.16359482982212964	0.0671609787051763	0.023283818678330834	-8.221666991726087	25.5273746491237	0.4861816245046874
1891	0.18248413523362755	0.09727124385178569	0.023951531993384047	-0.5265030771397714	22.209153448949557	-4.1022987440266085
1892	0.15509251720902373	0.09770843975432181	0.026078283755522062	-7.818949126991515	11.852365181102147	-1.640425922604099
1893	0.14768744179801027	0.06185285708703567	0.0239663853533295	-8.734029459089985	17.71416034489794	-3.559352535607476
1894	0.16461111242891896	0.10856391632751725	0.023171847831335367	-2.785956858850137	22.156253898402277	-1.826537199970442
1895	0.1315343036719745	0.05555019108365086	0.023534662245253763	-4.47837068245017	16.540259366965003	-1.8695205434427493
1896	0.14165184437018086	0.08799276654175113	0.023543586127845625	-8.180323423274835	11.29295530825578	-3.269462221918753
1897	0.14670902174747977	0.06097603734634581	0.027765551840923042	-4.605456945545723	7.782421024737534	-2.2331443773008894
1898	0.24246558118966585	0.06739158915892723	0.02976805032791651	-5.493230337737882	6.6217386662925595	-3.5771220448090517
1899	0.14574973069478936	0.04176106317908937	0.03279781715143476	-5.9020901440046885	29.1316007023735	0.6388889646570207
1900	0.1615234556782295	0.1394914287737204	0.03203453769025055	-5.329514003449883	21.544818747187	-2.568928543599055
1901	0.15784297119079077	0.12892346651281145	0.03314850647742346	-2.5236718312681647	17.38935515480606	-0.49916644791825304
1902	0.18328963537125514	-0.008931174463092134	0.0304058704757231	-5.015808572423385	38.5413144965243	0.31838732656261154
1903	0.18848957105097705	-0.01443781441317718	0.02665259472152454	-8.272240583606273	3.6580669445461096	-2.805471691205585
1904	0.16416518964143334	0.04216367817794327	0.035982449573851355	-5.232797295543261	21.369299647098902	-1.4451233101950867
1905	0.2059298325968737	0.16531817265360094	0.038574570409012174	-7.455287053552795	4.848776700968446	1.6745440626111099
1906	0.17866879881910738	0.09572993252907147	0.04479246178047622	-3.264705500701577	3.605456671686158	1.3473567844116576
1907	0.14141931403027697	0.03888091607417676	0.0463109224384244	-5.896023707198451	-3.963142350712184	-1.3311502961410422
1908	0.1766397101691442	0.0770183459715418	0.04223169566835378	-3.5029701668307074	19.380590095582328	1.5315812819969254
1909	0.17679591578675233	0.04972564553912365	0.04416500496521929	0.6903859948289796	17.276651474663907	0.4650798743595138
1910	0.18626283198645405	0.07912273232936953	0.04586982985314459	-7.137542924100739	42.98035317828361	-1.363101868899658
1911	0.1908274306019918	0.05710910004629691	0.04090681065226086	-0.853445078955308	21.822231233519975	0.10118950454976743
1912	0.18873003855080794	0.12652164376797692	0.044671175717704174	-3.5261372081815656	16.673763470884435	-2.144906889948371
1913	0.17086652026222784	0.11335473223799898	0.04539973283069737	-3.1079437191545622	34.77399586972797	-2.834228875898138
1914	0.1200611332288966	0.11378600801952118	0.04421267366838273	-7.687252922321518	33.705063005641094	-2.392078925782245
1915	0.1724693621673682	0.07312043627848296	0.04862695467354545	-2.271161401378092	13.516710958975438	-1.546015422806996
1916	0.1645246881951706	0.042031361999778	0.04827338979807545	-0.46811258337066225	7.849626062446647	-0.4770048602244861
1917	0.13247163435657047	0.08515691856921759	0.049416542838247514	-10.351769406790748	20.58763506735591	-1.1877451028025965
1918	0.18855848819411536	0.05789819832989265	0.047919175646492514	-5.634831394142265	19.909692415423066	-0.10398399415872105
1919	0.196366035046645	0.13235782247322136	0.04911475785288366	-6.257943208042148	20.56094952053364	-1.3127553656192072
1920	0.12601993248757776	0.025187898910335738	0.051188107766059796	-5.8543776038202555	40.27410537738607	0.8858189724299831
1921	0.16215058092898602	0.09538988877086592	0.05140623768114144	-3.7149527175418253	-3.669653287559735	-1.0078015413241321
1922	0.1417130092966427	0.08524237413660606	0.05036475720734263	-2.867707063243029	25.613007559419074	0.17155271635915054
1923	0.10744344762586187	0.2734146744367316	0.043272269012683294	-6.505302200555538	0.8603321719728284	-0.490220104962816
1924	0.1805930422612433	0.08278482137775359	0.04020685707325258	-3.5905578743503086	13.095678891384043	-2.243018278347186
1925	0.12321026318214487	0.06641674233883622	0.04356384564986363	-4.973195504293771	28.971513400756596	-4.665595679523099
1926	0.2066886875794206	0.02348476550339805	0.0437067557498281	-7.485033177753471	25.63656166062194	0.5251371348172403
1927	0.13118918805730362	0.15038677212590162	0.046368759971585335	-5.456455937969973	8.311012847935862	-1.115159650900281
1928	0.13400068156312203	0.024334358373215993	0.05096032426998998	-5.5393081249973735	-6.654894975337708	2.490779499513608
1929	0.20443588438211144	0.10755362957461431	0.0561184360320088	-4.6070862049977	18.7976152062734	1.3143522409532826
1930	0.15341822116520598	0.010828382833670408	0.05744497744686496	1.0034737511984242	17.521473268303815	-0.6627329602006387
1931	0.20204027070805547	0.06714487325953035	0.05604723540730494	-2.7881156686651583	13.135462904491998	-1.3033730184674162
1932	0.17758677685619603	0.0004084518219231517	0.07730399945977023	-1.9466541878920876	-0.36041739541329415	0.4067378826382997
1933	0.12269870284244949	0.05449701565778277	0.05917698878711666	-4.074879185122018	-4.724954683588422	-4.82524304550091
1934	0.0976851643766039	0.08913205080116057	0.07014019423422914	3.3072816641982086	5.154316596544655	-0.16224856353755304
1935	0.1521124635404517	0.12717288217778838	0.06274304595685858	-6.731873303333978	20.427624758476533	-1.5679187234972136
1936	0.11941533348038393	-0.05703374100025173	0.06337095383650962	-1.8954579366734639	17.91055828540995	-2.588833254993699
1937	0.146696538462418	0.01435886925740773	0.045637728135944584	0.31693613974368695	34.29265669012873	2.8141416774589545
1938	0.18334670612360907	0.0888132702614335	0.022713430702976083	-7.3928801245452584	7.120708140793101	-2.5568213254617773
1939	0.24750897718658044	0.11735185410103646	0.07769048820704595	-3.23546517050995	12.60196672426463	-1.2596487065155593
1940	0.17308344650468527	0.15686658409582288	0.07571116410846329	-0.2797051142471073	23.051245964386244	-1.901797814768859
1941	0.16325315585218664	0.13203996709130505	0.07582718842942247	-4.42118477287462	29.683349126245734	-1.7074636428618994
1942	0.17301400865650235	0.028489891077589036	0.08381657980366841	-5.2402801948126285	2.489955904416445	0.3644957953895752
1943	0.1448346118633983	-0.0016813430584538547	0.05427321937325197	-0.44322037773504186	21.20102769806948	-3.015564822744061
1944	0.20234740518714464	-0.0316006066853438	0.022180124190086248	-8.214487681588805	5.870727316931437	-0.27833688496974385
1945	0.1682578553861789	0.012104100454146505	0.010196646842328072	-5.423578560267067	2.3956978155113724	-0.27310093071152325
1946	0.19205830493465748	0.12165890782050351	0.02549806414231431	-6.053411799540153	4.670445845113806	-3.5926097651947617
1947	0.12509376990619475	0.0480755078327942	0.04350052896213533	-4.727361612921595	28.669448840562758	0.13535457188745859
1948	0.1950345954650372	0.06313163757495009	0.030950474892712094	-5.267474800782341	13.129841801108876	-2.0027482188905417
1949	0.15058957957584657	0.06881368280328032	0.015191139913823967	-3.900151926229647	18.34450714499053	-0.6627365372878697
1950	0.17198128164781795	0.07798941483245561	0.0005137566227554173	-6.706888234836247	19.82846222516258	-0.1458618602411421
1951	0.160582677007395	0.0782718578117777	0.05329177646532145	-7.693104586837024	21.873185079693393	-0.47751311571661975
1952	0.18647955969914431	0.1672175240798811	0.07357338595209455	-7.2345916402151085	27.370728697244143	0.5268438346246864
1953	0.15486263846925477	0.10972067598301868	0.07956178363174414	-5.017202848713216	29.37624928698504	-1.7326297910722945
1954	0.20288641281476769	0.10113297853952705	0.06683936625207235	-3.3635721455944254	9.269997733289522	-0.32509635126174796
1955	0.14987033150938317	0.047496854141326594	0.023397302497018626	-2.9155207059145045	7.447691585530106	-2.535488236097217
1956	0.1711378825333145	0.01335673342385256	0.038096915924280425	-5.446454739606534	-5.542738761144364	-0.7056146518255008
1957	0.19794483599181983	0.1450548894707526	0.043892140614331575	-2.100307710267263	4.169199168575419	-1.9108330804045175
1958	0.17150408209040072	0.13435958758562747	0.049702776931751236	-4.559732034921849	22.30256242463242	1.3961293389732075
1959	0.14647233590700667	0.09887383601097396	0.025300928673017333	-5.9505903596901595	20.41798549917098	2.854771123923655
1960	0.18012502214540047	0.15071002141818307	0.08631894904099932	-8.90881909518773	6.480610925798814	1.4975548191126513
1961	0.10171890147474671	0.04111983813118781	0.04131519051010418	-2.2090871818287816	9.478312666558178	-0.6395651357338696
1962	0.13066421832093064	0.14568541692370188	0.004966052624048364	-7.690836017737988	9.011004303859727	-0.12915861649172908
1963	0.18142697633567412	0.17496981376895004	0.02600317840769681	-7.863453812540148	4.740473674317942	0.8254181287281593
1964	0.1600935160314236	0.09961158126787656	0.04765715355796408	-5.254670131289624	18.32591371202732	1.4424561885188731
1965	0.15132209505323135	-0.0009257331797912841	0.045395273167080724	-1.3682569675603973	-1.1562782986376288	0.2334477392375619
1966	0.1606552151662156	-0.01306279449819811	0.07733609302354101	-7.798519217168719	12.75663417169341	-1.6902217779722843
1967	0.1281599834465345	0.08877813706692252	0.05639634690532778	-3.3317081041170304	20.34201623914602	-0.9279315489708964
1968	0.1249924726339344	0.051371187916379346	0.034770979479604544	-7.654838709896824	18.196300355268516	-1.4201785092414219
1969	0.16992441939947425	0.08387200520466055	0.0368963984436666	-8.044834197760656	33.67175558340633	-2.589146554404129
1970	0.18386428630283896	0.014084119923134505	0.044761592534117475	-2.961231970804264	21.835234427500154	1.2110449306055366
1971	0.13810195979130044	0.06640680501908747	0.03640856424115795	-8.753420199727382	17.67989757146108	-1.7871585099034364
1972	0.165010965521181	0.11926377703557761	0.06428020937319327	-7.6816280372906105	28.168486088121163	-4.894833830091162
1973	0.10846719767644485	0.01946914466305024	0.06107219445146648	-9.700867994916724	16.189859467150313	-1.6547877399142188
1974	0.1602468050214084	0.07016945613905469	0.04896999240028076	-8.224524438757133	19.776670489414478	-1.184731887663166
1975	0.11445861289510648	0.09817230680827342	0.038921486482880144	-3.6261406444061164	17.173242743903533	-2.224450380308869
1976	0.11382409141933947	0.0578614410264673	0.032276349203269175	-4.167509442759473	38.712044986354904	0.7901850331124692
1977	0.16205326758253913	0.10158028512590125	0.028111350423922897	-8.866455920528644	11.285237378000382	-1.5131984756360135
1978	0.14770421600787945	-0.015350056781312488	0.04020268719974715	-5.417234266700695	9.42346073385959	-2.2816376697835024
1979	0.16392864327348525	-0.0020611983154848745	0.044677264663671834	-9.889491957801647	11.503505142679483	0.06518504332187836
1980	0.12057528032823409	0.05137094362616765	0.03443551347797623	-5.015534507568202	1.629976491904165	-5.1417606830661615
1981	0.15911761838149693	0.06192172389582241	0.032065430345991866	-5.483784426772409	-3.7797960847101195	-3.8330679725374037
1982	0.15267657246747635	0.10989426910952364	0.03261350238288537	-3.474504050970979	37.27234336091233	1.8545507268815453
1983	0.15212679873085813	0.02164820241922146	0.04165888964601226	-5.395553973441645	12.512653734455627	-0.25015641823092044
1984	0.13365168906533828	0.08203680221478866	0.04557065885826084	-10.342725839243755	-1.9584799689593737	-6.425295799041154
1985	0.13085936584353278	0.0943486765417876	0.04954669247880632	-7.590478081888125	13.849784373838892	-0.7781260561422902
1986	0.23544152849415917	-0.032597610826771775	0.05436503932982965	-8.105641348169083	10.599925955234095	-0.5193748609541176
1987	0.16750493881629824	0.01482644209452268	0.058732578504940354	0.059151404858852515	37.22098107292246	-0.33460282656683343
1988	0.16061130881688424	0.02050285501936434	0.052500451940732225	-6.551968785004826	16.045926305432317	-3.887821382703084
1989	0.10886426067767893	0.07264648824878113	0.05822916342798318	-5.698033892207218	29.941921835667095	0.3932453151074352
1990	0.1937214575615555	0.0383909358847076	0.04592326155926	1.0620582406995682	25.22066488175323	-1.4420556582442996
1991	0.17832554086507313	0.20439292113878035	0.04645028764780226	-7.967832191973053	21.373282023565096	1.0240238361415634
1992	0.18788733501528138	0.08221911173418361	0.056195451059574714	-7.653998030299371	20.16041093576629	-3.145439330783163
1993	0.17131796193533966	0.13404950244411667	0.05742281055783511	-4.6774930283516865	11.72400196673789	-0.5856788189516043
1994	0.1322499340815732	0.06047097508464952	0.04329899699736355	-2.6338846354792045	31.888551896574796	-4.1602200100569195
1995	0.224395085226767	-0.02372890060857301	0.03314051169466578	-4.3094793391500215	16.393630409430646	-2.0640066234982046
1996	0.13968868591579758	0.12497063339579534	0.031196257193160482	-4.937321000862716	-24.716773056494024	-0.5969376055574409
1997	0.1527218108461816	0.032169346589545275	0.02909002182599719	-4.006264699820536	10.349504470021236	-0.9583154422984376
1998	0.20426222437580666	0.14602336254659248	0.028281080545073327	-4.727131309434089	1.154734024090028	-0.40132598771882133
[truncated: 8,001 more rows]
