# Supplementary material for: Catecholaminergic neuromodulation and selective attention jointly shape perceptual decision-making
Source: eLife. 2023 Dec 1;12:RP87022. doi: 10.7554/eLife.87022 (PMC10691802; doi:10.7554/eLife.87022)
Supplement: Figure 2—source data 1. [file elife-87022-fig2-data1.zip › README.txt]

Source files for behavioral data and computational analyses (related to Figure 2)
-------------------------------------------------------------
In Figure 2, we report the effects of ATX, DNP, and PLC on d' and RT and furthermore show drug effects on latent DDM parameters (drift rate, non-decision time.  These plots and statistical analyses can be replicated from these source files. Below we list the contents of each file.

# behavioral_data.csv
Contains d' and RT values for each subject, drug and cue validity condition.

# ATX_DDM_traces.csv
Contains estimates of DDM parameter (drift rate, non-decision time) effects of drug, cue validity and their interaction for the ATX DDM model. Each row reflects a MCMC sample. Columns index the specific effect, e.g. v_cue_subj is the cue effect on drift rate (v), t_drug_subj is the drug effect on non-decision time (t).

# DNP_DDM_traces.csv
Same as above, but for DNP model.
