# Supplementary material for: Catecholaminergic neuromodulation and selective attention jointly shape perceptual decision-making
Source: eLife. 2023 Dec 1;12:RP87022. doi: 10.7554/eLife.87022 (PMC10691802; doi:10.7554/eLife.87022)
Supplement: Figure 2—figure supplement 1—source data 1. [file elife-87022-fig2-figsupp1-data1.zip › behavioral_data.csv]

	subject	drug	attention	c	abs-c	CW answers	repeat
0	1	ATX	invalid cue	-0.10543381981514188	0.10543381981514188	0.4509803921568627	0.5555555555555556
1	1	ATX	valid cue	-0.1527086671876396	0.1527086671876396	0.4610244988864143	0.5357142857142857
2	1	DNP	invalid cue	-0.3005306164198437	0.3005306164198437	0.3853211009174312	0.48936170212765956
3	1	DNP	valid cue	-0.30906638000028397	0.30906638000028397	0.3655030800821355	0.5648148148148148
4	1	PLC	invalid cue	0.19831711300582305	0.19831711300582305	0.56	0.48148148148148145
5	1	PLC	valid cue	0.011576432852573537	0.011576432852573537	0.510688836104513	0.4857142857142857
6	2	ATX	invalid cue	0.42092930056032274	0.42092930056032274	0.6666666666666667	0.45098039215686275
7	2	ATX	valid cue	0.21716084246507583	0.21716084246507583	0.5853658536585367	0.4473684210526316
8	2	DNP	invalid cue	-0.31948314196658434	0.31948314196658434	0.364406779661017	0.4186046511627907
9	2	DNP	valid cue	-0.3652131367448973	0.3652131367448973	0.36961451247165533	0.4041095890410959
10	2	PLC	invalid cue	0.18096826072818406	0.18096826072818406	0.5625	0.5428571428571428
11	2	PLC	valid cue	0.06248929067664677	0.06248929067664677	0.5235955056179775	0.5488215488215489
12	3	ATX	invalid cue	0.66366353507153	0.66366353507153	0.6747967479674797	0.5853658536585366
13	3	ATX	valid cue	0.3800903542360056	0.3800903542360056	0.5691244239631337	0.5482758620689655
14	3	DNP	invalid cue	0.35729076557774175	0.35729076557774175	0.6120689655172413	0.5571428571428572
15	3	DNP	valid cue	0.3132321034165379	0.3132321034165379	0.5846501128668171	0.5118110236220472
16	3	PLC	invalid cue	0.1792728580066048	0.1792728580066048	0.5433070866141732	0.6029411764705882
17	3	PLC	valid cue	0.42803038261921755	0.42803038261921755	0.5856481481481481	0.5231481481481481
18	4	ATX	invalid cue	0.0060645088229525634	0.0060645088229525634	0.5043478260869565	0.42592592592592593
19	4	ATX	valid cue	-0.11312701300492939	0.11312701300492939	0.45308924485125857	0.40611353711790393
20	4	DNP	invalid cue	-0.06412513632198136	0.06412513632198136	0.5593220338983051	0.46987951807228917
21	4	DNP	valid cue	-0.06754909785809493	0.06754909785809493	0.4629629629629629	0.5
22	4	PLC	invalid cue	-0.7080784009711983	0.7080784009711983	0.28037383177570097	0.3488372093023256
23	4	PLC	valid cue	-0.14608806404131597	0.14608806404131597	0.435374149659864	0.42011834319526625
24	5	ATX	invalid cue	-0.0847896955001935	0.0847896955001935	0.4732142857142857	0.55
25	5	ATX	valid cue	-0.06386616585814975	0.06386616585814975	0.4720357941834452	0.5095785440613027
26	5	DNP	invalid cue	-0.187789003930002	0.187789003930002	0.43220338983050843	0.5657894736842105
27	5	DNP	valid cue	-0.17619596048600256	0.17619596048600256	0.4512471655328798	0.45925925925925926
28	5	PLC	invalid cue	0.10845574573320771	0.10845574573320771	0.5148514851485149	0.3709677419354839
29	5	PLC	valid cue	-0.07808979406069977	0.07808979406069977	0.4791208791208791	0.5209003215434084
30	6	ATX	invalid cue	0.07440119094755102	0.07440119094755102	0.5106382978723405	0.4444444444444444
31	6	ATX	valid cue	-0.27407396818851926	0.27407396818851926	0.4258064516129032	0.5294117647058824
32	6	DNP	invalid cue	-0.008528453717719098	0.008528453717719098	0.5272727272727273	0.34615384615384615
33	6	DNP	valid cue	0.04121858337084844	0.04121858337084844	0.5033407572383073	0.5
34	6	PLC	invalid cue	-0.40823426053196404	0.40823426053196404	0.34426229508196726	0.2702702702702703
35	6	PLC	valid cue	-0.265293274528828	0.265293274528828	0.3941441441441441	0.5314285714285715
36	7	ATX	invalid cue	0.14909010308339488	0.14909010308339488	0.5625	0.39705882352941174
37	7	ATX	valid cue	-0.06712403136959927	0.06712403136959927	0.4665178571428571	0.5100671140939598
38	7	DNP	invalid cue	-0.05187923977620712	0.05187923977620712	0.46739130434782605	0.3448275862068966
39	7	DNP	valid cue	0.023683883146508933	0.023683883146508933	0.5074946466809422	0.5918367346938775
40	7	PLC	invalid cue	0.0058748867691897355	0.0058748867691897355	0.5272727272727273	0.5272727272727272
41	7	PLC	valid cue	0.02896032086222644	0.02896032086222644	0.498015873015873	0.5055762081784386
42	8	ATX	invalid cue	0.18270227091457175	0.18270227091457175	0.5447154471544715	0.5892857142857143
43	8	ATX	valid cue	0.19821440370211452	0.19821440370211452	0.5458715596330275	0.5297619047619048
44	8	DNP	invalid cue	0.18428602614039835	0.18428602614039835	0.5648148148148149	0.5263157894736842
45	8	DNP	valid cue	0.23016945668111283	0.23016945668111283	0.5752212389380531	0.5
46	8	PLC	invalid cue	0.27021206959962674	0.27021206959962674	0.5675675675675675	0.4642857142857143
47	8	PLC	valid cue	0.014198365150175696	0.014198365150175696	0.5066964285714286	0.4818181818181818
48	9	ATX	invalid cue	-0.43885162362486146	0.43885162362486146	0.327433628318584	0.5285714285714286
49	9	ATX	valid cue	-0.5800188654242558	0.5800188654242558	0.29729729729729726	0.5108695652173914
50	9	DNP	invalid cue	-0.352977957067481	0.352977957067481	0.375	0.5492957746478874
51	9	DNP	valid cue	-0.2654742666380994	0.2654742666380994	0.40503875968992253	0.5833333333333334
52	9	PLC	invalid cue	-0.2070010122780126	0.2070010122780126	0.42307692307692313	0.5283018867924528
53	9	PLC	valid cue	-0.37450560008902484	0.37450560008902484	0.35151515151515156	0.5598086124401914
54	10	ATX	invalid cue	0.32360915474834345	0.32360915474834345	0.5895522388059702	0.43243243243243246
55	10	ATX	valid cue	0.20315301329232502	0.20315301329232502	0.5789473684210527	0.5071428571428571
56	10	DNP	invalid cue	0.08825814701517709	0.08825814701517709	0.5363636363636364	0.5
57	10	DNP	valid cue	-0.008605232555054548	0.008605232555054548	0.4933333333333333	0.4472361809045226
58	10	PLC	invalid cue	0.3181685377415385	0.3181685377415385	0.5934959349593496	0.5333333333333333
59	10	PLC	valid cue	0.21201226584884408	0.21201226584884408	0.5812356979405034	0.4090909090909091
60	11	ATX	invalid cue	-0.10521402654951517	0.10521402654951517	0.4636363636363636	0.5789473684210527
61	11	ATX	valid cue	-0.054287014642141584	0.054287014642141584	0.4899777282850779	0.5138121546961326
62	11	DNP	invalid cue	-0.11677990009613476	0.11677990009613476	0.47058823529411764	0.484375
63	11	DNP	valid cue	-0.0363741506346536	0.0363741506346536	0.49202733485193617	0.481981981981982
64	11	PLC	invalid cue	-0.3808710110194822	0.3808710110194822	0.3689320388349514	0.5416666666666666
65	11	PLC	valid cue	-0.30130996218930645	0.30130996218930645	0.38359201773835916	0.46864686468646866
66	12	ATX	invalid cue	-0.19204558398186683	0.19204558398186683	0.4444444444444444	0.5
67	12	ATX	valid cue	-0.14242822526956367	0.14242822526956367	0.46853146853146854	0.4727272727272727
68	12	DNP	invalid cue	-0.19517442808598115	0.19517442808598115	0.4196428571428571	0.5128205128205128
69	12	DNP	valid cue	-0.23973738864109473	0.23973738864109473	0.4416475972540046	0.48717948717948717
70	12	PLC	invalid cue	0.06405698897170631	0.06405698897170631	0.5596330275229358	0.4383561643835616
71	12	PLC	valid cue	-0.17541622565378348	0.17541622565378348	0.43518518518518523	0.49473684210526314
72	13	ATX	invalid cue	0.17217418976410181	0.17217418976410181	0.5714285714285714	0.44594594594594594
73	13	ATX	valid cue	-0.1607228606271204	0.1607228606271204	0.4383259911894273	0.4866666666666667
74	13	DNP	invalid cue	0.18796809535445708	0.18796809535445708	0.5747126436781609	0.5652173913043478
75	13	DNP	valid cue	0.15410425917062592	0.15410425917062592	0.5437100213219617	0.42231075697211157
76	13	PLC	invalid cue	0.13670562482126652	0.13670562482126652	0.5420560747663552	0.6
77	13	PLC	valid cue	-0.03494566022731371	0.03494566022731371	0.4943820224719101	0.5586592178770949
78	14	ATX	invalid cue	-0.13367731858392706	0.13367731858392706	0.4464285714285714	0.5957446808510638
79	14	ATX	valid cue	-0.21252236155058624	0.21252236155058624	0.4671052631578947	0.43636363636363634
80	14	DNP	invalid cue	-0.33728236537055717	0.33728236537055717	0.44999999999999996	0.4375
81	14	DNP	valid cue	-0.13922807682831795	0.13922807682831795	0.4611973392461197	0.48188405797101447
82	14	PLC	invalid cue	-0.29836921945067474	0.29836921945067474	0.4107142857142857	0.5058823529411764
83	14	PLC	valid cue	-0.2678473710169954	0.2678473710169954	0.4140127388535032	0.48184818481848185
84	15	ATX	invalid cue	0.010859899574565901	0.010859899574565901	0.5092592592592593	0.5166666666666667
85	15	ATX	valid cue	-0.07435239644359393	0.07435239644359393	0.47123893805309736	0.49612403100775193
86	15	DNP	invalid cue	0.024014487511044624	0.024014487511044624	0.5238095238095238	0.45588235294117646
87	15	DNP	valid cue	-0.027282427978163604	0.027282427978163604	0.5010989010989011	0.44554455445544555
88	15	PLC	invalid cue	0.008405386079688437	0.008405386079688437	0.5288461538461539	0.5102040816326531
89	15	PLC	valid cue	-0.12065701337852919	0.12065701337852919	0.48026315789473684	0.5637254901960784
90	16	ATX	invalid cue	0.2149867107969355	0.2149867107969355	0.5779816513761468	0.41333333333333333
91	16	ATX	valid cue	-0.012514450268136745	0.012514450268136745	0.5022222222222222	0.48013245033112584
92	16	DNP	invalid cue	-0.4319832132698237	0.4319832132698237	0.4036697247706422	0.5245901639344263
93	16	DNP	valid cue	-0.06755199106272936	0.06755199106272936	0.46325167037861914	0.5252918287937743
94	16	PLC	invalid cue	0.1292126209472642	0.1292126209472642	0.5565217391304348	0.5846153846153846
95	16	PLC	valid cue	0.12692634916647982	0.12692634916647982	0.5475113122171946	0.5053763440860215
96	17	ATX	invalid cue	0.2827173649253807	0.2827173649253807	0.5851063829787234	0.6363636363636364
97	17	ATX	valid cue	0.11365101682791806	0.11365101682791806	0.5303030303030303	0.5137614678899083
98	17	DNP	invalid cue	0.31170848257630757	0.31170848257630757	0.616	0.41379310344827586
99	17	DNP	valid cue	0.32982802778274	0.32982802778274	0.625	0.479020979020979
100	17	PLC	invalid cue	0.1792240828591597	0.1792240828591597	0.5377358490566038	0.4666666666666667
101	17	PLC	valid cue	0.3007688149028146	0.3007688149028146	0.6040268456375839	0.5192307692307693
102	18	ATX	invalid cue	0.33713509631935573	0.33713509631935573	0.5983606557377049	0.5
103	18	ATX	valid cue	-0.04824473259887785	0.04824473259887785	0.5080091533180777	0.49606299212598426
104	18	DNP	invalid cue	0.36257323360461474	0.36257323360461474	0.6517857142857143	0.47540983606557374
105	18	DNP	valid cue	-0.004330070485230153	0.004330070485230153	0.5123042505592841	0.49056603773584906
106	18	PLC	invalid cue	0.2942612058208568	0.2942612058208568	0.5784313725490196	0.43333333333333335
107	18	PLC	valid cue	0.09379866247005342	0.09379866247005342	0.5305676855895196	0.4887459807073955
108	19	ATX	invalid cue	-0.12916998168915939	0.12916998168915939	0.47058823529411764	0.48148148148148145
109	19	ATX	valid cue	-0.0623708122562861	0.0623708122562861	0.475	0.4982698961937716
110	19	DNP	invalid cue	-0.17111727760723333	0.17111727760723333	0.45614035087719296	0.5692307692307692
111	19	DNP	valid cue	-0.22910654675409203	0.22910654675409203	0.4401805869074492	0.45993031358885017
112	19	PLC	invalid cue	-0.090886989665588	0.090886989665588	0.4495412844036697	0.44776119402985076
113	19	PLC	valid cue	-0.1302470200761089	0.1302470200761089	0.4651685393258427	0.5423076923076923
114	20	ATX	invalid cue	0.19478023364647012	0.19478023364647012	0.514018691588785	0.4772727272727273
115	20	ATX	valid cue	0.06953601574069324	0.06953601574069324	0.49469214437367304	0.4717948717948718
116	20	DNP	invalid cue	0.4236994628089683	0.4236994628089683	0.5357142857142857	0.4782608695652174
117	20	DNP	valid cue	0.08115972865193766	0.08115972865193766	0.4888392857142857	0.5529411764705883
118	20	PLC	invalid cue	-0.1344572046484383	0.1344572046484383	0.43243243243243246	0.32051282051282054
119	20	PLC	valid cue	-0.2162422830907405	0.2162422830907405	0.42334096109839814	0.47202797202797203
120	22	ATX	invalid cue	-0.11360272462294246	0.11360272462294246	0.4700854700854701	0.6290322580645161
121	22	ATX	valid cue	0.19930546410609096	0.19930546410609096	0.5203619909502262	0.4074074074074074
122	22	DNP	invalid cue	-0.17449979309170188	0.17449979309170188	0.46875	0.47126436781609193
123	22	DNP	valid cue	-0.0048395727476290284	0.0048395727476290284	0.5034965034965035	0.48771929824561405
124	22	PLC	invalid cue	0.12937327994384668	0.12937327994384668	0.5327868852459017	0.5294117647058824
125	22	PLC	valid cue	0.09948097611758511	0.09948097611758511	0.5423340961098397	0.48214285714285715
126	23	ATX	invalid cue	-0.17861833059674226	0.17861833059674226	0.4347826086956522	0.5063291139240507
127	23	ATX	valid cue	-0.1962896066746806	0.1962896066746806	0.4424379232505643	0.46598639455782315
128	23	DNP	invalid cue	-0.12324537013239623	0.12324537013239623	0.47413793103448276	0.5645161290322581
129	23	DNP	valid cue	-0.21052971568035866	0.21052971568035866	0.4469525959367946	0.5416666666666666
130	23	PLC	invalid cue	-0.18101347736248063	0.18101347736248063	0.4552845528455285	0.5538461538461539
131	23	PLC	valid cue	-0.10386715502031041	0.10386715502031041	0.45833333333333337	0.5098039215686274
132	24	ATX	invalid cue	-0.047399469402032934	0.047399469402032934	0.48245614035087714	0.2916666666666667
133	24	ATX	valid cue	-0.004573108123846148	0.004573108123846148	0.49551569506726456	0.5305164319248826
134	24	DNP	invalid cue	-0.14450154891446054	0.14450154891446054	0.4628099173553719	0.40298507462686567
135	24	DNP	valid cue	-0.02320490839271716	0.02320490839271716	0.4874141876430206	0.4649122807017544
136	24	PLC	invalid cue	-0.18521723930812684	0.18521723930812684	0.4380165289256198	0.47560975609756095
137	24	PLC	valid cue	-0.12761223746805106	0.12761223746805106	0.45747126436781604	0.46735395189003437
138	25	ATX	invalid cue	0.059575358806057105	0.059575358806057105	0.5391304347826087	0.5652173913043478
139	25	ATX	valid cue	0.2531760985834522	0.2531760985834522	0.5968109339407746	0.532608695652174
140	25	DNP	invalid cue	0.041124133958440084	0.041124133958440084	0.5163934426229508	0.42857142857142855
141	25	DNP	valid cue	0.05218815584357652	0.05218815584357652	0.5213270142180095	0.45652173913043476
142	25	PLC	invalid cue	0.27524023512472695	0.27524023512472695	0.5979381443298969	0.4523809523809524
143	25	PLC	valid cue	0.13695569848723466	0.13695569848723466	0.5524017467248908	0.5
144	26	ATX	invalid cue	0.21781196995555566	0.21781196995555566	0.5688073394495412	0.4918032786885246
145	26	ATX	valid cue	0.13289260319607438	0.13289260319607438	0.530241935483871	0.5261194029850746
146	26	DNP	invalid cue	0.1733682403803954	0.1733682403803954	0.5053763440860215	0.45901639344262296
147	26	DNP	valid cue	0.09451279655658862	0.09451279655658862	0.5472103004291846	0.5303514376996805
148	26	PLC	invalid cue	0.1596357689230351	0.1596357689230351	0.5641025641025641	0.6046511627906976
149	26	PLC	valid cue	0.17613344098526262	0.17613344098526262	0.5324675324675325	0.5229885057471264
150	27	ATX	invalid cue	-0.14273967983449787	0.14273967983449787	0.47115384615384615	0.4489795918367347
151	27	ATX	valid cue	0.00031363279718321646	0.00031363279718321646	0.5176991150442478	0.4713656387665198
152	27	DNP	invalid cue	-0.22272798576011849	0.22272798576011849	0.4339622641509434	0.5609756097560976
153	27	DNP	valid cue	-0.21841144901800447	0.21841144901800447	0.44469026548672563	0.5081967213114754
154	27	PLC	invalid cue	0.05709480275121974	0.05709480275121974	0.5263157894736843	0.3783783783783784
155	27	PLC	valid cue	0.041853277981426906	0.041853277981426906	0.5226244343891402	0.48135593220338985
156	29	ATX	invalid cue	-0.021611308359495762	0.021611308359495762	0.4736842105263158	0.543859649122807
157	29	ATX	valid cue	-0.02603054450523029	0.02603054450523029	0.4977578475336323	0.5118483412322274
158	29	DNP	invalid cue	-0.3190467538055379	0.3190467538055379	0.3770491803278688	0.5217391304347826
159	29	DNP	valid cue	-0.2266658295816122	0.2266658295816122	0.4178082191780822	0.4956896551724138
160	29	PLC	invalid cue	-0.07050081218985382	0.07050081218985382	0.4782608695652174	0.55
161	29	PLC	valid cue	-0.04892150929511224	0.04892150929511224	0.4817987152034261	0.5475409836065573
162	30	ATX	invalid cue	-0.03639069972459891	0.03639069972459891	0.4910714285714286	0.6
163	30	ATX	valid cue	-0.10192045540901051	0.10192045540901051	0.4795454545454545	0.47297297297297297
164	30	DNP	invalid cue	-0.26281866199717663	0.26281866199717663	0.44660194174757284	0.5
165	30	DNP	valid cue	-0.280577099192316	0.280577099192316	0.43982494529540483	0.45185185185185184
166	30	PLC	invalid cue	-0.1890403744303003	0.1890403744303003	0.48571428571428577	0.5081967213114754
167	30	PLC	valid cue	-0.07877928835692527	0.07877928835692527	0.4724061810154525	0.46835443037974683
