# Supplementary material for: Catecholaminergic neuromodulation and selective attention jointly shape perceptual decision-making
Source: eLife. 2023 Dec 1;12:RP87022. doi: 10.7554/eLife.87022 (PMC10691802; doi:10.7554/eLife.87022)
Supplement: Figure 2—figure supplement 1—source data 1. [file elife-87022-fig2-figsupp1-data1.zip › README.txt]

Source files for behavioral data (related to Figure 2 - Supplement 1)
-------------------------------------------------------------
In Figure 2 - Supplement 1, we report the effects of ATX, DNP, and PLC on criterion, absolute criterion, response proportion and choice history bias. These plots and statistical analyses can be replicated from these source files. Below we list the contents of each file.


# behavioral_data.csv
For each subject and drug session, this table contains criterion (c), absolute criterion (abs-c), proportion CW answers (CW answers), choice history bias (repeat). 
