# Supplementary material for: Catecholaminergic neuromodulation and selective attention jointly shape perceptual decision-making
Source: eLife. 2023 Dec 1;12:RP87022. doi: 10.7554/eLife.87022 (PMC10691802; doi:10.7554/eLife.87022)
Supplement: Figure 2—figure supplement 2—source data 1. [file elife-87022-fig2-figsupp2-data1.zip]

Archive with 5 entries (5 files):
- ATX_simulated_data.csv
- DNP_simulated_data.csv
- empirical_data.csv
- README.txt
- __MACOSX/._README.txt
