# Supplementary material for: Catecholaminergic neuromodulation and selective attention jointly shape perceptual decision-making
Source: eLife. 2023 Dec 1;12:RP87022. doi: 10.7554/eLife.87022 (PMC10691802; doi:10.7554/eLife.87022)
Supplement: Figure 2—figure supplement 2—source data 1. [file elife-87022-fig2-figsupp2-data1.zip › ATX_simulated_data.csv]

	subj_idx	response	correct	rt	rt_bin
0	0	1	1	0.5151989109012223	1.0
1	0	1	1	0.5081989109012199	1.0
2	0	0	0	0.5101989108972131	1.0
3	0	1	1	0.7831989109013118	4.0
4	0	1	1	0.6601989109012707	3.0
5	0	1	1	0.595198910901249	2.0
6	0	1	1	0.7131989109012884	4.0
7	0	1	1	0.649198910901267	3.0
8	0	1	1	0.6411989109012644	3.0
9	0	1	1	0.7641989109013054	4.0
10	0	1	1	0.7281989109012934	4.0
11	0	0	0	0.5891989108972395	2.0
12	0	1	1	0.7561989109013028	4.0
13	0	1	1	0.5241989109012253	1.0
14	0	1	1	0.48619891090121253	1.0
15	0	1	1	0.8051989109013191	4.0
16	0	0	0	0.779198910897303	4.0
17	0	1	1	0.6211989109012577	3.0
18	0	1	1	0.5081989109012199	1.0
19	0	0	0	0.5791989108972362	2.0
20	0	1	1	0.5111989109012209	1.0
21	0	1	1	0.44219891090119784	0.0
22	0	1	1	0.4701989109012072	0.0
23	0	1	1	0.44019891090119717	0.0
25	0	0	0	0.773198910897301	4.0
26	0	1	1	0.5581989109012366	2.0
27	0	1	1	0.5181989109012233	1.0
28	0	1	1	0.6351989109012623	3.0
29	0	1	1	0.6681989109012734	3.0
30	0	0	0	0.4581989108971957	0.0
31	0	1	1	0.48619891090121253	1.0
32	0	1	1	0.6901989109012807	4.0
33	0	1	1	0.5601989109012373	2.0
34	0	0	0	0.5401989108972232	2.0
35	0	0	0	0.7571989108972956	4.0
36	0	1	1	0.556198910901236	2.0
37	0	1	1	0.5171989109012229	1.0
38	0	1	1	0.5431989109012316	2.0
39	0	1	1	1.1781989109014437
40	0	1	1	0.559198910901237	2.0
41	0	1	1	0.7161989109012894	4.0
42	0	1	1	0.5181989109012233	1.0
43	0	1	1	0.48119891090121086	1.0
44	0	1	1	0.9161989109013562
45	0	1	1	0.5111989109012209	1.0
46	0	1	1	0.5631989109012383	2.0
47	0	1	1	0.7071989109012864	4.0
48	0	1	1	0.7401989109012974	4.0
49	0	1	1	0.4821989109012112	1.0
50	0	1	1	0.5011989109012176	1.0
51	0	1	1	0.5611989109012376	2.0
52	0	0	0	0.5121989108972138	1.0
53	0	1	1	0.7951989109013158	4.0
54	0	1	1	0.5331989109012283	2.0
55	0	1	1	0.8511989109013345	4.0
56	0	1	1	1.2191989109014574
57	0	0	0	1.0681989108973995
58	0	1	1	0.6501989109012674	3.0
59	0	1	1	0.7191989109012904	4.0
60	0	1	1	0.5601989109012373	2.0
61	0	1	1	0.6441989109012654	3.0
62	0	1	1	1.0611989109014046
63	0	1	1	0.5881989109012467	2.0
64	0	1	1	0.7161989109012894	4.0
65	0	0	0	0.7011989108972769	4.0
66	0	1	1	0.625198910901259	3.0
67	0	1	1	0.4961989109012159	1.0
68	0	1	1	0.562198910901238	2.0
69	0	1	1	0.547198910901233	2.0
70	0	0	0	0.4951989108972081	1.0
71	0	1	1	0.529198910901227	1.0
72	0	1	1	0.8111989109013211	4.0
73	0	1	1	0.49519891090121554	1.0
74	0	1	1	0.532198910901228	2.0
75	0	1	1	1.188198910901447
76	0	1	1	0.5871989109012463	2.0
77	0	0	0	0.6671989108972656	3.0
78	0	1	1	0.8461989109013328	4.0
79	0	1	1	0.5511989109012343	2.0
80	0	1	1	0.5061989109012193	1.0
81	0	1	1	0.5541989109012353	2.0
82	0	1	1	0.4851989109012122	1.0
83	0	1	1	0.5491989109012336	2.0
84	0	1	1	0.5311989109012276	1.0
85	0	1	1	0.48119891090121086	1.0
86	0	0	0	0.48319891089720407	1.0
87	0	1	1	1.3161989109014898
88	0	1	1	0.8951989109013492
89	0	1	1	0.8421989109013315	4.0
90	0	0	0	0.6801989108972699	3.0
91	0	0	0	0.6841989108972713	3.0
92	0	0	0	0.4991989108972094	1.0
93	0	1	1	0.559198910901237	2.0
94	0	1	1	0.637198910901263	3.0
95	0	0	0	0.6371989108972556	3.0
96	0	1	1	0.48019891090121053	1.0
97	0	1	1	0.4911989109012142	1.0
98	0	1	1	0.7991989109013171	4.0
99	0	1	1	0.62819891090126	3.0
100	0	0	0	0.47319891089720073	0.0
101	0	0	0	0.5931989108972409	2.0
102	0	0	0	0.6691989108972662	3.0
103	0	1	1	0.4641989109012052	0.0
104	0	1	1	0.8391989109013305	4.0
105	0	1	1	0.4681989109012065	0.0
106	0	0	0	0.5911989108972402	2.0
107	0	1	1	0.8031989109013185	4.0
108	0	1	1	0.5881989109012467	2.0
109	0	1	1	0.7151989109012891	4.0
110	0	1	1	0.559198910901237	2.0
111	0	1	1	0.9321989109013615
112	0	1	1	0.571198910901241	2.0
113	0	1	1	0.571198910901241	2.0
114	0	1	1	0.7421989109012981	4.0
115	0	1	1	0.4991989109012169	1.0
116	0	1	1	0.4791989109012102	0.0
117	0	1	1	0.7841989109013121	4.0
118	0	1	1	0.7241989109012921	4.0
119	0	1	1	0.5011989109012176	1.0
120	0	1	1	0.7541989109013021	4.0
121	0	1	1	0.571198910901241	2.0
122	0	1	1	0.56819891090124	2.0
123	0	1	1	0.667198910901273	3.0
124	0	1	1	0.8011989109013178	4.0
125	0	1	1	0.8631989109013385	4.0
126	0	1	1	0.6721989109012747	3.0
127	0	1	1	0.6351989109012623	3.0
128	0	1	1	0.5911989109012477	2.0
129	0	1	1	0.5011989109012176	1.0
130	0	0	0	0.9531989108973611
131	0	1	1	0.5111989109012209	1.0
132	0	0	0	0.47719891089720207	0.0
133	0	1	1	0.5551989109012356	2.0
134	0	1	1	0.6111989109012543	3.0
135	0	1	1	0.5701989109012406	2.0
136	0	1	1	0.5971989109012497	3.0
137	0	1	1	0.616198910901256	3.0
138	0	1	1	0.8711989109013412	4.0
139	0	1	1	0.5201989109012239	1.0
140	0	0	0	0.5741989108972345	2.0
141	0	1	1	0.48319891090121153	1.0
142	0	1	1	0.6331989109012617	3.0
143	0	0	0	0.4691989108971994	0.0
144	0	1	1	0.5461989109012326	2.0
145	0	1	1	0.694198910901282	4.0
146	0	1	1	0.5671989109012396	2.0
147	0	1	1	0.47819891090120986	0.0
148	0	1	1	0.9611989109013712
149	0	1	1	0.8631989109013385	4.0
150	0	1	1	0.6381989109012633	3.0
151	0	0	0	0.6481989108972592	3.0
152	0	1	1	0.6391989109012637	3.0
153	0	1	1	0.6451989109012657	3.0
154	0	1	1	0.48319891090121153	1.0
155	0	1	1	0.48019891090121053	1.0
156	0	1	1	0.6301989109012607	3.0
157	0	1	1	0.4911989109012142	1.0
158	0	1	1	0.4941989109012152	1.0
159	0	1	1	0.4591989109012035	0.0
160	0	1	1	0.8981989109013502
161	0	0	0	0.5251989108972182	1.0
162	0	0	0	0.4921989108972071	1.0
163	0	1	1	1.215198910901456
164	0	1	1	1.176198910901443
165	0	1	1	0.48619891090121253	1.0
166	0	1	1	0.5391989109012303	2.0
167	0	0	0	0.5671989108972322	2.0
168	0	1	1	0.6541989109012687	3.0
169	0	1	1	0.6361989109012627	3.0
170	0	1	1	0.4501989109012005	0.0
171	0	1	1	0.45419891090120185	0.0
172	0	1	1	0.5991989109012503	3.0
173	0	0	0	0.9411989108973571
174	0	1	1	0.5281989109012266	1.0
175	0	1	1	0.5461989109012326	2.0
176	0	1	1	0.7381989109012967	4.0
177	0	1	1	0.8671989109013398	4.0
178	0	0	0	0.4541989108971944	0.0
179	0	1	1	0.7021989109012847	4.0
180	0	1	1	0.8181989109013235	4.0
181	0	1	1	0.48419891090121187	1.0
182	0	1	1	0.541198910901231	2.0
183	0	1	1	0.6831989109012784	3.0
184	0	1	1	0.4431989109011982	0.0
185	0	1	1	0.5041989109012186	1.0
186	0	1	1	0.694198910901282	4.0
187	0	1	1	0.8391989109013305	4.0
188	0	1	1	0.5521989109012346	2.0
189	0	1	1	0.5541989109012353	2.0
190	0	1	1	0.7361989109012961	4.0
191	0	1	1	0.6991989109012837	4.0
192	0	1	1	0.6841989109012787	3.0
193	0	1	1	0.44519891090119884	0.0
194	0	1	1	0.6241989109012587	3.0
195	0	1	1	0.5781989109012433	2.0
196	0	1	1	0.7671989109013064	4.0
197	0	1	1	0.532198910901228	2.0
198	0	1	1	0.68819891090128	3.0
199	0	1	1	0.5401989109012306	2.0
200	0	0	0	0.6891989108972729	3.0
201	0	1	1	0.9571989109013699
202	0	1	1	0.8211989109013245	4.0
203	0	1	1	0.7291989109012937	4.0
204	0	1	1	0.5631989109012383	2.0
205	0	1	1	0.6081989109012533	3.0
206	0	1	1	0.4881989109012132	1.0
207	0	1	1	0.4441989109011985	0.0
208	0	1	1	0.586198910901246	2.0
209	0	0	0	0.5471989108972255	2.0
210	0	1	1	1.0871989109014133
211	0	1	1	0.4911989109012142	1.0
212	0	1	1	0.7161989109012894	4.0
213	0	1	1	0.49519891090121554	1.0
214	0	1	1	0.8041989109013188	4.0
215	0	1	1	0.9801989109013776
216	0	1	1	0.7991989109013171	4.0
217	0	1	1	0.5851989109012457	2.0
218	0	1	1	0.5671989109012396	2.0
219	0	1	1	0.529198910901227	1.0
220	0	0	0	0.6031989108972442	3.0
221	0	1	1	0.49519891090121554	1.0
222	0	1	1	0.5641989109012386	2.0
223	0	0	0	0.5631989108972308	2.0
224	0	0	0	0.48619891089720507	1.0
225	0	1	1	0.6181989109012567	3.0
226	0	0	0	0.5011989108972101	1.0
227	0	1	1	0.5521989109012346	2.0
228	0	1	1	0.5961989109012493	3.0
229	0	1	1	0.5841989109012453	2.0
230	0	1	1	0.6051989109012523	3.0
231	0	1	1	0.556198910901236	2.0
232	0	1	1	0.6061989109012527	3.0
233	0	1	1	0.5141989109012219	1.0
234	0	1	1	0.5161989109012226	1.0
235	0	1	1	0.5511989109012343	2.0
236	0	1	1	0.637198910901263	3.0
237	0	1	1	0.47219891090120786	0.0
238	0	1	1	1.3481989109015005
239	0	0	0	0.8081989108973127	4.0
240	0	1	1	0.49819891090121654	1.0
241	0	1	1	0.7111989109012877	4.0
242	0	1	1	0.7131989109012884	4.0
243	0	1	1	0.5541989109012353	2.0
244	0	1	1	0.4791989109012102	0.0
245	0	1	1	0.7711989109013078	4.0
246	0	1	1	0.6771989109012764	3.0
247	0	1	1	0.5601989109012373	2.0
248	0	0	0	1.0791989108974032
249	0	1	1	1.3091989109014874
250	0	1	1	0.5371989109012296	2.0
251	0	1	1	1.0091989109013872
252	0	1	1	1.074198910901409
253	0	1	1	0.7611989109013044	4.0
254	0	0	0	0.5671989108972322	2.0
255	0	1	1	0.577198910901243	2.0
256	0	1	1	0.6631989109012717	3.0
257	0	0	0	0.4361989108971884	0.0
258	0	1	1	0.8971989109013498
259	0	0	0	0.5271989108972188	1.0
260	0	1	1	0.49319891090121487	1.0
261	0	1	1	0.6361989109012627	3.0
262	0	1	1	0.9351989109013625
263	0	1	1	0.53819891090123	2.0
264	0	1	1	0.9951989109013826
265	0	1	1	0.44219891090119784	0.0
266	0	1	1	0.7081989109012867	4.0
267	0	1	1	0.5341989109012286	2.0
268	0	1	1	0.8071989109013198	4.0
269	0	0	0	0.8531989108973277	4.0
270	0	1	1	0.7531989109013018	4.0
271	0	1	1	0.6721989109012747	3.0
272	0	1	1	0.6121989109012547	3.0
273	0	1	1	0.9901989109013809
274	0	1	1	0.574198910901242	2.0
275	0	1	1	0.601198910901251	3.0
276	0	1	1	0.589198910901247	2.0
277	0	1	1	0.9211989109013579
278	0	1	1	0.6051989109012523	3.0
279	0	1	1	0.5131989109012216	1.0
280	0	1	1	0.7521989109013014	4.0
281	0	1	1	0.47819891090120986	0.0
282	0	1	1	0.5761989109012426	2.0
283	0	0	0	0.5251989108972182	1.0
284	0	1	1	0.48019891090121053	1.0
285	0	1	1	0.5011989109012176	1.0
286	0	1	1	0.6061989109012527	3.0
287	0	1	1	0.5611989109012376	2.0
288	0	1	1	0.5331989109012283	2.0
289	0	1	1	0.6541989109012687	3.0
290	0	1	1	0.6291989109012603	3.0
291	0	1	1	0.7091989109012871	4.0
292	0	1	1	0.56819891090124	2.0
293	0	0	0	0.47119891089720006	0.0
294	0	1	1	0.5851989109012457	2.0
295	0	1	1	0.523198910901225	1.0
296	0	1	1	0.49019891090121387	1.0
297	0	1	1	0.7111989109012877	4.0
298	0	1	1	0.4671989109012062	0.0
299	0	0	0	0.5941989108972412	2.0
300	0	1	1	1.0311989109013946
301	0	0	0	0.5351989108972215	2.0
302	0	0	0	0.842198910897324	4.0
303	0	1	1	0.5141989109012219	1.0
304	0	1	1	0.4971989109012162	1.0
305	0	1	1	0.46319891090120485	0.0
306	0	1	1	0.4441989109011985	0.0
307	0	1	1	0.6241989109012587	3.0
308	0	1	1	0.7451989109012991	4.0
309	0	1	1	0.4681989109012065	0.0
310	0	1	1	0.5331989109012283	2.0
311	0	1	1	0.8771989109013432	4.0
312	0	1	1	0.4681989109012065	0.0
313	0	1	1	0.7101989109012874	4.0
314	0	1	1	0.5391989109012303	2.0
315	0	1	1	0.9101989109013542
316	0	1	1	0.5721989109012413	2.0
317	0	1	1	0.44819891090119984	0.0
318	0	1	1	0.5971989109012497	3.0
319	0	1	1	0.7401989109012974	4.0
320	0	1	1	0.9881989109013802
321	0	0	0	0.49119891089720674	1.0
322	0	1	1	0.6981989109012834	4.0
323	0	0	0	0.8911989108973404
324	0	0	0	0.5461989108972252	2.0
325	0	1	1	0.5331989109012283	2.0
326	0	1	1	0.6231989109012583	3.0
327	0	1	1	1.272198910901475
328	0	0	0	0.5031989108972108	1.0
329	0	1	1	0.7091989109012871	4.0
330	0	1	1	0.6141989109012553	3.0
331	0	1	1	0.5271989109012263	1.0
332	0	1	1	0.43619891090119584	0.0
333	0	0	0	0.7251989108972849	4.0
334	0	1	1	0.664198910901272	3.0
335	0	1	1	0.48719891090121287	1.0
336	0	1	1	0.4761989109012092	0.0
337	0	1	1	0.4591989109012035	0.0
338	0	1	1	1.1121989109014216
339	0	1	1	0.571198910901241	2.0
340	0	1	1	0.670198910901274	3.0
341	0	1	1	0.5511989109012343	2.0
342	0	0	0	0.5441989108972245	2.0
343	0	1	1	0.7171989109012897	4.0
344	0	0	0	0.752198910897294	4.0
345	0	1	1	0.607198910901253	3.0
346	0	1	1	0.6051989109012523	3.0
347	0	1	1	0.7341989109012954	4.0
348	0	1	1	1.071198910901408
349	0	1	1	0.8601989109013375	4.0
350	0	1	1	1.0491989109014006
351	0	1	1	0.6711989109012744	3.0
352	0	1	1	0.5151989109012223	1.0
353	0	1	1	0.6111989109012543	3.0
354	0	1	1	0.5161989109012226	1.0
355	0	1	1	0.7471989109012998	4.0
356	0	1	1	0.62819891090126	3.0
357	0	1	1	0.7801989109013108	4.0
358	0	1	1	0.634198910901262	3.0
359	0	1	1	0.7781989109013101	4.0
360	0	0	0	0.4891989108972061	1.0
361	0	1	1	1.0471989109014
362	0	1	1	0.610198910901254	3.0
363	0	1	1	0.5641989109012386	2.0
364	0	0	0	0.8701989108973334	4.0
365	0	1	1	0.5181989109012233	1.0
366	0	1	1	0.8831989109013452	4.0
367	0	1	1	0.7281989109012934	4.0
368	0	1	1	0.9101989109013542
369	0	1	1	0.5701989109012406	2.0
370	0	1	1	0.526198910901226	1.0
371	0	1	1	0.8391989109013305	4.0
372	0	1	1	0.5111989109012209	1.0
373	0	0	0	0.6501989108972599	3.0
374	0	0	0	0.6091989108972462	3.0
375	0	1	1	0.4881989109012132	1.0
376	0	1	1	0.68819891090128	3.0
377	0	1	1	0.565198910901239	2.0
378	0	1	1	0.5391989109012303	2.0
379	0	1	1	0.4941989109012152	1.0
380	0	1	1	0.8361989109013295	4.0
381	0	1	1	0.8581989109013368	4.0
382	0	0	0	0.4611989108971967	0.0
383	0	1	1	0.565198910901239	2.0
384	0	1	1	0.4671989109012062	0.0
385	0	0	0	0.8801989108973367	4.0
386	0	1	1	0.8011989109013178	4.0
387	0	0	0	0.5051989108972115	1.0
388	0	1	1	0.700198910901284	4.0
389	0	1	1	0.6141989109012553	3.0
390	0	1	1	0.5061989109012193	1.0
391	0	0	0	1.1841989108974382
392	0	1	1	0.46319891090120485	0.0
393	0	1	1	0.44819891090119984	0.0
394	0	1	1	0.6111989109012543	3.0
395	0	1	1	0.7221989109012914	4.0
396	0	1	1	0.5991989109012503	3.0
397	0	1	1	0.4651989109012055	0.0
398	0	0	0	1.0901989108974068
399	0	1	1	0.5401989109012306	2.0
400	0	1	1	0.49819891090121654	1.0
401	0	1	1	0.631198910901261	3.0
402	0	1	1	0.4821989109012112	1.0
403	0	1	1	0.6801989109012774	3.0
404	0	1	1	0.5041989109012186	1.0
405	0	1	1	0.4471989109011995	0.0
406	0	1	1	0.4681989109012065	0.0
407	0	1	1	0.550198910901234	2.0
408	0	1	1	0.5641989109012386	2.0
409	0	1	1	0.547198910901233	2.0
410	0	1	1	0.7431989109012984	4.0
411	0	1	1	0.592198910901248	2.0
412	0	1	1	0.49519891090121554	1.0
413	0	1	1	0.5071989109012196	1.0
414	0	1	1	0.7491989109013004	4.0
415	0	1	1	0.673198910901275	3.0
416	0	1	1	0.5781989109012433	2.0
417	0	1	1	0.8841989109013455	4.0
418	0	1	1	0.4911989109012142	1.0
419	0	1	1	0.48719891090121287	1.0
420	0	1	1	0.5031989109012183	1.0
421	0	1	1	0.5881989109012467	2.0
422	0	1	1	0.7091989109012871	4.0
423	0	1	1	0.6601989109012707	3.0
424	0	1	1	0.6571989109012697	3.0
425	0	1	1	0.48319891090121153	1.0
426	0	1	1	1.2431989109014654
427	0	1	1	0.5551989109012356	2.0
428	0	1	1	0.8231989109013251	4.0
429	0	1	1	0.49819891090121654	1.0
430	0	1	1	0.6771989109012764	3.0
431	0	1	1	0.583198910901245	2.0
432	0	1	1	0.5281989109012266	1.0
433	0	1	1	0.62819891090126	3.0
434	0	1	1	0.535198910901229	2.0
435	0	1	1	0.8511989109013345	4.0
436	0	0	0	1.2001989108974436
437	0	1	1	0.6321989109012613	3.0
438	0	1	1	0.4961989109012159	1.0
439	0	1	1	0.5871989109012463	2.0
440	0	1	1	1.0451989109013993
441	0	0	0	0.5101989108972131	1.0
442	0	1	1	0.4821989109012112	1.0
443	0	1	1	0.6591989109012704	3.0
444	0	1	1	0.541198910901231	2.0
445	0	0	0	0.7621989108972973	4.0
446	0	1	1	0.6841989109012787	3.0
447	0	1	1	0.7521989109013014	4.0
448	0	1	1	0.48719891090121287	1.0
449	0	1	1	0.49819891090121654	1.0
450	0	1	1	0.5461989109012326	2.0
451	0	0	0	0.47319891089720073	0.0
452	0	1	1	0.5241989109012253	1.0
453	0	1	1	0.5451989109012323	2.0
454	0	1	1	0.9291989109013605
455	0	1	1	0.5251989109012256	1.0
456	0	1	1	1.239198910901464
457	0	1	1	0.6321989109012613	3.0
458	0	1	1	0.49219891090121454	1.0
459	0	1	1	0.9481989109013669
460	0	1	1	0.5421989109012313	2.0
461	0	1	1	0.613198910901255	3.0
462	0	1	1	0.541198910901231	2.0
463	0	1	1	0.6021989109012513	3.0
464	0	1	1	0.7031989109012851	4.0
465	0	1	1	0.5241989109012253	1.0
466	0	1	1	0.7681989109013068	4.0
467	0	1	1	0.9061989109013528
468	0	0	0	0.5871989108972389	2.0
469	0	1	1	0.48019891090121053	1.0
470	0	1	1	0.5551989109012356	2.0
471	0	1	1	0.5311989109012276	1.0
472	0	1	1	0.7021989109012847	4.0
473	0	1	1	0.7331989109012951	4.0
474	0	1	1	0.4671989109012062	0.0
475	0	1	1	0.5671989109012396	2.0
476	0	1	1	1.0691989109014073
477	0	1	1	0.47819891090120986	0.0
478	0	1	1	0.583198910901245	2.0
479	0	0	0	0.5051989108972115	1.0
480	0	1	1	0.4581989109012032	0.0
481	0	1	1	0.565198910901239	2.0
482	0	1	1	0.640198910901264	3.0
483	0	1	1	0.673198910901275	3.0
484	0	0	0	0.6261989108972519	3.0
485	0	0	0	0.4661989108971984	0.0
486	0	1	1	0.4771989109012095	0.0
487	0	1	1	0.4461989109011992	0.0
488	0	1	1	0.5271989109012263	1.0
489	0	1	1	0.8941989109013488
490	0	0	0	0.6651989108972649	3.0
491	0	1	1	0.7771989109013098	4.0
492	0	0	0	0.8521989108973274	4.0
493	0	0	0	0.7081989108972793	4.0
494	0	1	1	0.62819891090126	3.0
495	0	1	1	0.4671989109012062	0.0
496	0	1	1	1.023198910901392
497	0	1	1	0.4961989109012159	1.0
498	0	0	0	0.5781989108972359	2.0
499	0	0	0	0.5291989108972195	1.0
500	0	1	1	0.9621989109013716
501	0	1	1	0.4531989109012015	0.0
502	0	0	0	0.8521989108973274	4.0
503	0	1	1	0.7371989109012964	4.0
504	0	1	1	0.8961989109013495
505	0	1	1	0.5611989109012376	2.0
506	0	1	1	1.098198910901417
507	0	1	1	0.5541989109012353	2.0
509	0	1	1	0.6661989109012727	3.0
510	0	1	1	0.6061989109012527	3.0
511	0	1	1	0.646198910901266	3.0
512	0	0	0	0.4601989108971964	0.0
513	0	1	1	0.9851989109013792
514	0	0	0	0.45619891089719505	0.0
515	0	0	0	0.4661989108971984	0.0
516	0	1	1	0.8491989109013338	4.0
517	0	1	1	0.685198910901279	3.0
518	0	1	1	0.5451989109012323	2.0
519	0	1	1	0.7071989109012864	4.0
520	0	1	1	0.7201989109012907	4.0
521	0	1	1	0.6511989109012677	3.0
522	0	1	1	0.5961989109012493	3.0
523	0	1	1	0.556198910901236	2.0
524	0	1	1	0.4821989109012112	1.0
525	0	1	1	0.5511989109012343	2.0
526	0	1	1	0.6181989109012567	3.0
527	0	0	0	0.6831989108972709	3.0
528	0	1	1	0.679198910901277	3.0
529	0	0	0	0.8591989108973297	4.0
530	0	1	1	0.7071989109012864	4.0
531	0	1	1	0.4551989109012022	0.0
532	0	1	1	1.3341989109014958
533	0	1	1	0.9941989109013822
534	0	1	1	0.5141989109012219	1.0
535	0	0	0	0.4981989108972091	1.0
536	0	1	1	0.4681989109012065	0.0
537	0	1	1	0.7171989109012897	4.0
538	0	1	1	0.5101989109012206	1.0
539	0	1	1	0.619198910901257	3.0
540	0	1	1	0.8391989109013305	4.0
541	0	1	1	0.5151989109012223	1.0
542	0	1	1	0.523198910901225	1.0
543	0	1	1	0.62819891090126	3.0
544	0	1	1	0.5241989109012253	1.0
545	0	1	1	0.5551989109012356	2.0
546	0	1	1	0.49819891090121654	1.0
547	0	0	0	0.5061989108972118	1.0
548	0	0	0	0.7701989108973	4.0
549	0	0	0	0.5031989108972108	1.0
550	0	1	1	0.631198910901261	3.0
551	0	1	1	0.9071989109013532
552	0	1	1	0.5371989109012296	2.0
553	0	1	1	0.4461989109011992	0.0
554	0	1	1	0.8561989109013362	4.0
555	0	1	1	0.682198910901278	3.0
556	0	1	1	0.4651989109012055	0.0
557	0	0	0	0.776198910897302	4.0
558	0	1	1	0.4771989109012095	0.0
559	0	0	0	0.9461989108973587
560	0	0	0	0.6321989108972539	3.0
561	0	1	1	0.9241989109013589
562	0	1	1	0.7681989109013068	4.0
563	0	1	1	0.6211989109012577	3.0
564	0	0	0	0.6591989108972629	3.0
565	0	1	1	0.562198910901238	2.0
566	0	0	0	0.9271989108973524
567	0	1	1	0.4411989109011975	0.0
568	0	1	1	0.6901989109012807	4.0
569	0	0	0	0.4901989108972064	1.0
570	0	1	1	0.8561989109013362	4.0
571	0	1	1	0.5431989109012316	2.0
572	0	0	0	0.6261989108972519	3.0
573	0	0	0	0.6761989108972686	3.0
574	0	1	1	0.7861989109013128	4.0
575	0	1	1	0.48319891090121153	1.0
576	0	1	1	0.6001989109012507	3.0
577	0	1	1	0.5011989109012176	1.0
578	0	1	1	0.601198910901251	3.0
579	0	1	1	0.4731989109012082	0.0
580	0	0	0	0.8821989108973374	4.0
581	0	1	1	0.5451989109012323	2.0
582	0	1	1	0.667198910901273	3.0
583	0	0	0	0.9761989108973688
584	0	1	1	0.661198910901271	3.0
585	0	1	1	0.5071989109012196	1.0
586	0	1	1	0.44819891090119984	0.0
587	0	1	1	0.5011989109012176	1.0
588	0	0	0	0.7691989108972996	4.0
589	0	1	1	0.6271989109012597	3.0
590	0	1	1	0.47819891090120986	0.0
591	0	1	1	0.4681989109012065	0.0
592	0	1	1	0.5431989109012316	2.0
593	0	1	1	0.7371989109012964	4.0
594	0	0	0	0.6811989108972702	3.0
595	0	1	1	0.4761989109012092	0.0
596	0	1	1	0.4681989109012065	0.0
597	0	1	1	0.4471989109011995	0.0
598	0	0	0	0.6831989108972709	3.0
599	0	0	0	0.6651989108972649	3.0
600	0	1	1	0.5061989109012193	1.0
601	0	1	1	0.7681989109013068	4.0
602	0	1	1	0.9111989109013545
603	0	1	1	0.5301989109012273	1.0
604	0	1	1	0.9601989109013709
605	0	1	1	0.5551989109012356	2.0
607	0	1	1	0.48719891090121287	1.0
608	0	1	1	0.5191989109012236	1.0
609	0	1	1	0.49219891090121454	1.0
610	0	1	1	0.5281989109012266	1.0
611	0	0	0	0.8081989108973127	4.0
612	0	1	1	0.5901989109012473	2.0
613	0	1	1	0.5071989109012196	1.0
614	0	1	1	0.8641989109013388	4.0
615	0	1	1	0.5401989109012306	2.0
616	0	1	1	0.5181989109012233	1.0
617	0	1	1	0.5001989109012173	1.0
618	0	1	1	1.0901989109014143
619	0	1	1	0.5781989109012433	2.0
620	0	1	1	0.583198910901245	2.0
621	0	1	1	0.553198910901235	2.0
622	0	1	1	0.4731989109012082	0.0
623	0	0	0	0.6261989108972519	3.0
624	0	0	0	0.5431989108972242	2.0
625	0	1	1	0.7201989109012907	4.0
626	0	1	1	0.7651989109013058	4.0
627	0	1	1	0.7151989109012891	4.0
628	0	1	1	0.7441989109012987	4.0
629	0	1	1	0.562198910901238	2.0
630	0	1	1	0.48119891090121086	1.0
631	0	1	1	0.8831989109013452	4.0
632	0	1	1	0.5241989109012253	1.0
633	0	0	0	0.4611989108971967	0.0
634	0	1	1	0.9111989109013545
635	0	1	1	0.5401989109012306	2.0
636	0	0	0	1.1121989108974142
637	0	1	1	0.7711989109013078	4.0
638	0	1	1	0.5701989109012406	2.0
639	0	1	1	0.53819891090123	2.0
640	0	1	1	0.4961989109012159	1.0
641	0	1	1	0.580198910901244	2.0
642	0	1	1	0.48719891090121287	1.0
643	0	1	1	0.631198910901261	3.0
644	0	1	1	1.0701989109014076
645	0	1	1	0.535198910901229	2.0
646	0	1	1	0.604198910901252	3.0
647	0	1	1	0.5631989109012383	2.0
648	0	0	0	0.6231989108972509	3.0
649	0	1	1	1.3151989109014894
650	0	1	1	0.6481989109012667	3.0
651	0	1	1	0.7181989109012901	4.0
652	0	0	0	0.5691989108972328	2.0
653	0	1	1	0.5211989109012243	1.0
654	0	1	1	0.607198910901253	3.0
655	0	0	0	0.6401989108972566	3.0
656	0	1	1	0.5641989109012386	2.0
657	0	1	1	1.104198910901419
658	0	0	0	0.5061989108972118	1.0
659	0	0	0	0.9761989108973688
660	0	1	1	1.0391989109013973
661	0	1	1	0.7481989109013001	4.0
662	0	1	1	0.5001989109012173	1.0
663	0	1	1	0.9141989109013555
664	0	0	0	0.6831989108972709	3.0
665	0	1	1	0.6801989109012774	3.0
666	0	1	1	0.610198910901254	3.0
667	0	1	1	0.4591989109012035	0.0
668	0	1	1	0.541198910901231	2.0
669	0	1	1	0.673198910901275	3.0
670	0	0	0	0.5991989108972429	3.0
671	0	1	1	0.6771989109012764	3.0
672	0	1	1	0.9831989109013786
673	0	1	1	0.5241989109012253	1.0
674	0	1	1	1.0131989109013886
675	0	1	1	0.5851989109012457	2.0
676	0	1	1	0.592198910901248	2.0
677	0	1	1	0.8061989109013195	4.0
678	0	0	0	0.788198910897306	4.0
679	0	1	1	0.5151989109012223	1.0
680	0	1	1	0.59819891090125	3.0
681	0	1	1	0.5491989109012336	2.0
682	0	1	1	1.2281989109014604
683	0	1	1	0.4991989109012169	1.0
684	0	1	1	0.5421989109012313	2.0
685	0	0	0	0.6491989108972596	3.0
686	0	1	1	0.5071989109012196	1.0
687	0	0	0	1.321198910897484
688	0	1	1	0.46919891090120686	0.0
689	0	0	0	0.6921989108972739	4.0
690	0	0	0	0.6931989108972743	4.0
691	0	0	0	0.5581989108972292	2.0
692	0	1	1	0.6031989109012517	3.0
693	0	1	1	0.637198910901263	3.0
694	0	1	1	0.7441989109012987	4.0
695	0	0	0	0.5731989108972342	2.0
696	0	1	1	0.48719891090121287	1.0
697	0	1	1	0.625198910901259	3.0
698	0	1	1	0.7381989109012967	4.0
699	0	1	1	0.8031989109013185	4.0
700	0	1	1	0.7631989109013051	4.0
701	0	1	1	0.5161989109012226	1.0
702	0	0	0	0.5991989108972429	3.0
703	0	1	1	0.45419891090120185	0.0
704	0	1	1	0.5081989109012199	1.0
705	0	1	1	0.5221989109012246	1.0
706	0	0	0	0.4721989108972004	0.0
707	0	0	0	0.5211989108972168	1.0
708	0	1	1	0.5601989109012373	2.0
709	0	1	1	0.637198910901263	3.0
710	0	1	1	0.9541989109013689
711	0	0	0	0.6781989108972692	3.0
712	0	1	1	0.4491989109012002	0.0
713	0	1	1	0.6501989109012674	3.0
714	0	0	0	1.0861989108974055
715	0	1	1	0.4651989109012055	0.0
716	0	1	1	0.5641989109012386	2.0
717	0	1	1	1.0611989109014046
718	0	1	1	0.625198910901259	3.0
719	0	1	1	0.526198910901226	1.0
720	0	1	1	0.7281989109012934	4.0
721	0	1	1	1.173198910901442
722	0	1	1	0.4741989109012085	0.0
723	0	1	1	0.46619891090120585	0.0
724	0	1	1	0.8831989109013452	4.0
725	0	0	0	0.6231989108972509	3.0
726	0	0	0	0.5211989108972168	1.0
727	0	1	1	0.4711989109012075	0.0
728	0	1	1	0.46619891090120585	0.0
729	0	1	1	0.5301989109012273	1.0
730	0	1	1	0.4521989109012012	0.0
731	0	0	0	0.5991989108972429	3.0
732	0	1	1	0.6751989109012757	3.0
733	0	1	1	0.604198910901252	3.0
734	0	1	1	0.7991989109013171	4.0
735	0	1	1	0.4741989109012085	0.0
736	0	1	1	0.5131989109012216	1.0
737	0	1	1	0.6591989109012704	3.0
738	0	1	1	0.4491989109012002	0.0
739	0	0	0	0.5171989108972155	1.0
740	0	1	1	0.6351989109012623	3.0
741	0	1	1	0.610198910901254	3.0
742	0	0	0	0.4521989108971937	0.0
743	0	1	1	0.649198910901267	3.0
744	0	1	1	0.4941989109012152	1.0
745	0	1	1	0.583198910901245	2.0
746	0	1	1	0.9811989109013779
748	0	1	1	0.649198910901267	3.0
749	0	1	1	0.8521989109013348	4.0
750	0	1	1	0.48319891090121153	1.0
751	0	1	1	0.7901989109013141	4.0
752	0	1	1	0.4991989109012169	1.0
753	0	1	1	0.5171989109012229	1.0
754	0	1	1	1.1321989109014283
755	0	1	1	0.5611989109012376	2.0
756	0	1	1	0.592198910901248	2.0
757	0	1	1	0.6181989109012567	3.0
758	0	0	0	0.6841989108972713	3.0
759	0	1	1	0.6861989109012794	3.0
760	0	1	1	0.5961989109012493	3.0
761	0	1	1	0.49319891090121487	1.0
762	0	0	0	0.46819891089719906	0.0
763	0	0	0	0.5741989108972345	2.0
764	0	1	1	0.5391989109012303	2.0
765	0	1	1	0.9761989109013762
766	0	1	1	0.7561989109013028	4.0
767	0	1	1	0.8511989109013345	4.0
768	0	1	1	0.8251989109013258	4.0
769	0	1	1	1.113198910901422
770	0	1	1	0.8971989109013498
771	0	1	1	0.8311989109013278	4.0
772	0	1	1	0.5361989109012293	2.0
773	0	1	1	0.562198910901238	2.0
774	0	1	1	0.526198910901226	1.0
775	0	1	1	0.6921989109012814	4.0
776	0	1	1	0.634198910901262	3.0
777	0	1	1	0.7511989109013011	4.0
778	0	1	1	0.8281989109013268	4.0
779	0	1	1	0.6651989109012724	3.0
780	0	1	1	0.4761989109012092	0.0
781	0	1	1	0.5481989109012333	2.0
782	0	0	0	0.6771989108972689	3.0
783	0	1	1	0.574198910901242	2.0
784	0	1	1	0.5271989109012263	1.0
785	0	1	1	0.68819891090128	3.0
786	0	1	1	0.48019891090121053	1.0
787	0	1	1	0.5871989109012463	2.0
788	0	0	0	0.8111989108973137	4.0
789	0	1	1	0.574198910901242	2.0
790	0	0	0	0.6811989108972702	3.0
791	0	1	1	0.6151989109012557	3.0
792	0	1	1	0.7201989109012907	4.0
793	0	0	0	0.47419891089720106	0.0
794	0	1	1	0.48919891090121354	1.0
795	0	0	0	0.6631989108972642	3.0
796	0	1	1	0.9301989109013609
797	0	0	0	0.5491989108972262	2.0
798	0	1	1	0.5331989109012283	2.0
799	0	0	0	0.49119891089720674	1.0
800	0	1	1	0.5611989109012376	2.0
801	0	1	1	0.7951989109013158	4.0
802	0	1	1	0.5341989109012286	2.0
803	0	1	1	0.48719891090121287	1.0
804	0	0	0	0.755198910897295	4.0
805	0	1	1	0.8751989109013425	4.0
806	0	1	1	0.53819891090123	2.0
807	0	1	1	0.6571989109012697	3.0
808	0	0	0	0.6681989108972659	3.0
809	0	1	1	0.547198910901233	2.0
810	0	1	1	0.7181989109012901	4.0
811	0	0	0	0.5931989108972409	2.0
812	0	0	0	0.5131989108972141	1.0
813	0	1	1	0.4731989109012082	0.0
814	0	1	1	0.631198910901261	3.0
815	0	1	1	0.9751989109013759
816	0	1	1	0.4761989109012092	0.0
817	0	0	0	0.7321989108972873	4.0
818	0	1	1	0.5841989109012453	2.0
819	0	0	0	0.5071989108972121	1.0
820	0	1	1	0.4761989109012092	0.0
821	0	1	1	0.6501989109012674	3.0
822	0	1	1	0.49219891090121454	1.0
823	0	1	1	0.49519891090121554	1.0
824	0	1	1	0.49519891090121554	1.0
825	0	1	1	0.56819891090124	2.0
826	0	0	0	0.6601989108972632	3.0
827	0	1	1	0.4761989109012092	0.0
828	0	1	1	0.5701989109012406	2.0
829	0	1	1	0.7691989109013071	4.0
830	0	1	1	0.6741989109012754	3.0
831	0	1	1	0.9781989109013769
832	0	1	1	0.625198910901259	3.0
833	0	1	1	0.7201989109012907	4.0
834	0	0	0	0.5691989108972328	2.0
835	0	0	0	0.4521989108971937	0.0
836	0	1	1	0.6781989109012767	3.0
837	0	1	1	0.526198910901226	1.0
838	0	0	0	0.5711989108972335	2.0
839	0	1	1	0.8821989109013448	4.0
840	0	0	0	0.4991989108972094	1.0
841	0	1	1	0.5371989109012296	2.0
842	0	0	0	0.791198910897307	4.0
843	0	1	1	0.7361989109012961	4.0
844	0	1	1	0.640198910901264	3.0
845	0	0	0	0.7511989108972936	4.0
846	0	1	1	0.4581989109012032	0.0
847	0	1	1	0.7831989109013118	4.0
848	0	0	0	0.48519891089720474	1.0
849	0	0	0	0.6231989108972509	3.0
850	0	0	0	0.9151989108973484
851	0	1	1	0.7051989109012857	4.0
852	0	1	1	0.5121989109012213	1.0
853	0	1	1	0.691198910901281	4.0
854	0	1	1	0.5961989109012493	3.0
855	0	1	1	0.5361989109012293	2.0
856	0	1	1	0.5541989109012353	2.0
857	0	1	1	0.6951989109012824	4.0
858	0	1	1	0.640198910901264	3.0
859	0	1	1	0.6531989109012684	3.0
860	0	1	1	0.9541989109013689
861	0	1	1	0.7681989109013068	4.0
862	0	1	1	0.5081989109012199	1.0
863	0	1	1	0.6231989109012583	3.0
864	0	1	1	0.5141989109012219	1.0
865	0	0	0	0.4751989108972014	0.0
866	0	1	1	0.9441989109013655
867	0	1	1	0.7051989109012857	4.0
868	0	1	1	0.5341989109012286	2.0
869	0	0	0	0.6591989108972629	3.0
870	0	1	1	0.7321989109012947	4.0
871	0	1	1	0.5611989109012376	2.0
872	0	1	1	0.48719891090121287	1.0
873	0	1	1	0.5391989109012303	2.0
874	0	1	1	0.9371989109013632
875	0	0	0	0.6431989108972576	3.0
876	0	1	1	0.4761989109012092	0.0
877	0	1	1	0.5141989109012219	1.0
878	0	1	1	0.4321989109011945	0.0
879	0	1	1	0.8131989109013218	4.0
880	0	1	1	0.6121989109012547	3.0
881	0	1	1	0.6351989109012623	3.0
882	0	1	1	0.5101989109012206	1.0
883	0	1	1	0.7361989109012961	4.0
884	0	1	1	0.6211989109012577	3.0
885	0	1	1	0.544198910901232	2.0
886	0	1	1	1.0001989109013842
887	0	1	1	0.5281989109012266	1.0
888	0	1	1	0.8221989109013248	4.0
889	0	1	1	0.7501989109013008	4.0
890	0	1	1	0.7861989109013128	4.0
891	0	1	1	0.5361989109012293	2.0
892	0	1	1	1.086198910901413
893	0	1	1	0.637198910901263	3.0
894	0	0	0	0.6691989108972662	3.0
895	0	1	1	0.7211989109012911	4.0
896	0	1	1	0.46019891090120385	0.0
897	0	1	1	0.5451989109012323	2.0
898	0	1	1	0.5491989109012336	2.0
899	0	1	1	0.5051989109012189	1.0
900	0	1	1	0.7701989109013074	4.0
901	0	1	1	0.6291989109012603	3.0
902	0	0	0	1.1561989108974289
903	0	1	1	0.5111989109012209	1.0
904	0	0	0	0.7081989108972793	4.0
905	0	0	0	0.5331989108972208	2.0
906	0	1	1	0.9471989109013665
907	0	1	1	0.9201989109013575
908	0	1	1	0.5191989109012236	1.0
909	0	1	1	0.46019891090120385	0.0
910	0	1	1	0.5241989109012253	1.0
911	0	1	1	0.4471989109011995	0.0
912	0	1	1	0.6391989109012637	3.0
913	0	1	1	0.7571989109013031	4.0
914	0	1	1	0.5341989109012286	2.0
915	0	1	1	0.7201989109012907	4.0
916	0	1	1	0.5761989109012426	2.0
918	0	1	1	0.7091989109012871	4.0
919	0	1	1	0.5141989109012219	1.0
920	0	1	1	0.46919891090120686	0.0
921	0	1	1	0.5151989109012223	1.0
922	0	1	1	0.6391989109012637	3.0
923	0	1	1	0.6831989109012784	3.0
924	0	0	0	0.5101989108972131	1.0
925	0	0	0	0.47619891089720173	0.0
926	0	1	1	0.6261989109012593	3.0
927	0	0	0	0.6831989108972709	3.0
928	0	0	0	0.9871989108973724
929	0	0	0	1.1341989108974215
930	0	1	1	0.8431989109013318	4.0
931	0	1	1	0.47219891090120786	0.0
932	0	0	0	0.7361989108972886	4.0
933	0	1	1	0.7081989109012867	4.0
934	0	1	1	0.5401989109012306	2.0
935	0	0	0	0.8041989108973113	4.0
936	0	0	0	0.5081989108972125	1.0
937	0	1	1	0.7591989109013038	4.0
938	0	1	1	0.547198910901233	2.0
939	0	1	1	0.7111989109012877	4.0
940	0	0	0	0.5161989108972151	1.0
941	0	1	1	1.0271989109013933
942	0	1	1	0.5571989109012363	2.0
943	0	1	1	0.6331989109012617	3.0
944	0	1	1	0.7021989109012847	4.0
945	0	1	1	1.0091989109013872
946	0	1	1	0.49319891090121487	1.0
947	0	1	1	0.526198910901226	1.0
948	0	1	1	0.646198910901266	3.0
949	0	1	1	0.4741989109012085	0.0
950	0	1	1	0.9921989109013816
951	0	1	1	0.6171989109012563	3.0
952	0	0	0	0.43019891089718637	0.0
953	0	1	1	0.7211989109012911	4.0
954	0	1	1	0.8501989109013341	4.0
955	0	1	1	0.5021989109012179	1.0
956	0	0	0	0.47119891089720006	0.0
957	0	1	1	0.5581989109012366	2.0
958	0	1	1	0.4771989109012095	0.0
959	0	1	1	0.44819891090119984	0.0
960	0	1	1	1.0031989109013852
961	0	1	1	0.46919891090120686	0.0
962	0	1	1	0.6571989109012697	3.0
963	0	1	1	0.5461989109012326	2.0
964	0	1	1	0.49019891090121387	1.0
965	0	0	0	0.4721989108972004	0.0
966	0	1	1	0.5571989109012363	2.0
967	0	1	1	0.673198910901275	3.0
968	0	1	1	0.5031989109012183	1.0
969	0	0	0	0.5421989108972238	2.0
970	0	1	1	0.5611989109012376	2.0
971	0	1	1	0.550198910901234	2.0
972	0	0	0	0.5061989108972118	1.0
973	0	1	1	0.6541989109012687	3.0
974	0	0	0	0.5071989108972121	1.0
975	0	1	1	0.9161989109013562
976	0	1	1	0.700198910901284	4.0
977	0	1	1	0.8571989109013365	4.0
978	0	1	1	0.7491989109013004	4.0
979	0	1	1	0.6931989109012817	4.0
980	0	1	1	0.47819891090120986	0.0
981	0	1	1	0.5101989109012206	1.0
982	0	1	1	0.7261989109012927	4.0
983	0	1	1	0.48619891090121253	1.0
984	0	1	1	0.4761989109012092	0.0
985	0	0	0	0.5041989108972111	1.0
986	0	0	0	0.48019891089720307	1.0
987	0	1	1	0.6261989109012593	3.0
988	0	1	1	0.7051989109012857	4.0
989	0	1	1	0.4961989109012159	1.0
990	0	1	1	0.4561989109012025	0.0
991	0	0	0	0.5271989108972188	1.0
992	0	1	1	0.547198910901233	2.0
993	0	1	1	1.3741989109015091
994	0	1	1	0.5971989109012497	3.0
995	0	0	0	0.6671989108972656	3.0
996	0	1	1	0.6661989109012727	3.0
997	0	1	1	0.49319891090121487	1.0
998	0	1	1	0.5001989109012173	1.0
999	0	1	1	0.5071989109012196	1.0
1000	0	1	1	0.5871989109012463	2.0
1001	0	1	1	0.5161989109012226	1.0
1002	0	1	1	0.5171989109012229	1.0
1003	0	1	1	0.8181989109013235	4.0
1004	0	1	1	0.6621989109012714	3.0
1005	0	1	1	0.5511989109012343	2.0
1006	0	1	1	0.7381989109012967	4.0
1007	0	1	1	0.47219891090120786	0.0
1008	0	1	1	0.7181989109012901	4.0
1010	0	1	1	0.5511989109012343	2.0
1011	0	1	1	1.131198910901428
1012	0	1	1	0.6271989109012597	3.0
1013	0	1	1	1.044198910901399
1014	0	1	1	1.044198910901399
1015	0	1	1	0.565198910901239	2.0
1016	0	1	1	0.7881989109013134	4.0
1017	0	1	1	0.56819891090124	2.0
1018	0	1	1	0.673198910901275	3.0
1019	0	1	1	0.48619891090121253	1.0
1020	0	1	1	0.7801989109013108	4.0
1021	0	1	1	0.6201989109012573	3.0
1022	0	1	1	0.7391989109012971	4.0
1023	0	0	0	1.333198910897488
1024	0	1	1	0.7211989109012911	4.0
1025	0	1	1	0.6511989109012677	3.0
1026	0	1	1	0.5011989109012176	1.0
1027	0	1	1	0.5511989109012343	2.0
1028	0	1	1	0.5021989109012179	1.0
1029	0	1	1	0.8261989109013261	4.0
1030	0	0	0	0.5721989108972338	2.0
1031	0	1	1	0.583198910901245	2.0
1032	0	0	0	0.6591989108972629	3.0
1033	0	1	1	0.655198910901269	3.0
1034	0	1	1	0.4761989109012092	0.0
1035	0	1	1	0.5101989109012206	1.0
1036	0	0	0	0.5851989108972382	2.0
1037	0	1	1	0.4551989109012022	0.0
1038	0	1	1	0.46619891090120585	0.0
1039	0	1	1	0.46619891090120585	0.0
1040	0	1	1	0.4821989109012112	1.0
1041	0	1	1	0.6441989109012654	3.0
1042	0	1	1	0.5911989109012477	2.0
1043	0	1	1	0.49219891090121454	1.0
1044	0	1	1	0.5301989109012273	1.0
1045	0	1	1	0.667198910901273	3.0
1046	0	0	0	0.5301989108972198	1.0
1047	0	1	1	0.577198910901243	2.0
1048	0	1	1	0.6241989109012587	3.0
1049	0	1	1	0.4701989109012072	0.0
1050	0	1	1	0.8071989109013198	4.0
1051	0	1	1	0.5521989109012346	2.0
1052	0	1	1	0.7891989109013138	4.0
1053	0	1	1	0.4851989109012122	1.0
1054	0	1	1	0.6321989109012613	3.0
1055	0	1	1	0.4671989109012062	0.0
1056	0	1	1	0.583198910901245	2.0
1057	0	0	0	0.6341989108972546	3.0
1058	0	0	0	0.5141989108972145	1.0
1059	0	1	1	0.7911989109013144	4.0
1060	0	1	1	0.7301989109012941	4.0
1061	0	1	1	0.6081989109012533	3.0
1062	0	1	1	0.6031989109012517	3.0
1063	0	0	0	0.6501989108972599	3.0
1064	0	1	1	0.7391989109012971	4.0
1065	0	1	1	0.5201989109012239	1.0
1066	0	1	1	0.7571989109013031	4.0
1067	0	1	1	0.5251989109012256	1.0
1068	0	1	1	0.9031989109013518
1069	0	1	1	0.6511989109012677	3.0
1070	0	0	0	0.47319891089720073	0.0
1071	0	1	1	0.6991989109012837	4.0
1072	0	1	1	0.622198910901258	3.0
1073	0	0	0	0.6051989108972449	3.0
1074	0	1	1	0.7491989109013004	4.0
1075	0	1	1	0.48419891090121187	1.0
1076	0	1	1	0.5081989109012199	1.0
1077	0	0	0	0.5971989108972422	3.0
1078	0	1	1	0.47519891090120886	0.0
1079	0	1	1	0.5391989109012303	2.0
1080	0	1	1	0.5541989109012353	2.0
1081	0	1	1	0.8891989109013472
1082	0	1	1	0.526198910901226	1.0
1083	0	1	1	0.700198910901284	4.0
1084	0	1	1	0.5201989109012239	1.0
1085	0	1	1	0.6061989109012527	3.0
1086	0	1	1	0.7761989109013094	4.0
1087	0	1	1	0.6451989109012657	3.0
1088	0	1	1	0.6451989109012657	3.0
1089	0	1	1	0.7131989109012884	4.0
1090	0	1	1	0.5111989109012209	1.0
1091	0	1	1	0.553198910901235	2.0
1092	0	1	1	0.5151989109012223	1.0
1093	0	0	0	0.47319891089720073	0.0
1094	0	1	1	0.48119891090121086	1.0
1095	0	1	1	0.5151989109012223	1.0
1096	0	1	1	0.8151989109013225	4.0
1097	0	1	1	0.7191989109012904	4.0
1098	0	0	0	0.8731989108973344	4.0
1099	0	1	1	0.7641989109013054	4.0
1100	0	1	1	0.7091989109012871	4.0
1101	0	1	1	0.4521989109012012	0.0
1102	0	1	1	0.6651989109012724	3.0
1103	0	0	0	0.4991989108972094	1.0
1104	0	1	1	0.679198910901277	3.0
1105	0	0	0	0.4951989108972081	1.0
1106	0	0	0	0.6321989108972539	3.0
1107	0	0	0	0.5961989108972419	3.0
1108	0	1	1	0.43419891090119517	0.0
1109	0	1	1	0.5881989109012467	2.0
1110	0	1	1	0.7751989109013091	4.0
1111	0	0	0	0.5061989108972118	1.0
1112	0	1	1	0.655198910901269	3.0
1113	0	0	0	0.4871989108972054	1.0
1114	0	1	1	0.5721989109012413	2.0
1115	0	1	1	0.574198910901242	2.0
1116	0	1	1	1.011198910901388
1117	0	0	0	0.5101989108972131	1.0
1118	0	1	1	0.6291989109012603	3.0
1119	0	1	1	0.6951989109012824	4.0
1120	0	1	1	0.5401989109012306	2.0
1121	0	1	1	0.4741989109012085	0.0
1122	0	1	1	0.7121989109012881	4.0
1123	0	1	1	1.2171989109014567
1126	0	1	1	0.5751989109012423	2.0
1127	0	1	1	0.7351989109012957	4.0
1128	0	0	0	0.5401989108972232	2.0
1129	0	1	1	0.532198910901228	2.0
1130	0	1	1	0.48719891090121287	1.0
1131	0	1	1	0.526198910901226	1.0
1132	0	1	1	0.6091989109012537	3.0
1133	0	0	0	0.6151989108972482	3.0
1134	0	1	1	0.7131989109012884	4.0
1135	0	1	1	0.4791989109012102	0.0
1136	0	1	1	0.6471989109012664	3.0
1137	0	1	1	0.5121989109012213	1.0
1138	0	1	1	0.6321989109012613	3.0
1139	0	1	1	0.7351989109012957	4.0
1140	0	1	1	0.559198910901237	2.0
1141	0	1	1	0.43319891090119483	0.0
1142	0	1	1	0.4681989109012065	0.0
1143	0	1	1	1.0131989109013886
1144	0	0	0	0.5111989108972135	1.0
1145	0	0	0	0.6631989108972642	3.0
1146	0	1	1	0.7101989109012874	4.0
1147	0	0	0	0.7101989108972799	4.0
1148	0	1	1	0.9311989109013612
1149	0	1	1	0.7641989109013054	4.0
1150	0	1	1	0.4621989109012045	0.0
1151	0	1	1	0.4651989109012055	0.0
1152	0	1	1	0.535198910901229	2.0
1153	0	1	1	0.53819891090123	2.0
1154	0	1	1	0.676198910901276	3.0
1155	0	1	1	0.5721989109012413	2.0
1156	0	1	1	0.655198910901269	3.0
1157	0	1	1	0.541198910901231	2.0
1158	0	1	1	0.46919891090120686	0.0
1159	0	1	1	0.5151989109012223	1.0
1160	0	1	1	0.619198910901257	3.0
1161	0	1	1	0.7381989109012967	4.0
1162	0	0	0	0.6961989108972753	4.0
1163	0	1	1	0.7011989109012844	4.0
1164	0	1	1	0.6301989109012607	3.0
1165	0	1	1	0.5121989109012213	1.0
1166	0	1	1	0.49319891090121487	1.0
1167	0	0	0	0.6851989108972716	3.0
1168	0	0	0	0.6901989108972733	3.0
1169	0	1	1	0.8991989109013505
1170	0	1	1	0.4851989109012122	1.0
1171	0	1	1	0.59819891090125	3.0
1172	0	0	0	0.5721989108972338	2.0
1173	0	0	0	0.875198910897335	4.0
1174	0	1	1	1.25719891090147
1175	0	1	1	0.7321989109012947	4.0
1176	0	1	1	0.8371989109013298	4.0
1177	0	0	0	0.6351989108972549	3.0
1178	0	1	1	0.6751989109012757	3.0
1179	0	0	0	0.5301989108972198	1.0
1180	0	1	1	0.6171989109012563	3.0
1181	0	1	1	0.7091989109012871	4.0
1182	0	0	0	0.5151989108972148	1.0
1183	0	1	1	0.5031989109012183	1.0
1184	0	1	1	0.8591989109013372	4.0
1185	0	1	1	0.9951989109013826
1186	0	0	0	0.9781989108973694
1187	0	1	1	0.4581989109012032	0.0
1188	0	0	0	0.6191989108972495	3.0
1189	0	0	0	0.6551989108972616	3.0
1190	0	1	1	0.5201989109012239	1.0
1191	0	1	1	0.7471989109012998	4.0
1192	0	1	1	0.8671989109013398	4.0
1193	0	1	1	0.4741989109012085	0.0
1194	0	1	1	0.5901989109012473	2.0
1195	0	1	1	1.0781989109014103
1196	0	1	1	0.5051989109012189	1.0
1197	0	1	1	0.5601989109012373	2.0
1198	0	1	1	0.5661989109012393	2.0
1199	0	1	1	0.7801989109013108	4.0
1200	0	1	1	0.5121989109012213	1.0
1201	0	1	1	0.68819891090128	3.0
1202	0	1	1	0.48719891090121287	1.0
1203	0	1	1	0.5721989109012413	2.0
1204	0	1	1	0.577198910901243	2.0
1206	0	1	1	0.5081989109012199	1.0
1207	0	1	1	0.7861989109013128	4.0
1208	0	1	1	0.670198910901274	3.0
1209	0	1	1	0.5391989109012303	2.0
1210	0	1	1	0.5141989109012219	1.0
1211	0	1	1	0.6741989109012754	3.0
1212	0	1	1	0.643198910901265	3.0
1213	0	1	1	0.6181989109012567	3.0
1214	0	1	1	0.5661989109012393	2.0
1215	0	1	1	0.4761989109012092	0.0
1216	0	1	1	0.5971989109012497	3.0
1217	0	1	1	0.48019891090121053	1.0
1218	0	1	1	0.56819891090124	2.0
1219	0	1	1	0.5071989109012196	1.0
1220	0	1	1	0.6171989109012563	3.0
1221	0	1	1	1.1511989109014347
1222	0	1	1	0.5191989109012236	1.0
1223	0	1	1	0.571198910901241	2.0
1224	0	1	1	0.9141989109013555
1225	0	0	0	0.7931989108973077	4.0
1226	0	0	0	0.4811989108972034	1.0
1227	0	1	1	0.5391989109012303	2.0
1228	0	1	1	0.5171989109012229	1.0
1229	0	1	1	0.8061989109013195	4.0
1230	0	1	1	0.601198910901251	3.0
1231	0	1	1	0.4681989109012065	0.0
1232	0	1	1	0.7811989109013111	4.0
1233	0	1	1	0.5121989109012213	1.0
1234	0	1	1	0.5401989109012306	2.0
1235	0	1	1	0.7651989109013058	4.0
1237	0	1	1	0.532198910901228	2.0
1238	0	0	0	0.5111989108972135	1.0
1239	0	1	1	0.580198910901244	2.0
1240	0	1	1	1.041198910901398
1241	0	1	1	0.7951989109013158	4.0
1242	0	1	1	0.5221989109012246	1.0
1243	0	1	1	0.4911989109012142	1.0
1244	0	0	0	0.5151989108972148	1.0
1245	0	1	1	0.8751989109013425	4.0
1246	0	1	1	0.547198910901233	2.0
1247	0	0	0	0.5091989108972128	1.0
1248	0	1	1	0.4651989109012055	0.0
1249	0	1	1	0.6291989109012603	3.0
1250	0	1	1	0.7451989109012991	4.0
1251	0	1	1	0.8611989109013378	4.0
1252	0	0	0	0.9011989108973437
1253	0	1	1	0.5001989109012173	1.0
1254	0	1	1	0.4851989109012122	1.0
1255	0	1	1	0.7291989109012937	4.0
1256	0	1	1	0.5691989109012403	2.0
1257	0	1	1	0.5171989109012229	1.0
1258	0	0	0	0.5521989108972272	2.0
1259	0	1	1	0.65819891090127	3.0
1260	0	1	1	0.4791989109012102	0.0
1261	0	1	1	0.6111989109012543	3.0
1262	0	1	1	0.589198910901247	2.0
1263	0	1	1	0.46019891090120385	0.0
1264	0	0	0	0.48519891089720474	1.0
1265	0	0	0	0.5921989108972405	2.0
1266	0	0	0	0.4961989108972084	1.0
1267	0	1	1	0.9231989109013585
1268	0	1	1	0.9311989109013612
1269	0	1	1	0.5371989109012296	2.0
1270	0	0	0	0.761198910897297	4.0
1271	0	0	0	0.9571989108973624
1272	0	1	1	0.8261989109013261	4.0
1273	0	1	1	0.5491989109012336	2.0
1274	0	1	1	0.619198910901257	3.0
1275	0	1	1	0.5191989109012236	1.0
1276	0	1	1	1.1231989109014253
1277	0	1	1	0.48119891090121086	1.0
1278	0	1	1	0.7151989109012891	4.0
1279	0	1	1	0.673198910901275	3.0
1280	0	1	1	0.6591989109012704	3.0
1281	0	1	1	0.592198910901248	2.0
1282	0	1	1	0.5151989109012223	1.0
1283	0	1	1	1.0971989109014166
1284	0	1	1	0.7631989109013051	4.0
1285	0	1	1	0.4731989109012082	0.0
1286	0	1	1	0.625198910901259	3.0
1287	0	1	1	0.59819891090125	3.0
1288	0	1	1	0.7261989109012927	4.0
1289	0	1	1	0.47819891090120986	0.0
1290	0	1	1	0.634198910901262	3.0
1291	0	1	1	0.45719891090120285	0.0
1292	0	1	1	0.5691989109012403	2.0
1293	0	1	1	0.5111989109012209	1.0
1294	0	1	1	0.6021989109012513	3.0
1295	0	0	0	1.1971989108974426
1296	0	1	1	0.6061989109012527	3.0
1297	0	1	1	0.5281989109012266	1.0
1298	0	1	1	0.6061989109012527	3.0
1299	0	1	1	0.622198910901258	3.0
1300	0	1	1	0.6151989109012557	3.0
1301	0	1	1	0.48719891090121287	1.0
1302	0	1	1	0.4971989109012162	1.0
1303	0	0	0	0.6031989108972442	3.0
1304	0	0	0	0.6331989108972542	3.0
1305	0	1	1	0.7881989109013134	4.0
1306	0	0	0	0.6971989108972756	4.0
1307	0	1	1	0.5641989109012386	2.0
1308	0	1	1	0.4681989109012065	0.0
1309	0	1	1	0.6231989109012583	3.0
1310	0	1	1	0.48619891090121253	1.0
1311	0	0	0	0.5631989108972308	2.0
1312	0	1	1	0.5121989109012213	1.0
1313	0	1	1	0.5141989109012219	1.0
1314	0	0	0	0.5501989108972265	2.0
1315	0	0	0	0.6071989108972455	3.0
1316	0	1	1	0.9801989109013776
1317	0	1	1	0.5751989109012423	2.0
1318	0	0	0	0.5101989108972131	1.0
1319	0	1	1	0.46019891090120385	0.0
1320	0	1	1	0.6951989109012824	4.0
1321	0	1	1	0.5701989109012406	2.0
1322	0	1	1	0.4581989109012032	0.0
1323	0	1	1	0.6571989109012697	3.0
1324	0	1	1	0.48319891090121153	1.0
1325	0	1	1	0.5661989109012393	2.0
1326	0	1	1	0.7461989109012994	4.0
1327	0	0	0	0.7781989108973026	4.0
1328	0	1	1	0.5641989109012386	2.0
1329	0	1	1	0.5991989109012503	3.0
1330	0	1	1	0.5021989109012179	1.0
1331	0	1	1	0.68819891090128	3.0
1332	0	1	1	0.5671989109012396	2.0
1333	0	0	0	0.45919891089719606	0.0
1334	0	1	1	0.59819891090125	3.0
1335	0	1	1	0.6651989109012724	3.0
1336	0	1	1	0.5001989109012173	1.0
1337	0	1	1	0.6271989109012597	3.0
1338	0	1	1	0.532198910901228	2.0
1339	0	1	1	0.5161989109012226	1.0
1340	0	1	1	0.4791989109012102	0.0
1341	0	1	1	1.1111989109014213
1342	0	1	1	0.45719891090120285	0.0
1343	0	1	1	0.7551989109013024	4.0
1344	0	1	1	0.5661989109012393	2.0
1345	0	0	0	0.5401989108972232	2.0
1346	0	1	1	0.8811989109013445	4.0
1347	0	1	1	0.8291989109013271	4.0
1348	0	1	1	0.9891989109013806
1349	0	1	1	0.9541989109013689
1350	0	1	1	0.583198910901245	2.0
1351	0	0	0	0.5251989108972182	1.0
1352	0	1	1	0.6031989109012517	3.0
1353	0	1	1	0.7441989109012987	4.0
1354	0	1	1	0.9741989109013756
1355	0	1	1	0.7121989109012881	4.0
1356	0	1	1	0.6381989109012633	3.0
1357	0	1	1	0.8161989109013228	4.0
1358	0	1	1	0.8871989109013465
1359	0	1	1	0.6351989109012623	3.0
1360	0	1	1	0.7391989109012971	4.0
1361	0	1	1	0.5071989109012196	1.0
1362	0	1	1	0.8051989109013191	4.0
1363	0	1	1	0.6541989109012687	3.0
1364	0	1	1	0.4881989109012132	1.0
1365	0	1	1	0.5051989109012189	1.0
1366	0	0	0	1.0971989108974092
1367	0	1	1	0.48919891090121354	1.0
1368	0	1	1	0.5551989109012356	2.0
1369	0	1	1	0.7091989109012871	4.0
1370	0	1	1	0.7211989109012911	4.0
1371	0	1	1	0.547198910901233	2.0
1372	0	1	1	0.5371989109012296	2.0
1373	0	1	1	1.0001989109013842
1374	0	1	1	0.8001989109013175	4.0
1375	0	1	1	1.2521989109014684
1376	0	1	1	0.5011989109012176	1.0
1377	0	1	1	0.4551989109012022	0.0
1378	0	1	1	0.8461989109013328	4.0
1379	0	1	1	0.4581989109012032	0.0
1380	0	1	1	0.5821989109012446	2.0
1381	0	1	1	0.8101989109013208	4.0
1382	0	0	0	0.746198910897292	4.0
1383	0	1	1	0.5701989109012406	2.0
1384	0	1	1	0.577198910901243	2.0
1385	0	1	1	0.9801989109013776
1386	0	1	1	0.526198910901226	1.0
1387	0	1	1	0.7861989109013128	4.0
1388	0	1	1	0.6921989109012814	4.0
1389	0	1	1	0.8971989109013498
1390	0	1	1	0.5271989109012263	1.0
1391	0	0	0	0.5191989108972161	1.0
1392	0	1	1	0.46319891090120485	0.0
1393	0	0	0	0.7361989108972886	4.0
1394	0	1	1	0.49219891090121454	1.0
1395	0	1	1	0.5081989109012199	1.0
1396	0	1	1	0.6121989109012547	3.0
1397	0	1	1	0.673198910901275	3.0
1398	0	1	1	0.6691989109012737	3.0
1399	0	1	1	0.6531989109012684	3.0
1400	0	1	1	0.7701989109013074	4.0
1401	0	1	1	0.5361989109012293	2.0
1402	0	0	0	0.7361989108972886	4.0
1403	0	0	0	1.0861989108974055
1404	0	0	0	0.47919891089720273	0.0
1405	0	1	1	0.5141989109012219	1.0
1406	0	1	1	0.601198910901251	3.0
1407	0	1	1	0.7671989109013064	4.0
1408	0	1	1	0.5371989109012296	2.0
1409	0	1	1	0.7931989109013151	4.0
1410	0	1	1	0.5461989109012326	2.0
1411	0	1	1	0.616198910901256	3.0
1412	0	1	1	0.6981989109012834	4.0
1413	0	1	1	0.6811989109012777	3.0
1414	0	1	1	0.8921989109013482
1415	0	1	1	0.5761989109012426	2.0
1416	0	1	1	0.9221989109013582
1417	0	1	1	0.4881989109012132	1.0
1418	0	1	1	0.7571989109013031	4.0
1419	0	1	1	0.49819891090121654	1.0
1420	0	1	1	0.5201989109012239	1.0
1421	0	1	1	0.652198910901268	3.0
1422	0	1	1	0.5101989109012206	1.0
1423	0	1	1	0.655198910901269	3.0
1424	0	0	0	0.47919891089720273	0.0
1425	0	1	1	0.5881989109012467	2.0
1426	0	1	1	0.6061989109012527	3.0
1427	0	0	0	0.6321989108972539	3.0
1428	0	1	1	0.5601989109012373	2.0
1429	0	1	1	0.7361989109012961	4.0
1430	0	1	1	0.9351989109013625
1431	0	1	1	0.5121989109012213	1.0
1432	0	1	1	0.4761989109012092	0.0
1433	0	1	1	0.559198910901237	2.0
1434	0	0	0	1.0291989108973865
1435	0	1	1	0.8791989109013438	4.0
1436	0	1	1	0.5601989109012373	2.0
1437	0	1	1	0.5031989109012183	1.0
1438	0	1	1	0.7191989109012904	4.0
1439	0	1	1	0.5061989109012193	1.0
1440	0	1	1	0.49519891090121554	1.0
1441	0	1	1	0.6661989109012727	3.0
1442	0	1	1	0.5301989109012273	1.0
1443	0	1	1	0.8081989109013201	4.0
1444	0	1	1	0.5241989109012253	1.0
1445	0	1	1	0.49019891090121387	1.0
1446	0	1	1	1.086198910901413
1447	0	1	1	0.6211989109012577	3.0
1448	0	1	1	0.9841989109013789
1449	0	1	1	0.6051989109012523	3.0
1450	0	1	1	0.7621989109013048	4.0
1451	0	1	1	0.6501989109012674	3.0
1452	0	1	1	0.637198910901263	3.0
1453	0	0	0	1.1381989108974229
1454	0	1	1	0.5871989109012463	2.0
1455	0	1	1	0.7581989109013034	4.0
1456	0	1	1	0.5091989109012203	1.0
1457	0	1	1	0.6001989109012507	3.0
1458	0	1	1	0.8321989109013281	4.0
1459	0	1	1	0.7031989109012851	4.0
1460	0	1	1	0.49319891090121487	1.0
1461	0	1	1	0.7401989109012974	4.0
1462	0	1	1	0.5071989109012196	1.0
1463	0	1	1	0.9951989109013826
1464	0	0	0	0.7361989108972886	4.0
1465	0	1	1	0.5731989109012416	2.0
1466	0	0	0	0.5661989108972318	2.0
1467	0	0	0	0.5671989108972322	2.0
1468	0	1	1	0.7581989109013034	4.0
1469	0	1	1	0.4641989109012052	0.0
1470	0	1	1	0.49319891090121487	1.0
1471	0	1	1	0.5181989109012233	1.0
1472	0	1	1	0.7621989109013048	4.0
1473	0	1	1	0.4611989109012042	0.0
1474	0	1	1	0.652198910901268	3.0
1475	0	1	1	0.5031989109012183	1.0
1476	0	1	1	0.5991989109012503	3.0
1477	0	1	1	0.7011989109012844	4.0
1478	0	1	1	0.4941989109012152	1.0
1479	0	1	1	0.6441989109012654	3.0
1480	0	0	0	0.6211989108972502	3.0
1481	0	1	1	0.4991989109012169	1.0
1482	0	1	1	0.9271989109013599
1483	0	1	1	0.7931989109013151	4.0
1484	0	1	1	0.5431989109012316	2.0
1485	0	1	1	0.8901989109013475
1486	0	1	1	0.6651989109012724	3.0
1487	0	1	1	0.583198910901245	2.0
1488	0	1	1	0.6391989109012637	3.0
1489	0	1	1	0.6241989109012587	3.0
1490	0	1	1	0.6061989109012527	3.0
1491	0	0	0	0.7511989108972936	4.0
1492	0	1	1	1.0521989109014016
1493	0	1	1	0.580198910901244	2.0
1495	0	1	1	0.8961989109013495
1496	0	1	1	0.7961989109013161	4.0
1497	0	0	0	0.7981989108973093	4.0
1498	0	1	1	0.5161989109012226	1.0
1499	0	1	1	0.8411989109013311	4.0
1500	0	0	0	0.5531989108972275	2.0
1501	0	1	1	0.8101989109013208	4.0
1502	0	1	1	0.48719891090121287	1.0
1503	0	1	1	0.562198910901238	2.0
1504	0	1	1	0.5111989109012209	1.0
1505	0	1	1	0.5451989109012323	2.0
1506	0	1	1	0.53819891090123	2.0
1507	0	1	1	0.9071989109013532
1508	0	1	1	0.7221989109012914	4.0
1509	0	1	1	0.9161989109013562
1510	0	1	1	0.9231989109013585
1511	0	1	1	0.6921989109012814	4.0
1512	0	1	1	0.6651989109012724	3.0
1513	0	1	1	0.667198910901273	3.0
1514	0	1	1	0.4611989109012042	0.0
1515	0	1	1	0.7331989109012951	4.0
1516	0	1	1	0.7301989109012941	4.0
1517	0	0	0	0.46519891089719806	0.0
1518	0	0	0	0.809198910897313	4.0
1519	0	1	1	0.47819891090120986	0.0
1520	0	1	1	0.5021989109012179	1.0
1521	0	1	1	0.667198910901273	3.0
1522	0	1	1	0.5551989109012356	2.0
1523	0	1	1	0.8771989109013432	4.0
1524	0	1	1	0.7691989109013071	4.0
1525	0	1	1	0.4531989109012015	0.0
1526	0	1	1	0.8331989109013285	4.0
1527	0	0	0	0.4871989108972054	1.0
1528	0	1	1	0.8451989109013325	4.0
1529	0	1	1	0.7811989109013111	4.0
1530	0	0	0	0.5761989108972352	2.0
1531	0	0	0	0.8651989108973317	4.0
1532	0	1	1	0.5661989109012393	2.0
1533	0	1	1	0.6951989109012824	4.0
1534	0	0	0	0.47119891089720006	0.0
1535	0	1	1	0.5551989109012356	2.0
1536	0	1	1	0.6751989109012757	3.0
1537	0	1	1	0.8741989109013422	4.0
1538	0	0	0	0.7191989108972829	4.0
1539	0	1	1	0.6721989109012747	3.0
1540	0	1	1	0.7131989109012884	4.0
1541	0	0	0	0.9621989108973641
1542	0	1	1	0.7061989109012861	4.0
1543	0	0	0	0.6231989108972509	3.0
1544	0	1	1	0.655198910901269	3.0
1545	0	1	1	0.6301989109012607	3.0
1546	0	1	1	0.5301989109012273	1.0
1547	0	1	1	0.5171989109012229	1.0
1548	0	1	1	0.5901989109012473	2.0
1549	0	1	1	0.5211989109012243	1.0
1550	0	1	1	0.8971989109013498
1551	0	1	1	0.8091989109013205	4.0
1552	0	1	1	0.7311989109012944	4.0
1553	0	1	1	0.6351989109012623	3.0
1554	0	1	1	0.9141989109013555
1555	0	1	1	0.4821989109012112	1.0
1556	0	1	1	0.5881989109012467	2.0
1557	0	0	0	0.797198910897309	4.0
1558	0	1	1	0.6531989109012684	3.0
1559	0	0	0	0.9401989108973567
1560	0	1	1	0.5401989109012306	2.0
1561	0	1	1	0.4731989109012082	0.0
1563	0	1	1	0.5271989109012263	1.0
1564	0	1	1	0.5221989109012246	1.0
1565	0	1	1	0.6091989109012537	3.0
1566	0	1	1	0.59819891090125	3.0
1567	0	1	1	0.4961989109012159	1.0
1568	0	0	0	0.4631989108971974	0.0
1569	0	1	1	0.5631989109012383	2.0
1570	0	1	1	0.6741989109012754	3.0
1571	0	1	1	0.7131989109012884	4.0
1572	0	1	1	0.8411989109013311	4.0
1573	0	1	1	0.9541989109013689
1574	0	1	1	0.6391989109012637	3.0
1575	0	1	1	0.6301989109012607	3.0
1576	0	1	1	0.553198910901235	2.0
1577	0	1	1	0.565198910901239	2.0
1578	0	1	1	0.9421989109013649
1579	0	1	1	0.5401989109012306	2.0
1580	0	1	1	0.4531989109012015	0.0
1581	0	1	1	0.8221989109013248	4.0
1582	0	1	1	0.9321989109013615
1583	0	1	1	0.4611989109012042	0.0
1584	0	1	1	0.45119891090120084	0.0
1585	0	1	1	0.5301989109012273	1.0
1586	0	1	1	0.4731989109012082	0.0
1587	0	1	1	0.586198910901246	2.0
1588	0	1	1	0.7021989109012847	4.0
1589	0	1	1	0.5341989109012286	2.0
1590	0	1	1	0.5731989109012416	2.0
1591	0	1	1	0.8501989109013341	4.0
1592	0	1	1	1.125198910901426
1593	0	1	1	0.4731989109012082	0.0
1594	0	1	1	0.550198910901234	2.0
1595	0	1	1	0.6001989109012507	3.0
1596	0	1	1	0.4711989109012075	0.0
1597	0	1	1	0.5341989109012286	2.0
1598	0	1	1	0.4531989109012015	0.0
1599	0	1	1	0.4761989109012092	0.0
1600	0	1	1	0.559198910901237	2.0
1601	0	1	1	0.532198910901228	2.0
1602	0	1	1	0.9501989109013675
1603	0	1	1	0.523198910901225	1.0
1604	0	1	1	0.5391989109012303	2.0
1605	0	1	1	0.5421989109012313	2.0
1606	0	1	1	0.8451989109013325	4.0
1607	0	1	1	0.6511989109012677	3.0
1608	0	1	1	0.5601989109012373	2.0
1609	0	1	1	0.5781989109012433	2.0
1610	0	1	1	0.5011989109012176	1.0
1611	0	1	1	0.5941989109012487	2.0
1612	0	1	1	0.7241989109012921	4.0
1613	0	1	1	0.8461989109013328	4.0
1614	0	1	1	0.4961989109012159	1.0
1615	0	1	1	0.4741989109012085	0.0
1616	0	1	1	0.8191989109013238	4.0
1617	0	0	0	0.743198910897291	4.0
1618	0	1	1	0.559198910901237	2.0
1619	0	1	1	0.8821989109013448	4.0
1620	0	1	1	0.6021989109012513	3.0
1621	0	0	0	0.6971989108972756	4.0
1622	0	1	1	0.5581989109012366	2.0
1623	0	1	1	0.559198910901237	2.0
1624	0	0	0	0.5631989108972308	2.0
1625	0	0	0	0.6111989108972469	3.0
1626	0	0	0	0.5091989108972128	1.0
1627	0	1	1	0.529198910901227	1.0
1628	0	1	1	0.6181989109012567	3.0
1629	0	1	1	0.7291989109012937	4.0
1630	0	1	1	0.5201989109012239	1.0
1631	0	1	1	0.6751989109012757	3.0
1632	0	1	1	0.526198910901226	1.0
1633	0	0	0	0.7141989108972813	4.0
1634	0	1	1	0.48419891090121187	1.0
1635	0	1	1	0.5041989109012186	1.0
1636	0	1	1	0.577198910901243	2.0
1637	0	0	0	0.6781989108972692	3.0
1638	0	1	1	0.5081989109012199	1.0
1639	0	1	1	0.9381989109013635
1640	0	0	0	0.9861989108973721
1641	0	1	1	0.4761989109012092	0.0
1642	0	1	1	0.4671989109012062	0.0
1643	0	1	1	0.5281989109012266	1.0
1644	0	1	1	0.46919891090120686	0.0
1645	0	1	1	0.5491989109012336	2.0
1646	0	1	1	0.5871989109012463	2.0
1647	0	1	1	0.8191989109013238	4.0
1648	0	1	1	0.5161989109012226	1.0
1649	0	1	1	0.7031989109012851	4.0
1650	0	1	1	0.5421989109012313	2.0
1651	0	1	1	0.6811989109012777	3.0
1652	0	1	1	0.9281989109013602
1653	0	1	1	0.4761989109012092	0.0
1654	0	1	1	0.7141989109012887	4.0
1655	0	1	1	0.5041989109012186	1.0
1656	0	1	1	0.5601989109012373	2.0
1657	0	0	0	0.49719891089720875	1.0
1658	0	1	1	0.46319891090120485	0.0
1659	0	1	1	0.5521989109012346	2.0
1660	0	1	1	0.8111989109013211	4.0
1661	0	1	1	0.42719891090119283	0.0
1662	0	1	1	0.5391989109012303	2.0
1663	0	1	1	0.5151989109012223	1.0
1664	0	1	1	0.619198910901257	3.0
1665	0	0	0	0.45319891089719405	0.0
1666	0	1	1	0.5031989109012183	1.0
1667	0	1	1	0.6661989109012727	3.0
1668	0	0	0	0.8251989108973183	4.0
1669	0	1	1	0.8871989109013465
1670	0	1	1	0.5091989109012203	1.0
1671	0	1	1	0.6501989109012674	3.0
1672	0	1	1	0.6351989109012623	3.0
1673	0	1	1	0.4971989109012162	1.0
1674	0	0	0	0.6981989108972759	4.0
1675	0	1	1	0.4581989109012032	0.0
1676	0	1	1	0.49219891090121454	1.0
1677	0	1	1	0.604198910901252	3.0
1678	0	1	1	0.5601989109012373	2.0
1679	0	1	1	0.7521989109013014	4.0
1680	0	1	1	0.5011989109012176	1.0
1681	0	1	1	0.7091989109012871	4.0
1682	0	1	1	0.6591989109012704	3.0
1683	0	1	1	0.7541989109013021	4.0
1684	0	1	1	0.5451989109012323	2.0
1685	0	1	1	0.5401989109012306	2.0
1686	0	1	1	0.48319891090121153	1.0
1687	0	1	1	0.535198910901229	2.0
1688	0	1	1	0.532198910901228	2.0
1689	0	1	1	0.7071989109012864	4.0
1690	0	1	1	0.5181989109012233	1.0
1691	0	1	1	0.5061989109012193	1.0
1692	0	1	1	0.586198910901246	2.0
1693	0	0	0	0.5041989108972111	1.0
1694	0	1	1	0.5311989109012276	1.0
1695	0	1	1	0.4851989109012122	1.0
1696	0	1	1	0.9471989109013665
1697	0	0	0	0.9481989108973594
1698	0	0	0	0.9191989108973497
1699	0	1	1	0.4581989109012032	0.0
1700	0	1	1	0.8191989109013238	4.0
1701	0	1	1	0.7041989109012854	4.0
1702	0	0	0	0.752198910897294	4.0
1703	0	1	1	0.4731989109012082	0.0
1704	0	0	0	0.5451989108972248	2.0
1705	0	1	1	0.6861989109012794	3.0
1706	0	1	1	1.134198910901429
1707	0	1	1	0.47819891090120986	0.0
1708	0	1	1	0.7331989109012951	4.0
1709	0	1	1	0.5541989109012353	2.0
1710	0	1	1	0.535198910901229	2.0
1711	0	0	0	0.5341989108972212	2.0
1712	0	0	0	0.5611989108972302	2.0
1713	0	1	1	0.8861989109013462
1714	0	1	1	0.5851989109012457	2.0
1715	0	1	1	0.5791989109012436	2.0
1716	0	1	1	0.5941989109012487	2.0
1717	0	1	1	0.5371989109012296	2.0
1718	0	1	1	0.6061989109012527	3.0
1719	0	1	1	0.5551989109012356	2.0
1720	0	1	1	0.7061989109012861	4.0
1721	0	1	1	0.7401989109012974	4.0
1722	0	1	1	0.622198910901258	3.0
1723	0	1	1	0.6091989109012537	3.0
1724	0	1	1	0.6721989109012747	3.0
1725	0	1	1	0.544198910901232	2.0
1726	0	1	1	0.5451989109012323	2.0
1727	0	1	1	0.6861989109012794	3.0
1728	0	0	0	0.4981989108972091	1.0
1729	0	1	1	0.4821989109012112	1.0
1730	0	0	0	0.6631989108972642	3.0
1731	0	1	1	0.7221989109012914	4.0
1732	0	1	1	0.5631989109012383	2.0
1733	0	1	1	0.4681989109012065	0.0
1734	0	1	1	0.44819891090119984	0.0
1735	0	1	1	0.619198910901257	3.0
1736	0	1	1	0.5241989109012253	1.0
1737	0	0	0	0.7071989108972789	4.0
1738	0	0	0	0.5141989108972145	1.0
1739	0	0	0	0.5001989108972098	1.0
1740	0	1	1	0.9121989109013549
1741	0	1	1	0.7561989109013028	4.0
1742	0	1	1	0.673198910901275	3.0
1743	0	1	1	0.6061989109012527	3.0
1744	0	0	0	0.5921989108972405	2.0
1745	0	1	1	0.7701989109013074	4.0
1746	0	1	1	0.6471989109012664	3.0
1747	0	1	1	0.47819891090120986	0.0
1748	0	1	1	0.4591989109012035	0.0
1749	0	0	0	0.6741989108972679	3.0
1750	0	1	1	0.4641989109012052	0.0
1751	0	1	1	0.8091989109013205	4.0
1752	0	1	1	0.7821989109013114	4.0
1753	0	0	0	0.5171989108972155	1.0
1754	0	0	0	0.5481989108972258	2.0
1755	0	1	1	0.6411989109012644	3.0
1756	0	0	0	0.5271989108972188	1.0
1757	0	0	0	0.5371989108972222	2.0
1758	0	1	1	0.7141989109012887	4.0
1759	0	1	1	0.6271989109012597	3.0
1760	0	1	1	0.5961989109012493	3.0
1761	0	1	1	0.607198910901253	3.0
1762	0	0	0	0.5761989108972352	2.0
1763	0	0	0	0.5091989108972128	1.0
1764	0	0	0	0.6901989108972733	3.0
1765	0	1	1	0.6271989109012597	3.0
1766	0	1	1	0.7861989109013128	4.0
1767	0	1	1	0.634198910901262	3.0
1768	0	1	1	0.9921989109013816
1769	0	1	1	0.4881989109012132	1.0
1770	0	1	1	0.49819891090121654	1.0
1771	0	0	0	0.5951989108972415	2.0
1772	0	1	1	0.47819891090120986	0.0
1773	0	1	1	0.6211989109012577	3.0
1774	0	1	1	0.6201989109012573	3.0
1775	0	1	1	0.8621989109013382	4.0
1776	0	0	0	0.6171989108972489	3.0
1777	0	1	1	0.5141989109012219	1.0
1778	0	1	1	0.56819891090124	2.0
1779	0	1	1	0.5131989109012216	1.0
1780	0	0	0	0.6441989108972579	3.0
1781	0	1	1	0.4851989109012122	1.0
1782	0	0	0	0.5151989108972148	1.0
1783	0	1	1	1.053198910901402
1784	0	1	1	0.589198910901247	2.0
1785	0	1	1	0.4791989109012102	0.0
1786	0	1	1	0.5521989109012346	2.0
1787	0	1	1	0.5151989109012223	1.0
1788	0	0	0	0.734198910897288	4.0
1789	0	1	1	0.44219891090119784	0.0
1790	0	1	1	0.6121989109012547	3.0
1791	0	1	1	0.5881989109012467	2.0
1792	0	1	1	1.0061989109013862
1793	0	1	1	0.607198910901253	3.0
1794	0	1	1	0.7531989109013018	4.0
1795	0	1	1	0.6441989109012654	3.0
1796	0	1	1	0.7101989109012874	4.0
1797	0	1	1	0.4611989109012042	0.0
1798	0	1	1	0.46319891090120485	0.0
1799	0	1	1	1.3631989109015055
1800	0	1	1	0.6871989109012797	3.0
1801	0	1	1	0.8801989109013442	4.0
1802	0	1	1	0.6531989109012684	3.0
1803	0	1	1	0.45119891090120084	0.0
1804	0	1	1	0.7841989109013121	4.0
1805	0	1	1	0.8171989109013231	4.0
1806	0	1	1	0.46619891090120585	0.0
1807	0	1	1	0.4641989109012052	0.0
1808	0	1	1	0.7171989109012897	4.0
1809	0	1	1	0.595198910901249	2.0
1810	0	0	0	0.5501989108972265	2.0
1811	0	1	1	0.46619891090120585	0.0
1812	0	1	1	0.6931989109012817	4.0
1813	0	1	1	0.8511989109013345	4.0
1814	0	1	1	0.5551989109012356	2.0
1815	0	1	1	0.5731989109012416	2.0
1816	0	1	1	0.622198910901258	3.0
1817	0	1	1	0.5121989109012213	1.0
1818	0	1	1	0.7491989109013004	4.0
1819	0	1	1	0.7281989109012934	4.0
1820	0	1	1	0.48019891090121053	1.0
1821	0	1	1	0.6441989109012654	3.0
1822	0	1	1	0.5791989109012436	2.0
1823	0	1	1	0.5271989109012263	1.0
1824	0	1	1	0.6741989109012754	3.0
1825	0	1	1	0.43619891090119584	0.0
1826	0	1	1	0.7381989109012967	4.0
1827	0	1	1	1.0001989109013842
1828	0	1	1	0.6921989109012814	4.0
1829	0	1	1	0.4941989109012152	1.0
1830	0	1	1	0.48619891090121253	1.0
1831	0	1	1	1.029198910901394
1832	0	0	0	0.5911989108972402	2.0
1833	0	0	0	0.9391989108973564
1834	0	1	1	0.9861989109013796
1835	0	1	1	0.7141989109012887	4.0
1836	0	1	1	0.5001989109012173	1.0
1837	0	1	1	0.5541989109012353	2.0
1838	0	1	1	0.6001989109012507	3.0
1839	0	0	0	0.48819891089720574	1.0
1840	0	0	0	0.4981989108972091	1.0
1841	0	1	1	0.6811989109012777	3.0
1842	0	1	1	0.6531989109012684	3.0
1843	0	1	1	0.4771989109012095	0.0
1844	0	1	1	0.65819891090127	3.0
1845	0	0	0	0.5541989108972278	2.0
1846	0	1	1	0.700198910901284	4.0
1847	0	1	1	0.5431989109012316	2.0
1848	0	1	1	0.4961989109012159	1.0
1849	0	0	0	0.6781989108972692	3.0
1850	0	0	0	0.5881989108972392	2.0
1851	0	1	1	0.6241989109012587	3.0
1852	0	1	1	1.071198910901408
1853	0	1	1	1.1841989109014457
1854	0	1	1	0.6321989109012613	3.0
1855	0	1	1	0.5701989109012406	2.0
1856	0	1	1	1.3041989109014858
1857	0	1	1	0.4941989109012152	1.0
1858	0	1	1	0.6001989109012507	3.0
1859	0	1	1	0.5281989109012266	1.0
1860	0	0	0	0.5251989108972182	1.0
1861	0	1	1	0.529198910901227	1.0
1862	0	1	1	0.7691989109013071	4.0
1863	0	1	1	0.45119891090120084	0.0
1864	0	1	1	0.6241989109012587	3.0
1865	0	1	1	0.5881989109012467	2.0
1866	0	0	0	0.9471989108973591
1867	0	1	1	0.571198910901241	2.0
1868	0	1	1	0.5701989109012406	2.0
1869	0	1	1	0.8721989109013415	4.0
1870	0	0	0	0.5701989108972332	2.0
1871	0	1	1	1.0311989109013946
1872	0	0	0	0.5981989108972425	3.0
1873	0	1	1	0.4791989109012102	0.0
1874	0	0	0	0.8461989108973254	4.0
1875	0	1	1	0.48619891090121253	1.0
1876	0	1	1	0.6451989109012657	3.0
1877	0	1	1	0.6241989109012587	3.0
1878	0	1	1	0.62819891090126	3.0
1879	0	1	1	0.5111989109012209	1.0
1880	0	1	1	0.5161989109012226	1.0
1881	0	0	0	0.9301989108973534
1882	0	1	1	0.6271989109012597	3.0
1883	0	1	1	0.5181989109012233	1.0
1884	0	1	1	0.9531989109013685
1885	0	1	1	0.6141989109012553	3.0
1886	0	0	0	1.0491989108973931
1887	0	1	1	0.5131989109012216	1.0
1888	0	1	1	0.5001989109012173	1.0
1889	0	1	1	0.8791989109013438	4.0
1890	0	1	1	0.6111989109012543	3.0
1891	0	1	1	0.5691989109012403	2.0
1892	0	1	1	0.5931989109012483	2.0
1893	0	0	0	0.5841989108972379	2.0
1894	0	1	1	0.5001989109012173	1.0
1895	0	0	0	0.5481989108972258	2.0
1896	0	1	1	0.577198910901243	2.0
1897	0	1	1	0.7321989109012947	4.0
1898	0	1	1	0.613198910901255	3.0
1899	0	1	1	0.4551989109012022	0.0
1900	0	0	0	0.6001989108972432	3.0
1901	0	1	1	0.4431989109011982	0.0
1902	0	1	1	0.9421989109013649
1903	0	1	1	0.5201989109012239	1.0
1904	0	1	1	0.8511989109013345	4.0
1905	0	0	0	0.5621989108972305	2.0
1906	0	1	1	0.9511989109013679
1907	0	1	1	0.529198910901227	1.0
1908	0	1	1	0.6321989109012613	3.0
1909	0	1	1	0.7421989109012981	4.0
1911	0	1	1	0.694198910901282	4.0
1912	0	1	1	0.8071989109013198	4.0
1913	0	1	1	0.7571989109013031	4.0
1914	0	0	0	0.7861989108973053	4.0
1915	0	0	0	0.6081989108972459	3.0
1916	0	1	1	0.5211989109012243	1.0
1917	0	1	1	0.556198910901236	2.0
1918	0	0	0	0.5221989108972172	1.0
1919	0	1	1	0.5011989109012176	1.0
1920	0	0	0	0.44719891089719205	0.0
1921	0	1	1	0.5451989109012323	2.0
1922	0	1	1	0.4641989109012052	0.0
1923	0	1	1	0.556198910901236	2.0
1924	0	1	1	0.640198910901264	3.0
1925	0	1	1	0.5791989109012436	2.0
1926	0	1	1	0.6591989109012704	3.0
1927	0	1	1	0.7501989109013008	4.0
1928	0	1	1	0.7071989109012864	4.0
1929	0	1	1	0.6411989109012644	3.0
1930	0	1	1	0.541198910901231	2.0
1931	0	0	0	0.45919891089719606	0.0
1932	0	1	1	0.6561989109012694	3.0
1933	0	1	1	0.5761989109012426	2.0
1934	0	0	0	0.5071989108972121	1.0
1935	0	1	1	0.48119891090121086	1.0
1936	0	1	1	1.0101989109013876
1937	0	1	1	0.6751989109012757	3.0
1938	0	1	1	0.5581989109012366	2.0
1939	0	1	1	1.044198910901399
1940	0	1	1	0.4961989109012159	1.0
1941	0	0	0	0.7781989108973026	4.0
1942	0	0	0	0.4871989108972054	1.0
1943	0	1	1	0.5111989109012209	1.0
1944	0	0	0	0.7681989108972993	4.0
1945	0	1	1	0.607198910901253	3.0
1946	0	1	1	1.0301989109013943
1947	0	1	1	0.5611989109012376	2.0
1948	0	1	1	0.6181989109012567	3.0
1949	0	0	0	0.5741989108972345	2.0
1950	0	0	0	0.7211989108972836	4.0
1951	0	1	1	0.6301989109012607	3.0
1952	0	1	1	0.7911989109013144	4.0
1953	0	1	1	0.5081989109012199	1.0
1954	0	1	1	0.47819891090120986	0.0
1955	0	1	1	0.8691989109013405	4.0
1956	0	1	1	0.562198910901238	2.0
1957	0	1	1	0.8301989109013275	4.0
1958	0	1	1	0.5431989109012316	2.0
1959	0	1	1	0.48719891090121287	1.0
1960	0	1	1	1.0641989109014056
1961	0	0	0	0.46819891089719906	0.0
1962	0	1	1	0.595198910901249	2.0
1963	0	1	1	0.7141989109012887	4.0
1964	0	1	1	0.7601989109013041	4.0
1965	0	1	1	0.5171989109012229	1.0
1966	0	1	1	0.5641989109012386	2.0
1967	0	1	1	0.5481989109012333	2.0
1968	0	0	0	0.5271989108972188	1.0
1969	0	1	1	0.62819891090126	3.0
1970	0	1	1	0.5281989109012266	1.0
1971	0	1	1	0.5191989109012236	1.0
1972	0	1	1	0.5871989109012463	2.0
1973	0	0	0	0.5021989108972105	1.0
1974	0	1	1	0.5071989109012196	1.0
1975	0	0	0	0.758198910897296	4.0
1976	0	0	0	1.1041989108974115
1977	0	1	1	0.47819891090120986	0.0
1978	0	1	1	0.4941989109012152	1.0
1979	0	0	0	0.45919891089719606	0.0
1980	0	0	0	0.7531989108972943	4.0
1981	0	1	1	0.6291989109012603	3.0
1982	0	1	1	0.5171989109012229	1.0
1983	0	0	0	0.5201989108972165	1.0
1984	0	0	0	0.9421989108973574
1985	0	1	1	0.6051989109012523	3.0
1986	0	1	1	0.673198910901275	3.0
1987	0	1	1	1.053198910901402
1988	0	1	1	0.5111989109012209	1.0
1989	0	1	1	0.8761989109013428	4.0
1990	0	1	1	0.4681989109012065	0.0
1991	0	1	1	0.7441989109012987	4.0
1992	0	1	1	0.6451989109012657	3.0
1993	0	1	1	0.5311989109012276	1.0
1994	0	1	1	0.4821989109012112	1.0
1995	0	1	1	0.4651989109012055	0.0
1996	0	1	1	0.4611989109012042	0.0
1997	0	1	1	0.8931989109013485
1998	0	1	1	0.7031989109012851	4.0
1999	0	1	1	0.7621989109013048	4.0
2000	0	1	1	0.5311989109012276	1.0
2001	0	0	0	0.4961989108972084	1.0
2002	0	1	1	0.4461989109011992	0.0
2003	0	1	1	0.7231989109012917	4.0
2004	0	1	1	0.5391989109012303	2.0
2005	0	0	0	0.5031989108972108	1.0
2006	0	0	0	0.5541989108972278	2.0
2007	0	1	1	0.4491989109012002	0.0
2008	0	1	1	0.6121989109012547	3.0
2009	0	1	1	0.48619891090121253	1.0
2010	0	1	1	0.5011989109012176	1.0
2011	0	0	0	0.8131989108973143	4.0
[truncated: 37,746 more rows]
