# Supplementary material for: Catecholaminergic neuromodulation and selective attention jointly shape perceptual decision-making
Source: eLife. 2023 Dec 1;12:RP87022. doi: 10.7554/eLife.87022 (PMC10691802; doi:10.7554/eLife.87022)
Supplement: Figure 2—figure supplement 2—source data 1. [file elife-87022-fig2-figsupp2-data1.zip › DNP_simulated_data.csv]

	subj_idx	response	correct	rt	rt_bin
0	0	1	1	0.4452638581537715	0.0
1	0	1	1	0.5702638581538133	2.0
2	0	0	0	0.6702638581498392	3.0
3	0	1	1	0.8472638581539058	4.0
4	0	1	1	0.6482638581538394	3.0
5	0	0	0	0.5282638581497918	1.0
6	0	1	1	0.5402638581538033	2.0
7	0	1	1	0.5672638581538123	2.0
8	0	0	0	0.5312638581497928	2.0
9	0	1	1	0.4532638581537742	0.0
10	0	1	1	0.48426385815378453	1.0
11	0	1	1	0.569263858153813	2.0
13	0	1	1	0.4662638581537785	0.0
14	0	1	1	0.6572638581538424	3.0
15	0	1	1	0.5222638581537973	1.0
16	0	1	1	0.47926385815378286	1.0
17	0	1	1	0.6132638581538277	3.0
18	0	1	1	0.524263858153798	1.0
19	0	1	1	0.6132638581538277	3.0
20	0	0	0	0.49526385814978074	1.0
21	0	0	0	0.6102638581498192	3.0
22	0	0	0	0.6532638581498336	3.0
23	0	1	1	0.49626385815378854	1.0
24	0	1	1	0.7152638581538617	4.0
25	0	1	1	0.5222638581537973	1.0
26	0	1	1	0.6152638581538283	3.0
27	0	1	1	0.8252638581538985	4.0
28	0	1	1	0.47826385815378253	1.0
29	0	1	1	1.0552638581539753
30	0	1	1	0.48426385815378453	1.0
31	0	1	1	0.5622638581538106	2.0
32	0	1	1	0.5702638581538133	2.0
33	0	1	1	0.9102638581539269
34	0	1	1	0.49426385815378787	1.0
35	0	1	1	0.46726385815377885	0.0
36	0	1	1	1.1062638581539923
37	0	1	1	0.6542638581538414	3.0
38	0	1	1	0.6822638581538507	3.0
39	0	1	1	0.6762638581538487	3.0
40	0	0	0	1.1132638581499872
41	0	1	1	0.5012638581537903	1.0
42	0	0	0	0.49226385814977974	1.0
43	0	1	1	0.5652638581538116	2.0
44	0	1	1	0.5012638581537903	1.0
45	0	0	0	0.4792638581497754	1.0
46	0	1	1	0.554263858153808	2.0
47	0	1	1	0.47826385815378253	1.0
48	0	1	1	0.4692638581537795	0.0
49	0	1	1	0.4572638581537755	0.0
50	0	1	1	0.45226385815377385	0.0
51	0	1	1	1.081263858153984
53	0	1	1	0.8922638581539208	4.0
54	0	1	1	0.7542638581538748	4.0
55	0	0	0	1.0062638581499515
56	0	1	1	0.45526385815377485	0.0
57	0	1	1	0.4742638581537812	0.0
58	0	1	1	0.4922638581537872	1.0
59	0	1	1	0.5892638581538197	2.0
60	0	1	1	0.4682638581537792	0.0
61	0	1	1	0.56026385815381	2.0
62	0	1	1	0.6132638581538277	3.0
63	0	0	0	0.6392638581498289	3.0
64	0	1	1	0.8932638581539212	4.0
65	0	1	1	0.46726385815377885	0.0
66	0	1	1	0.49326385815378754	1.0
67	0	1	1	0.5432638581538043	2.0
68	0	1	1	0.49026385815378654	1.0
69	0	1	1	0.8232638581538978	4.0
70	0	1	1	0.584263858153818	2.0
71	0	1	1	0.5062638581537919	1.0
72	0	1	1	0.5062638581537919	1.0
73	0	1	1	0.7242638581538647	4.0
74	0	1	1	0.5502638581538066	2.0
75	0	1	1	0.5032638581537909	1.0
76	0	1	1	0.5942638581538213	3.0
77	0	0	0	0.6202638581498225	3.0
78	0	0	0	0.48926385814977874	1.0
79	0	1	1	0.5642638581538113	2.0
80	0	1	1	0.4982638581537892	1.0
81	0	1	1	0.4592638581537762	0.0
82	0	1	1	0.5192638581537963	1.0
83	0	1	1	0.4602638581537765	0.0
84	0	1	1	0.4422638581537705	0.0
85	0	1	1	0.9972638581539559
86	0	1	1	1.021263858153964
87	0	1	1	1.2862638581540524
88	0	0	0	0.4852638581497774	1.0
89	0	1	1	0.7982638581538894	4.0
90	0	0	0	0.6082638581498185	3.0
91	0	1	1	0.5252638581537983	1.0
92	0	1	1	0.5462638581538053	2.0
93	0	1	1	0.6402638581538367	3.0
94	0	1	1	0.62026385815383	3.0
95	0	1	1	0.8462638581539055	4.0
96	0	1	1	0.644263858153838	3.0
97	0	1	1	0.4502638581537732	0.0
98	0	0	0	0.6032638581498169	3.0
99	0	0	0	0.49226385814977974	1.0
100	0	1	1	0.47826385815378253	1.0
101	0	1	1	0.8332638581539011	4.0
102	0	1	1	0.5352638581538016	2.0
103	0	1	1	0.7362638581538687	4.0
104	0	1	1	0.6002638581538233	3.0
105	0	1	1	1.0912638581539873
106	0	1	1	0.6362638581538353	3.0
107	0	0	0	0.5002638581497825	1.0
108	0	1	1	0.5592638581538096	2.0
109	0	1	1	0.6432638581538377	3.0
110	0	0	0	0.6092638581498189	3.0
111	0	1	1	0.5002638581537899	1.0
112	0	1	1	0.4722638581537805	0.0
113	0	1	1	0.4952638581537882	1.0
114	0	1	1	0.563263858153811	2.0
115	0	1	1	0.4892638581537862	1.0
116	0	0	0	0.5952638581498142	3.0
117	0	1	1	0.4662638581537785	0.0
118	0	1	1	0.48826385815378587	1.0
120	0	1	1	0.48426385815378453	1.0
121	0	1	1	0.545263858153805	2.0
122	0	0	0	0.7782638581498753	4.0
123	0	1	1	0.8502638581539068	4.0
124	0	1	1	1.177263858154016
125	0	1	1	0.6242638581538313	3.0
126	0	1	1	0.48226385815378386	1.0
127	0	1	1	0.6252638581538317	3.0
128	0	1	1	0.6042638581538247	3.0
129	0	0	0	0.6412638581498296	3.0
130	0	1	1	0.548263858153806	2.0
131	0	1	1	0.569263858153813	2.0
132	0	1	1	0.7082638581538594	4.0
133	0	1	1	0.6272638581538323	3.0
134	0	0	0	0.5822638581498099	2.0
135	0	1	1	0.6132638581538277	3.0
136	0	1	1	0.5372638581538023	2.0
137	0	0	0	0.6802638581498426	3.0
138	0	1	1	0.6662638581538454	3.0
139	0	1	1	0.7462638581538721	4.0
140	0	1	1	0.674263858153848	3.0
141	0	1	1	0.587263858153819	2.0
142	0	1	1	0.48426385815378453	1.0
143	0	0	0	0.7872638581498783	4.0
144	0	0	0	0.5912638581498129	2.0
145	0	1	1	0.9142638581539282
146	0	1	1	0.5772638581538156	2.0
147	0	1	1	0.7732638581538811	4.0
148	0	1	1	0.5192638581537963	1.0
149	0	1	1	0.5742638581538146	2.0
150	0	1	1	0.6102638581538267	3.0
151	0	1	1	0.605263858153825	3.0
152	0	1	1	0.6612638581538437	3.0
153	0	1	1	0.602263858153824	3.0
154	0	1	1	0.4562638581537752	0.0
155	0	1	1	0.7012638581538571	4.0
156	0	0	0	0.9142638581499207
157	0	1	1	0.8752638581539152	4.0
158	0	1	1	0.695263858153855	4.0
159	0	1	1	0.8892638581539198	4.0
160	0	1	1	1.0402638581539703
161	0	1	1	0.8322638581539008	4.0
162	0	1	1	0.8242638581538981	4.0
163	0	0	0	0.5002638581497825	1.0
164	0	0	0	0.49226385814977974	1.0
165	0	0	0	0.5732638581498068	2.0
166	0	1	1	0.6702638581538467	3.0
167	0	1	1	0.5882638581538193	2.0
168	0	1	1	0.674263858153848	3.0
169	0	1	1	0.5132638581537943	1.0
170	0	1	1	0.7222638581538641	4.0
171	0	1	1	0.8052638581538918	4.0
172	0	1	1	0.5502638581538066	2.0
173	0	0	0	0.5532638581498002	2.0
174	0	1	1	0.5012638581537903	1.0
175	0	1	1	0.6602638581538434	3.0
176	0	1	1	0.7982638581538894	4.0
177	0	1	1	0.6012638581538237	3.0
178	0	1	1	0.9512638581539405
179	0	1	1	0.6522638581538407	3.0
180	0	1	1	0.5112638581537936	1.0
181	0	1	1	0.599263858153823	3.0
182	0	1	1	0.48726385815378553	1.0
183	0	1	1	0.4832638581537842	1.0
184	0	0	0	0.5112638581497861	1.0
185	0	1	1	0.4742638581537812	0.0
186	0	1	1	0.4602638581537765	0.0
187	0	0	0	0.6252638581498242	3.0
188	0	1	1	0.647263858153839	3.0
189	0	1	1	0.7972638581538891	4.0
190	0	0	0	0.5812638581498095	2.0
191	0	1	1	0.4972638581537889	1.0
192	0	1	1	0.6432638581538377	3.0
193	0	0	0	0.4852638581497774	1.0
194	0	1	1	0.626263858153832	3.0
195	0	1	1	1.0672638581539793
196	0	1	1	0.5882638581538193	2.0
197	0	0	0	0.6132638581498202	3.0
198	0	1	1	0.8692638581539132	4.0
199	0	1	1	0.9372638581539359
200	0	1	1	0.7872638581538858	4.0
201	0	1	1	0.7092638581538597	4.0
202	0	1	1	0.6212638581538303	3.0
203	0	1	1	0.5762638581538153	2.0
204	0	1	1	0.5612638581538103	2.0
205	0	0	0	0.45726385814976805	0.0
206	0	1	1	0.44926385815377284	0.0
207	0	1	1	1.2902638581540538
208	0	1	1	0.49926385815378954	1.0
209	0	0	0	0.5682638581498052	2.0
210	0	1	1	0.638263858153836	3.0
211	0	0	0	0.7702638581498726	4.0
212	0	1	1	0.7202638581538634	4.0
213	0	1	1	0.5182638581537959	1.0
214	0	0	0	0.6192638581498222	3.0
215	0	0	0	1.1792638581500092
216	0	0	0	0.6402638581498292	3.0
217	0	0	0	0.5832638581498102	2.0
218	0	1	1	0.7862638581538854	4.0
219	0	1	1	1.033263858153968
220	0	1	1	0.8262638581538988	4.0
221	0	1	1	0.5622638581538106	2.0
222	0	1	1	0.536263858153802	2.0
223	0	1	1	1.1522638581540077
224	0	1	1	0.4532638581537742	0.0
225	0	1	1	0.6392638581538364	3.0
226	0	1	1	0.49326385815378754	1.0
227	0	0	0	0.4872638581497781	1.0
228	0	1	1	0.5612638581538103	2.0
229	0	1	1	0.9542638581539415
230	0	1	1	0.5012638581537903	1.0
231	0	1	1	0.602263858153824	3.0
232	0	1	1	0.5382638581538026	2.0
233	0	1	1	0.7072638581538591	4.0
234	0	1	1	0.6482638581538394	3.0
235	0	0	0	0.8112638581498863	4.0
236	0	0	0	0.5802638581498092	2.0
237	0	0	0	0.6822638581498432	3.0
238	0	1	1	0.9672638581539459
239	0	0	0	0.5902638581498125	2.0
240	0	0	0	1.328263858150059
241	0	1	1	0.8892638581539198	4.0
242	0	1	1	0.4512638581537735	0.0
243	0	0	0	0.5402638581497958	2.0
244	0	1	1	0.7272638581538657	4.0
246	0	1	1	0.6432638581538377	3.0
247	0	1	1	0.5732638581538143	2.0
248	0	1	1	0.6942638581538547	4.0
249	0	1	1	1.1372638581540027
250	0	1	1	0.9452638581539385
251	0	1	1	0.5532638581538076	2.0
252	0	1	1	0.5652638581538116	2.0
253	0	1	1	0.5292638581537996	1.0
254	0	0	0	0.76226385814987	4.0
255	0	1	1	0.5742638581538146	2.0
256	0	1	1	0.49126385815378687	1.0
257	0	1	1	0.635263858153835	3.0
258	0	1	1	0.5432638581538043	2.0
259	0	1	1	0.46426385815377785	0.0
260	0	1	1	0.8222638581538975	4.0
261	0	1	1	0.8282638581538995	4.0
262	0	1	1	0.5052638581537916	1.0
263	0	1	1	0.578263858153816	2.0
264	0	1	1	0.5132638581537943	1.0
265	0	0	0	0.6062638581498179	3.0
266	0	1	1	0.48726385815378553	1.0
267	0	1	1	0.4682638581537792	0.0
268	0	0	0	0.4552638581497674	0.0
269	0	0	0	0.6082638581498185	3.0
270	0	1	1	0.5072638581537923	1.0
271	0	0	0	0.8062638581498847	4.0
272	0	1	1	0.9682638581539462
273	0	1	1	0.47626385815378186	1.0
274	0	0	0	0.5282638581497918	1.0
275	0	1	1	0.5742638581538146	2.0
276	0	1	1	0.7042638581538581	4.0
277	0	1	1	0.45526385815377485	0.0
278	0	0	0	0.7312638581498596	4.0
279	0	0	0	0.6052638581498175	3.0
280	0	1	1	0.7322638581538674	4.0
281	0	1	1	1.09926385815399
282	0	1	1	0.65026385815384	3.0
283	0	0	0	0.43126385814975937	0.0
284	0	1	1	1.0972638581539893
285	0	1	1	1.0802638581539836
286	0	1	1	0.4572638581537755	0.0
287	0	1	1	1.024263858153965
288	0	1	1	0.4772638581537822	1.0
289	0	1	1	0.47926385815378286	1.0
290	0	1	1	0.6362638581538353	3.0
291	0	0	0	0.5282638581497918	1.0
292	0	0	0	0.6572638581498349	3.0
293	0	1	1	0.662263858153844	3.0
294	0	1	1	0.6612638581538437	3.0
295	0	1	1	0.68026385815385	3.0
296	0	1	1	0.9272638581539325
297	0	1	1	0.6102638581538267	3.0
298	0	1	1	0.44326385815377084	0.0
299	0	1	1	0.7112638581538604	4.0
300	0	0	0	0.4882638581497784	1.0
301	0	0	0	0.5542638581498005	2.0
302	0	1	1	0.7592638581538764	4.0
303	0	0	0	0.6872638581498449	3.0
304	0	1	1	0.4742638581537812	0.0
305	0	0	0	0.5222638581497898	1.0
306	0	1	1	0.6152638581538283	3.0
307	0	1	1	0.7452638581538717	4.0
308	0	0	0	0.7702638581498726	4.0
309	0	0	0	0.5742638581498072	2.0
310	0	1	1	0.5042638581537913	1.0
311	0	1	1	0.5732638581538143	2.0
312	0	1	1	0.4602638581537765	0.0
313	0	1	1	0.5642638581538113	2.0
314	0	1	1	0.4972638581537889	1.0
315	0	1	1	0.5822638581538173	2.0
316	0	1	1	0.5382638581538026	2.0
317	0	1	1	0.8572638581539092	4.0
318	0	1	1	0.4602638581537765	0.0
319	0	1	1	0.587263858153819	2.0
320	0	1	1	0.647263858153839	3.0
321	0	0	0	0.6302638581498259	3.0
322	0	1	1	0.7792638581538831	4.0
323	0	1	1	0.5652638581538116	2.0
324	0	0	0	0.7022638581498499	4.0
325	0	1	1	0.7802638581538834	4.0
326	0	1	1	0.49126385815378687	1.0
327	0	1	1	0.6092638581538263	3.0
328	0	1	1	0.641263858153837	3.0
329	0	1	1	0.47826385815378253	1.0
330	0	0	0	0.5972638581498149	3.0
331	0	1	1	0.7652638581538784	4.0
332	0	0	0	0.5122638581497865	1.0
333	0	1	1	0.6362638581538353	3.0
334	0	1	1	0.5142638581537946	1.0
335	0	1	1	0.59026385815382	2.0
336	0	1	1	0.542263858153804	2.0
337	0	1	1	0.46426385815377785	0.0
338	0	0	0	0.7182638581498553	4.0
339	0	1	1	0.4592638581537762	0.0
340	0	0	0	0.6002638581498159	3.0
341	0	0	0	0.5242638581497905	1.0
342	0	1	1	0.5152638581537949	1.0
343	0	1	1	0.638263858153836	3.0
344	0	1	1	0.8432638581539045	4.0
345	0	1	1	0.7572638581538758	4.0
346	0	1	1	0.5032638581537909	1.0
347	0	1	1	0.5132638581537943	1.0
348	0	1	1	0.698263858153856	4.0
349	0	0	0	0.5622638581498032	2.0
350	0	1	1	0.5002638581537899	1.0
351	0	1	1	0.8072638581538925	4.0
352	0	0	0	0.7042638581498506	4.0
353	0	1	1	0.9312638581539339
354	0	1	1	0.5802638581538166	2.0
355	0	1	1	0.4422638581537705	0.0
356	0	1	1	0.7022638581538574	4.0
357	0	1	1	0.7772638581538824	4.0
358	0	1	1	0.49126385815378687	1.0
359	0	0	0	0.5552638581498008	2.0
360	0	1	1	0.8712638581539138	4.0
361	0	0	0	0.5012638581497828	1.0
362	0	1	1	0.8372638581539025	4.0
363	0	1	1	0.7002638581538567	4.0
364	0	1	1	1.060263858153977
365	0	1	1	0.5912638581538203	2.0
366	0	1	1	0.4772638581537822	1.0
367	0	1	1	0.47626385815378186	1.0
368	0	1	1	0.5262638581537986	1.0
369	0	1	1	0.5132638581537943	1.0
370	0	1	1	0.48526385815378487	1.0
371	0	1	1	0.5312638581538003	2.0
372	0	1	1	0.9282638581539329
373	0	1	1	0.5162638581537953	1.0
374	0	1	1	0.47026385815377986	0.0
375	0	1	1	0.5202638581537966	1.0
376	0	1	1	0.5262638581537986	1.0
377	0	0	0	0.5452638581497975	2.0
378	0	1	1	0.6312638581538337	3.0
379	0	1	1	0.8882638581539195	4.0
380	0	0	0	0.4472638581497647	0.0
381	0	1	1	0.8042638581538915	4.0
382	0	0	0	0.6122638581498199	3.0
383	0	1	1	0.5442638581538046	2.0
384	0	1	1	0.9222638581539309
385	0	1	1	0.6822638581538507	3.0
386	0	0	0	0.6552638581498342	3.0
387	0	1	1	0.548263858153806	2.0
388	0	1	1	0.7062638581538587	4.0
389	0	1	1	0.5832638581538176	2.0
390	0	1	1	0.5852638581538183	2.0
391	0	0	0	0.5902638581498125	2.0
392	0	1	1	0.4602638581537765	0.0
393	0	1	1	0.5852638581538183	2.0
394	0	1	1	0.5472638581538056	2.0
395	0	1	1	0.46426385815377785	0.0
396	0	1	1	0.5702638581538133	2.0
397	0	1	1	0.8162638581538955	4.0
398	0	0	0	0.5732638581498068	2.0
399	0	1	1	0.5682638581538126	2.0
400	0	1	1	0.5792638581538163	2.0
401	0	1	1	0.8952638581539218
402	0	1	1	0.5502638581538066	2.0
403	0	1	1	0.539263858153803	2.0
404	0	1	1	0.5352638581538016	2.0
405	0	1	1	0.5142638581537946	1.0
406	0	1	1	0.545263858153805	2.0
407	0	1	1	0.5182638581537959	1.0
408	0	1	1	1.3492638581540735
409	0	1	1	1.075263858153982
410	0	0	0	0.7062638581498513	4.0
411	0	1	1	0.6492638581538397	3.0
412	0	1	1	0.6612638581538437	3.0
413	0	0	0	0.744263858149864	4.0
414	0	1	1	0.8312638581539005	4.0
415	0	1	1	0.49926385815378954	1.0
416	0	1	1	0.557263858153809	2.0
417	0	1	1	0.4692638581537795	0.0
418	0	1	1	1.0072638581539592
419	0	1	1	0.542263858153804	2.0
420	0	1	1	0.8492638581539065	4.0
421	0	1	1	0.5072638581537923	1.0
422	0	1	1	0.68026385815385	3.0
423	0	1	1	0.4532638581537742	0.0
424	0	1	1	0.599263858153823	3.0
425	0	1	1	0.557263858153809	2.0
426	0	0	0	0.5632638581498035	2.0
427	0	1	1	0.5122638581537939	1.0
428	0	1	1	0.7842638581538848	4.0
429	0	0	0	0.48926385814977874	1.0
430	0	1	1	0.6482638581538394	3.0
431	0	1	1	0.671263858153847	3.0
432	0	1	1	0.611263858153827	3.0
433	0	1	1	0.43126385815376683	0.0
434	0	1	1	0.5642638581538113	2.0
435	0	1	1	0.5352638581538016	2.0
436	0	1	1	0.5302638581538	2.0
437	0	1	1	0.7382638581538694	4.0
438	0	0	0	0.4882638581497784	1.0
439	0	1	1	0.6362638581538353	3.0
440	0	1	1	0.7162638581538621	4.0
441	0	1	1	0.8052638581538918	4.0
442	0	1	1	0.6512638581538404	3.0
443	0	1	1	1.2652638581540454
444	0	1	1	0.5112638581537936	1.0
445	0	1	1	0.6542638581538414	3.0
446	0	1	1	0.5412638581538036	2.0
447	0	1	1	0.5412638581538036	2.0
448	0	1	1	0.5552638581538083	2.0
449	0	0	0	0.6572638581498349	3.0
450	0	0	0	0.9242638581499241
451	0	1	1	0.5892638581538197	2.0
452	0	1	1	0.4862638581537852	1.0
453	0	0	0	0.6872638581498449	3.0
454	0	1	1	0.47826385815378253	1.0
455	0	1	1	0.5302638581538	2.0
456	0	0	0	0.46926385814977206	0.0
457	0	1	1	0.5612638581538103	2.0
458	0	0	0	0.7082638581498519	4.0
459	0	0	0	0.5892638581498122	2.0
460	0	0	0	0.5712638581498062	2.0
461	0	1	1	0.674263858153848	3.0
462	0	0	0	0.5922638581498132	2.0
463	0	1	1	0.5122638581537939	1.0
464	0	1	1	0.7902638581538868	4.0
465	0	1	1	0.5302638581538	2.0
466	0	0	0	0.5822638581498099	2.0
467	0	0	0	0.5412638581497962	2.0
468	0	1	1	0.7902638581538868	4.0
469	0	1	1	0.5652638581538116	2.0
470	0	1	1	0.5072638581537923	1.0
471	0	1	1	0.5032638581537909	1.0
472	0	1	1	0.5022638581537906	1.0
473	0	1	1	0.5102638581537933	1.0
474	0	1	1	0.8682638581539128	4.0
475	0	0	0	0.9132638581499204
476	0	1	1	0.5352638581538016	2.0
477	0	1	1	0.5002638581537899	1.0
478	0	0	0	0.6632638581498369	3.0
479	0	1	1	0.7212638581538637	4.0
480	0	1	1	0.7512638581538738	4.0
481	0	1	1	0.5002638581537899	1.0
483	0	1	1	0.5922638581538207	2.0
484	0	1	1	0.6042638581538247	3.0
485	0	1	1	0.4452638581537715	0.0
486	0	0	0	0.5722638581498065	2.0
487	0	1	1	1.3172638581540628
488	0	1	1	0.539263858153803	2.0
489	0	1	1	0.9982638581539562
490	0	1	1	0.5522638581538073	2.0
491	0	1	1	0.5152638581537949	1.0
492	0	1	1	0.698263858153856	4.0
493	0	1	1	0.8372638581539025	4.0
494	0	1	1	0.7412638581538704	4.0
495	0	1	1	0.6932638581538544	4.0
497	0	1	1	0.6732638581538477	3.0
498	0	1	1	0.5372638581538023	2.0
499	0	1	1	0.674263858153848	3.0
500	0	1	1	0.47826385815378253	1.0
501	0	1	1	1.1632638581540113
502	0	0	0	0.88226385814991	4.0
503	0	1	1	0.677263858153849	3.0
504	0	1	1	0.5122638581537939	1.0
506	0	1	1	0.8232638581538978	4.0
507	0	1	1	0.47326385815378086	0.0
508	0	0	0	0.5682638581498052	2.0
509	0	0	0	0.8262638581498913	4.0
510	0	1	1	0.5592638581538096	2.0
511	0	1	1	0.4502638581537732	0.0
512	0	1	1	0.6102638581538267	3.0
513	0	0	0	0.9502638581499327
514	0	1	1	0.524263858153798	1.0
515	0	1	1	0.5462638581538053	2.0
516	0	1	1	0.4562638581537752	0.0
517	0	1	1	0.542263858153804	2.0
518	0	1	1	0.7592638581538764	4.0
519	0	1	1	0.8352638581539018	4.0
520	0	1	1	0.48226385815378386	1.0
521	0	0	0	0.6602638581498359	3.0
522	0	0	0	0.5322638581497932	2.0
523	0	1	1	0.4562638581537752	0.0
524	0	1	1	0.44926385815377284	0.0
525	0	1	1	0.5942638581538213	3.0
526	0	1	1	0.6762638581538487	3.0
527	0	1	1	1.096263858153989
528	0	1	1	0.6692638581538464	3.0
529	0	1	1	0.6062638581538253	3.0
530	0	1	1	0.563263858153811	2.0
531	0	1	1	0.8492638581539065	4.0
532	0	0	0	0.6152638581498209	3.0
533	0	1	1	0.5352638581538016	2.0
534	0	1	1	0.7702638581538801	4.0
535	0	1	1	0.5112638581537936	1.0
536	0	1	1	0.45526385815377485	0.0
537	0	1	1	0.8722638581539142	4.0
538	0	1	1	0.47326385815378086	0.0
539	0	1	1	0.5522638581538073	2.0
540	0	1	1	0.9692638581539466
541	0	1	1	0.6042638581538247	3.0
542	0	1	1	0.9972638581539559
543	0	0	0	0.4962638581497811	1.0
544	0	0	0	0.8322638581498933	4.0
545	0	1	1	0.5012638581537903	1.0
546	0	0	0	0.5142638581497871	1.0
547	0	1	1	0.6902638581538534	4.0
548	0	1	1	0.4892638581537862	1.0
549	0	1	1	0.8862638581539188	4.0
550	0	1	1	0.9882638581539529
551	0	1	1	0.48726385815378553	1.0
552	0	1	1	1.060263858153977
553	0	1	1	0.6792638581538497	3.0
554	0	1	1	0.4712638581537802	0.0
555	0	0	0	0.5442638581497972	2.0
556	0	1	1	0.581263858153817	2.0
557	0	1	1	0.6942638581538547	4.0
558	0	0	0	0.5732638581498068	2.0
559	0	1	1	0.6402638581538367	3.0
560	0	1	1	0.581263858153817	2.0
561	0	0	0	0.5622638581498032	2.0
562	0	0	0	0.5862638581498112	2.0
563	0	0	0	0.6162638581498212	3.0
564	0	1	1	0.6912638581538537	4.0
565	0	1	1	0.6662638581538454	3.0
566	0	1	1	0.8422638581539041	4.0
567	0	1	1	0.46426385815377785	0.0
568	0	1	1	0.5712638581538136	2.0
569	0	1	1	0.5492638581538063	2.0
570	0	1	1	0.8012638581538905	4.0
571	0	1	1	0.48226385815378386	1.0
572	0	1	1	0.5322638581538006	2.0
573	0	1	1	0.545263858153805	2.0
574	0	1	1	0.8342638581539015	4.0
575	0	1	1	0.5352638581538016	2.0
576	0	1	1	0.8132638581538945	4.0
577	0	1	1	0.44626385815377184	0.0
578	0	1	1	0.59026385815382	2.0
579	0	1	1	0.43126385815376683	0.0
580	0	0	0	0.5122638581497865	1.0
581	0	1	1	0.5562638581538086	2.0
582	0	1	1	0.7682638581538794	4.0
583	0	1	1	0.7652638581538784	4.0
584	0	1	1	0.68026385815385	3.0
585	0	0	0	0.4912638581497794	1.0
586	0	1	1	0.4482638581537725	0.0
587	0	0	0	0.5122638581497865	1.0
588	0	0	0	1.0702638581499728
589	0	1	1	0.677263858153849	3.0
590	0	0	0	0.5132638581497868	1.0
591	0	1	1	0.6702638581538467	3.0
592	0	1	1	0.8842638581539182	4.0
593	0	1	1	0.7182638581538627	4.0
594	0	1	1	0.47926385815378286	1.0
595	0	1	1	0.5132638581537943	1.0
596	0	0	0	0.4732638581497734	0.0
597	0	1	1	0.7862638581538854	4.0
598	0	1	1	0.5032638581537909	1.0
599	0	1	1	0.5152638581537949	1.0
600	0	0	0	0.7402638581498626	4.0
601	0	1	1	0.4662638581537785	0.0
602	0	1	1	0.7782638581538828	4.0
603	0	1	1	0.47326385815378086	0.0
604	0	1	1	0.6642638581538447	3.0
605	0	1	1	0.5032638581537909	1.0
606	0	1	1	0.8092638581538931	4.0
607	0	1	1	0.4722638581537805	0.0
608	0	1	1	0.6552638581538417	3.0
609	0	1	1	0.7602638581538768	4.0
610	0	1	1	0.8832638581539178	4.0
611	0	1	1	0.5472638581538056	2.0
612	0	0	0	0.7702638581498726	4.0
613	0	1	1	0.7242638581538647	4.0
614	0	0	0	0.5212638581497895	1.0
615	0	0	0	0.5582638581498018	2.0
616	0	1	1	0.6132638581538277	3.0
617	0	1	1	0.49126385815378687	1.0
618	0	0	0	0.7692638581498723	4.0
619	0	1	1	0.5112638581537936	1.0
620	0	0	0	0.6832638581498436	3.0
621	0	1	1	0.548263858153806	2.0
622	0	1	1	0.587263858153819	2.0
623	0	0	0	0.9342638581499274
624	0	1	1	0.8122638581538941	4.0
625	0	1	1	0.5262638581537986	1.0
626	0	1	1	0.5952638581538217	3.0
627	0	1	1	0.5322638581538006	2.0
628	0	1	1	0.5382638581538026	2.0
629	0	1	1	0.4682638581537792	0.0
630	0	1	1	1.1582638581540097
631	0	1	1	0.65026385815384	3.0
632	0	1	1	0.5912638581538203	2.0
633	0	1	1	0.6782638581538494	3.0
634	0	1	1	0.5792638581538163	2.0
635	0	1	1	0.7512638581538738	4.0
636	0	1	1	0.7742638581538814	4.0
637	0	1	1	0.59026385815382	2.0
638	0	1	1	0.6422638581538374	3.0
639	0	1	1	0.5122638581537939	1.0
640	0	0	0	0.46026385814976906	0.0
641	0	1	1	0.5442638581538046	2.0
642	0	1	1	0.5032638581537909	1.0
643	0	1	1	0.7582638581538761	4.0
644	0	1	1	0.5012638581537903	1.0
645	0	1	1	0.48826385815378587	1.0
646	0	1	1	0.4542638581537745	0.0
647	0	1	1	0.49326385815378754	1.0
648	0	0	0	0.6672638581498382	3.0
649	0	1	1	0.8272638581538991	4.0
650	0	1	1	0.4802638581537832	1.0
651	0	1	1	1.2842638581540518
652	0	1	1	0.4712638581537802	0.0
653	0	1	1	0.7762638581538821	4.0
654	0	1	1	0.4892638581537862	1.0
655	0	0	0	0.7432638581498636	4.0
656	0	0	0	0.5342638581497938	2.0
657	0	1	1	0.5072638581537923	1.0
658	0	1	1	0.9062638581539255
659	0	1	1	0.8342638581539015	4.0
660	0	1	1	0.6282638581538327	3.0
661	0	1	1	0.5802638581538166	2.0
662	0	1	1	0.5832638581538176	2.0
663	0	1	1	0.7932638581538878	4.0
664	0	1	1	0.6662638581538454	3.0
665	0	1	1	0.596263858153822	3.0
666	0	1	1	0.5712638581538136	2.0
667	0	0	0	0.6212638581498229	3.0
668	0	0	0	0.6002638581498159	3.0
669	0	1	1	0.5132638581537943	1.0
670	0	1	1	0.6722638581538474	3.0
671	0	0	0	0.6102638581498192	3.0
672	0	1	1	0.6042638581538247	3.0
673	0	1	1	0.578263858153816	2.0
674	0	1	1	0.548263858153806	2.0
675	0	1	1	0.8652638581539118	4.0
676	0	1	1	0.545263858153805	2.0
677	0	1	1	0.49326385815378754	1.0
678	0	1	1	0.7162638581538621	4.0
679	0	1	1	0.7482638581538728	4.0
680	0	1	1	0.8542638581539082	4.0
681	0	1	1	0.4862638581537852	1.0
682	0	1	1	0.7542638581538748	4.0
683	0	1	1	0.9352638581539352
684	0	1	1	0.635263858153835	3.0
685	0	1	1	0.5192638581537963	1.0
686	0	1	1	0.9192638581539299
687	0	1	1	0.6522638581538407	3.0
688	0	1	1	0.6302638581538333	3.0
689	0	1	1	0.6122638581538273	3.0
690	0	1	1	1.0832638581539846
691	0	1	1	0.5502638581538066	2.0
692	0	1	1	0.6182638581538293	3.0
693	0	1	1	0.49126385815378687	1.0
694	0	1	1	1.0432638581539713
695	0	1	1	0.602263858153824	3.0
696	0	1	1	0.5402638581538033	2.0
697	0	1	1	0.8552638581539085	4.0
698	0	1	1	0.533263858153801	2.0
699	0	0	0	0.8062638581498847	4.0
700	0	1	1	0.48126385815378353	1.0
701	0	1	1	0.674263858153848	3.0
702	0	1	1	1.0432638581539713
703	0	1	1	0.9102638581539269
704	0	1	1	0.5012638581537903	1.0
705	0	0	0	0.825263858149891	4.0
706	0	1	1	0.5002638581537899	1.0
707	0	1	1	0.5312638581538003	2.0
708	0	0	0	0.4622638581497697	0.0
709	0	0	0	1.2462638581500316
710	0	0	0	0.48926385814977874	1.0
711	0	0	0	0.4992638581497821	1.0
712	0	1	1	0.47326385815378086	0.0
713	0	1	1	0.6222638581538307	3.0
714	0	1	1	0.5702638581538133	2.0
715	0	1	1	0.7222638581538641	4.0
716	0	1	1	0.4622638581537772	0.0
717	0	1	1	0.5102638581537933	1.0
718	0	0	0	0.9012638581499164
719	0	0	0	0.6912638581498463	4.0
720	0	1	1	0.4572638581537755	0.0
721	0	1	1	0.44326385815377084	0.0
722	0	1	1	0.5122638581537939	1.0
723	0	1	1	0.7902638581538868	4.0
724	0	1	1	0.6992638581538564	4.0
725	0	1	1	0.9112638581539272
726	0	1	1	0.49326385815378754	1.0
727	0	1	1	0.5522638581538073	2.0
728	0	1	1	0.45826385815377585	0.0
729	0	1	1	0.5062638581537919	1.0
730	0	1	1	0.7252638581538651	4.0
731	0	1	1	0.6282638581538327	3.0
732	0	1	1	0.7942638581538881	4.0
733	0	0	0	0.5352638581497942	2.0
734	0	0	0	0.6902638581498459	4.0
735	0	1	1	0.9572638581539425
736	0	1	1	0.47026385815377986	0.0
737	0	1	1	0.5002638581537899	1.0
738	0	1	1	0.8032638581538911	4.0
739	0	1	1	0.566263858153812	2.0
740	0	1	1	0.7002638581538567	4.0
741	0	0	0	0.5412638581497962	2.0
742	0	1	1	0.7312638581538671	4.0
743	0	1	1	0.5252638581537983	1.0
744	0	1	1	0.47326385815378086	0.0
745	0	1	1	0.7662638581538788	4.0
746	0	1	1	0.6732638581538477	3.0
747	0	1	1	0.6162638581538287	3.0
748	0	1	1	0.8812638581539172	4.0
749	0	1	1	0.6132638581538277	3.0
750	0	1	1	0.4722638581537805	0.0
751	0	0	0	0.5712638581498062	2.0
752	0	1	1	0.49926385815378954	1.0
753	0	1	1	0.533263858153801	2.0
754	0	1	1	0.4802638581537832	1.0
755	0	1	1	0.7422638581538707	4.0
756	0	1	1	0.7852638581538851	4.0
757	0	1	1	0.5562638581538086	2.0
758	0	0	0	0.5142638581497871	1.0
759	0	1	1	0.4862638581537852	1.0
760	0	1	1	0.4802638581537832	1.0
761	0	1	1	0.4652638581537782	0.0
762	0	0	0	0.45726385814976805	0.0
763	0	1	1	0.8052638581538918	4.0
764	0	1	1	0.4572638581537755	0.0
765	0	1	1	0.8562638581539088	4.0
766	0	0	0	1.0202638581499561
767	0	1	1	1.015263858153962
768	0	1	1	0.4712638581537802	0.0
769	0	1	1	0.539263858153803	2.0
770	0	1	1	0.5262638581537986	1.0
771	0	1	1	0.7402638581538701	4.0
772	0	1	1	1.1192638581539966
773	0	1	1	0.5652638581538116	2.0
774	0	1	1	0.695263858153855	4.0
775	0	1	1	0.46426385815377785	0.0
776	0	1	1	0.6792638581538497	3.0
777	0	1	1	0.8132638581538945	4.0
778	0	1	1	1.315263858154062
779	0	1	1	0.9132638581539279
780	0	0	0	0.7222638581498566	4.0
781	0	1	1	0.5092638581537929	1.0
782	0	1	1	0.5522638581538073	2.0
783	0	0	0	0.7962638581498813	4.0
784	0	1	1	0.5762638581538153	2.0
785	0	1	1	0.5232638581537976	1.0
786	0	1	1	0.47326385815378086	0.0
787	0	1	1	0.56026385815381	2.0
788	0	1	1	1.3202638581540638
789	0	1	1	0.5342638581538013	2.0
790	0	1	1	0.5772638581538156	2.0
791	0	0	0	0.4882638581497784	1.0
792	0	1	1	0.9912638581539539
793	0	0	0	0.7702638581498726	4.0
794	0	1	1	0.692263858153854	4.0
795	0	1	1	0.4832638581537842	1.0
796	0	1	1	0.7962638581538888	4.0
797	0	1	1	0.6062638581538253	3.0
798	0	1	1	0.6402638581538367	3.0
799	0	1	1	0.6222638581538307	3.0
800	0	1	1	0.5552638581538083	2.0
801	0	1	1	0.539263858153803	2.0
802	0	1	1	0.5112638581537936	1.0
803	0	1	1	0.6132638581538277	3.0
804	0	1	1	0.5912638581538203	2.0
805	0	0	0	0.5292638581497922	1.0
806	0	1	1	0.7892638581538864	4.0
807	0	1	1	0.6212638581538303	3.0
808	0	1	1	0.5502638581538066	2.0
809	0	1	1	0.5232638581537976	1.0
810	0	1	1	0.5112638581537936	1.0
811	0	1	1	0.5022638581537906	1.0
812	0	0	0	0.4912638581497794	1.0
813	0	1	1	0.48126385815378353	1.0
814	0	1	1	0.5702638581538133	2.0
815	0	0	0	0.7102638581498526	4.0
816	0	1	1	0.8282638581538995	4.0
817	0	0	0	0.5142638581497871	1.0
818	0	0	0	0.6652638581498376	3.0
819	0	0	0	0.6192638581498222	3.0
820	0	0	0	0.5542638581498005	2.0
821	0	1	1	0.4772638581537822	1.0
822	0	1	1	0.6122638581538273	3.0
823	0	1	1	0.7472638581538724	4.0
824	0	0	0	0.6352638581498276	3.0
825	0	1	1	0.5162638581537953	1.0
826	0	1	1	0.5642638581538113	2.0
827	0	1	1	0.6852638581538517	3.0
828	0	1	1	0.542263858153804	2.0
829	0	1	1	0.5022638581537906	1.0
830	0	0	0	0.49226385814977974	1.0
831	0	1	1	0.49026385815378654	1.0
832	0	1	1	0.8112638581538938	4.0
833	0	1	1	0.6332638581538343	3.0
834	0	1	1	1.1822638581540177
835	0	1	1	0.7832638581538844	4.0
836	0	0	0	0.4702638581497724	0.0
837	0	1	1	0.7002638581538567	4.0
838	0	1	1	0.5342638581538013	2.0
839	0	1	1	0.8022638581538908	4.0
840	0	1	1	0.5442638581538046	2.0
841	0	0	0	0.9672638581499384
842	0	1	1	0.5202638581537966	1.0
843	0	0	0	0.6232638581498235	3.0
844	0	1	1	0.5302638581538	2.0
845	0	1	1	0.614263858153828	3.0
846	0	1	1	0.614263858153828	3.0
847	0	1	1	0.5222638581537973	1.0
848	0	1	1	0.5032638581537909	1.0
849	0	0	0	0.5482638581497985	2.0
850	0	1	1	0.46426385815377785	0.0
851	0	1	1	1.258263858154043
852	0	1	1	0.4832638581537842	1.0
853	0	1	1	0.656263858153842	3.0
854	0	1	1	0.5102638581537933	1.0
855	0	1	1	0.5732638581538143	2.0
856	0	1	1	0.4772638581537822	1.0
857	0	1	1	0.8852638581539185	4.0
858	0	1	1	0.7472638581538724	4.0
859	0	1	1	0.62026385815383	3.0
860	0	1	1	0.49326385815378754	1.0
861	0	1	1	0.4972638581537889	1.0
862	0	1	1	0.605263858153825	3.0
863	0	1	1	0.5012638581537903	1.0
864	0	1	1	0.578263858153816	2.0
865	0	1	1	1.0582638581539763
866	0	1	1	0.7072638581538591	4.0
867	0	0	0	0.6212638581498229	3.0
868	0	0	0	0.5032638581497835	1.0
869	0	0	0	0.7752638581498743	4.0
870	0	1	1	0.8112638581538938	4.0
871	0	1	1	0.4562638581537752	0.0
872	0	1	1	0.569263858153813	2.0
873	0	1	1	1.0052638581539586
874	0	1	1	0.6632638581538444	3.0
875	0	1	1	0.5062638581537919	1.0
876	0	1	1	0.8802638581539168	4.0
877	0	1	1	0.5442638581538046	2.0
878	0	1	1	0.8832638581539178	4.0
879	0	1	1	0.536263858153802	2.0
880	0	1	1	0.6302638581538333	3.0
881	0	1	1	0.7362638581538687	4.0
882	0	1	1	0.7822638581538841	4.0
883	0	1	1	0.8182638581538961	4.0
884	0	1	1	0.7072638581538591	4.0
885	0	1	1	0.5262638581537986	1.0
886	0	1	1	0.7582638581538761	4.0
887	0	1	1	0.6422638581538374	3.0
888	0	1	1	0.9612638581539439
889	0	1	1	0.4632638581537775	0.0
890	0	1	1	0.5432638581538043	2.0
891	0	1	1	0.5792638581538163	2.0
892	0	1	1	0.6782638581538494	3.0
893	0	1	1	0.4892638581537862	1.0
894	0	1	1	0.5732638581538143	2.0
895	0	1	1	0.5102638581537933	1.0
896	0	1	1	0.7192638581538631	4.0
897	0	1	1	0.6782638581538494	3.0
898	0	1	1	0.5862638581538187	2.0
899	0	0	0	0.5442638581497972	2.0
900	0	0	0	0.5212638581497895	1.0
901	0	0	0	0.48026385814977574	1.0
902	0	1	1	0.9632638581539446
903	0	1	1	0.7832638581538844	4.0
904	0	1	1	0.49626385815378854	1.0
905	0	1	1	0.8882638581539195	4.0
906	0	1	1	0.4592638581537762	0.0
907	0	0	0	0.8592638581499024	4.0
908	0	1	1	0.7012638581538571	4.0
909	0	1	1	0.7682638581538794	4.0
910	0	1	1	0.5912638581538203	2.0
911	0	1	1	0.9162638581539289
912	0	0	0	0.46926385814977206	0.0
913	0	0	0	0.79226385814988	4.0
914	0	0	0	0.8602638581499027	4.0
915	0	1	1	0.6162638581538287	3.0
916	0	1	1	0.6732638581538477	3.0
917	0	0	0	0.5462638581497978	2.0
918	0	1	1	0.5322638581538006	2.0
919	0	0	0	0.6122638581498199	3.0
920	0	1	1	0.5262638581537986	1.0
921	0	1	1	0.605263858153825	3.0
922	0	1	1	0.6432638581538377	3.0
923	0	0	0	0.5282638581497918	1.0
924	0	0	0	0.825263858149891	4.0
925	0	0	0	0.5772638581498082	2.0
926	0	1	1	0.5642638581538113	2.0
927	0	1	1	0.5102638581537933	1.0
928	0	1	1	0.6692638581538464	3.0
929	0	1	1	0.4632638581537775	0.0
930	0	1	1	0.8922638581539208	4.0
931	0	0	0	0.8212638581498897	4.0
932	0	1	1	0.9162638581539289
933	0	1	1	0.8982638581539228
934	0	0	0	0.5472638581497982	2.0
935	0	1	1	0.6672638581538457	3.0
936	0	1	1	0.8312638581539005	4.0
937	0	1	1	0.5522638581538073	2.0
938	0	1	1	0.49926385815378954	1.0
939	0	1	1	0.5052638581537916	1.0
940	0	1	1	0.524263858153798	1.0
941	0	1	1	0.5142638581537946	1.0
942	0	1	1	0.5472638581538056	2.0
943	0	1	1	0.48426385815378453	1.0
944	0	1	1	0.4692638581537795	0.0
945	0	1	1	0.7242638581538647	4.0
946	0	1	1	0.7782638581538828	4.0
947	0	0	0	0.5532638581498002	2.0
948	0	0	0	0.777263858149875	4.0
949	0	0	0	0.5292638581497922	1.0
950	0	0	0	0.6332638581498269	3.0
951	0	1	1	0.49626385815378854	1.0
952	0	1	1	0.7542638581538748	4.0
953	0	1	1	0.7182638581538627	4.0
954	0	1	1	0.5032638581537909	1.0
955	0	1	1	0.5142638581537946	1.0
956	0	0	0	0.747263858149865	4.0
957	0	1	1	0.617263858153829	3.0
959	0	0	0	0.5612638581498028	2.0
960	0	1	1	0.43726385815376884	0.0
961	0	1	1	0.5882638581538193	2.0
962	0	0	0	1.0482638581499655
963	0	1	1	0.6342638581538347	3.0
964	0	0	0	0.7132638581498536	4.0
965	0	1	1	0.5192638581537963	1.0
966	0	1	1	0.533263858153801	2.0
967	0	0	0	0.6712638581498396	3.0
968	0	0	0	0.6652638581498376	3.0
969	0	1	1	0.8192638581538965	4.0
970	0	1	1	0.575263858153815	2.0
971	0	0	0	0.6662638581498379	3.0
972	0	1	1	0.581263858153817	2.0
973	0	1	1	0.4622638581537772	0.0
974	0	0	0	0.7172638581498549	4.0
975	0	0	0	0.5972638581498149	3.0
976	0	1	1	0.8572638581539092	4.0
977	0	0	0	0.7202638581498559	4.0
978	0	1	1	0.8292638581538998	4.0
979	0	1	1	0.7512638581538738	4.0
980	0	0	0	0.6152638581498209	3.0
981	0	1	1	0.5712638581538136	2.0
982	0	1	1	0.626263858153832	3.0
983	0	1	1	0.9102638581539269
984	0	1	1	0.48126385815378353	1.0
985	0	1	1	1.24926385815404
986	0	1	1	0.641263858153837	3.0
987	0	1	1	0.4832638581537842	1.0
988	0	1	1	0.6762638581538487	3.0
989	0	1	1	0.7622638581538774	4.0
990	0	0	0	0.6382638581498286	3.0
991	0	0	0	0.4822638581497764	1.0
992	0	1	1	0.6002638581538233	3.0
993	0	0	0	0.5952638581498142	3.0
994	0	1	1	0.647263858153839	3.0
995	0	1	1	0.5552638581538083	2.0
996	0	1	1	0.9002638581539235
997	0	1	1	0.59026385815382	2.0
998	0	0	0	0.6972638581498483	4.0
999	0	1	1	0.668263858153846	3.0
1000	0	1	1	0.608263858153826	3.0
1001	0	1	1	0.4482638581537725	0.0
1002	0	1	1	1.0622638581539776
1003	0	1	1	0.6492638581538397	3.0
1004	0	0	0	0.750263858149866	4.0
1005	0	1	1	0.5132638581537943	1.0
1006	0	1	1	1.1462638581540057
1007	0	1	1	0.8422638581539041	4.0
1008	0	1	1	0.7952638581538884	4.0
1009	0	1	1	0.4722638581537805	0.0
1010	0	1	1	0.5142638581537946	1.0
1011	0	1	1	0.5342638581538013	2.0
1012	0	1	1	0.4832638581537842	1.0
1013	0	1	1	0.611263858153827	3.0
1014	0	0	0	0.6552638581498342	3.0
1015	0	1	1	0.8042638581538915	4.0
1016	0	1	1	0.5652638581538116	2.0
1017	0	1	1	0.4892638581537862	1.0
1018	0	1	1	0.5162638581537953	1.0
1019	0	1	1	0.4422638581537705	0.0
1020	0	1	1	0.5002638581537899	1.0
1021	0	1	1	0.9492638581539399
1022	0	1	1	0.7192638581538631	4.0
1023	0	1	1	0.6902638581538534	4.0
1024	0	1	1	0.626263858153832	3.0
1025	0	1	1	0.4832638581537842	1.0
1026	0	1	1	0.49026385815378654	1.0
1027	0	0	0	0.831263858149893	4.0
1028	0	1	1	0.6632638581538444	3.0
1029	0	1	1	0.5302638581538	2.0
1030	0	1	1	0.7432638581538711	4.0
1031	0	1	1	0.593263858153821	3.0
1032	0	0	0	0.8452638581498977	4.0
1033	0	1	1	0.5152638581537949	1.0
1034	0	1	1	0.7542638581538748	4.0
1035	0	1	1	0.6212638581538303	3.0
1036	0	1	1	0.6792638581538497	3.0
1037	0	1	1	0.5972638581538223	3.0
1038	0	1	1	0.587263858153819	2.0
1039	0	0	0	1.1702638581500062
1040	0	0	0	0.44226385814976305	0.0
1041	0	1	1	0.5652638581538116	2.0
1042	0	1	1	0.5312638581538003	2.0
1043	0	1	1	0.7102638581538601	4.0
1044	0	1	1	0.7472638581538724	4.0
1045	0	1	1	0.614263858153828	3.0
1046	0	1	1	0.4602638581537765	0.0
1047	0	1	1	1.174263858154015
1048	0	0	0	0.46826385814977173	0.0
1049	0	1	1	0.6602638581538434	3.0
1050	0	0	0	0.9402638581499294
1051	0	0	0	0.5082638581497851	1.0
1052	0	1	1	0.8392638581539031	4.0
1053	0	1	1	1.1752638581540154
1054	0	1	1	0.9452638581539385
1055	0	0	0	0.5012638581497828	1.0
1056	0	0	0	0.48926385814977874	1.0
1057	0	0	0	0.5672638581498048	2.0
1058	0	1	1	0.6102638581538267	3.0
1059	0	1	1	0.4392638581537695	0.0
1060	0	1	1	0.68026385815385	3.0
1061	0	1	1	0.5372638581538023	2.0
1062	0	1	1	1.054263858153975
1063	0	1	1	0.46726385815377885	0.0
1064	0	1	1	0.5192638581537963	1.0
1065	0	0	0	1.0642638581499708
1066	0	1	1	0.8192638581538965	4.0
1067	0	1	1	0.4632638581537775	0.0
1068	0	1	1	0.6522638581538407	3.0
1069	0	1	1	0.6002638581538233	3.0
1070	0	1	1	0.7482638581538728	4.0
1071	0	1	1	0.7882638581538861	4.0
1072	0	1	1	0.5092638581537929	1.0
1073	0	1	1	0.4532638581537742	0.0
1074	0	1	1	0.6482638581538394	3.0
1075	0	1	1	0.4632638581537775	0.0
1076	0	1	1	0.5372638581538023	2.0
1077	0	0	0	0.6192638581498222	3.0
1078	0	1	1	0.626263858153832	3.0
1079	0	1	1	1.0202638581539636
1080	0	0	0	0.6102638581498192	3.0
1081	0	1	1	0.8792638581539165	4.0
1082	0	1	1	0.7272638581538657	4.0
1083	0	1	1	0.5972638581538223	3.0
1084	0	0	0	0.5142638581497871	1.0
1085	0	0	0	0.9322638581499267
1086	0	1	1	0.5532638581538076	2.0
1087	0	1	1	0.6462638581538387	3.0
1088	0	1	1	0.6452638581538384	3.0
1089	0	1	1	0.9772638581539492
1090	0	1	1	0.6692638581538464	3.0
1091	0	0	0	0.5552638581498008	2.0
1092	0	0	0	0.5302638581497925	2.0
1093	0	1	1	0.566263858153812	2.0
1094	0	1	1	0.5282638581537993	1.0
1095	0	1	1	0.581263858153817	2.0
1096	0	1	1	0.4392638581537695	0.0
1097	0	1	1	0.56026385815381	2.0
1098	0	0	0	0.5442638581497972	2.0
1099	0	1	1	0.5022638581537906	1.0
1100	0	1	1	0.6732638581538477	3.0
1101	0	1	1	0.4622638581537772	0.0
1102	0	1	1	0.48526385815378487	1.0
1103	0	1	1	1.1572638581540093
1104	0	0	0	0.5132638581497868	1.0
1105	0	1	1	0.7692638581538798	4.0
1106	0	1	1	0.656263858153842	3.0
1107	0	0	0	0.9312638581499264
1108	0	1	1	0.5442638581538046	2.0
1109	0	1	1	0.4442638581537712	0.0
1110	0	1	1	0.7802638581538834	4.0
1111	0	1	1	0.7742638581538814	4.0
1112	0	1	1	0.5652638581538116	2.0
1113	0	1	1	0.6632638581538444	3.0
1114	0	1	1	0.5432638581538043	2.0
1115	0	1	1	0.6422638581538374	3.0
1116	0	1	1	0.5612638581538103	2.0
1117	0	0	0	0.5312638581497928	2.0
1118	0	1	1	0.6732638581538477	3.0
1119	0	1	1	1.1242638581539983
1120	0	1	1	0.9142638581539282
1121	0	1	1	0.48526385815378487	1.0
1122	0	1	1	0.596263858153822	3.0
1123	0	1	1	0.4952638581537882	1.0
1124	0	1	1	1.2482638581540397
1125	0	1	1	0.49926385815378954	1.0
1126	0	0	0	0.8032638581498837	4.0
1127	0	0	0	0.8682638581499054	4.0
1128	0	1	1	0.659263858153843	3.0
1129	0	0	0	0.4622638581497697	0.0
1130	0	1	1	0.49026385815378654	1.0
1131	0	1	1	0.48426385815378453	1.0
1132	0	1	1	0.6222638581538307	3.0
1133	0	1	1	1.2542638581540417
1134	0	1	1	0.5792638581538163	2.0
1135	0	1	1	0.7122638581538607	4.0
1136	0	1	1	0.5282638581537993	1.0
1137	0	1	1	0.524263858153798	1.0
1138	0	1	1	0.647263858153839	3.0
1139	0	1	1	0.4592638581537762	0.0
1140	0	1	1	0.9932638581539546
1141	0	0	0	0.5932638581498135	2.0
1142	0	1	1	0.7192638581538631	4.0
1143	0	1	1	0.4422638581537705	0.0
1144	0	0	0	0.6932638581498469	4.0
1145	0	1	1	0.7272638581538657	4.0
1146	0	1	1	0.5522638581538073	2.0
1147	0	1	1	0.5042638581537913	1.0
1148	0	1	1	0.8492638581539065	4.0
1149	0	1	1	0.46126385815377685	0.0
1150	0	1	1	0.45526385815377485	0.0
1151	0	1	1	0.7482638581538728	4.0
1152	0	0	0	0.5472638581497982	2.0
1153	0	1	1	0.6612638581538437	3.0
1154	0	1	1	0.6452638581538384	3.0
1155	0	1	1	0.6212638581538303	3.0
1156	0	1	1	0.575263858153815	2.0
1157	0	1	1	1.1282638581539997
1158	0	0	0	0.7052638581498509	4.0
1159	0	1	1	0.4572638581537755	0.0
1160	0	1	1	0.5232638581537976	1.0
1161	0	0	0	0.5872638581498115	2.0
1162	0	1	1	0.563263858153811	2.0
1163	0	1	1	0.536263858153802	2.0
1164	0	0	0	0.5522638581497998	2.0
1165	0	1	1	0.596263858153822	3.0
1166	0	0	0	0.8062638581498847	4.0
1167	0	1	1	0.5622638581538106	2.0
1168	0	0	0	0.7192638581498556	4.0
1169	0	0	0	0.4622638581497697	0.0
1170	0	1	1	0.5442638581538046	2.0
1171	0	1	1	0.6062638581538253	3.0
1172	0	1	1	0.5322638581538006	2.0
1173	0	1	1	0.8392638581539031	4.0
1174	0	1	1	0.5292638581537996	1.0
1175	0	1	1	0.8402638581539035	4.0
1176	0	0	0	0.5422638581497965	2.0
1177	0	0	0	0.4612638581497694	0.0
1178	0	1	1	0.6182638581538293	3.0
1179	0	1	1	0.5252638581537983	1.0
1180	0	1	1	0.5472638581538056	2.0
1181	0	1	1	0.6402638581538367	3.0
1182	0	1	1	0.5762638581538153	2.0
1183	0	1	1	0.48726385815378553	1.0
1184	0	1	1	1.0802638581539836
1185	0	1	1	0.5582638581538093	2.0
1186	0	0	0	0.5812638581498095	2.0
1187	0	0	0	0.5022638581497831	1.0
1188	0	1	1	0.5282638581537993	1.0
1189	0	1	1	0.6692638581538464	3.0
1190	0	1	1	0.5112638581537936	1.0
1191	0	1	1	0.5232638581537976	1.0
1192	0	1	1	0.5202638581537966	1.0
1193	0	0	0	0.5802638581498092	2.0
1194	0	1	1	0.7372638581538691	4.0
1195	0	1	1	1.0222638581539643
1196	0	1	1	0.6312638581538337	3.0
1197	0	0	0	0.47526385814977407	0.0
1198	0	1	1	0.8202638581538968	4.0
1199	0	0	0	0.4942638581497804	1.0
1201	0	1	1	0.5802638581538166	2.0
1202	0	1	1	0.524263858153798	1.0
1203	0	1	1	0.671263858153847	3.0
1204	0	1	1	0.5222638581537973	1.0
1205	0	1	1	0.5352638581538016	2.0
1206	0	1	1	0.4622638581537772	0.0
1207	0	1	1	0.49426385815378787	1.0
1208	0	1	1	0.7772638581538824	4.0
1209	0	0	0	0.741263858149863	4.0
1210	0	0	0	0.7042638581498506	4.0
1211	0	1	1	1.1212638581539973
1212	0	1	1	0.5292638581537996	1.0
1213	0	1	1	0.8052638581538918	4.0
1214	0	1	1	0.5972638581538223	3.0
1216	0	1	1	1.15926385815401
1217	0	1	1	0.7992638581538898	4.0
1218	0	0	0	0.46926385814977206	0.0
1219	0	1	1	0.8962638581539222
1220	0	1	1	0.6222638581538307	3.0
1221	0	0	0	0.5272638581497915	1.0
1222	0	1	1	0.5022638581537906	1.0
1223	0	1	1	0.4712638581537802	0.0
1224	0	1	1	0.5562638581538086	2.0
1225	0	1	1	0.7902638581538868	4.0
1226	0	0	0	0.5722638581498065	2.0
1227	0	1	1	0.5552638581538083	2.0
1228	0	1	1	0.5612638581538103	2.0
1229	0	1	1	0.542263858153804	2.0
1230	0	1	1	0.5222638581537973	1.0
1231	0	1	1	0.4332638581537675	0.0
1232	0	1	1	0.7992638581538898	4.0
1233	0	1	1	0.584263858153818	2.0
1234	0	1	1	0.48226385815378386	1.0
1235	0	1	1	0.5772638581538156	2.0
1236	0	1	1	0.5532638581538076	2.0
1237	0	1	1	0.593263858153821	3.0
1238	0	1	1	0.9442638581539382
1239	0	1	1	0.5582638581538093	2.0
1240	0	1	1	0.662263858153844	3.0
1241	0	1	1	0.8152638581538951	4.0
1242	0	0	0	0.8902638581499127	4.0
1243	0	1	1	0.7062638581538587	4.0
1244	0	1	1	0.5982638581538227	3.0
1245	0	1	1	0.8602638581539102	4.0
1246	0	1	1	0.4832638581537842	1.0
1247	0	1	1	0.5732638581538143	2.0
1248	0	1	1	0.42826385815376583	0.0
1249	0	1	1	0.7432638581538711	4.0
1250	0	1	1	1.3642638581540785
1251	0	1	1	0.9552638581539419
1252	0	0	0	1.1472638581499985
1253	0	1	1	0.638263858153836	3.0
1254	0	1	1	0.49126385815378687	1.0
1255	0	1	1	0.48126385815378353	1.0
1256	0	1	1	0.4712638581537802	0.0
1257	0	1	1	1.057263858153976
1258	0	1	1	0.644263858153838	3.0
1259	0	0	0	0.5062638581497845	1.0
1260	0	1	1	0.49626385815378854	1.0
1261	0	1	1	0.6852638581538517	3.0
1262	0	1	1	0.5372638581538023	2.0
1263	0	1	1	0.47326385815378086	0.0
1264	0	1	1	1.3202638581540638
1265	0	1	1	0.49026385815378654	1.0
1266	0	1	1	0.8202638581538968	4.0
1267	0	1	1	0.4392638581537695	0.0
1268	0	0	0	1.0482638581499655
1269	0	1	1	0.551263858153807	2.0
1270	0	1	1	0.9362638581539355
1271	0	1	1	0.46426385815377785	0.0
1272	0	1	1	0.683263858153851	3.0
1273	0	1	1	0.614263858153828	3.0
1274	0	1	1	0.4442638581537712	0.0
1275	0	1	1	0.5532638581538076	2.0
1276	0	0	0	0.6052638581498175	3.0
1277	0	1	1	0.9662638581539456
1278	0	0	0	1.0372638581499618
1280	0	1	1	0.6242638581538313	3.0
1281	0	1	1	0.4542638581537745	0.0
1282	0	1	1	0.8582638581539095	4.0
1283	0	1	1	0.5072638581537923	1.0
1284	0	1	1	0.5372638581538023	2.0
1285	0	0	0	0.9022638581499167
1286	0	0	0	0.7932638581498803	4.0
1287	0	1	1	0.6512638581538404	3.0
1288	0	1	1	0.5822638581538173	2.0
1289	0	1	1	0.7202638581538634	4.0
1290	0	1	1	0.6722638581538474	3.0
1291	0	0	0	0.5582638581498018	2.0
1292	0	0	0	0.6842638581498439	3.0
1293	0	1	1	1.1182638581539963
1294	0	1	1	1.1882638581540197
1295	0	1	1	0.6042638581538247	3.0
1296	0	0	0	0.7732638581498736	4.0
1297	0	0	0	0.4822638581497764	1.0
1298	0	1	1	0.626263858153832	3.0
1299	0	0	0	0.5762638581498079	2.0
1300	0	1	1	0.8852638581539185	4.0
1301	0	0	0	0.49826385814978175	1.0
1302	0	1	1	0.7392638581538697	4.0
1303	0	1	1	0.5532638581538076	2.0
1304	0	1	1	0.5982638581538227	3.0
1305	0	1	1	0.49626385815378854	1.0
1306	0	1	1	0.623263858153831	3.0
1307	0	1	1	0.6242638581538313	3.0
1308	0	1	1	0.593263858153821	3.0
1309	0	1	1	0.9552638581539419
1310	0	0	0	0.819263858149889	4.0
1311	0	1	1	0.4512638581537735	0.0
1312	0	1	1	0.5732638581538143	2.0
1313	0	1	1	1.2382638581540364
1314	0	1	1	0.43726385815376884	0.0
1316	0	0	0	0.807263858149885	4.0
1317	0	0	0	0.6042638581498172	3.0
1318	0	1	1	0.641263858153837	3.0
1319	0	0	0	0.45126385814976605	0.0
1320	0	1	1	0.5672638581538123	2.0
1321	0	1	1	0.5172638581537956	1.0
1322	0	1	1	0.602263858153824	3.0
1323	0	1	1	0.9422638581539375
1324	0	1	1	0.7962638581538888	4.0
1325	0	1	1	0.617263858153829	3.0
1326	0	1	1	0.533263858153801	2.0
1327	0	1	1	0.7622638581538774	4.0
1328	0	1	1	0.5222638581537973	1.0
1329	0	1	1	0.5612638581538103	2.0
1330	0	1	1	0.7132638581538611	4.0
1331	0	1	1	0.638263858153836	3.0
1332	0	1	1	0.5162638581537953	1.0
1333	0	0	0	0.828263858149892	4.0
1334	0	1	1	0.5002638581537899	1.0
1335	0	1	1	0.6752638581538484	3.0
1336	0	1	1	0.4512638581537735	0.0
1337	0	1	1	0.7142638581538614	4.0
1338	0	1	1	0.602263858153824	3.0
1339	0	1	1	0.9062638581539255
1340	0	0	0	0.5182638581497885	1.0
1341	0	1	1	0.5022638581537906	1.0
1342	0	0	0	0.7332638581498603	4.0
1343	0	1	1	0.5582638581538093	2.0
1344	0	0	0	0.6942638581498473	4.0
1345	0	1	1	0.5612638581538103	2.0
1346	0	1	1	0.5652638581538116	2.0
1347	0	1	1	0.6852638581538517	3.0
1348	0	1	1	0.5252638581537983	1.0
1349	0	0	0	0.6152638581498209	3.0
1350	0	1	1	0.5042638581537913	1.0
1351	0	1	1	0.4862638581537852	1.0
1352	0	1	1	0.8642638581539115	4.0
1353	0	0	0	0.5942638581498139	3.0
1354	0	0	0	0.5872638581498115	2.0
1355	0	0	0	0.5442638581497972	2.0
1356	0	1	1	0.566263858153812	2.0
1357	0	1	1	1.258263858154043
1358	0	1	1	1.0922638581539876
1359	0	1	1	0.9712638581539472
1360	0	0	0	0.5442638581497972	2.0
1361	0	1	1	0.605263858153825	3.0
1362	0	1	1	0.6462638581538387	3.0
1363	0	1	1	0.7672638581538791	4.0
1364	0	1	1	0.533263858153801	2.0
1365	0	1	1	0.8092638581538931	4.0
1366	0	1	1	0.8312638581539005	4.0
1367	0	1	1	0.7402638581538701	4.0
1368	0	1	1	0.8962638581539222
1370	0	1	1	0.539263858153803	2.0
1371	0	1	1	0.5152638581537949	1.0
1372	0	1	1	0.49426385815378787	1.0
1373	0	1	1	0.49026385815378654	1.0
1374	0	0	0	0.5212638581497895	1.0
1375	0	1	1	0.8612638581539105	4.0
1376	0	1	1	0.647263858153839	3.0
1377	0	1	1	0.45526385815377485	0.0
1378	0	0	0	0.5132638581497868	1.0
1379	0	1	1	0.5262638581537986	1.0
1380	0	1	1	0.6212638581538303	3.0
1381	0	1	1	0.5292638581537996	1.0
1382	0	1	1	0.4892638581537862	1.0
1383	0	1	1	0.4452638581537715	0.0
1384	0	1	1	0.8432638581539045	4.0
1385	0	1	1	0.5322638581538006	2.0
1386	0	1	1	0.5412638581538036	2.0
1387	0	1	1	0.5052638581537916	1.0
1388	0	1	1	0.8782638581539162	4.0
1389	0	1	1	0.47826385815378253	1.0
1390	0	1	1	0.6092638581538263	3.0
1391	0	0	0	1.0092638581499525
1392	0	1	1	0.7062638581538587	4.0
1393	0	1	1	0.563263858153811	2.0
1394	0	1	1	0.48126385815378353	1.0
1395	0	1	1	0.4712638581537802	0.0
1396	0	1	1	0.9812638581539506
1397	0	0	0	0.5052638581497841	1.0
1398	0	1	1	0.6212638581538303	3.0
1399	0	1	1	0.7482638581538728	4.0
1400	0	1	1	0.59026385815382	2.0
1401	0	0	0	0.5902638581498125	2.0
1402	0	1	1	0.5092638581537929	1.0
1403	0	1	1	0.7752638581538818	4.0
1404	0	1	1	0.572263858153814	2.0
1405	0	1	1	0.4592638581537762	0.0
1406	0	1	1	0.48226385815378386	1.0
1407	0	1	1	0.4502638581537732	0.0
1408	0	1	1	0.5202638581537966	1.0
1409	0	1	1	0.7422638581538707	4.0
1410	0	1	1	0.674263858153848	3.0
1411	0	1	1	0.5822638581538173	2.0
1412	0	1	1	0.9392638581539365
1413	0	1	1	0.695263858153855	4.0
1414	0	0	0	0.9982638581499488
1415	0	1	1	0.686263858153852	3.0
1416	0	0	0	0.6312638581498262	3.0
1417	0	1	1	0.8012638581538905	4.0
1418	0	1	1	0.539263858153803	2.0
1419	0	1	1	0.7862638581538854	4.0
1420	0	1	1	0.9542638581539415
1421	0	0	0	0.8332638581498937	4.0
1422	0	1	1	0.5342638581538013	2.0
1423	0	0	0	0.49226385814977974	1.0
1424	0	1	1	0.48826385815378587	1.0
1425	0	1	1	0.5022638581537906	1.0
1426	0	0	0	0.5022638581497831	1.0
1427	0	0	0	0.9202638581499227
1428	0	1	1	0.572263858153814	2.0
1429	0	1	1	0.45526385815377485	0.0
1430	0	1	1	0.7712638581538804	4.0
1431	0	1	1	0.5342638581538013	2.0
1432	0	1	1	0.581263858153817	2.0
1433	0	1	1	0.9262638581539322
1434	0	1	1	0.4592638581537762	0.0
1435	0	0	0	0.6052638581498175	3.0
1436	0	1	1	0.7962638581538888	4.0
1437	0	1	1	0.5622638581538106	2.0
1438	0	0	0	0.5092638581497855	1.0
1439	0	0	0	0.4672638581497714	0.0
1440	0	1	1	0.7332638581538677	4.0
1441	0	0	0	0.6022638581498165	3.0
1442	0	1	1	0.686263858153852	3.0
1443	0	1	1	0.602263858153824	3.0
1444	0	1	1	0.7152638581538617	4.0
1445	0	1	1	1.1002638581539903
1446	0	0	0	0.8872638581499117	4.0
1447	0	1	1	1.2092638581540267
1448	0	1	1	0.671263858153847	3.0
1449	0	0	0	0.44226385814976305	0.0
1450	0	1	1	0.8682638581539128	4.0
1451	0	1	1	0.5292638581537996	1.0
1452	0	1	1	0.7682638581538794	4.0
1453	0	1	1	0.5832638581538176	2.0
1454	0	1	1	0.48426385815378453	1.0
1455	0	0	0	1.2132638581500206
1456	0	1	1	0.5072638581537923	1.0
1457	0	1	1	0.662263858153844	3.0
1458	0	1	1	0.8212638581538971	4.0
1459	0	0	0	0.6192638581498222	3.0
1460	0	1	1	0.5222638581537973	1.0
1461	0	1	1	0.611263858153827	3.0
1462	0	0	0	0.5492638581497988	2.0
1463	0	1	1	0.6482638581538394	3.0
1464	0	1	1	0.9412638581539372
1465	0	1	1	0.5322638581538006	2.0
1466	0	1	1	0.6612638581538437	3.0
1467	0	1	1	0.6122638581538273	3.0
1468	0	1	1	0.9472638581539392
1469	0	1	1	0.5162638581537953	1.0
1470	0	1	1	0.9362638581539355
1471	0	1	1	0.7402638581538701	4.0
1472	0	1	1	0.6432638581538377	3.0
1473	0	0	0	0.6402638581498292	3.0
1474	0	1	1	0.4742638581537812	0.0
1475	0	1	1	0.8022638581538908	4.0
1476	0	1	1	0.5012638581537903	1.0
1477	0	1	1	0.7372638581538691	4.0
1478	0	1	1	0.6222638581538307	3.0
1479	0	1	1	0.5092638581537929	1.0
1480	0	1	1	0.6282638581538327	3.0
1481	0	1	1	0.7972638581538891	4.0
1482	0	1	1	0.44926385815377284	0.0
1483	0	1	1	0.551263858153807	2.0
1484	0	1	1	0.5702638581538133	2.0
1485	0	0	0	0.5512638581497995	2.0
1486	0	1	1	0.5882638581538193	2.0
1487	0	0	0	0.5442638581497972	2.0
1488	0	1	1	0.4652638581537782	0.0
1489	0	1	1	0.7712638581538804	4.0
1490	0	1	1	0.554263858153808	2.0
1491	0	1	1	0.47826385815378253	1.0
1492	0	1	1	0.4892638581537862	1.0
1493	0	1	1	0.48826385815378587	1.0
1494	0	1	1	0.7182638581538627	4.0
1495	0	1	1	0.6072638581538257	3.0
1496	0	1	1	0.6692638581538464	3.0
1497	0	1	1	0.5442638581538046	2.0
1498	0	1	1	0.8872638581539192	4.0
1499	0	1	1	0.4662638581537785	0.0
1500	0	1	1	0.5502638581538066	2.0
1501	0	1	1	0.5492638581538063	2.0
1502	0	1	1	0.8492638581539065	4.0
1503	0	1	1	0.4602638581537765	0.0
1504	0	0	0	0.4932638581497801	1.0
1505	0	0	0	0.4942638581497804	1.0
1506	0	1	1	0.5822638581538173	2.0
1507	0	1	1	0.4742638581537812	0.0
1508	0	1	1	0.677263858153849	3.0
1509	0	1	1	0.7542638581538748	4.0
1510	0	1	1	0.5682638581538126	2.0
1511	0	1	1	0.5672638581538123	2.0
1512	0	0	0	0.5242638581497905	1.0
1513	0	1	1	0.545263858153805	2.0
1514	0	1	1	0.9062638581539255
1515	0	1	1	0.4652638581537782	0.0
1516	0	1	1	0.7282638581538661	4.0
1517	0	1	1	0.5502638581538066	2.0
1518	0	1	1	0.4892638581537862	1.0
1519	0	0	0	0.8392638581498957	4.0
1520	0	1	1	0.5322638581538006	2.0
1521	0	0	0	0.8082638581498853	4.0
1522	0	0	0	0.6262638581498245	3.0
1523	0	1	1	0.6212638581538303	3.0
1524	0	1	1	0.6402638581538367	3.0
1525	0	1	1	0.6582638581538427	3.0
1526	0	1	1	0.5702638581538133	2.0
1527	0	1	1	0.6222638581538307	3.0
1528	0	1	1	1.0802638581539836
1529	0	1	1	0.5312638581538003	2.0
1530	0	1	1	0.557263858153809	2.0
1531	0	1	1	0.9572638581539425
1532	0	0	0	1.319263858150056
1533	0	1	1	0.44626385815377184	0.0
1534	0	1	1	0.8962638581539222
1535	0	0	0	0.6132638581498202	3.0
1536	0	1	1	0.7372638581538691	4.0
1537	0	1	1	0.8352638581539018	4.0
1538	0	1	1	0.4602638581537765	0.0
1539	0	1	1	1.1632638581540113
1540	0	0	0	0.4932638581497801	1.0
1541	0	1	1	0.575263858153815	2.0
1542	0	1	1	0.686263858153852	3.0
1543	0	1	1	0.8632638581539112	4.0
1544	0	1	1	0.5532638581538076	2.0
1545	0	0	0	0.48326385814977674	1.0
1546	0	1	1	0.5552638581538083	2.0
1547	0	1	1	0.4442638581537712	0.0
1548	0	0	0	0.5122638581497865	1.0
1549	0	1	1	0.9112638581539272
1550	0	1	1	0.6612638581538437	3.0
1551	0	1	1	0.659263858153843	3.0
1552	0	1	1	0.4572638581537755	0.0
1553	0	0	0	0.7432638581498636	4.0
1554	0	1	1	0.4722638581537805	0.0
1555	0	1	1	0.6912638581538537	4.0
1556	0	1	1	1.3112638581540608
1557	0	1	1	0.596263858153822	3.0
1558	0	1	1	0.4892638581537862	1.0
1559	0	1	1	1.3922638581540878
1560	0	1	1	0.8452638581539051	4.0
1561	0	1	1	0.5322638581538006	2.0
1562	0	1	1	0.4532638581537742	0.0
1563	0	1	1	0.49026385815378654	1.0
1564	0	0	0	0.4492638581497654	0.0
1565	0	1	1	0.5122638581537939	1.0
1566	0	1	1	0.6692638581538464	3.0
1567	0	1	1	0.7642638581538781	4.0
1568	0	1	1	0.5972638581538223	3.0
1569	0	1	1	0.6512638581538404	3.0
1570	0	1	1	0.7742638581538814	4.0
1571	0	1	1	0.5502638581538066	2.0
1572	0	1	1	0.46426385815377785	0.0
1573	0	1	1	0.578263858153816	2.0
1574	0	1	1	0.5232638581537976	1.0
1575	0	1	1	0.6062638581538253	3.0
1576	0	0	0	0.5262638581497912	1.0
1577	0	1	1	0.9532638581539412
1578	0	0	0	0.5782638581498085	2.0
1579	0	1	1	0.8992638581539232
1580	0	1	1	0.563263858153811	2.0
1581	0	1	1	0.7252638581538651	4.0
1582	0	0	0	0.4932638581497801	1.0
1583	0	0	0	1.0762638581499748
1584	0	1	1	0.9072638581539259
1585	0	1	1	0.5252638581537983	1.0
1586	0	1	1	0.8312638581539005	4.0
1587	0	1	1	0.4742638581537812	0.0
1588	0	0	0	0.6332638581498269	3.0
1589	0	1	1	1.240263858154037
1590	0	0	0	0.729263858149859	4.0
1591	0	1	1	0.47826385815378253	1.0
1592	0	1	1	0.9022638581539242
1593	0	1	1	0.8842638581539182	4.0
1594	0	1	1	0.6032638581538243	3.0
1595	0	1	1	0.5942638581538213	3.0
1596	0	1	1	0.8452638581539051	4.0
1597	0	1	1	0.5822638581538173	2.0
1598	0	1	1	0.47926385815378286	1.0
1599	0	1	1	0.9152638581539285
1600	0	1	1	0.5252638581537983	1.0
1601	0	1	1	0.5642638581538113	2.0
1602	0	1	1	0.46726385815377885	0.0
1603	0	1	1	0.49126385815378687	1.0
1604	0	1	1	0.8972638581539225
1605	0	1	1	0.5162638581537953	1.0
1606	0	1	1	0.5342638581538013	2.0
1607	0	1	1	0.8162638581538955	4.0
1608	0	1	1	0.5092638581537929	1.0
1609	0	0	0	0.6732638581498402	3.0
1610	0	1	1	0.5312638581538003	2.0
1611	0	1	1	0.5232638581537976	1.0
1612	0	0	0	0.4522638581497664	0.0
1613	0	1	1	0.5712638581538136	2.0
1614	0	1	1	1.2052638581540254
1615	0	1	1	0.7132638581538611	4.0
1616	0	1	1	0.5102638581537933	1.0
1617	0	1	1	0.7962638581538888	4.0
1618	0	1	1	0.6612638581538437	3.0
1619	0	1	1	0.4362638581537685	0.0
1620	0	1	1	0.6782638581538494	3.0
1621	0	1	1	0.7162638581538621	4.0
1622	0	1	1	0.5122638581537939	1.0
1623	0	1	1	0.7362638581538687	4.0
1624	0	1	1	0.4982638581537892	1.0
1625	0	0	0	1.385263858150078
1626	0	0	0	0.5592638581498022	2.0
1627	0	1	1	1.003263858153958
1628	0	1	1	0.4722638581537805	0.0
1629	0	1	1	0.524263858153798	1.0
1630	0	1	1	0.5742638581538146	2.0
1631	0	1	1	0.5462638581538053	2.0
1632	0	1	1	0.4922638581537872	1.0
1633	0	0	0	0.6682638581498386	3.0
1634	0	1	1	0.5922638581538207	2.0
1635	0	1	1	0.46726385815377885	0.0
1636	0	0	0	0.5532638581498002	2.0
1637	0	1	1	0.4482638581537725	0.0
1638	0	0	0	0.5302638581497925	2.0
1639	0	1	1	0.629263858153833	3.0
1640	0	1	1	0.43426385815376783	0.0
1641	0	1	1	0.9122638581539275
1642	0	1	1	0.4722638581537805	0.0
1643	0	0	0	0.4592638581497687	0.0
1644	0	1	1	1.3432638581540715
1645	0	1	1	0.62026385815383	3.0
1646	0	1	1	0.5312638581538003	2.0
1647	0	1	1	0.5262638581537986	1.0
1648	0	1	1	0.56026385815381	2.0
1649	0	0	0	0.5842638581498105	2.0
1650	0	1	1	0.65026385815384	3.0
1651	0	1	1	0.4832638581537842	1.0
1652	0	0	0	0.5982638581498152	3.0
1653	0	1	1	0.62026385815383	3.0
1654	0	1	1	0.6972638581538557	4.0
1655	0	1	1	0.9882638581539529
1656	0	1	1	0.6702638581538467	3.0
1657	0	1	1	0.8062638581538921	4.0
1658	0	1	1	0.5192638581537963	1.0
1659	0	1	1	0.5442638581538046	2.0
1660	0	1	1	0.632263858153834	3.0
1661	0	1	1	0.6222638581538307	3.0
1662	0	0	0	0.5302638581497925	2.0
1663	0	1	1	0.5922638581538207	2.0
1664	0	1	1	0.7012638581538571	4.0
1665	0	0	0	0.5072638581497848	1.0
1666	0	1	1	0.545263858153805	2.0
1667	0	0	0	0.5862638581498112	2.0
1668	0	1	1	0.674263858153848	3.0
1669	0	1	1	1.096263858153989
1670	0	1	1	0.48426385815378453	1.0
1671	0	0	0	0.8052638581498843	4.0
1672	0	1	1	0.6792638581538497	3.0
1673	0	1	1	0.671263858153847	3.0
1674	0	1	1	0.5152638581537949	1.0
1675	0	1	1	0.4662638581537785	0.0
1676	0	0	0	0.4492638581497654	0.0
1677	0	1	1	0.5122638581537939	1.0
1678	0	1	1	0.6222638581538307	3.0
1679	0	1	1	0.6312638581538337	3.0
1680	0	1	1	0.7672638581538791	4.0
1681	0	1	1	0.7182638581538627	4.0
1682	0	1	1	1.3362638581540691
1683	0	0	0	0.46026385814976906	0.0
1684	0	1	1	0.6102638581538267	3.0
1685	0	1	1	0.8352638581539018	4.0
1686	0	1	1	1.0502638581539736
1687	0	1	1	0.47026385815377986	0.0
1688	0	1	1	0.7182638581538627	4.0
1689	0	1	1	1.2572638581540427
1690	0	1	1	0.7652638581538784	4.0
1691	0	1	1	0.48426385815378453	1.0
1692	0	1	1	0.6942638581538547	4.0
1693	0	1	1	0.6662638581538454	3.0
1694	0	0	0	0.7492638581498656	4.0
1695	0	1	1	0.5792638581538163	2.0
1696	0	1	1	0.7262638581538654	4.0
1697	0	1	1	0.6452638581538384	3.0
1698	0	0	0	0.4882638581497784	1.0
1699	0	1	1	0.542263858153804	2.0
1700	0	1	1	0.5472638581538056	2.0
1701	0	0	0	0.738263858149862	4.0
1702	0	1	1	0.5172638581537956	1.0
1703	0	1	1	0.48226385815378386	1.0
1704	0	0	0	0.6852638581498443	3.0
1705	0	1	1	0.6152638581538283	3.0
1706	0	1	1	0.575263858153815	2.0
1707	0	1	1	0.575263858153815	2.0
1708	0	0	0	0.9482638581499321
1709	0	1	1	0.5852638581538183	2.0
1710	0	1	1	0.545263858153805	2.0
1711	0	0	0	0.5912638581498129	2.0
1712	0	1	1	0.8272638581538991	4.0
1713	0	1	1	0.7872638581538858	4.0
1714	0	1	1	0.7472638581538724	4.0
1715	0	1	1	0.6272638581538323	3.0
1716	0	1	1	0.4952638581537882	1.0
1717	0	1	1	0.557263858153809	2.0
1718	0	1	1	0.692263858153854	4.0
1719	0	1	1	0.5122638581537939	1.0
1720	0	1	1	0.6842638581538514	3.0
1721	0	1	1	0.8432638581539045	4.0
1722	0	1	1	0.5822638581538173	2.0
1723	0	0	0	0.6192638581498222	3.0
1724	0	1	1	0.7782638581538828	4.0
1725	0	1	1	0.7442638581538714	4.0
1726	0	1	1	0.596263858153822	3.0
1727	0	1	1	0.6312638581538337	3.0
1728	0	1	1	0.7992638581538898	4.0
1729	0	1	1	0.668263858153846	3.0
1730	0	1	1	0.5642638581538113	2.0
1731	0	0	0	0.47426385814977373	0.0
1732	0	1	1	0.47826385815378253	1.0
1733	0	1	1	0.6752638581538484	3.0
1734	0	1	1	0.527263858153799	1.0
1735	0	1	1	1.0432638581539713
1736	0	1	1	0.5202638581537966	1.0
1737	0	1	1	0.671263858153847	3.0
1738	0	1	1	0.8482638581539061	4.0
1739	0	1	1	0.5192638581537963	1.0
1740	0	1	1	0.6642638581538447	3.0
1741	0	1	1	0.578263858153816	2.0
1742	0	1	1	0.47926385815378286	1.0
1743	0	1	1	0.5372638581538023	2.0
1744	0	0	0	0.4872638581497781	1.0
1745	0	1	1	0.7602638581538768	4.0
1746	0	1	1	0.5832638581538176	2.0
1747	0	1	1	0.5742638581538146	2.0
1748	0	1	1	0.5322638581538006	2.0
1749	0	1	1	0.8612638581539105	4.0
1750	0	1	1	0.5832638581538176	2.0
1751	0	1	1	0.5142638581537946	1.0
1752	0	0	0	0.7552638581498676	4.0
1753	0	0	0	0.6002638581498159	3.0
1754	0	1	1	0.6602638581538434	3.0
1755	0	1	1	0.6452638581538384	3.0
1756	0	0	0	0.6272638581498249	3.0
1757	0	1	1	0.5622638581538106	2.0
1758	0	1	1	0.5132638581537943	1.0
1759	0	1	1	1.18926385815402
1760	0	1	1	0.611263858153827	3.0
1761	0	1	1	0.6882638581538527	3.0
1762	0	1	1	0.5222638581537973	1.0
1763	0	1	1	0.5172638581537956	1.0
1765	0	1	1	0.5062638581537919	1.0
1766	0	1	1	0.4692638581537795	0.0
1767	0	1	1	0.617263858153829	3.0
1768	0	1	1	0.626263858153832	3.0
1769	0	1	1	0.5012638581537903	1.0
1770	0	1	1	0.683263858153851	3.0
1771	0	1	1	0.5742638581538146	2.0
1772	0	1	1	0.533263858153801	2.0
1773	0	1	1	0.5052638581537916	1.0
1774	0	1	1	0.6182638581538293	3.0
1775	0	1	1	0.6212638581538303	3.0
1776	0	0	0	0.48926385814977874	1.0
1777	0	1	1	0.6962638581538554	4.0
1778	0	1	1	0.49626385815378854	1.0
1779	0	0	0	0.5332638581497935	2.0
1780	0	0	0	0.5302638581497925	2.0
1781	0	1	1	0.7132638581538611	4.0
1782	0	1	1	1.00926385815396
1783	0	1	1	0.6192638581538297	3.0
1784	0	1	1	0.605263858153825	3.0
1785	0	1	1	0.7052638581538584	4.0
1786	0	1	1	0.47826385815378253	1.0
1787	0	0	0	0.5332638581497935	2.0
1788	0	1	1	0.6192638581538297	3.0
1789	0	1	1	0.7652638581538784	4.0
1790	0	1	1	0.5592638581538096	2.0
1791	0	1	1	0.6882638581538527	3.0
1792	0	1	1	0.5222638581537973	1.0
1793	0	0	0	0.7102638581498526	4.0
1794	0	1	1	0.5742638581538146	2.0
1795	0	0	0	0.5062638581497845	1.0
1796	0	0	0	0.5792638581498089	2.0
1797	0	1	1	0.5372638581538023	2.0
1798	0	1	1	1.021263858153964
1799	0	1	1	0.6032638581538243	3.0
1800	0	1	1	1.1932638581540214
1801	0	1	1	0.5672638581538123	2.0
1802	0	1	1	0.48226385815378386	1.0
1803	0	1	1	0.46726385815377885	0.0
1804	0	0	0	1.0542638581499675
1805	0	1	1	0.49026385815378654	1.0
1806	0	0	0	0.8092638581498857	4.0
1807	0	1	1	0.5122638581537939	1.0
1808	0	0	0	0.5132638581497868	1.0
1809	0	0	0	0.82226385814989	4.0
1810	0	1	1	0.7072638581538591	4.0
1811	0	1	1	0.9912638581539539
1812	0	1	1	0.5672638581538123	2.0
1813	0	1	1	0.7132638581538611	4.0
1814	0	1	1	0.6222638581538307	3.0
1815	0	0	0	0.5372638581497948	2.0
1816	0	1	1	0.4542638581537745	0.0
1817	0	1	1	0.8412638581539038	4.0
1818	0	1	1	0.5102638581537933	1.0
1819	0	0	0	0.5242638581497905	1.0
1820	0	1	1	0.6392638581538364	3.0
1821	0	1	1	1.0852638581539853
1822	0	1	1	0.5052638581537916	1.0
1823	0	1	1	0.5502638581538066	2.0
1824	0	1	1	0.536263858153802	2.0
1825	0	0	0	0.831263858149893	4.0
1826	0	1	1	0.5952638581538217	3.0
1827	0	1	1	0.8162638581538955	4.0
1828	0	1	1	0.7772638581538824	4.0
1829	0	1	1	0.8342638581539015	4.0
1830	0	1	1	1.0142638581539616
1831	0	1	1	0.6092638581538263	3.0
1832	0	0	0	0.7032638581498503	4.0
1833	0	1	1	0.6522638581538407	3.0
1834	0	1	1	0.7662638581538788	4.0
1835	0	1	1	0.5082638581537926	1.0
1836	0	1	1	0.5882638581538193	2.0
1837	0	1	1	0.6372638581538357	3.0
1838	0	1	1	0.629263858153833	3.0
1839	0	0	0	1.0312638581499598
1840	0	0	0	0.5212638581497895	1.0
1841	0	0	0	1.3812638581500767
1842	0	1	1	1.0652638581539786
1843	0	1	1	1.012263858153961
1844	0	1	1	0.5212638581537969	1.0
1845	0	0	0	0.9012638581499164
1846	0	1	1	0.557263858153809	2.0
1847	0	1	1	0.48826385815378587	1.0
1848	0	1	1	0.4772638581537822	1.0
1849	0	1	1	0.5352638581538016	2.0
1850	0	1	1	0.602263858153824	3.0
1851	0	1	1	0.8272638581538991	4.0
1852	0	1	1	0.5972638581538223	3.0
1853	0	0	0	0.4942638581497804	1.0
1854	0	0	0	0.46626385814977106	0.0
1855	0	1	1	0.5462638581538053	2.0
1856	0	1	1	0.674263858153848	3.0
1857	0	1	1	0.6632638581538444	3.0
1858	0	1	1	0.5052638581537916	1.0
1859	0	1	1	0.44026385815376984	0.0
1860	0	1	1	0.668263858153846	3.0
1861	0	1	1	0.665263858153845	3.0
1862	0	1	1	0.584263858153818	2.0
1863	0	1	1	0.527263858153799	1.0
1864	0	1	1	0.8382638581539028	4.0
1865	0	1	1	0.48426385815378453	1.0
1866	0	1	1	0.4972638581537889	1.0
1867	0	1	1	0.5402638581538033	2.0
1868	0	0	0	0.5042638581497838	1.0
1869	0	1	1	0.7022638581538574	4.0
1870	0	1	1	0.5172638581537956	1.0
1871	0	1	1	0.43426385815376783	0.0
1872	0	1	1	1.1062638581539923
1873	0	1	1	0.49426385815378787	1.0
1874	0	1	1	0.46726385815377885	0.0
1875	0	1	1	0.5012638581537903	1.0
1876	0	1	1	0.47326385815378086	0.0
1877	0	1	1	0.4572638581537755	0.0
1878	0	1	1	0.8382638581539028	4.0
1879	0	0	0	0.5992638581498155	3.0
1880	0	1	1	0.8892638581539198	4.0
1881	0	1	1	0.6012638581538237	3.0
1882	0	1	1	0.5232638581537976	1.0
1883	0	1	1	0.4982638581537892	1.0
1884	0	1	1	0.4592638581537762	0.0
1885	0	1	1	0.9532638581539412
1886	0	1	1	0.7002638581538567	4.0
1887	0	1	1	0.4542638581537745	0.0
1888	0	1	1	0.49126385815378687	1.0
1889	0	0	0	0.5752638581498075	2.0
1890	0	0	0	0.5972638581498149	3.0
1891	0	1	1	0.5412638581538036	2.0
1892	0	1	1	0.6372638581538357	3.0
1893	0	1	1	0.9612638581539439
1894	0	1	1	0.4742638581537812	0.0
1895	0	1	1	0.5822638581538173	2.0
1896	0	1	1	0.5302638581538	2.0
1897	0	0	0	0.4962638581497811	1.0
1898	0	1	1	0.596263858153822	3.0
1899	0	1	1	0.8002638581538901	4.0
1900	0	1	1	0.6972638581538557	4.0
1901	0	0	0	1.196263858150015
1902	0	0	0	0.7542638581498673	4.0
1903	0	1	1	1.2392638581540367
1904	0	1	1	0.5412638581538036	2.0
1905	0	1	1	0.5262638581537986	1.0
1906	0	1	1	0.4982638581537892	1.0
1907	0	1	1	0.4772638581537822	1.0
1908	0	1	1	0.5742638581538146	2.0
1909	0	0	0	0.7012638581498496	4.0
1910	0	1	1	0.5002638581537899	1.0
1911	0	1	1	0.4802638581537832	1.0
1912	0	1	1	0.7852638581538851	4.0
1913	0	0	0	0.46026385814976906	0.0
1914	0	1	1	0.46126385815377685	0.0
1915	0	1	1	0.6102638581538267	3.0
1916	0	1	1	0.5132638581537943	1.0
1917	0	1	1	0.5352638581538016	2.0
1918	0	1	1	0.9222638581539309
1919	0	1	1	0.4772638581537822	1.0
1920	0	1	1	1.183263858154018
1921	0	1	1	0.5942638581538213	3.0
1922	0	1	1	0.9732638581539479
1923	0	0	0	0.5112638581497861	1.0
1924	0	1	1	0.5772638581538156	2.0
1925	0	1	1	0.8102638581538935	4.0
1926	0	1	1	0.5142638581537946	1.0
1927	0	1	1	0.4662638581537785	0.0
1928	0	1	1	0.656263858153842	3.0
1929	0	1	1	0.6182638581538293	3.0
1930	0	1	1	0.5942638581538213	3.0
1931	0	1	1	0.5532638581538076	2.0
1932	0	1	1	0.5682638581538126	2.0
1933	0	1	1	0.6912638581538537	4.0
1934	0	0	0	0.6832638581498436	3.0
1935	0	1	1	0.5472638581538056	2.0
1936	0	1	1	0.7472638581538724	4.0
1937	0	1	1	0.9672638581539459
1938	0	1	1	0.662263858153844	3.0
1939	0	1	1	0.5202638581537966	1.0
1940	0	1	1	0.6612638581538437	3.0
1941	0	1	1	0.6752638581538484	3.0
1942	0	1	1	0.47026385815377986	0.0
1943	0	1	1	0.5222638581537973	1.0
1944	0	1	1	0.46726385815377885	0.0
1945	0	1	1	0.4452638581537715	0.0
1946	0	1	1	0.5972638581538223	3.0
1947	0	1	1	0.6272638581538323	3.0
1948	0	1	1	0.536263858153802	2.0
1949	0	1	1	0.7042638581538581	4.0
1950	0	1	1	1.0282638581539663
1951	0	1	1	0.587263858153819	2.0
1952	0	1	1	0.68026385815385	3.0
1953	0	1	1	0.5222638581537973	1.0
1954	0	1	1	0.4862638581537852	1.0
1955	0	1	1	0.5762638581538153	2.0
1956	0	1	1	0.5092638581537929	1.0
1957	0	1	1	0.5562638581538086	2.0
1958	0	1	1	0.9222638581539309
1959	0	0	0	0.6852638581498443	3.0
1960	0	1	1	0.659263858153843	3.0
1961	0	1	1	0.5502638581538066	2.0
1962	0	1	1	0.6902638581538534	4.0
1963	0	1	1	0.6932638581538544	4.0
1964	0	1	1	0.9452638581539385
1965	0	0	0	0.49526385814978074	1.0
1966	0	1	1	0.557263858153809	2.0
1967	0	1	1	0.8642638581539115	4.0
1968	0	1	1	0.5292638581537996	1.0
1969	0	1	1	0.6902638581538534	4.0
1970	0	1	1	0.46126385815377685	0.0
1971	0	1	1	0.6062638581538253	3.0
1972	0	1	1	0.5182638581537959	1.0
1973	0	1	1	0.7752638581538818	4.0
1974	0	1	1	0.7932638581538878	4.0
1975	0	1	1	0.5232638581537976	1.0
1976	0	1	1	0.6852638581538517	3.0
1977	0	1	1	0.4972638581537889	1.0
1978	0	1	1	0.6342638581538347	3.0
1979	0	1	1	0.5792638581538163	2.0
1980	0	0	0	0.4582638581497684	0.0
1981	0	0	0	0.6802638581498426	3.0
1982	0	1	1	1.1252638581539987
1983	0	1	1	0.6162638581538287	3.0
1984	0	0	0	0.5312638581497928	2.0
1985	0	1	1	0.6642638581538447	3.0
1986	0	0	0	1.2162638581500216
1987	0	1	1	0.8552638581539085	4.0
1988	0	0	0	0.885263858149911	4.0
1989	0	0	0	0.4732638581497734	0.0
1990	0	1	1	0.5132638581537943	1.0
1992	0	1	1	0.5552638581538083	2.0
1993	0	1	1	0.5822638581538173	2.0
1994	0	0	0	0.5182638581497885	1.0
1995	0	0	0	0.5342638581497938	2.0
1996	0	1	1	0.48726385815378553	1.0
1997	0	1	1	1.003263858153958
1998	0	1	1	1.0712638581539806
1999	0	0	0	0.5532638581498002	2.0
2000	0	1	1	0.6132638581538277	3.0
2001	0	1	1	0.539263858153803	2.0
2002	0	0	0	0.5232638581497902	1.0
2004	0	1	1	0.683263858153851	3.0
2005	0	1	1	1.018263858153963
2006	0	0	0	0.8112638581498863	4.0
2007	0	1	1	0.5382638581538026	2.0
2008	0	0	0	0.8242638581498907	4.0
2009	0	1	1	0.6402638581538367	3.0
2010	0	1	1	0.7142638581538614	4.0
2011	0	1	1	0.7662638581538788	4.0
2012	0	0	0	0.5142638581497871	1.0
2013	0	1	1	0.6072638581538257	3.0
2014	0	1	1	0.5742638581538146	2.0
[truncated: 37,704 more rows]
