# Supplementary material for: Catecholaminergic neuromodulation and selective attention jointly shape perceptual decision-making
Source: eLife. 2023 Dec 1;12:RP87022. doi: 10.7554/eLife.87022 (PMC10691802; doi:10.7554/eLife.87022)
Supplement: Figure 2—figure supplement 2—source data 1. [file elife-87022-fig2-figsupp2-data1.zip › empirical_data.csv]

	subject	response	correct	RT	rt_bin
0	1	1.0	1.0	1.02539059375
2	1	1.0	0.0	1.0508759702
3	1	1.0	1.0	0.925392435074	4.0
4	1	1.0	0.0	1.0752731567899998
5	1	1.0	1.0	0.825459779084	3.0
6	1	0.0	1.0	0.8749970191750001	4.0
7	1	0.0	1.0	1.05051313963
8	1	1.0	1.0	1.0754216698
10	1	1.0	0.0	1.2754013851000001
11	1	1.0	1.0	0.7249925366159999	1.0
12	1	1.0	1.0	0.975301259554	4.0
13	1	1.0	1.0	0.825358657417	3.0
14	1	0.0	1.0	0.8250706870640001	3.0
15	1	0.0	1.0	0.925220679172	4.0
16	1	0.0	1.0	0.824940285394	3.0
17	1	0.0	1.0	0.675793676786	1.0
18	1	1.0	1.0	0.8753803759350001	4.0
19	1	1.0	0.0	1.05033595032
20	1	0.0	1.0	0.825516829816	3.0
21	1	0.0	1.0	0.725059246732	1.0
22	1	0.0	1.0	0.8002735416519999	3.0
23	1	1.0	1.0	0.750093650739	2.0
24	1	1.0	1.0	0.675400660642	1.0
25	1	0.0	1.0	1.20039989846
26	1	0.0	1.0	0.750023922068	2.0
27	1	1.0	1.0	0.800387944968	3.0
28	1	0.0	1.0	0.900379160968	4.0
29	1	0.0	1.0	1.35033435049
30	1	1.0	1.0	0.925170269264	4.0
31	1	0.0	1.0	0.77529316982	2.0
32	1	1.0	1.0	0.72495631393	1.0
33	1	1.0	1.0	0.900313960134	4.0
34	1	1.0	1.0	0.875797540539	4.0
35	1	0.0	1.0	0.800361985381	3.0
36	1	0.0	1.0	0.725368648844	2.0
37	1	0.0	1.0	1.12531691077
38	1	0.0	1.0	1.12539478955
39	1	0.0	0.0	1.20056531539
40	1	1.0	1.0	0.800225244737	3.0
41	1	1.0	1.0	1.02538606592	4.0
43	1	0.0	1.0	1.02522155455	4.0
44	1	0.0	1.0	0.7504739889409999	2.0
45	1	0.0	1.0	0.850319710484	3.0
46	1	0.0	1.0	0.8754135800660001	4.0
47	1	0.0	1.0	1.02529158508	4.0
48	1	0.0	1.0	1.17491089974
49	1	0.0	0.0	1.07555418446
51	1	1.0	1.0	1.3504659595800002
52	1	1.0	0.0	0.8756339347419999	4.0
53	1	1.0	1.0	1.0257558391700001
54	1	0.0	1.0	0.724822591848	1.0
55	1	0.0	1.0	0.925324517539	4.0
56	1	0.0	1.0	0.8750435049549999	4.0
57	1	0.0	1.0	0.850198364486	3.0
58	1	0.0	1.0	1.02552039171
59	1	0.0	1.0	0.774917661307	2.0
60	1	0.0	1.0	1.00019952663	4.0
62	1	0.0	0.0	0.850489051543	4.0
63	1	1.0	1.0	0.700499058061	1.0
64	1	0.0	0.0	0.900397876023	4.0
65	1	0.0	1.0	0.7752331005320001	2.0
66	1	0.0	0.0	0.850575382279	4.0
67	1	0.0	1.0	0.77547367954	3.0
70	1	1.0	1.0	0.650329430238	1.0
71	1	1.0	1.0	0.7003734860809999	1.0
72	1	1.0	1.0	0.725387062044	2.0
74	1	0.0	0.0	0.9504377058869999	4.0
75	1	1.0	1.0	0.925539740663	4.0
76	1	0.0	1.0	0.85064903507	4.0
77	1	0.0	1.0	0.775296188378	2.0
78	1	1.0	1.0	0.7252325119149999	2.0
79	1	1.0	1.0	1.00040478852	4.0
80	1	1.0	1.0	1.07556324013
81	1	0.0	1.0	0.7253617061609999	2.0
82	1	1.0	1.0	0.825520753941	3.0
83	1	0.0	1.0	0.900301885904	4.0
84	1	1.0	1.0	0.7752660028049999	2.0
85	1	0.0	1.0	0.700316737206	1.0
86	1	0.0	1.0	1.0003912050100001	4.0
87	1	1.0	1.0	0.675296822272	1.0
88	1	1.0	1.0	0.650400970044	1.0
89	1	1.0	0.0	0.900369199728	4.0
90	1	1.0	0.0	0.900421420767	4.0
91	1	0.0	1.0	0.6500764751470001	0.0
92	1	1.0	1.0	1.1755049517899998
93	1	0.0	1.0	0.825281080499	3.0
94	1	0.0	1.0	1.05030546289
96	1	0.0	1.0	0.750323966651	2.0
97	1	1.0	1.0	1.1503193180700002
98	1	0.0	1.0	0.7003233780310001	1.0
99	1	0.0	1.0	1.10036883751
100	1	1.0	1.0	1.10657257623
101	1	1.0	0.0	1.27526887043
102	1	0.0	1.0	1.02546032242
103	1	1.0	1.0	0.750245786017	2.0
104	1	0.0	1.0	1.05017415566
105	1	0.0	1.0	0.9252448276240001	4.0
106	1	1.0	1.0	0.9752906946050001	4.0
107	1	1.0	1.0	0.850524670517	4.0
108	1	0.0	1.0	0.77547005727	3.0
109	1	1.0	1.0	1.0504035660100002
110	1	0.0	1.0	1.3252697609100001
111	1	0.0	1.0	0.77497863616	2.0
113	1	1.0	1.0	0.7255123321670001	2.0
114	1	1.0	1.0	1.05043344972
115	1	1.0	0.0	1.10059945527
116	1	1.0	1.0	0.750375282121	2.0
117	1	0.0	1.0	0.775373161585	2.0
118	1	0.0	1.0	1.15047205707
119	1	0.0	1.0	0.9251578931799999	4.0
120	1	0.0	0.0	0.9005433704770001	4.0
121	1	0.0	1.0	1.07546604259
122	1	0.0	1.0	1.2504747435799999
123	1	1.0	1.0	0.875196847661	4.0
125	1	0.0	1.0	0.8003541371289999	3.0
126	1	1.0	1.0	0.700127473669	1.0
127	1	0.0	0.0	0.7758513010410001	3.0
128	1	1.0	1.0	0.650692260813	1.0
129	1	1.0	0.0	0.825035369944	3.0
131	1	1.0	1.0	0.725416643902	2.0
134	1	0.0	1.0	0.8003275738269999	3.0
135	1	1.0	1.0	0.725233115623	2.0
138	1	0.0	1.0	0.650733011331	1.0
139	1	0.0	1.0	0.9003670867389999	4.0
140	1	0.0	1.0	0.750451349766	2.0
142	1	1.0	1.0	0.650242193937	0.0
143	1	0.0	1.0	0.575347866074	0.0
144	1	1.0	0.0	1.0752022206899998
147	1	0.0	1.0	0.850432000814	4.0
148	1	0.0	1.0	0.600372912555	0.0
149	1	0.0	0.0	0.800333912797	3.0
150	1	1.0	0.0	1.27529060405
151	1	1.0	1.0	0.950512264248	4.0
152	1	0.0	0.0	1.07532567968
153	1	0.0	1.0	1.18074124294
154	1	1.0	1.0	0.775015764415	2.0
155	1	0.0	1.0	1.00022669365	4.0
156	1	0.0	1.0	0.7503849415039999	2.0
157	1	1.0	1.0	0.95056690013	4.0
158	1	1.0	1.0	0.775004897609	2.0
159	1	1.0	1.0	0.750383432227	2.0
160	1	1.0	1.0	0.9003809720999999	4.0
161	1	1.0	1.0	0.8756909854709999	4.0
163	1	0.0	1.0	0.775071607721	2.0
164	1	0.0	1.0	0.725472789069	2.0
167	1	1.0	1.0	0.7754558700509999	3.0
168	1	1.0	1.0	0.8502273426350001	3.0
169	1	0.0	1.0	1.0249984831799999	4.0
170	1	0.0	1.0	1.02534863581	4.0
171	1	1.0	1.0	0.800835898855	3.0
172	1	1.0	1.0	0.850331482859	3.0
173	1	0.0	1.0	0.7502717456119999	2.0
174	1	1.0	1.0	1.0252650217700001	4.0
175	1	1.0	0.0	1.02522427125	4.0
176	1	1.0	0.0	1.0507802819399998
177	1	0.0	1.0	1.0505442307700001
178	1	0.0	1.0	1.20018437347
179	1	1.0	1.0	0.925544570353	4.0
181	1	1.0	1.0	0.9005801968780001	4.0
182	1	1.0	0.0	0.8251207951109999	3.0
183	1	1.0	0.0	1.12553847287
184	1	1.0	1.0	0.825373146494	3.0
185	1	0.0	1.0	1.0005614516399999	4.0
188	1	1.0	1.0	0.900203782796	4.0
189	1	0.0	1.0	0.7503481151070001	2.0
190	1	0.0	0.0	0.900241514762	4.0
192	1	0.0	1.0	0.9756182080600001	4.0
193	1	0.0	1.0	0.7753396556000001	2.0
195	1	0.0	1.0	0.9251648358619999	4.0
196	1	1.0	0.0	0.800496914886	3.0
197	1	0.0	1.0	0.824985865605	3.0
198	1	1.0	1.0	0.874916423698	4.0
199	1	0.0	1.0	0.850357140593	3.0
200	1	0.0	1.0	0.9755116529889999	4.0
201	1	0.0	1.0	0.7753028292030001	2.0
202	1	1.0	1.0	0.8253499036	3.0
203	1	1.0	1.0	0.8003583631110001	3.0
204	1	0.0	1.0	0.725073132093	1.0
205	1	1.0	1.0	0.7254127197779999	2.0
206	1	0.0	1.0	0.7253094851180001	2.0
207	1	0.0	0.0	0.9252366775249999	4.0
208	1	1.0	1.0	0.750273556747	2.0
209	1	1.0	1.0	0.700778576454	1.0
210	1	1.0	1.0	0.725407286376	2.0
212	1	1.0	1.0	0.750344492837	2.0
213	1	1.0	0.0	0.750317023969	2.0
215	1	1.0	0.0	0.7003970308249999	1.0
216	1	0.0	1.0	0.6756059225300001	1.0
217	1	0.0	0.0	0.9003547106550001	4.0
220	1	1.0	1.0	0.675101823479	1.0
221	1	0.0	1.0	0.7254513573100001	2.0
222	1	0.0	1.0	1.05027105134
223	1	1.0	1.0	0.7754718684049999	3.0
224	1	0.0	1.0	0.750539189779	2.0
225	1	0.0	1.0	0.600114524059	0.0
226	1	0.0	1.0	0.7005334696109999	1.0
227	1	0.0	0.0	0.8002258484479999	3.0
228	1	1.0	1.0	0.6755947538699999	1.0
229	1	0.0	0.0	0.8757247933140001	4.0
230	1	1.0	1.0	0.60018304531	0.0
231	1	1.0	0.0	0.7003544691689999	1.0
232	1	1.0	0.0	0.9254319781720001	4.0
233	1	1.0	1.0	0.97526201831	4.0
234	1	0.0	1.0	0.975127088805	4.0
235	1	1.0	1.0	0.65038859396	1.0
236	1	1.0	0.0	0.825398200519	3.0
237	1	1.0	1.0	0.900235477646	4.0
238	1	0.0	1.0	0.725186629847	2.0
239	1	1.0	1.0	0.725264810477	2.0
240	1	0.0	1.0	0.8255602970379999	3.0
243	1	1.0	1.0	0.650224686302	0.0
244	1	1.0	1.0	0.82532666071	3.0
245	1	1.0	1.0	0.775019990393	2.0
246	1	1.0	1.0	0.8003278756810001	3.0
247	1	1.0	1.0	0.750208657766	2.0
248	1	1.0	1.0	0.7252850348090001	2.0
249	1	1.0	0.0	0.725361404304	2.0
250	1	1.0	1.0	0.700307077823	1.0
251	1	0.0	1.0	0.8003828134209999	3.0
252	1	1.0	1.0	0.750072822691	2.0
253	1	0.0	1.0	0.9505149809479999	4.0
254	1	1.0	0.0	0.725466450098	2.0
255	1	1.0	1.0	0.750330607476	2.0
257	1	1.0	1.0	0.650567594399	1.0
258	1	0.0	1.0	0.649988333276	0.0
259	1	1.0	1.0	0.8502940527509999	3.0
260	1	1.0	1.0	0.675600187271	1.0
261	1	1.0	1.0	0.675224376901	1.0
262	1	1.0	1.0	0.67542903508	1.0
263	1	1.0	0.0	0.725129880972	2.0
264	1	0.0	1.0	0.800157327201	3.0
265	1	0.0	1.0	0.6503445230229999	1.0
266	1	0.0	0.0	0.975500484328	4.0
267	1	1.0	0.0	0.8754226357379999	4.0
268	1	0.0	1.0	0.6754646540539999	1.0
269	1	1.0	1.0	0.675268145984	1.0
270	1	1.0	1.0	0.825335414527	3.0
271	1	0.0	1.0	0.7001950893500001	1.0
272	1	1.0	1.0	0.775327581374	2.0
274	1	0.0	1.0	0.8004157156939999	3.0
275	1	1.0	1.0	0.7007954803740001	1.0
276	1	0.0	1.0	0.750344190983	2.0
277	1	0.0	0.0	0.900588045126	4.0
278	1	0.0	0.0	0.800444391989	3.0
280	1	0.0	1.0	0.625106970121	0.0
281	1	0.0	1.0	0.600324011928	0.0
282	1	0.0	1.0	0.650356295399	1.0
284	1	1.0	1.0	0.7003804287600001	1.0
285	1	0.0	1.0	0.7003961252590001	1.0
286	1	0.0	1.0	0.750202016938	2.0
288	1	0.0	1.0	0.625251559009	0.0
289	1	1.0	1.0	0.825361675976	3.0
290	1	1.0	1.0	0.850159425096	3.0
292	1	0.0	1.0	0.625445652237	0.0
293	1	0.0	0.0	0.8503634795630001	3.0
295	1	0.0	0.0	0.725413021635	2.0
296	1	1.0	1.0	0.650301055801	0.0
297	1	1.0	0.0	0.875455538011	4.0
298	1	0.0	1.0	0.875452217599	4.0
300	1	1.0	1.0	0.7004583075399999	1.0
301	1	0.0	1.0	0.675371078782	1.0
302	1	0.0	1.0	0.8502741302689999	3.0
304	1	1.0	1.0	0.82531428463	3.0
305	1	1.0	1.0	0.7502008095139999	2.0
306	1	0.0	1.0	0.825394880103	3.0
307	1	0.0	1.0	0.6503022632240001	1.0
308	1	1.0	1.0	0.700349035767	1.0
309	1	0.0	1.0	0.775200198259	2.0
311	1	1.0	1.0	0.625208997353	0.0
312	1	1.0	0.0	0.850286808211	3.0
313	1	0.0	1.0	0.775662037508	3.0
316	1	0.0	1.0	0.575300474731	0.0
317	1	0.0	1.0	0.6752593921629999	1.0
318	1	0.0	1.0	0.599948503415	0.0
319	1	1.0	1.0	0.8249264000300001	3.0
320	1	1.0	1.0	0.900295546933	4.0
321	1	1.0	0.0	0.850130748804	3.0
322	1	1.0	1.0	0.8256490426209999	3.0
323	1	1.0	1.0	0.925555437159	4.0
324	1	1.0	1.0	0.650910502496	1.0
325	1	1.0	1.0	0.700471287331	1.0
326	1	0.0	1.0	0.70038676773	1.0
327	1	0.0	1.0	0.650544049655	1.0
328	1	1.0	1.0	0.9003402215790001	4.0
329	1	0.0	1.0	0.7007891414030001	1.0
330	1	0.0	0.0	0.800361985377	3.0
332	1	0.0	1.0	0.675409716314	1.0
333	1	1.0	1.0	0.650137148143	0.0
334	1	0.0	1.0	0.62541637223	0.0
335	1	0.0	1.0	0.625351775107	0.0
336	1	0.0	0.0	1.17527856
337	1	0.0	1.0	0.725315522235	2.0
340	1	0.0	1.0	0.7004211792849999	1.0
341	1	1.0	1.0	0.6753312338259999	1.0
342	1	1.0	1.0	0.750299516338	2.0
343	1	1.0	1.0	0.750431729142	2.0
345	1	1.0	1.0	0.775440173555	3.0
346	1	1.0	1.0	0.702487985389	1.0
347	1	1.0	1.0	0.6505117510930001	1.0
348	1	0.0	1.0	0.825381900308	3.0
349	1	1.0	1.0	0.650338787764	1.0
350	1	1.0	1.0	0.625453500485	0.0
351	1	0.0	1.0	0.675578453658	1.0
353	1	0.0	0.0	0.900380670246	4.0
355	1	1.0	1.0	0.700363826698	1.0
356	1	1.0	0.0	0.800097257914	3.0
357	1	1.0	0.0	0.925214943909	4.0
358	1	0.0	1.0	0.725378610081	2.0
359	1	0.0	1.0	0.7751962741349999	2.0
360	1	1.0	1.0	0.775480622218	3.0
361	1	1.0	1.0	1.00031302438	4.0
362	1	0.0	1.0	0.825227652036	3.0
363	1	0.0	1.0	0.725355669048	2.0
364	1	0.0	1.0	0.8003266682610001	3.0
365	1	0.0	0.0	0.675211698963	1.0
366	1	0.0	1.0	0.799898938705	3.0
368	1	1.0	1.0	0.67540216992	1.0
369	1	1.0	0.0	0.8003414591879999	3.0
370	1	1.0	0.0	0.650332448793	1.0
371	1	1.0	1.0	0.625345134282	0.0
372	1	1.0	1.0	0.650264531258	0.0
373	1	0.0	0.0	0.875495382967	4.0
374	1	1.0	0.0	0.775246985897	2.0
375	1	1.0	1.0	0.725276582849	2.0
377	1	1.0	1.0	0.700310700089	1.0
378	1	1.0	1.0	0.650354786118	1.0
379	1	1.0	1.0	0.600298656049	0.0
380	1	1.0	0.0	0.624972040612	0.0
381	1	1.0	1.0	0.675447750134	1.0
382	1	1.0	0.0	0.7745122690790001	2.0
383	1	1.0	0.0	0.8002023037039999	3.0
384	1	1.0	0.0	0.750405467694	2.0
385	1	1.0	0.0	0.7751802757809999	2.0
386	1	0.0	1.0	0.700339980096	1.0
387	1	1.0	1.0	0.950222784613	4.0
388	1	1.0	1.0	0.6500025204950001	0.0
389	1	1.0	1.0	0.725077961786	2.0
390	1	1.0	0.0	0.600338501004	0.0
391	1	1.0	0.0	0.675322480012	1.0
392	1	1.0	0.0	0.7253921935879999	2.0
393	1	0.0	1.0	0.650286868582	0.0
394	1	1.0	0.0	0.675537099425	1.0
396	1	0.0	0.0	0.9754102294679999	4.0
398	1	1.0	0.0	0.5002989880919999	0.0
399	1	1.0	1.0	0.575101249953	0.0
400	1	1.0	0.0	0.875079425787	4.0
401	1	0.0	1.0	0.725050492914	1.0
402	1	1.0	1.0	0.675305576089	1.0
403	1	1.0	0.0	1.10014516241
404	1	1.0	1.0	0.600352688223	0.0
405	1	0.0	1.0	0.6752793146439999	1.0
406	1	0.0	0.0	0.9003990834460001	4.0
408	1	1.0	1.0	0.7502919699439999	2.0
409	1	1.0	1.0	0.7003520543260001	1.0
410	1	1.0	1.0	0.7503779988220001	2.0
411	1	1.0	1.0	0.62556880937	0.0
412	1	1.0	1.0	0.650244608783	0.0
413	1	1.0	1.0	0.6003659698730001	0.0
414	1	1.0	0.0	0.625113309088	0.0
415	1	1.0	0.0	0.675397943938	1.0
416	1	1.0	0.0	0.6752690515459999	1.0
417	1	1.0	0.0	0.7752337042399999	2.0
418	1	1.0	1.0	0.675281125776	1.0
419	1	1.0	0.0	0.649990446265	0.0
420	1	1.0	1.0	0.575691377882	0.0
421	1	1.0	1.0	0.624782777079	0.0
422	1	0.0	1.0	0.750364415315	2.0
423	1	0.0	1.0	0.82541691557	3.0
424	1	1.0	1.0	0.62514560765	0.0
425	1	1.0	1.0	0.650139864847	0.0
426	1	1.0	1.0	0.625392827485	0.0
427	1	1.0	0.0	0.60032461564	0.0
428	1	0.0	1.0	0.649985314718	0.0
429	1	0.0	1.0	0.7999285205660001	3.0
430	1	0.0	0.0	0.850381590906	4.0
432	1	1.0	0.0	0.700276590396	1.0
434	1	0.0	0.0	0.650295320542	0.0
435	1	1.0	1.0	0.725111165913	2.0
436	1	1.0	1.0	0.650305583637	1.0
437	1	1.0	1.0	0.800484236945	3.0
438	1	0.0	1.0	0.825415104435	3.0
439	1	1.0	1.0	1.0003435118100001	4.0
441	1	1.0	1.0	0.775487263047	3.0
442	1	0.0	1.0	0.700097589954	1.0
443	1	1.0	1.0	0.7504205604780001	2.0
444	1	1.0	1.0	0.725430227409	2.0
445	1	0.0	1.0	0.8003957932160001	3.0
446	1	1.0	0.0	0.8504175117380001	4.0
447	1	1.0	1.0	0.650207178674	0.0
448	1	0.0	1.0	0.825397596804	3.0
449	1	0.0	0.0	1.02544522964
450	1	1.0	1.0	0.849760069981	3.0
451	1	1.0	1.0	0.975545460828	4.0
452	1	0.0	1.0	1.30048257674
453	1	1.0	1.0	0.92560826191	4.0
455	1	1.0	1.0	1.0753036442100001
456	1	1.0	1.0	0.675298331553	1.0
457	1	0.0	1.0	0.8008684992749999	3.0
458	1	0.0	1.0	0.7001981079080001	1.0
459	1	1.0	0.0	0.800227961441	3.0
460	1	0.0	1.0	0.700448044445	1.0
461	1	1.0	1.0	0.7503067608740001	2.0
462	1	0.0	0.0	0.8248599917720001	3.0
463	1	1.0	1.0	1.00026533117	4.0
464	1	1.0	1.0	0.7503444928409999	2.0
465	1	0.0	1.0	0.700312511224	1.0
466	1	0.0	1.0	0.750328796341	2.0
467	1	0.0	1.0	0.7753734634389999	3.0
468	1	0.0	1.0	0.7251543312809999	2.0
470	1	1.0	1.0	0.7503882619169999	2.0
471	1	1.0	1.0	0.6503076966260001	1.0
473	1	1.0	0.0	0.875338417991	4.0
474	1	1.0	0.0	0.725318238936	2.0
475	1	1.0	1.0	0.850304919553	3.0
476	1	1.0	1.0	0.700271458849	1.0
477	1	1.0	1.0	0.800360174242	3.0
480	1	1.0	1.0	0.650215026919	0.0
481	1	1.0	1.0	0.825355940717	3.0
482	1	1.0	1.0	0.7004782300139999	1.0
483	1	1.0	1.0	0.9003993853	4.0
484	1	0.0	1.0	1.1752764470100001
485	1	1.0	1.0	1.2253923445200001
486	1	1.0	0.0	0.750317023969	2.0
487	1	1.0	1.0	0.8506061715629999	4.0
488	1	0.0	1.0	0.800359872388	3.0
489	1	0.0	1.0	0.700243989981	1.0
490	1	1.0	1.0	0.950275911218	4.0
493	1	1.0	1.0	0.6500785881360001	0.0
494	1	0.0	0.0	0.8502774506849999	3.0
495	1	1.0	1.0	1.22545422494
496	1	0.0	0.0	1.1004418865899999
497	1	1.0	0.0	0.925395755487	4.0
498	1	1.0	1.0	0.7751633718619999	2.0
499	1	1.0	1.0	0.8254431770180001	3.0
500	1	0.0	1.0	0.77557872533	3.0
501	1	0.0	1.0	1.0754488368100001
502	1	0.0	1.0	0.900150656187	4.0
504	1	0.0	1.0	0.875279254269	4.0
505	1	0.0	0.0	0.8001573271979999	3.0
506	1	0.0	1.0	0.7252270785100001	2.0
507	1	1.0	1.0	0.700356582161	1.0
508	1	1.0	1.0	0.7753293925049999	2.0
510	1	1.0	0.0	0.650995022097	1.0
511	1	0.0	1.0	0.8504087579199999	4.0
512	1	1.0	0.0	0.725463129682	2.0
513	1	1.0	1.0	0.725470676072	2.0
514	1	1.0	1.0	0.650397347774	1.0
516	1	1.0	1.0	0.600418492766	0.0
517	1	1.0	1.0	0.625360528924	0.0
518	1	0.0	1.0	0.6750142853200001	1.0
519	1	0.0	1.0	0.8254172174269999	3.0
521	1	1.0	1.0	0.650534692129	1.0
522	1	0.0	1.0	0.925624863976	4.0
523	1	0.0	1.0	0.800337836921	3.0
524	1	0.0	1.0	0.625093688468	0.0
526	1	0.0	1.0	0.6754468445649999	1.0
527	1	0.0	1.0	0.675446542711	1.0
528	1	0.0	0.0	0.925351684553	4.0
529	1	1.0	0.0	0.7754214585	3.0
530	1	1.0	1.0	0.7254996542209999	2.0
531	1	0.0	0.0	0.800358363107	3.0
532	1	1.0	0.0	0.775155523614	2.0
533	1	1.0	0.0	0.95043649846	4.0
535	1	1.0	1.0	0.625443841102	0.0
536	1	0.0	1.0	0.6252850649939999	0.0
538	1	0.0	1.0	0.6753158391840001	1.0
539	1	0.0	0.0	0.9753712900779999	4.0
541	1	0.0	1.0	0.6502763036300001	0.0
542	1	0.0	1.0	0.8002895400059999	3.0
544	1	0.0	1.0	0.72545045174	2.0
545	1	1.0	1.0	0.675178494836	1.0
546	1	0.0	1.0	0.750119308472	2.0
548	1	0.0	1.0	0.77553857852	3.0
549	1	0.0	1.0	0.8502333797480001	3.0
551	1	0.0	1.0	0.7503807155259999	2.0
552	1	0.0	0.0	0.725294996049	2.0
554	1	0.0	1.0	0.650302565078	1.0
555	1	1.0	1.0	0.850322729038	3.0
556	1	0.0	1.0	0.775298905079	2.0
557	1	0.0	0.0	0.7754036490109999	3.0
560	1	0.0	0.0	0.899912793884	4.0
562	1	0.0	1.0	0.850144634169	3.0
563	1	1.0	1.0	0.750152814457	2.0
564	1	1.0	1.0	0.675329724549	1.0
565	1	1.0	1.0	0.9504681933140001	4.0
566	1	1.0	1.0	0.800296482688	3.0
569	1	1.0	1.0	0.650232836408	0.0
572	1	0.0	1.0	0.625439615123	0.0
573	1	0.0	1.0	0.750374074698	2.0
575	1	0.0	1.0	0.725304957283	2.0
576	1	0.0	1.0	0.775519863466	3.0
578	1	1.0	1.0	0.850465506795	4.0
580	1	0.0	0.0	1.02532599663	4.0
582	1	0.0	1.0	0.7753173182790001	2.0
583	1	0.0	1.0	0.7754214585	3.0
586	1	0.0	1.0	0.800290747429	3.0
588	1	0.0	1.0	0.675354778574	1.0
589	1	0.0	1.0	0.675353571147	1.0
590	1	0.0	1.0	0.950533092291	4.0
591	1	0.0	1.0	0.6753740973360001	1.0
592	1	0.0	0.0	0.825336018239	3.0
594	1	0.0	0.0	0.775260871258	2.0
595	1	1.0	1.0	0.825393672683	3.0
596	1	1.0	0.0	0.9004274578799999	4.0
599	1	1.0	1.0	0.7000794786110001	1.0
600	1	1.0	1.0	0.675397642084	1.0
601	1	1.0	1.0	0.775240345069	2.0
603	1	1.0	1.0	0.750404863982	2.0
604	1	1.0	0.0	0.800437449307	3.0
606	1	1.0	1.0	0.775612231315	3.0
607	1	0.0	1.0	0.700331226279	1.0
608	1	0.0	1.0	0.725336350282	2.0
610	1	1.0	1.0	0.649900191405	0.0
611	1	1.0	1.0	0.7253662339939999	2.0
612	1	0.0	1.0	0.750373169132	2.0
613	1	0.0	0.0	1.20068635953
615	1	0.0	0.0	0.725520482269	2.0
616	1	0.0	1.0	0.875230957354	4.0
617	1	0.0	0.0	1.05026320309
618	1	1.0	1.0	0.700046576338	1.0
619	1	1.0	0.0	1.15023298734
620	1	0.0	1.0	0.725830186238	2.0
621	1	1.0	1.0	0.825331792261	3.0
622	1	0.0	1.0	0.9503239062759999	4.0
623	1	1.0	1.0	0.700306474111	1.0
624	1	1.0	1.0	0.9504349891830001	4.0
626	1	1.0	1.0	0.625247634885	0.0
627	1	1.0	0.0	0.6752129063860001	1.0
628	1	1.0	1.0	0.9753724975020001	4.0
629	1	1.0	1.0	0.825303417823	3.0
631	1	1.0	1.0	0.725693143741	2.0
632	1	1.0	0.0	0.750345398406	2.0
633	1	1.0	0.0	0.700309190812	1.0
635	1	1.0	1.0	0.750313703553	2.0
636	1	1.0	1.0	0.825350205458	3.0
637	1	1.0	1.0	0.775473377686	3.0
638	1	1.0	0.0	0.875512286886	4.0
640	1	0.0	0.0	0.675255769896	1.0
641	1	1.0	0.0	0.8752225053939999	4.0
643	1	0.0	1.0	0.775617061005	3.0
644	1	0.0	0.0	0.700322472465	1.0
645	1	1.0	1.0	0.8002104538060001	3.0
646	1	1.0	1.0	0.650502997276	1.0
649	1	1.0	1.0	0.650347541585	1.0
650	1	1.0	1.0	0.750420862336	2.0
651	1	1.0	1.0	0.8000791465710001	3.0
652	1	1.0	1.0	0.900371312717	4.0
653	1	1.0	1.0	0.8003716447600001	3.0
655	1	0.0	1.0	0.7003327355600001	1.0
656	1	0.0	1.0	0.6503499564280001	1.0
657	1	0.0	0.0	0.9004033094239999	4.0
0	1	1.0	0.0	1.375
1	1	1.0	1.0	1.376953125
2	1	1.0	0.0	1.07421875
3	1	1.0	0.0	1.05078125
4	1	0.0	1.0	1.05078125
5	1	0.0	1.0	1.326171875
6	1	0.0	1.0	1.076171875
8	1	0.0	1.0	0.92578125
9	1	1.0	1.0	0.80078125	4.0
10	1	1.0	1.0	0.826171875	4.0
11	1	1.0	1.0	1.1015625
12	1	1.0	1.0	0.775390625	3.0
13	1	1.0	1.0	0.67578125	2.0
14	1	1.0	0.0	0.775390625	3.0
15	1	1.0	1.0	0.75	3.0
16	1	1.0	0.0	1.1015625
17	1	0.0	1.0	0.80078125	4.0
18	1	0.0	1.0	0.826171875	4.0
19	1	1.0	1.0	0.951171875
20	1	1.0	1.0	0.875	4.0
21	1	1.0	0.0	0.77734375	3.0
22	1	1.0	1.0	1.201171875
23	1	0.0	1.0	0.951171875
24	1	1.0	1.0	0.701171875	2.0
25	1	1.0	1.0	0.826171875	4.0
26	1	1.0	1.0	0.701171875	2.0
27	1	1.0	1.0	0.7265625	3.0
28	1	0.0	1.0	0.650390625	1.0
29	1	1.0	1.0	0.92578125
30	1	1.0	1.0	0.625	1.0
31	1	1.0	1.0	0.67578125	2.0
32	1	0.0	1.0	0.67578125	2.0
33	1	1.0	1.0	0.6015625	1.0
34	1	1.0	0.0	0.80078125	4.0
35	1	1.0	0.0	0.875	4.0
36	1	1.0	1.0	0.80078125	4.0
37	1	1.0	1.0	0.576171875	1.0
38	1	0.0	1.0	0.626953125	1.0
39	1	0.0	1.0	1.150390625
40	1	0.0	1.0	0.67578125	2.0
41	1	1.0	1.0	0.80078125	4.0
42	1	0.0	0.0	1.201171875
44	1	0.0	0.0	0.826171875	4.0
45	1	1.0	1.0	0.625	1.0
46	1	0.0	0.0	0.826171875	4.0
47	1	1.0	0.0	0.724609375	2.0
48	1	1.0	1.0	0.625	1.0
49	1	1.0	0.0	0.626953125	1.0
50	1	1.0	1.0	0.67578125	2.0
51	1	1.0	0.0	0.67578125	2.0
52	1	1.0	1.0	0.701171875	2.0
53	1	1.0	0.0	0.826171875	4.0
54	1	1.0	1.0	0.525390625	0.0
55	1	1.0	1.0	0.7265625	3.0
56	1	1.0	0.0	0.7265625	3.0
57	1	1.0	0.0	0.67578125	2.0
58	1	1.0	1.0	0.576171875	1.0
59	1	1.0	0.0	0.75	3.0
60	1	1.0	1.0	0.626953125	1.0
61	1	1.0	1.0	0.626953125	1.0
62	1	1.0	0.0	0.599609375	1.0
63	1	0.0	1.0	0.625	1.0
64	1	0.0	1.0	0.474609375	0.0
65	1	1.0	1.0	0.90234375	4.0
66	1	1.0	1.0	0.7265625	3.0
67	1	1.0	0.0	0.701171875	2.0
68	1	0.0	1.0	0.8515625	4.0
69	1	1.0	0.0	0.77734375	3.0
70	1	0.0	1.0	1.201171875
71	1	0.0	1.0	1.17578125
72	1	0.0	1.0	0.900390625	4.0
73	1	0.0	0.0	0.775390625	3.0
74	1	1.0	1.0	1.02734375
75	1	0.0	1.0	0.751953125	3.0
76	1	0.0	1.0	0.751953125	3.0
77	1	0.0	0.0	0.876953125	4.0
78	1	0.0	0.0	0.900390625	4.0
79	1	0.0	1.0	0.77734375	3.0
80	1	0.0	1.0	0.6015625	1.0
81	1	1.0	1.0	0.8515625	4.0
82	1	1.0	0.0	0.80078125	4.0
83	1	1.0	1.0	0.701171875	2.0
84	1	1.0	1.0	0.650390625	1.0
85	1	0.0	1.0	0.701171875	2.0
86	1	0.0	1.0	0.599609375	1.0
87	1	0.0	1.0	0.525390625	0.0
88	1	0.0	0.0	0.626953125	1.0
89	1	1.0	1.0	0.751953125	3.0
90	1	0.0	0.0	0.576171875	1.0
91	1	1.0	0.0	0.650390625	1.0
92	1	1.0	1.0	0.7265625	3.0
93	1	0.0	1.0	1.076171875
94	1	1.0	1.0	0.6015625	1.0
95	1	0.0	1.0	0.576171875	1.0
96	1	1.0	1.0	0.576171875	1.0
97	1	1.0	1.0	0.90234375	4.0
98	1	1.0	1.0	0.57421875	0.0
99	1	1.0	0.0	0.77734375	3.0
100	1	0.0	1.0	0.701171875	2.0
101	1	1.0	1.0	0.7265625	3.0
102	1	1.0	1.0	0.55078125	0.0
103	1	0.0	1.0	0.6015625	1.0
104	1	1.0	0.0	0.900390625	4.0
105	1	0.0	1.0	0.75	3.0
106	1	1.0	0.0	0.7265625	3.0
107	1	0.0	1.0	0.69921875	2.0
109	1	0.0	0.0	0.6015625	1.0
110	1	0.0	1.0	0.626953125	1.0
111	1	0.0	1.0	0.55078125	0.0
112	1	0.0	0.0	0.724609375	2.0
113	1	0.0	1.0	0.77734375	3.0
114	1	0.0	0.0	0.701171875	2.0
115	1	0.0	1.0	0.69921875	2.0
116	1	0.0	0.0	0.73046875	3.0
117	1	0.0	1.0	0.55078125	0.0
118	1	0.0	1.0	0.67578125	2.0
119	1	0.0	1.0	0.501953125	0.0
120	1	0.0	0.0	0.599609375	1.0
121	1	0.0	1.0	0.55078125	0.0
122	1	0.0	1.0	0.5	0.0
123	1	0.0	1.0	0.751953125	3.0
124	1	0.0	1.0	0.576171875	1.0
125	1	0.0	1.0	0.55078125	0.0
126	1	0.0	1.0	0.576171875	1.0
127	1	1.0	1.0	0.6015625	1.0
128	1	0.0	1.0	0.625	1.0
129	1	0.0	1.0	0.650390625	1.0
130	1	0.0	0.0	0.8515625	4.0
131	1	0.0	1.0	0.42578125	0.0
132	1	1.0	1.0	0.625	1.0
133	1	1.0	1.0	0.724609375	2.0
134	1	1.0	1.0	0.552734375	0.0
135	1	0.0	1.0	0.625	1.0
136	1	0.0	1.0	0.724609375	2.0
137	1	1.0	1.0	0.67578125	2.0
138	1	0.0	1.0	0.80078125	4.0
139	1	0.0	0.0	0.650390625	1.0
140	1	0.0	1.0	0.701171875	2.0
141	1	0.0	1.0	0.650390625	1.0
142	1	0.0	1.0	0.65234375	2.0
143	1	0.0	0.0	0.775390625	3.0
144	1	0.0	0.0	0.77734375	3.0
145	1	1.0	0.0	0.849609375	4.0
146	1	1.0	1.0	0.67578125	2.0
147	1	0.0	1.0	0.90234375	4.0
148	1	0.0	1.0	0.775390625	3.0
149	1	0.0	1.0	0.701171875	2.0
150	1	1.0	1.0	0.67578125	2.0
151	1	0.0	1.0	0.775390625	3.0
152	1	1.0	1.0	0.9765625
153	1	1.0	1.0	0.626953125	1.0
154	1	0.0	1.0	0.751953125	3.0
155	1	1.0	1.0	0.6015625	1.0
156	1	1.0	0.0	0.701171875	2.0
157	1	1.0	1.0	0.701171875	2.0
158	1	0.0	0.0	0.80078125	4.0
159	1	1.0	1.0	0.6015625	1.0
160	1	1.0	1.0	0.65234375	2.0
163	1	1.0	1.0	0.701171875	2.0
164	1	1.0	1.0	0.650390625	1.0
165	1	0.0	1.0	0.951171875
166	1	1.0	1.0	0.55078125	0.0
167	1	1.0	1.0	0.6015625	1.0
168	1	0.0	1.0	0.625	1.0
169	1	1.0	1.0	0.75	3.0
170	1	0.0	1.0	1.025390625
171	1	0.0	1.0	0.80078125	4.0
172	1	0.0	0.0	0.55078125	0.0
173	1	0.0	1.0	0.724609375	2.0
174	1	0.0	0.0	0.775390625	3.0
175	1	0.0	1.0	0.576171875	1.0
176	1	1.0	1.0	0.826171875	4.0
177	1	1.0	1.0	0.75	3.0
178	1	1.0	1.0	0.701171875	2.0
179	1	1.0	1.0	0.67578125	2.0
180	1	1.0	1.0	0.7265625	3.0
181	1	0.0	1.0	0.724609375	2.0
182	1	0.0	1.0	0.67578125	2.0
183	1	1.0	1.0	0.701171875	2.0
184	1	0.0	1.0	0.650390625	1.0
185	1	0.0	0.0	0.826171875	4.0
186	1	0.0	1.0	0.849609375	4.0
187	1	1.0	0.0	0.751953125	3.0
188	1	1.0	1.0	0.701171875	2.0
189	1	1.0	1.0	0.7265625	3.0
190	1	1.0	1.0	0.951171875
191	1	1.0	1.0	0.77734375	3.0
192	1	0.0	1.0	0.57421875	0.0
193	1	1.0	1.0	0.67578125	2.0
194	1	1.0	0.0	1.126953125
195	1	0.0	1.0	1.1015625
196	1	1.0	0.0	0.751953125	3.0
197	1	0.0	1.0	0.724609375	2.0
198	1	0.0	0.0	1.1015625
199	1	1.0	1.0	0.775390625	3.0
200	1	1.0	1.0	0.876953125	4.0
201	1	1.0	1.0	0.75	3.0
202	1	1.0	1.0	0.751953125	3.0
203	1	1.0	1.0	0.798828125	4.0
204	1	0.0	1.0	0.826171875	4.0
205	1	1.0	0.0	0.875	4.0
206	1	1.0	0.0	0.701171875	2.0
207	1	0.0	1.0	0.875	4.0
208	1	1.0	1.0	0.7265625	3.0
209	1	1.0	0.0	0.900390625	4.0
210	1	0.0	1.0	1.076171875
211	1	1.0	1.0	0.67578125	2.0
212	1	1.0	1.0	0.625	1.0
213	1	1.0	1.0	0.67578125	2.0
214	1	1.0	1.0	0.6015625	1.0
215	1	1.0	1.0	0.7265625	3.0
216	1	1.0	1.0	0.626953125	1.0
217	1	1.0	1.0	0.677734375	2.0
218	1	1.0	0.0	0.701171875	2.0
219	1	1.0	1.0	0.80078125	4.0
220	1	1.0	1.0	0.849609375	4.0
221	1	1.0	1.0	0.576171875	1.0
222	1	1.0	0.0	0.626953125	1.0
223	1	1.0	0.0	0.75	3.0
224	1	1.0	1.0	0.52734375	0.0
225	1	1.0	0.0	0.501953125	0.0
226	1	1.0	0.0	0.650390625	1.0
227	1	1.0	0.0	0.599609375	1.0
228	1	1.0	0.0	0.67578125	2.0
229	1	1.0	1.0	0.77734375	3.0
230	1	1.0	1.0	0.65234375	2.0
231	1	1.0	1.0	0.626953125	1.0
232	1	1.0	1.0	0.701171875	2.0
233	1	0.0	1.0	0.8515625	4.0
234	1	1.0	1.0	0.826171875	4.0
235	1	0.0	0.0	0.927734375
236	1	0.0	1.0	1.076171875
237	1	1.0	1.0	1.001953125
238	1	1.0	0.0	0.8515625	4.0
239	1	0.0	1.0	0.900390625	4.0
240	1	0.0	1.0	0.80078125	4.0
241	1	0.0	1.0	0.826171875	4.0
242	1	1.0	1.0	0.77734375	3.0
243	1	0.0	1.0	0.92578125
244	1	0.0	1.0	0.826171875	4.0
245	1	0.0	0.0	0.80078125	4.0
246	1	1.0	1.0	0.75	3.0
247	1	0.0	1.0	0.75	3.0
248	1	1.0	1.0	0.80078125	4.0
249	1	0.0	1.0	0.900390625	4.0
250	1	0.0	1.0	0.80078125	4.0
251	1	1.0	1.0	0.8515625	4.0
252	1	1.0	1.0	0.701171875	2.0
253	1	1.0	1.0	0.80078125	4.0
254	1	1.0	1.0	0.80078125	4.0
255	1	1.0	0.0	0.7265625	3.0
256	1	0.0	1.0	0.8515625	4.0
257	1	0.0	1.0	0.900390625	4.0
258	1	1.0	1.0	0.80078125	4.0
259	1	1.0	0.0	0.80078125	4.0
260	1	0.0	1.0	1.0
261	1	0.0	0.0	0.98046875
262	1	1.0	0.0	1.326171875
263	1	0.0	1.0	1.001953125
264	1	1.0	1.0	0.875	4.0
265	1	1.0	1.0	0.724609375	2.0
266	1	1.0	0.0	0.75	3.0
267	1	0.0	1.0	1.076171875
268	1	1.0	0.0	0.55078125	0.0
269	1	0.0	1.0	0.67578125	2.0
270	1	1.0	1.0	1.05078125
271	1	1.0	1.0	0.80078125	4.0
272	1	0.0	0.0	0.900390625	4.0
273	1	1.0	1.0	0.80078125	4.0
274	1	1.0	1.0	0.701171875	2.0
275	1	1.0	1.0	0.701171875	2.0
276	1	1.0	1.0	0.650390625	1.0
277	1	0.0	1.0	0.701171875	2.0
278	1	0.0	0.0	0.75	3.0
279	1	1.0	0.0	0.751953125	3.0
280	1	1.0	1.0	0.650390625	1.0
281	1	1.0	1.0	0.525390625	0.0
282	1	1.0	1.0	0.701171875	2.0
283	1	1.0	1.0	0.701171875	2.0
284	1	1.0	1.0	0.576171875	1.0
285	1	1.0	1.0	0.576171875	1.0
286	1	1.0	1.0	0.650390625	1.0
287	1	1.0	1.0	0.625	1.0
288	1	1.0	1.0	0.576171875	1.0
289	1	1.0	1.0	0.701171875	2.0
290	1	1.0	1.0	0.650390625	1.0
291	1	1.0	1.0	0.57421875	0.0
292	1	1.0	1.0	0.626953125	1.0
293	1	1.0	1.0	0.576171875	1.0
294	1	1.0	1.0	0.625	1.0
295	1	1.0	1.0	0.701171875	2.0
296	1	1.0	1.0	0.7265625	3.0
297	1	1.0	1.0	0.576171875	1.0
298	1	1.0	1.0	0.525390625	0.0
299	1	1.0	1.0	0.525390625	0.0
300	1	1.0	1.0	0.525390625	0.0
301	1	1.0	1.0	0.501953125	0.0
302	1	1.0	1.0	0.19921875	0.0
303	1	1.0	1.0	0.57421875	0.0
305	1	1.0	1.0	1.326171875
306	1	1.0	1.0	0.625	1.0
307	1	1.0	1.0	0.7265625	3.0
308	1	1.0	1.0	0.701171875	2.0
309	1	1.0	1.0	0.751953125	3.0
310	1	1.0	1.0	0.650390625	1.0
311	1	1.0	1.0	0.701171875	2.0
312	1	1.0	1.0	0.80078125	4.0
313	1	1.0	1.0	0.701171875	2.0
314	1	1.0	1.0	0.67578125	2.0
315	1	1.0	1.0	0.701171875	2.0
316	1	1.0	1.0	0.5	0.0
317	1	1.0	1.0	0.5	0.0
318	1	1.0	1.0	0.576171875	1.0
319	1	1.0	1.0	0.67578125	2.0
320	1	1.0	1.0	0.775390625	3.0
321	1	1.0	1.0	0.650390625	1.0
322	1	1.0	1.0	0.7004134227136092	2.0
324	1	1.0	0.0	0.625677667929267	1.0
325	1	1.0	1.0	0.6253501535829855	1.0
326	1	1.0	1.0	0.7753749661933398	3.0
327	1	1.0	1.0	0.7003442975692451	2.0
328	1	1.0	0.0	0.7753139911728795	3.0
329	1	1.0	0.0	0.8502604418208648	4.0
330	1	1.0	1.0	0.7503752076772798	3.0
331	1	1.0	0.0	0.8503769584458496	4.0
332	1	1.0	1.0	0.7253114555751381	3.0
333	1	1.0	0.0	0.6752518690991565	2.0
334	1	1.0	1.0	0.6251841324883571	1.0
335	1	1.0	0.0	0.6004053329597809	1.0
336	1	1.0	0.0	0.5501498415869719	0.0
337	1	1.0	1.0	0.7001888414488349	2.0
338	1	1.0	1.0	0.6004983047714632	1.0
339	1	1.0	0.0	0.6503233487237594	1.0
340	1	1.0	1.0	0.6254150527383899	1.0
341	1	1.0	1.0	0.6504305077942263	2.0
342	1	1.0	1.0	0.6757855514551919	2.0
343	1	1.0	1.0	0.5004002617679362	0.0
345	1	1.0	0.0	0.6255463603338285	1.0
346	1	1.0	0.0	0.6502128692300175	1.0
347	1	0.0	1.0	0.7004052725897054	2.0
348	1	0.0	1.0	0.7754350356444775	3.0
349	1	0.0	1.0	0.6752889974522986	2.0
350	1	0.0	0.0	0.8004200031864457	4.0
351	1	0.0	1.0	0.7754410727720824	3.0
352	1	0.0	1.0	0.9004869549680734	4.0
353	1	0.0	1.0	0.7011294264266326	2.0
354	1	0.0	0.0	0.6748567388858646	2.0
355	1	0.0	0.0	0.6753786488407059	2.0
356	1	0.0	0.0	0.9751602254509636
357	1	1.0	1.0	0.8001667455500865	4.0
358	1	0.0	1.0	1.0504797707799298
361	1	1.0	0.0	0.6503345174169226	1.0
362	1	1.0	0.0	0.625343814597727	1.0
363	1	1.0	1.0	0.7503456257363723	3.0
364	1	1.0	0.0	0.8501620365896088	4.0
365	1	1.0	1.0	0.6250498063272971	1.0
366	1	1.0	1.0	0.8750642954437353	4.0
367	1	1.0	1.0	0.6753430297721934	2.0
368	1	1.0	0.0	0.6753982695190643	2.0
369	1	1.0	1.0	0.6502892389362387	1.0
370	1	1.0	1.0	0.6754305681679398	2.0
371	1	1.0	0.0	0.7755482318461873	3.0
372	1	1.0	0.0	0.7751678926069872	3.0
373	1	1.0	0.0	0.5253399508328584	0.0
375	1	1.0	1.0	0.5503019772841071	0.0
376	1	1.0	0.0	0.7502034513054241	3.0
377	1	1.0	1.0	0.6754930524693918	2.0
378	1	0.0	0.0	0.8503190019910107	4.0
379	1	1.0	0.0	1.2003307140221295
380	1	0.0	1.0	0.7501566635437484	3.0
381	1	0.0	1.0	0.7003258843178628	2.0
382	1	1.0	1.0	0.7503250994923292	3.0
383	1	1.0	1.0	0.6996273882868991	2.0
385	1	1.0	1.0	0.5755248077766737	1.0
386	1	1.0	1.0	0.6504232632396452	2.0
388	1	1.0	0.0	0.5753394678649784	1.0
389	1	0.0	1.0	0.6078343242261326	1.0
390	1	1.0	0.0	0.4254169846208242	0.0
391	1	0.0	0.0	0.4749253810659866	0.0
392	1	1.0	0.0	0.450611742460751	0.0
393	1	1.0	0.0	0.6002000705120736	1.0
394	1	0.0	0.0	0.7004064800130436	2.0
395	1	0.0	1.0	0.55051689913671	0.0
396	1	0.0	0.0	0.7003488254158583	2.0
397	1	0.0	0.0	0.7002754742788966	2.0
400	1	1.0	1.0	0.4253867989682476	0.0
401	1	1.0	1.0	0.6251406651463185	1.0
403	1	1.0	0.0	0.5253004076257639	0.0
404	1	1.0	1.0	0.6504317152212025	2.0
405	1	0.0	1.0	0.4502697390016692	0.0
406	1	1.0	0.0	0.6753397093489184	2.0
407	1	1.0	0.0	0.4756670425776974	0.0
408	1	1.0	0.0	0.3752538613480283	0.0
409	1	0.0	0.0	0.8496120539784897	4.0
410	1	0.0	1.0	0.7503712835423357	3.0
411	1	0.0	1.0	0.7252387081534835	3.0
412	1	1.0	1.0	0.5004533885185083	0.0
413	1	1.0	0.0	0.4250903758475033	0.0
414	1	0.0	1.0	0.8255516730096133	4.0
415	1	0.0	1.0	0.5753107914933935	1.0
416	1	0.0	1.0	0.37550047814147547	0.0
417	1	1.0	1.0	0.6003500932129101	1.0
418	1	1.0	1.0	0.4749773003859446	0.0
419	1	1.0	0.0	0.5253610807922087	0.0
421	1	1.0	0.0	0.3502465564233717	0.0
422	1	1.0	0.0	0.4003058410453377	0.0
423	1	0.0	0.0	0.8251746541936882	4.0
424	1	0.0	1.0	0.7251575087429956	3.0
425	1	0.0	1.0	0.7004734921683848	2.0
426	1	0.0	0.0	0.6752099110344716	2.0
427	1	1.0	1.0	0.8500841576023959	4.0
428	1	1.0	0.0	0.9254088344969204	4.0
429	1	0.0	1.0	0.6502140766569937	1.0
430	1	0.0	0.0	0.9003598733652325	4.0
431	1	1.0	1.0	0.7502058661593765	3.0
433	1	1.0	0.0	0.750081803122157	3.0
434	1	1.0	1.0	0.4751348694990156	0.0
435	1	1.0	1.0	0.3756408414301404	0.0
436	1	1.0	1.0	0.4503590885396989	0.0
437	1	1.0	1.0	0.4504061781590281	0.0
438	1	1.0	0.0	0.32522536609030794	0.0
442	1	1.0	1.0	0.6503411582598346	1.0
443	1	0.0	1.0	0.6253172512224411	1.0
445	1	1.0	0.0	0.6256915533303982	1.0
446	1	1.0	0.0	0.7501811139227357	3.0
447	1	1.0	0.0	0.5504589426818711	0.0
449	1	1.0	0.0	0.6745983496912231	2.0
450	1	1.0	1.0	0.6756044375324564	2.0
451	1	1.0	1.0	0.9003354229862452	4.0
452	1	1.0	1.0	0.7504346734131104	3.0
453	1	1.0	1.0	0.7254874379395915	3.0
454	1	0.0	1.0	0.8254511547820584	4.0
456	1	1.0	1.0	0.6503429694021179	1.0
457	1	1.0	1.0	0.625346531305695	1.0
458	1	1.0	0.0	0.6502023042521614	1.0
459	1	1.0	1.0	0.7753070484723139	3.0
460	1	1.0	0.0	0.8254695680298028	4.0
461	1	0.0	1.0	0.8004770540755999	4.0
462	1	1.0	1.0	0.6503016150563781	1.0
463	1	1.0	0.0	0.8255477488746692	4.0
464	1	0.0	1.0	0.6503369322672371	1.0
465	1	1.0	1.0	0.6003479802202492	1.0
466	1	1.0	1.0	0.6502164915109461	1.0
467	1	1.0	1.0	0.7998642853017373	4.0
468	1	0.0	1.0	0.8005407458040281	4.0
469	1	1.0	0.0	1.0252189063612605
470	1	1.0	0.0	1.3752961212630908
471	1	1.0	0.0	0.8253524476931489	4.0
472	1	0.0	1.0	1.1505551745467528
474	1	1.0	1.0	0.8254976406860806	4.0
476	1	1.0	0.0	0.6754203050440992	2.0
477	1	1.0	0.0	0.600513699457224	1.0
478	1	1.0	0.0	0.7003775017874432	2.0
480	1	0.0	1.0	0.6753158626816003	2.0
481	1	0.0	1.0	0.7501717563682178	3.0
482	1	0.0	1.0	0.7753405545481655	3.0
483	1	1.0	1.0	0.8253005283695529	4.0
484	1	1.0	0.0	0.9255241436949292
486	1	0.0	1.0	0.7503661519840534	3.0
487	1	0.0	1.0	0.7253054184438952	3.0
488	1	0.0	0.0	0.9003493083837384	4.0
489	1	0.0	1.0	0.6751561805758683	2.0
491	1	1.0	1.0	0.7504392012633616	3.0
492	1	1.0	1.0	0.7251095135507057	3.0
493	1	0.0	1.0	0.5502331539901206	0.0
494	1	1.0	0.0	0.9754355186159956
495	1	0.0	0.0	0.7257068876424455	3.0
496	1	0.0	0.0	0.8503606581907661	4.0
497	1	0.0	0.0	0.8254043670203828	4.0
498	1	0.0	0.0	0.8751602858210391	4.0
499	1	0.0	1.0	0.7756300349683443	3.0
500	1	0.0	1.0	0.6249725310553913	1.0
501	1	0.0	0.0	0.8753124215181742	4.0
504	1	0.0	0.0	0.6001695830054814	1.0
505	1	0.0	0.0	0.7754042462765938	3.0
506	1	0.0	0.0	0.7002546461735619	2.0
507	1	0.0	0.0	0.6504978218035831	2.0
508	1	0.0	1.0	0.7004556826323096	2.0
509	1	1.0	1.0	0.8000707551727828	4.0
510	1	0.0	1.0	0.7751881169933768	3.0
511	1	0.0	0.0	0.8001531620102469	4.0
512	1	0.0	0.0	1.0005928462414886
514	1	0.0	1.0	0.7003868593419611	2.0
515	1	1.0	0.0	0.5753301103104604	1.0
516	1	0.0	1.0	0.6755002970276109	2.0
517	1	1.0	1.0	0.7254216332112264	3.0
518	1	1.0	1.0	0.7754229613819916	3.0
519	1	0.0	1.0	0.7253114555751381	3.0
520	1	0.0	1.0	0.7251593198816408	3.0
521	1	0.0	0.0	0.7253470746472885	3.0
522	1	0.0	1.0	0.7503299291965959	3.0
523	1	0.0	1.0	0.7498098303803999	3.0
524	1	0.0	0.0	0.8253907834769052	4.0
525	1	0.0	1.0	0.7501934900428749	3.0
526	1	1.0	0.0	0.7252371988688537	3.0
527	1	1.0	0.0	0.7502091865790135	3.0
528	1	0.0	0.0	0.8253050562161661	4.0
530	1	1.0	1.0	0.7251258138057892	3.0
531	1	1.0	1.0	0.7504515773835009	3.0
532	1	1.0	0.0	0.7251080042697141	3.0
533	1	1.0	1.0	0.7252492731277016	3.0
534	1	1.0	0.0	0.7504253158658685	3.0
535	1	0.0	0.0	0.7502740857380559	3.0
536	1	0.0	1.0	0.9003411582598346	4.0
537	1	0.0	1.0	0.8004034010809846	4.0
538	1	0.0	0.0	0.8252289883712365	4.0
539	1	0.0	0.0	0.6755328975341399	2.0
540	1	0.0	0.0	0.8000607939065958	4.0
541	1	1.0	1.0	0.8253213564712496	4.0
542	1	1.0	1.0	1.0002864618545573
543	1	1.0	0.0	0.800300769857131	4.0
544	1	1.0	1.0	0.8056466491507308	4.0
546	1	1.0	0.0	0.6504217539550154	2.0
547	1	1.0	0.0	0.7253742417378817	3.0
549	1	0.0	0.0	0.6252152237102564	1.0
551	1	0.0	1.0	0.6502146803686628	1.0
552	1	1.0	0.0	0.7503525684369379	3.0
553	1	0.0	1.0	0.9256551494327141
554	1	0.0	1.0	0.7753417619715037	3.0
555	1	0.0	0.0	0.7754130001158046	3.0
556	1	0.0	0.0	0.7507048350198602	3.0
558	1	0.0	0.0	0.8504180109339359	4.0
559	1	0.0	1.0	0.6497845348021656	1.0
560	1	0.0	0.0	0.6004904565052129	1.0
561	1	1.0	0.0	0.6004654024109186	1.0
562	1	1.0	0.0	1.0253625900732004
564	1	0.0	1.0	0.8256549079451361	4.0
565	1	0.0	0.0	0.7504241084352543	3.0
566	1	0.0	0.0	0.7252248227487144	3.0
567	1	0.0	0.0	0.7753499120990455	3.0
568	1	0.0	1.0	0.7753305932819785	3.0
570	1	0.0	1.0	0.7746785831586749	3.0
571	1	1.0	1.0	0.8003774414137297	4.0
572	1	0.0	1.0	0.7752675052652194	3.0
573	1	0.0	1.0	0.7252770439336018	3.0
574	1	1.0	1.0	0.8503552247748303	4.0
575	1	0.0	1.0	0.7502562762019807	3.0
576	1	1.0	0.0	0.9753772603035032
579	1	0.0	1.0	0.8753483424443402	4.0
580	1	0.0	1.0	0.8753175530800945	4.0
581	1	0.0	1.0	0.9754261610614776
582	1	0.0	1.0	0.8253089803511102	4.0
583	1	1.0	1.0	0.7251049857040925	3.0
584	1	1.0	0.0	0.7503163456531183	3.0
585	1	1.0	1.0	0.9751668662938756
586	1	1.0	0.0	0.7749372742109699	3.0
587	1	1.0	0.0	0.7255773911856522	3.0
589	1	0.0	0.0	0.8002286261435074	4.0
590	1	1.0	1.0	1.0753533532624715
591	1	1.0	0.0	0.9253484631881292	4.0
592	1	1.0	1.0	1.3002434171103232
593	1	1.0	0.0	1.0255258944634988
594	1	1.0	1.0	0.6502101525220496	1.0
595	1	1.0	1.0	0.7499909443031356	3.0
596	1	1.0	1.0	0.8007384618358628	4.0
599	1	1.0	1.0	0.5754620216175681	1.0
600	1	1.0	1.0	0.6002353877265705	1.0
601	1	1.0	1.0	0.675078603442671	2.0
602	1	1.0	1.0	0.5750819842360215	1.0
603	1	1.0	1.0	0.4756063694148906	0.0
604	1	1.0	1.0	0.8503440560816671	4.0
605	1	1.0	1.0	0.650222528642189	1.0
606	1	1.0	1.0	0.6750429843741586	2.0
607	1	1.0	1.0	0.6005885598788154	1.0
608	1	1.0	1.0	1.0757569354573209
609	1	1.0	1.0	0.7002033305652731	2.0
610	1	1.0	1.0	0.6502672034075658	1.0
611	1	0.0	0.0	0.950307772924134
612	1	1.0	1.0	0.7001975952880457	2.0
613	1	1.0	1.0	0.8751738693645166	4.0
614	1	1.0	1.0	0.6754855060571572	2.0
615	1	1.0	1.0	0.7002250642362924	2.0
618	1	1.0	1.0	0.4751237008094904	0.0
620	1	1.0	1.0	0.6250670121517032	1.0
621	1	1.0	1.0	0.5504175883361313	0.0
622	1	1.0	1.0	0.6765552856268187	2.0
623	1	1.0	1.0	0.5255512504118087	0.0
624	1	1.0	1.0	0.5251850984277553	0.0
625	1	1.0	1.0	0.5501483323023422	0.0
626	1	1.0	1.0	0.5753672386672406	1.0
627	1	1.0	1.0	0.6253770188195631	1.0
628	1	1.0	1.0	0.5502391911213635	0.0
629	1	1.0	1.0	0.625893193497177	1.0
630	1	1.0	1.0	0.6504667305816838	2.0
631	1	1.0	1.0	0.5748220857567503	1.0
632	1	1.0	1.0	0.6250341097875207	1.0
633	1	1.0	1.0	0.5756111387490819	1.0
634	1	1.0	1.0	0.6503164060231938	1.0
635	1	1.0	1.0	0.6753943453804823	2.0
636	1	1.0	1.0	0.6003039091629034	1.0
637	1	1.0	1.0	0.6253323440505483	1.0
638	1	1.0	1.0	0.6257187204173533	1.0
639	1	1.0	1.0	0.6254449365369511	1.0
640	1	1.0	1.0	0.6254029784759041	1.0
641	1	1.0	1.0	0.6252928008434537	1.0
642	1	1.0	1.0	1.0253191227311618
0	1	1.0	1.0	1.25047444173
1	1	1.0	0.0	1.17552879839
3	1	1.0	1.0	0.90036769045	4.0
4	1	1.0	0.0	0.800529817156	3.0
5	1	1.0	1.0	0.775350824264	3.0
7	1	1.0	1.0	0.77547639624	3.0
8	1	1.0	0.0	1.05045125921
9	1	1.0	1.0	1.25047746028
10	1	1.0	0.0	1.07505250025
12	1	0.0	1.0	0.850541876291	4.0
13	1	1.0	0.0	1.0254579075799999
14	1	0.0	0.0	1.0502399601999999
16	1	1.0	1.0	0.975434679782	4.0
17	1	1.0	1.0	0.750652989384	2.0
18	1	1.0	0.0	0.875540963178	4.0
20	1	1.0	0.0	1.1253718485100002
21	1	0.0	1.0	0.7003134167939999	1.0
22	1	0.0	1.0	0.725473996488	2.0
23	1	0.0	0.0	0.925548192623	4.0
24	1	0.0	1.0	0.925560568707	4.0
25	1	1.0	1.0	0.9750359283750001	4.0
26	1	1.0	1.0	0.850413587614	4.0
28	1	1.0	0.0	1.00029762974	4.0
29	1	1.0	1.0	0.9004639824230001	4.0
30	1	1.0	0.0	0.9504298576360001	4.0
31	1	0.0	1.0	0.825401219077	3.0
32	1	0.0	1.0	0.925409640851	4.0
33	1	0.0	1.0	0.7504465200689999	2.0
34	1	1.0	1.0	0.8253417534980001	3.0
35	1	1.0	1.0	0.7251860261349999	2.0
36	1	0.0	1.0	0.7752334023899999	2.0
37	1	0.0	1.0	0.7003242836	1.0
38	1	1.0	1.0	0.825565428582	3.0
39	1	0.0	1.0	0.675419677551	1.0
40	1	0.0	1.0	1.22518436593
42	1	0.0	0.0	0.775178162789	2.0
43	1	1.0	1.0	0.725136219939	2.0
44	1	0.0	0.0	0.750403958416	2.0
45	1	0.0	1.0	0.7253275964650001	2.0
46	1	0.0	1.0	0.875460367701	4.0
47	1	0.0	0.0	0.950427744647	4.0
49	1	1.0	0.0	0.975499578759	4.0
50	1	1.0	1.0	0.675297124129	1.0
51	1	0.0	0.0	0.675357495275	1.0
52	1	1.0	1.0	0.825495699915	3.0
53	1	1.0	0.0	1.07527436421
54	1	0.0	0.0	0.850367101833	4.0
55	1	0.0	1.0	0.75028442355	2.0
56	1	0.0	0.0	0.7504347477009999	2.0
57	1	1.0	0.0	0.7752539285760001	3.0
58	1	0.0	1.0	0.625264538805	0.0
59	1	0.0	1.0	0.725292581203	2.0
60	1	0.0	1.0	1.07553124343
61	1	1.0	0.0	0.9004096483949999	4.0
62	1	1.0	1.0	0.899978296577	4.0
63	1	0.0	0.0	0.700483663419	1.0
64	1	1.0	1.0	0.8252451596670001	3.0
65	1	0.0	1.0	0.6753158391840001	1.0
66	1	1.0	0.0	0.950352884425	4.0
67	1	0.0	1.0	0.600269979757	0.0
68	1	1.0	0.0	0.7755521620270001	3.0
69	1	0.0	1.0	0.675473709725	1.0
70	1	1.0	1.0	1.00044040749
71	1	0.0	0.0	0.800642711194	3.0
73	1	0.0	1.0	0.8003511185709999	3.0
74	1	1.0	1.0	0.85035382018	3.0
75	1	1.0	0.0	0.75035777449	2.0
76	1	0.0	1.0	0.700317340914	1.0
77	1	0.0	1.0	0.700313718651	1.0
79	1	0.0	0.0	0.625318269122	0.0
80	1	0.0	1.0	0.625539529367	1.0
81	1	1.0	0.0	0.900198651249	4.0
82	1	0.0	0.0	0.800628523979	3.0
84	1	0.0	0.0	0.825215879664	3.0
86	1	0.0	0.0	0.7002907776109999	1.0
87	1	0.0	1.0	0.8252641765790001	3.0
88	1	0.0	0.0	0.8505255760830001	4.0
89	1	1.0	1.0	0.775396102621	3.0
90	1	0.0	1.0	0.8253290755570001	3.0
91	1	0.0	1.0	0.85033178471	3.0
92	1	0.0	1.0	0.700133208931	1.0
93	1	0.0	0.0	1.0754210660899999
94	1	0.0	0.0	0.750415127077	2.0
95	1	1.0	0.0	0.825484833109	3.0
96	1	0.0	0.0	0.750437162544	2.0
98	1	0.0	0.0	0.7003707693800001	1.0
100	1	0.0	1.0	0.7755883847130001	3.0
101	1	0.0	0.0	0.625292913242	0.0
102	1	0.0	0.0	1.1504699440700001
103	1	0.0	1.0	0.625347850983	0.0
104	1	0.0	0.0	0.9753401989399999	4.0
105	1	0.0	1.0	0.725447433186	2.0
106	1	0.0	1.0	0.599954540528	0.0
107	1	0.0	0.0	0.750285329119	2.0
108	1	0.0	1.0	0.7500366000059999	2.0
109	1	0.0	0.0	0.700305870399	1.0
110	1	0.0	0.0	0.750422673471	2.0
111	1	0.0	0.0	0.7503882619169999	2.0
112	1	0.0	1.0	0.599930693927	0.0
115	1	0.0	1.0	0.725232813766	2.0
116	1	0.0	1.0	0.600496371546	0.0
117	1	0.0	0.0	0.6754073014669999	1.0
118	1	0.0	1.0	0.475527802268	0.0
119	1	1.0	1.0	0.7001410571789999	1.0
120	1	0.0	0.0	0.850409059774	4.0
122	1	0.0	1.0	0.650168239285	1.0
123	1	0.0	1.0	0.700442912897	1.0
124	1	0.0	1.0	0.650312224461	1.0
127	1	1.0	1.0	0.700275382973	1.0
128	1	1.0	0.0	0.725531047217	2.0
130	1	0.0	1.0	0.700371674946	1.0
131	1	1.0	1.0	0.8754002984129999	4.0
132	1	0.0	1.0	0.7756919212219999	3.0
133	1	1.0	1.0	0.8754917606970001	4.0
136	1	0.0	0.0	0.825394578249	3.0
137	1	1.0	1.0	1.00041565532
138	1	0.0	1.0	0.8004265825	3.0
139	1	1.0	1.0	0.775511411506	3.0
140	1	0.0	0.0	0.60028929852	0.0
142	1	0.0	0.0	0.725301938728	2.0
143	1	0.0	1.0	0.700454081558	1.0
144	1	1.0	1.0	0.750295894068	2.0
145	1	0.0	1.0	0.775365917048	3.0
147	1	0.0	1.0	0.6500903605080001	1.0
148	1	0.0	1.0	0.8252789675100001	3.0
149	1	0.0	0.0	1.00022941035	4.0
150	1	0.0	0.0	0.850276545116	3.0
151	1	0.0	0.0	1.02540629025
152	1	0.0	0.0	1.02578813774
153	1	0.0	1.0	0.7503601893330001	2.0
154	1	0.0	0.0	1.0505493623200002
155	1	0.0	1.0	1.1004192474099999
157	1	1.0	0.0	0.775324562812	3.0
158	1	1.0	1.0	0.750317627677	2.0
161	1	0.0	1.0	0.850202892321	3.0
162	1	0.0	1.0	0.7754114972589999	3.0
163	1	0.0	1.0	0.6252186567360001	0.0
166	1	1.0	1.0	1.05056415325
168	1	0.0	0.0	0.725225569233	2.0
169	1	0.0	1.0	0.625397355321	1.0
172	1	0.0	1.0	0.7002358398749999	1.0
173	1	1.0	1.0	0.8503885335889999	4.0
175	1	0.0	1.0	0.925564492834	4.0
176	1	1.0	0.0	0.875429276566	4.0
177	1	0.0	0.0	0.8504217377159999	4.0
179	1	0.0	1.0	0.6754791431270001	1.0
182	1	1.0	1.0	0.7002928906039999	1.0
183	1	0.0	0.0	0.625113007234	0.0
185	1	0.0	1.0	0.6751368387450001	1.0
186	1	1.0	0.0	0.875254200248	4.0
187	1	0.0	1.0	0.7752970939470001	3.0
189	1	1.0	0.0	0.7753568613770001	3.0
190	1	1.0	0.0	0.900288000539	4.0
191	1	0.0	0.0	0.925350175272	4.0
195	1	0.0	1.0	0.875327551184	4.0
196	1	1.0	1.0	0.600145011489	0.0
197	1	1.0	0.0	0.775224950426	2.0
198	1	0.0	1.0	0.7254462257619999	2.0
201	1	0.0	0.0	0.65069588308	1.0
206	1	0.0	1.0	0.775108434122	2.0
207	1	0.0	1.0	0.6753949253829999	1.0
208	1	1.0	1.0	0.700384956595	1.0
209	1	1.0	0.0	0.9505270551780001	4.0
210	1	1.0	1.0	0.6004326799849999	0.0
211	1	1.0	1.0	0.600515388454	0.0
212	1	1.0	0.0	0.7503924878980001	2.0
213	1	1.0	1.0	0.725471581642	2.0
214	1	1.0	1.0	0.850371629669	4.0
216	1	1.0	0.0	0.702310494227	2.0
218	1	1.0	1.0	0.7252711494480001	2.0
219	1	0.0	1.0	0.700447440729	1.0
220	1	1.0	1.0	0.7254930134	2.0
221	1	1.0	1.0	0.5753735238100001	0.0
222	1	1.0	1.0	0.6756397303720001	1.0
223	1	1.0	0.0	0.750455877598	2.0
224	1	1.0	0.0	0.575436309802	0.0
225	1	1.0	1.0	0.700312813078	1.0
226	1	1.0	0.0	0.675546456954	1.0
229	1	0.0	1.0	0.725378610081	2.0
230	1	1.0	0.0	0.925319687842	4.0
231	1	0.0	1.0	0.725381628639	2.0
232	1	1.0	1.0	0.700295003593	1.0
235	1	1.0	1.0	0.6003925331750001	0.0
237	1	0.0	1.0	0.775651472555	3.0
239	1	1.0	1.0	0.775182690624	2.0
240	1	0.0	1.0	0.17477687579999998	0.0
241	1	0.0	1.0	0.675400056931	1.0
242	1	1.0	0.0	0.750324570363	2.0
243	1	1.0	1.0	0.775221931872	2.0
244	1	1.0	0.0	0.800391265384	3.0
246	1	0.0	1.0	0.700163092642	1.0
247	1	1.0	1.0	1.00060401329
251	1	0.0	1.0	0.575547090852	0.0
253	1	1.0	1.0	0.7254468294740001	2.0
256	1	0.0	1.0	0.675499065605	1.0
257	1	1.0	1.0	1.025398442
258	1	0.0	1.0	0.6251908860100001	0.0
259	1	1.0	0.0	0.800284106601	3.0
260	1	1.0	1.0	0.8251180784100001	3.0
263	1	1.0	0.0	0.7253586876029999	2.0
264	1	1.0	1.0	0.875326947476	4.0
268	1	0.0	1.0	0.575529885075	0.0
269	1	0.0	1.0	0.725240360163	2.0
272	1	0.0	1.0	0.750355057789	2.0
273	1	0.0	0.0	0.950220973478	4.0
276	1	0.0	1.0	1.05036915445
280	1	0.0	1.0	0.650368973336	1.0
281	1	0.0	1.0	0.600296543056	0.0
282	1	0.0	1.0	0.600179724894	0.0
283	1	0.0	1.0	0.6761223976649999	1.0
291	1	0.0	1.0	0.7502177134370001	2.0
293	1	0.0	0.0	0.8001198970919999	3.0
294	1	0.0	0.0	0.775625814822	3.0
297	1	0.0	1.0	0.675344817333	1.0
298	1	0.0	1.0	0.67523282886	1.0
306	1	1.0	0.0	0.750208355912	2.0
309	1	0.0	0.0	0.600276620582	0.0
311	1	0.0	1.0	0.725586890527	2.0
312	1	0.0	1.0	0.9003749349869999	4.0
315	1	1.0	1.0	0.775423571489	3.0
316	1	1.0	1.0	0.875381583359	4.0
317	1	1.0	1.0	1.051039576
321	1	1.0	1.0	0.875284989528	4.0
323	1	1.0	1.0	1.02551737315
324	1	1.0	1.0	0.750172133223	2.0
325	1	1.0	1.0	0.775375576432	3.0
329	1	0.0	1.0	0.825379485461	3.0
334	1	1.0	1.0	0.72546252597	2.0
336	1	1.0	0.0	0.525331279106	0.0
337	1	1.0	0.0	0.6248869173	0.0
340	1	1.0	1.0	0.675444429722	1.0
342	1	1.0	0.0	0.8502246259299999	3.0
343	1	1.0	0.0	0.8003212348559999	3.0
345	1	1.0	0.0	0.7253653284280001	2.0
347	1	0.0	1.0	0.825339942363	3.0
350	1	0.0	1.0	0.825524376207	3.0
351	1	1.0	0.0	1.10011558055
352	1	0.0	0.0	0.725492711543	2.0
353	1	1.0	0.0	1.05067402873
354	1	1.0	0.0	1.02542409973
355	1	1.0	0.0	0.725166405511	2.0
356	1	0.0	1.0	0.700362619275	1.0
357	1	0.0	1.0	0.85027080986	3.0
358	1	0.0	0.0	0.900365879315	4.0
359	1	1.0	1.0	0.800767981316	3.0
360	1	0.0	0.0	0.975353178736	4.0
361	1	0.0	0.0	0.825581125086	3.0
362	1	1.0	1.0	0.80011416183	3.0
363	1	0.0	1.0	0.700289872046	1.0
364	1	1.0	1.0	0.750476705645	2.0
365	1	0.0	1.0	0.8003864356910001	3.0
366	1	1.0	1.0	0.7751923500110001	2.0
367	1	0.0	0.0	0.7503028367460001	2.0
368	1	0.0	1.0	0.67531191506	1.0
369	1	1.0	1.0	0.8503966836910001	4.0
370	1	0.0	1.0	0.8003640983660001	3.0
371	1	0.0	1.0	0.8504226432850001	4.0
374	1	0.0	1.0	0.825692509843	3.0
375	1	1.0	1.0	0.675215019375	1.0
376	1	0.0	1.0	0.5753907295880001	0.0
377	1	1.0	0.0	0.7254232847259999	2.0
378	1	0.0	0.0	0.875274726437	4.0
379	1	0.0	1.0	0.8504012115299999	4.0
381	1	0.0	1.0	0.775518354189	3.0
382	1	0.0	1.0	0.875459763989	4.0
383	1	1.0	0.0	0.9004989976890001	4.0
385	1	1.0	1.0	0.7753758782889999	3.0
386	1	0.0	1.0	1.10017806469
387	1	1.0	1.0	0.800405452603	3.0
388	1	0.0	1.0	0.725368045129	2.0
389	1	0.0	1.0	0.6253901107850001	0.0
390	1	0.0	1.0	0.900340523436	4.0
391	1	0.0	0.0	0.8001192933769999	3.0
392	1	1.0	0.0	1.07540386031
393	1	0.0	0.0	1.3254034829899999
394	1	0.0	1.0	0.650630682248	1.0
395	1	0.0	1.0	0.6753034631	1.0
396	1	0.0	1.0	0.850400004103	4.0
397	1	0.0	1.0	0.900335995597	4.0
398	1	0.0	1.0	0.8504298878219999	4.0
399	1	1.0	1.0	0.925530684992	4.0
401	1	0.0	1.0	0.950350771436	4.0
402	1	1.0	1.0	0.725639111566	2.0
403	1	0.0	1.0	0.775277171466	3.0
404	1	1.0	0.0	0.925316065575	4.0
405	1	1.0	1.0	0.700376202782	1.0
406	1	1.0	1.0	0.7753136960089999	3.0
407	1	1.0	0.0	0.9003320714730001	4.0
408	1	1.0	1.0	0.70029651287	1.0
410	1	0.0	1.0	0.725358385749	2.0
411	1	1.0	1.0	0.950347752881	4.0
412	1	1.0	1.0	0.850345971929	3.0
414	1	0.0	0.0	0.7751485809309999	2.0
415	1	1.0	0.0	0.700329415147	1.0
416	1	1.0	1.0	0.90074199154	4.0
417	1	0.0	1.0	0.675347835891	1.0
418	1	1.0	0.0	0.800330894239	3.0
420	1	1.0	1.0	0.8253544314360001	3.0
421	1	1.0	1.0	0.750341474282	2.0
423	1	0.0	1.0	0.72550750247	2.0
424	1	1.0	0.0	0.801117228384	3.0
426	1	1.0	1.0	0.750179981475	2.0
427	1	1.0	1.0	0.675443524153	1.0
428	1	1.0	1.0	0.875582015557	4.0
429	1	0.0	0.0	1.05025535485
431	1	0.0	0.0	0.650323996837	1.0
433	1	0.0	0.0	0.625493647294	1.0
434	1	1.0	1.0	0.70020988028	1.0
436	1	1.0	1.0	1.0003359654100001	4.0
437	1	1.0	0.0	0.900638455027	4.0
438	1	1.0	1.0	0.825431102789	3.0
439	1	1.0	0.0	0.850291637904	3.0
440	1	0.0	1.0	0.7502478990100001	2.0
441	1	0.0	0.0	0.7251567461280001	2.0
442	1	0.0	1.0	0.775348409417	3.0
443	1	0.0	0.0	0.7753565595190001	3.0
446	1	1.0	0.0	0.800436543741	3.0
447	1	1.0	0.0	1.07502593695
448	1	0.0	1.0	0.750297705203	2.0
449	1	0.0	1.0	0.7505684697830001	2.0
450	1	1.0	1.0	0.8504006078149999	4.0
451	1	1.0	1.0	0.7003786176279999	1.0
452	1	1.0	1.0	0.7506520838140001	2.0
453	1	1.0	1.0	1.07520433368
454	1	1.0	1.0	0.7752992069329999	3.0
455	1	1.0	1.0	0.925441335698	4.0
456	1	1.0	1.0	0.825606179107	3.0
457	1	1.0	0.0	0.900260229817	4.0
458	1	1.0	0.0	0.925272296496	4.0
460	1	1.0	1.0	0.7752705306409999	3.0
461	1	1.0	1.0	0.7253070702750001	2.0
462	1	1.0	0.0	0.875535227919	4.0
463	1	1.0	1.0	0.725352046778	2.0
464	1	1.0	1.0	0.7003671471100001	1.0
466	1	1.0	0.0	0.7501790759020001	2.0
467	1	0.0	0.0	0.8753906390299999	4.0
468	1	1.0	1.0	1.1004874668
469	1	1.0	1.0	0.700428121963	1.0
470	1	0.0	1.0	0.6754872932320001	1.0
471	1	0.0	1.0	0.775216800321	2.0
472	1	0.0	0.0	0.950554222192	4.0
473	1	1.0	0.0	0.6753789270300001	1.0
474	1	1.0	1.0	0.9502904002949999	4.0
475	1	0.0	1.0	0.9254461653910001	4.0
476	1	1.0	1.0	0.825350205458	3.0
478	1	1.0	0.0	0.850360762859	4.0
479	1	0.0	1.0	0.900533711094	4.0
480	1	0.0	1.0	0.7001715446019999	1.0
481	1	0.0	1.0	1.0255566144
482	1	0.0	1.0	1.2505957877299998
483	1	0.0	1.0	0.9753217857430001	4.0
484	1	1.0	1.0	0.825253611627	3.0
485	1	1.0	1.0	0.70041574588	1.0
486	1	1.0	1.0	0.77568014885	3.0
490	1	1.0	1.0	0.7003487339100001	1.0
491	1	1.0	1.0	0.700431442379	1.0
492	1	0.0	0.0	0.700289570192	1.0
494	1	0.0	0.0	0.7751633718619999	2.0
496	1	0.0	1.0	0.775399121176	3.0
497	1	0.0	1.0	0.7753109793080001	3.0
498	1	0.0	0.0	0.800456768073	3.0
499	1	0.0	1.0	0.9002351757879999	4.0
500	1	1.0	1.0	0.925442241267	4.0
501	1	1.0	1.0	0.8008467656620001	3.0
502	1	1.0	1.0	0.850403928227	4.0
503	1	0.0	0.0	1.12537215037
505	1	0.0	0.0	0.550305311968	0.0
506	1	0.0	1.0	0.625172774664	0.0
507	1	0.0	1.0	0.800497820452	3.0
508	1	0.0	1.0	0.700395823402	1.0
509	1	0.0	0.0	0.675430544357	1.0
511	1	1.0	1.0	0.7752469858930001	2.0
512	1	1.0	1.0	0.8254483085690001	3.0
513	1	1.0	0.0	0.7755262024330001	3.0
515	1	1.0	1.0	0.600443546795	0.0
516	1	1.0	1.0	0.700368354534	1.0
518	1	0.0	1.0	1.1755342318000002
519	1	1.0	0.0	1.050313613
520	1	0.0	0.0	0.699739589072	1.0
522	1	0.0	1.0	0.775378293132	3.0
524	1	1.0	1.0	0.7251356162270001	2.0
525	1	1.0	1.0	0.775487866758	3.0
526	1	0.0	1.0	0.7503375501549999	2.0
527	1	0.0	0.0	0.725521387834	2.0
528	1	1.0	1.0	0.675140159157	1.0
529	1	1.0	0.0	0.7251338050920001	2.0
530	1	1.0	1.0	0.7255998703219999	2.0
531	1	1.0	0.0	0.7504815353350001	2.0
532	1	1.0	1.0	0.750386450782	2.0
534	1	0.0	1.0	0.900299169203	4.0
535	1	0.0	1.0	0.725273866148	2.0
537	1	1.0	0.0	0.850352612757	3.0
538	1	0.0	1.0	0.7005358844580001	1.0
539	1	1.0	0.0	0.9271305203	4.0
540	1	0.0	0.0	0.925451296938	4.0
542	1	1.0	1.0	0.700329415144	1.0
543	1	1.0	0.0	1.00044131306
544	1	0.0	0.0	1.02553759749
545	1	0.0	1.0	0.8753009878820001	4.0
546	1	0.0	0.0	1.22550252185
547	1	0.0	1.0	0.826054434849	3.0
548	1	1.0	1.0	0.850439547205	4.0
549	1	1.0	0.0	0.800358966819	3.0
550	1	1.0	0.0	0.975669221672	4.0
551	1	1.0	0.0	1.22569208724
552	1	0.0	0.0	0.87545402873	4.0
553	1	1.0	0.0	1.1753630795999999
554	1	0.0	1.0	0.875168775081	4.0
555	1	0.0	0.0	0.950447365267	4.0
557	1	0.0	1.0	0.9254497876610001	4.0
558	1	1.0	1.0	1.15020431104
559	1	1.0	0.0	0.725468864941	2.0
560	1	0.0	1.0	0.6253297396399999	0.0
561	1	1.0	1.0	0.7494434535179999	2.0
562	1	1.0	1.0	0.575611687975	0.0
563	1	0.0	1.0	0.7254220773029999	2.0
564	1	0.0	0.0	0.725195081806	2.0
565	1	1.0	0.0	0.725201420777	2.0
567	1	1.0	1.0	0.6752298103059999	1.0
568	1	1.0	1.0	0.575398879693	0.0
569	1	0.0	1.0	0.625369886449	0.0
570	1	0.0	1.0	0.675183324525	1.0
571	1	0.0	1.0	1.00034985078
573	1	1.0	1.0	0.650327619103	1.0
574	1	1.0	0.0	0.950200447289	4.0
575	1	1.0	0.0	0.9752623201639999	4.0
579	1	0.0	0.0	0.550267580002	0.0
580	1	0.0	1.0	0.749830130695	2.0
581	1	1.0	1.0	0.6002271162430001	0.0
582	1	0.0	1.0	0.550313160213	0.0
583	1	0.0	1.0	0.45034065927	0.0
584	1	1.0	0.0	0.6753807381649999	1.0
586	1	0.0	1.0	0.750303742316	2.0
587	1	0.0	0.0	0.675365343523	1.0
588	1	1.0	1.0	0.825341451644	3.0
589	1	1.0	0.0	0.9254111501250001	4.0
590	1	0.0	1.0	0.8003634946539999	3.0
591	1	1.0	1.0	0.950478456409	4.0
594	1	0.0	0.0	0.7504250883140001	2.0
596	1	1.0	0.0	1.1504445881899998
597	1	1.0	0.0	1.00590369414
599	1	0.0	0.0	0.72516006654	2.0
600	1	0.0	0.0	0.925350778984	4.0
601	1	1.0	0.0	0.8754066373839999	4.0
602	1	0.0	1.0	0.8506710705410001	4.0
603	1	0.0	0.0	0.9254564284819999	4.0
605	1	1.0	0.0	1.00048870441
607	1	1.0	1.0	0.700333037414	1.0
608	1	0.0	1.0	0.8254217452629999	3.0
609	1	1.0	0.0	0.9004024038590001	4.0
611	1	0.0	1.0	0.8754099578	4.0
612	1	0.0	0.0	0.749900463077	2.0
613	1	0.0	1.0	0.850384609465	4.0
614	1	0.0	1.0	0.75032245737	2.0
615	1	0.0	1.0	0.6756074318109999	1.0
617	1	1.0	1.0	0.600371705132	0.0
622	1	0.0	0.0	0.650399460766	1.0
623	1	1.0	1.0	0.725391891734	2.0
624	1	0.0	0.0	0.783866777791	3.0
625	1	1.0	1.0	0.800277767634	3.0
626	1	1.0	0.0	0.65033003395	1.0
627	1	1.0	0.0	0.6752615051559999	1.0
628	1	0.0	0.0	0.800658407694	3.0
630	1	0.0	0.0	0.6752922944399999	1.0
631	1	0.0	0.0	0.550296860005	0.0
632	1	1.0	0.0	0.675668104806	1.0
634	1	0.0	0.0	0.425274560414	0.0
635	1	1.0	1.0	0.675434770335	1.0
636	1	1.0	0.0	0.500097046614	0.0
639	1	0.0	0.0	0.400216611666	0.0
640	1	0.0	0.0	0.625168246832	0.0
642	1	0.0	1.0	1.0507150811100001
643	1	0.0	1.0	0.700326396589	1.0
645	1	1.0	1.0	0.6752919925859999	1.0
646	1	0.0	0.0	0.775429004891	3.0
647	1	1.0	1.0	0.625361132636	0.0
648	1	1.0	1.0	0.7008736610040001	2.0
649	1	1.0	1.0	0.650358408388	1.0
650	1	0.0	1.0	0.675261203301	1.0
651	1	0.0	1.0	0.72527929955	2.0
652	1	0.0	1.0	0.750459499868	2.0
653	1	1.0	0.0	0.57548068259	0.0
654	1	0.0	1.0	0.7754957150059999	3.0
655	1	0.0	1.0	0.8245400247110001	3.0
656	1	0.0	1.0	0.6754169608499999	1.0
657	1	0.0	1.0	0.650342711891	1.0
658	1	0.0	1.0	0.825332697827	3.0
659	1	0.0	1.0	0.575352997625	0.0
660	1	0.0	1.0	0.600303183881	0.0
661	1	0.0	1.0	0.675227999171	1.0
662	1	0.0	1.0	0.8503194086300001	3.0
664	1	1.0	1.0	0.7002901739030001	1.0
665	1	1.0	1.0	0.700271760703	1.0
666	1	0.0	0.0	0.675376814041	1.0
667	1	1.0	1.0	0.600427548441	0.0
668	1	1.0	1.0	0.650494545316	1.0
669	1	0.0	0.0	0.675266938561	1.0
672	1	1.0	1.0	0.627479556064	1.0
673	1	1.0	1.0	0.8503028065610001	3.0
674	1	1.0	1.0	0.750441690379	2.0
675	1	1.0	1.0	0.875455236157	4.0
676	1	1.0	1.0	0.7753010180679999	3.0
677	1	1.0	1.0	0.775521976451	3.0
678	1	1.0	1.0	0.675477030138	1.0
680	1	1.0	1.0	0.37536784892700004	0.0
681	1	0.0	0.0	0.900568424502	4.0
682	1	0.0	0.0	0.850099053954	3.0
683	1	0.0	0.0	0.77582896372	3.0
685	1	1.0	1.0	0.8002294707179999	3.0
686	1	1.0	1.0	0.925372512596	4.0
688	1	1.0	1.0	1.25045180255
689	1	1.0	1.0	0.775397008187	3.0
690	1	1.0	1.0	0.850368611111	4.0
692	1	1.0	1.0	0.6752488272139999	1.0
693	1	1.0	1.0	0.7256373004309999	2.0
694	1	0.0	0.0	0.925362551356	4.0
697	1	1.0	1.0	0.750304044173	2.0
699	1	0.0	0.0	0.775242759915	2.0
700	1	1.0	1.0	0.600160707985	0.0
701	1	0.0	0.0	0.7253182389399999	2.0
702	1	1.0	1.0	0.77524577847	2.0
0	2	0.0	1.0	1.1004732795799999
1	2	0.0	1.0	0.725433245967	4.0
2	2	0.0	1.0	0.5753152656580001	1.0
3	2	1.0	0.0	0.850390042866
4	2	0.0	0.0	0.6503816512780001	3.0
5	2	0.0	0.0	0.650586611311	3.0
6	2	0.0	0.0	0.6503442211689999	3.0
7	2	1.0	0.0	0.600001328163	1.0
8	2	0.0	0.0	0.725196591084	4.0
9	2	0.0	1.0	1.2167979085
10	2	1.0	0.0	0.625264538805	2.0
11	2	0.0	0.0	0.625426031616	2.0
12	2	1.0	0.0	0.625196621266	2.0
13	2	0.0	0.0	0.300160194831	0.0
14	2	0.0	1.0	0.500318910566	0.0
15	2	1.0	0.0	0.925651427278
16	2	0.0	1.0	0.725144973756	4.0
17	2	1.0	0.0	0.966986040079
18	2	0.0	0.0	0.625532586684	3.0
19	2	1.0	1.0	0.925728702343
20	2	0.0	0.0	0.675131707198	3.0
21	2	0.0	0.0	0.575439630215	1.0
22	2	0.0	1.0	0.7500918395999999	4.0
23	2	1.0	1.0	0.599893867529	1.0
24	2	0.0	0.0	0.7502542379770001	4.0
25	2	1.0	1.0	0.825592293742
27	2	0.0	1.0	0.700444422175	4.0
28	2	1.0	1.0	0.6756816883169999	3.0
29	2	1.0	0.0	0.6754670688969999	3.0
30	2	1.0	1.0	0.900530088828
31	2	0.0	0.0	0.8990458642579999
33	2	1.0	1.0	0.700528639922	4.0
34	2	0.0	0.0	0.625225297561	2.0
36	2	0.0	0.0	0.692150634455	3.0
37	2	1.0	1.0	1.05009899358
39	2	0.0	0.0	0.716813755927	4.0
40	2	0.0	0.0	1.1170828904899999
41	2	1.0	1.0	0.725597757333	4.0
43	2	0.0	1.0	0.7254483387549999	4.0
45	2	1.0	1.0	0.800279578765	4.0
46	2	0.0	0.0	0.675298331553	3.0
48	2	0.0	0.0	0.574963000035	1.0
51	2	0.0	1.0	0.600611982285	2.0
52	2	1.0	1.0	0.625077690118	2.0
53	2	1.0	0.0	0.9254174890989999
54	2	0.0	1.0	0.625175491368	2.0
55	2	0.0	1.0	0.67585253865	3.0
57	2	0.0	0.0	0.625659667941	3.0
58	2	0.0	1.0	0.59226627538	1.0
60	2	0.0	0.0	0.7500957637279999	4.0
61	2	1.0	0.0	0.7002928906039999	3.0
62	2	0.0	0.0	0.9254060185780001
64	2	0.0	1.0	0.775186312894	4.0
65	2	0.0	1.0	0.7006388172560001	4.0
67	2	0.0	0.0	0.524675950342	0.0
68	2	0.0	1.0	0.675622222741	3.0
70	2	1.0	1.0	0.725271451302	4.0
71	2	1.0	1.0	0.750240352616	4.0
72	2	0.0	1.0	0.550397679817	1.0
73	2	0.0	0.0	0.8501573121070001
76	2	0.0	1.0	0.775436551288	4.0
77	2	0.0	1.0	1.15076636639
81	2	1.0	1.0	0.600321295227	2.0
82	2	0.0	1.0	0.600424831737	2.0
83	2	0.0	1.0	0.8498234596850001
84	2	1.0	1.0	0.675429940646	3.0
85	2	0.0	0.0	0.750420560482	4.0
86	2	1.0	0.0	0.825318812462	4.0
87	2	0.0	1.0	0.725425095861	4.0
88	2	1.0	1.0	0.650309809618	3.0
89	2	1.0	1.0	0.600583607844	2.0
90	2	0.0	1.0	0.7001440757340001	3.0
92	2	0.0	0.0	0.500466518013	0.0
93	2	0.0	0.0	0.5254317970579999	1.0
94	2	1.0	0.0	0.800418432398	4.0
95	2	1.0	0.0	0.600422718748	2.0
96	2	1.0	1.0	0.700433555368	4.0
97	2	0.0	0.0	0.500298082523	0.0
98	2	1.0	0.0	0.650524429035	3.0
100	2	0.0	1.0	0.525472547582	1.0
102	2	0.0	0.0	0.800162156895	4.0
103	2	0.0	1.0	1.10033050183
105	2	1.0	1.0	0.7500504853669999	4.0
106	2	0.0	1.0	0.725231304488	4.0
107	2	0.0	1.0	0.625489119459	2.0
108	2	0.0	1.0	0.650816323512	3.0
110	2	0.0	1.0	0.57562949746	1.0
111	2	0.0	1.0	0.650177596814	3.0
114	2	1.0	0.0	0.7001359256280001	3.0
115	2	0.0	0.0	0.525208725681	0.0
116	2	1.0	1.0	0.550155591533	1.0
117	2	0.0	0.0	0.5752621390529999	1.0
118	2	1.0	0.0	0.775758933192	4.0
119	2	0.0	1.0	0.550019756458	1.0
124	2	1.0	1.0	0.750363207895	4.0
126	2	0.0	1.0	0.7504845538930001	4.0
127	2	0.0	1.0	0.475373252142	0.0
128	2	1.0	1.0	0.7503779988220001	4.0
129	2	0.0	0.0	0.775365917045	4.0
132	2	1.0	0.0	0.550232866593	1.0
133	2	0.0	1.0	0.775428703037	4.0
134	2	0.0	1.0	0.600213230879	2.0
135	2	0.0	1.0	0.575539544454	1.0
139	2	1.0	1.0	0.6503656529240001	3.0
140	2	0.0	1.0	0.625428446463	2.0
142	2	0.0	0.0	0.600579080008	2.0
143	2	0.0	1.0	0.6251377594049999	2.0
144	2	0.0	1.0	0.525515712947	1.0
145	2	0.0	0.0	0.575258516783	1.0
147	2	0.0	0.0	0.625454707908	2.0
148	2	0.0	1.0	0.600464374838	2.0
149	2	0.0	1.0	0.5005745823619999	0.0
150	2	1.0	1.0	0.875348982943
151	2	0.0	0.0	0.700436573927	4.0
154	2	0.0	0.0	0.550355721869	1.0
155	2	1.0	1.0	0.9502900984370001
159	2	0.0	0.0	0.650361426946	3.0
160	2	0.0	0.0	0.575376240515	1.0
161	2	1.0	0.0	0.625349360263	2.0
162	2	0.0	0.0	0.600289600377	2.0
164	2	0.0	0.0	0.650401271898	3.0
165	2	1.0	0.0	0.825304021535	4.0
166	2	1.0	1.0	0.6754552965289999	3.0
168	2	0.0	1.0	0.625363547479	2.0
173	2	0.0	0.0	0.5001936404439999	0.0
174	2	0.0	1.0	0.47531499399	0.0
175	2	0.0	0.0	0.700069215516	3.0
176	2	0.0	1.0	0.6251528521899999	2.0
177	2	0.0	0.0	0.6254039961460001	2.0
178	2	0.0	0.0	0.600081018074	2.0
179	2	0.0	0.0	0.525750858553	1.0
180	2	0.0	0.0	0.599808442359	1.0
182	2	0.0	1.0	0.550091598117	1.0
183	2	0.0	1.0	0.525341240344	1.0
184	2	0.0	1.0	0.550328554855	1.0
185	2	0.0	1.0	0.600379251526	2.0
186	2	1.0	1.0	0.674721485277	3.0
187	2	0.0	1.0	0.600439320813	2.0
188	2	1.0	1.0	0.650650604723	3.0
189	2	0.0	1.0	0.675592339023	3.0
190	2	1.0	0.0	0.7250676986910001	4.0
192	2	0.0	1.0	0.650285661159	3.0
194	2	1.0	1.0	0.8253435646330001
195	2	0.0	0.0	0.7003200576180001	4.0
197	2	0.0	1.0	0.675064997085	3.0
198	2	0.0	0.0	0.5512600816040001	1.0
199	2	0.0	0.0	0.675471596736	3.0
200	2	0.0	1.0	0.600324313782	2.0
201	2	0.0	0.0	0.625345134282	2.0
204	2	0.0	0.0	0.600154369014	2.0
205	2	1.0	1.0	0.6754214886859999	3.0
206	2	1.0	0.0	0.350720725804	0.0
210	2	1.0	0.0	0.775457681186	4.0
211	2	0.0	0.0	0.575597500756	1.0
212	2	0.0	1.0	0.725416643902	4.0
213	2	0.0	1.0	0.574989563338	1.0
214	2	0.0	0.0	0.7505280211149999	4.0
218	2	0.0	1.0	0.575315265662	1.0
219	2	0.0	1.0	0.600352990077	2.0
220	2	0.0	1.0	0.57504148252	1.0
221	2	0.0	1.0	0.675264221856	3.0
222	2	1.0	0.0	0.625424522335	2.0
223	2	0.0	0.0	0.67517155215	3.0
224	2	0.0	1.0	0.6504703968600001	3.0
225	2	0.0	1.0	0.650148920518	3.0
226	2	1.0	0.0	0.775346296425	4.0
227	2	0.0	1.0	0.575354506902	1.0
228	2	1.0	0.0	0.7003801269059999	4.0
230	2	0.0	1.0	0.725334539147	4.0
231	2	0.0	0.0	0.67515072411	3.0
232	2	1.0	1.0	0.47535936677699997	0.0
233	2	1.0	0.0	0.725301636874	4.0
234	2	0.0	0.0	0.600511766184	2.0
236	2	1.0	1.0	0.800319423721	4.0
237	2	0.0	0.0	0.6003436325479999	2.0
238	2	1.0	0.0	0.750387960059	4.0
239	2	1.0	0.0	0.600145011489	2.0
240	2	0.0	1.0	0.775482131499	4.0
246	2	0.0	1.0	0.5749720557069999	1.0
247	2	0.0	0.0	0.600220475415	2.0
248	2	1.0	0.0	0.600769550969	2.0
251	2	0.0	0.0	0.67520113401	3.0
253	2	0.0	0.0	0.6004284540070001	2.0
257	2	0.0	1.0	0.525527485323	1.0
258	2	1.0	0.0	0.750454972029	4.0
261	2	1.0	1.0	0.611385514727	2.0
262	2	0.0	1.0	0.675509328699	3.0
267	2	1.0	1.0	0.525268191257	1.0
271	2	0.0	1.0	0.600264546352	2.0
274	2	1.0	0.0	0.675365343523	3.0
275	2	0.0	1.0	0.650086436384	3.0
279	2	0.0	0.0	0.725380421216	4.0
280	2	0.0	1.0	0.7504250883140001	4.0
281	2	1.0	0.0	0.7755047706810001	4.0
282	2	1.0	1.0	0.575358431026	1.0
283	2	0.0	1.0	0.450400426704	0.0
284	2	0.0	0.0	0.650150429796	3.0
289	2	1.0	0.0	0.550467408488	1.0
290	2	0.0	0.0	0.675560644173	3.0
293	2	0.0	1.0	0.650394329215	3.0
294	2	0.0	0.0	0.67536292868	3.0
299	2	0.0	0.0	0.825356544428
300	2	0.0	0.0	0.675241884535	3.0
301	2	1.0	0.0	0.650393725507	3.0
304	2	1.0	0.0	0.7504012417120001	4.0
305	2	1.0	1.0	0.80035564641	4.0
306	2	1.0	0.0	0.90028226528
309	2	1.0	0.0	0.900165447118
311	2	1.0	1.0	0.8254884553790001
312	2	1.0	1.0	0.725414229055	4.0
314	2	0.0	1.0	1.05071115698
315	2	1.0	0.0	0.675064695228	3.0
316	2	0.0	0.0	0.550237696287	1.0
317	2	0.0	1.0	0.600192402835	2.0
318	2	0.0	1.0	0.600368384719	2.0
319	2	0.0	1.0	0.700301644418	3.0
320	2	0.0	1.0	0.558849036221	1.0
321	2	1.0	0.0	0.7003004369939999	3.0
322	2	0.0	0.0	0.725291071922	4.0
323	2	0.0	1.0	0.750907151898	4.0
324	2	0.0	1.0	0.6006506198170001	2.0
325	2	1.0	1.0	1.00052221039
329	2	0.0	1.0	0.525541370684	1.0
330	2	0.0	1.0	0.825286815758	4.0
331	2	1.0	0.0	0.550291728461	1.0
332	2	0.0	1.0	0.7002485178129999	3.0
333	2	1.0	1.0	0.42527335299400004	0.0
334	2	0.0	1.0	0.525460473353	1.0
335	2	0.0	1.0	0.650468585725	3.0
336	2	0.0	0.0	0.6503221857020001	3.0
337	2	0.0	1.0	0.500368716759	0.0
338	2	1.0	0.0	0.6252868761289999	2.0
339	2	0.0	1.0	0.6753285171250001	3.0
340	2	1.0	1.0	0.575409444642	1.0
341	2	0.0	1.0	0.600428152153	2.0
342	2	1.0	1.0	0.950374618038
343	2	0.0	1.0	0.5503155750590001	1.0
344	2	0.0	0.0	0.900372218286
345	2	1.0	1.0	0.725451055456	4.0
346	2	0.0	0.0	0.600421511324	2.0
348	2	0.0	0.0	0.7501691146639999	4.0
349	2	0.0	0.0	0.500306534483	0.0
350	2	1.0	1.0	0.6251528521899999	2.0
351	2	0.0	0.0	0.675244601236	3.0
353	2	0.0	1.0	0.600301976461	2.0
354	2	0.0	0.0	0.825171506873	4.0
356	2	1.0	0.0	0.649984107295	3.0
357	2	1.0	1.0	0.5256904874080001	1.0
358	2	0.0	1.0	0.6754269220870001	3.0
360	2	0.0	0.0	0.62489687854	2.0
361	2	1.0	1.0	0.750368339443	4.0
364	2	0.0	0.0	0.525179445678	0.0
365	2	0.0	1.0	0.475325558938	0.0
366	2	0.0	0.0	0.5753499790659999	1.0
367	2	0.0	1.0	0.85048784412
369	2	1.0	0.0	0.6503901032370001	3.0
370	2	0.0	0.0	0.6000991294169999	2.0
371	2	1.0	1.0	0.600272092746	2.0
374	2	0.0	1.0	0.6754595225069999	3.0
376	2	0.0	0.0	0.605763150117	2.0
377	2	0.0	1.0	1.07523029327
378	2	1.0	0.0	0.500337625625	0.0
379	2	1.0	0.0	0.800470653438	4.0
383	2	0.0	1.0	0.600430566999	2.0
385	2	0.0	1.0	0.525049345862	0.0
386	2	1.0	1.0	0.5750780070629999	1.0
387	2	0.0	1.0	0.50044840667	0.0
388	2	1.0	1.0	0.849924883205
389	2	1.0	1.0	0.6753058779469999	3.0
390	2	0.0	1.0	0.42539228414499997	0.0
391	2	0.0	1.0	0.600416983489	2.0
393	2	0.0	0.0	0.574878480435	1.0
394	2	0.0	1.0	0.6003478585300001	2.0
395	2	1.0	0.0	0.650343919311	3.0
396	2	0.0	1.0	0.700077969334	3.0
397	2	0.0	0.0	0.525233779706	0.0
398	2	0.0	1.0	0.500318910566	0.0
403	2	0.0	0.0	0.625144098372	2.0
404	2	0.0	0.0	0.625566092669	3.0
405	2	0.0	1.0	0.575259120495	1.0
406	2	0.0	1.0	0.5752633464729999	1.0
409	2	0.0	1.0	0.650413647985	3.0
414	2	1.0	0.0	0.60045290432	2.0
417	2	1.0	1.0	0.8752028847740001
418	2	0.0	1.0	0.700293796173	3.0
419	2	1.0	1.0	0.725055322608	4.0
420	2	0.0	1.0	0.775059231637	4.0
427	2	1.0	0.0	0.7506237093770001	4.0
428	2	1.0	1.0	0.7256107371289999	4.0
430	2	1.0	1.0	0.6253161561330001	2.0
435	2	0.0	1.0	0.40008077659100005	0.0
436	2	1.0	1.0	0.8254600809379999
437	2	0.0	0.0	0.67546193735	3.0
441	2	0.0	1.0	0.6500550433919999	3.0
442	2	1.0	1.0	0.625001924331	2.0
445	2	1.0	1.0	0.700592029621	4.0
448	2	0.0	0.0	0.525283284045	1.0
449	2	1.0	0.0	0.37534490789	0.0
450	2	1.0	1.0	0.8506931060070001
453	2	0.0	0.0	0.575399181547	1.0
454	2	0.0	1.0	0.725159160975	4.0
455	2	0.0	1.0	0.65027509621	3.0
456	2	1.0	0.0	0.655641789028	3.0
457	2	0.0	0.0	0.7004483462989999	4.0
458	2	1.0	1.0	0.725296807184	4.0
461	2	0.0	0.0	0.575055367888	1.0
463	2	1.0	0.0	0.725582362691	4.0
464	2	1.0	1.0	0.550329762282	1.0
465	2	1.0	1.0	0.625519606885	2.0
466	2	0.0	1.0	0.67515344081	3.0
474	2	1.0	1.0	0.500325853245	0.0
475	2	1.0	1.0	0.7003257928740001	4.0
476	2	0.0	0.0	0.550261844743	1.0
479	2	0.0	0.0	0.650145600106	3.0
481	2	0.0	1.0	0.626048458103	3.0
483	2	0.0	1.0	0.5753200953509999	1.0
484	2	0.0	1.0	0.575341828961	1.0
488	2	0.0	1.0	0.600522934848	2.0
489	2	0.0	0.0	0.750460405434	4.0
491	2	0.0	1.0	0.750461612857	4.0
492	2	1.0	1.0	0.5753306603	1.0
493	2	0.0	0.0	0.799956291292	4.0
495	2	1.0	1.0	0.850501729485
502	2	0.0	0.0	0.375008640622	0.0
503	2	0.0	0.0	0.525402517054	1.0
504	2	0.0	1.0	0.575530186929	1.0
505	2	0.0	1.0	0.49985707131800006	0.0
508	2	1.0	1.0	0.6554851259100001	3.0
509	2	0.0	0.0	0.5504655973529999	1.0
517	2	0.0	0.0	0.600212023459	2.0
518	2	1.0	1.0	0.575240103586	1.0
[truncated: 45,207 more rows]
