# Supplementary material for: Catecholaminergic neuromodulation and selective attention jointly shape perceptual decision-making
Source: eLife. 2023 Dec 1;12:RP87022. doi: 10.7554/eLife.87022 (PMC10691802; doi:10.7554/eLife.87022)
Supplement: Figure 2—figure supplement 2—source data 1. [file elife-87022-fig2-figsupp2-data1.zip › README.txt]

Source files for DDM fits (related to Figure 2 - Supplement 2)
-------------------------------------------------------------
In Figure 2 - Supplement 2, we show the DDM fits for the ATX (vs. PLC) and DNP (vs. PLC) models. Note that to create the histograms shown in Figure 2 - Supplement 2, one must inverse the RTs, depending on the specific histogram. For example, to recreate the histograms for P(correct), erroneous trial RTs must be multiplied with -1. These plots and statistical analyses can be replicated from these source files. Below we list the contents of each file.


# empirical_data.csv
Contains the relevant empirical behavioral data for all three drug conditions.

# ATX_simulated_data.csv
Contains the simulated data, based on group-level intercept parameter estimates from the ATX model.

# DNP_simulated_data.csv
Contains the simulated data, based on group-level intercept parameter estimates from the DNP model. 
