# Supplementary material for: Catecholaminergic neuromodulation and selective attention jointly shape perceptual decision-making
Source: eLife. 2023 Dec 1;12:RP87022. doi: 10.7554/eLife.87022 (PMC10691802; doi:10.7554/eLife.87022)
Supplement: Figure 2—figure supplement 3—source data 1. [file elife-87022-fig2-figsupp3-data1.zip › ATX_DDM_bound_traces.csv]

	a_cue_subj	a_drug_subj	a_cue:drug_subj
0	0.0017090180586373232	0.026898747121100092	-0.0025777420224712124
1	0.0001563237009948663	-0.011464850475645282	-0.002011966538098787
2	0.0003994911816828205	0.005999868647749007	-0.0013118118744448776
3	-0.00034926470244449185	-0.0076682690707567825	-0.0008747482660767187
4	-0.00012989813382183473	-0.00325729812166191	-0.0008094186032801721
5	-0.00027156028761505103	-0.005887666017547493	-0.0007452688120426327
6	-0.0010120015197709374	-0.019843386189392583	-0.0006767251268713761
7	0.0009981808524499513	-0.017536048065330035	-0.0005909573907020253
8	0.0017215892401891704	-0.030488006469469996	-0.0012781568273423731
9	0.0011759919136427404	-0.015247514907032023	-0.0012370301197821404
10	0.0007032753105845891	-0.008538295331761188	0.0009386023737793523
11	0.0001711229761386929	-0.004376410433950257	0.001773049239651232
12	-2.4402433402124493e-05	-0.009135723256049971	0.0022308337967642377
13	0.001381872418391911	0.016673548128221603	0.0028042651843286077
14	0.00048299219594740935	0.0035856830337403067	0.003388197492672853
15	0.0018057157329623708	-0.00013073546404203037	0.004218704475235396
16	0.0006850432078792097	0.0012459036969509184	0.003580799407828792
17	-0.000861825118767301	-0.014640445846872019	0.003329714602183544
18	-0.00023872023032560314	-0.014256893822115512	0.003262632075602122
19	-0.0004268187015146794	0.0018271333829144518	0.0030598471252432182
20	-0.0009657321967105897	-0.004032598731078436	0.002978082964145814
21	0.002682456667517507	-0.006698755705562699	0.003025185857865752
22	0.0024172569789414917	-0.015487707364250524	0.002484853311237516
23	-0.0013156639307298989	-0.03047918990951779	0.0026219295014253447
24	-0.001861473854733012	0.006087820694189391	0.002593354216697272
25	-0.0016262298802274535	-0.012744854396050402	0.0027169334677252005
26	-0.0009634648513013665	-0.011972330516357304	0.0032279169800681234
27	-0.0036399581812833733	-0.0025379817868808052	0.003019512379250343
28	-0.004773826294630563	-0.011711786189471765	0.0030658611138244985
29	-0.0050273749205679025	0.006894752189824873	0.0031401436404356305
30	-0.0015755084919807276	0.0011519606339261716	0.002657876125922037
31	-0.0031390008295690886	-0.015922259793103875	0.0025556325469964294
32	-0.003909483509072184	-0.023790686648687005	0.0024769221482250706
33	0.0011581611737400954	-0.05192956455991772	0.0027159510738529627
34	0.0034398083931324926	-0.012921060083207503	0.0029903757406351665
35	0.003104583617502393	-0.011252896289137837	0.00312881812045041
36	0.008360978666944026	0.014623688826029204	0.00330677978811554
37	0.006761034763967178	0.03207026136902439	0.00334467554181003
38	0.004869871200759782	-0.023074994049249894	0.003890186491592513
39	0.00445097609080101	-0.00484095741971604	0.004043225659400112
40	0.007777453068109386	-0.019761648590756152	0.004117812500360768
41	0.002578251998069764	-0.00684204109052106	0.004200577355614902
42	0.0020657728324398337	-0.03364474001100021	0.003972431164124332
43	-0.003869107964237376	0.0023301385702219936	0.003786990702472051
44	-0.005308900774869604	-0.022597211699396456	0.004203835940435119
45	-0.0010146518316833377	-0.02576082869683457	0.003916985391876538
46	-0.003058005152167957	0.007127035093686484	0.004064080541026599
47	-0.005589182503118299	-0.008579845769840147	0.003892668380333645
48	-0.0037942795548102787	0.02160801013943112	0.004142841203625115
49	-0.001809053490807982	-0.006694559429863927	0.003931441588628719
50	-0.005824531843757981	0.009843253832850101	0.0038174874011266797
51	0.0016967152556533606	0.010021800886782735	0.0036794859667524434
52	-0.0002955123197273371	0.0059298330568456105	0.003838974050033161
53	0.0009127512671322586	-0.008341326458491451	0.00395404564431864
54	0.0018853838382859142	-0.018124503140109507	0.003925460676528326
55	0.0005310156029055103	-0.0075509007005376445	0.004051336466386392
56	0.003231738042046586	-0.0054344538588364365	0.0038194101373805953
57	-0.003353053373133749	-0.033337756567517654	0.0035651915573854235
58	-0.0057693410639691484	-0.006312618494289832	0.0033888803139526767
59	-0.006410643010916601	-0.009635041638345025	0.003161947329944487
60	-0.005411185960959313	-0.0021966542588810712	0.0036828772433049827
61	-0.0026660821442107737	-0.004384865801967567	0.0035182526060287523
62	0.0028898753082022997	0.0006297542955060551	0.0030803383818704755
63	-0.0027199841873210974	-0.02522505313298401	0.0029841811161843445
64	-0.003560995363308987	-0.00026716400439239125	0.0031553640284567265
65	-0.006070097356719168	0.0003930405071381187	0.0033173739004323907
66	-0.005069096054465317	0.013233562951944923	0.0031483216796857182
67	-0.0021045426292173	0.010869624357795428	0.0035318295458047506
68	-0.003130761764249054	-0.019097246435041963	0.0038039721789065945
69	-0.00590937060450586	-0.009527016486473885	0.004405204988675442
70	-0.010012693780549413	-0.017801788505395367	0.0041297769397443855
71	-0.007768283308779731	-0.025329558434712053	0.004060309871130263
72	-0.0023895809042697664	-0.006250337730322259	0.0038504911445104272
73	-0.006907940240480237	-0.015355371312058375	0.00416175688582175
74	-0.0021037748335851454	-0.030694024203028594	0.0033463514260190616
75	-0.004522812202250984	-0.010413743500503156	0.00275620634790189
76	-0.00933089095899664	-0.008243991858518755	0.0024987615904381007
77	-0.010586942399689431	-0.001456833979354556	0.0027746235354289633
78	-0.01116890286156512	-0.01623043107596339	0.0024876521307460697
79	-0.005731960385523323	-0.007913991000243975	0.0014850657339680524
80	-0.005786671008963549	-0.003532915596167842	0.0019750359107218157
81	-0.0034755397697650353	0.001044744070998924	0.001970203932343798
82	-0.003281442968664752	-0.033140387720895476	0.0017504676018870252
83	-0.004192021404179272	-0.01386772595599293	0.0019408469787585846
84	-0.004604060895976921	-0.008265130288911576	0.0018504906989982657
85	-0.013149801387350914	0.014421943107438651	0.0016117743387002597
86	-0.011715292335494086	0.005446924679757997	0.0019331023698899133
87	-0.011699859659820134	-0.0157498495980155	0.0016532622631525644
88	-0.009324264429482499	0.01757871106042684	0.001883685920399522
89	-0.008138027560013068	0.012257965429384544	0.0012663907260480555
90	-0.004411897193427671	0.0036831284593533474	0.001253725597491708
91	-0.004115307384415665	-0.005662916204819113	0.0003331636368863334
92	-0.0023708973607934956	0.0009273251006686762	-3.0179806514334833e-05
93	-0.004271142923711644	-0.0037038096617843224	-0.0003847465270556819
94	-0.007648820363481179	-0.0017737979787689564	-0.0003158492781215415
95	-0.003786775957308683	-0.01385160942693244	-0.0006316544483313638
96	-0.008123579923183246	-0.01653871853531413	-0.0011922624509384612
97	-0.008234636859762463	0.007861535829262772	-0.0016358610701476975
98	-0.006137208415812758	-0.00935742180466615	-0.0013742102999687023
99	-0.0031561382516903606	-0.011234215100299852	-0.0014680837230081681
100	-0.008908647498582924	-0.005268420530246406	-0.001340350196119258
101	-0.009948188924937743	-0.014446450521675248	-0.0011489529786518095
102	-0.008688743538874862	0.017794230973833303	-0.0005573716502393134
103	-0.0008002200119720014	-0.003139141327220063	-0.00103978843835732
104	0.0001344238860144279	0.0023891129733682173	-0.001712484546289143
105	0.005214442207901421	0.0010475704097218466	-0.0026330451477593704
106	-0.0027496583199960933	-0.00437728974928722	-0.002533988368019203
107	0.004984640269945079	-0.022784958604236856	-0.0023729022414795517
108	-0.005912154283835654	-0.004310982257501957	-0.0022935032357838695
109	-0.009553223705314822	-0.005556359951295422	-0.0014940374821867442
110	-0.013294152173103936	-0.006144001865148261	-0.001398004724241185
111	-0.000910421855067913	-0.013932154803404585	-0.0010996744981371894
112	-0.006219013138516637	0.010009952751583295	-0.0012717493115008262
113	-0.004799394227058883	-0.029432939994898696	-0.0003297110265306637
114	-0.010003863261484575	-0.027809490315524286	9.437234944391607e-05
115	-0.012553036916412949	-0.009182625564219043	-0.0002922590349707652
116	-0.014522120012191664	0.0015196414581602775	-0.0008430088143846102
117	-0.011342196104088941	-0.0074103130872836594	-0.00046110478277317575
118	-0.006810261685955782	-0.01577143081774758	-0.0005116271349605517
119	-0.004457392539888878	0.011252243946397828	-0.0006618878404299322
120	-0.010303155938765142	-0.000934644789112639	-0.0006908967280511798
121	-0.015018936650951727	-0.027464692191890787	-0.0005235040286865062
122	0.0035637886669855614	0.002464855756062345	-0.0008836363639154233
123	0.0004535654588621957	0.010158441238821987	-0.0006683790260172242
124	-0.0018755035168120425	0.0006287360501973224	-8.879685031045307e-05
125	-0.0023380829843208713	0.0019703681139127136	-0.00012102809412354752
126	-0.006108862936339964	0.010687430249491656	0.0004054370975958503
127	-0.0006688584995543899	0.0177120366844029	-0.00023244748809328082
128	-0.0036827166039793656	-0.008782471911727317	-0.0007751893072672595
129	-0.01049929337575001	-0.007417762840853331	-0.0018215080891860794
130	-0.005694869314049763	-0.0023964712674486768	-0.003278561521964469
131	-0.008426981828750688	-0.026793919447522158	-0.003824117682954556
132	-0.013126293495316929	-0.010033844106826001	-0.004004670490775048
133	-0.007423467180819617	-0.01932058902034747	-0.0039038577953425736
134	-0.0008301244779094974	-0.0031751108323444673	-0.002873680847585545
135	-0.0049712766485289165	-0.00865728553864615	-0.0046052745538380565
136	-0.004607079502149112	-0.006683167931073332	-0.00358625549067993
137	-0.0006374035803489834	-0.01448954123144627	-0.003786369044240336
138	-0.012746967712273308	-0.007049078161090489	-0.004466050340635474
139	-0.006545205985578371	-0.01959074801434703	-0.0033051128051755996
140	0.0008887007552027312	-0.02409883783414853	-0.0020206460670776313
141	0.0016744686963666865	0.029610626513826437	-0.0022463057445841978
142	-0.002764521014266458	-0.0043770055394644295	-0.0018808558976732093
143	-0.002540378102749199	-0.007459159308990883	-0.0015301410633375562
144	-0.005306670606906009	-0.019317210856988388	-0.002556912185075166
145	-0.004421312874990987	0.03005531268211122	-0.00277189830019736
146	-0.006617748360215157	0.013143308829761776	-0.000598992803588724
147	-0.006392312917395067	-0.013769369031090915	-0.00028181860115517943
148	-0.0019518834361459065	-0.029230464339621554	0.00033943928497026047
149	-0.003499194305027523	-0.02073600331604907	0.0014251856888613623
150	-0.0016635862165836127	-0.029318973935587026	0.0013416668961036898
151	-0.002721706687202019	0.010057236644652901	-5.992095423576157e-05
152	0.0014030322452183394	-0.012625513896217199	-0.001027107627942425
153	0.0022312860010518655	-0.009599126325212367	-0.0020875433160420422
154	-0.0004995990768000926	-0.032199444502670975	-0.0020054437045902364
155	0.0012679789250912383	0.005492993400500598	-0.002333660534884373
156	-0.0020138382412206576	-0.013642789321457585	-0.0021382297115981985
157	-0.004771834280375552	-0.008616494645952728	-0.002181082386241747
158	-0.006574394452111885	0.005029542745118401	-0.0030618749392359447
159	-0.005875130703932358	-0.016962534022392912	-0.0035266091142430412
160	-0.002239444580422156	-0.011788822230807312	-0.0059327723514946765
161	-0.00420740762195583	-0.008182773720165765	-0.00713382189809103
162	-0.007731151409227423	0.012994051060835517	-0.00783378778606391
163	-0.006520173161016557	-0.02343192055107482	-0.006009614867253738
164	-0.0045901045239390825	0.008486390809414027	-0.004741897209694463
165	-0.001979911409155609	0.00888428342321405	-0.0041236293945283
166	-0.00723008522784635	-0.010442466958188063	-0.004730713507158053
167	-0.011665618514193527	-0.027140495844003902	-0.004164393171165217
168	-0.010560602848985846	-0.01163344651621652	-0.0033754585512515214
169	-0.01366007948457201	-0.0071981526637428465	-0.00413661209139084
170	-0.015404078433181975	-0.005712078676166185	-0.003791689913105868
171	-0.011804169194643367	-0.007577771561480365	-0.0030333266251592883
172	-0.006994130394863268	0.0004493984654828252	-0.0033108956978440043
173	-0.00846068729166191	-0.0179746847133762	-0.0019053923110561467
174	-0.0029460808450963386	0.0019297829740132846	-0.0019800296229263935
175	-0.003133918758926501	-0.01847189482584615	-0.0027080077916475493
176	0.0014276259102264238	0.002190089195716352	-0.00310577943018953
177	-0.005091315422696992	0.009530621658229406	-0.007545719708599222
178	-0.000356526549372343	-0.0023175259782493947	-0.007451157860296756
179	-0.004168932528733868	-0.009394674696986995	-0.006432210856800961
180	-0.004932269639127477	-0.009329507220038408	-0.004262375270780231
181	-0.004325974238996773	0.010961083992349541	-0.0032312767461053038
182	-0.005059482386531592	-0.0027679031440495092	-0.0023939137260195805
183	-0.008096550141793158	-0.0013652411200234102	-0.0033460819983346943
184	0.0012936020682544468	0.00038695868712682567	-0.003508185856232935
185	0.003062681545710116	0.0010873539905683193	-0.004478674931354865
186	0.0018580183476810132	-0.00943320140373061	-0.009736449042193162
187	-0.0001748379809664556	0.003488400271180965	-0.006822922888734343
188	-0.0005578096964424656	-0.03210556005734561	-0.009280472160760115
189	-0.007216239185439748	-0.016144453370429655	-0.010058743085990661
190	-0.010057311430505037	-0.018831378832711076	-0.005334690371439577
191	-0.004959397670934038	-0.0343192152621452	-0.008080657874439115
192	-0.00744207018861324	-0.011477546487011638	-0.00781116862773098
193	-0.0011555751517512893	-0.006862890323531117	-0.008708561106548262
194	-0.004085214265547639	-0.015658296541580713	-0.006291182412301381
195	-0.0028251135756808335	-0.012581125692728814	-0.0048151820152276805
196	0.006875041414738988	-0.01660018032389861	-0.006022771960544984
197	-0.005062402669430317	0.005555114902807315	-0.0055121024810726015
198	-0.0021594298291381714	0.010651365953764487	-0.0058773256419323155
199	-0.00418092812736779	-0.00042049805621787893	-0.006746483823828111
200	-0.010455782413223532	-0.0225599515001232	-0.00599248949162155
201	-0.008636051611331326	-0.0011070488594112117	-0.004509344193026121
202	-0.008660691407233096	-0.0025011062028341417	-0.005449579771981114
203	-0.0074342400872397865	-0.01730486350371543	-0.004996960365954658
204	-0.007294417191955185	0.014096618399688404	-0.004986507983660999
205	-0.01018251580493826	-0.010738781848525789	-0.004127566905297975
206	-0.01458163158320724	-0.006870285201937904	-0.004489125102477486
207	-0.013823877789589427	-0.007851678504717479	-0.005274911707423386
208	-0.011902181823183512	-0.011485709708231071	-0.0051460522202310685
209	-0.012302878241480015	0.009701565214194578	-0.004427258008618906
210	-0.006156403570008733	-0.01415861129318224	-0.0044394548751248725
211	-0.006003858383050698	-0.017812907309746776	-0.003558024134297058
212	-0.005706251633437625	-0.010198040661452856	-0.00025183578020823195
213	-0.0033605393116776286	-0.02260867173617638	-0.0017448274779971835
214	-0.004185022165981849	-0.014669456268258614	-0.0018891497949929724
215	-0.0032034906508337296	0.014517718487202595	-0.0025986363573319996
216	-0.000768345917185163	-0.0245293383844535	-0.001994608105559187
217	-0.002727059383047708	-0.04974003881929555	-0.0022260308522299693
218	-0.0018951363888143192	-0.007891905674265233	-0.0034253379386925023
219	-0.004723423353353556	0.007382053571420145	-0.007499132117104805
220	-0.0025477896925676096	-0.014395902836355948	-0.005216988840656743
221	-0.0022218056605600306	-0.019500244761323938	-0.005360085053162338
222	-0.00645432455067186	-0.02915319902279758	-0.008382488497899044
223	-0.007341155837406104	-0.047837818535252395	-0.009883788861457757
224	-0.006003512765491094	0.009136230963900848	-0.006857971353299187
225	-0.010749252411581534	-0.04064818114705108	-0.007995248804436132
226	-0.008228613372774916	0.014326422987544506	-0.009111648734694236
227	0.009080013950227174	-0.009712389650228886	-0.009027735501205834
228	0.006590629671615506	-0.0066865137630641195	-0.009556153794516518
229	-0.0048485041251971756	0.005851412482500418	-0.010616800017817212
230	-0.00803212387325896	0.011669839718616083	-0.010091342555714564
231	-0.0078105001918506054	-0.025759088438432533	-0.010834443314985252
232	-0.012857443095543507	-0.014966045212971775	-0.013779058282713837
233	-0.014145669277713421	0.012169451772412349	-0.015827662140924233
234	-0.018732563834274716	-0.0054713365185050464	-0.014501841537825022
235	-0.013939444872917114	0.005996959650553545	-0.012393314212448197
236	-0.007869553560101224	-0.022002416209626965	-0.009292491652788266
237	-0.010684509556704648	-0.002063644252529223	-0.011344181615891746
238	-0.01729229661602293	-0.0069742738724287235	-0.011976704904964598
239	-0.015143041165375728	0.014922246385238105	-0.007772547820454336
240	-0.019094262443550312	0.023084710632937346	-0.008141758561548848
241	-0.016062164144708808	-0.013669051018063365	-0.0030182473582961934
242	-0.012782813497309488	0.027778437263401727	-0.0021035675804364404
243	-0.0045472746952058525	-0.028569536443723422	-0.0017181052506300024
244	-0.006172121326981996	-0.013349215389460403	-0.003568749200642882
245	0.0015107536634443195	-0.019165515286896084	-0.007465820174048122
246	-0.0003348124470874854	-0.005191564255370616	-0.004403527962056527
247	0.0022354114315321283	-0.002264686584945156	-0.009014739132249242
248	-0.002993946756493907	0.010000794276559422	-0.005088509841932573
249	-0.006466249075051455	-0.007844339885121968	-0.007166779711005086
250	-0.005900035316028611	0.011984801696332752	-0.0065133256058380684
251	-0.0083777847890977	-0.006793442703687102	-0.00546387268819831
252	-0.013854031258442184	-0.012452689106661132	0.00685503051104497
253	-0.0027367849204332642	-0.0008386779690883941	0.005617692062425444
254	-0.008307978706081295	-0.02641441927635684	0.007228295780832414
255	-0.014373805982414136	-0.02604367753921495	0.009709879547794028
256	-0.010272118705780505	0.004989324587185668	0.007989091071263835
257	-0.0048747584900043425	-0.004478081997120413	0.005261219514584135
258	-0.001375843828039197	0.00849414114391638	0.0015286620597941974
259	0.0027469707007388316	-0.018491442657950705	0.0024993162144918463
260	-0.0015013145608099082	0.007152282974568695	-0.009091765010354778
261	-0.0022716094411315713	-0.008445367658729112	-0.01021547090140605
262	-0.005873168183412464	-0.001104788976520634	-0.008227310763738314
263	-0.009988162816640582	0.002566206295129652	-0.006809112257244149
264	-0.010133302472594422	-0.019439901624434448	-0.0056019270877593254
265	-0.009068640646446476	-0.0019836974967510496	-0.0014985256068848086
266	-0.00809493246502387	-0.007719256013972824	-0.0014770848087967772
267	-0.006957782984699326	-0.004426516265131467	-0.0034789076666374872
268	-0.007462095297241206	0.008705486586456675	0.0004356063625510832
269	-0.009091021359054279	0.0025158194642537247	-9.166267186138223e-05
270	-0.006020413134938087	0.0030049166811475063	-0.003578223620025239
271	-0.0037956601845611296	-0.006332989276121696	0.0009436007697949944
272	-0.0023880941326641664	-0.0036213453356924294	-0.0015485665417823804
273	-0.0048726059801289245	-0.015405470859765883	-0.002581277959019612
274	-0.00498602258343162	-0.03488151482592745	-0.005857392572526112
275	-0.003121274659650908	0.0026922389475340838	-0.010501436726674179
276	-0.008659583236419213	0.006869882815401126	-0.005567789908916385
277	0.008345668290441588	0.00189211840384277	-0.004475083002831626
278	-0.0024418639257039057	-0.0032005801240482428	-0.004749115051638744
279	-0.005022188469065249	-0.0026157369755131447	-0.0061921843276381205
280	-0.006703021799228484	-0.010040404460283823	-0.009934593181446934
281	0.0016363896626736133	0.002865873227196461	-0.009047052465700953
282	0.004040295101388021	-0.021829322079934557	-0.00861825017171987
283	0.0015257765613835707	0.0022658910029803693	-0.007857635142946103
284	-0.002581482673165329	-0.009182681518735214	-0.010344165059398742
285	-0.0038546972818555222	0.007557924965893524	-0.009952541556522209
286	-0.004085107500369349	0.012517281991272403	-0.009730570049295117
287	-0.00572570142003917	0.02482574753384412	-0.010536053777319714
288	-0.0057904966186520124	-0.006194649714024123	-0.010756779296304196
289	-0.007684771260995976	-0.011631657535260149	-0.010135628309733252
290	-0.009139048504149443	-0.0004709952212521634	-0.010081363077380806
291	-0.0077437797979062134	-0.009604332774468932	-0.00790868167279215
292	-0.010109090991428461	-0.004342429265908428	-0.008657909680571039
293	-0.012708572369247948	-0.007112199164009429	-0.009364926404466397
294	-0.012714307362000209	0.018142609559602573	-0.00691335757070741
295	-0.011924509518463609	-0.01447752776361443	-0.007871415449949088
296	-0.00793354724127936	0.026042731962299014	-0.009009828067815273
297	-0.006725646426390328	0.00011063645737496072	-0.010180226839182984
298	-0.005562689807407999	-0.01629797936042655	-0.005987353232459799
299	-0.006122892854012074	-0.002865646008389081	-0.007592933578915583
300	-0.009845889974189025	0.003905053224771451	-0.005968899723014877
301	-0.008835683441989086	-0.01386781880305192	-0.0038601773777064245
302	-0.014644536016397975	-0.021317900800361438	-0.004124752242238827
303	-0.01609013942655845	0.01952953930437351	-0.002141705093149585
304	-0.015168136179192366	0.0017640679702438135	-0.0021626888455324794
305	-0.016426625677213983	0.005678231657863693	-0.0018724081483409614
306	-0.009804095116138164	-0.0021723378861540892	-0.0022782580799591006
307	-0.0041414467918845605	-0.04705989530249878	-0.001752700493416673
308	-0.006244640424571247	-0.011194354363148699	-7.131385202364254e-05
309	-0.005225702939303316	0.025356330348211796	-0.001325576773894327
310	-0.006679287036495725	-0.024423564855063917	-0.001307453914018342
311	-0.006822919514058564	-0.016971963730648	-0.0018115768722165144
312	-0.0027538851843115467	-0.01119259066330073	-0.0020745291328586055
313	-0.0042509704495041906	-0.0007558330140954731	-0.003328026725683827
314	-0.006897687826702958	-0.0022287339948066018	-0.00244338613557798
315	0.0007002182270057348	-0.007947844381251146	0.00022826813765419127
316	-0.0068980880613681425	0.020019246426460253	-0.0004728709473703041
317	-0.009430148447336523	-0.0013011618296611344	-0.001232768088088425
318	-0.007638894318508325	0.0023256235318925757	-0.001216834839646702
319	-0.003112982457594704	-0.019154081263264015	-0.0012997406276081436
320	-0.004161452066380749	-0.004094435089785527	0.0007251848261411994
321	-0.004924047180721085	-0.012070492095830422	0.002139989206435788
322	-0.004497991660563779	-0.003191249872957826	0.0023537432601180557
323	-0.005713218063991847	-0.017837888852080038	0.002842472909882481
324	0.004448168401578731	0.0006853186877932797	0.001649876485938246
325	0.007883952063191977	0.005182812674619668	0.0036002607506028677
326	0.006974932254634207	-0.02435384323562085	0.004792286835041565
327	0.007344162379770949	0.020445437267632885	0.005263475182054625
328	0.007028856002684361	-0.015299413743867202	0.0036975934333404355
329	0.005447053403998389	-0.022273831752137832	0.0040501025433526535
330	-0.0020700363349962633	-0.012180304170805976	0.004109022550374702
331	0.004834366924729944	-0.0250091347365983	0.0033539852583524335
332	0.001761389681244409	-0.020757770626886697	0.0032322561308029798
333	0.0024712319011122334	-0.005629556876889693	0.001979335581810491
334	-0.008113591628615502	-0.005899894234770303	0.002996705593997836
335	-0.01470633215050313	-0.01354396910409304	0.0030723184917002965
336	-0.011747463826834878	-0.0052424345094488674	0.0020686968801226077
337	-0.011569754084587174	-0.004446202456893008	0.0036998672939241384
338	0.0005385764696765388	-0.033702619737030856	0.0038693487298031883
339	-0.004295998214276089	0.0071595233429084405	0.003697708091306591
340	0.002103082489104877	-0.015495536946101066	0.005403888696839246
341	-0.0041685327554926	-0.012261013042276253	0.007419687215531479
342	-0.002235694407371159	0.0031191658028838012	0.0053232507329261415
343	-0.0015951493315665552	-0.010517653869088933	-8.25583584113756e-05
344	0.0033258309989110052	0.004804505248433549	-0.0007343517397996721
345	0.0023606786697531476	-0.01096415568777025	0.005483941953989993
346	0.00013236103630798668	-0.013961375022977373	0.003193287453942979
347	0.000559943815810587	-0.013693805607272931	0.0009783067568365279
348	-0.009237916480912288	0.008047662505157416	0.0012688982428699764
349	-0.00037610687843103556	-0.013250346920172162	-0.0023460291583710146
350	-0.004432351369777179	-0.026830679514644462	0.0008391258185142607
351	1.3067735843921239e-05	0.01523706210511024	-0.0024086335622954197
352	6.218801509054754e-05	-7.404380216224048e-05	-0.0017483596218736339
353	0.0064411869776862685	0.007688359601706666	-0.005575684266211761
354	0.0018966280466485865	-0.01607000438169575	-0.0029439813448139617
355	0.0023861356101531365	-0.005012805885795628	-0.0031099516289955784
356	0.0026600512813897423	-0.020224595549223838	-0.0010440087714066269
357	0.0009470872082833742	-0.0035090703843671366	-0.009800187230877423
358	-0.005482752455883997	-0.019775468455988588	-0.008208808047329522
359	-0.0076311714513657754	-0.021865606017135487	-0.002290897192728498
360	-0.008114505234786244	-0.03567381224436182	-0.001143525041123458
361	-0.0006849153295851078	-0.015002858033225396	0.0014718013675178668
362	-0.002067560821681165	-0.002574190519739056	0.003545940896834332
363	-0.003956118244259488	-0.0430781612695261	-0.00552738614711092
364	-0.009339402305185979	0.004665017707249834	-0.002437498616924564
365	-0.013449866164973429	-0.011578445947879625	0.001027917858250473
366	-0.00865464691555486	-0.003628957322941456	-0.00519188324055659
367	-0.009211293461398316	-0.014192243519090875	-0.0014760660484107473
368	-0.005323062086749543	-0.028288882945946347	-0.00018611801283742642
369	-0.010653330905269376	-0.017756619384694892	-0.0019818818384441323
370	-0.0009582006590635084	0.00444550658145786	-0.0018080214194636955
371	-0.004396825375774556	-0.009275569304098523	-0.0003441982626101336
372	-0.007263320067744568	0.01679626709071238	0.0005808829631870707
373	-0.006845423859602242	-0.011649887140255364	0.005657833301002058
374	-0.0011442070214041423	-0.007822412082112583	0.0007969041967188749
375	-0.00090731366535746	0.008083057878082868	-0.004537224512718926
376	0.0016218657008755207	0.017376648705440024	-0.00551812661971062
377	-6.816217928215648e-05	-0.01830388049680796	-0.0076122569909603584
378	-0.006793191451933474	-0.031963871410457985	-0.00801677181477006
379	-0.00024156974824093673	-0.006369295403651029	-0.006971409260111643
380	0.0005986904518270008	-0.000124196808765846	-0.008531394494153601
381	0.00023856470316434113	-0.006809598449235083	-0.008893036310587491
382	0.0012545295095234884	-0.02016155385456459	-0.011880523670164483
383	0.001785136064699826	-0.01280302771687819	-0.010263709267165057
384	0.005148492109037783	-0.015125007632706747	-0.010716068704282768
385	0.006264608480032555	-0.01409190563120584	-0.009692460237634848
386	0.002904630600002258	-0.011149965584991362	-0.009028268815307501
387	0.0028911131562033747	-0.03221158260217176	-0.005441222339803502
388	0.0039884265200869125	-0.008033665319513817	-0.004490693360989664
389	0.0023804855402312555	0.0021072984477856077	-0.004760020325322297
390	0.004673974489972008	-0.005518729820722781	-0.010459735444753433
391	0.0020952046952532576	-0.006991827152014857	-0.009467078328233078
392	-0.0002173589821460873	-0.011569484017979602	-0.00834450109421943
393	-0.0012302997168149913	-0.0023510897322935025	-0.00029138156292001297
394	-0.00154888552297158	0.007299252837767588	-0.009186540691157947
395	-0.0039380716500959	-0.02739984686379921	-0.004932481524920903
396	-0.0007470920892780559	-0.03250505414234042	-0.0030973606072370536
397	-0.00762518482463999	-0.024101266211268197	-0.0009617771522536533
398	-0.00891492842426438	-0.01222385560943144	-0.00011960886358920427
399	-0.006037769264659412	-0.002235501011497878	0.0006115683521389038
400	-0.0011279491931883052	-0.00722747185576592	-0.0006436354951843913
401	-0.007147014388743194	-0.0012749809558363565	-0.005877627468133192
402	-0.003996304643115373	-0.021648793139548723	-0.00157226065459518
403	-0.007004261464723913	-0.01786060495787794	-0.004842210261642527
404	-0.0022226179771421125	-0.04785749345870237	0.000430481019337134
405	-0.002969699306833048	-0.00855767102976517	0.001317514167044149
406	-0.006563415572698107	-0.02286288494309628	-0.0018924400747087052
407	-0.0005766026630222667	-0.0045897631845314936	-0.0012860008009205792
408	-0.004414575305680264	-0.025084802136731744	-0.002607818119898175
409	0.004589232152954278	-0.011726471885540608	-0.003465047415389724
410	0.00029910021077384765	-0.01561343279197576	-0.0028995396485261235
411	-0.0035132404898692957	0.008644985767331602	-0.0041967880081577
412	-0.011562694746899485	-0.002641741453212814	-0.0027691325708600377
413	-0.009745718501775795	-0.02264780820912136	-0.003038509104119019
414	-8.917535584708307e-06	0.02210044469820835	-0.00365070088180719
415	-0.00803302273467225	-0.04072885271534454	-0.0029474154168674413
416	-0.011683425414597064	-0.007842628160569352	-0.0037006333994276013
417	-0.007412923984426455	-0.004344687404949988	-0.00204470369240257
418	-0.0025916336341178046	-0.021902770199975587	-0.0035505768403268955
419	-0.0017795008062096893	-0.002715718825223876	-0.0024337903983339287
420	-0.007827180107772194	-0.024161401592855278	-0.0005255796777461279
421	-0.009326051994935716	0.01485891387313754	-0.0017717267033013552
422	-0.003133763739763487	0.003210720637790935	-0.00368391356961921
423	-0.006022912013024489	0.009333353350312523	-0.0034227925776307514
424	0.004086482190293318	-0.013528725403657921	-0.003643222286423802
425	-0.004905961488925149	-0.02062016161539402	-0.0027524296346116265
426	-0.0060082831157098355	-0.007884473825364138	-0.004025154082792638
427	-0.008803578017264134	-0.005190813164453558	-0.004967943966541851
428	-0.008008071850800848	0.005984052589520094	-0.004712557193560238
429	-0.0003117050622626393	-0.023566378663333748	-0.0033761230901405846
430	-0.0013745675789909372	-0.012823331583452514	-0.0013739885120938647
431	-0.006164366045443929	-0.015596200225127154	-0.0010658617706860978
432	-0.0015590633247454092	0.014641074295094075	-0.0020403298839837404
433	-0.00391150452774313	-0.007169068803262828	-0.0023066860685801837
434	-0.004592836968422042	0.005415277419854175	-1.3483403645248634e-05
435	-0.00612732844840856	0.013303285432543499	-0.0009661343021282949
436	-0.008121351815972393	-0.02389866868763247	-0.002625657765991323
437	-0.01136622270910288	-0.022228145771699296	-0.0016526210496575085
438	-0.00798306320729471	-0.011686716840321942	-0.0027160748484481804
439	-0.006831258569631665	-0.014014870539720187	-0.0030961156508149262
440	-0.00649577731465836	-0.02770641239449334	-0.002721130631303467
441	-0.002014082312369345	-0.014946605651024424	-0.002433999216928071
442	-0.0044552291781459735	-0.037544545508501975	-0.005706330936195164
443	-0.007102018742326112	-0.017134367247059034	-0.005441334622459908
444	-0.00719042388097677	0.0044218586518813725	-0.0025476835921284142
445	-0.008998903120703174	-0.007022424937529434	-0.0033488415097316484
446	-0.008498506212935051	-0.01888339102442496	0.002011715761169088
447	-0.009174300177074645	0.030361289037247552	-0.0007598660780049212
448	-0.00866231347655182	0.017047776294447068	-0.00023189723142282015
449	-0.01006202418143979	0.007445970439466395	0.001073457118756671
450	-0.002430188915998107	0.025133142178117678	0.0031759269774306407
451	0.0012204613448218021	-0.009523246718142777	0.003838550830409538
452	-0.0007416101059920966	-0.004895538967365508	0.0021333449642666432
453	-0.002227692618561923	-0.0004883455474772548	0.006861778534156277
454	0.0003429213360620737	-0.011159390552097906	0.002311049545039519
455	0.001386109954161844	-0.007279712540193153	0.00140746473507234
456	0.00579307016510687	0.005286948097971773	0.0019215654540525248
457	0.0025132896557340566	0.0049428009626138695	-0.0019193499894247378
458	-0.00292785790558857	-0.004026163548948152	-0.00020824329560512782
459	-0.006092468641391764	0.009152244146320378	-0.004079956268198852
460	-0.009388145561490636	0.005488186875012091	-0.00413186408261622
461	-0.008789582009156286	-0.015987084823235794	-0.0016383435953216308
462	-0.011888908237805626	-0.0094872867689294	-0.0074007862263132445
463	-0.008969660075744804	0.017603574804801445	-0.005181990957460395
464	-0.010746335606253803	-0.007830112453952928	-0.007241870644036699
465	-0.009929840642246491	-0.009641093437862862	-0.009229307894977607
466	-0.00698558859566395	-0.019833324278800957	-0.008923177827005573
467	-0.005869521100635843	0.01179611052681799	-0.008418333198358168
468	-0.012446871058933889	-0.005625477584322315	-0.005813498440135973
469	-0.00603453724161658	-0.015147777448303765	-0.008076713456427015
470	-0.01016520427505389	-0.007176328409735173	-0.0061363185184108
471	-0.004532108458453927	-0.006796768424729843	-0.005354980452950953
472	-0.006677394665318831	-0.003198291920011557	-0.004272097557603162
473	0.00509388515501326	-0.023167015936864613	-0.0030905893667948605
474	-0.001568824936861835	-0.03534548825523893	-0.003064224858184018
475	-0.0024817236578871826	-0.019536280082700537	-0.0008581676207551959
476	-0.004599499155251835	-0.009786520054038681	-0.0010745852244778513
477	-0.0051621711379506476	-0.006489128556462808	-0.004165804899095069
478	-0.005280027472454195	0.004976097226784206	-0.0033277924997250578
479	-0.000934311232592321	-0.01727022521471345	-0.0026894801166956386
480	0.002935563277873386	0.010956432782585268	-0.0002872660654830776
481	-0.0016682180283765827	-0.010981594017138389	-0.0007496857686187682
482	-0.007612162292822734	-0.016643136694978064	0.0008005763217315625
483	-0.011894293485207203	0.011070694080738488	0.0009603069022190577
484	-0.01213706315748317	-0.0028558866070427153	0.002447044591658997
485	-0.014214309632566946	0.011256636637101048	0.003640254626905101
486	-0.01500949329242533	0.01634684923670731	-0.004118784968530477
487	-0.007546908169347858	-0.01234891183952624	-0.003917602631306814
488	-0.0028978843930776233	-0.001740413706008641	0.00040714371935777734
489	0.0006837852928341043	-0.010986619461173918	-0.0033429497961530237
490	0.004701331154114778	-0.009919718758042208	-0.0022248464897017656
491	0.007990409014822807	-0.015952286584272186	0.0005271363546623197
492	0.007035849209592101	0.0019104083460621743	-0.00047639495606514713
493	0.0057365544182535946	-0.010145498498369045	0.0007492062628419601
494	0.0022450465568670665	0.0024526851079715722	-0.0003031743008515075
495	0.0002313002880941122	-0.016399617791110627	-0.005012856442079631
496	-6.374864411455529e-05	-0.008167351506771512	-0.0017487359613002343
497	0.0006639263808384129	-0.017178650168591957	-0.0021533396274245127
498	-0.002742066107695638	0.02080371168088642	-0.005317532503092661
499	-0.0012762488341928687	-0.0069888718835961405	-0.004749732075437216
500	-0.0006058923946139944	0.006993977151912276	-0.005579675579092809
501	-0.0008747052328812706	0.005751467068510421	-0.010932254387008199
502	-0.0005781555930056359	-0.003587199591648905	-0.009777652153472217
503	0.004123288848556869	-0.01301088487434385	-0.008827147313101968
504	0.0025691869274803067	0.007880058704061211	-0.007863654760397566
505	0.0018301490524865519	-0.014439347534026543	-0.0050294227192285
506	-0.004006184304562476	-0.004585017294464382	0.0006099338621980616
507	-0.004632850406478482	-0.00533729720431027	0.004261826762806614
508	-0.007369088983165108	0.008840632632708493	-0.00011139484459240023
509	-0.01445635906342691	-0.008829991561017209	-0.0023218523247424804
510	-0.01733099255238986	-0.011612675069547761	-0.0013604502117904977
511	-0.01054408694820788	-0.02556293542112805	0.0019493083167625032
512	-0.005201436053069676	-0.00048248504888926194	0.0022864325494275834
513	-0.004754704020854382	-0.01908311027496193	0.0014722089679197132
514	-0.0016325007776500295	0.010645965233028482	0.003696461519031545
515	0.0022180075085289617	-0.006330554787578508	0.0030904535721355203
516	-0.0011928259204380114	-0.01483745396229639	0.004181224487889862
517	-0.004322453037348358	-0.012895507295670045	0.002735438790712713
518	-0.003413351131362174	-0.019793958123948695	0.003622226503472425
519	-0.004306226754662334	-0.021131985702547346	0.004637876752716562
520	-0.00652031709029746	0.008342582597346845	0.004840999991075558
521	-0.0023663313783524346	-0.003343875133316147	0.002622729644052367
522	-0.0010852505777929383	0.0006425457203212631	0.0035560076484790126
523	-0.005439314922132817	-0.03923889655486503	0.004007392875949121
524	-0.007367033625794965	-0.04022477037297165	0.003264129912707272
525	-0.0008485657139331556	0.0025908529942811863	0.006128120273045382
526	-0.0004610245035212327	-0.014497823539019461	0.0065516308509827505
527	-0.0021186395521800225	-0.023073179600385876	0.008203543832061294
528	-0.002014436635282205	-0.01043263042209442	0.0056047225159105
529	-0.0010851436388281425	-0.02022366984246929	0.008612623268419786
530	0.0011454707411779272	-0.005399656803607132	0.009343304839442007
531	-0.0011809616586915524	-0.00942360751051755	0.01459612746733651
532	-0.001996158117488148	-0.015870137697933055	0.011243349114767468
533	-0.0038828550733096085	0.0009100190062746732	0.007628075826148413
534	-0.0032796608016827473	-0.026144760952824083	0.0016207974686278858
535	-0.00647945436149446	0.010888614342772232	0.00153063737633202
536	-0.008358821493890316	-0.0036728015005178605	0.005416977807970208
537	-0.010121299148134935	-0.015658261358928262	0.006037865864772948
538	-0.01425893822858979	-0.005774122381918541	0.006928690338767078
539	-0.011402130080990228	-0.004731766017336067	0.00537428012158743
540	-0.009829145076193398	-0.00807724745093568	0.008160903535378015
541	-0.0069920325151825585	-0.006723631924830347	0.00828257387219431
542	-0.010649450237702376	0.02016105659639078	0.006077794603115829
543	-0.007154974248385546	-0.01104365545390995	0.0051627745083046885
544	-0.0027311168710861386	-0.0022065858414941786	0.005019790860272627
545	-0.0038335278468475684	-0.027546425672227995	0.002569835515121689
546	-0.0022261073440043885	-0.009709814143416708	0.0032383007388315003
547	-0.005356441009385036	-0.0013998616427772686	0.004544632878526213
548	-0.0004314064749088124	-0.0030779820759162455	0.004448189182650633
549	-0.0020719542466818893	-0.015556549301175095	0.004017614562575998
550	-0.004344270712946844	0.010548670566689724	0.0034245596860228602
551	-0.0009470117574748315	0.004470147261421034	0.002553952483686701
552	-0.004009668479620735	0.007319038086187315	0.0019503199555285647
553	-0.003058489697660702	-0.0342352385440175	0.0021786729697030162
554	-0.002353479112597215	-0.004346743050746593	0.0022991764868995433
555	-0.006300023353593007	0.001459367312708659	0.0022999943815046214
556	-0.002799125802780771	-0.016841550992524795	0.002736375031888312
557	-0.0036530823578535794	-0.0059326970550670505	0.002228040278851144
558	0.0010138664389076702	-0.015682776899065866	0.0017006979346490887
559	0.0028449215023423663	-0.026767673094400722	0.0005154837465448789
560	-0.001298722679907853	0.02213166920862106	0.0018233330703604496
561	-0.0016874239794332536	-0.03500511498694635	0.0015777467536296445
562	0.004187016316790065	-0.019612066549713557	0.001146954477753472
563	0.0016160391957114467	-0.009133011623612375	-7.99387608877431e-06
564	0.0025010015620682596	-0.007983955379944585	0.0006218608727819018
565	0.002011299175945687	0.019552093613238064	0.0005691267207273249
566	0.003936555307180065	0.003865702047714492	0.001285532105893525
567	-0.0046532607983502715	0.009214289725716135	-0.0016301881692029202
568	-0.005546003582344936	0.0016726702033938105	-0.003718769011031077
569	0.0020427663643787924	-0.00937258428914973	-0.0030500564828063155
570	-0.007508430227986689	-0.00801960474711735	-0.003396760768529452
571	0.0004120604411692423	-0.008688402530622991	-0.005963815698518947
572	0.0037110958031166185	-0.017673004008004096	-0.0031024286938182858
573	-0.0021977208455660462	-0.006783126864846126	-0.0013372237364249477
574	-0.007447954025479934	-0.002131430782461475	-0.0007624474836493253
575	-0.007151309360679219	-0.021958616045891825	-0.0034937033665437913
576	-0.0022179937872438184	-0.028087363990340203	-0.002912574143934026
577	-0.007485095479848674	0.0061982455216794755	-0.003875588417956319
578	-0.01070740790758735	-0.024116922674799913	-0.002256314712909661
579	-0.013629166639747016	-0.0024507429830102033	-0.0050099413668989075
580	0.0036360528083812177	-0.032615669006075536	-0.004642316782981849
581	-0.0007697178162740269	-0.011608050887597959	-0.0044515418160559804
582	0.005580665448072411	-0.027164474236663863	-0.008066932021185398
583	-0.000561785656288138	-0.018875028578525264	-0.007823921674504339
584	0.003420301075641112	-0.018156810127065146	-0.008919780219014661
585	0.009780333310477448	-0.01104732614629937	-0.0064500735166277785
586	0.002465330240965367	0.00649684049772279	-0.007508420156095837
587	0.003587348695725645	-0.00992754500490039	-0.008107700646555385
588	0.0007400066355787386	-0.014286226207630042	-0.009355443433938598
589	-0.008691769113229856	0.007422487269847383	-0.009056233619649055
590	-0.007049156906453859	-0.018733171430114513	-0.0072876431291562325
591	-0.010030179472438878	0.0038438805370469304	-0.005630673427595519
592	-0.015496962176800983	0.0011953366397281576	-0.005692504124105309
593	-0.011323566369469282	-0.022570724050043945	-0.004807753673031628
594	-0.01206031668206931	-0.023319423542580577	-0.005491775602641654
595	-0.010525428991096075	0.035475789437810566	-0.005332768842891944
596	-0.013300801343216186	0.007481186428561874	-0.004979095546340168
597	-0.013996121320462683	-0.020222889364042193	-0.004620892777233999
598	-0.008609786062639575	0.004299137933425876	-0.00435994213824488
599	-0.010082579146317388	-0.0023141256155210796	-0.005617587491054071
600	-0.002154098638125646	-0.003602278689622367	-0.0056746244197970475
601	0.001763250243170149	0.004086463294854877	-0.006783475833677414
602	-0.00288286456960925	-0.037100726130305905	-0.005411659709635941
603	-0.00829652882723291	-7.456580736192944e-06	-0.006193381565489084
604	-0.011096642434686877	0.019952332520889897	-0.007559064224486401
605	-0.011131682088604128	-0.035344649953525445	-0.007291953291452771
606	0.0031794394049246546	-0.025234592631455922	-0.005955698450880346
607	-0.009529684374955038	-0.012460405742440513	-0.007334759680180918
608	-0.00847635199447475	-0.01718176367193625	-0.0090530241437812
609	-0.006034340748417001	-0.030801673669543186	-0.008229390855299308
610	-0.00041402895140113354	-0.009633813333955155	-0.009003675308809552
611	-0.008299233736301368	0.0027083486483696247	-0.008349355991283983
612	-0.003057077771246917	-0.007976587511311117	-0.008638155180911437
613	0.0012395138345459447	0.021758493121921817	-0.008159198662134225
614	-0.0069235908250295485	0.0008611956437383703	-0.007299965887509809
615	-0.008404547313889964	-0.01121858477809709	-0.006599060940506195
616	-0.0022236394661500495	0.003759488742123172	-0.006314327167387555
617	-0.00358431331119247	-0.026258118370457058	-0.0046887313249933515
618	-0.005535146698364373	-0.010353370342877173	-0.005845590692160181
619	-0.014307836373493706	-0.02061067410482054	-0.004012066189457122
620	0.0028468006673548823	0.011374361626961427	-0.004934386888234195
621	0.004067736360551233	-0.009843533265753981	-0.004295776202054407
622	0.0009244408336356331	-0.003053314132182984	-0.004930014559812738
623	-0.007337189152013335	-0.004242314646283416	-0.005813880665618627
624	-0.007539107652975194	-0.006965732488036235	-0.005120947833700384
625	-0.011571967920652109	-0.010329910498407079	-0.0034281392140100273
626	-0.008885184758669274	-0.007549733270839921	-0.004485701626546682
627	-0.00012169166880646697	0.003990879261770053	-0.003447137781638902
628	-0.006503876600366027	-0.025519235786364558	-0.0033336063475421862
629	-0.000557223988970356	-0.016327856506669618	-0.004856026088150804
630	-0.005881958275969569	-0.0231802715860433	-0.005549298185150561
631	-0.0006402878475501783	-0.004552712748311266	-0.00827553035986098
632	-0.0042647778967520675	-0.016467879675586133	-0.007735623467536565
633	-0.006655695017241778	-0.02496313244035525	-0.005993536572715007
634	-0.012492468253547134	-0.0043190352210677446	-0.0011255568488091245
635	-0.012011085586209861	-0.00473787743324993	-0.00246836853592632
636	-0.01114657085207899	-0.01706129768401916	-2.548976390466112e-05
637	-0.011052194053513261	0.005618677366873968	0.0018279567729665228
638	-0.012229681178613547	-0.015878030744373144	0.00016455093667814064
639	-0.01576366675952252	-0.01597054107463758	-0.001237101982841258
640	-0.021280308423939777	-0.026808721226988456	-0.005488818355632098
641	-0.025127794970401317	-0.018820066297508275	-0.0032744652098096144
642	-0.020407031869857865	-0.0031856179430463987	-0.008684120651673972
643	-0.01756959894383663	0.012462997753835114	-0.012717274606740207
644	-0.01817675732952363	-0.006671417626571335	-0.004191970068532027
645	-0.014622108353046108	-0.005779788080160425	-0.007882768433836451
646	-0.012790616420544784	-0.010771467697918466	-0.0022447197306729853
647	-0.006605559842801008	-0.01636518858046029	-0.0028864275382381034
648	-0.003343556722050723	0.008104162548720976	-0.011460711716243913
649	-0.014372587038482754	-0.005547870737485966	-0.00859426177922626
650	-0.009914130539636554	0.021468328171940502	-0.012405907795027309
651	-0.01029593390360062	0.009402148892404769	-0.009493794638502626
652	0.002168865763784656	-0.002080171318200978	0.0005669999188691729
653	-0.001992550383286198	-0.018963730870902196	-0.000152134263795658
654	-0.004355836531941994	0.009118315544049273	-0.002588428431772582
655	-0.0063788929312388045	0.0055896972042872774	-0.005066816478840516
656	-0.017754025314999505	-0.017122202617993902	-0.003773071619832761
657	-0.017876177815397652	-0.02292389871136656	-0.012293705669263685
658	-0.022516759734473146	-0.001677759139730504	-0.013019722085883216
659	-0.014499767987078907	-0.03011897091575984	-0.014087529054667747
660	-0.007964531532216424	0.01106791837174552	-0.009505255989045237
661	-0.007782057738013123	-0.002647148058943895	-0.01070568803156794
662	-0.010080239806717631	-0.013328210835277264	-0.011823524312792816
663	-0.008145646105875454	0.012986644170877415	-0.004567116221659344
664	-0.0065723060058078715	-0.005770685656905327	0.0024729560329361145
665	0.0007431663863653069	0.00915190654454949	-0.0013614685957122079
666	-0.004088579735113249	-0.02915531578765257	-0.008545863975497843
667	0.002174200340678588	-0.02474651944976873	-0.010469724905932551
668	6.021459278577696e-05	-0.013782824839622275	-0.0021752958245876493
669	0.0004102659376959398	-0.019346840688213286	-0.005806756516028189
670	-0.0026554454466121216	-0.008573707831929097	-0.0029736960175297377
671	-0.0014859838459908153	-0.009365778878919423	-0.0038300808596649976
672	-0.001240970869868132	0.009491044297193324	-0.003148624352217966
673	-0.0030040030188990506	-0.011977954165359446	-0.005668999562597247
674	-0.002338392920242993	-0.005957655403328648	-0.0037556801520508827
675	-0.00409657873827884	-0.009309159392039188	0.0009089238458692977
676	0.00179954465802101	-0.04027608456766641	-0.0014956269259506548
677	0.005032541869531747	-0.014428698128318342	0.0008750888207915023
678	0.003118976345431501	-0.02391514221368976	-0.0012116934221551299
679	0.005068118429431901	0.0036871708863512286	0.00023607162509956342
680	0.007528612650919836	-0.043689239588610845	-0.0010237207687908392
681	-0.001004028678623571	-0.005234479688445826	-0.0018459644120377688
682	-0.006790179464419607	0.00782879896082899	-0.0012768131570109198
683	0.003962653481916176	0.007674735667811938	0.0017670260324986649
684	0.003306015068902145	0.005182195651234004	-9.118581080226043e-05
685	-0.011991578611556355	0.00716963664108616	0.0011901177609733155
686	-0.0019735930602256106	-0.006798627443907312	0.0022066354790587057
687	-0.004493582798412079	-0.01818790960571651	0.0009307323661387862
688	-0.005129874383647781	-0.018763737382729184	-0.0005954395057177588
689	-0.0075062158251909036	0.011704668704335125	0.0002776575199050016
690	-0.008677092028669953	0.005638391494518001	-0.004066908590583534
691	-0.0039612164093557126	0.008618261924395541	-0.00519972411230035
692	0.0006823117437546226	0.007781482241350382	-0.006166616477259041
693	-0.002008797080384698	-0.007480458610043395	-0.007661264104491203
694	-0.0023074781810074347	-0.009188642644662728	-0.008000518083694563
695	-0.0005116147024428052	-0.01113761400392089	-0.009132010656875252
696	0.0028212192393934957	-0.01244901005557254	-0.00934747852573319
697	0.0034956339552336723	0.007063111270078389	-0.009060656667199145
698	0.00583658800562631	0.004188616667098276	-0.008278990923834105
699	0.006714686613866727	-0.012884315232264477	-0.009522807376219522
700	0.003774175913795971	-0.016382974054714554	-0.007470729684903206
701	0.000651488330921954	-0.016377226153260788	-0.00742327405141382
702	-0.002652320147988599	-0.009681321560562312	-0.00757374934794606
703	-0.002314360169652758	-0.017314184909924063	-0.007002737961542727
704	-0.0037337452132289463	-0.005896394059044441	-0.008344609363564256
705	-0.002810564997627047	0.010161748124134716	-0.0073677608871660005
706	-0.0032496966942462905	-0.008583878097923919	-0.007047069943446297
707	-0.003056482952256022	0.0190436048818852	-0.0074095093086742605
708	0.0013885503725165815	3.1098708080058365e-05	-0.007088982817034856
709	-0.0038356592285384537	-0.01563668708741944	-0.006092831544654413
710	0.0028054653628726963	-0.021718291070597973	-0.005395908471795525
711	-0.004912422096197948	-0.007280564666818238	-0.004649887215779691
712	-0.00032451195917408736	-0.022919710442295606	-0.005164917532829164
713	-0.006245249488970583	-0.0014447868716659165	-0.0028596797745893115
714	-0.0011473270944447264	-0.02410595834298485	-0.003270347746573258
715	0.0025013092678420005	-0.00451219192661352	-0.0037808929031321738
716	-0.0034535282824670298	-0.014655914922454303	-0.0011535255902930556
717	-0.005510751878920343	-0.01786487641908803	-0.0006003577401846718
718	-0.004385569583207294	-0.02111494512918025	0.00044400696915992293
719	-0.005974747404599342	0.021066710895308725	-0.0018285465485680858
720	-0.0022264130512587256	-0.030497395497075256	-0.0029244390051673696
721	-0.005537160532617262	-0.020646096253758066	-0.00420787981527525
722	-0.002581900328591116	-0.03236620804472551	-0.004935228156252552
723	-0.004857380996363065	-0.019768909024780436	-0.009534460046730694
724	-0.004779705595598854	-0.00921697033501353	-0.009590838243774788
725	0.0011330007218121555	-0.015077822338910153	-0.0068227945704994256
726	-0.012609671234849193	-0.024911234490329684	-0.008351194339256927
727	-0.006388200837254	-0.04448116010720268	-0.008408243790924913
728	0.006422943199478722	-0.002264604202925404	-0.007107143776518371
729	0.006833668014137928	-0.003811571312960604	-0.005986648522550016
730	0.002807855237638674	-0.03391681121015493	-0.005914951919821714
731	-0.0002140026999588331	-0.02250886578434521	-0.009039397691101052
732	0.0020684671013044384	-0.019583055323239142	-0.005191204892742236
733	-0.0014481622301921921	0.004224109828005175	-0.004535407679242544
734	-0.00684389046495458	-0.004153950012655244	-0.0036824696363855105
735	-0.008519993410613984	0.01083555251219604	-0.002715766018981161
736	-0.006518021512861086	-0.018331394244728336	-0.002147096967783679
737	-0.003426910247896426	0.012622188206875093	-0.003431521926445081
738	-0.005167760674406502	-0.012640990228662538	-0.002883765557226904
739	-0.003760936696070679	0.0012196176266052981	-0.003867304083304149
740	-0.003173997939896968	0.017662698795735107	-0.006627753030955423
741	-0.001704228309217265	-0.02760542699521891	-0.005674575190237326
742	-0.0009582079783504087	-0.009089048194274668	-0.005051062137027554
743	0.00016679710230699404	-0.005150569524092189	-0.003736403597663431
744	0.00033404084458829825	-0.010213631472133064	-0.003236633802008733
745	-0.001343557582323439	-0.022474601377756333	-0.0026253395403550072
746	-0.0024503060445139717	-0.010309923836337885	-0.0018346262776579463
747	-0.0013550276937393387	-0.007572699074702399	-0.0023370511729069723
748	-0.0018521688119280235	-0.02299425571702706	0.0008082890976928725
749	-0.0050705367406041575	-0.006489632949677683	0.0014266258964410715
750	-0.00853334782140724	0.011546775636806065	0.004299236846784012
751	-0.003914553177372977	0.0037857686176777246	0.0038313437370851387
752	-0.004315283222063161	0.014086789295140116	0.0024090864680807412
753	0.0004205264724424923	0.018012103687067026	0.0022517471303628153
754	-0.006871590054043578	-0.010065503920277361	0.002579726542694717
755	-0.016252698667643815	-0.03824602658442618	0.003208923816417251
756	-0.01564093361366544	-0.021903782592916064	0.0028538264976869514
757	-0.0066125625370905255	-0.013099956706151748	0.003687092546651639
758	-0.01426079822209175	0.0015436535673209965	0.0029556115896776434
759	-0.00286114045645557	0.0005302866390766037	0.0024367192958510905
760	-0.015770341561038244	-0.00904491760936834	0.0013979940882843248
761	-0.022290709123100133	-0.007206218640131242	0.0012489942923346047
762	-0.00653075325410472	0.010363738848959051	0.0008598255491350004
763	-0.003165515846338041	0.02061200890811922	0.0003481379595822483
764	0.0008299394010214782	-0.005348990508095814	0.0007112546578607708
765	-0.005140514786573193	-0.0025522800668055477	0.0016372228067785843
766	-0.011303258553653257	-0.02647939045998511	0.0017283911201678673
767	-0.00404799092467467	0.004971013450046099	0.0026401070648354374
768	-6.894372727701045e-05	-0.0014374027625383007	0.002189495804003392
769	-0.00025630558996755253	-0.007661120857466444	0.0003769984432586274
770	-0.0010444373997026682	0.011791269038073888	0.00019893859849068178
771	0.004184212318733476	-0.008777273535730717	0.0009474870664745535
772	-0.008426858520422268	-0.008614147955573368	0.0017502708771033357
773	-0.012412504221375756	0.02058704683224717	0.001677722735355906
774	-0.01473385299965674	-0.014629746441808436	0.0010825450439166122
775	-0.016246053817779414	-0.02674245703278735	0.0005116628749630989
776	-0.016283517621221124	-0.012040974174126882	0.0010760172521861264
777	-0.008563607036650284	-0.0044285636279130115	-0.0002795689995690112
778	-0.013950248003606771	-0.019302982602518268	0.000638019514259922
779	-0.007974311224937808	-0.005965416028783801	0.0004258366761437753
780	-0.007374776082253627	-0.022717997869450928	0.000943772286832377
781	0.0032918663952484295	0.008142428475850836	0.001438032382380182
782	0.0059368561261163594	0.009131666978041192	0.0012954484382823206
783	0.007378678575012989	0.010032130462226427	0.0011622952568789253
784	0.005997941838709487	-0.0080371488391628	0.0012016710943205148
785	-0.013876408267439851	-0.009997285903325215	0.0011099153661148255
786	0.002045843265197815	-0.035713423394699434	0.0010285136611167965
787	0.0006635092996310097	-0.005244256535710725	0.00016219786555227421
788	-0.0061203661709210485	-0.003935406223071188	0.0001963841650918564
789	-0.007356179304926781	-0.01799869534490288	0.0010776744983103995
790	-0.00527604310933858	0.001917522428207287	0.001978495539413309
791	-0.0013889550846825616	-0.010713186363478715	0.001256247100904154
792	-0.0018293983637645084	-0.005514638577987813	0.0013857405445237194
793	-0.005471357411164189	-0.022781390612120592	0.0010223603240920346
794	-0.009222058873015923	-0.007864574647203068	0.000265590154770599
795	-0.00788617687637988	0.007491433719547401	0.0008952189476184532
796	-0.005256255760427312	-0.010384896455575355	0.0018538839762976328
797	-0.017360376319805533	-0.004533273243309971	0.000642405136279633
798	-0.0003191044677336445	-0.031698209545886105	0.0009764580053127686
799	-0.0062980268001269196	0.0035640703685995735	0.003198092290353335
800	-0.00468513215158765	-0.006539232859989897	0.0027182586736208144
801	-0.0033928868976545548	-0.021566172387944876	0.0016108795266315452
802	-0.0053927380789204	-0.020462709146824257	-0.0011296106873889013
803	-0.011139089567861095	-0.004734198830044431	-0.0013618221335570584
804	-0.0063502331422046355	-0.025015999046537382	-0.004935908374714654
805	-0.016015012519573168	0.0002183720050030766	-0.003402304048574908
806	-0.013322051645620791	0.0023899724184638198	-0.002949672970277695
807	-0.0050963382699614175	-0.001604091975339953	-0.0060455434009150915
808	-0.006397689772086192	-0.012834009539879091	-0.0036605205123469496
809	-0.010550103906989112	8.303907746433706e-05	-0.0032802857721945574
810	-0.0028171901243014127	-0.026555731713104005	-0.002815016115007894
811	0.0006864137233402751	0.009590216552074203	-0.002591677509811316
812	-0.012417575823214014	-0.0035674473991537626	-0.0020760276862501967
813	-0.005257453832088654	-0.008775006816333817	0.0010069988839208428
814	-0.005220414009116936	0.004008927144162552	-0.001504502914636197
815	-0.009186863031743485	-0.007665756539150629	-0.004997402050626646
816	-0.008968971450115656	0.0075567068030987505	-0.0020373111583789007
817	-0.006249242191596853	0.004034687671479709	-0.0031369841509910684
818	-0.009427743368500788	-0.005592276099421449	-0.004715084943527487
819	-0.004314138868239751	-0.03733981424203506	-0.007035364817981399
820	-0.011266974549998362	0.001595967940161213	-0.008570954486406584
821	-0.009547935931842838	-0.030252888182427738	-0.006764191351127562
822	-0.005677739469515867	0.0051266490274953155	-0.00915178199466411
823	-0.004087744102487303	-0.003499660365070088	-0.00833901921188131
824	-0.00885331298256827	-0.014681953077212241	-0.00618504273332132
825	-0.0017527033592613954	0.0013205327249927769	-0.005469416945531055
826	-0.0050471664858986265	-0.002067770696951467	-0.004559697872395567
827	-0.005934070083738754	-0.011715625494705279	0.0008550105957463683
828	-0.008416149766242114	-0.010081425593118712	0.0004703410241980858
829	-0.005932689365404042	0.008416981542338442	0.001697477443958599
830	-0.005762464833395748	-0.01609922076157676	0.007975352426702099
831	-0.010136692187549371	-0.004392801208899255	0.007675301949059052
832	-0.00884780429587911	-0.02991132557971296	0.00802226226246729
833	-0.012202661622870394	-0.01624036919572773	0.0051351579614956995
834	-0.015228661631405419	0.0005764437972759773	0.006338752023657709
835	-0.015257387151338985	-0.0029494508730551	0.007523799209940701
836	-0.014854562375088167	-0.0026451707944355526	0.0026974767065911674
837	-0.0163719813959943	-0.01451996707818873	0.0009497685512194921
838	-0.009100447800189305	0.012456343997703859	0.0008918541103976924
839	-0.005118084285821412	0.0004332601325831723	-0.0009351548260179129
840	-0.010895734587739212	-0.010390012834470521	-0.004022161024877914
841	-0.009230876420222684	-0.02410597973619058	-0.0010423858043550332
842	-0.008944767404584098	0.015270953021514409	-0.0021650633074728025
843	-0.008806904315514284	0.0038143608579270637	-0.0020290880047593453
844	-0.01607967798856742	0.006666017741092118	0.001118849108012422
845	-0.004709113976011609	0.01521093298837575	6.21147258691359e-05
846	-0.008178358729667134	0.010907263429515795	0.0013757042220726974
847	0.0019058636736368362	-6.213654308022225e-05	0.0013746865890352596
848	-0.004769292772173804	-0.005257858845030959	0.00130584153140895
849	-0.012208756792284947	0.017219964516574135	0.0009707171902283503
850	-0.0025625467327489047	-0.010580475952492736	0.0034466042753057784
851	-0.005360056950890388	-0.01730492291235164	0.0054194923569181805
852	-0.013928458295431722	0.006811220883863451	0.00538044097922071
853	-0.014504187416958195	-0.04723782071921865	0.002589238359849465
854	-0.007446173914008006	-0.0030017324119013134	0.004305134688930677
855	-0.007472175688477008	-0.008824308300844332	0.00335396720186601
856	-0.00772520045062121	-0.005740288663658728	0.001959682738961778
857	-0.011409083954502056	0.0016435849296978977	0.0026995488325795396
858	-0.004540901778812452	-0.007835459433232774	0.0020231713163727954
859	-0.010850582951998153	-0.03839476053853713	0.0032281887540753823
860	-0.01006779039852887	0.007397813372258817	0.0032821020880957797
861	-0.005667391948281122	-0.006715274908347851	0.0015801915570821496
862	6.982009506020532e-06	-0.008657269665726936	0.0005767568681706615
863	-0.004460142397757742	-0.005458812195724472	0.001917519225284826
864	-0.009209113990620799	-0.014622803949428205	0.002917640777767912
865	-0.00494173852595211	-0.017703839294263838	0.0029715453835662347
866	-0.008374454766608001	0.014770965317591648	0.0032892919780998196
867	-0.005887594012626417	-0.019401911056575315	0.00229378706245019
868	-0.0067454087526888995	0.0065894938107052105	0.001781103096532662
869	0.0006766472701148652	-0.01631359399650475	0.0019784159490810415
870	0.015518912631464692	0.001976140762959806	0.001683873364328878
871	0.0006565530878970987	-0.04788628062348181	0.00208790771275985
872	0.0043125194394393876	-0.022366249695766765	0.0009735373825833815
873	-0.007169902268274442	-0.0083154320817833	0.000885497094596326
874	-0.007012918834660031	-0.02337455245788543	-0.00013564891317458156
875	0.00541389998979824	-0.017736626076845056	-0.0017005497904436537
876	0.0004042326950955432	0.003546543189833001	-0.0020075872153350965
877	-0.0015244155426317098	-0.016647853622747396	-0.002254458241433922
878	-0.012371687784196238	-0.007864424451837715	-0.0022213240133152714
879	-0.0032135795486527897	-0.02238117507662585	-0.0022067937964791507
880	-0.008101849891259123	-0.018189134585675653	-0.002203858363859076
881	-0.002603279725576805	-0.02516445312317544	-0.0022343015412274285
882	-0.0015902697711471653	-0.012960277790431496	-0.002075656701480911
883	-0.015196131699695692	-0.010268432456343221	-0.0018112449423303646
884	2.731533835857898e-05	0.0010603932291683073	-0.0018607593406792273
885	0.008463297911320269	-0.030870537474909726	-0.002015026356363006
886	-0.009233156388840922	0.008271353702458009	-0.001709470954868205
887	-0.010614244040617912	-0.0037559827167379938	-0.002085011322788395
888	-0.014659132112005122	0.005785981571200057	-0.002014773516491779
889	-0.008727613369524042	-0.018594561214755924	-0.0021949050453599324
890	-0.006703613938338249	-0.010061856437003594	-0.002142390672245971
891	-0.01043886118656523	-0.03275169269246143	-0.0018882452364568033
892	-0.004668118792983074	0.010362579495990811	-0.001721793141663752
893	0.004879369609078583	-0.01806145338352024	-0.0019172682436860496
894	-0.006497234865475006	-0.017735702416315495	-0.0021930335436699273
895	-0.009433443844261952	-0.007109524854133905	-0.0022323757571479125
896	-0.008830486922959714	-0.04379520384920329	-0.0025119254411329925
897	-0.007705141990382	-0.013342312373963557	-0.0023562821459079284
898	-0.011657591435887463	-0.003530503577080995	-0.0027406429504019843
899	-0.012768532035748952	-0.01998382955524408	-0.001910030228890883
900	-0.01042721681704543	-0.01755180798914264	-0.0017227148049972934
901	-0.011907124600482322	-0.0300315096065262	-0.0015353702224826014
902	-0.007318578717723689	-0.019976305745833513	-0.0020430499503079095
903	-0.006294293490226174	-0.032355745903264684	-0.002101379670405481
904	-0.015776325113583803	-0.004821239869131095	-0.0016328253170543746
905	-0.00628110775305833	-0.049897136946486856	-0.0015684539041824273
906	-0.003662016212432724	-0.025154326576602336	-0.0016634707869759946
907	-0.008471308725109036	-0.006634052201258371	-0.0015706419235326451
908	-0.0018848854918130185	-0.005758257933702957	-0.0017163101253045462
909	-0.007859206316328405	-0.011773609148415529	-0.0015363352859554746
910	-0.015032363325549549	-0.03839098323852169	-0.0017742900023615116
911	-0.006839128944212297	-0.018731055231628654	-0.002064202099395693
912	-0.006013267800759644	-0.021989472756023816	-0.002083742754007664
913	-0.0032285926738519523	-0.025907000357693867	-0.002226597173438224
914	-0.001758775567722415	0.00900267281417128	-0.0022943448462393115
915	4.589169084605717e-05	-0.005662874727122737	-0.002649783738971634
916	0.004428678935000649	-0.020610515600028415	-0.0027605647813378218
917	-0.005720874394587936	0.00010081714464866068	-0.0026551432264680904
918	-0.011458070531204602	-0.025511778562838313	-0.0021503125956952042
919	-0.015563217033152835	0.009861232231004057	-0.0021578831383611955
920	-0.007224787158040217	-0.026882439847338586	-0.002560454910276259
921	-0.011265796366049664	-0.009249049575370386	-0.0025678361554616943
922	-0.010037512711989929	0.0007384100430590252	-0.0027869504809979483
923	-0.013359100089107127	-0.0014988751602252838	-0.0028175613614365895
924	-0.009989876031792327	-0.008877538835917317	-0.002865476085755379
925	-0.008738252267255098	-0.013735742238713267	-0.0031520384269091307
926	0.003030893015854975	-0.014203554863297168	-0.002825792217264537
927	-0.00751270920296501	-0.022336148875374627	-0.0029179037102607225
928	0.0071711449767462195	0.015527563998698164	-0.003003655568853279
929	0.00578577002683952	-0.008114874029524955	-0.0029406616537303973
930	0.0006592068119851245	-0.05740233951786462	-0.003079749476411643
931	0.002544413817790582	-0.019122583160508994	-0.0029843338682870196
932	-0.002594085954223046	-0.0022419341441509578	-0.003119844903312192
933	-0.008082419340972952	-0.020890332064371266	-0.002789877548871191
934	-0.005629882505531138	0.016711454389989683	-0.0028873821161592584
935	-0.00100993998416002	0.002133873326561545	-0.0028244764647847504
936	0.0016459178173645543	-0.02344324037793584	-0.0025505426753736167
937	-0.004515087173794839	-0.012025649779242377	-0.0023915206295746683
938	-0.0036856441287504275	-0.014260288377519652	-0.001990033552461039
939	-0.012550083167763116	-0.02311237840177826	-0.002207286499762371
940	-0.0005126806444586773	-0.013757704102063523	-0.0023169356834697565
941	-0.002214898359890879	-0.0105668023249443	-0.0023085312731229127
942	-0.005047775551689398	-0.02537759227139866	-0.0021061523264930483
943	-0.006363560435539385	-0.009645699032797009	-0.0020198942626568194
944	-0.005914514784297416	-0.015265586874256467	-0.0019401426224630845
945	-0.007910526364323486	-0.028632407375638085	-0.0021094250854072024
946	-0.010494053270719167	-0.0008137912532925166	-0.00232740326686923
947	-0.006643884851172009	-0.01552922100712572	-0.002212593268662095
948	-0.008796667643455767	-0.023958806382868944	-0.0022296405642711955
949	-0.005719460678994816	-0.002557616749839056	-0.0022625337319097205
950	-0.007858121338425478	-0.019011388719127515	-0.0021221157476743234
951	0.005782094416372388	-0.022147149893662788	-0.0019827959359565773
952	-0.010124525468366643	-0.016102095798946878	-0.0019558583635275084
953	-0.009340982681493765	-0.0086663273150289	-0.0017585323078366324
954	-0.007556497831332425	-0.02571734081642447	-0.0016626650951965486
955	-0.011577545299462649	0.010880374926124894	-0.0017696470697407972
956	-0.015462208836394023	-0.019748337638737415	-0.0014425946171381402
957	-0.014619349262488143	0.008337603547595607	-0.0013206976159545803
958	-0.023458179310464615	0.014465319992463388	-0.0011877502470616418
959	-0.0038076922395567925	-0.022433140136488852	-0.0012712557029536601
960	-0.013139391164850142	-0.028531524783482594	-0.0006579334322421163
961	-0.00968913027811848	0.010933254488589844	-0.0005150671894110597
962	-0.013083605100054307	0.00046446496644808946	-0.0003896137282876772
963	-0.006775942210198648	-0.011746210504478018	-4.3699573388431424e-05
964	-0.014397383825859377	0.0020732770078403994	7.98073383527813e-05
965	-0.010958475575280568	-0.006060402771431977	0.00036961231108438537
966	-0.0060879588735665595	-0.0033568593559156435	0.00014575966921590657
967	-0.010071320241807933	0.0024679994326225058	0.0011473357869531595
968	-0.01497801458719784	-0.009189553765220536	0.00041717762214002853
969	-0.011652144061198461	-0.015178416390069376	0.0011268646967183586
970	-0.006303114817183761	-0.026865619900005105	3.736735455546356e-05
971	-0.007272856795727048	-0.005464864517384142	-0.0017832188546348005
972	-0.007682625607617177	-0.004682048673862532	-0.000936136280736335
973	-0.010415081616417167	-0.012781273109649112	-0.0016863036876431901
974	-0.004582045420285545	-0.0064242505300223535	-0.0020456915405838725
975	-0.008203221188991357	-0.01424061697754023	-0.0010228724395360018
976	-0.016141026888867087	-0.009386294307624738	-0.0011350620592645523
977	-0.013827976378583446	0.020113003849667715	-0.0005135928122643818
978	-0.007651353668117575	-0.0351629695506773	-0.001908863615958709
979	-0.013173478591800963	-0.016759051534610332	-0.002754610493285267
980	-0.013761204610285375	-0.03243478248387978	-0.003913531423083382
981	-0.009761848982118732	0.0011597264271654105	-0.004121653137193674
982	-0.007065589250830657	0.021818634102015153	-0.004365239156470275
983	-0.005429384528801659	-0.04111026353724075	-0.0050106505939461615
984	0.0012737225825124208	-0.024004699933719804	-0.004442505055822683
985	-0.0056619933248813255	-0.014924396672685641	-0.005283601003793021
986	-0.005102897473891199	-0.006910238795842153	-0.00614852251378219
987	-0.0042296824963646605	-0.007600094158539678	-0.006656723204664325
988	-0.005877478652357656	-0.008044436733711201	-0.006397062208433966
989	-0.01504537117744272	-0.012124359090646368	-0.009832296783128653
990	-0.010767128544668617	-0.0092660974145564	-0.010766057100998159
991	-0.006667552049779253	8.550076771703975e-05	-0.014442863658593411
992	-0.004270947920974438	-0.00995341316357845	-0.014227925502252214
993	-0.005932060523861048	0.008878537401365199	-0.015647286751749825
994	-0.007090766813451976	-0.019952686234065077	-0.01650273072879262
995	-0.009402260276463143	-0.014908871924020982	-0.013238388312490688
996	-0.011638819873597054	-0.0024937426084720143	-0.009607756669946262
997	-0.011384819535358238	-0.007838496323807048	-0.00883894779938407
998	-0.0145462029571229	0.010253012117087488	-0.005807951095894415
999	-0.008282781180631277	-0.00417456324580702	-0.003434290917725116
1000	-0.006934852841559126	-0.03743858832267376	-0.002307697398148358
1001	0.002773552196252812	-0.018404328345839927	-0.002030409634216771
1002	0.0034245792204349364	-0.015829546520682004	-0.0010917551246058617
1003	-0.005840546090078437	-0.02244177681036759	-0.0006589622104303998
1004	-0.0007629853209492614	0.0060367946559704445	0.0004373321931818693
1005	-0.007576159623049365	-0.03298983232804513	-0.0025398603292674403
1006	-0.0076160096305632145	-0.018455152556178696	-0.0022224121307164125
1007	-0.010017703607986707	0.0066477882511984275	0.004297207315384046
1008	-0.011880017825078412	-0.022814919264329207	0.0020821537011183524
1009	-0.009724354705080988	0.01028567639229457	0.0011240507767773032
1010	-0.006634920586645859	-0.022048825267789854	0.005680301914447106
1011	-0.008178616113214162	-0.013845374836330266	0.00021391179096837804
1012	-0.011220685804946942	-0.007699031908204602	-0.002683327626617145
1013	-0.003444453193553719	0.0007236145882423281	-0.003032303362933223
1014	-0.004865352596609046	-0.00750594947323996	-0.00739666462940061
1015	-0.0069042254727534145	-0.015173341100717583	-0.007712499566552834
1016	-0.008482988182612377	-0.023196416962538813	-0.00530592646738864
1017	-0.017456167199246492	-0.027103270288952232	-0.008574428878132267
1018	-0.013375540437880522	-0.0020344991508637993	-0.008086395163738805
1019	-0.017519602261445045	-0.026775767167730138	-0.004515841903899741
1020	-0.01730815019959599	-0.0031055662843315858	-0.004139139753425955
1021	-0.008762687418030499	0.01077403768729466	-0.0018156060349952497
1022	-0.0003628942254319499	-0.005670924636325092	0.000897693160425009
1023	-0.001759648742506633	-0.015572527133076431	0.0015752189240101889
1024	-0.0018127445751411789	-0.017355266814161628	0.005691520605913218
1025	-0.001394015093418534	-0.010902407663193238	0.004090294303639669
1026	-0.005963642287279245	-0.033108353016370336	0.0049862762713182894
1027	-0.004730325422732377	-0.005042007471519182	0.001727949323968026
1028	-0.012420840128748062	-0.007143206538834915	-0.0040892686252134575
1029	-0.009392877120357069	-0.004301456623640834	-0.0016900993749544607
1030	-0.010657110914584367	0.0023265465375265906	-0.0002196560391520762
1031	-0.010935244882019874	0.0017228027482666447	-0.0038128107374292932
1032	-0.013685924391469385	0.0017410591498939277	-0.005171337577363622
1033	-0.016483869157228173	-0.025499209080877362	0.0008743202774963562
1034	-0.014432572369130809	-0.0017966311855967757	-0.0009146281859992247
1035	-0.009948510614945338	0.007104673398338146	-0.0029335935553730357
1036	-0.007663922032565556	-0.00014385436405245713	-0.0038285077640050043
1037	-0.010202991072816182	-0.019505808772570646	-0.001719553306887776
1038	-0.007188511984033826	-0.010804637870450518	0.0010091437405888666
1039	-0.006667319945123694	-0.008701153544276603	0.0013326522258303502
1040	-0.012096236039323532	-0.03356961823268084	-7.76800744943431e-06
1041	-0.015379360062729278	0.0024726486864192956	-0.003531893323861918
1042	-0.0199581383226232	-0.028918397907988586	-0.0016810379721601766
1043	-0.01663332577004953	-0.021726641230257547	0.0031856207539387124
1044	-0.009201967832983434	-0.026328224092784347	0.0030453930282017066
1045	-0.009498309644385012	-0.00466042727982848	0.0009808070927128931
1046	-0.011766481648949827	-0.007776018543579986	-0.00016364547282384043
1047	-0.008663966162102433	-0.004211079830331488	0.0012341749196948095
1048	0.002541691340232321	0.015900709329775803	0.0043649477949289405
1049	0.00523088888225157	-0.021911861940368288	0.006268598398159067
1050	0.007757473983679597	0.006144987684581344	0.005309572127540405
1051	-0.0022338591752846513	-0.0005403154751146069	0.006958124906165223
1052	-0.006294925281147929	-0.0035578068166467716	0.0030845233501836074
1053	-0.002270635822621437	-0.0038479111133523395	0.0017071419351502477
1054	-0.0015000563296039895	-0.026630131636538407	0.0014192870923422124
1055	-0.004103977159714719	0.0010627929356937672	0.0013712174878678443
1056	-0.006690258708384106	0.0013159239451299275	-0.001791266053965014
1057	-0.0056945774502651005	-0.012842850897282591	-0.00151814453759848
1058	-0.00890049289952405	-0.03704746671557519	-0.000591458437113769
1059	-0.017404221828635616	-0.02211669853342832	0.0002762033872471413
1060	-0.008478122260463182	0.0029718600437982808	-8.205918503116709e-05
1061	-0.021294858675055834	0.014031618715069593	-0.0014474483093793724
1062	-0.014866391390598132	-0.0031958882510707467	0.0008988089467574078
1063	-0.015243674846719858	-0.003470989274259541	0.0018413960827807089
1064	-0.015115634542035601	-0.004134893310507559	0.0023255712884087338
1065	-0.01255670753444978	-0.02480951054512385	0.003589132807432965
1066	-0.011598352643078905	-0.0011061263764882943	0.003690859847912673
1067	-0.012387029961649604	-0.011760903816511795	0.003151684905632934
1068	-0.009512284933277914	-0.018732020824045542	0.004408948814403776
1069	0.0016427829063125302	-0.02917000377342001	0.004485306625374331
1070	-0.007185655923925745	-0.00828764524055101	0.005235775146858937
1071	-0.007322876012828881	-0.00876061215465247	0.004735572253005626
1072	-0.01577197169025539	-0.007627704640972375	0.003069755911415787
1073	-0.004011727469401235	-0.02597997653574568	0.001324974451322561
1074	-0.0033942982199408668	-0.006905749162820493	0.0012882669968865255
1075	-0.00989824685690099	-0.01425478813976117	0.0013241978191835236
1076	-0.003118891983819257	-0.014857060679772778	0.000894126272098102
1077	0.0016026251345793515	-0.03032181678393233	0.0023662350833684076
1078	-0.0011375343178045459	0.0005814436958241197	0.0018915442391039343
1079	-0.0006450013814209765	-0.02739896251628875	0.0026822119248110484
1080	-0.005921646272939643	0.006055606392357462	0.002319144113429093
1081	-0.008083443069970624	-0.004304012202086517	0.002227114870455755
1082	-0.0036311471738114903	-0.032056729833844444	0.0008325203767574963
1083	-0.002606268387023415	-0.007143174816848601	0.0007809427609225209
1084	-0.00683827757939641	-0.0012058545407342518	0.0008391886893859895
1085	-0.011658868012595488	-0.0021621523271637463	0.00046939712240973174
1086	-0.010735421890995571	0.007116261574436794	0.0003953135912348008
1087	-0.0075190240070259345	0.009320745719151693	0.00044140149498232895
1088	-0.014568492640777557	-0.014465952328953518	0.00095797212121128
1089	-0.011161580588876608	-0.020112133153079928	0.0006817929373932432
1090	-0.012523229179383102	-0.016585143236526753	0.0005091780187321548
1091	-0.010189474969045108	0.006134633218241795	0.0008683471850990461
1092	-0.008910277466403951	0.002274382551475997	-0.00018053162179098786
1093	-0.0056818926467723215	-0.015003128716680622	9.005541019811437e-05
1094	-0.011770383137285323	-0.030981496115541476	0.0004933827544431519
1095	0.0011344401190134436	-0.030148965839078064	0.000533332917543531
1096	0.002723881656665738	-0.010411337585380879	-0.0010022818671938554
1097	-0.004835062091760286	-0.021944156791728644	-0.0010405451033654585
1098	-0.010335853658570811	0.027612319286244212	-0.0015194097305984127
1099	-0.011552482044613102	0.016638445220401216	-0.002167562867482012
1100	-0.0008267564535284202	0.005105080755081303	-0.002940246662104659
1101	-0.0042269067180857305	-0.013949227940429892	-0.0040928296906982695
1102	0.001010462943836896	-0.015936837222420917	-0.003326525402502865
1103	-0.0058802421788234395	-0.008618961182912227	-0.003060287694231634
1104	-0.01595323309298761	-0.03872936938904909	-0.0034541684691043375
1105	-0.021171772541865745	-0.00511104035501077	-0.0031398745210802726
1106	-0.010880987285343337	-0.013574379336960927	-0.003202381011533602
1107	-0.02162116050886203	-0.017781023049400227	-0.0031761275228742347
1108	-0.005999529919457841	-0.03184646042487353	-0.002206899546312649
1109	-0.0039044681844632965	-0.031971922245633555	-0.002023082645806671
1110	-0.00016844045444361073	-0.023043300140306172	-0.002288206041864008
1111	-0.006035796464100406	-0.013617374884644644	-0.002597100455917951
1112	-0.01064038394961474	-0.0073785974983464914	-0.003037773580507291
1113	-0.009428905417970366	-0.031069059098014537	-0.0030606455777407887
1114	-0.008151805050680215	-0.028009217327266724	-0.003441320573024448
1115	-0.013351598982168207	-0.02239381122344903	-0.0034419285791885738
1116	-0.010063908379142325	-0.007470894824909265	-0.0036931783407259493
1117	-0.012952406053955968	0.002503060650664083	-0.0029882473847979095
1118	-0.01084096413998536	-0.017305136535003048	-0.0019678278934129427
1119	-0.007507142176068664	0.0012916056308515458	-0.001236702296879743
1120	-0.012020842984241241	-0.0010711654294235976	-0.0027349182708879035
1121	-0.005237023745317344	-0.02331521839923858	-0.001971209129448411
1122	-0.0059932850116874836	-1.9111616333954834e-05	-0.0025925528513728673
1123	-0.007772499269172644	-0.013190727542277663	-0.0025377681732398336
1124	-0.007907384788836692	-0.015224259135686766	-0.002760882411382305
1125	-0.012276717408070282	-0.0096503262597433	-0.00023710300901908518
1126	-0.00960308547050594	-0.0015966617895465914	0.0006751686015215553
1127	-0.008485798005583188	-0.016839817956494946	0.0008071433124515716
1128	-0.004838299268644684	-0.002637799850467356	0.000312648859828337
1129	-0.007284772632736587	-0.029091890078435115	-0.0005145105634638029
1130	-0.003858701276096076	-0.0007056148311868678	-0.0011664305385526371
1131	-0.003027717296241693	0.001272142071595244	-0.002172216191498811
1132	-0.004384041622467219	0.000988975296417196	-0.00337019913679588
1133	-0.0031373828837020588	-0.0077032434471649945	-0.002856933957282305
1134	-0.001395666645830287	0.0015441247739785835	-0.004581571324860077
1135	0.005389717749617661	0.007781341692542078	-0.004315750387735169
1136	0.004137116901835736	0.022732870583951244	-0.0025375405853196565
1137	0.00019099755770286787	0.0067347438915101605	-0.002135426726167501
1138	0.005332853372889567	-0.010111161287708802	-0.002707502397551373
1139	0.002701926769251335	-0.01841530932045348	-0.003735163846127123
1140	-0.0001842308729823345	-0.01600825108771771	-0.0025946525851597664
1141	-0.00641623537113696	-0.0168560573790736	-0.00362374455933037
1142	0.004906547676153863	0.015304699596673443	-0.0029042619483550494
1143	-0.01684205273845045	0.038664323652514695	-0.003744580128485022
1144	-0.007326527756136487	-0.011078313607021299	-0.0037619899829367236
1145	-0.007378691110359251	-0.0014567650584076755	-0.0015158041065174831
1146	-0.0007578881931529745	-0.027903937244049472	-0.0017486039219552036
1147	0.0005638346861339032	-0.01148952479752476	-0.0016763332907665258
1148	-0.003120648481968532	-0.003195370206733106	-0.003728321192692809
1149	-0.002576719549450909	-0.03449666572282087	-0.0028163135149165837
1150	-0.0002599123757068885	-0.007669558673769913	-0.004040705103868347
1151	-0.0043190587303422266	-0.005174438057666212	-0.002960492538732532
1152	-0.005011789330778461	-0.006447918136739382	-0.004192488946058973
1153	-0.0025534766916537424	-0.004071964593731908	-0.00134187685287734
1154	-0.00390674681337235	-0.012838625739561557	-0.001206096841723814
1155	-0.007913777465985665	0.007000036318254136	-0.0034426260704399363
1156	-0.007263886929519574	-0.022308692087090562	0.002198185052645283
1157	0.0014286754739659003	-0.006458465074292945	0.007128130690500958
1158	-0.0036966534722104273	-0.022511465730778227	0.0035198915081115414
1159	0.002015290366220777	-0.04112591235194425	0.0014383386238675194
1160	-0.005697755747197261	1.9231986716355953e-07	-0.0012359305873160852
1161	-0.0020341507024337234	-0.0006730306274813358	-0.00040054582429921936
1162	-0.008218680900413309	-0.013949205769811955	0.0006321109073304189
1163	-0.003072542904545829	-0.005312125165317044	0.0010355557832291004
1164	0.0001517526531998911	-0.01090415644853999	-0.004603389262283302
1165	-0.001762557903590169	-0.000551537302687536	-0.006022982727804084
1166	-0.004817597136809182	0.012377565357543936	-0.011420593591191831
1167	-0.005614925762972492	0.012850873197680572	-0.009991807198394691
1168	-0.008232500131933412	0.01257425492751798	-0.0016533848723882245
1169	0.004139342051414072	-0.0021791453551833935	-0.0018324407583007864
1170	-0.00845365153921729	-0.02238901018107245	-0.0065246563431395725
1171	-0.004072769850364596	-0.034899334040861506	-0.007965201652078108
1172	-0.002274761124436683	-0.006337240223730862	-0.008703204923590151
1173	-0.0017546840027000295	-0.007059849827782758	-0.007021865080316581
1174	-0.00012103927732454601	-0.013808022936700687	-0.003423261123800595
1175	0.0008765265094959741	-0.007844532006614243	-0.007707661568062582
1176	0.001547681375480931	-0.0076948643094982795	-0.005343924449009717
1177	0.012806698960851445	-0.033054227945289644	-0.007403767806615137
1178	0.013903774686702473	-0.008595661710311255	-0.0054915438802099585
1179	0.0075668537438806725	-0.006835872945735039	-0.0018612300596737748
1180	-0.014020042593272296	-0.002493701812444857	-0.004241483657255133
1181	-0.003922325994048107	0.002782279561445859	-0.005529377717145545
1182	0.0003486839655762264	-0.009423750377919867	-0.005100150415916089
1183	-0.005488935109678125	-0.023688173317491353	-0.006414463994216114
1184	-0.008220072293451426	-0.03420291603336473	-0.004359647913228314
1185	-0.012556918762951674	-0.01581321788398148	-0.00775141098209077
1186	-0.0050895036946813615	0.0010148891923486992	-0.00331597409119451
1187	-0.00637398011118797	-0.013249626720007535	0.0009301972040373625
1188	-0.0022398387822905874	0.007555106152556132	-0.0019220865110305913
1189	-0.0029842785992792464	-0.03816144389346121	-0.0006510203773416832
1190	-0.0027583302800220973	-0.00847184507860849	0.0027155305681776164
1191	-0.011322957771856376	-0.007526737623304245	-1.2343713317621713e-05
1192	-0.016886143140459317	-0.017363653749240544	0.0024601403015818073
1193	-0.01449282959978699	-0.002620594452525606	0.00033200019303509056
1194	-0.009695612454389185	0.006146929611224624	0.00030150148818779057
1195	-0.01210658334013633	0.002758936986306003	-0.0034134659168939285
1196	-0.002339699454306409	-0.016556448203369073	-0.0017326604048108216
1197	-0.005164675261532624	-0.011274376286035608	-0.001776528068977315
1198	-0.00906686077737727	-0.00392873341543935	-0.002122579446287047
1199	-0.011450113694420658	-0.018549703101826725	-0.0017772304637527772
1200	-0.006095712058451935	0.010850723713012853	-0.0009674401286004328
1201	-0.007239767843738019	0.02366133997015721	0.0025890859863208866
1202	-0.003997803516722575	-0.018178626966902593	-0.0016812693564788842
1203	-0.0014456758840543432	-0.0200731479389022	0.0014765685677598222
1204	0.00262047584935956	-0.014096373340430773	0.0005023154759608828
1205	-0.0014026482219729537	0.006906539455551778	0.0037894454924975733
1206	-0.01345560968348537	-0.012580408635159244	0.0021353552583647504
1207	-0.0040437006721730125	0.007467578658797894	-0.0030291285652193542
1208	-0.0020699955909367356	-0.021954208709082233	-0.0043550144776880895
1209	-0.004409576758365098	-0.008300083614217975	-0.004198395841197824
1210	-0.002689667331612523	-0.027281051546463306	-0.00660021427402757
1211	-0.0038764508679201013	-0.02713913373407352	-0.0005625052748135626
1212	0.0028619323904051468	-0.004392305610319748	-0.0011752453831314898
1213	-0.005935710424338686	0.00925284918396316	0.003978410972424726
1214	-0.005305557761598036	-0.02813913772644639	0.002638598665226309
1215	-0.01679476800510673	-0.0014741200660214736	-0.006341934740420522
1216	-0.02080562578396783	-0.033866533237289574	-0.005325729241159734
1217	-0.014340818476966189	-0.005723577919294292	-0.006938255332692181
1218	-0.006951624290530497	-0.013738004209671972	-0.01009365341603817
1219	-0.00643279942148824	-0.02833517421746991	-0.006904492294541994
1220	-0.0020688962048947207	-0.024764890559294192	-0.0030837158359121393
1221	-0.01435383078926335	-0.03176485580626226	-0.004164658997151674
1222	-0.014034935770705748	-0.02299221647041795	-0.0010242602762757693
1223	-0.013142838942444987	-0.014088246498743675	-0.006075792660483801
1224	-0.0075814298946993266	-0.015945107768154214	-0.0024152844440447968
1225	-0.01200925663370048	0.003034844459004562	0.002964194435266813
1226	-0.012451782733362032	-0.02460859142427144	0.005824557185884986
1227	-0.013579444109470666	-0.009034468392411893	-0.0017616209287884804
1228	-0.015112459933616675	-0.001187877399499583	-0.0038671521447163192
1229	-0.017343597977468254	-0.01045956416150278	-0.01012141515150533
1230	-0.006583168615488765	-0.01056751986437662	-0.011652126759151754
1231	-0.008815311662352044	-0.005822925900076915	-0.010157658906795803
1232	-0.0009493225614583768	-0.015207603486661263	-0.009582375648636982
1233	0.004527322551909106	-0.014211369655556217	0.0016125561484324367
1234	-0.006135071780752168	-0.01279080948645192	0.005157921727536618
1235	-0.010302272086177277	0.01313433999378347	0.0071000721445429425
1236	-0.013192098774694586	-0.01563619962733973	0.0010129393031269192
1237	-0.010248532251012852	-0.010659531283459367	-0.0019673041545520205
1238	-0.005443974051461801	-0.004682872246105108	0.0036289600683811064
1239	0.00021793019021916916	-0.012954654370388199	0.001363165694323076
1240	-0.013043379425554395	0.0013026441325795224	-0.001405628768920426
1241	-0.005283968452988785	-0.02220748768376032	-0.001990513020838761
1242	-0.0016763224418803926	-0.018872280122661237	0.009233675440259242
1243	-0.004618451970449259	-0.001527941482091063	0.009655502017372605
1244	-0.0024320436051562776	-0.01997896299448213	0.004238553751989057
1245	-0.005271009759854789	0.007502830711564325	0.002860048100712
1246	0.0009054935803207995	-0.015560930570104367	0.0044596752778363604
1247	-0.008088877366335545	-0.023996638805171194	0.004120715640045767
1248	-0.011111936267139052	-0.03018233544604392	-0.003510588804068718
1249	-0.011482016255576783	-0.008397522100167207	-0.0029451150607232
1250	-0.011294784003768175	-0.04202595514392502	0.00022180739314907718
1251	-0.005059757457646043	0.003742899116832161	-0.0024248087760868147
1252	-0.002979782211094518	-0.007873742481933902	-0.006522190030334149
1253	-0.00863768212767663	-0.007368745907420353	-0.00025492924190327355
1254	-0.010299132292893743	0.005354999358734497	7.394869081642815e-05
1255	-0.002736723637315696	-0.027765690222838445	0.0006697416169392533
1256	-0.003616593567002094	-0.011158809475631299	-0.0015984035054386631
1257	0.005312725854678475	0.014180989232973134	-0.002756696239597753
1258	-0.0036359753486123318	-0.01745230956694696	-0.0027849329141541894
1259	-0.00323734634041953	-0.005745959959264259	-0.000947539287952551
1260	0.0014830509243487417	-0.00974053523308631	-0.002490645671311024
1261	-0.0016213789017066032	-0.007873536107260864	-0.0028143001277547543
1262	-0.006528567075666732	0.0045474289005562295	0.0004941133668642757
1263	-0.006210739451483354	-0.01190574168798005	-0.0015688119138620392
1264	-0.005388120188748199	-0.022815091288119455	-0.0026995896932722795
1265	-0.011525935940009707	-0.0014649303492495847	-0.0019236703624209285
1266	-0.005024037396267177	0.012383351082806528	-0.005013871573404188
1267	-0.0017529665185309538	-0.0037556079699507658	-0.006253866141016605
1268	-0.0037827168754003145	0.0018717106120107463	-0.006418714286271748
1269	-0.009821497658874129	-0.0055819402089311385	-0.006506765885394689
1270	-0.011849246415898783	0.005851576009139022	-0.006065377417561605
1271	-0.010503903393898227	-0.002955612662159858	-0.0069894554162079955
1272	-0.01234428689510383	-0.006924003397305474	-0.006137040491361794
1273	-0.007920683288859242	-0.009683244274753372	-0.007872048893628521
1274	-0.0039182877421738635	-0.026945401747531093	-0.006414306536448715
1275	-0.007584912661572579	-0.02225651772479573	-0.003434098904069086
1276	0.00039974252274716307	-0.006542922241854956	-0.003171384382337971
1277	-0.0028317672534195204	-0.0011793752199590578	-0.0024808413048535895
1278	0.0023651289937919114	-0.02477037088152301	0.0017856326277007248
1279	-0.005020697324043785	0.01301794906680107	-4.433599616066866e-05
1280	-0.0037658435740605006	-0.013866209035264303	-8.914663689985687e-05
1281	-0.0014015256936674722	-0.01965823239419144	-0.00045483938355392084
1282	0.0007809507671226092	0.008042364843078529	-0.0014732437614771578
1283	-0.0023615122059195033	-0.0026129943198763012	-0.0017329309883215237
1284	0.0013840519632032217	-0.039437433694358245	-0.0011602945316394149
1285	0.005928162186672212	-0.02208747350478575	0.0008054986343710186
1286	0.0018712984180072037	0.008570460283833833	0.003264902895832525
1287	0.0005669221852869569	-0.013998831056063206	0.0034140857816689716
1288	0.0017590579020363276	-0.011063875654935645	0.0024391737177695233
1289	-0.0037586775144294593	-0.0036599801060274648	0.0018847033641108558
1290	-0.0035076263669999337	0.014629880518531846	0.0032517742578872045
1291	-0.007093307464298263	-0.0024590475226794273	0.0026609040913700404
1292	-0.005487106400100077	0.017801129673188115	0.0036078260998854113
1293	-0.005301225132115304	-0.015937252298487033	0.0032315259104063526
1294	-0.008311707415840336	-0.01237319817224419	0.0021315568141516365
1295	-0.0047229964837613835	-0.013772017030069805	0.0011316678218500692
1296	-0.00709636896331439	-0.007893192500043415	-4.8651066744825736e-05
1297	-0.010018529851460404	-0.017778573662431033	-0.0003286701219900104
1298	-0.012283691240090294	-0.02650141704054489	1.611176129599865e-05
1299	-0.007411319410010786	-0.039136231923574	-0.0011566051941281981
1300	-0.005204259809069965	-0.009616066008045033	-0.004113980972729376
1301	-0.008993877877930401	-0.008684430383184977	-0.002176682634017197
1302	-0.007145763718302449	0.012585406479308713	-0.000840229150736737
1303	-0.009243938959332334	-0.017422363771022506	-0.0019692488589509523
1304	-0.009850395344179159	0.0009029273081459961	-0.0035739010414976386
1305	-0.008133741864015843	-0.02152952628201201	-0.0004943003895966857
1306	-0.009251546485057627	-0.005265994160715224	-0.002909406966702338
1307	-0.013733224047645808	-0.01609866488349855	-0.0017038795714830754
1308	-0.011994976136689206	-0.03566277475407069	-0.005528053706202683
1309	-0.011345234935728067	-0.043762072381022143	-0.005929778309648804
1310	-0.008157636856862615	-0.019365277876985384	-0.006419594888718827
1311	-0.005954686459029299	-0.03468678954279654	-0.007649366194785786
1312	-0.00857791639630038	-0.0035880344929273937	-0.003904277333399336
1313	-0.009801539692699963	-0.009393740764018128	-0.001829893350859487
1314	-0.008850388093687654	-0.04436420265950888	-0.0017922981947660127
1315	-0.009622249980979774	-0.029920893573611315	-0.0023734595920598357
1316	-0.008191471846044128	-0.012825840253645577	-0.002390546250752885
1317	-0.008397066581700061	-0.01308028693771305	-2.6572773144069913e-05
1318	-0.0076414883736654875	-0.005909155119220669	0.0020981498484725354
1319	-0.006677148298900338	-0.030929131261159745	0.003143711659663484
1320	-0.008468003860307407	0.000758168322742947	0.002912593189405255
1321	-0.0083899122037906	-0.009237832777186447	0.0024651704386770617
1322	-0.009954095453939668	-0.0030928884716866275	-0.0011390740363443584
1323	-0.010959969675556732	-0.03876691708805097	-0.0033184050932405663
1324	-0.01101953724303385	-0.01994754583216637	-0.003590736951295386
1325	-0.010123250358327205	-0.02507938492409539	-0.0011623331610078232
1326	-0.012171647802708829	-0.005961781373242412	-0.0027239067562949033
1327	-0.008715666949617078	0.0009711197074319753	-0.0024781430519443667
1328	-0.011315042501560497	0.0029146905681437536	-0.0017933553236000317
1329	-0.009979429935435083	0.005089713131674978	-0.0016963053306908917
1330	-0.007589323653011016	-0.004926621427030253	-0.0013572261987470722
1331	-0.005275229899963086	-0.012904993886108836	-0.002435745192494463
1332	-0.00624231309347266	0.0009579256053038054	-0.002528099171504345
1333	-0.009886817950734355	-0.024025011325217997	-0.004110142422767608
1334	-0.010556677104900936	-0.004853492893088903	-0.004264736888059578
1335	-0.008862966621061147	-0.00267659500813419	-0.0032162028823992574
1336	-0.00773195846518307	-0.008330262102272924	-0.0030810177073358146
1337	-0.0075159775412538534	-0.038069528853987976	-0.003565611838792969
1338	-0.005357075091094575	-0.004669009407177022	-0.003766455282299508
1339	-0.005397610976964331	-0.007373376085826096	-0.004953857906517544
1340	-0.005756691255421883	-0.011397306798864373	-0.004656361920659021
1341	-0.004280984318091868	-0.013686588810019976	-0.0035027572689802994
1342	-0.004134320377964705	2.2829817604234567e-05	-0.004132282964323469
1343	-0.004894173075719191	-0.01630785544550996	-0.003601110124990558
1344	-0.00663025649147458	0.013182540394078783	-0.004323067758694785
1345	-0.007087262444973187	0.009228778857475028	-0.005417814984067797
1346	-0.007867979771327754	-0.008032730691234759	-0.0059523767373581655
1347	-0.005049353430410264	-0.005411313121990427	-0.005876304708157264
1348	-0.004750075329329892	-0.012476555371591105	-0.005470947483551093
1349	-0.003494102719783152	-0.01694632521780142	-0.005713817857355828
1350	-0.0029694428354436033	-0.012602729004219396	-0.006002930677083426
1351	-0.003409618904512981	0.017248990522832724	-0.006495136484481722
1352	-0.003979844301133548	0.05182709845898009	-0.006571479154776768
1353	-0.0023867360777278836	0.0295266070003314	-0.006065736267222192
1354	-0.0019510300745431413	0.014606619240941827	-0.005709523410846738
1355	-0.0031442243604992487	-0.00618640259916813	-0.006600765609884524
1356	-0.0012030320640605214	-0.01723140927604784	-0.006471000358403296
1357	-0.0009606523809083333	-0.017640182506359417	-0.00574893099979548
1358	-0.0019412961204274797	-0.007425531250732403	-0.0053098225060197735
1359	0.0023486199293764293	0.0010063923799492197	-0.005215331698828707
1360	0.0034489878070205005	-0.0007610953499230712	-0.005495413988889035
1361	0.00550008210346204	-0.020750884373336997	-0.005238198692093331
1362	0.004565432349053029	-0.03412868989432886	-0.005042214339806545
1363	0.00374965713316178	-0.011441978863998154	-0.005256188297944653
1364	0.003334584383636734	-0.020186758573617423	-0.004725016649505084
1365	0.0020924621396669384	-0.01737430885980789	-0.004470603189568691
1366	-0.0011605437970674546	-0.005646091217090455	-0.0037515892574005874
1367	-0.00014378279668997003	-0.018317635136781554	-0.0036979287543497776
1368	-0.001721499579944803	-0.015624977478969793	-0.003440068562222208
1369	-0.007132709389467126	-0.011156713615860415	-0.003041261504732949
1370	-0.007642565744249209	-0.021497425926664846	-0.002896467879729652
1371	-0.016600338266256773	0.013737418258502162	-0.0024143734075942795
1372	-0.01162399145743643	-0.016888254810160062	-0.0019925664759081457
1373	-0.007043857332796656	-0.009944768642684926	-0.0022445897281768204
1374	-0.00846837666913415	0.0034471524818392284	-0.003178083282077999
1375	-0.007080383883498348	0.0056469780301853945	-0.0022989988839258405
1376	0.0038398823653701636	-0.0021397155303276866	-0.0028370255010766034
1377	0.005885691229090629	-0.016846390275233207	-0.0028883184834192013
1378	0.006853315347881655	-0.00870695835372442	-0.0032427843248162237
1379	0.0032499958870740643	-0.011818215417713258	-0.003137339285079034
1380	0.0011766320082766822	-0.0009523024297324514	-0.002505100552920089
1381	-0.00251968390769448	-0.022340348470511515	-0.002726739177747818
1382	-0.009907684967273817	-0.016459659786319546	-0.002149051967375731
1383	-0.006163116118396157	-0.015639029933088446	-0.0030539320675385794
1384	0.003596066791106441	-0.0023651424431688217	-0.003264197858196395
1385	0.006406721353569268	-0.016635717381949126	-0.0033637039877634205
1386	0.010564138408880755	-0.018612784997624157	-0.003978426910384017
1387	0.0012212800103178244	-0.023488774371013977	-0.004079359685696261
1388	0.009131902238218127	-0.015312015799450815	-0.005148370655680433
1389	0.0048245954164644386	-0.0015548305360958622	-0.004518668468318661
1390	-0.006438481390440384	-0.015125819169930683	-0.003673269958034747
1391	-0.012390558191198562	-0.010770774526985105	-0.0030310732087338887
1392	0.004745413858702993	0.01832922236569075	-0.00436101705358194
1393	0.0031135666731580127	-0.022379825959361496	-0.005098460677133048
1394	0.008929870470476319	-0.0415051154723636	-0.005645092592036859
1395	0.004944322721775002	0.00745329713695372	-0.006021598981894633
1396	0.006367914799537326	-0.004300132724089476	-0.005644658416642375
1397	-0.002140719960431602	0.0005561826745898836	-0.00599430136722366
1398	1.4529563412096162e-05	-0.009457618187549503	-0.006597399183168482
1399	-0.007186047165145496	-0.011389373132913135	-0.005086332768381153
1400	-0.0016545796199806586	-0.00947344089134999	-0.004153809900229399
1401	-0.0011561711534467953	0.012631270984680597	-0.0045760187429102145
1402	-0.00014639179301983	0.014535057037201045	-0.004872241668629959
1403	0.001993341889557355	-0.02381410093670191	-0.0044589234978881075
1404	0.0012033694887413286	0.007099547806423311	-0.007448117983928681
1405	0.00306905958989066	-0.004072726801927957	-0.007073084872573462
1406	-0.0035203754161351767	-0.004895911622985495	-0.007801110506804358
1407	-0.007109294500395448	-0.0033734802892179845	-0.009502135531249043
1408	-0.004381113950342042	-0.013866028132389496	-0.008653636368736334
1409	-0.0033962769007956323	-0.018057013826516345	-0.008046432398689978
1410	-0.0037016697699695854	-0.01931718302589252	-0.007575629539105658
1411	-0.011264615336330967	-0.026523223929455546	-0.007767158404104567
1412	-0.00775975018610758	-0.021277528118832392	-0.008509121766520042
1413	-0.010070699103243135	-0.0058904521850022115	-0.008814909197761234
1414	-0.010334637607642578	-0.023342493762926568	-0.008260440274805925
1415	-0.0031799062827147775	0.006550097976779651	-0.007698128085862092
1416	0.0029285656174651425	0.0011815510175350007	-0.008386739923907285
1417	0.00285231776156221	-0.017638621839960025	-0.007064911466052286
1418	-0.0019070162630436577	-0.0243015380667055	-0.006865884943027302
1419	-0.0016680035757018177	-0.00223427727556223	-0.009605833009656398
1420	-0.0034625375083659716	-0.015186487239120559	-0.009610317303804631
1421	-0.003843281532709684	-0.023768171012266567	-0.009882479170697822
1422	-0.001478652847775465	0.0033669274104139117	-0.007025932940822992
1423	-0.003907958716057061	-0.0032582493325747056	-0.007777529838919047
1424	-0.009061644627322856	0.007830890333937846	-0.006282476663165329
1425	-0.013714779053388061	0.0017651026366002458	-0.006036253471709616
1426	-0.008428037482272551	-0.017966071705424275	-0.006947701714545615
1427	-0.003337625741093646	0.01064582792591259	-0.00669667162719227
1428	-0.0030962588997232856	-0.0013023038089624347	-0.006838729789015993
1429	-0.007740279091896187	-0.026129292635860404	-0.007270821213014457
1430	-0.004785577045935022	-0.03941172844998701	-0.007024345186011835
1431	-0.0009862993966660107	-0.03114930561757412	-0.005865231534464194
1432	-0.00371740167259931	0.015494353603677175	-0.006554489543621852
1433	-0.0072927142693907585	-0.007311607833239842	-0.006757315023532689
1434	-0.0017101771758793382	-0.004536797369129691	-0.006882130428887852
1435	-0.0020030109517777984	-0.02316327675579305	-0.006827392668189114
1436	0.00030742605228990935	-0.017735747124938438	-0.006562435815633403
1437	0.001549574178572691	-0.010978462972197543	-0.006547152472790411
1438	0.007435508127452948	-0.007805194568802876	-0.0065118872791138545
1439	0.0017661159933572486	-0.007472659103172472	-0.005772534235439491
1440	0.0024148935602525882	-0.004125283246266992	-0.005538947104223946
1441	0.0012527045753643407	0.010070901229058273	-0.0053054569281629025
1442	-0.0042211729089383886	0.0025641711244857347	-0.004317419574619859
1443	0.0003400974011146243	-0.015183758707856033	-0.004202567021761193
1444	0.006291490794125612	0.0004328862671188552	-0.0035811366055053815
1445	-9.571293237854218e-05	-0.02294382362209272	-0.0030975111550284816
1446	-0.0033761082447342394	-0.0347907117477095	-0.0030716371721769232
1447	-0.005364798890995212	-0.019434929352099742	-0.0027524021615874333
1448	-0.011074500231880427	-0.004319334265335535	-0.0030159738837870404
1449	-0.005633889899727255	-0.026565348487239297	-0.003955098154714676
1450	-0.0006502548503935172	-0.027754451106491062	-0.003534932824676137
1451	-0.009606206275567103	-0.036570228758536105	-0.0035664221159495313
1452	-0.011922823083078129	0.011866716248497179	-0.003999289342831104
1453	-0.007129514056810555	-0.006067546815649906	-0.0036996431414669136
1454	-0.010111771824071865	-0.027931941765110716	-0.0035898562951766346
1455	-0.005081068743605176	-0.026085067175927575	-0.0039833813471231916
1456	-0.002318568751554591	-0.005063543818598577	-0.0035721791862459032
1457	-0.003208015931898124	-0.022906843576073616	-0.0037420863179312004
1458	-0.004462830094971727	0.0064383555378744175	-0.003543526277532855
1459	-0.01053482032575329	-0.00991577878848309	-0.00313354221440958
1460	-0.009455680537979598	-0.02188530098967362	-0.0029169776095235604
1461	-0.0019305805969506767	0.05530304928864278	-0.003713971092973052
1462	0.0014873359554714426	0.004152349157718498	-0.0037652750775825344
1463	0.004180429941650774	-0.029520626339079183	-0.004008770161406973
1464	-0.0005563894606954901	0.0029077384603212325	-0.004104954636683489
1465	-0.007978550431414613	-0.014166458639913842	-0.003283753350627195
1466	-0.0031824807549854844	-0.005596046748836623	-0.0032144706351067884
1467	4.003673371632296e-05	0.007398911955566969	-0.0036279336222293985
1468	0.0011206535807889977	-0.03815726087487967	-0.003467692300975684
1469	-0.0006463832536810788	-0.032216260458667566	-0.003482223575434343
1470	-0.008566975204257617	-0.014968734123550206	-0.003933260229012584
1471	-0.004472931930403585	0.0016111111904010857	-0.004218809295870288
1472	-0.003709481600637099	0.010074961677361924	-0.004189443923002777
1473	-0.0010984103985253678	-0.02814837327162625	-0.004725315975920944
1474	-0.002965837860361199	-0.004012408688902426	-0.004702356857673843
1475	-0.003292050315631362	-0.01569985597887963	-0.005299436639779389
1476	-0.0006594793489151493	-0.02384085034295014	-0.005386187619428061
1477	-0.0014841725678546433	-0.010941513940350568	-0.005147055869599963
1478	-0.005701172538752613	-0.035901406391498705	-0.005041207432164774
1479	0.0011920565869002215	-0.018850982959853373	-0.004871759256495881
1480	-0.0012004960656223115	-0.017018909862760678	-0.004757081051325377
1481	0.005844612642108402	-0.015406348823373522	-0.0047553854256677614
1482	0.0056375053892487054	-0.0003278546953835275	-0.0047150936659830925
1483	0.0016821362180064563	-0.03050185516396682	-0.005056365805112623
1484	0.004035992715435034	-0.00470462387516621	-0.004683316318793674
1485	-0.0007543085711519603	-0.006169420330602544	-0.004517423388946694
1486	-0.011264903127285217	-0.005205130418623548	-0.004674616791347679
1487	-0.0012458460256125408	-0.03231629020013673	-0.004846756686399337
1488	-0.0084439467508283	-0.0040160772589334336	-0.004680566195569803
1489	0.006408895607932306	0.010992615600941256	-0.004709727796293967
1490	-0.00836143837811285	-0.016079067940551604	-0.00465113402356735
1491	-0.004591855291048788	-0.010607268618659687	-0.004515682792901396
1492	-0.0021035173600398274	-0.028795785806368296	-0.004683700885812444
1493	-0.006308374593006512	-0.0002143875735975114	-0.004312884581693184
1494	-0.0030767122537767207	0.010324418128758669	-0.004394093739414064
1495	-0.0016753926575425095	-0.008806977603195128	-0.0041725647255433885
1496	-0.0009634610132722462	-0.032565335533731504	-0.004061508185741325
1497	-0.006420227108227771	-0.011453715099380125	-0.004147241196410614
1498	-0.010463941075143724	-0.015517040646230551	-0.004339733700169091
1499	-0.002613531484724707	-0.0292144516778908	-0.004263587380535392
1500	-0.004948936830045535	-0.011892426759042375	-0.004117723327805251
1501	0.0009344387142182836	-0.001448468238860712	-0.004039345247149799
1502	0.0092421777667459	-0.024030598910003094	-0.003933524953372623
1503	0.0035881979345361668	-0.04948304797943294	-0.0038000119058033454
1504	-0.006354797443135956	-0.017479543446081224	-0.0038947694428108064
1505	-0.003940402892954803	-0.0180007261686011	-0.004066128812010354
1506	-0.008764514069737241	-0.009388789267670446	-0.004066868546488098
1507	-0.006580669344114189	-0.011578055740105148	-0.003980400774469068
1508	-0.01358655941917345	-0.011872452890621936	-0.0037206485974825105
1509	-0.01590891987744644	-0.020953584046185497	-0.0035845874607848705
1510	-0.019800164164820437	-0.01693250497892551	-0.0038449774802324374
1511	-0.020542698162480624	0.002015299580423013	-0.00378104224125489
1512	-0.011371531461780538	0.008749608396346989	-0.004297331427390217
1513	-0.012239385338672542	0.012882903741091236	-0.0044418683873452955
1514	-0.013815886821212663	0.014575188839351163	-0.003994342590653676
1515	-0.014059971370890946	-0.026591743684105915	-0.004063874693598278
1516	-0.012730645553372943	-0.0028450760931839182	-0.003781331817550688
1517	-0.018723578983093438	-0.015262095351276001	-0.0035741391016712205
1518	-0.014099267296473547	-0.01266041901553127	-0.0031485531536704224
1519	-0.014981439460600118	0.005855145025431994	-0.003298965568164311
1520	-0.002555964774271854	0.01528151013425567	-0.0034411269613050643
1521	-0.0029895346407029545	-0.05259738187953015	-0.00357583308920803
1522	-0.0005204473610397843	0.012253854787343268	-0.003518238343067481
1523	-0.0016337977815925014	-0.010585683292364092	-0.0035425657481736156
1524	-0.005394420937509886	-0.010022655197447439	-0.0034565511746626346
1525	0.003956293203842739	-0.009123309145828092	-0.003396477368069734
1526	-0.0022684834038574683	-0.028301835810458326	-0.003256357112833186
1527	0.0009192021774058071	-0.009358003036686765	-0.0031199637225744993
1528	-0.014020373779807638	-0.014399468532968501	-0.0030096185825310238
1529	-0.01314080445282811	0.012479557564494377	-0.0028874512727366775
1530	-0.009648281769628817	-0.004929039982351956	-0.003008368452438536
1531	-0.011482417279192338	0.029946228887449612	-0.002986885354132188
1532	-0.014377274586588037	-0.011283632511478427	-0.002926238958501012
1533	-0.014686594548556461	-0.008212284210972438	-0.0030334799090188463
1534	-0.012531015132203666	-0.032449580677451906	-0.0031054906449350704
1535	-0.009602155504458103	-0.004294432146888529	-0.0029886621272121267
1536	-0.00822241496135678	-0.016754235506566288	-0.002598883311956636
1537	-0.009636187905798158	-0.019652213617936995	-0.0031812290959359587
1538	-0.009212960976672327	0.02303340300960435	-0.0038762320709346543
1539	-0.009615515165640074	-0.029145159442212402	-0.004066453543851789
1540	-0.01399160738156058	-0.021760353559552872	-0.004187327825758322
1541	-0.015830290429489077	-0.004582855725979132	-0.004566927162246729
1542	-0.017921247593453645	0.0020870555657864862	-0.0047432220761775
1543	-0.014583528568073646	0.007620123236114577	-0.0048205078357848865
1544	-0.011804252773772799	0.012503283996258168	-0.004711677557856264
1545	-0.009401395012976864	-0.026056967282800436	-0.0032438036733133577
1546	-0.0009394144321853205	-0.014528765405592751	-0.0026243264190655897
1547	-0.004544253111650816	0.006425398101098793	-0.0024743195753576
1548	-0.0031188181649660037	-0.005410325332319263	-0.0019408076170051953
1549	-0.0028458682597208504	0.013346518659221164	-0.001992027550398798
1550	-0.0012753300873458062	-0.007666620491564164	-0.0021968531621092934
1551	0.0008065718959449262	-0.014673800447104217	-0.0017160669498568544
1552	0.0035433427995268905	-0.011939217897158355	-0.0015153778468852217
1553	0.0021017787991699332	-0.01832635012150534	-0.0020473478057572297
1554	-0.0031751156251762515	0.009645620592454458	-0.0021820253673928785
1555	-0.004339670456614805	0.009342733950892657	-0.0019430764256871053
1556	-0.006226213443018078	0.013584279475688656	-0.0023248984434894415
1557	-0.004484537760256048	-0.012429048737420128	-0.002658432434988073
1558	-0.0024985108082486987	0.011097469946458027	-0.002566888392532257
1559	-0.0025728365583591577	-0.008964003584487689	-0.0021484064374359467
1560	-0.0039524899849326936	-0.0008239067857577637	-0.00211539344090066
1561	-0.004489390983289498	0.01003150944882718	-0.0022142230470150923
1562	-0.0063948093411633836	-0.008393783294068147	-0.002083752115220465
1563	-0.006796016194486528	-0.019928328746945126	-0.0023411372168056733
1564	-0.006324143421460642	0.015040074939148915	-0.0024045527053305014
1565	-0.005193594150535745	-0.0623941903712332	-0.002235175859477057
1566	-0.005513128704500669	0.00020574547668011402	-0.002740680596606968
1567	-0.0062817804852498115	-0.01788506237679766	-0.003862614709620858
1568	-0.00518164405771678	-0.029749383983728072	-0.004014897967146446
1569	-0.006106988307163309	-0.017443546157462582	-0.003818664030134386
1570	-0.007082874517193577	-0.003794885398255886	-0.004688170244077189
1571	-0.003392637034937407	-0.018603226719954784	-0.005820402777489262
1572	-0.003551393915172671	-0.016281083243409246	-0.006827543461122825
1573	-0.0037315559549386274	-0.031156481022019594	-0.006270792968121174
1574	-0.002475062415624559	-0.012161255246515509	-0.007269754225671993
1575	-0.003010074092230647	-0.01673699819553006	-0.007880744391248171
1576	-0.0031722696527228195	-0.003515393501628613	-0.007845057369560987
1577	-0.0004680210077467556	-0.012655095420364831	-0.00888058379076018
1578	-0.001923424463246043	-0.021036540100469507	-0.007019048544684077
1579	-0.002560912850381652	-0.007279450472909812	-0.008727625688432045
1580	-0.0038722831519165555	-0.0038287958888245203	-0.0066720532337690664
1581	-0.0041961922190562485	-0.0072481853410894265	-0.005497057237083286
1582	-0.0054054752068856075	-0.022763643515687614	-0.005562793802754709
1583	-0.00506485432599367	0.014251698724925606	-0.004902124446792949
1584	-0.007748270317495787	0.011741794212140758	-0.007293677098986774
1585	-0.0034565702967545384	-0.011846205693754934	-0.009885955155449782
1586	-0.004704084214946839	-0.01929024923248942	-0.005368073320298479
1587	-0.006136419292180216	-0.006110260713396686	-0.007963473163334395
1588	-0.00767770563225818	-0.009185317118605589	-0.007038708880098981
1589	-0.00835703515860418	-0.013337817870919975	-0.004707098860362053
1590	-0.013327818397023395	0.00547180737632184	-0.009908737844437831
1591	-0.006359878771211021	-0.014079488997916391	-0.0035864761720084118
1592	-0.009357353318062395	-0.02813494253377604	0.0008779739288369958
1593	-0.006586177979506803	-0.0018713054944713564	0.0008748218551374617
1594	-0.0028128351149632703	-0.01108501336469311	-0.002710591042946686
1595	-0.0030691016114352404	-0.035707298888802905	-0.0005735992808220387
1596	-0.0061234813776256496	0.0029986445478807112	0.00043411843933062813
1597	-0.006805471638104408	-0.019196486791463883	0.0004560916297851273
1598	-0.006561393143188897	-0.014878942771930755	0.0020446397431988397
1599	-0.005647274382381149	-0.011250537653516898	0.0008065552310673085
1600	-0.005422901110111772	-0.00795134998671497	0.0005114289851590953
1601	-0.005239195677443852	-0.010056673260481513	-0.0033999027630938193
1602	-0.004287075069981128	-0.030789832473695402	-0.006728888652257602
1603	-0.005117557960235758	0.0009057284299021241	-0.006356079166217357
1604	-0.005312421966418699	-0.008308221787253569	-0.006812733512771542
1605	-0.0053129178022099915	-0.005420847541475805	-0.0070988416617988395
1606	-0.004880176715136474	-0.03331479235223678	-0.00814215391371686
1607	-0.005588885080925029	-0.019848294111424393	-0.004993107262482456
1608	-0.0072239147740637945	0.005418185785607812	-0.0038853153672491897
1609	-0.007972789774588568	-0.02248008953480577	-0.0008210844927371106
1610	-0.009839932604406545	0.005914854232986495	-0.0004694352612501256
1611	-0.010044983675034036	-0.006595010979541001	-0.000878907835884917
1612	-0.009810940850470538	0.0053798492557994675	-0.005626383442050601
1613	-0.0093761877476844	-0.02018858259239733	-0.0007572797092954718
1614	-0.007144547470773733	0.009170833188357918	-0.0027145780748369878
1615	-0.006190199710014976	-0.02239631363244718	-0.009717448073371103
1616	-0.005808121218134112	-0.016707073458422504	-0.009700008270209202
1617	-0.005879170915552399	-0.019302036131858352	-0.007764495007478865
1618	-0.005778842194280361	-0.02612756641691736	-0.005862734349693142
1619	-0.007023292960409096	-0.010375933480348702	-0.010105749525732672
1620	-0.0074774020708797614	-0.020815092130076762	-0.008732541117433172
1621	-0.007032225268437682	-0.016957436588333357	-0.004451888991531383
1622	-0.007051051905924909	0.005158979453370784	-0.005047022333002144
1623	-0.007689550733704089	0.00734228429478033	0.004432152109197292
1624	-0.007830768070053562	0.005956151185736667	-0.0009783638113900156
1625	-0.007479506317510197	0.004689889519808712	0.001025155507417482
1626	-0.007361058899523608	-0.0027226475178463647	0.0011981687435982376
1627	-0.007334846060214305	0.03125678939748951	-0.0030824510738464298
1628	-0.007746781295214013	-0.021352944110563616	-0.0016111826694994152
1629	-0.006866849132593685	0.008385468874675804	-0.005235339782816045
1630	-0.007201445322732961	-0.01705168818910681	-0.005069737540120575
1631	-0.007314380181424524	-0.019838950481384968	-0.0018014605422455796
1632	-0.006289511774944682	0.005781834124243438	-0.004713625891941883
1633	-0.005981049437810674	-0.01691078454154301	-0.009144821049921995
1634	-0.005361909433647366	-0.030889977482267385	-0.006480788777308456
1635	-0.0062238747653987694	-0.0206949115103297	-0.002965411460417516
1636	-0.006504996213674258	-0.0090434266700876	-0.002168626238271092
1637	-0.0062448362851741865	-0.019025649125207857	-0.0016356137888671285
1638	-0.0070591426076214905	-0.018850989503445086	0.00020602813814036208
1639	-0.005805906584852118	-0.02457878533175307	-0.0004257273928341414
1640	-0.006132404699615117	0.012111849708333594	-0.002421839941546505
1641	-0.005209599110353697	-0.0014156347456612392	-0.004485472241632897
1642	-0.0053043172059956765	-0.0017133439894845561	-0.00721685399264989
1643	-0.005388281762286153	0.007473518974289432	-0.008131234535911578
1644	-0.005233709109402303	0.005905652227987321	-0.006823236465146992
1645	-0.005663585240420386	-0.013040509919036667	-0.007387880734848551
1646	-0.005099127045670537	-0.024117746395087947	-0.006041661208591841
1647	-0.004818055759815785	-0.014331539111547466	-0.0014045560041777403
1648	-0.004502555611981919	-0.018734831233149573	-0.0010882573238720958
1649	-0.0039488021684118664	-0.01426027826286233	-0.003679870859856868
1650	-0.0035709110093005304	-0.027983981257886044	-0.006299204567531113
1651	-0.002880246827029522	-0.005863514410080602	-0.0036816588805159505
1652	-0.0032391199490985813	-0.03671958036356087	-0.0007152461283973432
1653	-0.004376500139630873	-0.00929235672351638	-0.0023190075332800274
1654	-0.005919066780964988	-0.02763756741729398	-0.005566415121845698
1655	-0.006053615921242447	-0.013682409218309979	-0.005364245770830766
1656	-0.0054469066485024606	-0.026178567005626874	-0.008523826771362498
1657	-0.005473361652562856	-0.010025846581981015	-0.006631831961811678
1658	-0.00453686213253134	-0.032327102675411994	-0.0076210277512342274
1659	-0.003935691167671211	-0.015375358818362186	0.0011422927365356181
1660	-0.002790657036936877	0.003540666006199348	-0.0006899140139765184
1661	-0.004846769463791106	-0.03382332482230249	-0.006340232058828952
1662	-0.0035860060631565382	-0.010070238727618917	-0.0014152286463946706
1663	-0.0033488969919992983	0.010593238131413413	-0.0017749817379940172
1664	-0.002116065004949229	0.015276038471856185	-0.004799781882942963
1665	-0.002879413434029574	0.01195482285545506	-0.003233693211680994
1666	-0.0033768796473994302	-0.029711342085587265	-0.001708592786233679
1667	-0.0038200496186599803	0.012366536755673986	-0.001999913784819317
1668	-0.0014788043307502141	0.010825228844081446	-0.004210838316798064
1669	-0.0033361952279835714	-0.008719346484850933	-0.0014662148111356291
1670	-0.0032148724474823235	0.012546060171526771	-0.0019252960064950597
1671	-0.0028783058669184704	-0.0024114931626710214	-0.0024820379272870456
1672	-0.001433484998749938	-0.02211327246701183	-0.003132099661350375
1673	-0.0003754780655533848	-0.02433871427970638	-0.0023356463171659253
1674	-0.002060479801802271	-0.04459130131280955	-0.0008635900974796882
1675	-0.0034818859951916935	0.000458268293474378	-0.0010595668325365964
1676	-0.00299265913716135	-0.023016262213552297	0.000758541758756854
1677	-0.002656842604561834	-0.00870524867287054	0.0007069056534626703
1678	-0.0024352305803823342	0.0006167354618711171	0.001275100978416449
1679	-0.00417859439355219	-0.008063910697466646	0.0012452207186284298
1680	-0.009756339768375925	-0.011361535881492022	-0.00010932759382174753
1681	-0.00694607442901117	0.017946634650677	0.0008540355679585017
1682	-0.005329793023122467	0.018091316837750275	-0.00030090130509957463
1683	-0.006667957590841341	0.011395581889386708	0.00046994747303366933
1684	-0.006568118140806494	-0.00725318908433574	9.093198134579937e-05
1685	-0.005650921126055185	-0.016204599121301178	0.00026159793439308593
1686	-0.009113537356852955	-0.00829532699778725	9.625964511924602e-05
1687	-0.008364517671155425	-0.02179952110805683	-0.0005339654293973668
1688	-0.00554338342321323	-0.005831714940534583	-0.00046685837535484015
1689	0.00010229283910991732	-0.003411202389599196	-0.0007693858485225643
1690	0.0009935124293732173	-0.022837119428808093	-0.0001976549434255193
1691	0.004577363148052113	-0.006919149655427795	-0.0004575320096695203
1692	-0.0073698307508726635	0.0024062758673775563	-0.00044164736280129165
1693	-0.002145353436425579	-0.008712377409423109	-0.0007412444219777592
1694	-0.0063857216388676155	-0.0342277560070393	-0.000625946095087634
1695	-0.002405992713884156	-0.019195918175790395	-0.00024841904150581576
1696	-0.0008750689097752968	-0.009539892710577638	-0.0004598742646923728
1697	0.0009208332936596903	-0.006406119901542257	-0.0010470450698652138
1698	-0.010306335301688452	0.018191959274380214	-0.0008387547397748926
1699	-0.008483039058484906	-0.01019815372765597	-0.0009008609777435891
1700	-0.00689423847307587	-0.020266264095956978	-0.0015087345426880768
1701	-0.00016047465036160644	-0.02523685759244785	-0.0015086506331273065
1702	0.0008773973045200178	-0.01093861306952157	-0.0008180910965782178
1703	-0.0024367885492952678	-0.004075560206282711	-0.0011648922989858624
1704	-0.0072976396011872275	0.011825416195806161	-0.0015495116011348996
1705	-0.0047451430520778675	-0.01785275490294394	-0.0016024581080197906
1706	-0.007232864936616434	-0.032557091065063326	-0.001349006388101806
1707	-0.010438601782863176	0.0003289030917651894	-0.0021990907842739755
1708	9.69596242221104e-05	0.007611928774159818	-0.0032928161777870052
1709	-0.005624045919696298	0.0024202330857147703	-0.0019894636578449442
1710	0.00619464191976553	-0.0037394837539082835	-0.0017786492358309019
1711	0.0027953875837827937	0.006256510094056419	-0.002717787948710572
1712	0.005741247449688945	-0.012101151359403536	-0.002568048421067864
1713	0.001872831319088631	-0.014739844752070713	-0.003363821923073776
1714	-0.00896389711178234	-0.014469708242078962	-0.0027190821439225382
1715	-0.00858089934225006	-0.021657206693596324	-0.002614645096500028
1716	-0.008866810005508484	-0.012062581635020588	-0.002537056954682797
1717	-0.009223905142666893	-0.01558459232368934	-0.0012288969180698538
1718	-0.006975730270176487	-0.010644574006103713	-0.0015598733862833363
1719	-0.004765844902067373	0.010736944335565178	-0.0025851616754305508
1720	-0.00635942369124523	-0.028534192720302984	-0.001127309307882157
1721	-0.009192882549195805	-0.0012329642763147155	-0.0007975898879572686
1722	-0.012108989912714035	-8.537411674687696e-05	-0.0017086741827891966
1723	-0.017481234679951288	-0.040056001945365294	-0.004505634799482709
1724	-0.007053394066282807	0.0009654686128827729	-0.0010275812425871423
1725	-0.0107672330326735	-0.0204943524176099	0.0014784019144686654
1726	-0.013076900341059707	0.01554482183331868	0.0026442379574113167
1727	0.0020760216152198975	-0.012784947262574325	0.0014363176175438968
1728	-0.01002706468012261	0.002043790699871523	0.0006439846104323915
1729	-0.008430386100848222	-0.0062521097154349965	0.0010437871247411519
1730	-0.004241482014133045	0.0224390074724024	-0.00023672262637878275
1731	-0.008922033854180614	-0.017850364143454343	0.0008097387226679226
1732	-0.004715033581927381	-0.03334574094064666	0.0015320217077549798
1733	-0.005004250270568641	-0.010272321092762314	0.0020376452416504885
1734	-0.00451393323778452	-0.021668501149013156	0.001732982649380518
1735	0.002953076052342875	-0.023644825616401223	-0.0013646162617682684
1736	0.003093709638805145	-0.019810366417775775	0.0001682235387649746
1737	0.006949541084733857	-0.021332916477312062	-0.001066500631892038
1738	-0.0035468916445562304	-0.014545241991643948	-0.002359195939475243
1739	-0.0013262000717354887	0.0036908335396271235	0.0011252038728551362
1740	0.011333183217567867	-0.007881380875408414	0.0017536406504695854
1741	0.0015882794402137454	-0.02006864694914008	-0.00016655396659051884
1742	0.004376629232018124	-0.004624673252027771	-0.003560095926113116
1743	-0.0015593783944218315	-0.006202992186030818	-0.003619539742814984
1744	-0.001636729309726408	-0.009278087570956708	8.147792745260727e-05
1745	0.006959450920226302	0.014639031245029728	0.00107741579393627
1746	0.0049563881219881695	0.00256481831673876	0.0011628938874732964
1747	-0.002031407516108643	-0.01039724866621269	0.0015037141096951449
1748	-0.00870219833665742	-0.010101500545921691	0.002517269796416808
1749	-0.0074639224912077425	-0.03204495270692359	0.009581409723741042
1750	-0.004018035156130526	-0.006253812827181455	0.0031082789300189632
1751	-0.011484027089141065	-0.015385135926733629	-0.002528139994689399
1752	-0.015864528882717423	-0.009639778821706574	3.562329558101261e-05
1753	-0.004097885311623152	-0.018601361711230086	0.0019364293243525994
1754	-0.004242123509648225	-0.01709591773688836	0.0028409180826120565
1755	-0.004762982042530679	0.002206536650914987	0.0006849445997310724
1756	-0.0016971298942106492	-0.02468124161587248	-0.002035404952187738
1757	0.00326427749905958	-0.001653572837812015	-0.00172909841586026
1758	0.005069610718274506	-0.013593169878065813	-0.004125095164369538
1759	0.00277560697308133	0.006859372409709073	-0.0051831827978532
1760	-0.002268974109769328	-0.021463514829297838	-0.0032631977454708255
1761	-0.006502286811932324	-0.016639473129610883	-0.0024009700509098936
1762	-0.011168436511072178	-0.016249625388634163	-0.0021955407089558118
1763	-0.006295030238765608	-0.00953430345530848	-0.0033009098225124725
1764	-0.005311026404831649	-0.00782495548438011	0.0006401581473268023
1765	0.0017697529426552055	-0.025017411802407102	0.0021962384361051716
1766	0.0009682006415758448	-0.0031125015200842796	0.000499372036076784
1767	-0.0009262797119923081	-0.0048550728435281364	0.002886357762864094
1768	-0.006866773778378025	-0.0013473661452821526	0.0016332425865553208
1769	0.0019457723694296988	-0.006715360417102504	0.000660368141069158
1770	-0.0021066544720248093	-0.023023182445825498	0.0017284490336983644
1771	-0.003569889390415711	0.007461190942940433	-0.001569851133675001
1772	-0.015198022306011909	0.003687242044804676	-0.0008656727000553657
1773	-0.011827594399602369	0.0017103082800026658	-0.00018816655249475028
1774	-0.011135750283114042	-0.01425663786311172	-0.0010867595652073675
1775	-0.006215375818332402	-0.011112172708634328	-0.0017882031387113106
1776	-0.005047567012789415	-0.025132398985962694	-0.0018324109638249392
1777	-0.004842925417019087	-0.024772576481920945	-0.005723701899052741
1778	-0.004992326608057195	-0.002706087655905554	-0.004061308707978708
1779	-0.007594169546668505	0.013793454395941878	-0.005407552706002658
1780	-0.009889977462595685	-0.008068413935773396	-0.007178422928477888
1781	0.0028658527002230465	-0.0026263018899726777	-0.00572297246278328
1782	0.00456157764035848	0.0015900980010150295	-0.005864676150116373
1783	-0.0012281622954525841	0.009450653971851308	-0.006501488839987306
1784	0.004803138407404394	-0.0031627330464225585	-0.006292221644941346
1785	0.007883582235354007	0.005095902363877995	-0.006350904547573888
1786	0.004561306931098418	0.008813993763817614	-0.004797257227743453
1787	0.006728965424289443	-0.023407823607918626	-0.004859773984635747
1788	0.007526863278129405	-0.033403968905149635	-0.003052179353532547
1789	0.005282818691768156	0.0007807032999343601	-0.004569018481371395
1790	0.0008404909290456468	0.017998662188337865	-0.004227943137797469
1791	0.0023155759966272814	-0.005675774464081689	-0.004225633648270889
1792	0.004969980107474108	-0.014296803236773351	-0.003854519209378384
1793	0.000769152978006539	-0.0008209895837571167	-0.00044561912407307925
1794	-0.0033145942591575103	-0.016731539372947246	-0.0004446922855480353
1795	-0.002992709509789731	-0.004476045077344	0.0006839160688051613
1796	-0.005495874660270494	-0.027219932655270423	0.0009175554801330027
1797	-0.008358408228939657	-0.002035624113766432	0.00038780083630165596
1798	-0.006826832179964195	-0.0036118473197887854	0.0017993945121418634
1799	-0.004645256152921481	-0.02449672915611809	0.0015101637728683831
1800	-0.0031357893848964692	0.002611185679180266	0.0020114489570360384
1801	-0.004792331361598413	-0.013957834129945204	0.001950442049204251
1802	-0.0014790541162439516	0.0018225656053909127	0.001595560141150852
1803	-0.0011811629067953263	-0.02541513187328371	0.0016835619966727995
1804	0.002381186725476543	-0.010956886812515127	-0.0006735777304407672
1805	0.0008747652538044066	-0.022346136243148865	-0.0019317100455516366
1806	0.004904054599825822	0.005939339928829574	-0.0016680043108485757
1807	0.001498554036376833	-0.0011533548266448208	-0.0026519977897307436
1808	-0.0026874256035504373	-0.012458765122434459	-0.0015798011535214144
1809	0.0045811726548838595	-0.01703532710736581	-0.0005410480555566584
1810	0.005929004588359045	-0.01746300441387181	-0.00023566579112361635
1811	0.00538319886396141	-0.0011480414377871917	0.0005060389911266132
1812	-0.005222450687604657	0.0034003648672157245	0.0023788887618948016
1813	-0.0031395693178944088	-0.007455725643878992	0.0014679763948058687
1814	-0.0038226263169854916	-0.0038215429635184415	0.006514447990462865
1815	-0.0040824939538678506	-0.019347281189209066	0.002289989690695716
1816	-0.001485865236689565	0.008084892512998982	0.0009802771343120301
1817	-0.005125724132331098	-0.008764329280450922	0.0019079416153761958
1818	-0.004632999043068615	-0.005001968997686409	0.0013246646322008877
1819	0.00028001408799522724	-0.021255089571756813	0.0013812771361089075
1820	0.0010292907238456858	-0.013286845003288184	0.0008413548901329748
1821	0.0015346519108067121	-0.014381504522505	-0.00022063436086089118
1822	-0.0005493010489212406	-0.004250183646758755	-0.0003886500806197787
1823	-0.00242104398512379	-0.010559743721210211	-0.0018417356687751535
1824	0.0022408280261534902	-0.022044335221219576	0.0028109512683502
1825	0.002565766486060453	-0.007608842547096884	0.006125215071840949
1826	-0.002092714057923825	0.008094890666127966	0.0035919969426874364
1827	-0.0017113618121928284	-0.020695108920847208	0.0031061656234049016
1828	-0.00470096858411071	-0.020003450357201365	0.0012758220222013855
1829	-0.005567795442523067	-0.002682292885726586	0.005846272864316622
1830	-0.005086397336135573	-0.0001767006038626848	0.005182813644178363
1831	-0.0033386655713322235	-0.013748649962737173	0.010163035758560783
1832	-0.006455036802022238	0.012254796762790985	0.00706090940929228
1833	-0.0004465633219576147	0.00010698443948518703	0.004542216235267407
1834	-0.0008365089665631245	0.009142496363516491	0.004399186433323698
1835	-0.005715704312087171	-0.012369263028841934	0.0022226584131858932
1836	-0.0023450798255635636	-0.011710441605533754	-0.0009541136179228943
1837	-0.002089302098282752	-0.004576791181277044	-0.0020821228404540263
1838	-0.004713755376762552	-0.017697786724964238	-0.0011066968730872014
1839	-0.0007035914074621477	-0.005352441222103293	-0.0064548029127072006
1840	0.004071394705097822	0.029265579918011944	-0.006397371780961371
1841	0.002555773119751996	-0.004080029919854444	-0.002735273616038391
1842	0.0012856256288839483	0.018576317178242752	-0.006471025939316656
1843	0.0012642020574128313	-0.02716376524161271	5.225730672784885e-05
1844	-0.002818230402592891	0.009702677892335594	-0.007653678730818393
1845	-0.0044183792361285786	-0.013190522358594295	-0.008485867486870814
1846	-0.006212782721594602	-0.0011673771591259527	-0.005669696628819995
1847	-0.003682277404778245	-0.006875924737675112	-0.005384547039484397
1848	-0.007715386865822927	-0.006083181509622537	-0.005246410246857544
1849	-0.011246717962881052	0.008669651316241277	-0.0011702439182686279
1850	-0.012055288617062154	-0.015893930509373946	0.001101420160123977
1851	-0.010926469842881276	-0.0018871246751622182	-0.0005745177452742163
1852	-0.010823121733840166	-0.0007425324389501164	-0.0036479719815963553
1853	-0.009418141227428518	-0.0010725927575989565	0.0007738331188262533
1854	-0.010489765357649491	-0.014715758689249757	-0.005672434933451992
1855	-0.007240356906093361	0.009134432380501345	-0.006010721692272184
1856	-0.006277218491211513	-0.004246322265809642	-0.0035127745564435047
1857	-0.006613754941425	-0.017378237245268085	-0.006359449818458672
1858	-0.007571118381458316	-0.016846917032081597	-0.00484876257271629
1859	-0.00457938349725473	0.02473534756873668	-0.003612842717641796
1860	-0.0012170920122871395	-0.0025537789432561056	-0.0030716140893889453
1861	0.0004482038362820574	-0.019549325160092078	-0.004291460045650754
1862	0.0010340244068683506	-0.0077332599369584944	-0.002627613810814003
1863	-0.004236843599873793	-0.0127625866577805	-0.0019746968565962416
1864	-0.005049508520425452	-0.009809652673671976	-0.0032096467746004402
1865	-0.0055819276099248315	-0.021771929079411768	-0.00224949158834177
1866	-0.008000604577155564	-0.02045070581463073	-0.0008577637228978843
1867	-0.011373116692797818	-0.011328644933508157	-0.0037309440011946567
1868	-0.011504182557244372	0.002043140217144265	-0.005297699812936226
1869	-0.012033224938559422	-0.015063130418804813	-0.004706642024628713
1870	-0.010437406018740695	-0.0059437413535175995	-0.003660403746348068
1871	-0.013783240170599193	0.013722675630920798	-0.005123134778414427
1872	-0.013463655155919163	0.0058849743209690945	-0.002490380437038669
1873	-0.01421750255649783	-0.009645514655007442	-0.0037358226502043857
1874	-0.011812249551054898	-0.0341585121504567	-0.0032313285101789324
1875	-0.012238172338007832	-0.02503849613638795	-0.0033680693049153707
1876	-0.011167961027509613	-0.01693345465329377	-0.001098518196687277
1877	-0.01169091611421778	0.003673380965342527	-0.0013268018564439568
1878	-0.010024129663115864	0.011950066542247171	-0.0008295154306808294
1879	-0.010976479270441568	-0.004877605111792042	-0.0022660551139399095
1880	-0.011729207906205403	0.005313310149250835	-0.0019779169974081176
1881	-0.011394414039702476	-0.009716580329077787	-0.0007305799506623965
1882	-0.009845126854959177	0.006201596275219119	-0.001359159685103363
1883	-0.011445564012372312	0.0140587229671518	-0.0049833251772542775
1884	-0.0110486532651717	0.009866828542639868	-0.005939903723063545
1885	-0.010568144965454754	-6.235586453140745e-05	-0.00577847214529329
1886	-0.007255534723472373	-0.007128193669850557	-0.005006556121901363
1887	-0.004369018905251885	-0.018787604241309267	-0.007969036523667955
1888	-0.004602315866808358	-0.00874046942830088	-0.007677676742002506
1889	-0.001979402698405037	-0.016329542574347256	-0.007152222523473095
1890	-0.004282229013210237	0.014087573100753467	-0.0034414081267263976
1891	-0.0037680808763173768	-0.006375729311132329	-0.005908916014784479
1892	-0.002353439249694282	0.008959548231362089	-0.006686202844134378
1893	-0.005671968826680278	0.018265989447181212	-0.005112287263176477
1894	-0.0020733502789625252	0.009652258387226664	-0.004288444643285879
1895	0.0014838370578127034	-0.011632141434189808	-0.0033571218976593898
1896	0.00028580946338063956	-0.007463302864908796	-0.00556962993956562
1897	0.001067980870407864	0.00905775915582424	-0.007103102854327581
1898	-0.005887583943338154	-0.021322396708146965	-0.005303627024201408
1899	-0.00834871385239933	-0.035247337879210035	-0.006143240583357464
1900	-0.007734459231292391	-0.006641390037724963	-0.004842336674292827
1901	-0.005594343922824193	-0.01742550510976362	-0.003488657615093528
1902	-0.006177966533696889	-0.006671199550815889	-0.0021722713625273223
1903	-0.007241997767131279	-0.014242077487369078	0.0013316517426806003
1904	-0.008394796773418648	-0.004882752260737736	0.0009600543660065121
1905	-0.009557583424239015	-0.015768429219398063	0.002493435274064929
1906	-0.006568197198110463	0.002755835208808661	0.0011148050420891683
1907	-0.0060713174748399795	0.002786869083331891	0.001551013976149822
1908	-0.006290238814640704	-0.00024294961330218563	0.0033723144374996107
1909	-0.004990215549350987	-0.009738245138008767	0.001928141889293061
1910	-0.0038596028411790402	-0.013812790782515249	0.00371889604666576
1911	-0.005526539899628149	-0.02467831913058052	0.0025235427308381163
1912	-0.005605405729254729	-0.006969055060415832	0.00298221942669204
1913	-0.006308987714077541	-0.00879215500144579	0.0032439245538852255
1914	-0.005012667865283939	0.01919588111606066	0.003528804743558102
1915	-0.005296086125575924	0.005555420545333571	-0.0019394565005939968
1916	-0.004836135267447548	0.007414636791009366	-0.0007035805727441866
1917	-0.004686859562329205	0.014850583242943468	-0.0025182721904401964
1918	-0.003924246792491047	-0.0015981279036392558	-0.005514342824067606
1919	-0.0039603136077583714	0.0012121153615285134	-0.009122545035781329
1920	-0.003936381506831829	-0.009881797385463154	-0.006860826854098828
1921	-0.005653201435203972	-0.03564199623698921	-0.008535625921917336
1922	-0.002966224719561122	-0.017909825765314646	-0.010626402071867947
1923	-0.0033809404801918106	-0.042787586655577026	-0.00956670177094904
1924	-0.0034240660614527933	0.0024292793570972245	-0.009521223693927591
1925	-0.004223773952986307	-0.005348499384629581	-0.007043814984268555
1926	-0.00361716000667187	-0.011694462520480583	-0.009479079796675526
1927	-0.0021226944351315034	-0.00974052052886961	-0.010865720855751871
1928	-0.0025830231504454224	0.012365808442984082	-0.004513311084844641
1929	-0.0006066841943641317	-0.02619072984299304	-0.00726368570312475
1930	-0.002708579932530945	-0.015327797819491368	-0.004948307682931417
1931	-0.004265950359711736	-0.0007414570229642269	-0.005797724484490899
1932	-0.005187782812525738	-0.00667898978746526	-0.010329795830033146
1933	-0.005455934940071592	0.011703578348974791	-0.012730897980844386
1934	-0.005907121575358252	0.014636091364203274	-0.01241835422893582
1935	-0.005853703038964618	-0.012044535083113641	-0.007551053227135416
1936	-0.00823437108526689	0.03266660989786179	-0.0064016853911995
1937	-0.010817047084211714	-0.00146530543641952	-0.007538388820102075
1938	-0.010906640568785033	-0.013943156757473062	-0.010475233771011947
1939	-0.006181623925169638	-0.01682264232601783	-0.008992469800414724
1940	-0.003346997478669951	-0.006005574193276158	-0.007275190978706292
1941	0.00013438855160398128	-0.015592058983217662	-0.0063361464758974785
1942	-0.007467703186517008	-0.032746241692082186	-0.008093652615471895
1943	-0.005510197910622127	-0.02281555867142573	-0.0072208449560027445
1944	-0.008423883853327678	-0.013941781898769387	-0.0035206330310786392
1945	-0.007659744678920993	0.02333816610617291	-0.0012204188057156602
1946	-0.006951836010217358	0.01334909844103736	-0.004990694904967182
1947	-0.005470229127731433	-0.02299504359760675	-0.008532025097429754
1948	-0.0038813720647800174	-0.009507984079880998	-0.006689743422321202
1949	-0.006860261450733179	-0.02849717269630206	-0.003416986070671689
1950	-0.007474503375910837	-0.03139777457114831	-0.006730811484861754
1951	-0.0024989540373860893	-0.012181487754746539	-0.003220813659581147
1952	-0.0010613769937108852	-0.020551674980494736	-0.003403806066623822
1953	-0.004167669320862363	-0.03745410094956664	-0.0046613098838203144
1954	-0.00408674516868672	-0.00863372166337662	-0.0031051463888903527
1955	-0.004272310386197259	-0.0008932748278105557	-0.0032759848706505963
1956	-0.006295033641517958	-0.011239274925118777	-0.006630384757678298
1957	-0.008888300773970443	-0.014740615143676115	-0.006395416219365985
1958	-0.008262760838535445	-0.006777116846510123	-0.003726485066409992
1959	-0.009453116780108583	-0.027417079331790967	-0.00484919497985419
1960	-0.008889639063280396	0.001909953404569894	-0.004437780415975446
1961	-0.010914941427435234	-0.012357388031516738	-0.003517992797410152
1962	-0.005192311591195463	-0.011347928501093101	0.0014969913512167823
1963	-0.010684263727616465	-0.013345187651689298	0.002251614279868217
1964	-0.009786183525684005	-0.004607558538630325	0.0025963069356016045
1965	-0.011066006923584651	-0.016091010323689012	0.0019298156479643066
1966	-0.017274139390345375	-0.020421707581985173	0.002065272996003271
1967	-0.0126941615528832	-0.01901682265113846	0.0024411883603188255
1968	-0.015431334550547161	-0.002780884651363478	0.001956052133363555
1969	-0.014201472749977158	-0.014834420810554631	0.001009721140233208
1970	-0.011923725739579201	-0.009375210148226154	-0.0009303761641476242
1971	-0.011209919069575129	-0.04335422120372084	0.0002668235941065598
1972	-0.015640724028337653	-0.012103412095578846	0.0005195260332814319
1973	-0.013516685528897985	-0.017763514902087472	-0.0011104397574513663
1974	-0.013648458944343262	-0.0348939512404775	-0.003253658121184893
1975	-0.01056926954877107	-0.04645725830121311	-0.0030415160537086163
1976	-0.009540592873613142	-0.016980018018217365	-0.0006120917589532513
1977	-0.008435771643133385	-0.030592505321725597	-0.0018191628138113489
1978	-0.0041606711238176995	-0.00747676264824287	-0.0027617471820001035
1979	-0.003335855471113226	0.0007890976118670595	-0.004447757972124987
1980	-0.001696169575355783	-0.007028648882220606	-0.005994313400844309
1981	-0.003241356529375622	-0.008722249605022867	-0.00774929109723056
1982	-0.004789147322023957	-0.009552689177773653	-0.005286289464163615
1983	-0.00349660670723338	0.0031365913411363234	-0.008416972014084863
1984	-0.007092407726404074	-0.009554346018848314	-0.006466937102798519
1985	-0.005550276196454284	0.01564219133936818	-0.007154484577349066
1986	-0.010418570123280048	-0.017673008626893867	-0.007910679934471511
1987	-0.0046182626738129826	-0.0026662350600232653	-0.009233585534222514
1988	-0.0021686179626359565	0.004859620371705052	-0.005610380875885257
1989	-0.007155632370457436	-0.024666615125212774	-0.004543426911034405
1990	-0.00571195056413237	-0.046830345647694796	-0.0034560578467332462
1991	-0.0020823939750148047	0.001514572895934826	-0.0047784321024169326
1992	-0.00626857094293832	-0.018190376856802856	-0.002975645820236
1993	-0.00584572555750185	-0.02775079656806464	-0.006653326929049935
1994	-0.005525047826638948	-0.01236411356476918	-0.010365828345014226
1995	0.0027377594743105164	-0.00999919693898093	-0.009256326943450808
1996	0.0009218173306972742	-0.027038839739681974	-0.008670551418605902
1997	-0.0015074766701062977	-0.007316282030917776	-0.011372327007264118
1998	-0.0027813940093653344	-0.023134535063905812	-0.01168944156019576
[truncated: 8,001 more rows]
