# Supplementary material for: Catecholaminergic neuromodulation and selective attention jointly shape perceptual decision-making
Source: eLife. 2023 Dec 1;12:RP87022. doi: 10.7554/eLife.87022 (PMC10691802; doi:10.7554/eLife.87022)
Supplement: Figure 2—figure supplement 3—source data 1. [file elife-87022-fig2-figsupp3-data1.zip › DNP_DDM_bound_traces.csv]

	a_cue_subj	a_drug_subj	a_cue:drug_subj
0	0.005192652490086373	-0.002773645201293377	0.009902266539283956
1	-0.0005354093582589697	0.008518858951630922	0.008277268609061196
2	-0.0016780374183570032	-0.010112578176838428	0.007454775112577956
3	-0.00246605578905529	0.012252929568544063	0.008932553240320877
4	0.0028442211686340105	-0.028456626570708417	0.008513464261097984
5	-0.00642750176361485	0.014160049812111011	0.006882700760613716
6	-0.002618883484251842	-0.0014131018904535982	0.00600139729008802
7	-0.004190005271874451	0.0023076046612744497	0.006394784570213243
8	-0.003892421704208388	-0.0017406696166786487	0.005724451209506746
9	-0.006319236812458278	-0.009151945672453421	0.006578664304335618
10	-0.005135830054228389	-0.02934943858709271	0.0064529230670104035
11	-0.004879541751746386	-0.009766515073042485	0.0058115146798810614
12	-0.0031168381732891897	0.00570028505307217	0.004620878191250269
13	-0.005134958908361806	0.00477973359372417	0.005342464653066395
14	-0.0008766398493786987	-0.019585327434487904	0.0057712812571102294
15	-0.002059767960978862	0.0016126738938906683	0.006404299199849276
16	-0.010925389776924383	-0.0063095408487336855	0.006573620935897256
17	-0.010110811161361848	-0.002534954971239928	0.007031631080311989
18	-0.010581445417453993	-0.00011295203789247503	0.007416837317181844
19	-0.0024040033645541985	-0.021602122292404734	0.005870153765711352
20	-0.0017989539265465886	0.012849047629629465	0.007999133518034794
21	-0.002867433122581307	0.0054482687604627865	0.007822796655471575
22	-0.006430486132554395	-0.00411435366626134	0.007360515959561074
23	-0.011363880089561268	-0.008612254071447372	0.008034003256788968
24	-0.007534779135578758	0.02440656495538291	0.006702510623434236
25	-0.0014858657864695464	-0.009403021941735354	0.0041863769908526164
26	0.0014804114412150474	-0.000275261978266661	0.0036921944503662436
27	0.0026824070219050263	-0.012852834587148322	0.0037949624568947536
28	0.004327331904563716	0.002571130820503474	0.003281726961627304
29	0.0012836908856638145	-0.009690214410725392	0.004056751029561147
30	0.002733163131913732	-0.007231262859185977	0.004766873508199778
31	0.0011562661938828989	0.0008311324889136019	0.0042655896613848585
32	0.003360676162147879	-0.02193028193273038	0.0023261229522608153
33	0.002312370326146584	-0.017012282090746976	0.0023920143778626106
34	-0.0005582244849284652	0.0036053820762342826	0.0014553496406914783
35	0.003336636649575982	-0.004306003785323027	0.002198061513446468
36	0.0027027956700303203	-0.020613409487994633	0.003050453659932545
37	0.0016063306884349436	-0.012390878707920914	0.0019734659737571554
38	-0.003718707989590112	-0.01194065186360745	0.003001290703058956
39	-0.005932225403537575	0.0020298083430250417	0.0038252025627055234
40	-0.00819116655664576	-0.019276458833877685	0.0009746322852869581
41	-0.007172117992849872	0.014710930648504187	0.0014841820473789165
42	-0.005718893906075107	-0.01312552276717319	0.001527737240285759
43	-0.005137870916968462	0.011384231037733438	0.0018661664932494524
44	-0.00524910816723823	0.001194631101276677	0.002746826976977244
45	-0.00578075098471562	0.0036689415614113746	-0.0008645581231536926
46	-0.0046350718096485645	-0.00015085074561771179	-6.082486172694383e-05
47	-0.00783833810981743	-0.003759262583410817	-0.0030472559802702344
48	-0.013562406101774817	-0.003448144787120489	-0.007700786152343646
49	-0.013004099096299284	0.011786455315441726	-0.011618997829207604
50	-0.012464851200788048	0.01463374856151064	-0.007853268640129498
51	-0.012654327718281209	-0.005359138804281276	-0.006242630357355435
52	-0.013051110820755342	-0.0121561529641872	-0.0013717184721381789
53	-0.010858071784394055	-0.017222555167944704	-0.0011444609857482625
54	-0.013145145159785132	-0.020107688102336634	0.0015225636235631395
55	-0.012863093238259515	0.02605026929967562	-0.0026892662086969543
56	-0.013654348210270978	0.0012538154479985275	-0.0009389259903300137
57	-0.013388059979344282	0.0002445597242334657	0.002922236154121617
58	-0.012117499985784186	0.020594372072670408	0.0018746006811593435
59	-0.011934354518359119	-0.02042385300518244	0.0022061192119440906
60	-0.012450422940541208	0.012549819227645281	0.005253679134050926
61	-0.010044850452110073	-0.01221607369635759	0.0006589929471006834
62	-0.012300997201393512	0.012121657563134752	0.0006630222445275062
63	-0.010427156303733705	-0.00871968132333511	0.0009682816805161963
64	-0.009997194897502821	0.010665561294772648	0.005751668448461799
65	-0.007348273734776099	-0.016490706356180055	0.0032934678288467295
66	-0.010718870862931468	0.00628843554082198	-0.0008436277627061788
67	-0.00542041558390057	-0.012596705519211007	0.0005584808146860346
68	-0.0027278933479022594	-0.020196766538416174	0.0003302379754942845
69	-0.007760988638844092	0.004212779187913712	0.0005122755729694386
70	-0.006105323251103981	-0.019250874616438724	0.0012026010942384456
71	0.00031137394667344644	-0.001598065369116117	0.001521610789599228
72	4.8058599527978145e-05	-0.006688809316987158	0.0007786068416676527
73	0.0007339030060859049	0.0003869235762302215	0.00043254534663291736
74	-0.0019208374404362783	-0.002501513339178472	0.0001585407161865991
75	-0.0018550606514944165	0.0017065741656986694	-0.00018119421471280824
76	0.0028493894870727852	0.025690388548424373	0.0006624610699958911
77	-0.001034489275018586	-0.01492427722938796	0.0006335073821562613
78	0.00030223332941897577	-0.009739922981979201	0.0008518049950163777
79	-0.0010149796166147827	-0.012187303756800872	0.0004653867565777866
80	-7.211636413309527e-05	-0.027658586562506127	0.00024495315257441763
81	-0.0006495556173879669	-0.0028415382349464384	0.00015201748699675765
82	0.00020308376492684794	0.001467748258328334	0.0011664798852837025
83	0.002034094195141236	0.019208596503163824	0.0006224523924144815
84	0.0009778355456823997	0.003963915442430698	0.0012768515701067806
85	-0.000552989583612482	0.025683480187999833	0.0014292904834205327
86	-0.00037932405950480956	-0.0018041448524358154	0.001159005297490967
87	0.00274562002739938	0.011450051899432786	0.001394858570040697
88	-0.00028513505769323837	-0.006490699164630835	0.0014564731863461351
89	-0.005029006295081058	0.016185085752556814	0.0018662579673796764
90	-0.008005790706341977	-0.00914896414951066	0.002052224154763603
91	-0.005367430929088719	0.014066515117354891	0.0018641745483334643
92	-0.008366301504573338	0.002644158232981284	0.0017929043182507095
93	-0.012175596156842845	0.005081850686206571	0.0012584978753132701
94	-0.010405732313313475	-0.006013412620362143	0.0016548792713505533
95	-0.0054828021184295484	0.0005040652625820786	0.0019263558476311272
96	-0.010046838629766313	-0.01038759983220379	0.002055774055368647
97	-0.0053945012192874835	-0.021952821530562213	0.001693348510473895
98	-0.004983370956816677	0.005079183419444037	0.0012953306759538408
99	-0.00559019924540189	0.0037834736634856187	0.0016000543830074257
100	-0.003909703530186232	0.018480663419280455	0.0009973585736644851
101	-0.006313772972149349	-0.01973652691397286	0.00045877740853664093
102	-0.0071708379763213235	-0.0017187029245017294	0.0009014885342653928
103	-0.008842686296609323	0.012910257623868982	0.0007769565398898519
104	-0.007399404274757052	-0.006149569722959446	0.0006974940578067094
105	-0.006609368820590714	-0.02187639461399471	0.0002986035091988889
106	-0.00953920918739754	0.0037957587458854955	1.783036934097619e-05
107	-0.007824915090377246	-0.0038330154061773283	0.00045478211241656974
108	-0.0007393354157271791	0.0022684418101207755	0.00046820386778519656
109	-0.0026223751477091784	-0.01108741814251643	0.0007759643059809813
110	-0.004198987850848164	-0.008305851365479292	0.0009405286204496996
111	0.0027500542006887647	0.009592754445573438	0.0008941887497732027
112	-0.0013204497201176344	-0.012520727426102973	0.0006567456223524037
113	0.0036826048623574575	-0.01582046188571032	0.0019655605641999657
114	0.007128349745700271	0.010470274128212945	0.0013289274771080598
115	0.007598184731939414	-0.0007376588153892832	0.0022788697642747253
116	-0.00455765914289223	-0.004014434543783525	0.004405991547754776
117	-0.0026328288107971038	-0.01594967611084504	0.0030114338145190217
118	0.0022938496805671163	0.0009084304576678975	0.004396779589500362
119	-0.009045051667509416	0.0006834917586301303	0.003754466373218799
120	0.0016741936716521107	-0.01057862484876448	0.004995659204023403
121	0.004096362569554159	-0.01723281898599979	0.005341620186612232
122	0.006656797968827851	0.0142086884176137	0.006422224382139451
123	0.006084612006502227	0.03644087386437069	0.007564474066903086
124	0.005496499358095223	0.000336843281360558	0.008105478911664753
125	0.005118485580414389	0.008236852428091641	0.011155785933577588
126	0.006554753062111066	-0.0005996383414758975	0.009303807117609229
127	0.006933530088928734	-0.0014514710317424869	0.010545729633430702
128	0.006169657317110255	0.008838941793918031	0.008247197027127853
129	-0.0014485124881890273	-0.015503340088578614	0.008391585367020234
130	-0.0038755609584969607	-0.006766555636493213	0.007933472102093976
131	0.0016773108106310913	-0.011105735290428232	0.00858351822374209
132	0.00015098487464488219	-0.021554947804374287	0.008732339724053467
133	0.0007467056421339986	-0.016864028464599605	0.007696910828303975
134	-0.0018263974098467464	-0.02398230476265874	0.007294933832483195
135	0.007540550970292602	-0.01787477476535765	0.007891816872801136
136	0.006284973057535851	-0.018784724460317145	0.007266856831263482
137	0.0063722759727126155	0.01036258803819307	0.007154993863388697
138	-0.0007109319768595116	-0.015768476690612206	0.00648799875563005
139	-0.0032042124193704807	0.00020470053747469446	0.007244847494175609
140	-0.008297366848732165	-0.004367339738115386	0.006605017119345795
141	-0.002077371806186416	-0.022409224086383128	0.0053639662078281344
142	-0.0025389388092433773	0.002499294781402924	0.005877969131032449
143	-0.003463776759752543	0.0002750231475353209	0.005379060736190563
144	-0.001602358506362424	-0.0004911871171673762	0.004532225114200097
145	0.0038074631524506967	0.001529702951490265	0.003685770645061684
146	0.0013719520842954756	-0.015272441286176415	0.004843964021191967
147	0.011755130981039167	0.018326804085111104	0.004864408701515144
148	0.005981562071764832	0.027920583162021208	0.004659075634194422
149	0.004250908084354984	-0.012717588862169745	0.006255937288047407
150	0.003751010353493942	-0.014107125266737732	0.006440376543152732
151	0.0030724982113471944	0.0007694643308122778	0.008017293883499563
152	0.003033683617032518	-0.0065735926474643665	0.007833573344974426
153	0.0015445186707677833	-0.020168966952006647	0.007006776193952981
154	0.0013853781246462088	-0.004357728032205992	0.007644468582039214
155	0.0008909794750904493	-0.0058132325161882326	0.008651215434693786
156	-0.0011014940487400291	-0.01662880558128878	0.007485566882713172
157	0.005859502913020105	0.04100715857004188	0.008142680363205099
158	0.004014530982304922	0.014753396647711714	0.008628148952345588
159	0.0004119823703857846	0.008662308844508488	0.00888033061684711
160	-0.005293030199364748	0.0034455272333889673	0.008766543151558243
161	-0.004469689166205764	0.007011159014526052	0.00911093691225125
162	-0.0035909183805085503	-0.009029652613639305	0.008123626400686024
163	-0.007086196002496335	0.013053115703887331	0.007647883016539289
164	-0.007275155656782694	0.023207401489171317	0.00770620614919208
165	-0.003699664218308159	-0.021178903278139465	0.0073008540810509765
166	-0.004905301522583075	-0.016395352768957892	0.005769782941834658
167	-0.005013346817863537	-0.00817794719315699	0.006342373534609082
168	-0.005091937672780929	0.002986635541980783	0.0060355286320678495
169	-0.00013563489609328804	0.011086374460440696	0.00507825376158152
170	-0.00475636961716289	-0.0027637219122298943	0.004374310120239007
171	-0.006751485670988723	0.006464770843345928	0.003929642700299653
172	-0.010536460924635064	0.008466670523490441	0.003319951222317226
173	-0.010168974159986025	0.0015849876218159142	0.0029896805470954672
174	-0.008399634073482695	0.02365639339170709	0.004035897221841003
175	-0.0035977352874465903	-0.0028743966348087884	0.004851271781248522
176	-0.0014968647104953248	0.021614791260529877	0.004218928918835946
177	-0.0077202289676863755	-0.004676347085696297	0.0044590046415337505
178	-0.00015789084358450948	-0.011571468918224631	0.004986634469829065
179	0.010551736566940651	-0.001750927156316247	0.004925136259198637
180	0.0038818985494782393	0.006908838330736523	0.005496193038232836
181	0.0019988636311455694	0.011825627896510024	0.005511518160025734
182	0.0050198004424297045	0.006267191447218186	0.005314410006820385
183	0.0045724624176885715	0.01018716458625155	0.005389906521348284
184	0.004972831910268831	0.00709019353229565	0.005307232327264424
185	-0.0003374774093349072	-0.000141208604087457	0.006476802098613652
186	0.0020640898488939593	-0.01477868232997659	0.006789269855624275
187	0.0003796330559860397	0.017798234028420398	0.006225116580570114
188	-0.0005838813703058798	-0.006123272394470185	0.006615446549198218
189	-0.004023116007517956	0.00044899429622540475	0.0070952886549369674
190	0.0008001664487675606	0.010866556404145356	0.008234757644781007
191	-0.00036287245560450863	0.017445523095679316	0.008966913009597621
192	-0.0025299242750972187	-0.008681277008190956	0.00698630296442166
193	-0.005972075539788038	-0.006914476376196527	0.0065018500843888145
194	-0.00245149053793753	0.0008865578719439724	0.007061178851526495
195	-0.008301546226467676	-0.027238874875579057	0.008899941089755458
196	-0.007526089255343253	-0.006406980663983809	0.008243114900354717
197	-0.004619363851013588	0.008402328896198148	0.008094711028963366
198	0.00421629094131818	-0.0037922138495072484	0.008655302608799086
199	0.0022990293504770707	-0.008704515004947668	0.009476425859383762
200	0.0060990653392394845	0.016271873278525945	0.008731300621159612
201	0.006352135607309501	0.007045800461101819	0.0063153268854727485
202	0.0023426215678402536	0.004071042523985784	0.007448709105615087
203	0.0019461951191978104	-0.02165674217842227	0.009047375159157944
204	0.013829990705006167	0.0223346486354647	0.006778004797816073
205	0.004023960512227988	0.0016747779527442397	0.007189252161746996
206	0.0026474316472753024	-0.05544792843596084	0.002165202509389178
207	0.004293219008655601	-0.020939182359938812	0.005451350982885179
208	0.0054153706019699575	-0.006484494072432413	0.008635172253520553
209	0.0014520263424595754	-0.003699157416681062	0.010895632183358782
210	0.004049572636530849	0.013666443169138537	0.0037283467054184858
211	0.004882117100460657	-0.006519837728257643	0.0017675207687249043
212	0.005363868750877767	-0.004570173738354075	-0.001338315370478068
213	0.006068623203709249	-0.018571826305245828	-0.005004462306657204
214	0.0013485761499351157	0.005416814316935055	-0.0028855820953327532
215	0.006291507881123499	-0.011584713601540899	0.001959840846721812
216	0.0003232768936926205	0.004899762073510537	0.007199333950648994
217	0.0046780031611456715	-0.03599399255586718	0.006647794943244987
218	6.125495528915264e-05	-0.010608364934171121	0.008668257472017065
219	0.004145921676890321	0.006119748455757363	0.009178533892379897
220	0.012687776511832288	-0.020744689756812977	0.006710352982639342
221	0.0123529661639746	0.00874591696335671	0.007232829150670869
222	0.005968974473462691	0.014813493001203748	0.006950715232856186
223	0.007785553291338954	-0.02868994368811922	0.0045100651651879264
224	0.01326116291449888	0.01602835184310279	0.006026864226125758
225	0.014935401294382276	-0.03671727273573783	0.00829954261462191
226	0.012867889475014934	0.00046639221302866756	0.00827108074835706
227	0.013055077217147356	0.0013405851257928952	0.007300364026970278
228	0.003987458067442358	-0.008655396885050855	0.008015663198577213
229	0.0006494441256262428	0.01535990087725653	0.006824972549286411
230	-0.00443742001337306	-0.04015607531936818	0.005691598133395395
231	0.0014581007167572386	-0.01683537904434858	-0.0001264976019855887
232	0.00097325117702953	-0.005764658239051045	0.007710822016022016
233	0.0075035577678583916	-0.011758062321682243	0.008215008376628979
234	0.007434764382582878	0.01312965014392753	0.007031574254680691
235	0.011410116505942782	0.01281248054216203	0.008534561571350881
236	0.01580235660691904	-0.022831074918395568	0.010806662833844145
237	0.013041416133686918	0.004412702755541425	0.008668585671991405
238	0.006893690482727106	0.014365262202347441	0.0084942862903938
239	0.003165890659572443	0.01616180896163055	0.008041800526786066
240	-0.007394846600526918	-0.010416777840115325	0.007236006583593593
241	-0.011004606857588792	0.005283306490101518	0.008033263853345497
242	-0.0057571154898243965	-0.022903829967634747	0.006900449241563424
243	-0.009431172781633005	-0.013869036810447228	0.00991664647193636
244	-0.003123474696871557	-0.005440065386575901	0.010046545456802784
245	-0.010322470140971228	-0.006434000536404697	0.009723552885465996
246	-0.008520219883600993	0.0012075256124722275	0.009083109871790744
247	-0.007496886652365607	0.008908377175093754	0.008956395083886246
248	-0.004490375469462186	-0.0048380756396315715	0.007518044716110016
249	-0.0008791139308402815	0.017775506011903596	0.0048739183528525775
250	0.00424502211881937	0.00803921817284172	0.007614320935560814
251	0.009613038284815266	-0.00021294432702032923	0.008122367798174709
252	0.010616218502183455	0.008941428646725121	0.00746755901354966
253	0.007640305736294663	0.018831720100712247	0.0031288611142348734
254	0.010947743224119618	0.0030111922259536406	0.004073700346087778
255	0.008822159458687716	0.006156644444405663	0.007541837159690375
256	0.004531897118992012	-0.03181751572137201	0.008548173320073241
257	0.0009536854180303422	0.006725887885860797	0.006397049854480234
258	-0.0020384290487985898	-0.006831080291509032	-0.003615158645729151
259	-0.000821717709911618	-0.027250206897204542	-0.003846947110215266
260	-0.0010581824692868628	-0.001733557650607749	0.00022064722301587273
261	-0.0015264662488423258	-0.011464030740549056	0.0010152233804277839
262	-0.0032196168195102585	0.00846164241754973	0.0022770952124849535
263	-0.001560399626206049	-0.012248464088357454	0.001497370976381199
264	-0.005834415686350691	0.006159094375466048	0.009048559446266017
265	-0.004556577483548397	0.02028889607617425	0.007485186177774036
266	-0.0060705674641988805	0.016736223755717292	0.014477170048295827
267	-0.00732966169206237	0.0021162598936973007	0.008372300286569526
268	-0.0044853284290822274	-0.007725056282803469	0.0027910295254000403
269	-0.005151710821576672	0.011110000957715574	0.0034980578177514913
270	-0.004285490688851326	-0.008588676980219196	0.013572224444169376
271	-0.00043512962237183313	-0.01038762915945574	0.003019046800464365
272	0.0069332661486467915	-0.031234535941976175	0.003730731354233108
273	0.0004902006528445109	0.015115532962957789	0.00568865654903628
274	0.0029989391449954765	-0.00033653611647659174	0.003095682152661076
275	0.008344935387781768	0.017483918781462455	0.007284450738088177
276	-0.0034401454136162636	0.0021686365823035464	-0.00201323323857265
277	0.0049074499828823	0.022328404047307272	-0.003546991183122377
278	-0.0012843090535919546	0.03466282567428071	-0.002312294338236819
279	-0.004453416770671988	0.010162875807457401	-0.0003763027234556422
280	-0.006846823993100805	-0.0009861292048881694	0.009614577622158223
281	-0.006941386506170535	0.0038431810832390743	0.004237603759424646
282	-0.0101686310722967	-0.0032653832100849422	-0.002509738170350113
283	-0.009245144424454366	-0.01581261516115113	0.003786554099461355
284	-0.004012645764513462	0.019358082920203648	0.007741794049847143
285	-0.009885738177390626	-0.005624880791833295	0.004144713007500248
286	-0.007404761508220948	0.0028740197421250977	0.002814163613562971
287	-0.00828976600737235	-0.015204492071249963	0.005692572832748241
288	-0.0031143283615944818	0.01303323978583622	0.013295446782230566
289	0.00023244678791492284	0.003016323280370432	0.010770564992205968
290	-0.01799051698290799	-0.004778768493690168	0.011842888770155267
291	-0.011146689983812685	0.0003582735410192061	0.005164650657872193
292	-0.003911848607552351	0.025623909844226703	0.00865590408097131
293	-0.008497786452929411	0.0006260196167456309	0.01081955057285968
294	-0.008888987697306424	-3.3528346029644725e-05	0.010497697863853848
295	-0.004285822545795891	-0.016086113987946044	0.011293588972009841
296	-0.007086218308672169	-0.017755955145314882	0.010662793277638076
297	-0.005949575253057478	-0.03189391061133599	0.01192031408657585
298	0.0018037392764618711	-0.001184013531279452	0.012987532031666135
299	0.003732639400145377	-0.009479577169546977	0.00877635412000744
300	0.004244756480548843	-0.006078283560107932	0.009478619337960214
301	0.0037613474480087577	-0.011242601342177022	0.010579906689601916
302	-0.003547508759904131	0.011263269507523628	0.007438267479449565
303	-0.0028796339191858927	0.011856534620269667	0.003096239360092674
304	0.003949521805236609	-0.018868904493830392	0.004909268134186498
305	0.0028849794701434174	-0.003349543370609945	0.002681915077475834
306	0.003519175299444463	-0.007852347284058148	0.0027609586420346364
307	0.0012191330289030053	5.2763609007452916e-05	0.005114100068840005
308	0.005079757457039279	0.004327394756785581	0.0037270153793717755
309	0.004063435907322585	-0.010091348246911259	0.0029921905106429355
310	0.0021743249257851135	-0.0002918120944979969	0.005867136929595864
311	0.0028590675329717196	-0.0007296893075884185	0.002423056691309304
312	0.005437889292054336	0.01504451966206571	-0.002651413644955812
313	0.0011073620979391349	-0.02001511367723957	-0.003926467727602128
314	0.004486861489132924	0.00802273216357264	0.0015845619300274743
315	0.0066791823759087595	0.009093961597777436	6.648458732878273e-05
316	0.005032838740793549	0.002126896528469303	0.004915842454054048
317	0.002886171500050485	-0.005530185556790728	0.006795703078029439
318	0.0050817729461860904	-0.02159774968401616	0.004820174645238837
319	0.005676901629153056	-0.004439789820208347	0.002647998612806928
320	0.0014299013192267305	-0.002911829242600962	0.0031060195821352326
321	0.005326816640289529	0.007234589651852604	0.00727313729160449
322	0.003953612785539979	-0.013087417363591262	0.008690493375854832
323	0.0029127351132545026	-0.01655746587107972	0.009207306586569337
324	0.0046055056470636485	-0.013497222787525723	0.002337288283722954
325	0.006556744917925945	0.02829315028831773	-0.0011604595314711136
326	0.007072884099587718	-0.016137282115759388	-0.0012591599745144944
327	0.002054176057044893	-0.015447963276303184	0.0021521049113346984
328	0.004221643146724361	0.00608561982405185	-0.0041684279304569135
329	0.004396165846911437	-0.021343673132060426	-0.0030741417335463698
330	0.0019584300374003256	-0.011677820545293338	-0.0018241676568663242
331	0.0025804464734289476	-0.014360019628496767	-0.001860496349119499
332	0.005009976918975473	-0.02327457826323287	0.005847002920650756
333	0.00410066555328131	0.016250952369417024	0.007211007499452164
334	0.004183213687791969	-0.00034376110822059843	0.005824758132277601
335	0.00336036051974502	0.005802523117413314	0.0050307458910784225
336	-0.000367528934738533	-0.004622319875232459	0.003814338165832758
337	0.003403086952336287	-0.007491749295417845	0.004488460887174216
338	-0.0003572230451542309	-0.011388598209146866	0.0025411311412856727
339	6.23419975936618e-05	-0.0021061132945504463	0.006895177402943227
340	0.0007111604666912243	-0.023504372552678846	0.005745815252350258
341	-0.002296927722698263	0.010654950019687363	0.006636599048131573
342	0.001215402710583257	-0.0035899537526992743	0.008646142009856118
343	0.00015175062531204794	-0.0109428139487652	0.008052822592972585
344	-0.002748988455322883	0.010700323325004002	0.009120043715735455
345	-0.004600603094846719	0.0022039906007213046	0.0036980208762626993
346	-0.0020951476567293834	-0.030720974997625786	0.0009688997642520389
347	-0.0006539938513080081	-0.01605629712191914	0.00544424223411109
348	0.0036929601008485365	-0.01306475497790396	0.0005057446301554398
349	0.005148979420997017	-0.0041054890391120325	0.008629469717010878
350	0.006035053776821397	0.018671170573839598	0.008023154381877918
351	0.004127741746418397	-0.01313306842882022	0.007743958540788187
352	0.0007660780625494633	0.004453912651835144	0.010845106131652847
353	-0.00015188993636662367	-0.015007976962798115	0.01043142626654559
354	0.008629953822402007	-0.01408636571394763	0.007744189258106581
355	0.0035037999190604273	-0.02527022366404624	0.006825641973235451
356	0.0007037096500816763	-0.0344435968360982	0.007671000167640683
357	0.005746221319451687	-0.002706434673599728	0.002845155175495407
358	0.0017445745339421904	0.008346478326573035	0.001925059163748947
359	0.0033706408283306947	0.00882888365281387	0.0029812604998118893
360	-0.0029187530175807386	-0.00010078659974193088	0.0017312867850347428
361	0.0013081789704016823	-0.005093430053858568	0.003047792871596242
362	-0.0012156803293224107	0.0012020140682932536	0.0011853570595472338
363	-0.001061781797337206	0.009077576169639005	4.546495487674478e-05
364	0.0023021122312528682	0.014299121292572305	0.0006809758005982586
365	-0.007923594745990362	0.023391074803962388	-0.00028025735292649316
366	-0.006856007360638644	0.013710146195124768	-0.0004844815093365236
367	-0.010102175596655662	-0.015385024786017429	-0.0014343434623304467
368	-0.010527655188798859	-0.0023099117773459584	-0.0026177164975155626
369	-0.008929243623044095	-0.005400616234721496	-0.0011576752883626184
370	-0.00936453982335839	0.006798512652449233	0.00026694411430195795
371	-0.00603424484267956	-0.013988731636823548	-0.0019069384528158937
372	-0.009769718443907387	0.015391677169162867	-0.0026355664837446587
373	-0.005555602689844251	0.01225821567173138	-0.0027874665378379055
374	-0.001642235744659336	-0.019524641160288642	-0.002809491233968644
375	-0.0015617129342431224	-0.009767520078395972	-0.0007609185224924458
376	-0.0013660150283994605	-0.006643100702636837	-0.001337890496376106
377	-0.0036608888405930233	-0.028202867436645032	-0.002719976564911302
378	-0.005482432286788752	-0.009364091740138115	-0.0029534373773577377
379	-0.010529486123431216	-0.00576942988605208	-0.0015927841865439397
380	-0.00950617706912503	-0.020342277748883197	-0.004976533814546895
381	-0.006265542071072536	-0.026394101517717036	-0.0038556861822424994
382	0.0021245025314196777	-0.016866120003259964	-0.003770303598881558
383	0.003910424401407257	-0.01833314728547609	0.0005006625808068859
384	0.0011077523567439855	-0.024407358748034524	0.0015638190239412163
385	0.0017412677482328896	-0.0006021644225517112	0.0022050078392668207
386	-0.0062608874919918515	0.009525042094084394	0.002047280004111114
387	-0.0028999435208977545	0.005577886785537494	-0.0008043008640224363
388	-0.0012596496351360278	8.057214919657578e-05	0.00017664019884627656
389	-0.0033425442267760986	-0.03180698127515379	-0.003175732969559654
390	-0.0088397272434977	-0.014116385671843971	0.0010886153078447554
391	-0.002845439747821925	-0.0017069833468797676	-0.00017802359360447729
392	-0.003102075789795239	-0.04291061428782821	0.002953530463693726
393	-0.001662754612546409	-0.013942351796304306	0.0018191965614738842
394	0.0015322711015597669	0.017055808749723806	0.006910005407138728
395	0.004122993079924601	-0.011989496798119774	0.008444611519171088
396	0.005918156382930724	-0.012011730956316767	0.0046655544286265845
397	-0.0011352689561501808	-0.010845169681373338	-0.0010444784306340672
398	-0.0025200895800049214	-0.006476316688202445	0.000861609807006479
399	-0.004334981175785738	-0.028340530706698504	0.002264607486946628
400	-0.003365227973061655	0.005100427566002593	0.003676900464928865
401	-0.005085118643290213	-0.012405010442242294	0.003630428402177006
402	0.0017203729783815086	0.01398924517710351	0.003725949701187673
403	-0.002149372724964647	-0.00291047236892099	0.002540720488175271
404	-0.004560544755939355	-0.006041391888826681	0.0035152455685251976
405	-0.0016797780941940018	-0.018705989957635984	0.001944601866231539
406	-0.003813095732956008	0.013712649992028522	0.0015949197978933779
407	-0.00853682254990657	-0.0004982914660252545	0.001009488939367209
408	-0.009058301997176575	0.004373858171956225	0.002025664867459741
409	-0.0038232784926145345	0.023418384277541095	0.0014001305798852027
410	-0.0034309152673892744	0.003792746427958533	0.0020143534024721623
411	-0.0009350411619162358	0.005771021710062757	0.0035806993090730034
412	0.008124745659417981	0.007518445014084505	0.0038633378370453815
413	-0.005183204660842911	0.008690827734496044	0.0043197611878593245
414	-0.0007957470809693437	0.004548928939469199	0.00414684767356926
415	0.008986019974840236	-0.004237196120387801	0.005087000410205184
416	0.004006300526113944	-0.013945963978788669	0.00561953172593518
417	0.0019368559980582592	-0.00516565651266567	0.0034288690805427094
418	0.0010409028920057382	-0.0054491412331851155	0.0020908245283032248
419	0.0054994452884422566	-0.00997917981947136	0.00013336835042604108
420	-0.0008553651364420143	-0.008869137783476803	0.001228685003781769
421	-0.0021919459188526062	-0.016101213701462464	0.00036439688808929645
422	0.0017854202573572952	0.00020535988370522446	0.0009579922643603025
423	0.006365252659126626	-0.0127079408221741	0.0012120694852025301
424	0.00031128480177542925	0.010724571697981349	0.0036237270841198805
425	-0.0011368256443436472	-0.011531479667133863	0.0020499745361316542
426	0.0006856622523664332	0.013011950822093941	-0.00030534780543397394
427	0.008016605874402706	0.0028237250758852872	0.0004488997441807564
428	0.012210753214562466	0.004680904479091592	6.315677737252722e-05
429	-0.00022470046010274105	0.0016387989407314904	0.0014934700082330525
430	-0.0010061683911139659	-0.0009641007582285672	0.0006537335376701951
431	0.00465338149319163	0.0015761362562889125	0.0002807266265178643
432	-0.006016163810526367	0.010378483413918454	0.0009523177840124049
433	-0.0001277833278473439	0.007226646697702744	0.0009246768941553794
434	-0.004706597120344381	-0.0028759303623321912	0.0013327858915485832
435	0.008336712121937258	0.02216849508993015	0.000644618358535727
436	0.0015269896091160244	0.005052873031277553	-8.948128105612627e-05
437	0.0009336025620999356	-0.012055319018278193	0.0005629088875191573
438	-0.0007354874854864401	-0.0068604207997519885	0.00016455262937134212
439	0.007590725541054086	-0.009145088651936226	0.001956965082403907
440	0.007499673531618608	-0.03340006211589878	0.001064272157319569
441	-0.004158574757077625	-0.0035748302409991045	0.000853638130282768
442	0.004850741301701576	0.0018299310676253115	0.0017322138680433519
443	0.007634863699468309	0.0028956347484486618	0.0013465398450817916
444	0.007072059452305123	-0.011898346766901465	0.003192338709008741
445	0.0018559539299812782	-0.0023772901678732346	0.003382101834714423
446	0.00583949275016288	0.009969337419850361	0.0005910335671482272
447	-0.004283112283103206	-0.033971939042723956	0.0024580257786918436
448	-0.006595632954371952	0.009925738931705504	0.0022023444849535467
449	0.0034957831041379267	0.012088128471004721	0.002354605730909534
450	0.0031141690431107536	-0.014502320680726634	0.0012633059602982011
451	-0.006642313280490883	-0.005201129296783629	0.0022302697415649262
452	-0.0006912396316760656	-0.006095505221053774	0.003149745003805582
453	-0.0003341652024208702	0.0009185277059235806	0.003152807533264789
454	0.001575004094482072	-0.013233983188875868	0.0028372666402988163
455	0.006210458602493633	-0.0010991646482787299	0.0028422363580465747
456	0.008989055057365483	-0.021564051528624287	0.003109128802043983
457	-0.0006652388195548479	-0.02568610895839676	0.004129803285644884
458	-0.002715743581770354	-0.03151867364083694	0.004455635524371869
459	-0.006350931390408671	-0.021799563928640606	0.004211999174400884
460	-0.006285761424640298	-0.025773960040093163	0.00040000836709295313
461	-0.0020163054885686924	-0.0034565913182272997	0.0008000184812074625
462	-0.007779308752128516	-0.00951633723974438	0.00035082037173561967
463	0.005754730946263777	-0.021111998185980214	0.003104443013934545
464	-0.0029851524298268855	-0.013491824265103022	0.00014262296403459067
465	-0.0003202668913883421	-0.004784561554241377	0.003459065044385136
466	-0.0005567786100425989	-0.011043979279507893	0.010036835920924277
467	-0.0007096403854279405	-0.012497784247511225	0.00526915130088281
468	0.0034063588847927885	0.016358915736839744	0.0035257790757375128
469	-0.0011074499925669045	-0.005946267517308584	0.0019631755375140885
470	0.0009439809070255249	-0.019600929921685294	0.003976176722038368
471	-0.007956512326946833	-0.013184783153541803	0.0003320472249736977
472	-0.0004894738477359435	-0.004448924931992389	-0.0038236391040802086
473	-0.004322089861561491	-0.037155128927035166	-0.00014590596384575993
474	0.003001704066466631	-0.011206755524505438	-0.006023112273077497
475	-0.0026178060286996875	-0.00028252655044614175	0.001939865234161937
476	-0.003943312944956982	0.013260666291409148	0.000864292514220179
477	-0.002177011372396837	0.00848532002612577	-0.0008527923953498158
478	-0.005868235659806191	-0.0005113134778366711	-0.0026387051593578987
479	-0.0012411378127805297	0.02347046770805663	-0.000746630730200231
480	0.0008130681517706153	-0.002725413615473014	0.00027423305695262814
481	0.001373258372834087	0.0008580728321542805	-0.0030373402382541993
482	-0.00015804289166798614	0.007729638415420479	-0.0031293110114522216
483	-0.001044513846457766	-0.0018043148516362622	0.0008753168591603038
484	-0.000989917678222173	-0.0004357556025501792	0.0025264325137414794
485	-0.0028754022356204437	0.002878941925836544	0.0025721159751642365
486	0.00024847203327011097	-0.01859318758165661	0.0024062884273454146
487	0.0011660101364866452	0.001315317235428709	5.844277129479132e-05
488	-0.0022881446283278773	-0.021350164492824435	-0.00809615003761932
489	0.0021163039865462236	-0.0027387150677760826	-0.003171881474576478
490	-0.0010736800189133922	0.014798857742205017	-0.006859116101282616
491	0.0013052169838562227	-0.005670583114281324	0.0026029206815261245
492	-0.008542300829859892	0.016368047990224777	-0.0030838274382120226
493	0.0023541556925727497	0.005454447585675978	0.0017862839609243217
494	0.012895669942687479	0.019430642421064164	0.000236023806272915
495	0.0088318916223584	0.008311265731610389	0.013106151355800073
496	0.008476353097460844	0.007749225480337589	0.012144728959095762
497	0.004238229638854469	-0.013402679010305067	0.005435302380604269
498	0.005082835412954519	-0.0013520412674759988	-0.007139511435215599
499	-0.0018114534881380861	0.0015617033247888848	-0.017158826768209165
500	-0.00349314487778255	-0.014947056564009121	-0.009284614425814734
501	0.0007707646228244493	-0.023263141223642606	-0.005541835981563991
502	0.00022596156567362144	-0.02698671495187405	-0.004340419721216225
503	0.0061654265689976215	-0.026874037761394014	0.0028722720698452866
504	0.008730781289731745	-0.019510411516002378	0.0014604594183653787
505	0.0058690411224129055	-0.01909655515229941	0.0014882813165006887
506	0.008696883395513944	-0.036966526966193416	0.005894433347632903
507	0.004098873725713511	0.005687605268724595	0.004790310666185623
508	0.010858109943859759	-0.017294898281046602	-0.002261556434484512
509	0.0058474654785409304	0.029474812917013107	-0.003044844993130449
510	0.0005212806798033194	0.000193029000192399	-0.003100239258301509
511	0.009288435705739369	-0.022223904218584098	-0.0018611817273352657
512	0.01091046615516317	-0.00254069399659291	0.003995942220127223
513	0.009465414854237372	-0.039766141534067295	-0.00013041093783561653
514	0.006850303308226153	0.006295870029070748	0.0025486604978838985
515	0.006849978488032889	-0.03337922606304965	0.002224358159500996
516	0.003747004566481552	-0.010049444706427097	-0.0017477413990770498
517	0.003504479168244877	0.004657322664852289	0.004737081155637351
518	0.0015020372973115603	-0.0018622487646629648	0.0003102061143134688
519	0.002859700290323627	0.030525652470904146	-0.0005725633135726779
520	0.004930277757245446	-0.004493991145044257	0.0013390058711309077
521	0.0026166824873076777	-0.008598449785030826	0.0036616463989151385
522	-0.0005300033313834231	0.0005906726092959978	-0.0016156660308701645
523	-0.007229796300311695	0.01276581481428447	0.004284985607013372
524	0.001045387316883313	0.010371495395040667	0.005745816070541117
525	-0.0043365241159632785	-0.005747712676703175	0.004982962406095753
526	-0.0010200062023169875	-0.007105775326069439	-0.00713251894232638
527	0.0005680487240172351	-0.026605198682354433	-0.00212999636589815
528	-0.013540828824996638	0.012243497784966488	0.001139846492426153
529	-0.0038421504256913796	0.010341620354963136	0.002908549756416616
530	-0.00678338517390355	0.011623114492682747	-0.0026773239060906835
531	-0.0009820120708453448	0.014028996893745422	0.008666229740087086
532	-0.00864332609444812	-0.00661477809878242	0.013989717948010669
533	-0.007763222439088106	0.006826870967703086	0.008853632242385648
534	0.005336247393010406	0.0036795249378858514	0.006974998480753209
535	0.0031083406474114797	-0.0015512949410613792	0.002799808999385368
536	-0.00021384471787224378	0.006636526190464206	0.00033234279242159336
537	-0.00473536210934202	-0.00789808824514815	-0.0029271770679853834
538	-0.011877445961823125	-0.0076774398291545405	-0.006183522919308773
539	-0.007361953082978773	0.007163225421135531	-0.014366472967030197
540	0.0022141256504667976	0.002871148720288201	-0.009077121850397812
541	0.0015771089167237657	-0.012588666660268245	-0.003323693251821593
542	0.0051942871527331435	0.013649649920677152	-0.001833447964998785
543	-0.005290804244225598	-0.000684836276027714	-0.0032243038630871018
544	0.0030045406215270746	0.01736782255657035	-0.007575944534365636
545	0.0026218174069821527	-0.0025083291442999263	-0.009473973751810416
546	0.006982442521615058	-0.004735929114254573	-0.005852076224547839
547	-0.0022813465744638823	-0.018050902398996236	-0.0041380226505223485
548	0.0023457478880974875	0.004030499070903396	-0.002494675274566904
549	0.00013231218081601807	0.01592240852277834	-0.002963545797583928
550	-0.01066817603084936	0.03017441757644488	-0.0018777865706441788
551	-0.011373580239020355	-0.0006040163957139303	-0.002582146428700076
552	-0.012768046995760611	-0.010076844597563257	0.0013696814189706652
553	-0.011940401102688854	0.009813456934360336	0.0028501492767341865
554	-0.0069506743613365896	-0.0065576233378752905	-0.0004444758937754388
555	-0.005986700348471265	-0.006226860452622106	-0.0028472688571902645
556	-0.007878978755478466	0.008341324790308944	-0.0025881866701856484
557	-0.007671774257090059	-0.0245881848707023	-0.0028392084132182896
558	0.0014482666552385341	0.00263893548608091	-0.0010271743725864338
559	0.0022638173602386015	0.010247156873502401	-0.0026413459809607022
560	-0.01100300940834428	0.0008124791256838198	-0.004370800274212024
561	0.003112144443748202	0.0022161590320627623	-0.005355726641534389
562	-0.0009776111793444015	0.0011392242427375916	-0.005763676030033298
563	0.0015492827559163203	-0.005310585422532388	-0.005110053074135008
564	0.0014861857358991308	-0.0033353171964749405	-0.005237446965909448
565	-0.006141390132733215	0.023697277908901842	-0.0046169721087751265
566	0.0005468305692304435	-0.01586825660764165	-0.0060966878623161
567	0.001528956537960765	-0.025017841152105303	-0.005841909430906928
568	0.003092770548178134	-0.013015173830883376	-0.0018150878568741838
569	0.004035837210602732	-0.023207765981240802	-0.0033962906070418098
570	0.0024162420247793677	0.014177444198265597	-0.004168431140063056
571	-0.0007284368763869663	0.0029429150964962016	-0.002944632050684222
572	-0.0031591359146839904	-0.016462966152289402	-0.002944828426966289
573	-0.0017339979042096344	-0.006858025677178969	-0.007305904312989642
574	-0.0009322604861502172	0.0395575863684604	-0.003786408764231278
575	0.004328596733057132	-0.013421930880791222	-0.0007634008081541391
576	0.0006977842919417489	-0.0063223335777745845	0.0004617640595456665
577	0.0007258720088870179	0.023484685899087237	-0.002103734338774131
578	-0.0022610662526228622	0.017835314637676854	-0.0031398296161565696
579	0.0050585021176163866	-0.02177263089638046	-0.003372393205397438
580	0.0032097981259504253	0.01286929049538577	-0.0021870853045354768
581	-0.008534373458909925	0.02790483481043438	0.004850375608426868
582	-0.009065915845059138	-0.010914259711867713	0.0033946432713290306
583	-0.00030042660675144153	-0.013309502795081956	-0.0028923532272703174
584	-0.005786973465583022	-0.004646079019847786	0.003804329010243628
585	-0.006479088179867658	-0.002424153320651184	0.0001997716072642255
586	-0.0028133242263624642	0.0051838367569384146	0.0025167287620822282
587	0.0012293079837755643	0.006627958486683607	-0.0029398636786141523
588	0.0026904191786447616	-0.013111351710297734	-0.005796202296042995
589	0.002503882599093711	0.030485469730253123	-0.00476404378542753
590	0.0028651436344660506	-0.00994344136639937	-0.003916084280313618
591	0.0027081190224810306	0.0002331598732199145	-0.004020432186978074
592	0.001103838397949469	-0.016203330925107725	-0.004995151465530033
593	0.0003565140391274357	-0.002462164029251799	-0.005305920352796993
594	-0.0011842292135573152	-0.0018110657484764977	-0.0050562908017051265
595	0.002465011371894351	0.016739065032016723	-0.004864129349734645
596	0.004422027059927349	0.007863735801564867	-0.005018265096032524
597	0.0009882163097782626	-0.001230705206083092	-0.004863555042935445
598	0.00933734729433072	0.008904202595090704	-0.004650004805057639
599	0.002810072115880231	-0.006331689824054567	-0.004457840960136682
600	-0.002293242635224651	0.013720871195552518	-0.004319476284887551
601	0.0021414469942970466	0.010843478690749603	-0.004288450889498569
602	0.007811172606226977	-0.00026094750621390985	-0.004209736599906729
603	0.0037316908499564544	0.004192658321142504	-0.004274226860242825
604	0.002463188785397044	-0.01269128287654366	-0.004325149401758012
605	0.0013616058390741115	-0.008987262380351677	-0.004266521624151576
606	0.0058269176354013895	-0.0058670568550094684	-0.004400861422174961
607	0.0033542155687373656	-0.009047207370924161	-0.004481668483503037
608	-0.0057142048335223055	0.003020028590457902	-0.004288797162369351
609	0.004857444987876621	-0.00919831780684821	-0.004182513729932353
610	0.0020305007395518227	-0.0005659876770485132	-0.004113290618438792
611	-0.0037323932346192724	0.008240521397538182	-0.004055422288607574
612	-0.008690348662073116	-0.013457673009770667	-0.003867597533193775
613	-0.0031988803929007817	-0.009481759536770787	-0.0037098316101069517
614	-0.005633230758447747	-0.010068907955027762	-0.0036753069873180933
615	-0.007344039931206398	-0.044660501547513005	-0.0033793922641135936
616	-0.0051774486613013065	-0.014694839570985357	-0.0040448889064846625
617	-0.009414269857295673	-0.00289458576518258	-0.004264760136841389
618	-0.010966043726992919	-0.0010519513289105574	-0.004211532903707559
619	-0.010037762945039164	-0.016908050483914	-0.004475427682895324
620	-0.014549609717577825	-0.00997164325669058	-0.004596383992142838
621	-0.009628974921529075	0.003480821340753638	-0.004562436549353612
622	-0.005133735013076935	0.020187494380476855	-0.004886829570903173
623	-0.00326968411507883	-0.0163302495305539	-0.004016496051550603
624	0.002375990390935514	-0.0035464009038142785	-0.004123626675564018
625	-0.001598105033998265	0.005133178186948898	-0.004443037800882789
626	-0.005229732901101852	0.008582356209425364	-0.0040257153124058686
627	-0.0024188708433604935	0.0008013377838685058	-0.00410775906118412
628	0.0019352943875031066	0.0051314255181930755	-0.00428865020724646
629	-0.001405300273860571	-0.014965975283607793	-0.003909652109204828
630	-0.009138226597774576	-0.0029240888229542443	-0.0037808270410389848
631	-0.004358714813282958	-0.006447380849923879	-0.0035428145687703802
632	-0.002041515479477439	-0.02500862247483772	-0.003852191528340365
633	0.0013520837349433868	0.0028198656691653997	-0.003971345947116886
634	-0.0034647273983685663	0.013289841443025995	-0.0040419289326945875
635	-0.005910026203223758	-0.0031694234129759895	-0.004046262534446324
636	-0.004322021653395875	-0.006578259546674381	-0.0036600247360075743
637	-0.002856773644141301	-0.016816963990391908	-0.0037157409258253143
638	-0.008711623214785174	0.002023782685940334	-0.0031407524555302504
639	-0.009456281639123612	-0.015221941935634625	-0.003341141469679857
640	-0.006256373398688569	-0.00783456750465479	-0.003091218768427593
641	-0.006599502387698407	-0.004685889984727717	-0.0033220157665951136
642	-0.0025750176442450837	0.004471613247660627	-0.0037107200458828863
643	-0.004009410650996682	-0.019945123873229262	-0.002192144815663833
644	-0.0017304147077298136	0.0007588505897985643	-0.0016697832787766792
645	-0.0021586752807694395	-0.01315445092941338	-0.0022234534247784297
646	-0.00338405421582841	0.00312749234123933	-0.0032152322024277765
647	-0.004294783808152135	-0.0203141886882024	-0.003884251219913087
648	-0.0023893581604839263	-0.005193001758916431	-0.004073894484781066
649	-0.000547763127764432	-0.015051691924359175	-0.0047294165009817415
650	0.0004868286903842445	0.016350278929020554	-0.003942223446758364
651	-0.0006029467299303723	-0.0029123566784231276	-0.006029827685206187
652	-0.0017296035116538596	0.013808990143284978	-0.00529917159245869
653	-0.004670980858301906	-0.02007208039704152	-0.0041199023751226724
654	0.0007951482197027931	-0.010294380019168029	-0.004686313348077323
655	0.006724282994752636	-0.024235422741664465	-0.005289858984263552
656	0.004500564529482712	0.011895288727877807	-0.0036447231670295264
657	0.005371365157641023	0.006036085148523157	-0.0031717188000612018
658	0.003506219998566659	0.002383793827328937	-0.0033780046930926865
659	-0.001122712281327896	0.0009871914951062664	-0.0024741779235107606
660	-0.0016666343270656408	-0.009238394279284507	-0.0017062018627470633
661	0.006716728119678068	0.009412263416987544	-0.0028005354823510816
662	-0.006347806571713241	-0.022230712457805585	-0.0020649577519965753
663	-0.008194719457603786	-0.01596961629735731	-0.0010964773859667416
664	-0.0065636343656068925	0.0057469643345439605	-0.0016035401433152937
665	-0.006687747630262353	-0.010542207061675185	-0.0008946523861623177
666	-0.0020002060904958374	-0.006651180332650196	-0.0024144259347341638
667	-0.0031304942977504234	-0.014177648909055183	-0.0018949680104220568
668	-0.0002412481961048857	-0.008440757812027298	-0.0019896597187383184
669	0.002473556456784172	0.0200192148839064	-0.00284694962129901
670	0.0014266816233408234	0.02214583761768606	-0.004532200786516942
671	0.0015351468861618156	-0.026268235166210987	-0.002752747987310153
672	0.005526851424719924	-0.006554551652303091	-0.0005256872909545091
673	-0.0006880519047501371	-0.026947927259428392	0.0007692707017517965
674	-0.0057209196036314604	0.004822426034995851	0.00045368693657261543
675	0.011459752351008181	-0.004766439022947009	0.00014690529102843683
676	0.0049258769543888605	-0.008056749935271845	0.0018576934403477655
677	0.0057081205647148935	0.01543960533325476	0.0032069721255980335
678	0.01481134280007569	0.02593846043903046	0.00608554238517408
679	0.007871969760076454	0.007150565075641593	0.007913364889292488
680	0.000666785953038377	-0.009014858513604389	0.007680667293861529
681	0.009669046100285015	-0.0015094189702996885	0.004923636193020178
682	0.013005021137078453	-0.00844569721781106	0.004770563574412448
683	-0.004862382961092544	-0.034899943083601725	0.004969341769938247
684	-0.002507758308730691	-0.004686115919692957	0.0031771144238602806
685	-0.0032021373444062764	0.0015421377708808865	0.0022055709611056187
686	-0.007352833253251272	0.00016496946571419946	0.004941564559822701
687	-0.012554217641912425	0.00870670964830454	0.005220925257234812
688	-0.015687759171351012	-0.004714751310559967	0.004475700098573692
689	-0.01604453546780232	0.020653918875109478	0.0022638257260647427
690	-0.010483593578133455	0.009141947298527799	0.0018140372729048863
691	-0.015995451912932605	-0.003495986926776457	0.0012298621355186258
692	-0.0038999632370739826	0.028868146055472898	0.0038528830813794835
693	0.008808052050329774	0.019455455436330565	0.0049652876033897545
694	0.0002634156198927755	-0.007258647956212536	0.005872005577910355
695	0.0008367463076580622	-0.02311445611408355	0.0057773930311641455
696	0.0033885693317822468	-0.006712902978860801	0.0055625129390170745
697	0.009915916675921052	-0.019465491120144084	0.004951684646700709
698	0.006475973229087363	0.0029006127053133428	0.0006870747634689766
699	0.006053310710378783	-0.0037473272382948647	0.0008877168242661226
700	0.01232962806772871	0.008180301101646453	-0.0017701976417400943
701	0.009664772721613472	0.00047283005432699303	0.0033732820485298616
702	0.0017668991302447852	0.0046601181083407855	0.005794316234260847
703	-0.0023799615533162243	0.01031478421357425	0.008560840123562011
704	-0.004990482870676671	-0.006124034423115902	0.006625067043841615
705	-0.003404066067742139	-0.040116470819990986	0.006833077602282429
706	-0.0010636013736950644	-0.028611435113212978	0.0037495357700052627
707	-0.0015541149906912162	-0.016128018753850393	0.0033424278429783154
708	-0.010639997473649415	-0.019106337830777247	0.0065249869734416745
709	0.0012520872068796356	-0.004039416924716112	0.006732012346495383
710	0.004183239867372563	-0.002873454316668583	0.006843466226986309
711	0.00044501824381867547	-0.0021291940443318074	0.01299472736457899
712	0.001165482235942	0.010045566072614377	0.013213095581543322
713	-0.0022892458248150536	0.02672796882271393	0.014623670459229505
714	-0.005563627655864028	-0.003772830010782305	0.016176232268922973
715	0.0031661020425055317	0.002004515480043231	0.01838058058365027
716	0.00018134658283190192	-0.00030243680862455577	0.013922010014353345
717	0.003943664667919008	0.0037863523086689417	0.008749370276614784
718	0.0003797218231905476	-0.0023282274876916267	0.005739627888967764
719	0.005939010584359935	-0.024627733850935914	0.001009823998830163
720	0.0017007224587653126	-0.013653470186197454	0.006326679592200879
721	0.0007457299567253873	-0.020574065222543986	0.006876027842859887
722	-0.0018564988500779063	-0.010285361860544948	0.00817348515502865
723	-0.0029918813430154364	0.009306521464394646	0.008650653142831408
724	0.00465094281074602	-0.018169050848425822	0.008265073397056642
725	0.0019677817511756825	-0.012745349888941443	0.00510215492787797
726	0.004501071663390098	-0.004696888867213805	0.003754496677381736
727	0.009181087688793754	-0.007869630723437675	0.004171565522373728
728	0.008529102969714607	-0.004857041395156109	0.007294243249367437
729	-0.0009436466939047643	0.025083443878839012	0.00781176035736081
730	0.0023471179092251653	-0.015101706732676107	0.009745024308357386
731	0.0023043214547530094	0.008179037360357182	0.012098111598461768
732	0.005023436700024832	0.002714260097251355	0.01019607853207079
733	0.0014190339533427078	-0.0068169365867228725	0.008315236549248324
734	0.00438873854962893	-0.031186901720957724	0.0038765121156369648
735	0.0032423528566943994	-0.01719060006372365	0.00533542593198486
736	0.0013052178705632864	-0.03276229556433325	0.006722649626252213
737	-0.0023259863964902607	0.013834384235492617	0.010122880522505333
738	-0.00033443746410769177	-0.014151426447928816	0.007270196613275948
739	-0.0057953267988144945	-0.0028033009240264212	0.0036132823286152966
740	-0.002889414127298203	-0.004084017711506563	0.005572080438890815
741	-0.0037733595226547055	0.005518284446082425	0.004111872630443401
742	-0.0011998039658760655	-0.004477524283543047	0.004782645777276501
743	0.0003993193664031387	-0.009328621139488043	0.007807689481330765
744	-0.0018295884876700225	-0.003960083531206514	0.0048118900586905395
745	0.002364662679218035	-0.009783798187614129	0.004954910953667254
746	0.0009982949210712677	-0.005354589387605666	0.0048974425865842336
747	-0.0020942308987706767	-0.00932801508035579	0.009240931106388349
748	-0.0023795897937765372	0.0006793190643911168	0.006483536770491719
749	0.0036625971192365348	-0.008699904854771082	0.00854214924494238
750	0.008316790933373269	-0.019543355653185275	0.013225068851453867
751	0.008710555923436447	0.02444485359860354	0.00511891705787701
752	0.011136244419743972	-0.007457001449343128	0.0008016718811605242
753	0.007004280659672982	0.013566177641360472	0.001195266189615568
754	0.0024666619897616496	0.01326908824878978	0.012745563612328582
755	-0.003223040411179131	-0.021987150270828235	0.008437201807643322
756	0.0007973005631936677	0.013142110190202718	0.012501357507345573
757	0.0021928173327714104	-0.010806337132467196	0.014401560306676393
758	8.891092016461246e-05	-0.0062914016673571065	0.01595722760831563
759	-0.00223892756093396	-0.029652087959390692	0.010704408467467938
760	0.004250181722697507	-0.017030751992216632	0.01214789173093074
761	0.009087136964251466	0.005305581495395672	0.01462536315411764
762	0.008032973185489858	0.010217083723613919	0.009779793960687441
763	-0.0012115001906206893	-0.01004873297644086	0.012767556855346354
764	-0.009041991754382046	0.00991986224338369	0.017728827111560982
765	-0.015859278014927713	0.006225052108629227	0.01089423630827428
766	0.0009483751009434624	-0.0072316212199314295	0.012676550982488368
767	0.003905119769655313	0.006439921418294141	0.013464916595856613
768	0.003470296817503121	-0.0009465047007144222	0.010778833225142212
769	0.007368856639412402	0.027455356701747126	0.0075655060832477364
770	0.016038548025202517	0.00019207505731734433	0.00717403221487363
771	0.004071717303449527	-0.022684382015718367	0.00751993159083996
772	-0.0023737317923940788	0.007424705260396126	0.005704212605198928
773	0.008018552063848812	0.00637865835058543	0.005248844925267208
774	0.002279967434065583	-0.0017564334759311666	0.0072456995681104315
775	-0.0009883882369142198	-0.01130681247753047	0.01440485771301538
776	0.00425569549950759	-0.005498397138860113	0.014768362768928671
777	0.008050900834368923	-0.019002554890504404	0.015336795649273125
778	0.006165487854233945	0.008647257151667767	0.0063289582166157375
779	0.002102074221379865	0.0013053027960194918	0.012308631487360848
780	0.0025162927891094625	-0.008436683568093184	0.005088719847481355
781	-0.0005688181361496712	-0.0007507063244591341	0.004535033839394608
782	-0.00032287225167719653	-0.008849415008765993	-0.0011158628299175275
783	0.02145847942047465	0.0038738278607103006	0.00017241120898011178
784	0.0023044336219290693	0.011829555521237402	0.0032576947920438326
785	0.00802439559363102	-0.0045696945221082	0.0029708337814380635
786	-0.004367511209692373	-0.009615820627521584	0.002407330546006559
787	0.012216995877392157	0.018995266172699986	0.006312989493924506
788	0.011321415819342637	0.012107543495451737	0.012824536441379448
789	0.0031623556574950228	-0.036840738845939615	0.005061454209226795
790	0.012374426206629848	0.0203958239150558	0.007707979733588054
791	0.011724655514839276	-0.007036223276069103	0.0025288254681228167
792	0.0074412387279260365	0.01096736684445709	0.0007148753313808475
793	0.005069939981914163	-0.01862403596013447	-0.0027401560406232453
794	0.0006516109163521	-0.02789623623426986	-0.0011091238882905072
795	0.007625062552725561	-0.01601824101437583	0.0005982286301147428
796	0.0019418847301465275	-0.04246320036094294	0.0010181484978738227
797	-0.0019258704157762022	0.007872721532758694	0.0023848249662422297
798	-0.006933158534780317	0.012316797055292043	0.004282675206810799
799	-0.007056297642401247	0.012331085278313518	-0.0017858676931050785
800	0.0015319349199033145	-0.02033306737744303	-0.001675606023958426
801	-0.003984191905407334	-0.008009920201472651	-0.0015500444234932574
802	0.005565665889726872	-0.02166356741852965	-0.0014859695372243307
803	0.0011879337366881774	-0.03957621536028029	-0.0016342747178280715
804	-0.0022560781932732935	-0.009151575722093422	-0.0021340503161329455
805	-0.008264214697395232	-0.004434568011731861	-0.0031282709985253837
806	0.0081309797841283	0.01815948593147757	-0.0027562687030774215
807	-0.007924229312404676	-0.004833666170534441	0.0003848396285744157
808	-0.003440721714292583	-0.014956193370770532	0.004248227978807685
809	0.005910297939949332	-0.004030360932622853	0.0029920426816461556
810	0.011936893001213075	-0.0075191896114773	0.004769314130976006
811	0.010623282955568933	-0.0035978912901851955	0.006366255754012531
812	0.0022456910413807905	0.0049673080583755025	0.006734442448185043
813	0.004051957946173115	-0.0029063775480113294	0.005740414239123991
814	0.004699198972104279	0.011898697123225534	0.008534562963203556
815	0.005759364223221769	0.011352672659098421	0.007336873183944081
816	0.007406117892000503	0.006465981098727276	0.00975759789826966
817	0.007951000739111992	-0.02559666856096137	0.013186674863761572
818	0.006073481547300446	-0.014830746829846945	0.009993610534119677
819	0.003990908330687605	-0.007719068517677527	0.011009662930989986
820	0.003907495242236815	0.007064644912520951	0.010823650354049112
821	0.006024218512311058	0.013952676769499168	0.009874578009963483
822	0.005749816601186328	0.014401708818337512	0.012968740817079232
823	-0.008388869307080457	-0.0076160760647344455	0.01076364206533172
824	0.00017906697263478963	-0.008572970767146535	0.01101916323444173
825	0.0045596324160128675	-0.010985530538518995	0.004712624342532086
826	0.00026775297969233074	0.0009911678016926743	0.005563869992395376
827	0.003319620709089883	-0.013159616466563887	0.0017126934629902624
828	-0.004849291862435457	0.025657800537880554	0.003290340090301049
829	0.0023151631975594075	-0.013781080806685834	0.004063195318753754
830	0.003823400645939026	-0.015178870179788653	0.004237359719786277
831	0.006780256199961441	0.01329531767460318	0.004162839320590054
832	0.0024141273006745233	0.016632601289848906	0.0064856604077286805
833	-0.0007095240994710976	-0.023550756403124627	0.004451468727279239
834	-0.0005532637283667231	-0.010237773845760289	0.0047205008501931735
835	0.0025248484910476206	-0.011113352503648968	0.004517369541539787
836	-0.008987720990968543	-0.028476061513715522	0.003914120757951057
837	-0.002835876553052282	-0.030813027001407416	0.005583410519440707
838	0.000997942965878897	-0.02747031932321448	0.005188704644100884
839	-0.0007164538192522326	-0.02379272190517839	0.005041937782154488
840	0.0017302808050284992	-0.024938315382804912	0.004998092717383674
841	0.009748897156919647	-0.011329087802732157	0.003331853644277559
842	0.0037088063076270864	0.024780857818026133	0.002599780573153827
843	0.001636791267438631	-0.015831419622532192	0.0026342488490755096
844	9.884929811368806e-05	-0.00523582710268593	0.0012383999458546163
845	-0.0052874576238155875	0.01695186765346765	0.0018247339366739158
846	0.00461786774237058	-0.0026125588429489876	0.001343226448215982
847	-0.011644623489372593	-0.029025268838285618	0.0019071679697837815
848	0.002433732373367604	-0.006862617657364218	0.0017392381299082616
849	3.838950327286669e-05	0.0021540016470560338	0.0036259745543020007
850	-0.003710577777988758	0.008198393084974626	0.0027517719089095822
851	0.004311546827477804	0.005922629784368375	0.004415814466318503
852	0.002742579689577219	-0.007282254633973331	0.005998854112995575
853	-0.0035754404606671403	-0.015220719026907694	0.006211184433143687
854	0.0002480229773403281	0.02161552471865507	0.0052648605785927905
855	0.0014042580566332858	-0.00714324655080965	0.004612168131457305
856	0.011502313597123701	-0.02563711370939871	0.004584469982229861
857	0.008201827093728731	0.025605195897174804	0.0019136775028194032
858	-0.006988396151286252	0.0004788914527774999	0.001903221601778283
859	-0.010012366796761804	-0.015258787179371906	0.0003902574107226724
860	-0.004301191478807414	-0.003548095678977559	0.0011692007708732485
861	-0.0010370600420820317	0.019117395315637012	0.0011998156450016785
862	-0.0006603693417490879	0.0037706348385735953	-6.187889863225587e-05
863	-0.0062389662884685115	0.005815987734909829	-0.0003943243327869612
864	-0.0038538655557229023	0.014992413252401582	0.002004990328906473
865	-0.006465270760753008	0.01627772247314386	0.0023501274916798084
866	-0.0004941412401347897	0.031959156786734964	0.001623248189225116
867	0.00038093442043931074	-0.013967009539038046	0.0027736944426642934
868	-0.001970393542957578	-0.04098876334227677	-0.0009090229478036344
869	-0.002073823579219237	-0.02577872928024356	-0.0004497114244298049
870	-0.003465604795630426	-0.016666119929141448	0.000722383310159164
871	0.0018086754170299215	-0.022077143147265617	-0.0003309599096756106
872	-0.001331344017954703	-0.012630566555006583	-0.0017517788865474594
873	-0.00336049064543231	0.011668487184723724	-0.0006981356382493914
874	0.0020526479948494505	0.0006476440342813609	-0.0005775073015916933
875	-0.003161853803597637	-0.009785079988913988	0.00029059295606759315
876	0.003173043634964686	0.005981276380710587	0.0021275328926739444
877	-0.0026896238366274122	-0.019048754864962263	0.0021814890409701444
878	-0.005678401662554569	0.015259678981259673	0.003478499766339272
879	0.0009390863891244401	0.00738589576408631	0.006236964051592769
880	-0.0025802637729490053	0.001702216666767794	0.004132600917140771
881	-0.0006126228588883456	-0.015995327061959635	0.00327750787054533
882	0.00048555444892139075	0.005355836869010323	0.00185253619882158
883	0.005646619451377678	-0.018536349494903757	0.0014928730862775663
884	0.008734695313675819	-0.006178637828573058	0.003688820540776022
885	-0.0009502850490847774	-0.017614104182427575	0.0034883066836371916
886	0.0015765154816823892	0.017561080837995152	0.0028617696390218945
887	0.003196725226086448	-0.012505323411838966	0.006503881916712173
888	0.0035190364497199094	0.007267413349667896	0.004095935445326859
889	-0.0011713051181422298	-0.022761959910376748	0.0035371299645571615
890	-0.007246336132566341	0.008670605109467128	0.001768318989556872
891	-0.0056685747225783695	0.0067823517489905205	0.0011516951150818946
892	-0.006787282982126371	-0.0024517807578138726	0.0004209574861169543
893	-0.006960871786020395	0.004587300730214404	0.0022331980479494994
894	-0.006086334018259418	-0.0019982315128888204	-0.0008745208220795066
895	-0.006820063779558353	-0.008057993009602131	0.0018130627576511125
896	-0.003976372897865677	-0.008292909059898709	0.002555959854519108
897	-0.00402799559011471	0.001226219361057311	0.004237764688840044
898	-0.00294785479732214	0.0006483201968307695	0.0013246293181952001
899	0.002450731273361545	0.004027498137683583	-0.002339324833201749
900	-0.003906461359989416	0.002106343914963658	-0.0007640885258038649
901	-0.0021237540237153845	-0.011291820127936168	0.0009811769333880622
902	-0.001585641930689396	-0.019662854066185818	-0.0029942163335832037
903	-0.0045773984050496135	-0.008315467487587004	-0.0013619600248811453
904	5.6992081653253236e-05	-0.009680081958940994	-0.0015330966151705654
905	0.007191974588830836	0.006729443976101464	-0.0007809764099021438
906	0.002698650251017622	-0.00023724588761444762	0.00015336386705282266
907	0.004772569475260847	-0.024297857913610815	-0.00036470126261602055
908	0.001457458881439015	0.006232294987532347	0.001571384591162172
909	0.002325574791954544	0.0006372537259901035	0.0018931275910811472
910	0.005762258849421364	-0.0046058522337734656	0.0020012502454847527
911	0.005600059394898153	-0.01072165606682585	0.003483940478959755
912	0.0032445194361605816	-0.005094332265427548	0.005888119064094788
913	0.005149160161533791	0.005677493043878403	0.005804060998434434
914	0.0032945473894694832	0.002142544546681297	0.00462518254689848
915	0.004346678904581338	-0.027535610322844673	0.0005615403678318359
916	0.0040893805768671306	-0.019005176687602446	0.00026279483283503813
917	0.004733950186591224	-0.001398849300257262	-0.003281168976644832
918	0.0032119915661258675	0.0006358837127483229	-0.0010780620138586767
919	0.0012364165889308927	0.009133551294939068	-0.0003419171159349064
920	0.003162499157098378	-0.0012745757383866524	-0.0002499885886989555
921	0.0029975853689736547	0.018455639424851983	0.0002773811311647664
922	0.0056834973857050036	0.0320071360080109	-0.00021937061965137685
923	0.005933351631489995	0.031802815526693194	0.0026193176399158225
924	0.0017280474769164125	0.02089253484279814	0.00952958097308857
925	-3.82400657844915e-05	-0.0024084473216441048	0.005280387975849217
926	0.004558402232198058	-0.012481291681625997	0.009528841968006147
927	0.0029219528309399542	-0.006824126465425779	0.0015849957541139116
928	0.00035966397954363314	0.0027766439740378166	0.0006248342564473949
929	-9.006375646569264e-05	-0.018788121377360908	0.0015197453292357986
930	-0.0027645380163203634	0.02858123039309186	0.0020092366846405554
931	-0.0006510855518719852	0.019216773363581182	0.001687121650418742
932	-0.001520892569413845	-0.030861847373249034	3.255533480451265e-05
933	-0.0032082361804107637	-0.021928111533162882	0.0030206485942916392
934	0.0002560758296626664	-0.011829712036704739	0.000560241596082138
935	0.0034176322062246228	-0.012969149865679565	0.005049351000378388
936	0.003943042536792261	-0.006995845362646867	-0.0021837343706181847
937	0.004113803767857067	-0.016998029346599712	-0.00203074376287609
938	-0.005305949595752665	0.0008213198890573564	0.002921577798888262
939	0.001247543838993922	-0.017249413246420535	0.008564879939514655
940	0.0004026686901206576	-0.001482014034045804	0.006997540412368658
941	0.0009679430238048884	0.018857623530364458	0.007331521759383253
942	-0.0027828100976284285	0.013907371471082033	0.009356415552076627
943	-0.006148767258447516	0.0030174222521561073	0.010047889349064148
944	-0.008831383237456414	-0.018097239528850784	0.010726221559105626
945	-0.004289502259504546	0.024168957411864776	0.0029854941094563203
946	-0.0007741170578082369	0.01652713586198549	-0.006289569829054409
947	0.0013576673454428092	-0.006346440997952603	0.00248848913194398
948	0.0006996353355304626	0.012442927875359474	-0.0026570695474419934
949	-0.00120187639468944	-0.019598775253718025	-2.5652118668321837e-05
950	4.260117823559487e-05	-0.001288876144980607	0.00132217674038935
951	-0.004937558313722645	-0.003643382602633206	0.0029236761367050024
952	-0.011814083366511505	-0.006568105311378413	0.003274173338603584
953	-0.008578041168248843	-0.0012441424604391074	0.007588060810852137
954	-0.00837552580054689	-0.02069153726696988	0.011126705300287545
955	-0.0008548110238997212	0.01679631992262104	0.008121075693744756
956	0.003935547172109921	-0.03687957131306902	0.001266609628815898
957	-0.0055610696401456544	-0.009460393177626356	-0.0015480907768123384
958	0.0019561513831568753	-0.006401269197845401	-0.0005100150522681151
959	0.0035904860740528515	-0.013362610284603806	-0.0019447203899791879
960	0.001587838630351648	0.0007347560508116622	0.0015671254352267105
961	0.0036104070687972036	0.003770130453771737	-0.007246359975122792
962	-0.0019921760549806936	0.0017558148969508709	0.0003520523443823998
963	-0.0019480565871159285	0.006111413486864802	-0.002704303191639351
964	-0.000539060955826214	-0.00044098559361416094	0.0012188951024202038
965	0.0006410055581823646	-0.006752542899649793	-1.875313113657213e-05
966	-0.008632382144976337	-0.01144496249044627	-0.0024517234557860515
967	0.0034479991423084473	-0.022224799235589635	0.0010948606084871411
968	-0.00029660396390051875	0.010495525702292579	0.006009769892200275
969	-0.0004871275004781543	-0.0015871437410113947	-0.00089733988164709
970	-0.004718804336046708	0.016465169424762886	0.00010869677499818751
971	-0.006727924192945867	-0.009206824019330427	0.0030820630379821763
972	-1.6170225808342324e-05	0.0012886066605687376	0.0030869294508270844
973	0.00500775067989118	-0.0036929673179771664	0.01088943636083592
974	0.003916774064741932	0.006203995824782406	0.001004676453291874
975	-0.0028824724071629384	-0.02590908870889189	-0.0029347817862539053
976	-0.0026080644004211964	0.006006629473457784	-0.00443699607759694
977	-0.004950633416806278	-0.013671074557349875	-0.00519917341308223
978	-0.017451972275263232	-0.001103078527051605	-0.009658944703687028
979	-0.0028939510235241822	-0.013675492259482433	-0.009879568338256553
980	0.006932865242167842	0.0042030631597677484	-0.004634219975055172
981	0.0032835922938540467	-0.0005647042068160427	0.0010319835166492635
982	0.007688334658526488	0.0019335362166175976	0.011497922973128266
983	-0.0030904689186535923	-0.013392704553416384	0.007138406773982207
984	0.010282813724176552	-0.01787627487570216	0.0060432516619496135
985	-0.004155067118741186	-0.009762047790857396	0.0018060576939618253
986	-0.002131800191933816	0.005204866916719174	0.005871295753727943
987	-0.003821119572486751	-0.002125072828391247	0.004372070264188817
988	-0.004602598767794685	-0.0392561497516482	0.006550874430817856
989	0.00655715413293755	-0.009623327093729856	0.0026752529305736146
990	-0.012677832877270138	-0.014723162968084496	0.005482112990800969
991	-0.007885500799694849	-0.013951941381059336	0.006606417194920022
992	-0.0030264132786603027	-0.025707450191335596	0.004258503398930004
993	0.0016940290022515812	0.01577036289023845	0.006846255718379107
994	0.0012053183526558823	0.018185540496034224	0.0055703618016230425
995	0.005402968674254867	0.014222273923785451	0.006151697577032168
996	0.0007078731383555034	0.00511331258700096	0.00585838382246403
997	-0.004838306478294185	0.012155372649334056	0.003398249577425911
998	-0.008518655719082835	-0.003238452341210684	0.0028092850659713437
999	-0.007495809404103454	-0.004960234926838475	0.005379238656512833
1000	-0.010918664164112916	-0.012918742529919567	0.0038213306105099668
1001	-0.010025557726555947	0.0066141780768025175	0.005666716969730407
1002	-0.01047477153675785	-0.0003122670769399407	0.0029763724877858713
1003	-0.004048498187274921	0.011225439966600817	0.0013893070540310808
1004	-0.0004068200911722254	0.0006525745956296645	0.003501161164561105
1005	0.0010387593567753154	-0.008216618876084186	0.006128680999786423
1006	-0.0009757458854445359	-0.00033255516901270574	0.003435119592535983
1007	0.004969729938783064	-0.009583989072895068	0.0006823375482725811
1008	0.007301835547263523	0.012897922271096146	0.002785067642891325
1009	0.0018760526324216016	-0.00011797170897334414	0.0038762014737815423
1010	-0.001657264011742631	-0.008868223337295653	0.003971854429238281
1011	-0.004799804996841197	0.012470977603135735	0.0028651926006299034
1012	-0.0006020029059546903	0.013057706616389154	0.004626144964977849
1013	0.0011203841550755486	-0.011006867466893923	0.0037539828875099153
1014	-0.0019594304138917467	-0.02062028129996611	0.0032965196480787525
1015	0.0043970153269787685	0.016818114951832008	0.0005574627642107807
1016	0.0014432087503775904	-0.018980827600323918	0.0006581552762881202
1017	-0.0013731373057135846	-0.01140470994701103	-0.0011166357222339952
1018	0.0025589418806077372	-0.022792535431956133	0.0007142566238358751
1019	0.004760643368782343	0.00017160825044129006	0.0009485830677357893
1020	0.0055543835518398485	0.005359441441017361	0.0008728499550996302
1021	0.008143585228625847	-0.008375632131832433	0.0007998663803292277
1022	0.0032931816887542564	4.317184323972007e-05	0.0014510156217739422
1023	0.0032371606621387837	0.0024872806466344015	0.00016975177885101585
1024	0.002138928286431242	-0.0005575682119343187	0.0019933525570934307
1025	0.008185159657003609	0.0025455648591907448	0.0022428209596851217
1026	0.0022165683711653067	-0.015946387328030616	0.00026833753233015305
1027	0.0022427754757900842	-0.02736969788041194	0.0014205345773418674
1028	0.006201129828579627	-0.014191321408768255	0.0009239927224739656
1029	0.01487144738900849	-0.018906470922354614	0.004653962482663416
1030	0.0025764870355989332	-0.02317873030357152	0.005144186035306853
1031	0.009186042863508818	-0.00933294679082148	0.0024810559894620056
1032	0.006325722026532941	-0.01370216438106452	-0.00187447080390352
1033	0.001520204426678734	0.01429612513079267	-0.006068955540902843
1034	-0.0067138530607739125	0.0038042509801581776	-0.005580820598173629
1035	0.0007819272644431592	-0.018260115613700455	-0.002978667041100457
1036	-4.2146816136665044e-05	-0.007977792368773867	0.0020247937976755896
1037	-0.010150350894838662	-0.014575111376016405	0.006402546276875348
1038	-0.0034032392018560785	-0.0034015507623851365	0.0021650162240568383
1039	0.00304613151116319	0.0009748908025246326	0.0078557266185386
1040	-0.0014440797875275666	-0.02568162452909917	0.0017411196733678152
1041	-0.005115028788154471	-0.011534354153687545	0.004764018778177168
1042	-0.005718862954045496	0.013228093820127365	0.005241250774506582
1043	-0.008648174618704624	0.007399948673047378	0.006095866404953098
1044	-0.004480398256254275	-0.020896505787217863	0.00978810672648385
1045	0.0009309745619718269	0.005276149280124884	0.0036970146729317574
1046	0.002242628343504149	-0.001560873740953143	0.0023525643018062984
1047	0.004327532343742443	0.007138070722908808	0.005028299510661796
1048	0.0015004602925904368	0.016453188941980872	0.00468482367321922
1049	-0.0006836191381204479	0.008950081168312083	0.014089107200710126
1050	-0.0013151994024201787	0.016766246657974528	0.010598492346118964
1051	-0.005722240384811975	-0.030378789136030857	0.006086627724272271
1052	-0.008190259330078654	0.02162856347847036	0.004949820895880169
1053	-0.006839464750978424	-0.002169737451584136	0.005675311377773509
1054	-0.012944719465963397	-0.010123465918071726	0.0056467901341644795
1055	-0.01121933015109072	0.00605642685515451	0.005421825572677007
1056	-0.0018727438146216545	-0.0015344283339104193	0.007962626041246576
1057	0.002783801937992085	0.009835750504668166	0.0055486598303362755
1058	0.00409625170703726	0.003907450917800748	0.0034147460219270728
1059	0.00172884752572608	-0.013676928146228291	-0.002057489711702334
1060	0.0026036492592215995	-0.020266076516769583	0.00027152769130072297
1061	-0.004004631314760273	-0.005359090409961026	-0.0008550291778172336
1062	-0.00439078204475077	-0.014377414068864296	-0.0002341529873982967
1063	0.0003856432005409937	-0.0005730095840827633	-0.0077757789139642035
1064	-0.00022827282329541227	-0.010813095245704986	-0.003507032880146688
1065	0.0021368497848096245	0.018929138412764057	-0.004725518506185654
1066	0.0008616343698095977	0.0015960975973265796	-0.008061151732798488
1067	0.0018066705586052747	-0.009915045103838878	-0.005208375609595643
1068	-0.0004448202205898026	-0.025311790831869206	-0.0026339052979230827
1069	0.0037195421172422126	0.00964394212059657	0.0006527216947911077
1070	-0.0017510678948002025	-0.005861579239380176	0.0010743133497701806
1071	-0.008130136052825844	0.007471829133645374	-0.0005613203743990154
1072	-0.00764860630030844	-0.017053093460168353	-5.538154863176075e-05
1073	-0.004706704086807162	-0.022334831347418566	0.010826873080823482
1074	-0.00035846859478686627	-0.018194951321649798	0.00827606636002059
1075	-0.0023747622462761903	0.0004693853212498402	0.011159316050958417
1076	-0.00565160577271015	-0.008212541626464799	0.010540518022989278
1077	-0.003591384470063951	-0.004040840574618641	0.012934143326831654
1078	-0.011873841557785002	-0.0016907196039295793	0.01267127685873087
1079	-0.004962407280313343	-0.02453063227363548	0.015458273714283755
1080	-0.003379562243603105	0.01652001781780943	0.00685765335725674
1081	0.0019574721151554043	0.0067553442942050275	0.00362996741766671
1082	0.005231094128661017	-0.0041021320229673655	0.00664102693363474
1083	0.0034586001196319563	-0.0037634043328905143	0.0012138134067434224
1084	0.0019977299430018066	0.013475482482389037	-0.0020988984184282626
1085	0.0009234955325226153	0.011526107321382536	-0.0006400789874741368
1086	0.0026772313819552127	0.02231677819297481	-0.004894590680947778
1087	-4.504040310435837e-05	0.005082983499200474	-0.003242401339886144
1088	0.004936968916083327	-0.020060457620947356	-0.00279503838001695
1089	0.0031672784426207807	0.01019526948174537	-0.002036358345600749
1090	0.006080615442290502	-0.001522458502278248	-0.0022862110904486753
1091	0.0003550973260321882	0.014192891483128339	-0.003685996445571213
1092	0.008408120776487405	0.015127272081021142	0.001941863184155325
1093	0.013115306272160041	-0.005239512827552651	-0.0014508476722652607
1094	0.010105257067700787	-0.0019962075499947917	0.002508182057240918
1095	0.007804725236746977	0.01945228564129274	0.004805841729788932
1096	0.009522399541276125	0.012307431692651256	0.013092908927810976
1097	0.008197350384733801	0.0097786850019068	0.015802919092941667
1098	0.00882602049775166	-0.01103431482489055	0.011610395079228229
1099	0.007270298228787534	-0.0164377791511535	0.006051761943121154
1100	0.005429841071946693	-0.014643042612142654	-0.0005368273349380917
1101	-0.0019024522885375977	0.004344036150502148	0.002395900137542313
1102	0.0032878065094750705	-0.0100221268792936	0.002877389948170185
1103	0.0024554960924471144	-0.015098566502963953	0.0037908409134834635
1104	-0.0001666857830873548	0.010503885196214174	0.00029498279242077966
1105	-0.0004651192912765818	-0.002110945023383666	0.0018211891844650456
1106	0.0014583824674937853	0.019496810814361373	-0.001749596095031169
1107	-0.005222817933147459	0.0009956081442065137	-0.00483086290754491
1108	-0.009969239505056519	0.019783739702559935	-0.0032285336607839605
1109	-0.0032188381101153902	0.011975684236563382	-0.004048591209941312
1110	-0.00012145065589126415	-0.030768510141184098	-0.0011914722434365694
1111	0.0011128789737427916	0.004541590341510044	-0.003016278410069184
1112	0.0027651533026930753	0.0004471157761686646	0.0006692027693729658
1113	-0.0062837856459901165	-0.004589699513387798	0.009326988830591229
1114	-0.006816160381894	-0.010299746226609596	0.0074655319670328
1115	-0.008843313151731124	-0.01659932474621868	0.004004935156384153
1116	-0.004328383365977825	-0.010203456681736056	0.005383192780570319
1117	-0.007175729474784834	-0.011248498547132484	0.004496072282924115
1118	-0.006321358063403007	-0.02366142567037708	0.00792614786876946
1119	-0.01019866542730457	-0.017356870603555244	0.004366109331706931
1120	-0.006694323809076516	-1.643576398268915e-05	0.0024996618734440955
1121	-0.002723547474694149	-0.008122886404743623	0.0019688067059568694
1122	-0.003233974619598777	0.007416021968826484	0.00628420948808734
1123	-0.005368906142446749	-0.015203622431762445	0.00530566796814823
1124	-0.006537351922208452	-0.028680485907879354	0.004879694133379809
1125	-0.0027165558990243804	-0.04170566292061323	0.0018357316104789675
1126	-0.004668471021379333	0.007254059801472493	0.0010885256377725643
1127	-0.004565076885417542	-0.029762229616021617	-0.0006896626864856667
1128	-0.0033360516917027754	0.0007029046918848279	0.0011901304501744897
1129	-0.0064909050004684325	-0.01157050340782955	-0.00179913173848692
1130	-0.004855751189920486	-0.007792576297037597	0.001034138849083435
1131	-0.006560967406019742	0.006230992183793299	0.0012352819498169913
1132	0.002717417980733861	-0.018307317899468795	0.0005172861049607433
1133	-0.0015843258760494885	-0.009667317782315842	-1.8457431747604183e-05
1134	-0.002891525194156465	-0.002058125349595089	0.0003204430833125903
1135	-0.0018999791014495412	0.008234828747439998	-0.003984023338489737
1136	0.0032996250918121747	0.004686114375348731	0.0018337447732744959
1137	0.005674984673319904	-0.011673991761653532	0.004537540558321699
1138	0.0021685937895158046	-0.008160277499915047	0.008164644357894178
1139	-0.005565432611795516	-0.019263826601901114	0.012791368254496645
1140	0.0022355074955954027	-0.011973615823820914	0.010771564359668992
1141	-0.0017543219594460258	-0.012891367091423588	0.015271439214595962
1142	-0.0030072794465070313	-0.019638935782727632	0.01083611765177941
1143	-0.0034834206897588448	-0.0011333730021137385	0.005361930264886582
1144	0.0038903571093856317	0.009808427617517452	0.0020105108086092495
1145	0.0011521556267260038	-0.029508685675365166	-0.0025642296583386
1146	0.0008346045375355296	-0.022171922290738465	0.000236563508093337
1147	-0.0028174909621422662	-0.006784556218732673	-0.0018338688603809152
1148	-0.0020571291836191117	-0.012772181451784971	0.00136917192290616
1149	-0.005441804831217104	0.006013303879110461	0.0034105361165780892
1150	0.0024875298215310047	0.00543264366686715	0.005752814926502265
1151	0.005601287955726064	0.010265440199429984	0.009103502375027966
1152	0.0076977620925183276	-0.01679332379768304	0.00274138268397948
1153	0.009320475636757228	-0.017278693834155374	0.0017542923073390019
1154	0.010198101924110177	0.00821407526400445	-0.002223755230516558
1155	0.007134139654197762	-0.006095835884098659	0.005776160160706149
1156	0.0027252879278668093	0.004760217788344468	0.008111380611166492
1157	0.004872661011640475	-0.0072136716783560905	0.008219665078755403
1158	-0.0017477589690623047	-0.007580858853161789	0.004713316638752817
1159	0.0060045639135055204	0.018494719755346025	0.005932784724730374
1160	0.00578353101024035	-0.021915194516059132	0.007184449036096564
1161	0.00032234343835320215	-0.019452895887041844	0.006073437603425184
1162	-0.004890509032911513	-0.0023906612055961483	0.007005822302224659
1163	-0.008918258206511234	0.001677880526971774	0.007018944211555591
1164	0.0016761480882308633	-0.021096308847728153	0.006985942545710972
1165	0.0020771656539338213	-0.005860865481531204	0.003748036988162685
1166	0.0024133152353694723	-0.01419192303611809	-0.0007225530131790331
1167	0.0038014468738390922	-0.021812278491213616	0.0037708102887615003
1168	0.0058478668797178005	-0.014061404070259385	0.006554660915198771
1169	0.007341666159836766	4.080114243077901e-05	0.008054002021449276
1170	0.010952668110609732	0.005907884205113852	0.011510569468124343
1171	0.007449500612409191	-0.006173490445299902	0.012983292376759586
1172	0.007986296451249377	0.009130941883214566	0.009416277934493586
1173	0.006863833958497056	-0.019127622367093783	0.005009824816373971
1174	0.007217402432674352	-0.010669981391481786	0.004952080055440146
1175	-0.003417609135220394	-0.019179788189521277	0.005709834507369366
1176	-0.005494397998187268	-0.028324422509916104	0.0070152854460983835
1177	-0.005562621970215556	0.012340015200398565	0.005860569311071057
1178	-0.006022447279971785	0.0047946872108589125	0.0038008784903389857
1179	-0.0057754631162488974	-0.026103655184350396	0.005335657181770738
1180	-0.01389506261387462	-0.0037448386118913157	0.004226405404719496
1181	-0.00978441280196687	-0.03471525087005763	0.004212620163229347
1182	-0.0014396027545652242	0.008034711454214426	0.004214349169329631
1183	0.00010461920431924102	0.01287968597286926	0.003658372135782028
1184	0.00571779951896699	-0.015294289632822165	0.004097012099815509
1185	5.5690924176303794e-05	0.001329433909379226	0.0028578821944145977
1186	0.004294316404844852	-0.014601886509199597	0.0046277258747799
1187	0.006097346310585452	-0.005644115443275574	0.004206448328004827
1188	0.008649263028062546	-0.01908073680283921	0.004237859529814121
1189	0.005051759963852257	-0.014970545192715484	0.004118093634445792
1190	0.0047415230586646175	0.0012731955562391125	0.0040104026005946015
1191	0.0032643728260540275	-0.027091637608813786	0.004628802294450949
1192	0.008889260990624183	-0.011091297681851795	0.004676226732080912
1193	0.012298370063028068	-0.024384122906874035	0.0050543929785478664
1194	0.0060501572668802545	0.002718891273667902	0.003920469456423886
1195	0.004225842727690556	0.006902021322765413	0.003344900263585183
1196	0.0032567903140110015	-0.009688581910201007	0.0035951148428411193
1197	0.0021938776713331014	-0.0006421185677298489	0.002864388909324021
1198	0.006297282443657758	-0.01182524080555392	0.0033795200879530524
1199	0.006546805114520393	-0.0013632683431930275	0.0046285135468511485
1200	0.00727798804994959	-0.005040775808544327	0.004414403718393603
1201	0.005396106278941729	-0.009529214296693417	0.00494478908589714
1202	0.002027805739595778	-0.019990542495161693	0.005434581777950311
1203	0.0033673155352084037	0.012033002516221934	0.00512270001489246
1204	-0.0014125633395718406	0.0044449202109809564	0.004823000760840878
1205	0.002559711594428142	-0.012192229782598664	0.004541632601043113
1206	-0.0007735419896529483	0.007531773183213151	0.0048186984773289235
1207	-0.003669472713351516	0.02444277307955104	0.005199688078710314
1208	-0.0021618526964829405	0.008888800953870709	0.005506714905712419
1209	-0.00900706087529346	-0.02753254869155391	0.005548946101145337
1210	-0.007049666167395902	-0.012212361213342498	0.0059240706745260895
1211	-0.003828914295503863	-0.013008420192955783	0.005025549492194971
1212	-0.0008073954530629969	0.003472648051179276	0.005826007653938365
1213	0.0007934018104177962	0.01062759082082018	0.005264653567853732
1214	0.006033171270045304	-0.009665372522237852	0.0056381175497810295
1215	0.0019672308881283265	-0.01041476192185659	0.005189453356797257
1216	-0.009880231201225918	0.005353691535511157	0.0055415923512081725
1217	-0.0006144943837759586	-0.0027609302808166455	0.005971524560036965
1218	0.003496495306515593	-0.009318978778451264	0.006452794153413532
1219	0.0015100596300382423	0.001244770974925256	0.006557087176662137
1220	-0.002149391483802076	0.022649974086135866	0.00694414681646229
1221	0.009401282656579236	0.007096247933619869	0.007021051624923742
1222	0.0008290946963041114	-0.004441104001492032	0.006620006609806467
1223	-0.0055556432814375025	-0.0077821023255338715	0.006697554009875933
1224	0.002557393339730785	-0.0028446206594846136	0.007048010645875788
1225	-0.0010749014537061472	0.029168917981831063	0.006551243595810593
1226	-0.0009697798630515927	-0.0057494194470343535	0.00608760866332335
1227	0.005936269684959267	-0.007970149996870315	0.005933167502763165
1228	0.006892595546343746	0.005582429622634691	0.006092515434862784
1229	-0.0012834917404842576	-0.007076783796276788	0.005948997863777728
1230	0.0034089455100212163	-0.005244046259265539	0.007564464487845878
1231	-0.0006357510229327938	-0.018615860564666742	0.00821117343917998
1232	-0.0023073524164185172	0.009949090728067309	0.007854427618862712
1233	0.0015803258271048963	-0.014355547847935426	0.00671464544349082
1234	0.008844194564208532	-0.009823586271638365	0.006828499257335674
1235	0.0018578037880217827	0.02444213984295516	0.006473516901935688
1236	-0.0020690056931371922	-0.022458407672446265	0.006532107673968276
1237	-0.01325253137064163	-0.012509428166439691	0.006529341993657801
1238	2.1919465116655712e-05	-0.025011912785491846	0.006830234195162411
1239	-0.007080408201170432	0.014285303152576208	0.0068374288077458715
1240	-0.007924077706200981	-0.0196356258648553	0.007195961710678337
1241	-0.0051509895341864355	-0.014413090590945298	0.0073413824738251315
1242	-0.001034024301160227	0.01831285066647456	0.009049276837647367
1243	0.0021964869938200927	-0.0025141678881653307	0.008853255330055033
1244	0.002608013573270753	0.024521975057488425	0.008731717246269706
1245	0.0032507553181271086	0.003197904841830131	0.008237379719096903
1246	0.0015379592461069423	-0.007417355692681534	0.008215501618155381
1247	0.0017241473982600422	-0.01753953162076811	0.007915745589929005
1248	-0.0015523614407965325	-0.008952531986428496	0.0073772537411466365
1249	-0.0027260125285954668	-0.00038693811181391476	0.006921129938956939
1250	-0.003986528901636172	-0.028887330013244217	0.0067451369255797766
1251	0.002239479688701115	0.0013353995326650173	0.00679257185764572
1252	0.0006565700131805763	-0.006545752668322058	0.0061543573445120145
1253	-0.0005655920410547524	-0.01056226966962517	0.0065185155686663466
1254	-0.0056291005072143	-0.00048653380089366826	0.006404495463702555
1255	0.0003473694237519125	0.005492917284177701	0.006796426547087546
1256	0.01166625375108698	-0.002637249054775509	0.006835580544276152
1257	0.009247709302298833	-0.0032740135702056844	0.007031161246369244
1258	0.003482836406935497	0.0028214081936035135	0.006991435936174922
1259	0.011691418395836971	0.016401650605456213	0.006135082604426573
1260	-0.0027224019255162935	0.010009090706174782	0.007071955136212392
1261	-0.010074739091575944	0.01966103861056752	0.005534919270723974
1262	-0.0006047140967042307	0.014167771194213755	0.004992795295957116
1263	-0.007875440265496208	1.3575520163224821e-05	0.004916557637650777
1264	-0.0026317010278334493	0.0024028329353188633	0.0049408806253129255
1265	-0.004473720238448872	-0.006870918869584826	0.003956687200522271
1266	-0.0026868101287567166	-0.02082569261797492	0.004042412761482838
1267	-0.0062370415861392635	-0.00019942579434509928	0.00448791590921353
1268	-0.008566578460178434	0.001050993345567771	0.0033753587054242314
1269	0.0011990501735257776	-0.010963542399795259	0.002402297673702367
1270	0.00048102740499665554	-0.0058248269454451995	0.0031068666088470975
1271	0.0002909849033771854	-0.02342284399066763	0.003689826386992249
1272	0.0033711516417716967	-0.018722891586127745	0.004161751847714485
1273	-0.0008121084860097591	-0.02784609807673337	0.004670812455365319
1274	-0.004040709983280241	-0.017182228638650675	0.00410963321870597
1275	3.669907783818973e-05	0.0008189040671404794	0.003821869976052959
1276	0.00046738038569251535	0.005805914482682359	0.004616839723084241
1277	-0.004075605608343498	0.009868284943676689	0.004648078955114684
1278	-0.0032961350469556234	0.007982513564328083	0.004443686861611568
1279	-0.0022039948359570774	-0.005045438553102715	0.004683257767442418
1280	-0.005862531221217229	-0.006601537119501406	0.004543265493030641
1281	-0.010257605551769935	0.008395065917188369	0.004360568316631235
1282	0.00015299276838552167	-0.01930615756520777	0.004645729168233655
1283	-0.0015541798887787044	0.013908464884079442	0.00452597986500494
1284	-0.005732855204211499	0.004105601301687096	0.004260210586377944
1285	-0.00611040385295657	0.009358275908074159	0.004324477212691228
1286	-0.001092291046169193	-0.006817262604924362	0.004288995125321571
1287	0.0029162945289960963	-0.0064030267775902336	0.004618368391692825
1288	-0.0029753499356155602	0.018549285013511847	0.004532656652576403
1289	0.0008725533050596518	-0.0008116342963556564	0.004077546471353462
1290	0.0002838804128096569	0.006786708850132382	0.00442122727320269
1291	0.005237832534274125	0.003550189809641299	0.005303625004346929
1292	0.003208820413593456	-0.003973298007968627	0.005221614576302131
1293	0.0033080245058840557	0.009912524874855501	0.005349033191958172
1294	0.003945403992978768	-0.030768001136763045	0.0054386910011618595
1295	0.003722710487391848	-0.027468519871138807	0.005447215759874692
1296	0.0009965743089230036	0.0072095102997536305	0.004994494250936508
1297	0.001705563707554209	0.0045080482838040035	0.004263742066047523
1298	0.00232372359645572	0.015595354221237886	0.004992552132450602
1299	0.0017131765941703087	-0.021250208087172148	0.005043387312505961
1300	-0.0013260315687561165	-0.00025974276501448436	0.004902452740736564
1301	-0.0036733550079225824	0.0011933028289865116	0.004834177694772624
1302	-0.00441794483368145	-0.03655471130825545	0.004432625748926751
1303	0.00015155141018851704	-0.021089339198652027	0.004192362274430925
1304	-0.008203116615239363	-0.006844012169212224	0.00490778655548023
1305	-0.007176241530362628	-0.0251833219799978	0.007269856394924286
1306	-0.00869835012380454	0.033626069872496354	0.0063250801687781
1307	-0.005454108597177483	0.011704564672579448	0.006236077173220378
1308	-0.0011519195065542893	0.018457872358329547	0.00761482718530702
1309	0.00021685568337336263	-0.01692775740448012	0.0076785893211847615
1310	-0.000588223596299437	-0.019062297054043713	0.00893293180610308
1311	-0.0020616416090900526	-0.011792351991602668	0.00756992789188621
1312	-0.0005390797755698959	-0.02474778265291803	0.004790555228764974
1313	0.0006644567727886498	-0.012043442560713758	0.005495880873824108
1314	-0.00410704865178446	0.003865971429447017	0.003688391946283939
1315	-0.0017894737312259615	-0.005431545296770944	0.004347187118203877
1316	-0.00456858258356292	-0.017837710094984745	0.005592721845868288
1317	-0.009571998394551093	0.022832733026653902	0.004422788466920241
1318	-0.00369750385260433	0.012391551849270504	0.003786244096106476
1319	0.0016589779377014064	-0.004372966155767965	0.005521663982764739
1320	-0.00043684019261631	0.021908476935360976	0.0051770893067308085
1321	0.0035168400820894475	-0.0007613528595579739	0.005912427582637551
1322	-0.006833578565081071	-0.015415343311590746	0.005004051392648193
1323	-0.009452000678568615	-0.01772049808830781	0.004684867571152954
1324	-0.009267608523258369	-0.02355310964437212	0.00446826210177924
1325	0.011804221147452965	0.013627088737020504	0.004539502999335971
1326	0.008294093991643802	0.0020912699476586948	0.005128839515019901
1327	-0.001304451774308752	0.016365206804930914	0.006412822327254703
1328	0.006462906943879885	-0.030749255501233343	0.006098470705947678
1329	0.00034891745605872596	0.022402204601825383	0.005424371056020088
1330	0.013484654261229752	0.007387695897905958	0.006805753331941903
1331	0.009199683789214432	0.012690182830813067	0.007278373582528514
1332	0.0044618093702562135	0.012572024698308369	0.008521259164553157
1333	-0.0025055683360702893	0.0021328943951024063	0.00834645545512761
1334	0.0029661296936691227	-0.0051181501567373455	0.007283047918082806
1335	-0.005826117066833001	-0.002382767225086549	0.007386583067017924
1336	0.011494625633065707	0.015481326496812184	0.006948721276387425
1337	-0.004590139731100962	0.0038418264841462435	0.006067065184965917
1338	-0.007330469771941465	-0.030616333757708846	0.0062338052229985765
1339	-0.0023379102288877992	0.008061920525395599	0.006161094653073724
1340	0.005165434940283658	-0.01703967014018309	0.006159268128474553
1341	0.002426026223795579	-0.011069844037842903	0.006220097180614021
1342	-0.005251497577994254	-0.00527097429362175	0.00662127337831035
1343	-0.013176715688043739	0.008643233809251197	0.0064410557585874205
1344	-0.013775275647923944	-0.013534387886230449	0.006832284982940539
1345	-0.012424646729549384	0.014949509750644768	0.006360731476380187
1346	-0.003778468466108913	0.013738752567936862	0.006287950320756671
1347	-0.003975708123487488	-0.0270699320946885	0.006763446143791114
1348	-0.005493846352362336	0.0069972255430313605	0.0071929637922372594
1349	-0.004304765325438919	0.020245849813556305	0.0073283071075018824
1350	0.011699089698418062	-0.002763870718056652	0.007063214839887402
1351	0.004776867535940947	0.01425709836680734	0.006598716896526186
1352	-0.006535263562026479	0.0024949042366584333	0.006373212131126058
1353	-0.005489499866888529	0.014982809037445834	0.006322395830447234
1354	-0.0029007952263150065	-0.008241237524676152	0.0059013896610258226
1355	-0.0005884203202102291	-0.015006515031572847	0.0052751829658147275
1356	-0.009987123614404542	0.0010142556951498963	0.004890719603219904
1357	-0.004114616726007839	0.011349054328430615	0.004460889070916571
1358	-0.007975557710741423	-0.019624827939503046	0.004637693435005752
1359	-0.004722976751186098	-0.012339441346787019	0.0038368986183519283
1360	0.002373280955611741	-0.009877624956479775	0.0037798080640453736
1361	-0.013293930812873278	-0.005497962227758713	0.003432432346705021
1362	-0.00010436613285041995	-0.008861050682578156	0.0035274853742149554
1363	0.008077796583183585	-0.029835576964189453	0.003629063976932967
1364	0.0070944690973414794	-0.01225497124056669	0.00346641110387477
1365	0.003990364309112696	-0.018384198733611665	0.0032466404384799506
1366	-0.006504124723808907	-0.005597858874961954	0.0030672070105822653
1367	-0.004446290113231548	-0.024348394502944355	0.002896130236005569
1368	-0.006117689225648266	0.0010007733863520293	0.003172019163959832
1369	-0.001485674375939875	-0.0027058590634591495	0.003120843080385123
1370	-0.0043907567557311036	0.022717268787500307	0.0032144744170347593
1371	-0.003487354029628184	-0.00981903654396659	0.0035437017528441713
1372	0.010651349773018293	-0.0038386705302465	0.0038107426165458957
1373	0.006913257413917431	0.014304959128615867	0.0038804782766224634
1374	-0.0019128725127654927	-0.00258243095223175	0.0038937916359078994
1375	-0.01039270669378972	-0.008059671088863764	0.004120937453573137
1376	0.00013120731038112482	0.0033497077283900717	0.004317433043428115
1377	-0.0025856100244992224	-0.00441030977984301	0.004215729954145818
1378	-0.0022830519108335114	-0.003347774275806361	0.0046206067260136695
1379	0.0037726467101733916	0.009082997868286367	0.004825026806286982
1380	0.0037553966815427027	0.015263171757471113	0.004837293724370452
1381	0.004999851690739449	-0.011062027059905307	0.004951606042051781
1382	0.008903779405581192	-0.008661841956900191	0.005005165143803144
1383	0.006487214594271077	-0.0005449949663702795	0.005133744051918122
1384	-0.0011215291955575975	-0.01769884587991264	0.004801453984433784
1385	-0.004713162463783069	-0.011157724447306906	0.004742037955991035
1386	-0.008346193424494053	-0.006608701404486034	0.004680182829164266
1387	-0.0065386380628635055	0.01965215467273597	0.00466540566863062
1388	-0.005730901310065284	-0.0061608684653236614	0.004686129215112207
1389	-0.001498526941885728	0.011410680290864103	0.0046553518667425105
1390	0.005005955027467427	-0.014191330934998787	0.004524999445384168
1391	0.007910775063210253	-0.011466436136865836	0.004716546352475506
1392	0.002184219533874419	0.02141516701685505	0.004863215941851416
1393	0.0005340709328699018	0.0025677474921634346	0.005045117388230357
1394	0.004465700120478399	0.006200102789421118	0.005074690276059765
1395	0.002867536685636371	-0.0074933260162024775	0.005067143968480702
1396	-0.01568124657014763	0.007064714618865826	0.004992966858439016
1397	0.0017965418628834813	0.0009659551916437162	0.004960772386999625
1398	-0.004729372346228479	0.004782701512563528	0.004959008435621507
1399	-0.004704886307451655	0.00460543594381853	0.004786301424506972
1400	-0.003632992879430416	0.024553273292206038	0.004684558311154208
1401	-0.011550878703314064	0.005665926488561646	0.004754378583763242
1402	-0.004771200210538735	0.02022848337244961	0.004644722411666799
1403	0.006876832051334061	0.00510819930563606	0.004587697763231142
1404	0.010462165135521902	0.01430565684638168	0.004607725467476303
1405	0.00968603761487363	8.506591763080451e-05	0.004528722461965554
1406	-0.007622656003559565	0.017361482308407533	0.004461639857733566
1407	0.0057859280259033655	-0.012175657979993999	0.004646869489824772
1408	0.008220400799290706	0.01121041577823381	0.004657978019321954
1409	-0.0031788407076905442	0.015924356727258657	0.0046672016508225505
1410	-0.007440117565666773	0.011397750554855885	0.004691291576326722
1411	-0.005480450747626089	-0.0008362380325424822	0.004674082542871099
1412	-0.006208576120225882	0.0029492546046550197	0.004708671844785589
1413	-0.005744325648901846	0.0011859182354586432	0.004631850479454059
1414	-0.013037221018655693	0.009105736979107399	0.004631189869335486
1415	-0.018120369285694632	-0.01303441868135303	0.004577734770718713
1416	-0.011915536073427947	-0.00909054511459985	0.00451332968680226
1417	-0.0009147307069638784	0.005974683364924774	0.00446914584120724
1418	-0.00019716865731460374	0.0010970682261493697	0.0042785031360434555
1419	0.0009522037209873507	-0.00019542801905593184	0.004333753499397871
1420	-0.0014199732734893923	-0.022036651232785937	0.004295722729827283
1421	-0.0007948852439894267	-0.0022164441824198103	0.004247395360858431
1422	-0.000468688088545993	0.01006787918943332	0.00430178924053033
1423	-0.00506145361292166	-0.001584581406914013	0.004326477118343816
1424	-0.002218514560889172	-0.002626242988884514	0.004318667811623309
1425	0.0040380619701161765	-0.018496967021145568	0.004187564238022078
1426	0.0037244073930314215	-0.010391307789459365	0.004244680337558565
1427	-0.006849045043108982	-0.010529825358448968	0.004238864213799855
1428	-0.00025702191048833085	-0.009428524120143892	0.0041546571714218715
1429	-0.0011052056754226307	-0.022487528416102156	0.00417420451583871
1430	-0.010038658683106556	-0.02393753874819854	0.004377184678937341
1431	-0.002629329113632638	0.022713329658639328	0.004364690656109215
1432	-0.00018666156471483291	-0.0028268089376774224	0.00449040246875458
1433	-0.010095428956809926	-0.0035062466143590686	0.0042555354991739396
1434	-0.00851914102783439	0.010572742357249023	0.004029960932186032
1435	-0.002622631498622163	0.01227354139013899	0.003814784095613065
1436	-0.00562301446048768	-0.03010362125056122	0.0037798938140725007
1437	-0.009628332015751613	0.016048117085035316	0.0038339761178108962
1438	-0.004610258417708831	-0.021953464165644972	0.0038700145665175605
1439	0.0014685771976728512	-0.0046278039319937285	0.003837619345968186
1440	-0.007716720628099891	0.0004233812573310364	0.0035854599036246595
1441	-0.007811837641161237	-0.013420611919219791	0.0034615824995437635
1442	-0.0027788970279089484	0.008763523286419307	0.0035666278095100126
1443	-0.005697370247114108	0.026013409378560833	0.0038137005155330283
1444	0.002589352517357394	0.010638548262503926	0.0037992390068907673
1445	0.0026786109094707033	-0.017938824607787424	0.0036510378350124405
1446	-0.004404927169322643	0.016525144813755697	0.003779947309009904
1447	-0.0029350093883044465	0.013531388646947994	0.0035577853783085494
1448	-0.0042155633359502315	-9.916292454797363e-05	0.003583020397769911
1449	-0.009142363497832257	0.009420025099114309	0.00361534641874109
1450	-0.002530880728134772	0.014402433388677346	0.0035955473957062726
1451	-0.0005362656122451172	0.01096589709999371	0.004322507640977097
1452	-0.007839167665999536	0.02355533958242543	0.005148999490346438
1453	-0.017899853115175737	-0.00883408357288153	0.005894756863319501
1454	-0.010529103525886669	0.0015772863112154239	0.005642121953100268
1455	-0.0012556202529913042	3.819356928037865e-06	0.005216531777538546
1456	-0.0037001091878676767	-0.018427247071782435	0.004676156339151282
1457	-0.0009116609823995168	-0.003436253874412107	0.0033801704407852226
1458	0.00800012534490924	0.012606595330441027	0.003710857107122296
1459	0.0057990983501120495	-0.009674164121015488	0.003337042690896876
1460	-0.005508815780492754	-0.01367813153087259	0.0029706975877506893
1461	-0.00189384210283066	-0.019108300587672242	0.0026033691663183934
1462	0.012592235446966091	-0.029164586352298783	0.0035017846392003116
1463	8.905163653474303e-05	-0.00897765846764707	0.0027791894487554894
1464	0.008151469055685909	-0.00423910347622591	0.002430931510444376
1465	-0.0030666084891914267	0.011782983545178823	0.003109181090454885
1466	-0.004099177924010766	0.0011351138978142308	0.002975409669769654
1467	-0.0013467579201372746	0.0025001082119792987	0.001697026584681286
1468	-0.0020837905458053604	0.0051869649040979125	0.0031822064921050515
1469	0.0034248595728906353	0.009142314237972054	0.0032889855392513544
1470	-0.0010173730807298811	-0.005257550947143579	0.002613089837537339
1471	-0.0028348528442878464	-0.008014848258483354	0.002277238159669201
1472	-0.0021444890342250653	0.016024120379085047	0.0014007908962198902
1473	-0.005594929144460498	0.004318694917644431	0.0013612905588900816
1474	-0.0005316653040362861	0.006752491061042476	0.001385524554510225
1475	-0.0034356623248522813	0.011052666801325724	0.0017653425160106572
1476	0.00354822266185599	0.0007492032721478754	0.0012838213116449961
1477	-0.0010345323159028893	0.006892211619840637	0.0013778951709528828
1478	0.0031735420762164833	0.008364596172181995	0.001842680622866267
1479	0.001664701285102277	-0.029214620915751145	0.0018643637200185087
1480	-0.0022606089770633372	-0.003848325115058656	0.0019943478242231763
1481	-0.0005337591648090466	-0.016120386518179174	0.0021011672663809604
1482	-0.0006978126354020759	0.022725020164904065	0.002341767935590348
1483	-0.004938339301146766	-0.008793030860320482	0.002098699975542572
1484	-0.007047624485719984	-0.011465395276889122	0.002208114762763799
1485	-0.0010390933912336623	-0.007844699757694902	0.0024261271923085117
1486	0.0021633050279291064	0.01195124307007801	0.0022508091489593287
1487	0.00516582267834478	-0.0021044964351785386	0.0019656175552297266
1488	0.004006511700875556	0.023042174176582428	0.001933123954873613
1489	0.0035960179666554206	0.012434320135429227	0.0021382147104812696
1490	-0.0016035449487907796	0.002752307894184383	0.001973569350275206
1491	-0.003160903676644313	-0.0012790034437600187	0.00223661266804962
1492	-0.0010846025011749852	-0.0024800614287826886	0.0021523321620053196
1493	0.006940433108368953	-0.007325583098563633	0.002021473088209042
1494	0.0010507035858013446	-0.021516471914923084	0.002319895905099785
1495	0.0038434488202734977	-0.01133808705941839	0.002451684916075743
1496	-0.006865053624541335	-0.01668057125326882	0.002527887300799783
1497	-0.003702145914818249	0.0016361085277492118	0.0025527233750981247
1498	-0.00014463882611087144	0.016044708847782578	0.002521261522588647
1499	0.004513100468088383	-0.0018172554494730083	0.0026474496281184063
1500	-0.002253122221409174	-0.024410492144880988	0.0027239995616744864
1501	0.008467592086887635	-0.0374254099627973	0.0026379027209018423
1502	0.008050842767058823	-0.016585508761855012	0.00269617617704686
1503	0.005406946841269589	0.012125992061961188	0.002834096241277352
1504	-0.000741883149579666	-0.01693849488788865	0.0028425263600890477
1505	5.5863238845983536e-05	-0.01463968024244126	0.002669918117505946
1506	-0.0019466320711071926	-0.025618024555438886	0.002813686666648279
1507	-0.002634496500951219	-0.0016867715688554281	0.0028898520833116137
1508	-0.0033010032356808163	-0.014895977373386663	0.0027268092614975243
1509	-0.0031049196850840505	0.0011035726669911352	0.002867444656301862
1510	-0.0008693392652433627	-0.01905511817843749	0.002772501418725751
1511	-0.008370108500782064	-0.0032009766722924304	0.002849823357520153
1512	-0.0023245280990577795	-0.01164645147634392	0.002963032763339147
1513	-0.0006966037215457205	-0.013244180285890939	0.0029316977962084954
1514	-0.003729130978306018	-0.015362231136796712	0.0029348755503023683
1515	0.00044573198467182714	-0.03617666615574323	0.0029207639789619994
1516	0.008784439161795384	-0.02506201415917616	0.002819770264264083
1517	-0.003697100147663375	0.008396724216343372	0.002834817962273143
1518	0.0076968212259547995	-0.001982963713504673	0.0028358941083320576
1519	0.003402404115249243	0.003956604785263845	0.002887919022817341
1520	-0.0007661583057042235	-0.01862069150791111	0.002764952261599738
1521	0.0092104734113382	0.006568463340380047	0.0030814896286021224
1522	0.008746585324975627	-0.0036750411457805348	0.002559140723231234
1523	0.0034282794394532488	-0.010311033307876834	0.0030518590529408345
1524	0.006229819617622759	-0.003538570826467632	0.003088734838120422
1525	-0.0006917598985724722	-0.0007532984019807185	0.0032324021561907722
1526	-0.0019984845512617732	-0.018796691184568153	0.00336451957434966
1527	-0.006709470245499548	0.015841665264433924	0.0032867991942265454
1528	0.0032642936744087542	0.0029884736496872174	0.0033301779841818616
1529	0.0008627104622916729	-0.010375096319234818	0.00353876572154577
1530	0.008654147420404202	-0.011252633109301342	0.003518137143363689
1531	-0.00974586418318552	-0.005393139267709762	0.0032606466866122656
1532	0.0012287313606831416	0.003350829464007523	0.003257715581663836
1533	0.0034346289025306625	-0.017734711548886613	0.0033587062393412707
1534	0.005476831713976624	-0.01808926705589769	0.003423569017327483
1535	-0.004705271211841993	0.004621649523573629	0.0031314705768955846
1536	0.0039419453108353346	-0.017838367836764388	0.0032460507115687305
1537	0.0027310496535898382	0.010402606965059069	0.003408944451994197
1538	0.011051610796864897	0.00893786947346218	0.003524393348116527
1539	0.005643163652938402	-0.009149788801711169	0.003922155061859281
1540	0.004866384285978607	-0.010048456454853019	0.003658146932310824
1541	0.0016990817863769135	0.00031327836223413673	0.0035208727811246714
1542	0.0016685756179428022	0.013671233699262663	0.003173293981873488
1543	-0.0008380155138448607	-0.022438253850137757	0.003192771874842653
1544	-0.0013856301815079039	7.69046693521896e-05	0.0030884964963796475
1545	0.005077349457531625	-0.010223635873463702	0.0030899134284492246
1546	0.009544143048725043	0.005071638229008815	0.003306679570457747
1547	0.01049386586146092	-0.0337778398331059	0.003096763595119666
1548	0.012743099536001497	-0.027550658180312625	0.002811178850030082
1549	0.012817067753410391	-0.0035617220055504046	0.0027678221941554466
1550	0.011867314031604763	-0.009928847530540987	0.002669076610385815
1551	0.014509724558162235	0.0027583894762723982	0.0026216956814579242
1552	0.010116344620419339	-0.015118375022908394	0.002903156334122196
1553	0.0052517606727332695	-0.003283840336338508	0.0027648368556540464
1554	0.007577681134533586	0.008165943238361086	0.0026950069789212386
1555	0.0015154358477747066	-0.004342836759971182	0.002924864763779355
1556	-0.003561763042161839	0.006490310316161106	0.003535025936403276
1557	-0.0008606676566891164	-0.0050299090249619136	0.0030684774802564275
1558	0.0008572870341891834	-0.004559560747386651	0.0028734743374776443
1559	-0.004116567974670679	0.011735303448085125	0.002825827078661568
1560	-0.013613928664855942	-0.01691461897292511	0.0029842006176145387
1561	0.0004874838930932152	0.021192671182754603	0.003194488836950068
1562	-0.00020153003728518807	-0.00022364573828528996	0.0027405723388051998
1563	-0.0009052718913922387	-0.0027768318932167822	0.002572503125090384
1564	-0.0012686922232355282	-0.00394583178171422	0.002488757875784338
1565	-0.009889430744663703	-0.007838215630502037	0.0022962242278573757
1566	0.0035473581284905242	0.003676952174051103	0.0024881649424710614
1567	0.0016750858746935073	-0.014858654695398025	0.0025819404596106703
1568	-0.01100834904669518	-0.006712593438814478	0.0025939135881528053
1569	-0.013957204496054818	-0.008148962257573847	0.0026165153277063844
1570	-0.014141064265848463	0.02041227215686376	0.0026280564814070914
1571	-0.01780133721433433	0.02718249307051292	0.0028803503044425244
1572	-0.020125936034495112	0.010442026148825324	0.0028023510471738037
1573	-0.007603504439549614	-0.011601151370604572	0.002868777172688151
1574	-0.006009148119336314	-0.010511081415132186	0.002891753615918667
1575	-0.008827886219593191	-0.007403706189927907	0.0031086431341500816
1576	-0.007333856104945325	-0.002588735884983017	0.00302230384402325
1577	-0.016391008935874907	-0.022025856664243986	0.0028875080051013755
1578	-0.003194419827543207	0.015158016466591635	0.002949861214580337
1579	0.006626439848312678	0.023375896614752038	0.002999781895454652
1580	-0.0031959469186832222	0.003518306895806145	0.003039102827871041
1581	-0.0038925134046262906	0.0005402429668192399	0.003203019376113154
1582	-0.006586581843236047	0.019588044941302417	0.00319791046113915
1583	-0.013174121591657019	-0.010921708945355258	0.0030803244791086774
1584	-0.0071013677840131555	-0.00550882254051698	0.0029349032501745057
1585	-0.01316132448366712	-0.005336635777965061	0.0030859975176094467
1586	-0.0019327629203092582	-0.004899011241579956	0.003084922933058403
1587	-0.005132508554634849	-0.01145360730220575	0.0030677657156533773
1588	0.0030093345661641184	-0.00040861847338875996	0.003315856480788815
1589	-0.002098449688633731	0.001349446740824392	0.003182760628159983
1590	-0.007561021145197255	-0.025081067469526045	0.003319078376522689
1591	0.0017240655234187568	0.024872296547744806	0.003843220113425383
1592	-0.007109090604128752	0.006112739186856536	0.004088042033596716
1593	-0.012209702676247275	0.002433452213014957	0.004214099689530535
1594	-0.016295040528032954	-0.01183800037992072	0.004722150790758229
1595	-0.012004886588598974	0.01415097066099166	0.004340884167120565
1596	-0.011904256429462919	-0.004246661837298734	0.0043387557865618405
1597	-0.007350927700915291	-0.0030916604016303566	0.004268000920753044
1598	-0.0009484363631169757	-0.0038860936454224474	0.004817265458527411
1599	-0.004189795001022675	0.00320611289805736	0.004884152921625751
1600	0.004398198023714291	-0.012773155169259413	0.004117555323127441
1601	0.007797984535377566	-0.01574968729364713	0.004043748579786849
1602	-0.0004240239574144879	-0.024817578465732366	0.003457816172272481
1603	0.0068430880511807885	-0.02166565735788631	0.0033904573074803254
1604	-0.00017911440034431517	-0.0070508451480193884	0.00506427035039066
1605	-0.00021155315244364046	-0.0016165738141063987	0.004334429373252725
1606	-0.0020226339976932993	0.007140843384516231	0.004095598973066418
1607	-0.0027095173624869994	-0.003329458767670673	0.0034358688421762557
1608	-0.001109007218013806	-0.016376705388899706	0.0036593988010743435
1609	-0.005009999628406622	-0.024236816026581058	0.002566756086783393
1610	0.010044461660257404	-0.003259908062691286	0.0013675089012386598
1611	0.013808271626212069	0.012592143334923863	0.0013290456849173163
1612	0.004215419305379405	0.0018173636008433542	0.001535755267292115
1613	-0.0020590436988069945	0.014263076617714789	0.0008441013181840935
1614	0.0005022222680795925	0.019538354695504218	0.001429044233570559
1615	0.005298606301907696	0.00586927262021229	0.0016753291066731383
1616	0.005626393295584482	-0.0036895456404066286	0.0006861412943393187
1617	-0.008705604875737792	-0.00877987942866091	0.001952155240695697
1618	-0.004680166434016449	-0.02289417136250205	0.0020921467746917045
1619	-0.0009957354218909377	0.0025032546619737014	0.0027647991929145316
1620	-0.002731561798456978	-0.01826745589780568	0.003402631393879053
1621	-0.0018583926537689152	-0.021884613541658562	0.004259900856904216
1622	-0.00485197471569033	-0.009539252104920102	0.0036487969002476153
1623	-0.0036174100234298346	-0.002931867932725212	0.005725675673871491
1624	-0.001889295776365171	-0.012064811317322502	0.006172987891766878
1625	0.0024386437959639396	0.022738039170403627	0.005537671355711984
1626	0.003895567316085805	-0.0037552156736610836	0.003236515173376436
1627	-0.001253516014224248	-0.015260148930491367	0.0050657524350391225
1628	0.00040077825449260913	-0.017142221114666074	0.004959257049624596
1629	0.0032546407798135835	0.009132910250594942	0.0042555812910367126
1630	0.001902664425369906	-0.019991158297072358	0.003846112286577764
1631	-0.003419373710220927	0.024309531915070143	0.005360318849231655
1632	0.00016781446959305375	-0.030193009366886396	0.005176518335709729
1633	-0.00801801100324625	0.008202199982445452	0.006025232722999711
1634	-0.01069025379577861	-0.015548437836648471	0.007241933324746822
1635	-0.010203935643758122	-0.006918157951083633	0.006756726119422648
1636	-0.009884732733388956	0.007491546190723648	0.00466524359172051
1637	-0.011586748796666114	0.00615065521414983	0.004626748407849311
1638	-0.012271970280903457	-0.014183438808597595	8.829427093866001e-05
1639	-0.013094740423656869	-0.018687491771728685	0.002492819329571588
1640	-0.010291402208362404	-0.01402246253731139	0.0023909186601268123
1641	-0.003034423002599977	0.009234184084294267	0.0046097655738365
1642	-2.1046022296490326e-05	0.006842534493744889	0.005531240582858223
1643	0.0036898381848385325	-0.035235340058057264	0.006270926709533163
1644	-0.0009966507301400426	0.014804297675326194	0.007380363740538675
1645	0.0007419835943124369	0.001447128710228996	0.007011745169829738
1646	-0.003653536349604747	-0.005767959124013547	0.004885036598390439
1647	0.006769092491339666	-0.02827502274318929	0.0062508306686639885
1648	0.0031989306835979456	-0.01117063136731634	0.007201356125985794
1649	0.00947726409728959	-0.017925269157889518	0.0057072179104774865
1650	0.005085225060659176	-0.00718736171934851	0.007751579343425563
1651	-0.0009397496559768342	0.002008795529337458	0.007314795207971295
1652	9.131343078339353e-05	0.00473365961148845	0.009489692668102304
1653	0.005034100932202195	0.009119902492739161	0.008562683599658664
1654	0.004214413645679363	-0.004487708930016867	0.007077778229987327
1655	0.0015892621949432956	-0.004372753074456456	0.007477888266426647
1656	-0.006238156736041292	-0.02537793260533164	0.004099828253614089
1657	-0.004349306122696589	0.0006240856582531216	0.004080895561534091
1658	-0.006027116275871082	-0.010762170896931746	0.004894987559734649
1659	-0.005591785372980596	0.0020491547647421005	0.004440939158138996
1660	-0.012328173140700859	-0.018044700801704054	0.0009266016611779171
1661	-0.0028432791097532948	-0.021085236626287807	0.0007101286543441218
1662	-0.0025143857571339498	-0.03428316714219254	0.0016495452164520569
1663	-0.0017574030429374644	0.008828027575229526	-0.00048414053708811366
1664	-0.0036456356349612493	0.00359500837182034	-0.0019174863122218154
1665	-0.003880405947903086	-0.008330498891487577	-0.0006003485680097416
1666	0.002536884961375451	-0.0033982180578169385	-0.0019919698773315565
1667	0.0013119958130452085	-0.00403532579270657	-0.00039873761220994065
1668	-0.0061325497748989845	0.013413367742217656	0.002319672894854274
1669	-0.008659113498013384	-0.020213546130652595	-0.0034432070114034596
1670	-0.003557405083582387	-0.007346005314278305	-0.0021014347419504903
1671	0.00468034335421048	0.002491855843587819	0.007442267428506072
1672	0.008033256607204074	0.006454785709810859	0.003068220781052477
1673	0.005326900806678104	0.015002890396340372	0.0015705226126740393
1674	0.0013589942418818224	-0.0006870482104152529	-0.0002985449873613758
1675	-0.0018759054085343385	-0.01129082967186987	0.00036868359955270053
1676	0.0036747001413681675	0.011103207101730602	0.006264258359846859
1677	-0.002068393015822156	-0.011171610660131805	0.005412749328560863
1678	-0.0027367509419496325	0.015208302254498426	0.007731706128455029
1679	0.0033375469233534803	-0.0056678417455133445	0.003631656714178408
1680	-0.0005546816423754974	-0.009510161789937197	5.2564571352772935e-05
1681	0.0024974684290677623	-0.008733822659460806	0.0004708404160621385
1682	-0.0006348653056186095	-0.037118629525439	0.0003486826657475377
1683	0.004011854912465585	0.029079592912380436	0.002229051560557859
1684	0.010861555839635913	0.020598451702173774	-0.00214797650828761
1685	0.013029578111076495	0.002856396586326707	0.007998989209951665
1686	0.0009198731091700017	-0.00304081258638619	0.004796746923140751
1687	0.004584786538051811	-0.014524980843491622	0.0019086153354448193
1688	0.003959274927086747	0.028774943468967685	0.00899211982924668
1689	-0.0013231248070166247	0.027698441935457105	-2.027859170557894e-05
1690	-0.004894390776628869	0.0028181280962297187	0.00863454645313815
1691	-0.00445456832915442	0.0198967347355877	0.00981706595298905
1692	-0.008376383491194506	-0.005250030649687825	0.0019366195515805604
1693	-0.003400428748409423	0.0017794169983882382	-0.0011066446768747942
1694	-0.004803872708948095	0.03214275571282989	-0.0019318838906478572
1695	-0.0029204829538395974	0.004932480711568647	-3.5508770031409526e-05
1696	-0.0097663728653781	-0.007609753677521018	0.00490103886154312
1697	-0.014722773500380718	-0.0032924354122679483	0.0033138002288918994
1698	-0.013958818552661465	-0.007319483175402194	0.002570303427681651
1699	-0.0032561591687683645	-0.007403627816648401	0.004962731925558257
1700	-0.012237395313926269	-0.004579088044463981	0.002577519410275091
1701	-0.011090206207687319	-0.012350771532708568	0.006737590210320058
1702	0.0022235546658920307	-0.013031855172777801	0.007561108605869643
1703	-0.0025206787521945867	0.013780449702658555	0.010215324138471621
1704	0.003486065982740476	0.0021675878774793547	0.011179037065875752
1705	-0.0012467325595695905	-0.0115723408167125	0.004803810635127134
1706	-0.0012065298915988829	-0.03174575089081514	0.0038803377920817077
1707	-0.00015297032009337812	-0.023241184612244312	0.0010833787239389395
1708	-0.0034647525767303707	-0.010685193176663688	0.0022468957554338353
1709	-0.0032507933754442955	0.012730508268204325	0.0067419218399898525
1710	-0.006383474829907761	0.013532873608826327	0.0024850904450273194
1711	-0.005177151587548052	0.007641321266252888	-0.0037829086729049425
1712	-0.0018135788628353374	-0.003532006978412915	-0.008082983597521142
1713	-0.0027542473235857585	0.014685898428541967	-0.0069573610162281165
1714	-7.421818962202037e-05	-0.0062614866690078146	-0.0015536161144019348
1715	0.0024141827897162	0.0058608127933484026	0.003067440529841639
1716	0.0005102614727267692	0.00101864914949182	0.0012088575387149605
1717	-0.0026059583064019804	-0.014237327167316864	0.0006323742641534246
1718	-0.009401819982072901	-0.031014027415323657	0.008662660886421203
1719	-0.010401321503213013	0.001406807371639623	0.009766280482234378
1720	-0.004364122875018429	-0.0017868295826322616	0.009334832915073322
1721	-0.0016477453794705816	0.011781970781586826	0.008095313589888251
1722	-0.008526558524527444	-0.008049125108072269	0.005805685247160516
1723	-0.010185877188823111	-0.025552228102533762	0.008544450041964628
1724	-0.012062528861687523	-0.024893336414472104	0.00508010745383554
1725	-0.014949464360542612	-0.0005648846179689602	0.008658038843125465
1726	-0.01150415249985983	-0.01862760212330456	0.00447448854367738
1727	-0.0010057013446127085	-0.0006626170845699156	0.0028589445668892963
1728	-0.0017957030326521675	-0.013281212838876505	0.004223214744213323
1729	-0.0016502854236415691	-0.017175543494376066	0.005288252142056061
1730	-0.011609501345625998	-0.024287964331593366	0.0036114410006410835
1731	-0.0023544862105887793	-0.016837195091022862	0.001012790279958149
1732	-0.0019073652353945347	-0.02646436336036595	0.005945929254429872
1733	-0.00188426195111476	-0.0393393342163421	0.006100143635684618
1734	0.007659059166000285	-0.006653490692242524	0.004237790338990922
1735	0.00483373420371706	-0.004825804828372866	0.008322437107105523
1736	0.008131596524780505	-0.015230286127749532	0.007198779364928379
1737	0.003858835338036012	0.01204359347278118	0.004642393735282403
1738	0.007048299985141534	-0.005681470945244658	0.003501966084909382
1739	0.004924812343413155	-0.025265445934736702	0.0031868739415526585
1740	0.011932614646059426	-0.018538689325472833	0.0020852716634131977
1741	-0.002951620174883914	0.010331689808237237	0.0018753889422292573
1742	-0.004384555173735183	-0.010670277897133072	0.003358245300781218
1743	0.00018638936714288372	0.00884032649975356	0.0013956658001128388
1744	-0.001573637780722883	-0.0032928514849074704	0.0003724623570934291
1745	0.0027488646278331034	-0.017795343162212516	0.0012189812973494398
1746	0.00711626628811841	0.008320602658612725	0.0021852690425317213
1747	0.003716159677475097	0.012463612160682386	0.0021478718002944422
1748	-0.004060502300276441	-0.030410835906053577	0.004817947582623531
1749	-0.00033973440130709103	0.0013195752267038284	0.005378417705584179
1750	-0.006316253450865221	-0.0004500671429420321	0.0014727529030106367
1751	0.0019568472444686036	0.0066387444664750975	-0.000580176989125711
1752	0.005696115209475333	-0.024167974928451644	-0.0003600720955529323
1753	0.0085874210174717	-0.005147707887671253	0.0020643319193077636
1754	0.005803205954079635	0.0005364365560901396	0.0026551778577139132
1755	0.0074001139029718135	0.007786726939186377	0.003318400391086086
1756	0.003644411920657383	0.0013799195023442865	0.0016239431763792156
1757	-0.0024068774173915362	0.011369550265257648	0.0019142417449763125
1758	-0.00786738385975479	0.005378735438903723	0.003439746371120629
1759	0.0019968404326211734	-0.004368585090021556	0.0017232854516201848
1760	-0.0025920943386361075	-0.010171644835801066	0.001801552751046727
1761	0.0038888492590637078	0.006912117352586872	0.0042167506576248764
1762	0.004323152408051655	0.013882102105502291	0.0013124784098976637
1763	-0.0009249264882568385	-0.003117457768210833	0.005241578190541053
1764	0.0008115664379370786	0.012157749179595122	0.0026665767228736315
1765	0.0001803546299331218	0.003987596509045393	0.0030749306524931316
1766	-0.001185548508955638	-0.00802367077207895	-0.0019255548152073356
1767	0.006214281144216424	-0.008379519906835027	0.0009328437445432239
1768	-0.0062758539806384	0.004840633948356363	-0.004185783197002576
1769	-0.00340783231799435	0.0006526501592056276	0.0030564397338396824
1770	0.00282003097104793	0.0032151863850277923	-0.002204971215144235
1771	-0.001643849512473558	-0.0039021111752393684	-0.007916852252946067
1772	0.004574437528143575	0.0019047464504747841	-0.013193330971416593
1773	-0.0007959706713926533	-0.022336862192506676	-0.011504546556620693
1774	0.002145127032807828	-0.015362546880310761	-0.009082482819576264
1775	0.009691826513558155	-0.007445344713425452	-0.008935667200683154
1776	0.0042380729543640815	0.007051284223717349	-0.005279524578840207
1777	-0.0062752050285272256	-0.0008259547446288753	0.0004812771752111247
1778	-0.0037912254321536294	-0.0014008246132327783	-0.0008974078297327871
1779	-0.005536051773861987	-0.010863025213576773	-0.0034421635260226038
1780	-0.0074513297324772815	-0.022652579123542252	-0.00525613231767786
1781	-0.007728103515140071	-0.006971629121738976	0.002358394775218964
1782	-0.0067561664051653475	-0.022645380091410632	0.004118994962784787
1783	-0.008849749014022324	-0.018798052018437646	0.008072472175932387
1784	-0.009230225683607717	-0.01239563057323725	0.004515770966167732
1785	-0.005555470616053437	-0.010463823410797095	0.005936432667572871
1786	-0.01096301375648307	0.027349121949715845	0.0012860283348820308
1787	-0.009971453764168506	0.017700003007910636	0.0002120678320031255
1788	-0.008163976094813237	0.019816236967593586	-0.00448270183441043
1789	-0.011367160019251973	-0.00022245851733035328	-0.004224699968291216
1790	-0.00472551035881077	0.003768031023877011	-0.0056967438439147425
1791	0.0010497746677165013	0.025443259499564146	-0.005974913803047706
1792	0.004494922464693501	-0.019675061733776252	-0.0064217770094978826
1793	-0.0021754506878599216	-0.008179916047530916	-0.006863348660299888
1794	-0.004469051205335264	-0.012332839497176194	-0.0034559947435492877
1795	-0.006988445177640904	0.0008202718962994956	0.0006986267566424024
1796	-0.004617303647215223	0.00021146975483654282	0.0014659104263040543
1797	-0.0059925475359644785	-0.0018662046756614844	-0.004450939286674591
1798	0.0008027754527082898	-0.0007840320132471929	0.008614912072010409
1799	0.0029828995178612255	0.007934333711670107	0.00952415839022958
1800	-0.0016101358288474607	0.005750069240224283	0.003007290000975627
1801	-0.0030084001992761035	0.0031017936638331293	-0.0012720832255204775
1802	-0.00364641401269769	0.008701800945766926	0.0013785031615008443
1803	-0.0028130518204680433	0.004058886635174751	0.0028766327901946004
1804	0.005035306351707946	-0.014138549909256363	0.004263119061622408
1805	0.00032250195840507123	0.003024867794388973	0.0023942092963333416
1806	0.0014702491805923526	-0.00206509880513367	0.003851137525030409
1807	-0.0010755069936991862	0.013069664892658296	0.004548854125658371
1808	-0.002924595119531792	0.016619523590811036	0.006484922399685361
1809	-0.0007858964609851872	0.015560204842323948	0.006599815858675246
1810	0.002521255046189552	-0.015726193583411346	0.006987070172087251
1811	0.0006346956725304755	0.0124726903506753	0.007701766607865484
1812	-0.0008095600109538229	-0.0068613852713815485	0.007075641625330906
1813	0.0012753771265985583	0.005220505954270151	0.0068405199387978795
1814	0.003088191443075657	-0.018754263114107623	0.008450461677336405
1815	0.00044155924712504114	0.02030307934042202	0.007366977683031372
1816	0.0003556986726165288	-0.006963312646026867	0.004183051472507299
1817	0.0034877801095604248	-0.014733110520682022	0.007180763801177898
1818	0.0018484132786592581	-0.008831379621667355	0.007716011384459131
1819	0.002481247054108777	-0.006230102068008069	0.006382701171362575
1820	0.0021234124103242354	0.0009758450848720976	0.008036536600791495
1821	-0.0015404017440304855	-0.013278515326325022	0.006059606473321385
1822	-0.0006143267741825055	-0.0033070799763685096	0.00939097017903619
1823	0.0005846627776238194	0.01063607165265842	0.00695616505780884
1824	0.0008963816314348687	-0.025128755838776547	0.0029517930645465624
1825	0.00047266682116135685	-0.014312731177048775	0.002842076554026317
1826	0.003212611808761958	0.0053283120567579195	0.0016465938977380835
1827	-0.001948295257208864	-0.022867265938227188	0.0037466049566096853
1828	-0.0005184708720548096	0.012950717164423635	0.001154209287310928
1829	0.0029632560051677304	-0.03488853684176584	0.0036613301037559014
1830	0.0020936912702890394	0.0015998075805702654	-0.0007558100334905489
1831	0.0011324213995405358	-0.0050253144959335905	0.0020628186069567758
1832	0.0012153513248306584	-0.024417937253781587	0.006517424435001757
1833	-0.0005711953479923324	-0.019413723734975994	0.006145357424939038
1834	0.0008466898968385858	-0.009614813699132321	0.00799417100438794
1835	-0.0017158284030527999	-0.01511501257293375	0.01022147816705146
1836	-0.0020882142653162418	-0.01821863925458898	0.009618604229881006
1837	-0.0004386638327952793	-0.015634646625343106	0.005299289084175847
1838	0.0008875451084167706	-0.017875732632605102	0.0025591391877042924
1839	0.0021887521774054492	-0.01487884158297547	0.003344398830468337
1840	0.0034280561679323365	-0.00626444843876268	0.0029422888893820523
1841	0.0014344403193111786	-0.003423462295108262	0.0031293369914364025
1842	0.0037839823031744027	-0.01365935681237945	0.0029596190218956334
1843	0.0013790572904255295	-0.023575508662609865	0.004599610843269997
1844	0.006894902580105179	0.000909362078006651	0.0032053409854962385
1845	0.003025088358079949	0.0012621154462303785	0.005459070997892433
1846	-0.0005074504862128642	-0.0052452251312843055	0.006441065823919592
1847	-0.00040305043621313664	0.0005680997718479708	0.007971484798656447
1848	-0.0007446245245965537	-0.018216314786961688	0.005874883771465544
1849	0.002493891209255065	-0.010905674294848896	0.005239528328508026
1850	0.000834122295833029	-0.0077648434853302235	0.0075666986175889385
1851	0.005911294708084926	-0.025322498717545362	0.00744315772214643
1852	-0.005744669456298438	0.008017817303607651	0.007100311326268425
1853	0.0008851037747011322	-0.01954543844219398	0.006416221197883033
1854	-0.014397331825434779	0.021807203217257157	0.006148251147391303
1855	-0.004658942123343774	-0.01529292886917738	0.006612212206081322
1856	-0.0017347941769995873	-0.0019853502653752004	0.006927778334191492
1857	-0.00835844079849332	-0.002352823413376851	0.006498826309528524
1858	-0.003405013665182448	-0.00029099283331928804	0.006336526592178689
1859	0.006224494607823758	0.003302495826692755	0.006322167503972306
1860	0.005336096209521439	0.005324237248148293	0.006671783979675361
1861	0.006910594362956967	0.011569536027709633	0.007032719934989183
1862	0.0031030309744986707	0.0006605060408021699	0.00683187177931259
1863	-3.942788772474254e-05	0.010644602528094252	0.006916024957252477
1864	-0.0014398675699589746	0.0010264747576693824	0.006476340532525603
1865	0.0044823484908787115	-0.01746137129673221	0.006168866367234532
1866	0.002854353253633591	0.0073279746276426975	0.0062014202085334804
1867	-0.0019841353485816567	-0.0009006587618280706	0.0063820535728901775
1868	-0.0010273908966043613	0.011886343040636562	0.005001855344904588
1869	-0.004077038052297144	-0.034351023173187244	0.004396217970586699
1870	0.007075178388234742	0.008941751292961875	0.003823729580896011
1871	0.0035989761499894152	-0.0002668236304182868	0.0038796561056313643
1872	0.003011715439542894	-0.011543079255834941	0.00425978663747248
1873	0.0018318449366853987	-0.006955035975214916	0.0036168673578314903
1874	0.008287630235934734	0.0028101736716409434	0.0024857790671276867
1875	0.0014733656077523527	0.005680872179468551	0.0035593271096193884
1876	-0.0051064728724878015	-0.0014276937925830997	0.0030619568962242526
1877	-0.0005236966313869247	-0.005239325775625149	0.0033959890206505406
1878	0.0023955259203657826	-0.009870085592007152	0.0033027881711581533
1879	0.005798970085159333	-0.012549137774729307	0.0036659970871334314
1880	0.008103935474014872	-0.026343594710770118	0.0030508090483672475
1881	0.011364025740522346	-0.020665711608087414	0.003663448935554405
1882	0.008024873202002838	-0.0033450549607445717	0.0042924927377825835
1883	0.005651343674711205	0.00014221149802418065	0.004669909070456143
1884	-0.0011853447909010392	0.0018040720459831525	0.003481031261241586
1885	0.00011827888469423376	-0.030143861167005348	0.0030529563692759127
1886	0.00035709435433586975	-0.016377129240506473	0.002671865279246147
1887	-0.001660194827781202	-0.012282761967827963	0.003535519179370173
1888	-0.0014966495420192288	0.0011163350350317216	0.004365656669199249
1889	0.0006620202724963277	0.004672600927907684	0.004954770836656336
1890	-0.003918799271070768	-0.0035894295812944578	0.0050725185609543835
1891	0.0008114917978839851	-0.011319518538208045	0.005377056449265675
1892	-0.003897672111159464	-0.00827554490658775	0.006389574003274242
1893	-0.0026474254678090425	0.006375358607666291	0.006630975164237151
1894	0.004497472163263622	-0.014026683402790499	0.006223810240049804
1895	0.004221925036767105	-0.01605654436627349	0.006399544668476437
1896	0.003629946150585664	0.025765315569942854	0.006825169742905379
1897	0.001805052834413152	-0.010214455648332028	0.007825057117929447
1898	-0.0008617692178221478	-0.0580413668641821	0.007753363220651323
1899	-0.006704065022573964	-0.00357280356615767	0.00796220450612862
1900	-0.005130471203759327	0.001387104095686033	0.00722702168389785
1901	-0.00344646372148492	0.016673663800499585	0.008079887185756326
1902	-0.0033699268690466607	0.006759816576002745	0.006905823280701316
1903	-0.00017325310922804258	0.004875676379631115	0.006233376238054602
1904	-0.009604660550494921	-0.0009093922432654019	0.006371335782825635
1905	-0.008163335895284072	-0.018203731673540655	0.006643616421360443
1906	-0.004084821903232352	-0.014490415968221551	0.007217667455491964
1907	-0.009161926612886933	0.01882161992510544	0.00844499422729082
1908	-0.01307177278130165	-0.012678204121049214	0.007700554211736836
1909	-0.01266189244825658	0.012804095462268838	0.00908589029733999
1910	-0.004925112688568403	-0.009294338420736195	0.008961533942066557
1911	0.005803894192266034	-0.026865692902508606	0.010097674452334079
1912	0.0032096502991308356	-0.0007095675691388256	0.009703687078633057
1913	0.0031423502873158277	-0.007833910766041664	0.010332723298662106
1914	0.007446380556350314	0.029802924639719775	0.010290839116068304
1915	-0.0014755493126680746	-0.005543280974535347	0.010121968727826173
1916	-0.004737270590702476	-0.00942098436505453	0.010097081536482323
1917	-0.0032769866525729956	-0.013348222285394331	0.010128866802110394
1918	-0.00871932372683275	-0.008134988252041887	0.009677271055737666
1919	-0.0006914241474951094	-0.017908984053374356	0.009376606723561793
1920	-0.005182653108976721	0.0029032743175000826	0.009669805851985704
1921	-0.005994667935753751	0.009638456377021789	0.00920492372721644
1922	-0.0014582940169766585	0.031746879437531385	0.009365565169539632
1923	-0.0007070740380840561	0.013181922366243175	0.008960545609139958
1924	0.0008133376081343028	-0.015937634049947223	0.009608370116187667
1925	-0.0015568932703705326	-0.004622456380567963	0.010184995387956858
1926	-0.004864889584163059	0.025626559267965733	0.01018752704072086
1927	-0.003088002195777602	-0.0012255330719867636	0.010536924191755776
1928	0.0005525390311293807	0.0119887586026865	0.010007577454554214
1929	-0.00879926328892049	-0.004371571063666801	0.010487220851049967
1930	-0.0086097716037666	-0.011577125788055255	0.010614865406153362
1931	-0.007108097599757154	0.009688270420441044	0.0102708779887209
1932	-0.006630111992184731	0.0028035826696466183	0.010299906940783567
1933	-0.010334095777443089	0.00988860532628885	0.010015376551851436
1934	-0.010238325951259338	0.001260865403948546	0.00948583293319808
1935	-0.01725933443934645	0.017596048947377194	0.01028453778871128
1936	-0.010503214997468372	0.004602385482254122	0.010581056907996478
1937	-0.01082460616615805	0.010922098876279306	0.010969850454862293
1938	-0.009080594667482622	0.015101085011127956	0.010626458622321889
1939	0.0016949851344413645	-0.01946266579607547	0.010641504375493278
1940	0.0013229749937594439	0.021821712838575504	0.011094447818330896
1941	-0.004605297975901031	0.00776022669553204	0.011366199373662804
1942	0.0021914786175714317	0.003911675242843453	0.010788886113080471
1943	0.004682714583581052	0.005295398893775646	0.011530096694949732
1944	-0.003911144149641681	0.018291603582573483	0.01078154520281841
1945	-0.00027640923865842373	-0.0004515688093143658	0.01053835459505476
1946	-0.003676125970653788	0.009814244952730405	0.01056998308463033
1947	0.009972641089365452	-0.011127401650611188	0.010589910180773208
1948	-0.0009289588001308718	-0.009813374657590725	0.010626361202974529
1949	0.00627960284243863	0.013556955277757535	0.010694923921426243
1950	0.0054527656298079315	0.012194241914749422	0.010560234965398999
1951	-0.0001682364425003405	0.0067535146795122385	0.010320246683350106
1952	-0.004970988607207445	0.002140035507955872	0.01136358792905802
1953	0.000553426077780966	0.0006661531715125718	0.011565878085172081
1954	-0.0005425434017713826	0.012698965189817767	0.010574173883682368
1955	5.20486874988601e-05	0.019547073570909897	0.01060785520200792
1956	0.0010768573393300776	0.015128987575973129	0.009880563419306236
1957	3.396589099705842e-05	-0.004063106006669888	0.00993467004969892
1958	-0.00710086656283059	-0.006909364890791952	0.009735511651371216
1959	-0.0045399812134999775	-0.010224438342596088	0.00916132133390987
1960	-0.002639667077920498	0.01162759105324734	0.009169183941467554
1961	6.206702710095328e-06	-0.006680590672081845	0.009438297271923671
1962	0.000644271623590769	-0.0024516421682069674	0.00957863947977891
1963	0.006870826518131128	0.009246967205979546	0.009053129874254365
1964	0.012950548013283547	-0.008245952589423265	0.009034608372808312
1965	-0.0014770501796320442	-0.0013517457333644164	0.008922283357417717
1966	0.004205296790094415	0.0015951155114717788	0.008562343804890727
1967	0.0008893537923111026	-0.005859413635823304	0.008484093789567474
1968	-0.00132695319861355	-0.009904477935729399	0.008707521301293784
1969	-0.0036417480594120805	0.0032548647365575572	0.0087787106388366
1970	0.004960041174988884	0.005333488730150852	0.008910182884017327
1971	0.0022909669652479404	0.0205387455927426	0.009003395709061173
1972	-0.0036627002940494103	0.006447437369019363	0.008943107646235507
1973	0.002800673988737192	-0.002288928420879763	0.00876207025904256
1974	0.0027294601518194905	0.0017617422617291732	0.008726679017687356
1975	0.004271054672396392	-0.021409688850128575	0.008916321860680395
1976	0.006012229671708892	-0.02491796267095711	0.008868706391071445
1977	0.005521169602907396	-0.011389527666119188	0.008990316369416699
1978	0.0060215833170237645	0.0021225165774940522	0.00904805119125854
1979	-0.0036547501717689914	-0.0063053164815874115	0.009194558404076368
1980	0.0004672283196314947	0.0034130574802030476	0.009200989394147907
1981	0.010017615624766414	-0.00470853357793549	0.009242171346291394
1982	0.012699909926163076	-0.002951947788964743	0.009153250272578094
1983	0.00430676560565414	0.016309468793490066	0.00885300381644884
1984	-0.0017889609021433375	-0.01543099945911263	0.008851149001297787
1985	0.0033416147409254453	0.00985780663610202	0.008587006191961512
1986	-0.008673097186505472	-0.0164471867027039	0.008331042950124054
1987	-0.00449827547430693	0.0011274143677387953	0.008365785569334018
1988	-0.004857899889235784	-0.007552956137969179	0.008438982650484626
1989	-0.002045017520400234	-0.03875628238510999	0.008481645181049303
1990	-0.005352474791141761	-0.03616031239213249	0.008557372708684789
1991	-0.0015071906725743997	0.01007780378593001	0.008576506148162546
1992	-0.006598018264163856	-0.004580503168353348	0.008346528590686802
1993	-0.0054944132897894495	0.005688076243832018	0.008115557083308175
1994	0.007826401721948172	-0.012744479068043782	0.008096941208701018
1995	0.007631153999706378	0.003876776287269944	0.008565956810271499
1996	0.00029133877544075754	-0.010538248113558236	0.008012177114779409
1997	0.0006934533024846304	-0.02646100050142978	0.007870482038457114
1998	-0.0020636301741888807	0.017649163058985142	0.007844827749453841
[truncated: 8,001 more rows]
