# Supplementary material for: Catecholaminergic neuromodulation and selective attention jointly shape perceptual decision-making
Source: eLife. 2023 Dec 1;12:RP87022. doi: 10.7554/eLife.87022 (PMC10691802; doi:10.7554/eLife.87022)
Supplement: Figure 2—figure supplement 3—source data 1. [file elife-87022-fig2-figsupp3-data1.zip › README.txt]

Source files for DDM model bound estimates (related to Figure 2 - Supplement 3)
-------------------------------------------------------------
In Figure 2 - Supplement 3, we report the effects of drug (ATX/DNP), cue validity and their interaction on decision bound separation estimates. These plots and statistical analyses can be replicated from these source files. Below we list the contents of each file.

# ATX_DDM_bound_traces.csv
Contains estimates of the DDM boundary separation parameter effects of drug, cue validity and their interaction for the ATX DDM model. Each row reflects a MCMC sample. Columns index the specific effect, e.g. v_cue_subj is the cue effect on drift rate (v), t_drug_subj is the drug effect on non-decision time (t).

# DNP_DDM_bound_traces.csv
Contains estimates of the DDM boundary separation parameter effects of drug, cue validity and their interaction for the DNP DDM model. Each row reflects a MCMC sample. Columns index the specific effect, e.g. v_cue_subj is the cue effect on drift rate (v), t_drug_subj is the drug effect on non-decision time (t).
