# Supplementary material for: Catecholaminergic neuromodulation and selective attention jointly shape perceptual decision-making
Source: eLife. 2023 Dec 1;12:RP87022. doi: 10.7554/eLife.87022 (PMC10691802; doi:10.7554/eLife.87022)
Supplement: Figure 2—figure supplement 4—source data 1. [file elife-87022-fig2-figsupp4-data1.zip › ATX_DDM_unweight_traces.csv]

	v_cue_subj	v_drug_subj	v_cue:drug_subj	a_cue_subj	a_drug_subj	a_cue:drug_subj	t_cue_subj	t_drug_subj	t_cue:drug_subj
0	0.18595760255940036	0.04709919003939342	0.03417751126213946	0.0019452926483195083	-0.0009419065642321395	-0.0067770309921234735	-5.119293699994945	-0.5633636998880996	-0.5389724584067206
1	0.1672297465802574	0.09847874590588548	0.027726843635899803	0.0012642536648863941	-0.003622793582212922	-0.008576590987405562	-6.054879049576697	17.074034553482328	-0.189301813997767
2	0.20758317444450541	0.17855519898440816	-0.015084661027097181	1.2840075328957447e-05	-0.0024051094932977177	-0.005551056072228446	-4.385286459407591	4.009847816822752	2.023076882264405
3	0.21458656149399616	0.15779750900383993	0.05334747649708532	0.0007417892764742084	-0.005244497464101522	-0.00639252553104455	-4.9498600755836595	30.650595101596554	5.027475679800893
4	0.17168728091698382	0.20099170904281458	0.04330378650820842	0.002613878848267133	-0.00893252906836238	-0.008783343664961469	-3.634234156028508	30.190546940952764	1.562910579400776
5	0.17905756417820098	0.07098468406398459	0.08885267765867033	0.002168888099928155	-0.007827728742221351	-0.008420198661593974	-6.751965535028617	42.08346073009475	2.318324602397834
6	0.1903007287024536	0.13917117065615905	0.045419034429085695	0.002420907570069337	-0.009100191280260725	-0.012966586820871807	-4.4008822462578525	20.703777865669654	0.7278012562090516
7	0.17289894401486164	0.04457571469758698	0.039534863968547475	0.0027857816177584236	-0.008896385042869357	-0.011599878323645311	-4.615738817753264	30.693745274429475	2.860368669636736
8	0.17857522693474726	0.13488305383214105	0.07059628626553195	0.004147829967211674	-0.025248073943395635	-0.011906401044490719	-3.9708544176178093	18.183404584053193	3.448845231049814
9	0.13524800488628053	0.14069119465456914	0.06536342442089196	0.0012057756855695157	-0.029877253126918094	-0.009011256791172864	-6.024428795751977	16.507107892055576	5.468948366989875
10	0.14471381497077526	0.1798296677586126	0.052293133185078576	0.002087539139272135	-0.008923806767936686	-0.011778083964918673	-6.534678632228841	16.87468189052125	3.835295146174686
11	0.17134586500816837	0.19993413259937565	0.04104634297169931	0.0028075382791397383	-0.020084597698513573	-0.010119318906363193	-4.409107805894133	28.0701823228352	4.660792330802833
12	0.1597032247803061	0.2459798208877152	0.033827705275325026	0.0019336726412356436	-0.01765020299725318	-0.009898660850234211	-4.389635852986765	31.072640742430995	3.9474729551997045
13	0.1907993675222685	0.20423811362582778	0.017889806887813525	0.0007750866022249248	-0.003379722335886952	-0.009809537535191409	-4.078009944816595	17.92006141527238	5.42189702646019
14	0.15874751112863855	0.18410395639672472	0.01707849102779466	0.0032897008441270755	-0.009292853054600687	-0.011289940007799393	-4.80560633553386	14.903860046900537	5.28441673406624
15	0.17898216838982792	0.26231400090162776	0.03990994864144052	0.0020710208907406113	-0.00853290768193786	-0.012568698677015235	-1.948452443868137	2.475663081333353	2.4581510733361953
16	0.14202714018550056	0.0405317839614036	0.06218119172868686	0.003478213445255481	-0.011942342312914791	-0.012575105689076679	-4.128037002129947	29.90844985347796	2.5576669256777342
17	0.13935908977871767	0.03800992376136175	0.034058305449953	0.0033821904195708553	-0.020329673812800944	-0.011341509572595117	-5.528288971830343	20.186950348615447	1.7685223727954336
18	0.1718981772402324	0.12226240665840431	0.033710250530242694	0.0024917883767524764	-0.005549894774211309	-0.01412232487457588	-8.733655260747415	13.41891738364997	1.7204522336160415
19	0.19642148246322821	0.06879015103201222	0.014293305142450348	0.004135906519086791	-0.006591454099404994	-0.012776823564999543	-4.77966789462071	-5.832971514667866	1.588140536936007
20	0.23208498392304394	0.09462915164501035	-0.003053062519655002	0.006274982043995149	0.009092542123175383	-0.012266953565144189	-4.660038042615454	17.256454602862735	6.249523976332216
21	0.2128720633594809	0.1396132055355501	0.005208293775608672	0.004354802704340339	0.009957167965860554	-0.01197352747203369	-6.9023761796877094	20.042893076647687	4.835275844819182
22	0.13497210626859932	0.12736213219104425	0.02620944773367341	0.00591157662341115	-0.011368745791926075	-0.012317964993637374	-4.837711450077971	21.5201866687103	3.7910497755529233
23	0.1901038313744217	0.266933187098886	0.036983632755252425	0.004713739706210633	-0.004962925966477452	-0.011948260956745917	-4.590177365334795	23.84255199695597	5.893061844867588
24	0.16781089342290056	0.07961161775653104	0.007699751934106588	0.004091903720487142	-0.025085535660679656	-0.011316606893996519	-4.848905760726	12.053945770715622	2.8347122927303476
25	0.16993158818103127	0.046364260175729435	-0.0013305995356673143	0.003968084735323861	-0.02277604705534783	-0.01342009992136168	-2.2825693307141606	26.96114291313682	6.207759029989084
26	0.15046829184677746	0.06498624991557606	0.051782425450659975	0.003957191054229073	-0.018359352492034926	-0.011990608095133366	-5.2105499688039725	32.22938551777707	3.088250817594149
27	0.16934226703110664	0.013013216169551228	0.012960416590993649	0.003948262386001998	-0.0035893149254260957	-0.012535872887483875	-2.2591408088937857	13.369574599887718	4.066026208258843
28	0.17018719038768604	0.18399238056009137	0.06536293672610446	0.0002103052694963227	-0.014467852984455708	-0.012190693800794005	-7.222026333267135	32.32998516196738	2.5834016891156284
29	0.1997984710519819	-0.04533185764882475	0.022000160212064475	-0.002432567903759014	-0.004786570783371819	-0.012285577253049436	-5.259466384322386	4.088222800465817	5.134589353779334
30	0.18121448484929276	-0.03180203769527351	0.03559793249005706	-0.0010488394794604637	0.0076054106923128615	-0.011649374109053867	-4.59570801116123	38.272432168855744	2.632626835617599
31	0.18775269614678522	0.1626365110044393	0.009945417152406363	-0.0019573915579701967	0.009812852440099834	-0.01318935901210804	-5.041445364758899	9.791167034832068	2.339446177809329
32	0.17823184822782193	0.1778323809262024	0.06155931192318702	0.0008489093232393616	-0.012332473885629247	-0.013320207568837833	-2.3619840311020766	18.786485749781427	3.5983213195359283
33	0.15819005984649065	0.202286708271617	0.08373423522653917	0.0025223926518554915	-0.026560157385089447	-0.014134538386278312	-3.042003868789752	22.053699789881485	2.382358474983701
34	0.2190762320284662	0.11166912973807136	0.10611833118457825	-0.00047052351319806025	-0.0011018958585749163	-0.013262939863265934	-6.50472897533849	11.658689687690241	5.34900103394789
35	0.1656992509096918	0.18583047681913611	0.0713089464838324	0.002326776004283664	0.002563870038523784	-0.01353747825994959	-6.203976121910237	6.81939252033734	4.403597631720957
36	0.17234527302651928	0.20058051988525916	0.03683544417585829	-0.000939897671358297	-0.0005694293427699606	-0.01309460699559042	-3.132011182067535	24.653582795600794	5.242382685463717
37	0.21402006735460005	0.11292118834674181	0.02984524517404501	5.5674536262780895e-05	-0.009740467265906088	-0.013034087294855506	-3.382534338385151	2.379736062518102	6.198103354427607
38	0.20085314795915188	0.05410408263856756	0.11743708904526143	-0.00033792912933068434	-0.002655792599621556	-0.012167728819148932	-4.187313686691727	38.83769713765885	5.561828210338882
39	0.2188332328462411	0.1294005174509136	0.06798903685110168	0.00010587349803111606	-0.006231920731574082	-0.013300967515169048	-5.537459643567238	9.36678356532889	3.337456786130009
40	0.21415735262548952	-0.01947468031630839	0.044270595735008064	0.0023737495127416674	-0.025515393289906742	-0.013056412480764673	-3.8809917675184047	24.580843420710792	7.62386774106013
41	0.1754498574802255	-0.048630621081348316	0.042968660603202743	0.0023886413081167946	-0.006245504674767093	-0.012723068184331453	-5.147502432549205	25.736170274458757	3.761419139049902
42	0.17927164127929615	-0.05592230112727094	0.0541058767026027	0.002113411637981914	-0.016436278940788054	-0.012892717218065106	-3.645221531954475	35.62701384734602	-1.2666594231988728
43	0.16389652001046973	0.14156216805519486	0.009530734610634771	0.0014977539417576106	0.005008571117970406	-0.01255310183364928	-4.913430878884352	7.673586723973124	0.3796477125770311
44	0.13789913338538667	0.056763055757626336	0.030615266024029156	-0.00044787239749492867	-0.031745007038957315	-0.012309048141602998	-3.1444353949505404	31.90807537841841	0.6899895994973964
45	0.10355148686306372	0.22738793604852436	-0.015323190707345332	-0.0002681532172517225	-0.01983666856770873	-0.011952188189795087	-3.982231116894443	16.054188002326267	3.1062618495487837
46	0.15801600215301081	0.17602767478030787	0.018787126503533848	-0.0006092086702537226	0.005213530181073397	-0.013808406805630384	-3.766765648094127	33.88251358437787	4.345659618480791
47	0.13426122810438426	0.15938736086230088	0.026796784837302676	-0.0012822672389465326	-0.012139412533867532	-0.014015323978709379	-3.9560870099101537	27.458019755357515	4.162388205267838
48	0.20674719513606646	0.10229613205471934	0.06869320307029916	-0.003828874169702484	-0.004003937082107023	-0.014343268774363076	-2.1435904303534596	17.0279947763144	0.6777987419616764
49	0.1474472315023454	0.13055861618000178	0.03229503852524264	-0.002993291965702596	-0.00016963251735870565	-0.013412485502218465	0.7151618598656012	21.695971659099428	7.957281796966788
50	0.14735864744196656	0.13409000576548735	0.04588611480519422	-0.005940891628213485	-0.013066591865410718	-0.012912359287781743	-2.478853032272861	39.02956355524195	4.204051124716697
51	0.17192887644760002	0.13159648186005438	0.028557918169018637	-0.0069353836126282015	-0.025395914880833936	-0.012668539422786172	-2.66010999470415	32.15308312557488	3.0691046230094092
52	0.1309197345175374	0.06347736300770901	0.03246253003835062	-0.005975331312496812	0.009195191731229055	-0.011380170263546959	-1.8686278101265166	15.313578729940346	4.141201723634354
53	0.1788105800042845	0.24143226452142236	0.03537138899599028	-0.005417719958053466	-0.01499436777994867	-0.012552715759544185	-4.323894000656222	-6.085602889234782	3.293502408973946
54	0.18853925562795015	0.021369078590514262	0.0442931514848309	-0.005490882040834091	-0.013085525541762757	-0.011627891622766257	-2.565667095877052	9.134883753894918	4.49025429961441
55	0.2235534291004716	-0.048852899746692824	0.06702740881666984	-0.004622374100953156	0.00357800715258565	-0.011044896019510333	-0.8618604959884555	27.63698074651275	3.2782475257524712
56	0.18076870638933684	0.08968795013560663	0.07168503556254943	-0.0039805450145629934	-0.02623663524593152	-0.010854640434506868	-5.358938163444373	-1.738842292064384	4.584994950651114
57	0.18425812451154194	0.18537276986447634	0.07221990963958935	-0.0040030258308693676	-0.016588684279106015	-0.011268728868115762	-4.650535747367027	36.15406023814885	-0.6314216207450284
58	0.1561553529488981	0.1559552891474596	0.05513438654863187	-0.0046579152563458156	-0.016822618335690126	-0.010799224711180447	-2.7043991478305274	20.669707965426106	0.989598680786844
59	0.16695646025164237	0.1377342958129221	0.06227729999922156	-0.004206531585950512	-0.017919008528897815	-0.009982814092500347	-2.6598431252056156	16.172332267884443	6.30388322059134
60	0.14284803025694612	0.03630506779508365	0.0790171805534113	-0.005261350477744628	-0.0035375689280701178	-0.008907657358150394	-2.3539586055417425	9.871986616163438	0.3336594665895487
61	0.13869480809454837	0.11498329381366507	0.04986312034313459	-0.00568317833345803	-0.002441351349358272	-0.008186682704573253	-3.3804759631936756	29.938742422151236	4.570077786267642
62	0.16599333586307657	0.115766790968521	0.04514896866048392	-0.006443158246539151	-0.013703136072296325	-0.007236002783775234	-3.8028797308306768	43.59877652214356	2.5929435929151228
63	0.20737641157395004	-0.013778772121756072	0.07356496421514874	-0.0069792541340433925	0.006089613090991281	-0.006479998733319725	-3.623948225202861	2.4673573619674074	2.764313445373204
64	0.1544239420114364	0.23136293453357965	0.08722487096171919	-0.007287071876689679	-0.019090213506564178	-0.0070498463847863254	-1.9260714113155357	8.55442800291533	2.183638979435224
65	0.11910059030373879	0.15067096056893142	0.08330060924739136	-0.007755397433799949	-0.020949038350412	-0.006160225243962682	-4.274061346833546	24.337189528209542	2.4297599113770683
66	0.10966185875565307	0.11176934905086641	0.09579299266232108	-0.00833049920430617	-0.02570784503901099	-0.006369240541518442	-6.2778107327978745	27.96029671651689	5.161587290278338
67	0.13560703739914912	0.35265452470532077	0.06949885753083188	-0.008590233222635893	-0.015806702467658373	-0.0070175311352425294	-2.811966894713936	14.549034296858231	2.1711928825252187
68	0.13692468470349017	0.20510062958037395	0.07494280001605083	-0.009659582839662905	-0.015693851349300156	-0.00856563081953467	-3.038861969333921	-5.190459638696489	3.9646598125709964
69	0.17761385339379357	0.23214496106378224	0.004390324284904476	-0.007205072820914111	-0.0018203096974719925	-0.008805930755208401	-5.451381049550194	1.8930188705689708	1.9942571365446142
70	0.16450909869070365	0.18929983029472888	0.02442417690168054	-0.006410779939983153	-0.01349398475856808	-0.007492007016592098	-2.335688817118845	15.228645821904538	7.234406385614566
71	0.2061686208286936	0.14903863126904834	0.03187809050516492	-0.005172576790911879	-0.010198353350523073	-0.007891011589676795	-1.2874478997206538	35.58629581320659	2.8214750364293373
72	0.12276871431252165	0.14550938317037118	0.06801809663037056	-0.0049005124641420955	-0.0258924741637668	-0.008817919522960918	-3.838540680665032	32.0127751229536	5.229231158651389
73	0.1631425087740724	0.12055860555534456	0.054664306074411514	-0.00794094555797831	0.0036554300757257185	-0.008459318756161611	-4.817947149814353	29.33694475425773	4.169544385177763
74	0.20469119005475594	0.25224660740872373	0.0671018980988491	-0.007839312514095713	-0.0027634597830693535	-0.007819178073823683	-3.122779594971744	30.250396580179565	1.8422985929743616
75	0.15901374605227195	0.07590665203402994	0.08788035596565369	-0.007774340743120798	-0.02319359619133219	-0.007214011816719526	-0.9822194307501212	40.1491589765888	4.528851726980516
76	0.1437067132462345	-0.007935936040338903	0.0741779057843481	-0.007145697510348312	-0.0034580531289651814	-0.007240912169720603	-5.246427674476116	38.37735381118459	6.372709163141679
77	0.22293841857339233	0.05962792403644744	0.03605147070084981	-0.007560692809515377	-0.01951935368408187	-0.00798681126529202	-3.486154340121589	21.208468939406757	4.091421763315705
78	0.19274153745982325	0.10845349098084006	0.043705312559350507	-0.006189275213472073	-0.028318220020716694	-0.005972069998007226	-4.239468651958992	23.590455441732903	3.645993887213073
79	0.2310281569458411	0.07996347918875443	0.02756455538830327	-0.0049883880096965785	-0.03831870900933175	-0.007095201361168113	-3.79649425251724	29.733791386474547	4.965482238485667
80	0.17948624614329683	0.20301370355375992	0.02281213886171564	-0.0040773235630271265	-0.023908658434419576	-0.006753081964325911	-5.56732992858917	24.583270666864298	3.257751244249135
81	0.14771616966717133	0.19944789920966244	0.03234994337502009	-0.0032450696822153464	0.005350769647460923	-0.006578604000766417	-5.180362655480444	20.362808731950665	5.317040413261745
82	0.13342357998038495	0.17986529872505838	0.007085522256027439	-0.002968799012304497	-0.020868572778117836	-0.006656009642576849	-5.35980074561663	29.66896377613421	4.992018516746555
83	0.12638838806288966	0.09338987363243804	0.03125266247690137	-0.0017484781354934111	-0.009245663603611974	-0.0068392828641909535	-4.407056696022056	28.683651044754406	7.864144035207077
84	0.2129615822795423	0.19915223996901454	0.0693571851679877	-0.0008342352638546369	-0.039876655990127796	-0.0069435753549171204	-2.734441807024007	19.76780281649335	2.0942657976884496
85	0.17729958278840577	0.07800716624343554	0.06632419785002217	-0.001218204394073343	-0.02271394846564387	-0.007327134715391653	-6.222170498638006	12.362096928294182	2.239058365014931
86	0.168658711220637	0.000939821795024498	0.07641634483576717	-0.0020144748623774082	-0.016884239194849538	-0.008711713297507405	-3.534135581880781	14.757257618643267	4.151655190437201
87	0.17399929719074095	0.24774095796419143	0.06253654991972374	-0.0020039228529028516	-0.018227043397279877	-0.008984866282397532	-3.669523176235247	15.456581150576891	4.38347116861199
88	0.21097309365047928	0.17542231061635793	0.015997411346997444	-0.0029618195389586374	-0.018255543877503458	-0.00929585417289777	-7.243324210599941	23.420679918309915	5.275189676334509
89	0.17074162688982014	0.15301534289758026	0.03975247595367304	-0.0027214606500478382	-0.01971275318145644	-0.009092764416609058	-6.284473214637788	29.29231960030509	6.685990857060464
90	0.1931951802946104	0.03951772652712722	0.020548594689560606	-0.0018008523621057776	-0.008803193121044087	-0.00794799490261676	-4.518844930622429	26.917788105947114	0.07107956997616863
91	0.15190205712245636	0.1501378219139659	0.02044616015790871	-0.001999794382203327	-0.00420300309443261	-0.00936121293633604	-7.9307992052736855	40.27842043717031	3.3232093683636603
92	0.13680259769590455	0.07865060857489176	0.03651439748290623	-0.00255628606804335	0.0018608769646793616	-0.00914845171881451	-5.7268894404139	5.950719784549474	1.585932279176433
93	0.12698119618865192	0.09595705624261437	0.0672469254498691	-0.003953531037231654	0.009120422038910201	-0.00862294569454243	-4.675588006932081	24.354639487884562	1.8536261866490389
94	0.12307230072111464	0.07658090952845255	0.07304038431086907	-0.0034700399445096244	-0.009077814827545662	-0.00861928222559786	-3.477770861953848	5.5638424274998926	0.9183661409228913
95	0.11083518617921298	0.13957441385020358	0.05343491142541637	-0.002710323204747468	0.03703150532341462	-0.008494508079611617	-4.458403688054516	28.247704598384964	2.1997576355988926
96	0.14015679240086923	0.06509262774871301	0.08292751108642832	-0.0028637229950946707	0.0023462270081180438	-0.008308180824336885	-5.9150593140840115	32.78650500311844	1.8547281759046446
97	0.15180252447833786	0.04527697980084737	0.0754899970644706	-0.00038184842071548345	-0.015448400171010509	-0.008029528249634465	-3.549997555194846	18.575739347258967	3.5090003781017254
98	0.13893636783319604	0.24785248327501647	0.07066509183807851	0.0014625336043573199	-0.007976709235371093	-0.00801254896246077	-6.112839596948682	22.26064148899499	0.9993079361236392
99	0.1542902236256027	0.16451954854023335	0.057745261765496526	0.0010064960613217905	-0.029077466895409347	-0.008038438330707335	-6.338108432103162	34.67484462527647	3.7963281195894036
100	0.18011921027647354	0.14768671005484568	0.04216934429303278	0.002608272284302167	-0.027086947051381996	-0.00809749062637888	-9.709829395162972	30.54368071244777	4.128351264793327
101	0.15400704995337394	0.15608359129362287	0.06244876591222532	0.0035258995220979585	-0.02277826668515909	-0.007697517065291573	-5.077755263391073	1.58172892196674	5.1683683065850055
102	0.1499029592081668	0.14885756249178264	0.035451835665239156	0.001252652250016771	-0.029060191853950722	-0.007384450882230684	-4.250440016998647	22.84101416528229	4.429064653329434
103	0.154551860434881	0.15034729079535614	0.024758021884997324	-0.0017108431823213374	-0.0031872404807355703	-0.007568736549093817	-4.6883522322297075	15.101590451712505	0.8277100245633368
104	0.149158378056532	-0.00854036770811889	0.03841886934799954	-0.002321991825522341	-0.010135243631366237	-0.007670448636837137	-3.857035551972696	24.90857087307769	6.184989821174909
105	0.1565896761624159	0.20347553220964748	0.06767417506834907	-0.002774693306010831	-0.00735424807289797	-0.007473211930915506	-3.9547513001289514	21.61710804450818	3.073109631185642
106	0.16277051079414037	0.08890449839490257	0.06368122469098311	-0.005103367362870725	-0.0009395066817150053	-0.007325179686167511	-5.194955400055125	-18.392617109236348	3.472984396680367
107	0.1773760582492898	0.14924284060540755	0.020626446292079232	-0.006979417013811904	-0.011646471761751796	-0.007207609814961548	-4.881888860761696	11.552944424650962	2.9809425403442074
108	0.1689394614506869	0.15062739707671036	0.07527005097371106	-0.0067814393056078726	-0.018529338904867368	-0.007122135126466827	-6.992047203014787	29.142615928730688	4.640180872679182
109	0.14494100213626385	0.1388875845753653	0.032791068352035005	-0.005336194876777258	-0.007957392105160622	-0.007075637780782564	-3.292207414134312	25.99426927166761	1.0771574500010928
110	0.15446416159174328	0.19100497720147255	0.054242126220365894	-0.007108353053664768	-0.005336413937263054	-0.007102344179337054	-2.470494161472924	41.715847328938366	5.050230795838608
111	0.2135767006863285	0.10863194109610368	0.060854620343073845	-0.005280739378426249	-0.00813942431355847	-0.006792098087930408	-4.871939488752064	18.052942708648892	2.080026923099905
112	0.15909897635972223	0.17247335289631685	0.07607864072695837	-0.003587374240865982	-0.004286586270750956	-0.006969678674455875	-5.083604869894741	22.93021993203566	4.725141135693231
113	0.17259267949969795	0.06663014822538246	0.08308371983968929	-0.0038787113841122784	-0.010090084886895324	-0.006630528786783264	-4.700988863119752	11.723135597066277	3.1636568480013825
114	0.19726654071861066	0.25425739002461234	0.07183234657265967	-0.002233005565137802	0.006651370894661186	-0.007092587004654696	-2.858714147522972	26.04717706401749	3.9551150081026787
115	0.1412554733571087	0.061992827638319425	-0.00585876581355111	-0.006083358611298877	-0.025478995365364663	-0.007401187669320716	-4.042222301179991	-14.356819637172707	3.0212122311655003
116	0.14597670877573657	0.13554563109031167	0.07602906982083765	-0.0034403716087233155	-0.012020237469114629	-0.007163940270737028	-2.6524666166519872	14.933932715328474	3.276072578234331
117	0.16139103333648927	0.31230514830825906	0.03335846555434023	-0.004351216334983321	-0.011808267795119272	-0.007143943093515606	-4.976566460372999	10.580679631725902	2.148003697503389
118	0.21066535854827714	0.0826460492133197	0.1194825075736834	-0.00464884701132188	-0.00451421333894144	-0.007421854041973625	-3.271878467268791	12.218845108390012	4.4155445466991825
119	0.1614927859326621	0.17756817709320197	0.059486986024717754	-0.0022036038327785975	-0.014534776814362438	-0.008755383873903655	-4.21539079051897	18.342430254441233	1.1033760523861265
120	0.1226631297518846	0.09273572298958323	0.10068655474325375	-2.9692060152985457e-05	0.025036067653598816	-0.00897710538574494	-5.765980607389739	28.717060707889658	4.107632354552429
121	0.12912454695747408	0.16549086305872707	0.04270434759391241	0.0022677346807194174	-0.019394917582105282	-0.008483796094542603	-2.4306287613204494	24.543966712135155	4.3144573319605115
122	0.1563180615860349	0.06391704985242636	0.06452842800264542	0.002426963703949456	0.01763387061867208	-0.008201332864129676	-1.2411522715987529	14.998190226018549	2.5077973368771653
123	0.13493218644506028	0.07429704957765651	0.06828631166035894	-0.0007155414801080832	-0.02522429326669045	-0.007897397363975212	-2.6109469626255803	29.598327498727937	2.952562056001134
124	0.14560462471809343	0.11689698504324453	0.029505095826975795	0.0006021640084974331	-0.01965359585232291	-0.007547630109398393	-2.8518018237112384	34.61808172543283	1.018247569046405
125	0.14512226229489836	0.12665132768622198	0.03995598934300911	0.0018532833298468307	-0.01299772232674618	-0.007343658568242895	-2.5287969447379117	33.38219933272429	5.907191295938584
126	0.17156113279062163	0.05662368207340776	0.09324024590015054	-0.0010601825354141022	-0.006781235228884401	-0.007438411115979116	-5.055364097577444	17.45894337943303	4.05502343071894
127	0.14934529519197298	0.08594229870346734	0.07233809803275246	0.0008312858828172708	0.006267915877266087	-0.007322590441765246	-3.1716041702669817	17.419589466751304	3.5554488780881703
128	0.1657520479109422	0.18616668360161606	0.04539448909160412	0.0014851566950181516	-0.036208714329057035	-0.006918608518821699	-5.805505820726557	38.12803044920887	3.589742412595934
129	0.17771772411036182	0.14428941452173139	0.04666875872856745	0.0018091315806556645	-0.00226240223220109	-0.007208384279324211	-7.0962431821879495	3.2366874401371164	2.5498093280188985
130	0.2023041065920356	0.13318252615208326	0.07855221789140533	0.0020471596778308325	-0.017438632967143354	-0.007748406063582083	-3.571938928515958	7.303895152210849	-0.2076471491166869
131	0.20046974746778431	0.1615132779634591	0.06459789126057691	0.005785671709543351	-0.004172821178413316	-0.00878721328281569	-4.7263187709147685	15.349212594042008	5.6788846548734275
132	0.16411254951283977	0.1680662000651495	0.05244921078740207	0.0029966757211983813	-0.0020997201497672934	-0.007871931423564783	-6.0369137541325655	3.3981482629491175	7.77894325006622
133	0.16577166116496767	0.13784176004282503	0.039747973908742046	0.006659454856847865	-0.020498582974105076	-0.007701347640520509	-4.358559300190056	1.3896442932738242	2.2319061672211236
134	0.19083609571728632	0.05172473422788117	0.06626954537493121	0.00454802234871917	-0.018439746939987418	-0.007270287778233905	-6.831279040865013	7.801476788405554	1.8643450667017298
135	0.1548511295192988	0.08321081438596252	0.023286729155569993	0.004099299398204844	0.0003058227015171125	-0.008080030937788679	-5.41029800830642	27.391667956486774	3.0193238073957445
136	0.17823124131605395	0.1961904764752908	0.007421683902691309	0.00589748279913016	-0.023597886411970928	-0.007248824442861812	-5.218413260532717	32.29717163309059	1.7892408239321367
137	0.1469699922806168	0.22528663768051166	0.03253517548237853	0.0036400421981033428	0.010933817582127333	-0.007051491344204627	-7.4631462356995595	2.7949057039266707	0.9126504048908379
138	0.17437371842091334	0.11205106033924006	0.023987737622036612	0.0025763664128475618	-0.02090153935221804	-0.0073506433339126775	-4.814100948077499	2.3260178135686878	2.1625869527525317
139	0.17428099443314832	0.21755726757265098	0.05024102640125167	-6.20087236597234e-05	0.022908737269775187	-0.005587610111347422	-2.02278720794742	42.958503661160236	5.6472049416937935
140	0.19355106500552685	-0.08839355433296225	0.05009212028756431	-0.0041628150181289136	-0.009686603287794924	-0.004799436456369416	-8.130561133136212	23.349446493102306	1.0061211856251386
141	0.2121378939702135	0.15023491841848183	0.05065497772564197	-0.004159571443537733	-0.014849426413425038	-0.005131575372567209	-10.092796953012462	30.64827618466969	4.262484033692317
142	0.1879619852476666	0.08817779076443641	0.06972284553340527	-0.004778340635810194	-0.016134478961936385	-0.005276959295667444	-6.1760125563391295	9.725971886774683	5.938735744586709
143	0.16999779549019153	0.017973320254048034	0.042545748383176575	-0.005231646743095314	-0.016771511176309702	-0.005070311306761471	-5.576455377166427	21.784462150503522	1.3638068491599038
144	0.13097610734536985	0.008401169506002351	0.048194523677233835	-0.00822303723954147	-0.018078021264267358	-0.005532658774132104	-4.561591579662011	20.612867824574565	1.8623714154580528
145	0.155980114215821	0.0725047796862751	0.03603782619746164	-0.004341878698235695	0.001596732091489408	-0.005421877613172352	-1.8028756881546546	8.818545455241097	3.3544832178460036
146	0.17954181733625169	0.1548570952003164	0.026586296162591474	-0.008377865401814328	-0.011558057779347208	-0.005111062176724962	-3.349593394490949	0.5152642712367637	3.664076425063436
147	0.16086786610418363	0.2643667833407979	0.02113832006501245	-0.006310359499457007	0.00892086296647265	-0.004829631646331688	-6.623560275636844	19.874635916210536	2.020620578150352
148	0.19488085751112988	0.14936506963573937	0.05508333051145589	-0.003492767319470818	-0.012298078522116907	-0.004639635590332808	-5.235239275527463	7.983681281191193	2.8528455489644338
149	0.1621340953180072	0.11698401924528659	0.02239707059509509	-0.002943977069514601	-0.008724277020281888	-0.005357382298478061	-2.830423160324601	31.78103549790326	7.280802081215575
150	0.1700673151873196	0.27903968730846174	0.04653241501499088	-0.003281919421537179	0.00627229787166254	-0.006003755685907729	-5.907301974818079	34.474857546353945	5.91951999677827
151	0.16068958906425412	0.3063780896754492	0.03159925159108572	-0.0037259520314296434	-0.012291689088379583	-0.005757695505571547	-5.045215552457076	16.838859611550376	6.644586358427043
152	0.11821261839870426	0.26470844224092144	0.04659982868928954	-0.0018934782181670483	-0.0018417840196394211	-0.0061625068619459425	-4.521348415250443	24.47021773633361	6.961194203863083
153	0.15990987100855616	0.23223649220192705	0.04321477305602795	-0.0030315158146089144	-0.010514609394886092	-0.005837308189708295	-5.125957509359784	33.208443794128364	5.33415086354214
154	0.17186429432643194	0.16533133823311727	0.08407650558494384	-0.0031296508411288496	0.002647576817638931	-0.005938502891777987	-6.690156973858335	13.227981763039992	3.522700734914952
155	0.16644035270250357	0.21499855868887746	0.05374396217484477	-0.0025363359126723386	-0.0023558962273200037	-0.005993023892384656	-3.843444878740731	38.616876816720996	4.164786655690483
156	0.14296294896650086	0.0774666610282558	0.08265428318595414	-0.0031409919778268586	0.0063768414100395104	-0.006089337235102928	-5.679103097540776	25.050465674047878	3.1726817475582414
157	0.16639944668946235	0.023669662001131214	0.0465528185438338	-0.002876119492197419	-0.02022228450078726	-0.005839297225637331	-1.9884231970002924	28.31664766004366	1.0753836990732155
158	0.19835029796678522	0.18896026551658035	0.02682311334648084	-0.002194016190045024	0.00043801595312495563	-0.006134335746573079	-4.897544949754326	22.13972233921976	3.1443954803598033
159	0.1825065651214955	0.12109067418350028	0.03913787027475334	-0.0032661530891951707	-0.006435634989166013	-0.005434970373811903	-6.807063222952629	34.580365734018365	2.62745170744462
160	0.16993017977478064	0.19116359716830628	0.047786688582748864	-0.001215349387712777	-0.029255867197988276	-0.005058352109890177	-5.967761931577203	15.79280212048291	3.0539894533843386
161	0.16337942547059112	0.1598650917486124	0.04558353305699926	-0.0003091647990905813	-0.034281744263670255	-0.0049157293017927485	-6.649457741091006	14.397271859275644	0.10373911950363641
162	0.23485458595275654	0.15837965097480447	0.04709451162094487	-0.0005167096922480447	-0.012164579618917442	-0.00473166682830828	-4.608341536801465	22.936663237845245	3.5223315951759417
163	0.17446935700574823	0.15818329438398213	0.04641441672831443	-0.0009039262891488962	0.022181702513446658	-0.004096710016463686	-3.648129215608838	35.0377262846671	2.2751952384263534
164	0.17497393236782907	0.12365527516674873	0.02761781710260517	-0.0010701289245666017	-0.015725077500560465	-0.003309488112010188	-4.778857071264383	27.390125600797347	2.724854810165479
165	0.14046581345636067	0.12274969329114939	0.043093100242503235	-0.0010149668119101792	-0.023969786138427998	-0.0036219593771918074	-3.4855775150458475	29.95836956201862	5.629630824159187
166	0.13498689367007466	0.08793128682160517	0.11081755555782383	-0.0008593750964747608	-0.035351884890757475	-0.0032040691698871893	-4.909494592112156	-3.013397253219273	4.102481912324871
167	0.16412596607981048	0.11776361628574915	0.06596239338850748	0.0008649772307451433	-0.03746851763730445	-0.00341657093371253	-4.78513013041504	22.410602232048014	2.2078168859803764
168	0.15265945437267836	0.006427652395521705	0.06983933441186574	0.0006496462437997546	-0.009560702458845225	-0.0029422189114921785	-7.407674624120603	25.236896404852075	3.8524377039294895
169	0.16562375134240243	0.09197468577915409	0.05741314916163001	0.0012009157535865012	0.011685799140124976	-0.0023752445893293604	-4.844424633848762	33.21709005404952	1.0091002396334763
170	0.18305421350819182	0.021291381379401578	0.06920964890353885	0.0011847498743990208	-0.0066786879219696595	-0.0016510108946425003	-3.609375450999205	36.505825566702214	3.5716478899943307
171	0.16915315424111924	0.04654134047171353	0.004615306143675529	0.0012082503829186158	-0.00908847479589898	-0.0015541404576348882	-6.945139750676229	34.257974988230664	3.6752382341028076
172	0.21164972328247003	0.0837991129319618	0.04882768567373866	-0.00013655264893570754	-0.01121488648699663	-0.0012678597229325201	-3.6908179851422145	20.667902075709584	3.679360344602489
173	0.15817439566540256	0.209436470670834	0.04582462647601896	0.0008796387565582747	-0.024087038520298767	-0.001986845060059497	-4.012545928297928	10.002080281627778	3.114264895051606
174	0.20780234039028012	0.20464645599171843	0.06435594218140903	0.0018515404093506975	-0.03336610719921272	-0.0021872047098787082	-3.275699631521132	34.86088215739818	2.517696242870947
175	0.18991362195833789	0.14550858725098081	0.06485535511788816	-0.00013508606320428791	-0.01892756646312009	-0.0018477473098762653	-6.007334925434496	24.759500904116923	1.3328079365597045
176	0.1623828146597034	0.09697899572731211	0.07028836062652481	0.0011517475386449314	-0.0020539819667153656	-0.0016845759831543745	-6.645431580447543	16.947117580610673	3.8186379923988305
177	0.12722524296697874	0.002324330989465495	0.055382091576011705	0.0026889174495994886	-0.008228715252103561	-0.0011750257352398886	-4.1275408282270565	25.980327604065728	3.147173876543199
178	0.17779908907010986	0.07707480110331746	0.030238723001585522	0.005014555272920282	0.0011900361041469656	-0.0011611818626361906	-5.1724270385044715	21.810704914329104	5.150095686163366
179	0.19070117631756847	0.07877146841587898	0.041799104586007094	0.00771276099305112	0.006991374087194718	-0.0011838325946371688	-5.365477671939406	13.070690543790906	3.565164399158537
180	0.21618050925163673	0.06974498507798413	0.07465947014764575	0.00672745236071838	-0.019274699342939686	-0.0008602467971064663	-4.758774591100275	25.738542075694415	2.0441925853320773
181	0.1855267791053281	0.1470233170045374	0.10792790081604897	0.0057983245461757605	-0.02202309591126804	-0.0011294376424662996	-1.9882775608278074	16.90782131202953	1.082391523017066
182	0.19358790340624638	0.12349702151323369	0.06447854350104762	0.005491377672512145	-0.011773454043918174	-0.0004897245655768356	-8.138294497799128	39.53283938618476	3.748078720318994
183	0.22889717020243405	0.06764902674634707	0.03745853415021167	0.005141539881030625	-0.025172857479083124	-0.0011202076602653082	-5.673167817452108	25.924676812702774	4.991349753285862
184	0.18723401576983864	0.08879614996974955	0.05065399078364865	0.007457778432082864	-0.02012125699100099	-0.0018943938964967857	-4.223188607862206	23.937593355955478	2.7574398350625846
185	0.18926148325051842	0.15950049063568045	0.060918190173013684	0.0045981565776902515	-0.020488565275579625	-0.0016637088697392685	-3.1447283291368744	19.35653258540965	0.038783291139043996
186	0.16893395172802825	0.2829510484844875	0.05730000249689973	0.003341767556692675	-0.014076410917779706	-0.00191588876328981	-2.6296305336435997	15.285279885955473	0.43176080640582515
187	0.1281059630968162	0.282738849961611	0.05359966591004077	0.0024562309589237444	-0.018705897881433876	-0.002086784994080269	-5.898391939238666	30.122692905637884	4.443953751081308
188	0.1778038814402347	0.16016082006224022	0.0502587721283928	0.0032872851620281696	-0.00528958530136794	-0.0034801990372202943	-6.259335277298812	8.602922339017823	0.7772811445838318
189	0.15130449446078284	0.09082128791000588	0.09153298177630863	0.00024614401472822147	-0.029030327459059813	-0.004045561931236416	-3.845257902260403	16.706468014399626	-0.24941271416611044
190	0.16452608997100027	0.1525490416623364	0.061386543975140276	0.0016088954508489382	-0.01817064375504627	-0.0033053674998392937	-3.9783333908378515	15.881393641387586	-1.2505593872970604
191	0.1880675450920405	0.2455748360527617	0.051168182966995775	0.0028036250230755993	-0.02122812328904054	-0.004190739539295161	-4.291919713393171	35.61985025977886	3.3525969942794536
192	0.14727915620056342	0.042271597109221126	0.12252145474864355	0.0023332063241678527	0.013016327043896079	-0.005446681456571732	-3.6284541568700996	16.77564714595908	2.3228423146577466
193	0.19421039834265233	0.14263941119796023	0.08322114743977758	0.001097269099820352	-0.015712366447045534	-0.00458756884058482	-3.3396915131562808	10.511014878665177	4.63309104908631
194	0.16024784970836708	0.1900468645270067	0.03715605707434884	0.00031478553348536915	-0.020346603619065706	-0.0032204341782513376	-5.9564416244533325	6.316922538498918	0.838880268348656
195	0.1294624390725717	0.09227119180951211	0.052440370805870426	-0.001318574180552862	-0.008880881647779	-0.003314470664379772	-2.995111319115896	8.377490189692349	4.727209112887567
196	0.180164460759447	0.11111658710333508	0.03949596922890191	-0.003090080665591417	-0.010081851274257125	-0.00326444007545356	-3.2928061528482586	8.469577080657347	2.7231144612833598
197	0.12968927280225845	0.10016189496851383	0.061332009198823145	-0.003326206519653545	-0.003271811174274034	-0.004205738482443575	-4.4427093705772505	4.02471826146893	-0.3074852648110838
198	0.10999474345345268	0.0306187776670859	0.05916662503242805	-0.0038199715982512377	0.0032724518913619	-0.005531992189146925	-4.535376332384941	30.45033367861326	9.274367954589131
199	0.16310471113893713	0.07770238697016787	0.05962848697176947	-0.003891769985064788	-0.01585818768086474	-0.005209773951684883	-4.268948455237211	15.472824506731367	4.640779941103818
200	0.16160171849779265	0.031991736463313214	0.05880383370265284	-0.005446585919085184	-0.02204994088634977	-0.004918747180966508	-7.727386385566073	7.518175103031786	4.585800266007385
201	0.2395695988751495	0.08751210820175509	0.03161122121953142	-0.005121189075003048	-0.01741688558726559	-0.003855904584641143	-6.846417584836936	29.973076928371075	3.5333695562781737
202	0.19887773771818035	0.11222632712281483	0.03346420053729325	-0.005439722728317631	-0.03159094734741026	-0.005897700140636991	-4.9907053634563	25.657772345740693	0.3822952287302608
203	0.1707183541828307	0.17233064197930878	0.04227508020827689	-0.005252196964488159	-0.009740080167058199	-0.003998267776368974	-4.4103828197280786	24.913170355920567	9.254304117871499
204	0.2234497387247193	0.22593313925593927	0.04847792878105528	-0.005488353198922494	-0.0008382879644205105	-0.005867830198800537	-3.9739945688468836	31.538259627731247	4.138966130506877
205	0.1879161252934125	0.2226222870912145	0.058411449263942816	-0.005005037867679646	-0.006781074693114447	-0.00788047434328195	-7.52611375185574	23.294359367131015	2.291492854444463
206	0.16079076090568514	0.20486636507735118	0.05146085265885075	-0.005487965061359813	-0.003966566878649864	-0.009324514241267151	-1.838196695979748	10.986899539367986	2.197905478726295
207	0.17295230220702634	0.1343090330560858	0.048052827247337906	-0.005907046293275293	-0.008679591807201459	-0.008884465684656867	-2.6881231519705575	13.092790030562359	2.2472043894932225
208	0.17369891246064426	0.29409037086189727	0.0412848325409124	-0.005962485211463698	0.0009033209772146284	-0.007572293137978265	-5.892306320065757	22.72222532841395	2.442823403394734
209	0.15624518346445962	0.25795925502351336	0.04161746885658313	-0.006899070655981966	-0.016147765658020796	-0.008547231725640165	-2.9740872675467163	24.41495776310621	1.841178826890553
210	0.20108893204182626	0.16397543287048807	0.08334656716836666	-0.007123270318958473	-0.011183881080656178	-0.005010232821567146	-1.5686512060202684	11.208201781278703	3.1235063168176116
211	0.165795666530768	0.0568109512559673	0.059733999681272305	-0.006179211572274912	-0.009938000370047453	-0.0013167094634823693	-3.672478735253416	16.784153831623204	2.1770847152228723
212	0.1732802778634684	0.228072928405446	0.04439656145318235	-0.007042927937927502	-0.014908048820394504	-0.0027513392718910403	-6.282651705163256	33.74811562908539	0.16535840804789712
213	0.2211755802650407	0.12543765145397498	0.036346944752382065	-0.007478008361246736	-0.015662539815453607	-0.002335566763788261	-3.6648757557107374	12.35607107159618	3.7011792522839437
214	0.15354050355691343	0.15322409497381054	0.04176433387623847	-0.0059807171605269285	-0.00040505648782260435	-0.0028494034633243957	-5.197893464520308	18.20957168224043	1.8267759397124161
215	0.17568287848633912	0.1596991294036508	0.02389593529986629	-0.0038556678329408002	-0.010983353081462994	-0.0034949355311547584	-2.615942691178835	20.249248723099846	0.36286477381109816
216	0.17350645771223047	0.20356141423874352	0.04657737042193455	-0.004763866524277124	-0.027614690406602034	-0.005854843739257288	-2.9919999669561155	24.122888663284677	2.299741605570892
217	0.18557708457280067	0.18977422554106904	0.06837708812387827	-0.0025227838289667284	-0.014440133559191399	-0.0025859259689786857	-2.870040795449729	27.26751355935817	3.816164375636732
218	0.1818835305206047	0.2770059066515313	0.05008772879270383	-0.0036744632716060838	-0.03323618846040309	-0.004959019949499644	-5.300786774162222	28.080168635932974	2.9305496019782975
219	0.18650148597439686	-0.031074976212251956	0.05847890752317127	-0.0009282347869809765	-0.020859745318378323	0.0013795831984261047	-7.677883992639945	1.5554862373891067	-0.1405515383520366
220	0.11555363860465523	0.12343004021365679	0.0419936931752069	-0.0009331710111673886	-0.018485745091831186	-0.000861070646773608	-7.337688226118373	25.122435946812484	0.22612009639401107
221	0.19437483744763778	0.15901223658762187	0.008873037409756885	-0.0002937720520528428	-0.018855942944007782	-0.005791963658254694	-5.039195755930647	20.600909119551932	0.385185084309
222	0.1684174516055671	0.18271404419081544	0.045740697155571906	-0.001647207623112359	-0.015426745496846798	-0.0031645328394415847	-9.037752665104163	21.17956534138225	5.018079340370954
223	0.13132751331437023	0.14255111215710772	0.05289842522535204	0.0014260187427821162	-0.010089106515873839	-0.005957278637601021	-3.620962961813215	21.940341880183443	1.176635337565202
224	0.1694451773567791	0.2531192066904077	0.0635637861111106	-0.0020327529824191166	-0.01976846917697011	-0.008788257929148845	-5.861141629903095	39.051426247535495	1.2787430099143902
225	0.1764771826525388	0.28770374216478695	0.044527039174184775	-0.0033629179555071955	0.0023426983942114506	-0.0072269193122245	-3.453961909397338	7.059221072770109	4.087724996777515
226	0.19500149820753626	0.18305207400589166	0.039223660763948565	-0.0024421719158196674	-0.0034242701183683517	-0.00887543131460412	-3.5662325786162565	15.135705922395049	4.729130732446227
227	0.18162200163533257	0.12567840868584856	0.04292358001777135	-0.0011779288101335945	-0.009503015640344408	-0.009842135856228895	-3.7401692659231487	18.878153848695952	-1.565783096929784
228	0.15147709360338668	0.12310629427329241	0.0410129154926959	-0.0002926074047794056	-0.008662761026757834	-0.010010097177856427	-1.5577980591350027	13.069006460307454	4.22936685156164
229	0.17177666105703826	0.0758019886868805	0.06353472189151707	0.0006745124309279619	-0.010739996585398705	-0.007995647819191104	-3.7752739844659344	34.35700194386237	2.410274583013006
230	0.14625425138006096	0.25124962741444545	-0.002682992898478641	0.001956538599238625	-0.0026640402785661765	-0.008029914007908897	-2.9451425386069494	12.875950068996062	3.9532932748927685
231	0.1885922435469435	0.06857566093334826	0.026471443222145723	0.0015436825105082314	-0.0005079852289333444	-0.002312305948397388	-2.212906916396266	4.795704009026524	2.1501423762890375
232	0.1508741847681706	0.18400615134951553	0.03677526824851134	-0.0026949520350939356	-0.013178004168792948	-0.003459634136553141	-4.393976452821429	22.975100631748703	0.2321361714398445
233	0.17049907079172488	0.32484442039172046	0.028867973060264767	-0.0010865102937225122	0.0033318509925796772	-0.0017861865311134526	-7.219449026484846	27.525613920936284	2.8512090940003105
234	0.16408967646495287	0.04176052966333334	0.0313894620783632	0.0003647263246561762	0.0036913901975753807	-0.0003195275022639251	-6.364972667897584	44.80860502541667	0.5534294928004561
235	0.20004890154271407	0.22527504217739763	0.06972783547123133	-0.002426759842259806	0.007970071974443728	-0.0031434940999533973	-3.9746184065323313	18.80256190359032	0.7627117116852011
236	0.21821018270507744	-0.013038709585475039	0.056178715225950554	-0.0032560375629505727	-0.00647377993981978	-0.005202055863084766	-5.770207772166215	39.59494331662043	1.768623055723001
237	0.20583558707243443	0.24053497872545307	0.05544797338137261	-0.005207798538481293	-0.03597972249911948	-0.0044898702348054225	-6.614397752562784	27.256977683510556	1.2533244803485164
238	0.17116225708832206	0.27687848091030265	0.05514597848284495	-0.001161093099031263	-0.024269020385605883	0.0022746203450716104	-6.016422944543456	25.913525226549883	3.2333351738119163
239	0.1745908662610196	0.08720140556290738	0.04817771475474155	-0.003167615639031694	-0.0192762819227637	-0.0001336615955465979	-1.568049771499008	14.595062431432098	1.478009956226331
240	0.16123092498794928	0.1940866185219284	0.047536178486697486	-0.0021409745128557617	-0.004053736702518103	0.0014677206105852525	-2.255252966344691	15.77500246293774	2.338418289609438
241	0.15116017747680652	0.09785236887197071	0.04226659113114027	0.00026378983392220864	-0.0011472081935923507	0.0005096244593861246	-2.9037620333155503	28.4624042483091	1.5623716455213346
242	0.12005647879545683	0.2235133441853719	0.03361784147959049	0.0007644784313362524	-0.019656729950262124	-0.000598124051264545	-4.050108695537781	38.024978571831085	1.3827952225911553
243	0.15388200490354922	0.06646621302330877	0.04459575382634406	0.0005059948987797862	0.005094462825009411	-0.0049793769486881495	-4.166291858656002	31.25872179268769	5.663706828464078
244	0.16155931039871566	0.07889377450551097	0.030811569914358433	-0.000989573158394422	-0.027395401117241168	-0.007860250650602595	-3.885959892593476	8.172531574679846	4.0211493769315725
245	0.1542587925751248	0.09042132127498001	0.06942058895184457	-0.0025001025558126933	-0.01163911691394336	-0.006394970567069609	-5.774103245116484	38.89028332095243	1.6920546835477897
246	0.16331064680405563	0.04658549607293212	0.03660663629425422	-0.004015523381725277	0.011735874609304113	-0.007444896732838923	-10.94483808324203	12.44882427887451	3.0615504005945033
247	0.17491393086402274	0.12728460183525797	0.048922914417632066	-0.0016664025434706294	-0.007594971678327528	-0.00879003971375472	-6.921575608513423	31.15853250752554	1.544517576633046
248	0.19914152048185627	0.2550016000524774	0.028427205374436836	0.0007671313109967445	-0.011004646955162093	-0.00648779570928845	-6.562916873114278	23.23396294668995	2.638045604409111
249	0.17227593538678623	0.1923083046627983	0.0738935184997715	0.001834940002506794	-0.025315498797617027	-0.0036572037078233047	-4.255883901864387	23.977986245374755	0.5613913059739685
250	0.17276555689428696	0.10223906846718753	0.07528497652207267	0.00324386035454377	-0.0101133255138438	-0.0046388217422206595	-2.0185211252910684	23.897970669057532	1.401640237860403
251	0.17898367043413674	0.05561691042587186	0.08644180599596163	0.0015597286143100484	-0.028037019422283517	-0.005102110008212978	-1.136716855578662	11.949955695432593	4.786291450670511
252	0.15881511454787686	0.19127046117589275	0.07802084234179851	0.0016188006409108163	-0.018110152158714237	-0.00792813824642717	-6.215529383009107	18.84338102312813	3.913515127734456
253	0.17731814002465274	0.05679065959360097	0.09617555835138478	0.0018862166913593164	-0.009133934675006347	-0.005493544854335033	-5.377659281477356	26.50143413275511	0.7797136719464607
254	0.15772784270688522	0.15926389376482325	0.028358866921657327	0.002826722527152923	-0.012729111151975305	-0.002242954673187655	-4.824456308972781	25.732098988146973	3.8321327687294433
255	0.17738983571462996	0.20155492728706953	0.0694708571462519	0.0014206458509065662	-0.009542734958688456	0.0007280787895746297	-4.780671052880478	29.253574981004725	-0.026205607218756678
256	0.12274471109755977	0.12137504672819631	0.043923275150523966	0.00198549453838595	-0.006000586859886513	-0.0020502291184558295	-6.486034783393662	17.658170171176597	4.4871562771249724
257	0.158636565392296	0.11614774162163125	0.030644969666285146	0.0010706611484016344	-0.023872551124566894	-0.003927487028850083	-6.354669981757528	36.97890818396003	3.252466000015306
258	0.1593520645177553	0.1350216889397369	0.0506967163143312	0.00047349593506776556	0.01765967084208398	-0.007876801825242898	-4.392071559506743	25.264703604725096	-3.214679565935075
259	0.17675656286403757	0.18491955714791788	0.05379941162197034	0.0010093438417972235	-0.02019909680237853	-0.004971375762117694	-2.8146543648077142	53.90766293842808	2.548842824175206
260	0.121677555440841	0.0013076573549049564	0.04611093013980191	0.0014311392908640257	-0.021243447271162497	-0.00532674488948084	-1.0531537731766718	32.0674350860679	4.58736648844737
261	0.16705920108298775	0.1988443056217727	0.03112437854742533	0.0010392318461921533	-0.006212257707763057	-0.004727953912645122	-4.142402802876646	38.439652258626595	2.465782365182081
262	0.11271003457414897	0.06871777605230153	0.07816802409313713	0.000982149085640478	-0.008152166406481176	-0.004970100813348812	-1.513113371553314	39.799426478050115	2.8315299139592875
263	0.1600310513104618	0.16244830781310707	0.09547864014156703	-0.0005729564370168779	0.0009905842589192498	-0.006965665531500622	-3.6528388418404543	10.765266639740533	0.6206315045468791
264	0.14258578012230771	0.14608854638661725	0.04669315472664646	-0.0008320560064496898	-0.02382182845765999	-0.00676410257350055	-3.507601648221095	10.567723640379793	3.2840783358272425
265	0.20233475230158987	0.15566415485291257	0.05887603679974403	-0.000626444652245932	-0.02164073590174207	-0.004930528012366399	-4.958698572880136	28.023363935770323	2.51962638572243
266	0.1694204085907684	0.08405253546285463	0.03496257951942169	0.0013498034870601842	-0.017812278878516986	-0.004036198177342642	0.871041556667557	4.600600092609365	6.032195468418061
267	0.19060941738921947	0.12312419210400119	0.06017531055382409	-0.0016485356338504747	-0.019539301238931606	-0.006314476874275813	-2.4108613467381765	-6.016453955383902	2.357956497157624
268	0.18193015122803952	0.10020944867700597	0.08389626279136346	4.052782025338415e-05	-0.0005366855444669961	-0.005936192257460638	-2.1859822354644685	6.139411478141026	2.214289933226952
269	0.19378580810543974	0.186019163835828	0.048281789405710894	-0.0002211743739290807	-0.0007222901699722008	-0.010042792357937754	-5.871523549942799	16.49742682116724	4.389696081079676
270	0.1954478126338096	0.1617437186606282	0.03734865723133105	-0.003066302653162389	-0.007199524253327412	-0.010852436277835349	-4.389059556531566	24.80650205952455	2.9079611434058155
271	0.21269701827144755	0.05844880987376777	0.023534314891362672	-0.000687177368991491	-0.0076171666273483225	-0.008460568231924795	-4.840586920262049	24.153145673349112	2.403756489432025
272	0.16757734563758817	0.15199463846641825	0.058228266188063774	-0.00043080993061202666	-0.01856708656013926	-0.010868193322498318	-5.488468387675438	9.491141011461504	2.32399083646546
273	0.17280567160185034	0.023506661792918535	0.04805526119097256	-0.0009298562753007368	-0.007522088200769332	-0.00986261818073081	-3.3335762074140045	18.527013034813443	1.949777567721634
274	0.16052356254706124	0.08198451213405641	0.041306871739310275	-0.0004317355065218816	-0.004627278572126151	-0.0019511249190400535	-4.496992638882917	32.55606861693423	4.577755570453929
275	0.1859053778811205	0.1204177271405839	0.08002118994945616	-0.001036266422867776	0.009397649610586659	-0.00555525972681472	-4.03205128720979	23.150859354174166	3.1457516213667547
276	0.2076892103511328	0.0339572705104452	0.09339849475234925	-0.0004828367090100325	-0.0032341243225570433	-0.011717931192971593	-4.597426717040455	15.06592174514069	3.3274397707333443
277	0.19545982659940833	0.17443203188814616	0.07896243086566504	0.0008582260166451069	0.007492680519246485	-0.013622168342084453	-3.742868144339467	30.914796524383032	0.4875275346261977
278	0.1816085056770326	0.19568123289717868	0.04981933487303176	0.001201870607509239	-0.012291431387736172	-0.01129848492516776	-3.9699281814482186	23.243551750299613	3.2045622209372584
279	0.17448482818753236	0.1534696159772681	0.030983365049440253	0.0012474140187140503	0.00013864676796807376	-0.010530366777781096	-5.760463554718016	25.222985638013096	4.710302840649131
280	0.20487597677834363	0.092999656882135	0.04295340992644342	1.8747590038491104e-05	0.005408817911695134	-0.01030872469151489	-3.372911478072966	25.65312015607552	5.0622173828274475
281	0.18038377095948732	0.11764776325504943	0.05486949440704639	-0.0009437556126285035	-0.007204003175447058	-0.004923517453771318	-4.669262174215935	11.046960057395923	5.057246317604526
282	0.1486887435798808	0.1862301596725239	0.06557795392501205	-0.00020013343639571776	-0.008200369711596307	-0.009057130151261764	-3.9451701133680057	31.003612604202388	4.285893902689131
283	0.14752892202809767	0.1931091391679867	0.0478594130562359	-0.0005542354169992126	0.007956256258550575	-0.0037832751044278015	-3.777608997529168	22.648738435333698	4.72326256414071
284	0.20021921179232904	0.051951152659549596	0.06753762873092278	0.0012251114886573794	0.005126433567102245	-0.0097509140288238	-5.267513539730486	22.476971332981382	-3.0782623354020986
285	0.17413296320898078	0.2074631230010473	0.06225657563283214	0.0011864490672254839	-0.00814512638669872	-0.006264578353030482	-4.344146653975677	23.56454218131503	6.351726723512294
286	0.17748526042038193	0.16958655376433787	0.047743135286157305	0.002425132016246974	-0.026199703746155233	-0.00476216855559328	-3.4538511570381325	18.251394952965267	0.7292196578715495
287	0.15803930583852732	0.09920830693736898	0.07813780825554803	0.0030462282846308907	0.002663089181528978	-0.004091183002799108	-3.071267118742617	29.25291752160964	4.798230162474384
288	0.19447707897201555	0.05128007758952459	0.061776323491487845	0.0003270790372523326	-0.008282988587528491	-0.009091266698830383	-5.994932208928931	17.769234512942425	4.368316034425722
289	0.14005804534635433	0.21459389657271427	0.05661839747116894	0.0017296224570604506	0.015606368673077967	-0.011768656955444847	-3.029919033727789	21.187047485777327	3.2711369390367455
290	0.15560090915977542	0.00923712405642825	0.08345222249415603	0.001209586977114454	-0.00030040681290235266	-0.00809464911656313	-5.816915135218769	42.400141468593525	7.881516294954108
291	0.1909940255714268	0.1341780226276854	0.08419134262236486	-0.00030465157155615914	-0.017112123737470147	-0.009389606719389225	-5.3140816768572945	31.07054282719509	2.361159377273908
292	0.17410275349809473	0.1992369377804401	0.07249332694110623	-0.0009571787635873656	-0.028699478899050362	-0.006765542846413103	-2.0390120406019543	39.78176790348631	-1.8498836484938603
293	0.21103208087904762	0.07478369649444333	0.0759056656490942	0.0015967456518863677	-0.016122240244202998	-0.008165408720518512	-5.189048238259679	14.324598605894678	2.1538274136226376
294	0.1510003257248032	0.13341501240367298	0.09738232588159182	0.0009839456092173707	-0.004459314619438375	-0.009640816311079973	-4.653132785419972	30.810959123669324	-0.5769838943620311
295	0.10523701425946655	0.081290262995124	0.06404244751908668	0.00046327640568442343	-0.016417141020024367	-0.00961900582269709	-5.095429541505141	10.259906753742781	5.806173326832396
296	0.1561772845529349	0.11119360051350322	0.08297389576903216	-0.0022124435965002053	-0.01580331698103861	-0.00548253723713382	-5.516716436412986	31.411560353946044	4.694867605713525
297	0.17858331291814794	-0.013482053844447006	0.04782839474223295	-0.005453227235831256	-0.009698567153096336	-0.007842176018661329	-3.2256067057537297	19.82424665111476	4.498926601904941
298	0.189121675809866	0.18770924047389395	0.0537454287769984	-0.000816934657598366	-0.009621234626052595	-0.0066950396828286424	-5.04816342319933	29.427685305959542	3.617510529751968
299	0.14160213675487796	0.061593642776291646	0.02099313018668318	0.001552938920090834	0.01349659475381616	-0.007854085967941888	-4.795670740001629	9.494803724517551	4.127218156352327
300	0.10359085105657788	0.08105754009988686	0.021892427140888772	0.0004416313029466099	0.009678591644829993	-0.009293387799504027	-6.325818584491591	12.73371603012769	2.3101876600122484
301	0.14669421586597425	0.09102607952095296	0.0509007757495254	-0.0027779588455414663	-0.002618774095156806	-0.008574295461093253	-6.629549293176508	-13.487697256919708	3.377986995020988
302	0.17945793985375075	0.151529813173096	0.04055724747940555	-0.003226441185841318	-0.0024019150750732784	-0.006490972659659744	-5.9686084404861885	-1.3881522953785308	2.0964274793107056
303	0.18844009637600861	0.2266044946044395	0.058024538511456177	0.0018790202979547367	-0.01176701424983415	-0.009831672827401907	-7.94916882930922	4.887761214809782	3.346499671062922
304	0.17795850413203507	0.06020462323660443	0.06834728858436052	-0.0021441034830169173	-0.0144207072594097	-0.01065672332729161	-6.653218101599002	21.836357505530874	3.0701452142728263
305	0.15964613743791692	0.14040908433805477	0.044352391451936916	0.0004438212867960893	-0.018091782892648484	-0.008483389969787552	-4.7918652380770625	11.329033231866726	2.721464958718738
306	0.16059164344772114	0.14078141923130597	0.03990430241152548	0.003025916060268275	-0.006119218295514171	-0.0023519455675693876	-1.5203405536790564	23.831920100841444	5.5891507083419345
307	0.1617794701415559	0.15301460966474906	0.09733093774116272	-0.002892108586820855	-0.021080303441857608	-0.0016264402122147309	-6.413098841570369	30.216519788056118	2.2681957284920586
308	0.18173587321677726	0.015251407426370073	0.07622966012116868	0.001016020296265424	-0.010544686997153052	-0.0083963609724956	-6.21702187985703	15.663637475754006	0.8795609994524867
309	0.1912676981394478	0.07380525106292674	0.03932418055742512	0.009811121655701915	-0.017445562790595816	-0.003950026168337241	-4.9678254416188485	24.431840091286425	1.4197414496850154
310	0.17847126970224134	0.12481839364778853	0.03928906338240517	0.00765172823721307	-0.013002382128005925	-0.007198555012291605	-4.8554161523292825	17.283475944256864	2.8114077234582058
311	0.12379144149080756	0.015099752985038156	0.04420356117605531	0.003385189748144648	-0.007353867288744428	0.00040631236156227126	-4.540292101007485	29.77959844497781	4.313740147078212
312	0.17699716850937988	0.13865687274958288	0.02887725989350006	0.0036000284066973415	-0.017013087248194246	-0.0006288736601781691	-6.860735318388836	41.92430914801336	-0.27530783167509754
313	0.12729227339299104	0.18670825020397502	0.04642784436272826	0.004581358294364839	-0.01960244995310115	0.0014866852173353743	-7.099425899865546	16.586991880199268	1.3418178515919106
314	0.1578498041131451	0.13845772461440212	0.009777597653701352	0.0028159600305152654	-0.018118344810116628	0.004363279029755243	-4.708054960046703	15.195351845839156	1.327696542049407
315	0.15588325908912443	0.10212389963632619	0.032896136326951354	0.0051196689171306405	-0.0029636668205532627	-0.0005145397874476318	-5.589532832080299	16.298195973968422	0.5010395742856991
316	0.18990964920174172	0.043731700760851325	-0.004084516198418129	0.0025421965602777296	-0.0044014310990411615	0.0013728576605822709	-3.4446673479186467	6.680226672470938	1.043037691310843
317	0.1575577083146904	0.26369752618649506	0.024998941324765996	0.004241637139037642	-0.0003763144947814684	-0.0023760724869709027	-7.172703216269804	41.29470313208057	3.852542055897726
318	0.19730401590077445	0.09224138937786805	0.00504605985445419	0.005390041527406946	-0.021269532601804295	-0.0031854584417667685	-5.396606150512892	19.34003777213837	2.260710163274117
319	0.20123680902809982	0.05175883236837757	0.03371458611542656	0.005160490580187057	-0.0061637503692539295	-0.0028113496859471674	-4.532890228002082	25.32932507917581	3.325612817962973
320	0.20821640094577318	0.2309908224346915	0.03163840779017364	0.005550526629914571	-0.019818896521383068	-0.002659244793305644	-8.945015150254829	-5.798170335597919	6.653934945076575
321	0.22455284791112087	0.22540494107523298	0.025551069464429327	0.006855421584024634	-0.013412645420601528	-0.002434003160087319	-5.76515979462856	26.173092471688236	4.379246629282179
322	0.14654746912760003	0.1265541151228505	0.05648661641478642	0.0042985664376070185	-0.0224107004752067	-0.005083644226940724	-6.30078956856552	33.75846241397565	3.319134102018828
323	0.14113476658170326	0.18269835550137464	0.045396922277692715	0.0028690080923607503	-0.03072861932181691	-0.003178544350430466	-6.051573957839092	21.799296585789648	-0.49569909980305865
324	0.19529994505240572	0.2569705465674635	0.018773693787604573	0.00040896583990939405	-0.026590682828216652	-0.003424774347175184	-4.965269409350109	38.303083903672146	4.470498031954959
325	0.111295368128157	-0.006336840457368487	0.026783824271422285	-0.001047766727335953	-0.0035321676244645696	-0.002595459203553354	-5.535167069333063	26.929705852696426	2.057881543053232
326	0.12196459255894795	0.331514370741374	0.04875682211761029	-0.0016344848446270517	-0.01151764688677804	-0.002297834980827442	-4.3365745743541435	-3.844842251932386	-0.026329256892910005
327	0.15824351221084137	0.10536445493444085	0.06110727962155964	-2.3291008552765204e-05	-0.030962639106841973	-0.0016680577213517905	-5.956608150863053	22.06719501817427	0.6613431581018068
328	0.15841137733270874	0.12086092091253585	0.07362292649034313	0.004069092448408122	-0.01607145561871791	-0.0022119447959603003	-5.613069880297788	10.848701247010448	4.226935431182268
329	0.13764546636267216	0.11022409035569938	0.04246754844229871	0.0025109457202637906	-0.03849982819238673	-0.002690389773641542	-4.0913683801309775	16.951980119438744	3.3108240363117787
330	0.1701069024154276	0.19171748964633148	0.07313149015704451	0.0018418055793666631	-0.024143147131724593	-0.0013491405701749806	-6.951119779480857	12.031617619362835	0.6289059337028042
331	0.1784049470955935	0.17953199679133008	0.05376664804637806	0.0030496802538431487	-0.00023169971021853517	-0.00023865120704939498	-5.576323224144899	42.86441037218536	6.467701567836037
332	0.1956784188042311	0.15606854725053115	0.0743519071562021	0.0017022007343312094	0.002216496664819205	-0.0017255534846452	-4.668817891080144	26.75607685061141	3.6021840936431637
333	0.16364779967027626	0.23663295354331565	0.04848150354069233	0.0022606331374211476	0.0039009874665518465	-0.0017345293813521572	-5.552027513200547	18.751158009712743	1.5764625388170828
334	0.19568832045055964	0.113330728871689	0.02409027538516248	0.0028850644895614614	-0.017977169947236003	-0.0021337546352023524	-4.237923713100248	25.085278334443032	1.1693335623029593
335	0.15292450815877573	0.12589105655504235	0.047215281351386654	0.00299688930357504	-0.01865952767876727	-0.0010200278146360933	-3.2682662431447107	32.36671680338761	3.3967552847021585
336	0.1757403490778743	0.11487198813216173	0.06922866757038593	0.0031471831001637874	-0.024521061658135678	0.0004515283824404651	-5.155245753631896	12.716349702221269	3.170488269277398
337	0.1861353453113602	0.06326134871117543	0.06240651880363818	0.0031653624324240433	-0.020041851051840025	-0.0008472416746398742	-4.385238584972635	14.943007442860395	3.499997124498786
338	0.20253248610137964	0.009147920725121841	0.07128317495863283	0.0034542890260191666	-0.01713992441544454	-0.000853316103063678	-3.369137753064679	9.09288047860542	2.0125745260256647
339	0.18115961736505268	0.09494465847609296	0.0663132434358848	0.004224161459512506	-0.022493543011471863	0.0009601408793754876	-6.023565994355345	18.57801099978544	3.7730208979557
340	0.16693627871920128	0.10069867896416707	0.066531067303348	0.00451885240111523	-0.01643681873415331	0.00028830151240649156	-3.159588570262226	26.84523254553165	0.30387943105496684
341	0.1622106695338691	0.1636723550673703	0.0459768849248136	0.004769452168235662	-0.025144632568482973	0.00133424714319234	-6.835867942591268	14.242495911577977	3.5038713548480707
342	0.17969996526260568	0.1759348530145799	0.04974105048636439	0.005336987963116366	-0.01383022528668271	-0.0004919536387776737	-5.3725307906081206	26.7116921139292	0.9891009180823777
343	0.15998972118213545	0.1343192297737829	0.042754989339159714	0.005358476065761443	-0.018024331562114682	-0.0008473787263921989	-5.306928990948846	7.047111005509367	3.2463218980751605
344	0.16888689968996135	0.20470869609312142	0.02718702683566524	0.006039835028789107	-0.03316691909696133	-0.0002993219795332506	-4.4329791402560845	24.37387071311674	1.0510771943635735
345	0.17752878619183127	0.15033804722947303	0.024786853972709893	0.005978985060958666	-0.01658392069480525	0.00039433373060837303	-4.936845123857255	22.2553059360902	6.814619242532832
346	0.1709851684923834	0.1158090829848245	0.04158563073536386	0.008186035957535249	0.0002641939463261002	-0.0008366120488682198	-6.567146762054781	11.879066262803146	4.964937293182687
347	0.1807750411534392	0.20788000815371901	0.0024266044913452967	0.008608045804525588	-0.019210804947865662	-0.0035785976683425087	-3.473484647708825	-2.624938708842714	2.9455108874296694
348	0.1709149704007041	0.050306034786542775	0.013403948170672125	0.007448821125682386	-0.013404328986848584	-0.00409586805274573	-6.1125215046763115	7.2139810028450775	-0.586767299971788
349	0.18230035688336965	0.23938172242379085	0.06809116217912256	0.006604181897046492	-0.01531074355897256	-0.0044833863656043565	-2.31288849630628	3.540522794429773	1.3415198044154995
350	0.19389623492701685	0.1111243224976737	0.023789838195494892	0.00584944775769583	-0.0106124201849138	-0.0042844481298907906	-1.8797948768324428	21.96081778522662	1.5146709550298305
351	0.1652491062835707	0.14948780926767402	0.04971056026295716	0.005535895023061562	-0.03288271751813266	-0.003030663664630977	-5.921613274791737	27.840607999379547	3.3214813930328138
352	0.18413464751572578	0.04102963827847009	0.055452446141305685	0.005753709582831932	-0.012368274199761298	-0.002925732341300262	-3.810558693650549	25.51084664205705	2.6055336588415323
353	0.16047295477582735	0.22644732253913852	0.05247211579620792	0.0052695000691953195	-0.0006301023241343517	-0.0025148208890004406	-1.8002194190449659	34.5150297226168	3.1115875633684498
354	0.19078230937035714	0.29129395097662686	0.02475109540129622	0.005413970189386321	-0.013716454854694462	-0.0033898703947664362	-7.259370451101395	17.73202851195455	1.9805705120667327
355	0.16082100289522352	0.24973065250309193	0.022740739507522124	0.006415456796837454	-0.03553803325298465	-0.004095841984682153	-3.8977582822771994	32.6664387251235	2.709646172395411
356	0.16012893241131498	0.19915673320577434	0.03212787419069312	0.004818650080755571	-0.010002795798329616	-0.004005221113304956	-4.095308603674625	26.15334822808489	5.034483584812616
357	0.1651824044511176	0.1707198879350317	0.0440721865051307	0.0062903300405490895	-0.021487480127537935	-0.0038989034343496617	-5.188564927553038	31.125701839009203	4.060410159903822
358	0.16065308825494345	0.06437553260835127	0.04563699204638778	0.00592304884439635	-0.016924537901120897	-0.003589828097645174	-8.668795818642467	25.527141508270706	1.2877634410160883
359	0.11140377618391595	0.14862465865840233	0.045865191627000985	0.00509077081130697	-0.017701545445777456	-0.004014577600292827	-5.6058957702201795	4.690624864119922	7.261946232706821
360	0.18322614458527398	0.12183857503337718	0.03754445393576086	0.005096207564902823	-0.01084033833461665	-0.003858703041586411	-6.310189924977249	3.302739703074854	5.2051566364398
361	0.1906578354172332	0.12958848451126276	-0.014102677403060544	0.006079274400866123	-0.023851228885417727	-0.004722688023639003	-7.395896561438612	32.19010683821754	3.529302618726404
362	0.20918310260693707	0.15920451552197387	0.023657874864817158	0.0041081863954548605	-0.005699995006771396	-0.004826856518665861	-6.753012751613858	46.24519081053603	3.5253679224876366
363	0.17947960556338147	0.2216251734455496	0.02839825521454227	0.004516159952938333	-0.022619201121838007	-0.005392400246284443	-6.6096423203863495	20.330344725599613	4.17265658965003
364	0.1915498058282923	0.16974966634045283	0.03865600401037596	0.0029605256201287043	0.006042354689151352	-0.005391333045037422	-6.419055184581396	41.82800093215759	3.2976342093643805
365	0.1623978118494992	0.19205397011230418	0.03251375268597513	0.0059961668522785574	-0.03213310600011145	-0.005331507062095652	-3.9373118879215805	13.059202170084303	2.6899696585607393
366	0.13524278972836098	0.19631368058121804	0.04381758345923857	-0.002004433922052016	-0.020356330727684294	-0.005206971536168406	-6.681711784432564	19.827242749856776	4.093617003868598
367	0.144841769877828	0.0553430562122762	0.05792430804515736	-0.0006227072022113258	-0.016512221928066194	-0.004863028211347844	-6.394633491072749	36.87215580951442	4.370121751744138
368	0.12579613003648552	0.0895763072839793	0.06752811290011723	0.00318476011243933	-0.019981781516767817	-0.004684351531833544	-4.508899931822449	30.617907135235754	3.7484905988310593
369	0.12141642463573075	0.2408132397511739	0.06727116093890449	-0.001826941096156842	-0.019148149977951345	-0.0032187937216513543	-2.30039914549882	27.049981115407345	5.9916806951917225
370	0.14765519789631704	0.1079550101271612	0.03464829959703754	0.000884507314459904	-0.02310304455744387	-0.005158912359982123	-2.131391664262441	12.625414322223447	3.7982365253345063
371	0.1864258319393749	0.18866867276154095	-0.014574667259987031	0.0018364133757413441	-0.02052361200722295	-0.005441968754635405	-4.9747623978759465	12.857489371278323	3.278785986593299
372	0.19560599546165366	0.06176596241598124	0.01939255846092988	0.0034501089195710854	-0.010405311230211343	-0.005480490802101275	-3.6295735179314925	18.366536700637514	4.497383388034834
373	0.14990010943253324	0.22303697716827803	0.0404505546866908	0.0018764409425835469	0.0023549132119612577	-0.006079362220332863	-3.6012510520190597	9.0792921225735	2.694563113484618
374	0.16392323707688805	0.156429831207745	0.055558871168621564	-0.0051656425039819385	-0.00557020910511359	-0.0046961639619179036	-2.0183617094746698	18.354154810936894	0.9386266064183436
375	0.17035431933531545	0.19146882802017703	-0.00946262854313979	-0.0011688714561547118	-0.002884315964741334	-0.006399108864110666	-3.3540785630827825	18.079156148356784	3.6996229260246665
376	0.17043819238319846	0.1031802146184232	0.07264350444604048	5.263053391566452e-05	-0.02557852878277637	-0.006182096501811217	-3.052618608025053	39.86173148355625	-0.7002256901711972
377	0.19813931899831955	0.07137513775605676	0.04547362863215067	-0.010645572427337591	-0.0021039764306874306	-0.004551799785002203	-4.612334051604866	4.917458349357865	3.415650882147866
378	0.15909895420525746	0.19796823857095874	0.07198112707063713	-0.0062959742858501215	-0.008449077658675114	-0.004817933105413314	-5.2804959771864235	7.594997032111682	-1.7661661542138245
379	0.15352500224756727	0.20330636871459773	0.035447079863401246	-0.0043063525784628204	-0.008597966726921159	-0.006023495799850741	-1.258290996458618	27.417741378334377	2.3834707402443858
380	0.12880819992028442	0.09979077253058112	0.015316359489414514	-0.001721805066594567	0.011512219513863208	-0.00626869347191793	-1.7706303801566072	8.030210262318711	5.101972674542821
381	0.12477395119791009	0.09638855645890473	0.05110053375998993	0.0017903862691067466	-0.02046887694862807	-0.006313634609574782	-4.912219522399519	4.415601160180943	-0.25778145037289163
382	0.16039115691102693	0.0015536054047289583	0.0599947712803005	0.0009300010279241799	-0.007392925490103519	-0.004601949370433083	-2.0161141552504227	40.232312238639736	0.9416861505720429
383	0.14125766928156172	0.19901577687687944	0.024454597886756614	-0.0014934652269029728	-0.036287673786112334	-0.005214909659895552	-3.9596642829892845	27.917618063930156	0.733407214841606
384	0.1580476605893841	0.19138670706916033	0.04753344224242479	0.0005070092193234148	-0.013678767156674713	-0.005551558164308686	-3.686523161707306	0.9374808103134666	3.0743808748064216
385	0.15299285385781142	0.20173188446439863	0.06987004051132399	3.2309843244871504e-05	-0.0210450036232256	-0.005043919249609862	-4.070547651376013	18.043438668027065	3.404433349380046
386	0.16301727487787226	0.2299052840284806	0.10424076928887485	-0.002701452565673259	-0.01929597590245674	-0.00528434337074064	-3.239314545520404	25.328614135675235	0.5548552485221938
387	0.13299156046832916	0.10152661037273096	0.10433743441623622	-0.002470644618939034	-0.003805111214284656	-0.005160336968631704	-4.066974765339891	8.524210205802937	3.7830890993362645
388	0.15565322229167358	0.12839677369028366	0.08540924676491268	-0.004296280404094426	-0.029227703732982023	-0.0054372539205408184	-5.705494809765114	20.522920285389148	4.356518445903794
389	0.1563836169634518	0.11625943556335079	0.05632535390766671	-0.0012735660672319915	-0.0017567106777599678	-0.005782078005095915	-6.032916840782017	16.637721216710734	5.005016128519108
390	0.19466797267650499	-0.004589159180039493	0.08744946105816302	-0.00029008481459204217	-0.018100361502437184	-0.006731747680079796	-4.15646198673698	18.203815556314694	6.596361921202141
391	0.15583575851224638	0.0711548655882725	0.08107538431253859	-0.0007460769139777603	-0.002048486332643514	-0.007621621826877655	-4.842952653787442	28.386989676993785	-0.056614926339087435
392	0.14163596866227252	0.1890661667928965	0.0791980058474349	-4.5680773693359416e-05	0.011869735822111139	-0.007851005406443306	-3.1496959828475983	28.21834281734867	2.92037500677488
393	0.15597907139929387	0.1893368209922051	0.09301497981431897	-0.0023294029705169645	0.008873169706491008	-0.007793654385062836	-5.673663141217665	-2.2807876751715117	1.9628404844413312
394	0.16127188462881184	0.11664984472775224	0.06603060294896121	0.0015553999028509867	-0.02011178101892055	-0.00747946760666434	-1.6564321983965482	45.59332016191147	0.9338518340507493
395	0.14478358691358395	0.1312149950688146	0.05767471264183827	-0.0010614839876308174	-0.00966039087258563	-0.007471101938702463	-3.0825229326837333	13.908118536576898	1.2320051942360226
396	0.18149331881919173	0.10030237824304182	0.09605632315312715	-0.0009775364027262482	-0.003698570414683301	-0.007354320945527529	-2.4066529168003914	28.80484245954461	-2.446511790652075
397	0.17164117444326304	0.26493282627042813	0.062224241427791115	-0.0026049185699552526	-0.012141646424164595	-0.007345691990946227	-4.434140885834505	30.338337374101094	-0.6777132926482923
398	0.20568743987863952	0.1544797410912132	0.043601235913215575	-0.000809838673037253	-0.01479983378648149	-0.007888728555097877	-2.7911965321970236	29.35051335030362	3.3878029760765154
399	0.18338799814623447	0.028575498048213646	0.07328143625961966	9.262375894491452e-05	0.0009750518485197451	-0.008286475031987001	-3.9289333824426738	32.64338304063541	2.747772616007854
400	0.17312430094843761	0.2826227144143669	0.0729538980168993	0.0010796263087729367	-0.007623137821767188	-0.008109648922368002	-3.409179385109471	39.06291122705875	5.448578509226442
401	0.1753543440400289	0.20401718289955814	0.019677686890958328	0.007087349874996669	-0.02132873418862452	-0.007840492278472557	-4.716289411290528	3.505139074955508	3.0947971699451116
402	0.14514276303018528	0.01754336157294481	0.05459995693049812	0.004345145660427335	-0.007616382435590809	-0.0077764797379360545	-5.824240035847119	14.934857472783783	6.575125590271721
403	0.14153678259146968	0.09422169374815592	0.09454666148791896	0.004292312656329372	-0.016501156422183815	-0.007516495977094377	-6.006877808893345	27.618751460998894	3.61796119552074
404	0.19640551118239635	0.07905915548141379	0.06066643581428206	0.0007497056114328909	-0.009118187570585074	-0.007363790982358021	-5.454864060892137	-1.8886337715688686	6.013699219331381
405	0.23011945799130817	0.10769767032186689	0.03422005422816828	0.0024205649407823236	-0.004923562521450703	-0.007250379817673604	-6.2917288817729755	32.31236694741716	3.816776331402521
406	0.19903741015566992	0.10168305032894237	0.011675411563783145	-0.0002788765080967979	-0.015149737196050497	-0.007082279115919158	-7.219593949827624	8.4093653797665	5.110437442504577
407	0.197181617747459	0.15460513690434347	0.047926866291643944	4.756378029391415e-05	-0.023411750920181752	-0.006898908622157496	-4.628813493373742	8.800097340065694	5.598634893552176
408	0.1577454039736164	0.2990665681949314	0.029241171078141198	-0.0007065317054287134	-0.0017781340283172004	-0.00675699869613386	-7.448168745880928	27.133117947112748	0.36115513341262184
409	0.17888490651557443	0.19844355139521846	0.07286461536113925	0.00045059524591265464	-0.023580699080473826	-0.006973293212596185	-1.7414504902467345	9.412785488630853	-0.02672656020289571
410	0.18288712452848466	0.17075525161207153	-0.008061273766781667	-0.0017092982199597528	-0.018370402913127595	-0.0074280674588089205	-4.872233904378827	10.639958542819917	0.8594672995062187
411	0.17575384665544114	0.18531336527994138	0.01886411758828732	-0.001025764628844994	-0.022883490213760033	-0.007365484663664752	-4.40492343518451	0.8160926742159895	3.512798867676225
412	0.21214352676143605	0.0919835314539248	0.040736848657401355	0.0012766475525271368	-0.003933624448248092	-0.007456165023952729	-5.677741296108092	42.52717947345886	2.3526802823603687
413	0.14586408166387996	0.1403181022289223	0.049327865792491966	0.004594309081550962	-0.008914920945651614	-0.007746594288396417	-5.935656507792989	33.08973775281657	2.2841228411943817
414	0.1617626098978478	0.16445254791352865	0.053263789245852275	0.005143330882445047	-0.011414253962378692	-0.007738394639974467	-5.128132636248229	13.626584195510315	3.2907723501684742
415	0.17505938253716566	0.020375388583039764	0.04643324001729481	0.002244510195823083	-0.02570875471926191	-0.007125505436139024	-6.547548055963992	35.300914266251844	4.4182580083907075
416	0.17769050351560775	0.13627275360635782	0.04457737840910661	-0.00042910722063503994	-0.008950147326667055	-0.006954972551949491	-6.040955357805585	36.06467999180037	2.4511222414266416
417	0.16278778354051657	0.08430539021512623	0.09769153194414	-0.0010777300323762035	-0.01145946585470434	-0.006273956494939279	-3.6011796836326964	31.990379082940258	0.9095557888241504
418	0.14374389737663007	0.09458030458638397	0.06355526797485249	-0.0005960323755935357	-0.019977386566968573	-0.006220732843777858	-5.888424065898897	5.8746777906203596	-2.449350403440082
419	0.1643317580025102	0.16380234475839828	0.03346318570012413	-5.431572497141524e-05	-0.0326861690384255	-0.006371778231193671	-3.9663655187422915	25.85418323977001	3.815641192748602
420	0.20070142972951546	0.21805257842880937	0.035832593756856594	0.00470525567517398	0.003830070178272183	-0.006588452790890433	-6.502851737083657	16.2551194772677	3.7744018966608026
421	0.17093279630255623	0.11787206523828994	0.06852055083903516	-0.00012625484341214328	-0.03289593945962016	-0.006449890096388341	-3.8547616624451773	18.224639330362994	5.974373726026229
422	0.16758772479702752	0.053327831826558564	0.04693707763354632	-6.303583277293321e-05	0.002649490461325954	-0.006008636701835373	-6.115921530364492	14.603418571472066	4.62669910168846
423	0.17160954375449478	0.06258144695162286	0.03726772911706916	0.004650548035322482	-0.002773482707220871	-0.006578689522451865	-3.5242573303196827	17.115667486515633	3.8994903601764026
424	0.1882282673694063	0.15766570455051387	0.04335573940525152	0.0041468148535788035	-0.006284777557671371	-0.007255432928715842	-6.084778922442632	45.54633845028272	3.1863438850348555
425	0.13859256051278213	0.10162993285422994	0.05994124680573653	0.005929029170436831	-0.02062978650798134	-0.0076747553434557865	-4.940262514655178	24.989722238447698	0.96920661737325
426	0.1600790566879337	0.11414718308330349	0.0648859549092577	0.004023708925222562	-0.0029319530082414494	-0.008413502885961027	-3.986702355895171	26.12767648440971	0.17555291216624427
427	0.12454898815881907	0.1960285963875325	0.08033851368008313	0.004994923434964446	-0.00042613016409905405	-0.007370222281931351	-4.492693326304027	13.276169357906124	3.064545120401558
428	0.15015910385202633	0.09322132723862514	0.044904383420843214	0.005476563738259991	0.01862670076089253	-0.009156717723015522	-4.169329163035373	5.918771155957039	-1.0706998717609286
429	0.10169546001419902	0.17069295262080025	0.057059491896832217	0.003450951009091205	-0.020355041175815457	-0.008941445100935148	-4.784909119824268	-6.994464720874616	5.6712664454044335
430	0.12563133309599167	0.1430856517065121	0.028391953569272543	0.0038562693503604714	0.0023286693813996326	-0.010745159351350664	-5.859969005857416	0.013579966905295088	2.3391735640747986
431	0.1697953365557699	0.20269803754971927	0.030487732513140176	0.006043016455310791	-0.01907300436232825	-0.011755783245945735	-6.768003183934619	45.00563389247678	-3.2746949224545028
432	0.19223787822991614	0.15427003756004673	0.045449344916535885	0.008867675783379027	0.004106449380359032	-0.010987468575842102	-5.049394096416186	42.25506857849876	3.7709719245372955
433	0.1592834688274875	0.12245840406755866	0.05770588267735796	0.00361251056614011	-0.021743335087991554	-0.012968514271161899	-7.169167741172456	36.75912510002506	1.8274908865592632
434	0.16442178401594001	0.11353194748108839	0.039997575252949474	0.010606926526183023	-0.029902034521415835	-0.012335962146981544	-3.779224139236489	9.453767305288526	-3.7243721819397857
435	0.18022710898223948	0.23829454942888145	0.03101704399382015	0.008895334114258953	-0.032087133471876	-0.0120511610112056	-5.587783896519595	32.26991294212078	-0.5300230866184746
436	0.19617164370093054	0.1546792116540673	0.03891213812201736	0.008369864465850075	-0.024331028048483107	-0.012170910472020362	-6.81543053758145	28.229062444077574	3.460048640919282
437	0.19471597301043164	0.14295146050274257	0.04829273357145459	0.007688365183186918	-0.02654565231679071	-0.012373852239029218	-7.8799589358167035	36.44799060570785	0.15819809320521788
438	0.2163220564282871	0.1186885774738012	0.07323106304147561	0.0068438601756778015	-0.03464879537878621	-0.011998041276104954	-3.6775508968971424	42.75539767116143	5.2752169898047
439	0.18975208554670897	0.1104664614712481	0.049187939796027244	0.00023105408105363306	-0.024187621487006733	-0.010641090266607778	-5.692795200518499	23.175805243013478	0.9032271101847937
440	0.18335478594066237	0.20548488481820704	0.03770456357539187	0.0029622671274591914	0.0062288267790377334	-0.010487249633268473	-6.499827189304892	14.961315275698938	4.374103269315467
441	0.18330661244743696	0.09217380621556429	0.034313388478343324	0.003508805593651255	-0.005118344629106138	-0.010592636665763206	-0.6601428038840885	29.476653184485684	2.8214907759607044
442	0.17617321742496214	0.11318742176261401	0.05611732001876804	0.003755498273517777	0.020261748238416838	-0.00905687758770703	0.135299410374243	34.98669328845686	3.454238918551786
443	0.15951740261337574	0.2027606887098287	0.06334950752697269	0.008204474866745562	-0.034971566381259166	-0.009406080432075775	-0.7275925247654759	-7.826474772083831	2.576567062426008
444	0.17141417646782608	0.1841434685947174	0.03165413926529183	0.0021640861454363014	-0.007796393743432072	-0.008772968611424499	-3.0698514311064216	22.67718353347636	3.6347493255472787
445	0.21464268069377457	0.1705259596343972	0.057296932795569425	-0.001392982721361768	-0.0026522650262027717	-0.009370333531254249	-6.237629558125162	29.273080807390212	5.65897413288295
446	0.1799281547275118	0.12569154803237734	0.030065923883285824	-0.0021648450647209676	-0.027655481407496463	-0.008976741427081106	-4.779093775100892	28.115069834213386	0.21029601490136834
447	0.15269021945081063	0.1650886376172353	0.034088520151400736	0.003695657856664093	-0.006612139103160437	-0.008745471340397439	-4.3509052461824504	22.391207587459217	3.7870049984105636
448	0.1975107862988955	0.04674630020639012	0.0249947324276696	0.004985673971630829	-0.006379334249992226	-0.00954137855536119	-4.284132839798625	30.84920425923017	3.5477850762635854
449	0.1909175602178113	0.18818531179218656	0.006216933267437816	0.0031710541726027042	-0.02105306464403165	-0.009103558896145957	-4.124188259737625	28.278998969798213	-0.45571653387135996
450	0.2097412991925814	0.1641516660740049	0.020183651868244782	0.0030968882155925073	-0.019776168493129298	-0.009446096815114196	-2.8283618515402433	16.9171290060647	0.6595656468163725
451	0.193848499136737	0.11610404956712433	0.04576489737883545	0.0008816009166781754	-0.007348025451047952	-0.008870468942421085	-1.4329527362457315	12.150665472138447	-4.059397112036757
452	0.19080768045335428	0.13282942957478797	0.04737669370131604	0.0009633675328962496	-0.009632892573662464	-0.008139402625759991	-4.861270102311295	36.15019955852077	4.877900283225907
453	0.19050835217078782	0.16790061866678008	0.04649072940233643	-0.0002941988220626678	-0.017503720284906113	-0.008721394229199965	-3.9842136125683028	49.25809597708817	-0.9121940536978177
454	0.15641695459496774	0.12444234391930747	0.02510462751102458	0.004976487962533872	-0.0243680103079871	-0.008818844630515835	-4.543668386817917	-2.0104794758041415	0.9782714762074758
455	0.20641027702101447	0.06777998175865785	0.0382386881501621	-0.007964945703720902	-0.02543801101319995	-0.008455376449148164	-5.942381467576267	45.681047872486985	6.047468818841294
456	0.1723747624065423	0.2553021293614226	0.03426805917064203	-0.0013462936684935835	0.003071314870588133	-0.00917428556444281	-5.525404372845195	24.200944093866454	-2.0112076262731144
457	0.191232728977035	0.15993292690399047	0.04961728864711172	-0.002815696920266073	0.01244276600081627	-0.009688030017678352	-2.9141080318014234	8.96145711433476	8.486165406110771
458	0.18868804499050568	0.09197388633047518	0.05421014436116285	-0.009933138883255536	-0.016575448436932736	-0.009048375843279399	-3.3903455065039343	47.782696539735156	1.604658301202065
459	0.17274700517967434	0.10819516791829625	0.04579008220400055	-0.007084252150208005	-0.008533675102327876	-0.00893809195958972	-4.000680796052595	29.41551744347059	2.0208909369928416
460	0.14386888174439294	0.21690593878271638	0.028444097749364548	-0.006689652490139678	0.013982695457366913	-0.007818204802185105	-3.8849894455730145	9.84718548219559	3.718231919939911
461	0.140068558761694	0.18422444757889625	0.028915112581245402	-0.00381225893190269	-0.01873953236977427	-0.007894548867053283	-6.91588903920198	4.090707105520484	1.6947020291120531
462	0.163695876312607	0.13975187646959855	0.04273687169667374	-0.005136310356672397	-0.01538712433542508	-0.005508558506966299	-4.718352760276906	32.071197131674104	0.8880973294843574
463	0.1720191863510213	0.041662185150444356	0.07822445638504862	-0.004469223166900312	0.0024010437229386892	-0.007936317718031756	-1.6439948873402443	2.5645484352045216	-1.8423088748308436
464	0.19555874002552218	0.14383062669917182	0.05449297582298247	-0.002841879277257344	0.0033185472247868747	-0.007518162117512647	-4.850219227898821	5.353546990342517	-0.6596612825900713
465	0.20391925178434003	0.2309590173836305	0.03613185967341801	0.002414270324649949	-0.016823967179389467	-0.0083896486150642	-4.429666493133563	17.46179380447705	3.381172554031875
466	0.18829812751490052	0.1171410647856973	0.012801635754262623	0.001339792154740409	-0.001518939330154399	-0.004139984751798127	-4.782365161309993	15.313273809838591	1.9856116159485608
467	0.17298322658011037	0.1216631797656773	0.04678861706601295	0.0056048458725098185	-0.012261247516035639	-0.0020131263874226648	-4.695946527095391	27.973311573295337	3.782027024310064
468	0.21826725432615585	0.10653990314132497	0.04810934929266354	0.001223934210456674	-0.005055213632373653	-0.0023229752313799865	-2.066203916853396	23.942316933688083	3.962688658498496
469	0.22710372296605874	0.15649078130169286	0.04589230756797328	-0.0013552161760145031	0.015371824679674554	-0.005778369480704491	-3.1608506344696354	21.642133350970063	3.110849586080381
470	0.21250489813055665	0.17478265666178303	0.009433198941057208	0.006474134641546918	-0.01815713656927791	-0.007621980880963972	-4.6721853905086	22.90391117325048	3.2967764413244254
471	0.17878795122724758	0.18488853059360175	0.031547071008141934	0.003998871470798401	-0.020284171315901323	-0.008381844971787221	-2.5070623765335918	35.54690745792586	3.54587673013848
472	0.20001719220638242	0.1998404188180639	0.009490048457221584	0.005358296956220057	-0.03774874277365633	-0.01095343088558101	-4.081624231185864	11.472785623977284	0.6194314782194053
473	0.20577353519712654	0.11178837439616729	-0.00010815494284430877	0.00402911339234161	-0.01309186367576708	-0.010508845036179966	-5.770481692701985	24.319396131941506	1.6760164748808708
474	0.15375455205278285	0.13006549958348665	0.021786543580033853	0.0005299241414673664	-0.010833994623726906	-0.009005058120904602	-7.862461984339082	27.40883937506536	4.38024899925065
475	0.1502772316943022	0.15452629001376084	0.05115281061019579	0.001345930898928587	-0.019805992279055315	-0.011014195471536915	-5.420577752429847	29.196750454989324	0.9603811967877668
476	0.17422013165233097	0.03904058692627822	0.05100282614505674	0.00147411413320734	-0.014850629070556755	-0.014241062830361098	-3.2329791555035308	34.81288275226713	-0.2123105435049232
477	0.1776210965187822	0.15408669571186667	0.05197427867037007	0.004943626709726039	-0.004579491012501578	-0.015177591564797992	-4.605466523289802	27.855219839299416	0.309596056655809
478	0.19979321878494327	0.025127774852355386	0.07445274296194676	-0.003065743683881054	0.020829139846313995	-0.01771008894594321	-5.0546191488182455	22.247096412219154	4.003404990940161
479	0.2008323070055388	0.10331325337444616	0.07962308648765934	-0.0006435199890347716	0.0026035275516160857	-0.016066352763428157	-3.692079404382406	25.08439031825956	2.1379576025907183
480	0.18980545933573373	0.03963225641852798	0.04919887567166136	0.0028638888126514273	0.001275520865572144	-0.01303387367575378	-5.133214602803671	-2.665633195414605	1.4371215270325348
481	0.13040941215889257	-0.004282786949039233	0.02975285663364613	0.004529770307190382	-0.011821707519827827	-0.013882570490440152	-2.618391386018356	7.590407550455884	5.262503480931877
482	0.18586352284193544	0.2230172971946534	0.058469052467358264	0.00012541242613293676	-0.004136701199411006	-0.013236101074378531	-3.987354098978981	7.896762170262129	4.640346170610217
483	0.1304316938467938	0.03131346740750693	0.05173122490247585	0.0017147376989667233	-0.01084654360814028	-0.012797477765270796	-3.495539841705564	6.554105743043954	3.827145391710024
484	0.16181496932962217	0.19617862894296162	0.022056958312247493	-0.002256443311189524	0.0031887336542615417	-0.012707331933558283	-5.047971429440176	32.249142680409754	1.8523253784737184
485	0.21112776985196624	0.1981312755397579	0.037537032844161815	-0.004424755715024233	0.0028147347667190643	-0.010767101526107123	-2.952364498480465	29.8336233145054	0.4555764255238801
486	0.2121654584306382	0.09009076850177475	0.03239012440047308	-0.005713177432032973	-0.018502440936665768	-0.0108394304090776	-3.216139990886885	35.27806124301645	3.2744498830829647
487	0.20306058149112766	0.2622882854131146	0.03766828250625748	-0.007872569855975679	-0.0029207883938165624	-0.012326577107644763	-4.119798913396256	26.980229598202516	3.1340372542004706
488	0.21169443493477091	0.09676112516667235	0.01257923585013742	-0.00493244324007387	-0.016413899281140912	-0.012566883279473574	-4.367483572934756	-0.17632447938033952	4.522576504080171
489	0.23072343569972073	0.07899521725836195	0.03758793319003069	-0.0041013633514140274	0.005016926924423194	-0.012070472374863594	-3.7472648353070785	28.71426331287039	0.8141560946843744
490	0.21386911000400088	0.17130888768789687	-0.002045382993468299	-0.003423448913352327	-0.016807596019189873	-0.012152409149442002	-2.2789485680166335	-6.5789755921429505	1.6119450538228317
491	0.17357903920464252	0.13820669015336484	-0.009319493541066537	-0.0035137875591888033	-0.011140112855435135	-0.011233661897635486	-3.148654278313078	18.486459708083412	-1.8407447844678544
492	0.1453504464641993	-0.005914314853581071	0.024060068646342036	0.00016163493502333617	-0.024264816482267436	-0.010863321535516602	-3.089380821137981	8.499023630671578	1.7777610410384372
493	0.19547836278677677	0.09477092458645087	0.04036096084868823	-0.005621656559190769	-0.014253288669891805	-0.010201414093070946	-2.4802567306577887	31.64856440538938	1.5050378796929447
494	0.19493408671211962	0.14280314510861986	0.02804550210332673	-0.0062207094108757644	0.0007360705465690835	-0.010718227864889213	-6.112730733104925	17.146211907538202	4.901559754283639
495	0.15473555747813078	0.06608207676674502	0.01846847179142122	-0.005315487923597349	-0.006044771349993952	-0.011386220247742272	-4.716864454412181	19.90785105439878	1.9251574791076076
496	0.16564182421016974	0.1644741102117843	0.0610088451895041	-0.0015101053613608547	0.0020049262399135567	-0.010049526603469514	-3.5604147533090744	22.101093994892686	1.446715789611929
497	0.1730206027669517	0.16645574241915123	-0.003634075770452768	-0.0007762872210373933	-0.03591201315473651	-0.0098892973703012	-4.655391488837839	7.4821984510533674	3.301179652497212
498	0.18306722195242342	0.09454743790828843	0.009020720981171678	0.0038826997711253583	-0.013171934921000536	-0.010060697921749816	-4.650379545464749	7.207408803007881	1.152674434807956
499	0.1923353629160889	0.29148991489093645	0.026873987778935418	0.005110200719494715	-0.012389088205426106	-0.009693851705921106	-5.753351106623243	29.32067795480172	2.947832355973058
500	0.1760207569741718	0.2051038421740009	0.03294332287368835	0.00990689630146904	-0.019446816992544552	-0.009403502793167562	-5.589582745396264	22.270004141617104	1.550000441070476
501	0.17479141799122144	0.16965067754713775	0.02269381161683751	0.007149589253237473	-0.02728771259947566	-0.010307343504483198	-4.619707915786827	46.32868522765507	4.630134348196493
502	0.14827915135246605	0.15252176429594344	0.056264254240701195	0.0030198416028125257	-0.007184094021872698	-0.010771910208056923	-4.248736768590207	23.9902297138832	-0.117461771403322
503	0.1669044994553517	0.03212128952923694	0.03156039944751201	0.0029160470816957784	0.007773249679106744	-0.010743886775125727	-6.553611128085026	19.936332507647887	4.413882009867945
504	0.1438991747962878	0.05355111658107427	0.029561513912536915	0.0013368284782316838	-0.006099056050783708	-0.009539835517690404	-5.898592755367944	16.709479523228897	1.643784465477306
505	0.18645665634843187	0.1565557005314869	0.028140449656835	0.004829854472817824	-0.007828744458521266	-0.009679001224085661	-4.7873568811848335	8.084178771176715	3.7550400580127663
506	0.18641463968852576	0.1154253466196658	0.018233230141410345	5.115966361155487e-05	0.00666193253921846	-0.009613713102783233	-2.777975618362879	30.342743520158955	2.296168362209538
507	0.1363833102230941	0.08851580380855864	0.023563152196006944	0.0037664087877728562	-0.02193070750270542	-0.00943528964611667	-2.7029601687791933	29.064553144275333	2.078119877380377
508	0.150139197305406	0.13386937002967308	0.028699684403554245	-0.009196874008389484	-0.002942443867352781	-0.008817972661393933	-0.4161651950062677	23.379143651452985	5.036125338500184
509	0.17448138260847987	0.1387117286589908	0.027190783004954498	-0.005187012546207294	-0.019382525771162645	-0.009108750855790167	-2.276330163285639	5.925329615247173	2.265295275138533
510	0.17581396178450606	0.1367424318504512	0.03353081038343243	-0.009451295932965018	0.014904013777147026	-0.008767830055610517	-1.6612206286640203	35.41529066744893	5.824138290104809
511	0.18675418177990713	0.10156450324431943	0.02667703429163389	-0.00964038785086295	-0.005153019654336531	-0.008319528112167497	-2.3648592951969047	20.027198793279837	4.126521972837825
512	0.19500414642345087	0.12160599329842599	0.02379737188955324	-0.009526293296271087	0.020230080462693506	-0.008181202478936606	-4.811022970588174	17.983923032986215	2.941252621208071
513	0.1653084234521493	0.04624064645328213	0.03345915764021785	0.0018399270035873933	0.005355599111171122	-0.010290241481481357	-4.41386328116601	26.73380307840937	1.985679403941511
514	0.18239351790380526	0.13030341712452037	0.01986290054515778	0.0007714228475686105	-0.01377878693672742	-0.01008639693214567	-1.6805918447986614	32.48921667292966	2.5748713945640396
515	0.1272141201708069	0.015715880697407425	0.03430718486592721	-0.0036998556472856068	-0.01675312806774231	-0.009177806251447275	-4.3400569590408855	45.93977768834256	3.271576071651194
516	0.16662468090606813	0.11382809823295081	0.01530296920307938	-0.004367248244988515	-0.00040650003784516685	-0.009747608375990792	-4.27596795060579	21.59308904338815	5.164022886099359
517	0.1435123401813257	0.17092654263887372	0.022325272894410154	0.0007810106160599077	-0.012831543570170101	-0.009667181463165933	-2.9544946193933734	27.639363235272302	2.989694237579747
518	0.16436265032772782	-0.002750294753088217	0.06323063575505469	-0.00020932782210259245	-0.013016831456555132	-0.010123046517671274	-3.9684505497190776	32.52265328505275	2.6978397637200424
519	0.20198218236495577	0.30819561733929973	0.06679588510544798	0.0006234960193934455	-0.016410494336409877	-0.010142998249967746	-3.2821889172324683	36.49899858205555	4.905821780815981
520	0.19710081376961533	0.22185831457754485	0.06468401343046325	0.0008093184400970279	-0.01604731020300245	-0.01030142942597028	-4.660894530569023	28.892916276765554	3.263664904034304
521	0.1726858485097058	0.07412275458261774	0.10818325472074271	0.0005860337898542433	-0.01323990438381556	-0.010054886123792647	-1.845335936060441	13.463584721611166	4.049301126420004
522	0.20112452072152087	0.07079902943448058	0.10236262459442966	-0.005431003409760712	-0.01059875101014858	-0.010745570967646905	-2.3591150988739793	27.1425644682432	0.942948384210458
523	0.1903242566558374	0.12293339503654051	0.07205338379094978	-0.002361320468432123	-0.013366934304370765	-0.011092598082597873	-6.437045419025252	3.1051120435183694	5.203829719517444
524	0.19357835877370852	0.1640287507224398	0.057316189487955777	0.0017817137909415582	-0.011751594374204224	-0.011578572305289648	-6.289707468924766	2.8697955405367486	4.348822271202352
525	0.12719727076621848	0.1861532495719695	0.03384727781359065	-0.00214265616463274	-0.010181585162050795	-0.01127815895116365	-3.140784569698613	19.400473515305865	1.6444121699423628
526	0.15323330653878336	0.05641914019327102	0.02113717323566651	0.0017067384954498504	-0.007103230750914751	-0.011187961976230162	-2.0990832648711515	26.861380560166513	8.627092312927688
527	0.17542132758058343	0.1639160774607086	0.0330225553888202	-0.0019003342554737373	-0.01397209859017989	-0.01069740890069168	-4.105957921913552	19.397546496811373	5.941323631234706
528	0.16929278223996597	0.0004536696952828767	0.02833900693906334	-0.0038049056528131663	-0.016036240778394495	-0.010885225999872381	-1.3479152208458076	27.330752723685272	5.118747017405555
529	0.1572993546990702	0.1588209398291676	0.010658274815301726	0.0009286161591465004	-0.006352215332028303	-0.010446027829466306	-3.910100876575873	22.2548553893193	0.9711267197249356
530	0.1932060053990488	0.14025511691435127	0.03376680551991238	-0.002638972521276158	0.009921327784167893	-0.010840827854241118	-5.699528101075698	22.369371261552388	3.0016203281428653
531	0.19588599776505886	0.027510421257955914	0.018999269107993218	-0.003882211610046991	-0.02287086880344849	-0.010986543285658568	-4.972941660784609	41.245938173148694	6.080887679261029
532	0.18004384746870195	0.11181318038055663	0.018451913034413795	-0.004424193148968209	-0.016214578609793414	-0.01122094903443537	-2.89050519040399	17.570365567374548	6.447340846618511
533	0.20663704419324763	0.21966671297398482	0.023557711345796165	0.0006839396510003471	-0.019367938303022195	-0.011087179744263497	-3.4531660720728032	29.882366829274268	3.354445016545554
534	0.19982367388424832	0.09744112780275427	0.032310660263376645	0.006207496419457152	-0.013906648030031846	-0.011224570247176937	-4.354224178728611	35.64909403949139	4.79582354354665
535	0.1626033383807501	0.10747709566471055	0.010565484681105127	0.007708336060702247	-0.014499246415120196	-0.01121827196473031	-6.103051212427441	16.819760106219075	5.512315421307347
536	0.15355461383198946	0.10240906905668665	-0.00799318459961225	0.007098388299442648	-0.025847856140669628	-0.010709116745615118	-3.4047900505774322	1.5226824837755448	2.779374856789183
537	0.15584540448606166	-0.0009392261932217316	0.0026759612024481383	0.006424132260618879	0.004142722910237559	-0.009924606362716446	-3.308362694455262	41.04743610141428	4.394879984138813
538	0.15961161310301333	0.10978251413491665	0.007664342481723603	0.0033706346395857003	0.011821328046254846	-0.009246559719868392	-2.2638151062082588	32.75060550643971	-0.06087635161011566
539	0.11803215235992962	0.150498131505486	0.015717890955177744	0.005587477758452177	0.004718920107366365	-0.00891595064877318	-1.7552644938548387	19.033575700916373	-0.47734855235745954
540	0.10674529253120887	0.2395218069217206	0.016238276046980533	0.006838114916662103	0.005165505894757744	-0.00877634716286061	-2.7403973483974453	17.170574053595182	2.133197851336404
541	0.18294175949462405	0.14648444266949537	0.0066667903954685526	0.0024022822221940647	-0.02585194692843474	-0.008231240967534003	-3.922350668889389	28.129757952788683	2.367030683882559
542	0.17070275765846854	0.1882202911975569	0.012531739775031428	-0.0009811103623287515	0.010729313986099725	-0.008028559655150187	-2.4018693312554675	3.992664229600682	3.6142362180780796
543	0.20263391236744205	0.16255276024992796	0.030829535220629256	0.001097641002878298	-0.026539416314116757	-0.007502538851872894	-5.03356656381232	-12.775088052593008	4.615557808732771
544	0.2543287864942016	0.2249639896986062	0.04296144817420938	0.006948335192073954	-0.0025754253756037383	-0.007861551508066137	-5.991693965815212	37.03884650989692	3.5919635146901827
545	0.20910502359587177	0.13690236343573123	0.023405757475431915	0.005159985369965109	-0.016247128919626735	-0.007630699347893413	-4.846441426695049	10.524629070827855	4.479283230043338
546	0.1806317952142224	0.19137307695901834	0.004167640534339535	0.0008821958505863202	-0.005335141332575288	-0.008171591625704792	-5.844035020973626	10.462302638069346	3.6790535208187376
547	0.15317377523787987	0.09829545776444779	0.029800112108381297	0.0042569133148257395	-0.021811648931924527	-0.007135565440444649	-3.380200317381445	1.7030357769639153	1.4215486941872637
548	0.11434288334085715	0.17522349934070883	0.03867154670788497	0.0024699444079703697	-0.00211805991688928	-0.007134440410097995	-5.085834304745795	31.31153485701503	0.24927584175400047
549	0.2841118250784572	0.26609448580587247	0.04838522136794763	0.0033131523201275865	-0.006577763056854108	-0.006970102007859023	-4.45442925061721	18.83561420592171	2.571453949217266
550	0.13912163958867904	0.14187366073546245	0.05876717106093066	0.002937611406048321	-0.036148584790756264	-0.006391217198004742	-6.140930594151503	38.22890269695074	4.653260493120606
551	0.12268330763053205	0.02725636841239007	0.06369847075306835	0.001982692173744063	-0.012418500160179995	-0.0062527263734906465	-5.643787545634695	8.05953764169312	3.0346799194654697
552	0.1597028680643716	0.10263937299157533	0.04961203327638846	-0.0014224646245650774	-0.012759466683525213	-0.007384548272674462	-1.869580707863085	17.99405421198988	3.7480273267713646
553	0.14154051534004966	0.08536291599891173	0.032265167756882644	-0.0011553061236434974	0.0035713270917837256	-0.008143769210271847	-5.578662264358606	23.823669621430298	5.071719918760553
554	0.20663754128974032	0.2321177989275809	0.029237592117854726	-0.0009425683314022028	-0.0006406555365410099	-0.00873795746162749	-6.201156161147581	23.126215987859688	3.5726432863082587
555	0.15448143077518442	0.06791557052898041	0.034856854682883215	-0.0018743449809692427	-0.02661512713667504	-0.008086188251617055	-6.060928504624851	12.221398113418134	4.264519590424486
556	0.18513090781795896	0.080575127058409	0.020447743402750556	-0.0012956166846731397	-0.03748502609575151	-0.009639311078932067	-2.0821700653855095	33.92711956159446	2.014600567255201
557	0.20454097367775897	0.06986572063685996	0.024328143245648484	-0.0014265894811284069	-0.013438486261047992	-0.009616339852364503	-3.059847365479853	37.64191496113935	4.281282090471798
558	0.17141716145537836	0.12067542226769465	0.008909319697791265	-0.0018802077471425694	-0.016156226563577018	-0.010538588743735684	-2.364016313406884	20.5546831446844	2.6530055905919965
559	0.16523844624237571	0.04229444622753449	-0.0025940215407607957	-0.004299536974497738	-0.012577302878125422	-0.010023974979399294	-3.3417033222670844	16.981682187619743	2.609966873772874
560	0.16009046816088662	0.11552315064017771	0.03553429183076062	-0.004449848570106853	0.006247187567953166	-0.01053334432049454	-2.9760139954804874	29.246929289166356	0.6760666052068305
561	0.15572525184854089	0.09885201334623159	0.024909484580724478	-0.005089749658504956	0.015437102162000553	-0.011595648154048024	-2.993885520076926	13.57563819611231	0.41018891989525647
562	0.17043965178705572	0.2258876910088905	0.04493396235964106	-0.0032644678630984183	-0.008502912543019001	-0.011264690174200061	-3.604716905360666	22.108408036302162	6.897105825470671
563	0.16477152597735412	0.08737185444571087	0.04262293101541695	-0.00372208179943068	0.0065112695832764	-0.01184851030426694	-3.9059069049441217	25.833697503130637	1.4301517288468901
564	0.1913369184265129	0.25878726891151216	0.05398962957933344	0.0003428421794405489	-0.019816632767261554	-0.013050255293386177	-4.099440518225686	22.626440928345268	0.12155590639265947
565	0.1987922102364219	0.16351911799572413	0.08450460425055631	0.0028859187653098085	0.00788652458515711	-0.01379851674142388	-2.5498416310756222	20.052903970956713	0.778282207408451
566	0.12508432114858312	0.2139023545139191	0.029691584122422336	0.001394231756642891	0.009871769908231989	-0.015078983042403928	-2.6719151905693708	8.265564070023922	0.973180508212738
567	0.19107923250813189	0.10311806164672939	0.05983626376119934	0.0037343510492685982	0.006760922960550542	-0.01587938267911719	-3.211522419962455	22.917920138667977	3.4939070775350634
568	0.13486807432737202	0.042403637362888796	0.061614795588739474	0.0064608081459219344	-0.011839977263515426	-0.015153495130318398	-1.7767482361774698	17.963715344876768	2.865957475130453
569	0.1525442097791635	0.3181193826385562	0.08835579054767648	0.0028387519367815265	-0.005033114435271398	-0.014299526287268651	-3.364062949197592	12.796174392812723	0.5714833942955942
570	0.16607560372652022	0.10507802913080323	0.03228554869850667	-0.00013765482519479929	0.0021678699180547427	-0.015184573266522502	-6.6734494208181685	25.207883500751255	4.097381020695913
571	0.1801840051582467	0.1302289179267658	0.04587755924800917	3.7021490782501373e-06	-0.01282584031906946	-0.014658965317156266	-5.867790413709706	25.70904884061714	5.98653265489536
572	0.20906918584006626	0.09620718748049029	0.02673398509021953	-0.001965928301923336	-0.029608130667385046	-0.015074272711076869	-3.7294379595464298	46.178308468573704	3.9257202908565167
573	0.17902577130131883	0.18657245305822728	0.05478770215767531	-0.0007229691488084599	-0.008627717777489434	-0.016067369235309752	-4.364309040493157	31.520632175589334	4.875506396251725
574	0.16109309008335895	0.05929872749606963	0.04901924226952564	0.005237818079107531	-0.002801746773865391	-0.01501942912639463	-5.904763078506773	16.357904266723644	2.1701132062593675
575	0.13839088817976286	0.10707764062261721	0.022145811667415777	0.0027447844920925136	-0.029211386907377852	-0.01504201738805552	-4.152989212910457	9.24826418025558	1.524986447466541
576	0.1518669640061113	0.20128820361099878	0.02650982027145591	0.0032200132565785057	-0.004373175409604381	-0.016000006556863202	-6.472008951040482	31.612861557469035	6.290740268187739
577	0.14671834770705425	0.12379803071427359	0.047946475014923266	0.004120723418188435	-0.007432596087155605	-0.014407274347206853	-5.752376041239268	12.00114900570046	1.4772322365921529
578	0.14769376705929732	0.10481298947972076	0.046756347444858355	0.0053859371469181854	-0.007754633161144907	-0.014351637607378991	-4.188385924762254	24.72701794167816	4.80399137304286
579	0.19143300465176835	0.022478790379761457	0.009468080913991504	0.007168260456368935	-0.014585608636950166	-0.014568025979037929	-4.413533006091578	-6.140553423799052	-1.5220777875822349
580	0.1904049539845324	0.10211870510791192	0.04649802354332021	0.00533234504059186	-0.021736180829189454	-0.014104561642631578	-6.40317758692709	0.6061521243033475	4.255390799716493
581	0.19246159368881596	0.1603136815801745	0.04994382679753933	0.004719484545073153	-0.010248551356473148	-0.01532347850914269	-5.751031070465184	29.279477678755267	3.5614665874854894
582	0.15646393896775324	0.1206084735774352	0.03897156049697512	0.0018464012661779752	-0.003016512671660663	-0.015446263355026964	-7.346159960648649	13.238788331171417	0.2797292794044564
583	0.17341981500399536	0.21478508648330868	0.05583206657982571	0.0009529281564859518	-0.0012772404200638472	-0.015558560915910976	-4.633359975700312	53.806206278359326	3.237170201576332
584	0.15904356101893766	0.13406092146127568	0.03234079184946976	-0.0010173272650245376	-0.018470637536356346	-0.015669343219818714	-2.6000602021975783	23.798415959950162	3.3182144065522867
585	0.20199857549932076	0.14279498897014062	0.04883601772971896	-0.0001227476036669467	-0.005193096877460293	-0.012299760361083214	-2.8429830620510104	8.242302960833202	0.7831021879450609
586	0.21133193891070146	0.08741061732013995	0.04605655056190541	-0.002523990394895183	-0.018388159135316027	-0.010572687935006944	-6.1568480298229336	5.46323111549386	1.9939132301297597
587	0.19788113575334082	0.16218773384016366	0.02535345645949009	-0.004980568737590032	-0.0005548720109878917	-0.012008343247808688	-3.65032902611494	25.49892439855641	3.91449797255718
588	0.1483184239428155	0.10555859541652521	0.023947137444141797	-0.0022069488633333096	0.012077169547133334	-0.010860928606923063	-4.916963638711058	26.37033282143974	-0.46721336037544753
589	0.16295451687066795	0.1718896093596046	0.046415848394478224	-0.007783874311594614	-0.008879047436767998	-0.011236510933138407	-5.37558955667086	11.171180004583059	2.9510668744356554
590	0.16600715899590654	0.1424242178212941	0.03842109247220652	0.0021139693747052805	-0.020745261610090777	-0.009993425483990598	-1.9982660999844737	13.873785612477405	2.2960785929180854
591	0.19961948247313757	0.06020415235511878	-0.001414871987871432	0.0021573709972373635	-0.017788919787866897	-0.011296696693724158	-4.575099884807227	-1.1476154754269594	3.52195301726073
592	0.18252990647549705	0.083366973899404	0.022790208831317754	0.00700442223969016	0.010452320470555936	-0.012133007799251798	-5.485740267578587	42.787713090668895	5.189051558098685
593	0.19037997308261798	0.19593842336492556	0.01483643131117255	0.00444114022611567	-0.02064633060884729	-0.014508604118738716	-4.851833665229398	19.122413886993726	0.8380029776191753
594	0.21626417151687383	0.12943875445070746	0.06218838755315978	0.004172729442058582	-0.015279049943827297	-0.01383315720146613	-4.674572214814455	21.652790607942975	5.376252004565835
595	0.1741878082932288	0.13778819530207662	0.011339129923764586	0.0018770375428492911	0.012162743733505108	-0.012464397699650052	-5.480421814312266	26.253738944467518	1.6756279535620793
596	0.14194317248802474	0.13495197780191553	0.054499319683219444	0.004956001825182606	-0.00013092876388263487	-0.009945846984589283	-2.832657510463495	3.234855334790031	3.310633113551762
597	0.15703564990941385	0.29602240293817994	0.027994117291115495	0.007043864767220863	0.0039868550196664465	-0.009964722247385108	-5.892746108416909	18.207984782073716	0.7376859821118918
598	0.15786784962970904	0.19461620987953246	0.021324307476594265	0.0012026824408491144	-0.002579398629742849	-0.009151431317607968	-4.133650774117579	13.109541611182765	6.158682198861242
599	0.2104693146550071	0.20669189591005657	-0.007051678816643953	-0.0030567699793841918	-0.018823832528430156	-0.008552677250115865	-3.597735474347924	39.28899707356588	3.0014898426270826
600	0.162970820593224	0.159143650388984	-0.01582163654253894	-0.0064646577896033805	-0.017330862820650352	-0.009661112197999654	-6.818065508245294	13.49414229599366	1.6454273789504361
601	0.19597846487977597	0.16677118206659722	-0.003808822832113541	-0.008858197001704315	-0.03187877402818897	-0.007490869460618832	-5.271752873987017	16.135060664363174	1.2954495686908247
602	0.1971732973016096	-0.010049062658167934	0.008319706175100498	-0.013364580803694487	-0.012324908128228349	-0.006696645918778732	-3.6665539023451315	8.849858140348816	-0.8878605691112944
603	0.17225362622467116	0.13180909416005085	0.012811763133214076	-0.007053578687077186	-0.004769933597816383	-0.009367253866111465	-1.0933426500207353	22.16338124860484	2.867579580171432
604	0.2043888592541306	0.21966359370540217	0.003219014089814211	-0.006888225626802208	0.0011601475279598254	-0.007587224234383884	-2.1679955408543736	18.830889018216258	1.849842828200344
605	0.1664186396015106	0.20484158188638843	0.022146368820636725	-0.005601289022260882	0.018607028054554775	-0.005648495398180289	-2.8699778249088386	17.600417659479287	0.801551633295931
606	0.22841518270102346	0.1326411999319209	0.017554683633076038	-0.0051212059965289325	0.0017474145345717602	-0.004233265194322544	-4.059878871651356	34.60973579689371	2.5625505628780023
607	0.12114179495490181	0.06579352081309932	0.054329923450241485	-0.004377211710257652	0.010095864750948173	-0.004596267223144735	-3.614077168703166	2.770262747338444	0.792494069116971
608	0.15548718510282428	0.18991269100071467	0.03533124121743588	-0.0030310495649585384	-0.00244938276697598	-0.003995824272005011	-2.3958430994759112	11.11677162557548	0.952747552593735
609	0.14570064099342117	0.08320120762486963	0.07318374420052803	-0.002904374671294545	-0.014943565750533214	-0.0055210500650804475	-0.5244500454581803	37.486198844308305	0.26447701710622434
610	0.11076568535834226	0.2343496532319225	0.0773166858306933	-0.001595702992177698	-0.020979493287132965	-0.004774630423341449	-3.0583285820067068	17.87301738072116	2.967703340929188
611	0.2008159025279887	0.15385844247343747	0.09187121865270009	-0.0027002704546640784	0.0024475592669307277	-0.00654366307574672	-3.483309314290007	29.21099833564018	2.1288060220078724
612	0.15155201087349437	0.02977021006522315	0.07182092220583365	-0.004730724270644042	-0.0210355657060972	-0.002704566958965453	-4.489262520206505	22.97058309829451	-0.810788076080534
613	0.1504822731054133	0.2125166870308448	0.07633960719032791	-0.006781941129629059	-0.013974086596615467	-0.005782940218496422	-5.03585101980172	8.681222513838259	4.871693477593203
614	0.15663683494519015	0.15254057484434885	0.06099480905316494	-0.005137312742107402	-7.044161581394506e-05	-0.002416936538646483	-3.650111541968774	11.621068596947627	2.003892003564188
615	0.1192922121057792	0.02178274988333119	0.06703595413785073	-0.002417242594516679	-0.023622346794528785	-0.004704995631347605	-1.9171041547501386	12.943939759358416	1.2837897804535439
616	0.17412171185557304	-0.006327636459559444	0.06028351381846704	-0.0011384354203732988	-0.03906717398924979	-0.004235708942988067	-3.8714862687664353	16.080694048736174	6.8477602912346365
617	0.14613957718475673	0.1445320599171928	0.05259988715375646	-0.0034112335912090445	-0.00536012920754779	-0.003387232060941041	-4.128763290361858	0.6071769365956423	4.934478096009106
618	0.16379740824829364	0.16255099647119678	0.045603953489891366	-0.004382260157181328	-0.013236614485848498	-0.006317607838201144	-3.501239924374753	13.177777616242594	2.592875803211661
619	0.1940647510170105	0.14902515122710236	0.03136470026982893	-0.0037729196359711746	-0.010936054802246782	-0.005702608595779118	-1.808941510771479	24.502080529453217	1.9622446302440615
620	0.15216220688766902	0.17896316574989263	0.012659769230333733	-0.004079103791342638	-0.011202535876086852	-0.00644094403541416	-2.6183719615037666	12.063083197730064	5.0857138172738665
621	0.125337055527469	0.14782599322095785	0.021942694382102314	-0.0016229078848565082	-0.008622819788380438	-0.007815077568063128	-5.168259617187228	23.15013730626602	2.638286192679299
622	0.10054922742203291	0.06739351489251222	0.02366917895842516	-0.001372351836077353	-0.014340386930642384	-0.008552915090804622	-3.6826558116493135	30.16059233449952	4.219416624809572
623	0.18590763149680428	0.06140016494231451	0.040393697768782495	-0.002711640557576673	-0.009573050780518707	-0.0063487609972578025	-5.0343958868799294	16.413764783156452	2.94697525918754
624	0.12092522629619745	0.08231856804110638	0.029066284430792528	-0.000550791164538145	-0.021082727479213106	-0.005799499153546454	-6.291926593792517	29.71627284987601	-0.1910418520893577
625	0.1014344919231276	0.12406213826101381	0.019395769222022626	0.001443460414549472	-0.0006520697790753996	-0.006582854425088075	-5.821298932359438	15.433199898450528	2.2836682107521398
626	0.10746597313316149	0.1525708834726019	0.04315678632065834	0.0048545350958058885	-0.01402380062286301	-0.005297236068736233	-5.668852155825425	6.030468223400233	2.9566654420439344
627	0.12656541062300597	0.1189029592190293	0.03958087915810106	0.006464636000479835	-0.0026008875311942896	-0.005238589150281307	-2.1412683266431594	55.74763546870712	3.6760933591067224
628	0.12094059466096088	0.16758566387630805	0.06822052223051261	0.003993279058268198	-0.02225986916228723	0.0032667979973921802	-0.10422545573803096	15.634435831303541	2.3377687254525585
629	0.14778419558600595	0.13937878211387292	0.09706372897138588	-0.0005022141144599697	-0.038583181267467	0.0010913868556495115	-6.209132149380408	23.602225522422465	0.5195908495880289
630	0.1645478153666853	0.1290319945029024	0.050023810417689524	-0.0012892154976320116	-0.014235090681057671	-0.0004296622130313271	-7.621734882349345	18.408531854085165	4.230323338811723
631	0.1647904404755787	0.1966366928444024	0.05708904121341986	0.001491120676346722	-0.0067540439083368315	-0.001815196258237121	-2.2223860883318345	33.876030810208135	-0.706614229265943
632	0.1518233964174177	0.11998342274648749	0.03206101541145	0.0013818711231000556	-0.0068560316255467995	-0.0025282103649738735	-5.052346935344149	31.652554023047806	0.20321062542284904
633	0.12270143579717076	0.005695813453867965	0.047242903863377046	0.001568667616285081	0.0027111983385804134	-0.003673805988096403	-5.827570905736236	22.010763361451534	2.626456857237819
634	0.1491936368368882	0.0641639473300443	0.08509913231010478	-0.00023803887880880208	0.02257281660022053	-0.0035280139566496475	-4.003170393429729	21.86555013383188	-0.09140348600184109
635	0.16492758781966693	0.20899688112319462	0.054671412656762994	-0.002991471278964677	-0.012736790957595483	-0.002979914622911813	-3.6440506118408686	-2.3491477326428036	1.1416021549935216
636	0.15417938276906962	0.19305644299522784	0.042898852664431296	0.0019815608047289448	0.0010810790501536854	-0.004235801869426877	-5.389115367301632	37.816491091848775	-0.7391672430732696
637	0.16806052171249522	0.15854310109694053	0.04282030755357619	-0.0022586664555453795	-0.008947055945461899	-0.005564635981088701	-2.8476826060821123	28.830616603899525	0.8105838253711964
638	0.17910445565567049	0.05631273753005586	0.06901100874437058	0.0009759208230813939	-0.01549807168957153	-0.004109140720254757	-5.6707083084155885	6.387662805581677	4.535599106001237
639	0.17748044521000358	0.20749999683519868	0.004400801014417997	-1.7277297526287465e-05	-0.011098163963941083	-0.0047495082071390355	-5.3801026902328735	33.698175269438956	4.74839447602546
640	0.18916898408002072	0.13508837388964065	0.00030944259177215216	-0.004714413124574967	-0.018365115705513677	-0.006620368916105498	-2.477588087214212	13.975577100613366	0.7580814986423252
641	0.18331204575590995	0.14862669359429434	0.022685821822941467	-0.002517914542091309	-0.0031064622313427184	-0.003728046699327096	-4.391526228964793	23.230234587186263	0.45639747216115556
642	0.16104926269055633	0.1769693960044675	0.038938059839714045	0.0036937939307973688	-0.018585322194823138	-0.005061491926739638	-5.511336770184253	23.931362615634733	1.2141280082153234
643	0.15787750470488526	0.07403431314435958	0.007224859532846269	0.0027316763615293387	0.001134725401095259	-0.0005035697099659876	-5.274653877912718	12.29851231736622	-0.07534766974513253
644	0.18577035667276975	0.18871425868083075	0.01314437427507201	0.001962970850436742	-0.012981852913863706	-0.0013441070069235889	-5.433477515697125	18.936520732522485	6.9968610789082515
645	0.14167694224958505	0.11711595612777889	0.04295642345882101	0.0031674321236630273	-0.014548479924073035	-0.003845841486012081	-2.049573954796099	42.52692591792576	3.1553302378840185
646	0.07778611744710918	0.09431572664810267	0.020133824039440192	-0.0025697547518344476	-0.016331669794674715	-0.003422166846265543	-5.102256916436037	50.37835312645903	0.01483621569249062
647	0.09701684230784549	0.2129320914726833	0.07841593907042974	-0.0009281634262725493	0.008077668147407319	-0.0032571256488512007	-5.639679364795388	26.269576995458102	1.5320044131719757
648	0.19022357604508275	0.1053310718585039	0.020624733850625458	0.0019203935958830441	-0.02705027593948453	-0.003951352285903346	-1.4491131546475393	22.451875786472087	3.476378505476509
649	0.12664227973586106	0.14451776014162682	0.06100426514790309	0.002672507435505513	-0.01971911021743486	-0.005563519593487816	-3.7888052112314274	24.879873896113686	1.6213975440747146
650	0.12739261209401867	0.17310568799485687	0.048653225652406755	-9.740764326676249e-06	-0.026236715436966943	-0.004093757738905331	-7.256876002819677	12.87823620947783	1.4903616663652697
651	0.10455700371944568	0.22076405679934946	0.07792483342199766	0.0018822485316775835	-0.02285800072044894	-0.0074847923221809266	-4.953948530689676	9.59149152715041	4.1757359249702075
652	0.1271790948613694	0.10782431397548313	0.04161316885609467	0.0003823550159920278	-0.02147789871000321	-0.004122419966599359	-3.994375636729244	20.624698348614697	4.2271945898491206
653	0.20970462038360105	0.13404038154995956	0.04416043261253259	-0.0016133091245303156	-0.006209530198358374	-0.004984317945788945	-3.9459296192279423	-3.9244055074121182	6.667575822344958
654	0.0920565827075592	0.09679441263130933	0.0038786126297646294	-0.0017991837634180972	-0.038470675512587524	-0.00321039018628526	-4.130336667324529	22.940015942088536	2.2902400455996412
655	0.14012641318420035	0.23465263039433193	0.028147415732977726	-0.0037083196745449328	-0.008661304253479097	-0.004509084100377907	-5.191932767157019	35.74875654934323	-0.8168687159305927
656	0.140206409118181	0.17151716158059876	0.055058036591281605	-0.0034686438912891575	-0.006863523308460447	-0.006655960846210432	-1.9356388017238293	8.62813843913493	5.451460532944284
657	0.19295949318210107	0.15893451985817955	0.06420526157368207	-0.0027979814381695217	-0.021450555794228273	-0.00519581033695792	-3.0441123929836413	21.708947569405517	2.8210088727909044
658	0.16574787728606055	0.2685774611940122	0.07066710028473469	-0.004187243600384632	-0.020870243689365995	-0.007430865396703227	-4.313242136933553	10.676757803154493	5.654001780187437
659	0.15386883471348334	0.08182430786566719	0.06640923980819073	-0.005144561330904195	0.003244263537885376	-0.007932026031209044	-3.632258133798543	30.339905923227622	2.1571289008995707
660	0.12601517325202538	0.02880573257906921	0.027515754575334134	-0.0054523293864250305	-0.019698307576425544	-0.004489958482276528	-2.194566807331199	23.908357528794518	0.9868239486632332
661	0.2199966273066645	0.20358614836614297	0.04380046184568243	-0.004891606168128409	-0.0030429907439135182	-0.008203803873396334	-6.687010684357236	21.774584482213374	0.34638807593478016
662	0.1405507742328619	0.027627193284673224	0.0474074105029999	-0.004909096809082755	-0.006460349386459117	-0.004780145651138503	-3.926242430703263	29.484254925106697	0.042692475461885135
663	0.18214896702940384	0.12543283601840483	0.05151861499921896	-0.005851914050770103	-0.010088450578187358	-0.0043057421744315	-1.2455725410289018	27.78225026568847	4.7889777709405035
664	0.12754833784240818	0.07548421872239597	0.042790717438164955	-0.005249357512405106	-0.022621661354359786	-0.0036470901341112815	-1.863929441145236	30.469232436820135	1.723902111119673
665	0.1051249362957502	0.020495341942309536	0.042816214559786	-0.0037266315171693744	-0.032424935447020256	-0.0030585157561348604	-3.125582251767987	19.850054744397003	3.370385204230155
666	0.1907975540238569	0.11256107104389537	0.0257521285016985	-0.004170840351091223	0.003345440578968798	-0.0032911358820619245	-1.9713732807683733	10.23909675064482	2.2482952739982136
667	0.2026007903602814	0.14351987520949477	0.03823357794648991	-0.001992409189262961	-0.018445203202549526	-0.0017057704382338896	-2.314942509964903	24.078829451315062	2.040288233961056
668	0.1830275415098959	0.1425880591030758	0.05088450824169617	-0.0009097117594966948	0.0021420321545307253	0.0008132083877422313	-2.6348395333693038	0.7734120391388599	-0.31559701501549636
669	0.19191265138302818	0.06760693669493895	0.023614414649844987	-0.0006453121234405838	-0.01710529952881037	-0.004306528891239979	-4.059772147988912	17.186440083986643	0.633414949143201
670	0.17491565627066152	0.11983947254744703	0.04891600669365711	-0.004800880897387027	-0.022859919922239163	-0.0011103220305559425	-5.5936197926948665	43.70637112921869	2.425035249311425
671	0.14159963782261956	0.2605457803872163	0.06033396000955988	-0.004593455646031222	-0.032119180928134226	-0.0019554653492370702	-3.1435631407855014	44.722769562744915	0.8839449842084289
672	0.1512961544051203	0.05537265827391688	0.05126902695962033	-0.005567690531361682	-0.04175220520376469	-0.0058123350881437285	-6.123693198420774	26.317036949902164	2.3157766228977685
673	0.1487462743015861	0.15749706149194365	0.06457862417138201	-0.005901249618728076	-0.0070414091075367	-0.0007535261476577907	-2.5683897749528164	10.854029608836539	3.8055892248010013
674	0.1382924709374188	0.0687862927681866	0.026270501932111546	-0.003929013838323527	-0.01639413035268552	-0.0005400196386535934	-3.9734357139371186	16.644951863607396	1.6920337135771266
675	0.1575952142140801	0.13822453995524658	0.01959535015950479	-0.0047967025743432794	-0.010891503032201301	-0.010334831686293514	-2.5008830552285675	29.71677313472159	0.20053455198547865
676	0.1395464667706618	0.27426469018915123	0.07297709257845086	-0.004007827827110031	-0.029687841718087804	-0.007423647786406829	-5.013766014672187	11.229098343307978	2.490485959836224
677	0.12323397234935485	0.1404013355039147	0.03517333637995551	-0.0020983731043229263	-0.01119025059902758	-0.004281868575411175	-2.6288878663753126	14.062057832675125	0.9999988717181777
678	0.18328606730057712	0.10087669164065707	0.05458494693044737	-0.001833370623400841	-0.010844525422264916	-0.0035854111513574038	-4.019327022948231	16.470574889867585	-1.107421290904974
679	0.16463786497186006	0.0968046614690807	0.08968963638185103	-0.0023090297351270835	0.0072431674305556346	-0.004500138204542735	-6.36845475890737	19.487118589866842	-4.202095895128702
680	0.15233904994535585	0.05280390353015864	0.046955959852919	-0.004680116544929543	-0.012379297743367802	-0.008067886380977617	-4.033091830177828	10.078237200479268	1.3914668280558198
681	0.12190357209682315	0.11957270113642669	0.05461885858870985	-0.0008260224491332686	-0.010598386855981516	-0.007066276038685003	-4.261771468851057	-3.3319195733422164	0.8619684005324855
682	0.12326540709349645	0.06539921272473892	0.036194318174647785	-0.00338466332084989	-0.024717998456223023	-0.005894090833241445	0.07167596410313608	26.489193986680352	5.285844094848825
683	0.1796759649273157	0.18002977606823228	0.022152130403184395	0.0016632310422016548	-0.04232087222632007	-0.010021582583662996	-3.4189901526762174	18.20589307036461	3.603935377338728
684	0.19111435460411147	0.0018151386856734564	0.03612551410253531	-0.011208155812039163	-0.01983187075043334	-0.007166353204621655	-3.310581880759866	14.963356304006387	1.0048265390170636
685	0.17594770059321757	0.20499648853146268	0.026510341544297735	-0.00593676358984242	-0.00486845373297585	-0.0032294999398109446	-4.164570511929097	19.022713472774058	0.7363620151419905
686	0.21018797280096915	0.2285638777791274	0.03813153932162261	-0.0010599688199922218	-0.014733957152411275	-0.002749259935510816	-2.3163968160086132	28.006697907699973	0.21375168003716533
687	0.22268700877964787	0.02249835168790741	0.068495467676485	0.0009795312731280441	-0.012443179719125662	0.00041016142733512695	-6.542442045988237	34.86395708327718	-1.26703278552841
688	0.1702373155628749	0.11777553030577008	0.05344873994724042	0.0016314137920218855	-0.010380239675509249	-0.004755016134446335	-3.310118461262226	19.191280213451474	0.21209499648137195
689	0.18862973078419185	0.05296651963906397	0.041784787536516224	0.0009748813576342457	-0.013782571582808871	-0.007108580813340254	-3.822176249956433	10.197856296069313	1.45389037877722
690	0.2002334403371142	0.10039693780021794	0.055895813454890156	0.00017385132875311331	-0.013009038988211222	-0.008286013258728055	-7.515103222106615	11.51305537903639	1.4699212201856184
691	0.1176244419708903	0.020436672716071788	0.031722050422223355	0.00032842980742845383	-0.01471121398993215	-0.007985258167445443	-4.720870071252675	9.23727618324405	5.955682709248677
692	0.1571297986748559	0.18505939309656466	0.021016432992288656	0.0011584681466394002	-0.01501211961817688	-0.009738172474967517	-4.453327110844191	20.22993047734231	2.10479208585041
693	0.19599956194385532	0.2539359976501666	0.013194871851537697	0.001582596232932732	0.002466414073907129	-0.006727947103369781	-3.1864274141962485	30.511120389361714	3.010564511409083
694	0.1794474076345798	0.23014333203608844	0.015560602223175355	-0.0041983244411992965	0.0011551166030253617	-0.007449428909841331	-5.524828446432263	38.7071296555975	2.35757942055094
695	0.1691036006708736	0.11903148129305617	-0.011013840278488602	-0.007493448249740826	-0.002332862625645929	-0.004477487606188765	-2.569919198995621	22.585273000924314	3.6824912542700803
696	0.13304244058198653	0.13771575944631143	-0.009924404694199421	-0.00891540780403751	-0.031093738825651113	-0.0027288248459976664	-2.330488321259866	21.6425589195857	3.137715183497797
697	0.18681635726589274	-0.010430663913961857	0.023732141576126013	-0.009178512387622179	-0.038664553299175904	-0.0012001841519639084	-4.199529074165972	21.86954280736225	2.0407224658292793
698	0.17167826825912233	0.08977884804452872	0.04733402541961418	-0.013169571179191441	-0.006295627001840633	0.0010760708930132416	-3.664903261657928	16.635179838821916	1.485171689019424
699	0.13940392037570365	0.16354207864479092	0.02384534446816939	-0.008422757464170205	-0.01581808747027117	0.0022218628356643305	-2.222763564109574	43.101959017007	-0.34308833204795386
700	0.1441464832909384	0.12419578886593573	0.04690448883206184	-0.012629519985039727	-0.025998109542549795	0.000988676277843319	-3.4945453818292536	31.432710135248698	-0.8346113488279621
701	0.15961410744959934	0.15910974228120178	0.056109139078860004	-0.0015682842150362723	-0.04064485956656816	-0.00023921026982755733	-4.480410187840081	38.36764625576725	0.4360403424698116
702	0.23303014324497537	0.03406410310764178	0.06169711127735612	-0.009247248508908084	-0.005689220851737405	0.0006301111756038791	-2.197909465346173	35.923635195654754	3.59747993891475
703	0.1878133371578774	0.050979973625052445	0.07890864631258553	-0.0029287670381251754	-0.011204277811500681	-0.0019035043274940621	-4.475223022109229	33.420570206549115	2.140991055661118
704	0.1587413021385764	0.08728509294310303	0.06735408134625309	-0.00042027273064720904	-0.006606760007251241	-0.006046995360677461	-3.6307480634379994	19.923816254228964	2.336180350155383
705	0.1872424465613812	0.05664905091546049	0.060641533244464106	0.001086958201370364	0.009996225757038096	-0.0038251277978975495	-4.237430822575167	18.40314263940654	-0.4857406550723177
706	0.15736604705583437	0.17497680962439657	0.05881036244463004	0.00014760214203695006	-0.011910081822058912	-0.0033724599299678392	-5.777580393190731	21.88139450362878	1.8028387851389964
707	0.17558412888922947	-0.045275366276916834	0.04160080098178042	0.0014475223855432632	-0.004254107264262927	-0.006825456163918503	-6.6807469192886035	34.10069473195114	1.2358777442705626
708	0.19842016792730416	0.12062458254370861	0.05141640412218844	0.0021357771611690488	-0.012607958783582975	-0.005081383055088132	-6.3655588345391125	15.071602140604647	-0.3062402174554425
709	0.18025450253940728	0.25134476862716304	0.03756502634454931	0.002645015174351127	-0.01541966732882429	-0.002327767560382034	-3.143532924491075	14.997254625978085	5.488626508228101
710	0.13570436287191204	0.19079322213901379	0.046592133582985855	0.0036910105280539666	-0.009333858780050237	-0.004130750306009921	-4.0538859227814665	23.511860832540155	3.0480350677782293
711	0.18730734704316318	0.22073042335426496	0.05786596344718533	0.0071012422327207236	-0.004745864701807495	-0.0012135040318482465	-2.7984289665124646	32.49274754066622	2.0591039005122735
712	0.17561687482399105	0.26882754364942607	0.041226313924712	0.004879674106163089	-0.001458932045449366	-0.003054644619870942	-4.047018005104717	40.359709679898444	-0.9309584168881249
713	0.16361291309540582	0.23981074864066793	0.03648201093863565	-6.730658390231197e-05	-0.02449019993856598	-0.003913821468236193	-4.0747531295828985	34.05407259218573	4.361276478501927
714	0.13697474449431513	0.13247545892951218	0.06514468716978167	0.005401344280990224	-0.011259350928865658	-0.00277687607955196	-8.407348717880435	5.339211515417802	2.4987895839523637
715	0.1998682453588732	0.17857567927181714	0.018558168202789875	0.004290365424088864	0.0030453062585451673	-0.001982276493618682	-6.11307675967856	1.493934146066616	2.854254141848694
716	0.17007213701552593	0.1198841600011484	0.03424981083452234	7.492258950277336e-05	-0.009572185114505478	-0.006163453717061805	-7.457775793323845	-6.1609840597785865	-1.1763059439032266
717	0.15911883040706357	0.0988393986709582	0.08566125538426303	-0.002851175845305437	-0.00514620865683112	-0.004956059024366805	-4.738161550142473	15.641068120812017	0.8621325922403255
718	0.2109230650614548	0.21839746503350055	0.055832863809308964	-0.002031026480031147	-0.0011860504232512111	-0.00400113370141038	-3.5154982622723177	28.459528592680705	-0.07765550838172804
719	0.1703080944610532	0.028706486702934478	0.08826861071349805	-0.006064418863024087	-0.006670398418844311	-0.004083378410573135	-2.424802623385512	36.03864609822438	-0.8542945761615213
720	0.13466429898735036	0.2015979355422829	0.0691883564957212	-0.0001407420904329206	-0.00783041789945382	0.001036370613345387	-2.0572952744780975	12.672954939072072	-1.0797572844238925
721	0.15798987861014258	0.2357600256473349	0.08152935439707955	0.009076540635476745	-0.008836601425281167	0.0026142291135560405	-3.2595443378742552	30.856860396286297	0.10467944881180119
722	0.20358105493502548	0.14642817211570103	0.032981040157893084	0.004734923082110924	-0.006040158297204033	-0.0009542038179731385	-3.292173317941876	28.685669939908212	2.64747184036704
723	0.17823515011067112	0.09325647915939558	0.05576243620631262	-0.002664025309620274	-0.013764167761560876	0.0012696279451441719	-2.283559545553097	21.219935118052124	0.4422856894426587
724	0.1619580414480667	-0.00560888293003084	0.07413728297297166	-0.0053622501384219335	-0.017117108740730136	-0.0004646164029323917	-5.58518982562688	16.708872843202258	0.9409595350301869
725	0.16524458448410698	0.19248292054998545	0.04479114640998987	-0.0047139395695949705	-0.021674742664644458	-0.004706919271103618	-2.26973481728003	-3.0760252936320938	1.0545661420741643
726	0.1942422939889412	0.19951258529316998	0.061077879921350046	-0.00020256542184001776	-0.0223602373452224	-0.0036962789665391403	-4.803090258211874	22.481182841460658	3.3138565664344997
727	0.14124386846649212	0.16066191753626277	0.04831425353271027	-0.005966625300282713	0.00011973578927116334	-0.004856004590367141	-5.2050111266728045	23.023118395525408	-1.681097000725238
728	0.12017870837986161	0.06333044170031309	0.03220946339536989	-0.01114052175652212	-0.02535540085392321	-0.0066417361162714825	-0.9596373847801658	10.215509485470786	-1.0291208624611963
729	0.16863669334219022	0.2241892678825319	0.028402215983222442	-0.016305437661072043	-0.020229805227637752	-0.006337661678003589	-0.24179243322172086	1.0513974668693167	0.900493252583991
730	0.15793136104273228	-0.00041621601702573896	0.014572955835836895	-0.004456284093499971	-0.013709495562686016	-0.008064382493018973	-2.4895440347247613	46.48611780563361	0.4160967073469836
731	0.18965377261523633	0.08635494717047573	0.00594859146298393	-0.00516109402875144	-0.009943148051999251	-0.006950035921665114	-1.3749543371685702	30.22618134263779	4.039183937349199
732	0.12732527712742994	0.03213477696662338	0.002244357501950423	-0.0037076250660242247	0.0014167329345320737	-0.009724358607470623	-6.086357406586501	25.11248030672462	4.134245683691315
733	0.12139737194188546	0.09574136721068394	0.007157919196564456	-0.010160101867734507	-0.020517554330726002	-0.007544804468806829	-2.6502012243826303	41.475618731452386	3.9474216544642116
734	0.1436563762080451	0.14565965211121207	-0.0021276058657412195	-0.00487238010335213	0.0021625978600804917	-0.01191132613500236	-3.934747302071416	27.530301481124194	2.82192934686702
735	0.1762545044756414	0.11969916711564459	0.029717190925526354	0.002642314718592158	-0.010091087165070846	-0.004787794074265699	-5.271644966938544	13.553070952353659	2.2245821739550204
736	0.16829297625374917	0.19616271148373648	0.0008879484381897826	-0.0036636307789278994	-0.001469757284803596	-0.004347203048229045	-3.7114977520396555	16.259493282659466	1.9357129130534865
737	0.14698962743213853	0.06048310978756085	0.024401761976577327	-0.00043301229149166195	-0.004215243993144945	-0.002858499400141443	-8.551801665662516	33.27705074794578	1.954108143881977
738	0.11146890264919307	0.03321114583556983	0.027792619158657474	-0.004617220724198913	-0.025793972440457842	-0.0038350572152806286	-3.875319587475055	22.31444058343391	3.1475568202291635
739	0.145673586797082	0.1679266941393595	0.03675562940028929	-0.0018091184370416674	0.006788252680754883	-0.0039997416868842025	-2.8142014619241853	41.59837337458556	-1.2534624988608847
740	0.12217094165274961	0.19683615466357132	0.035575135861826895	-0.00038941925931620664	-0.012558272387174156	-0.011252012909326533	-1.869551220199754	22.74602665444763	-1.1123272295247109
741	0.14569938115469547	0.19792585815048402	0.02292108723023243	-0.006861578985121704	-0.011956935047021767	-0.010331269409374346	-5.981005818536197	31.116771084721353	3.4258342182504764
742	0.1686046491133722	0.10770430671656733	0.03751163023261758	-0.0049838042634448325	-0.014696379997160412	-0.010863282756744912	-3.7690771577343973	14.49602000085488	2.5270187301699933
743	0.16323783208262524	0.02529335951909409	0.08005891627449452	-0.005231565688627289	-0.020890913981976615	-0.007781532831930419	-3.5980406086308987	37.1530980488998	-0.2778123497186296
744	0.16412248058966072	0.11326463792392231	0.042955236347624645	-0.005467049867699676	0.006703042288222728	-0.007607522244600161	-3.7901048777611632	9.058244585442942	2.4686756716352845
745	0.15384060702983235	-0.00436051336113924	0.04157751546815604	-0.0012212148986008892	-0.01342649434000102	-0.00833424042669993	-3.335737242768719	8.766995760240814	5.485606069687595
746	0.13295479105846889	0.14286380296797227	0.01679243468478048	-0.004831926256999597	-0.007036890309851224	-0.00486774810335279	-2.7775033480520244	19.902823520169683	1.013983288203675
747	0.1372321456623569	0.14577224444262069	0.01175042223264784	-0.0011999253553305134	-0.01971239755692167	-0.0008389570920851724	-5.052048685589065	29.589533675393078	3.3766585940707015
748	0.16694168006030136	0.09725425428536859	0.01576385924944411	0.0007781202090105391	7.393945295506264e-05	0.000993039551944186	-3.83946039130454	27.31325263120206	2.880554175262386
749	0.1935645805791832	0.06971739455020678	0.015422720690923913	0.00027355743197208366	-0.009821403161346708	-0.001972525048305574	-4.309094295495182	27.654940998102898	-0.7550541469140536
750	0.11411677528831077	0.1101422434564695	0.028374423854479296	0.0020255781110885304	-0.022137212970135794	-0.000670107178520167	0.2565394218462702	10.706024024521845	1.3286223542741038
751	0.18919200650807702	0.13597370406098935	0.028137654283531155	0.001442502851846548	-0.03459046647522608	-0.003336404579098164	-5.6940654479920045	26.906048365745622	3.0556106856393304
752	0.19537076688586996	0.07789904479982045	0.07102582280477962	-0.0008232626707316392	0.011651695557750773	-0.004860617966819735	-6.407640989052991	41.395449358160405	0.8972332741248467
753	0.2181423369924542	0.12492258559799745	0.039100694334271956	0.0002277909827924793	-0.014478723750944498	9.211915973396812e-06	-6.389499854394508	35.39482747726323	2.6075959095957755
754	0.2067097063050393	0.1630760908433213	0.057521708028394986	0.0013507209723259011	-0.022486173040680697	-0.0009214884279169853	-4.236759887937722	32.41288571210711	2.677454347740439
755	0.20782262030926382	0.025404389709147504	0.09258307218379962	0.004270062637254304	-0.012443769973821444	-0.004061477077826675	-2.5483193833390625	28.476606510209617	-1.2324087589664776
756	0.2377230336822621	0.13787979346072415	0.02679008761548868	0.004014734496465397	-0.02000570299938398	-0.01504506808339194	-3.1233359638970284	22.50537393193856	2.297038069103199
757	0.20356316911460656	0.15345414448687722	0.017315579484010142	0.007801372363460302	-0.01949303345252706	-0.0012108975813591902	-1.4029560979480766	39.61217718212194	4.057344671070254
758	0.18852566912458055	0.24080086230970227	0.03464022049746271	0.008044593544120392	-0.007511180562346823	0.0030875708600773787	-5.633320997307869	8.294037024118508	9.399447122636646
759	0.16871477750917002	0.1017747636365274	0.05780399663019402	0.003087113758922011	-0.018710981180909428	-0.0041638979731428655	-4.432062865848991	22.835469640096925	1.9782250079509778
760	0.13609429555086938	0.12295719644530877	0.06393298148291503	-0.0019648057449116246	-0.012728733001480062	-0.0062240880726886355	-5.511495474054305	20.88994640109825	3.8063969093789076
761	0.14636383394798033	0.20375820454623028	0.08414268747433956	-0.0008283746397377372	-0.024287237132066923	-0.003050877829508545	-2.9893147774036675	8.828138573500983	2.0303281545208014
762	0.1708110063301553	0.12100031601251303	0.057032682462338856	0.00012572160677833762	-0.025217658216094292	-0.003651232146904382	-5.561507094221524	51.19696977977767	3.2341464007731746
763	0.15613638546160163	0.0689598044648149	0.06665571930935363	0.00032349883564199763	-0.029749965665073486	-0.005133432734361342	-3.221049007693309	51.37325187036167	1.8692081075819456
764	0.15515300347634028	0.07519938421499672	0.06821474094330156	0.0011299851295489202	-0.026200442254414032	-0.01085046003020052	-3.2305061441212777	30.698875420684118	3.4713526995913093
765	0.15869608796976176	0.24476102211041745	0.04845907491850529	0.0009633138671944505	0.007703686706060555	-0.0025140181637244774	-6.942509325614571	26.365687483623617	2.9344902727216136
766	0.14540884906143814	0.20560099862592263	0.014205249650651673	-0.0013801049582836745	-0.01513137020851389	-0.015612117390704342	-1.942159933598922	6.4374756521780965	1.4461714621334478
767	0.19640890827430502	0.04847687941143461	0.023754606122225845	-0.0014433772332917874	-0.005839994586464001	-0.01823594196359566	-5.043844239280024	39.903333794476836	1.0734606973994165
768	0.16034831366352537	0.20720160090727424	0.022360464578619246	-0.002939138348411822	-0.02449791116614941	-0.011823634333368844	-3.7444157678810197	20.76884440085232	2.264744784677393
769	0.20031487041421403	0.13318952826065628	0.04351957464279928	0.002271185719653218	-0.0023808660210924443	-0.004235767297027836	-5.494672933189828	3.2474391296943224	4.125442407787383
770	0.179541064986893	0.18487027705219414	0.04510006902910337	-6.14596616893932e-05	-0.002820191516658018	-0.001774807348167765	-5.095295263034158	33.916068219510834	1.9716691488373896
771	0.19787832445149406	0.05667749116533595	0.08336798032622623	-0.002683198525849986	-0.013428439773300403	0.0038179149067865295	-5.148447703212723	24.449365054441113	1.4667473819297452
772	0.18108883280163926	0.09959021582591326	0.09199318360899143	-0.0036825142054271835	-0.03155887453224508	0.0049025147391848715	-5.042789731830703	43.064528416813104	3.3595642507260988
773	0.17483384964927	0.1848039733814286	0.09264777095650423	-0.004295215905550742	-0.0233741386522509	0.006719512664024034	-1.274650344054731	20.015283864986564	2.8091974507809625
774	0.20323672152553893	0.0566149912387368	0.04934587300535295	-0.0008340093537144992	-0.013452725495269812	0.007640240131618962	-3.8265466219386486	22.58994298560763	-0.480432847964736
775	0.16921404530535505	0.13795612756812936	0.046674635810159695	-0.0020715909854841334	-0.03631369125077864	0.003172795677721465	-3.4318458697473475	21.96140151768878	-2.684454570428772
776	0.20903274126552748	0.15720943699493578	0.08444211352993698	0.0007216602145826678	-0.014999018748308855	0.003226836821963737	-3.512900676076195	11.631240954795437	4.700971431218294
777	0.10660222588034465	0.1350539865384707	0.02557160423870796	-0.00109237055206474	-0.02227787314152836	0.00406205188606399	-4.109656078998198	22.490087468430655	-0.28402021424317164
778	0.13318900770049544	0.14432584703857487	0.04964336979115163	-0.003284590454013238	0.0030899586884564102	0.0008439695657146595	-1.9953707408453956	21.33271254174222	2.1574705927198368
779	0.12940607188790942	0.27925956134081337	0.015935149950890744	-0.0048282675922284544	-0.0074515135210788215	-0.0004313547876895413	-3.8776160828528226	20.308265644925175	2.8109784827857487
780	0.1227881731171626	0.2430120424745331	0.023193000911336307	-0.006718449494275544	0.016031882115484494	-0.00636160905711082	-7.418088786590151	29.508055169043885	-1.1964667351543148
781	0.11151676117768816	0.19268893963370246	0.047546411887941835	-0.007062197732130088	6.215798147816108e-05	-0.0021217543143898865	-3.24337977798451	19.52208447483398	-1.5410030922185565
782	0.16629786124931878	0.10810907146970798	0.03977041736067237	-0.004585866643888049	-0.009192323228414668	-0.0018151746627890113	-5.732009400149116	-0.5839312682809177	-1.0786047908576806
783	0.1636925204356069	0.00553429332640723	0.04155205421704856	0.0006650336029332865	-0.023350470042796768	-0.0040545875859322985	-5.575604958136121	15.933606728182014	1.535339893206112
784	0.16151782630193295	0.2387816341483454	0.05324807806470404	-0.00567054073593348	-0.011020289843345573	0.0007763840056381	-5.9032268050793775	21.088405508606016	-0.7979760709483591
785	0.17834348193910238	0.28431423191229854	0.038095645088184416	-0.005587182813265237	-0.008139395395453336	0.002338971442196898	-2.8297091488259274	28.07773109871164	-1.2003949755260308
786	0.1531036329392479	0.1741194135826276	0.04943430099922987	-0.0037377889171107937	-0.013830890683588101	-0.0009969904844792832	-5.79476707091728	27.034751672115306	1.2955735865100844
787	0.1796608146005947	0.2297362766428394	0.019232164272235217	-0.0035550897079328165	-0.02935200596703231	-0.0010385843645406	-6.274252381049462	2.296180389127607	0.6154458200126082
788	0.1490446927540917	0.13038076240305266	0.05601891309980554	-0.003080902746000662	-0.024573264370765756	0.002830130940100331	-3.6740376756478947	11.19827740829418	1.2822739287695288
789	0.14607743709543083	0.20738477833114025	0.03520317574771565	-0.003646225775195336	-0.007594666227886482	0.00024132624889821154	-5.22833925049951	28.92619197234314	-1.7477510272131949
790	0.16654078739758407	0.2569216483627076	0.032602263418164065	0.0019303658364955983	-0.024412334898680384	0.001619713786660221	-5.774106580187159	23.741964897919768	-0.2802444738652784
791	0.14220751216155408	0.1404410983114198	0.019492588924294684	-0.0030217571278235884	0.00045736134477140575	0.004857695533864249	-4.7762360140473	27.162203795822723	2.9326207443970107
792	0.14913094033312377	0.2560321772369746	0.050672808997110755	0.006819016095373404	-0.024657381863921995	0.003514623117408644	-5.338289227720495	22.542922050673017	5.898745602674367
793	0.15876381443565007	0.1470076892328313	0.008992525319227332	0.002944505489414082	-0.01285527962099869	0.0003452257258595489	-5.2125885683271465	15.088666170953534	2.232306665607768
794	0.19244398784054048	0.23730949660836526	0.020971553610666077	0.0024243632295050527	-0.020993876013041295	-0.00025559184288584283	-4.043834847153954	40.33802691888276	5.036918774079928
795	0.1860467470550421	0.10198638601271708	0.035062444769633466	0.0005813236175337297	-0.03791572972484743	-5.873576532282299e-05	-4.5864039344117495	60.787812940405836	2.1134137597223708
796	0.16695816279386913	0.16356635010110437	0.04253834903047279	-0.005065234333155856	-0.0024143887119412906	0.0025027235356886567	-2.0513619064210786	26.379080416771927	0.6777635778011095
797	0.20244940811468448	0.2734053367023956	0.00028937503470716913	-0.0023867043836544215	-0.02303987561279476	0.001482146537188566	-3.7300174854110453	20.625727639993606	2.039751421724192
798	0.215765060391621	0.14398057537732517	0.015282639326630505	-0.0012192075422902547	-0.00412895466459985	0.0006124428954669672	-2.5220172657630386	35.90059787498327	1.9047591900034724
799	0.16147754135644327	0.09489375946356639	0.017154638953926205	-0.004019990749655708	-0.009368955806883635	0.0010851202621180323	-4.357874323396497	36.792559954041174	2.094914850067743
800	0.16049827693009044	0.05736909500025793	0.01838183023582962	-0.0042928300829776795	-0.006907076657401378	-0.0031777608698921765	-4.563504634153462	20.744408488093498	1.9985139568075085
801	0.19428675073149845	0.19281409158934712	0.033574890398666575	-0.0008647367177831229	-0.027596417084070513	-0.0005638651213082011	-2.3998594989116575	37.46102556014928	2.892861435125133
802	0.18495281876302147	0.2166951255809244	0.009076173377304576	-0.0014887516735913376	-0.0017795396506704864	-0.004096474072254504	-3.672782341916773	54.88848731253203	-0.5425259122029925
803	0.20109337373342973	0.1489045308664189	0.04095226518217294	0.0002411431748796536	0.0005602455201264879	-0.005153316730579298	-7.362357199915815	16.102569955257383	-1.0375026145410324
804	0.1786653455278713	0.15166663509115624	0.04604771627781399	-0.0002164074278652602	-0.017560543213652115	-0.003660277630239132	-3.740853568371956	12.73658756002231	2.3358036683866477
805	0.17623507950037276	0.12339410516972436	0.03540502001423795	-0.0003708384933166914	-0.012305175363942702	-0.004899005554479129	-1.0270730089154285	15.934433504135912	3.267618910202707
806	0.2786783967645376	0.04597973142446583	0.013901039308931811	0.0018871219997907127	-0.013967789612861506	-0.005252137467922947	-4.999257113197823	23.38546576203681	0.819401721456216
807	0.17093594178952798	0.005331458211805334	0.022747118254942866	0.0017051192891031884	0.008759032521495921	-0.0012660404483116204	-3.516922493780653	14.566348104773432	6.271015010969489
808	0.11625211158750871	0.21608972725170567	0.013735900796096462	0.0016349907810758518	0.012329451774331304	-0.008497755014112264	-0.3288760003673668	23.10555377684365	6.415455113759978
809	0.15939075104003925	0.14838130801151078	0.09871249138132948	-0.0006809686698603002	0.007609185278803898	-0.0058520749571305064	-2.8394968672800793	36.01492294584397	5.914375132502928
810	0.2059278069093603	0.12311260256744283	0.02160162480267768	-0.0002700737840117798	-0.021345971948155615	-0.006951326715601969	-3.7964474119602882	23.3399187697075	2.0344318340442666
811	0.17818453445131938	0.11667390789739476	0.0724039581759391	-0.001970439061258686	0.0005039796419914408	-0.005270776379204591	0.6694980767109637	29.14384328899422	5.714455190286446
812	0.2048038207424474	0.11033497871277086	0.07176738201917907	-0.0018555223081131592	-0.0017953233739464586	-0.003204241254237742	-3.5453225845775984	33.24129730384187	-2.1731929610976453
813	0.16220977893102367	0.1797267565854761	0.045167174233901625	-0.004339702161202278	-0.010626597077567898	-0.004182766183989787	-5.074510476535557	14.19124840560692	0.6651417071195573
814	0.1417018562283063	0.13419689067182616	0.027319705685181637	-0.002447454412016616	-0.011948179383487224	-0.004460981746331994	-6.008725071373	33.72603235143977	1.0724759592486217
815	0.0939700066937014	0.037956562945499844	0.020259376139799393	-0.0021020117903318937	-0.012873150921978764	-0.0031121980745031216	-6.964645864585017	25.195367650450297	1.7184504840914525
816	0.1371272381268545	0.154825777257544	0.05726626012834979	-0.005457974560201887	-0.015577004364095561	-0.005569670554562016	-4.02578040401804	17.262404432244924	1.395875857264717
817	0.16892071970725855	0.08827930839298792	0.04060761117329246	-0.00319270046624009	-0.000415885953244737	-0.007928322476211775	-4.877477704074118	34.086330428082576	5.089420350833849
818	0.1964117906189986	0.08552728747376925	0.042856226078595905	-0.0008746931312383914	-0.012259545489023756	-0.008694866501446737	-3.9423969162766483	27.93183272644669	4.564251461100257
819	0.12989258052538133	0.14135318073064174	0.06587263049557893	-0.0018097695769391218	-0.011352287696182118	-0.010387616804628163	-4.698853555574398	26.102835669274544	2.3955888766785636
820	0.10560879598233841	0.041714082999555535	0.08307788313173223	-0.001516711934104323	-0.029323037304410528	-0.010030884700139561	-3.7204400187992515	18.899604885788516	3.0378011772392055
821	0.1334390311466896	0.03224947469295175	0.10261939828855106	-0.0020622373254924756	-0.021609347514286434	-0.007967371864740204	-7.142998845355384	23.021349268077486	0.24597877485679895
822	0.1797505417695917	0.15744609005804455	0.0455065423421704	-0.0010738694119490815	-0.008735066692911922	-0.009248101202743489	-4.9620287350711365	27.92076291449997	2.3818575110571003
823	0.16959607412061897	0.1273978783896337	0.03988908378165945	-0.0035572201603255834	-0.004839328629082498	-0.008577852438135386	-4.800010297866312	11.324081914222948	6.52605975758283
824	0.14946607539225865	0.21009976957518364	0.042912958828583335	-0.0035353335233276858	0.0014425101637375035	-0.007724095460009582	-0.9342680938188219	23.12816748571307	2.7012371680026357
825	0.14067068265362206	0.06071721893809076	0.01805683391118383	-0.004315201811983199	0.003993600779951225	-0.00951019917594682	-8.88210932707619	38.02569192960557	1.3408380044449466
826	0.20182675570795772	0.23565600594376995	0.021592395052815853	-0.004118914047327664	-0.00545156908814014	-0.009305528529282401	-6.35540540576018	18.01718484428497	1.604737769828008
827	0.1785527272974718	0.17815898645415984	-0.02951212622032578	-0.0031075391889077092	-0.020935950800898405	-0.01036028725667205	-6.17408362857582	34.35561472055598	-1.5476230617562674
828	0.16894111260547315	0.16465751312772256	0.03812831453413501	-0.003378923800638385	0.005553436200149992	-0.012168780871203141	-3.355099556891163	15.858030504583953	3.115105130335962
829	0.16017338054845712	0.18064496681872702	0.011706637129252708	-0.00401618245048491	-0.0090844755290848	-0.011036135462516172	0.42696627441815527	14.57854556729455	-0.9526385110091874
830	0.18150010713378145	0.0948968824592056	0.015346848338031717	-0.0035573096503460897	-0.0026509514333664837	-0.01131705908195027	-2.8604735417553395	21.190189144758023	3.414208383998977
831	0.1844596623630752	0.04007129857931871	0.039712501849811066	-0.003950145848387917	-0.013919612863428237	-0.012483792068208375	-2.2311208498445168	24.941306759270883	4.006187749799769
832	0.15510334457061764	0.1443043841642512	0.025285831632568673	-0.005161779618146635	-0.005647040347188474	-0.011842249163491735	-5.71820104006132	20.575146946479283	2.1576910863408583
833	0.16282291031979346	0.10203133648851559	0.008494178629380806	-0.0047591037019824685	0.007208037924597089	-0.012228883015113823	-1.6827069655603941	9.104940094273193	1.552837713694571
834	0.17399051350184083	0.19503625024954122	0.008157668068367907	-0.006015768897179639	0.006070049352225055	-0.010792022224424012	-6.37257993978849	7.735140633220321	5.04478489323851
835	0.18387791583443897	0.1471306158978238	0.014307101480383423	-0.0033556857012800798	-0.026881466737719753	-0.011345247730531492	-5.967723126075759	29.716256787719743	2.591659241873888
836	0.18190350450708048	0.17666011607669596	0.012759395223533906	-0.0033137633531547064	-0.006655697129066736	-0.011509221216285224	-5.103606870441641	19.771738028172688	3.5516911826705826
837	0.16954094798667815	0.15688514476946214	0.0103555405201099	-0.0031158388283159533	-0.024699874433792693	-0.010959366802186121	-1.5175378578159544	29.988726836221765	2.6078658380540034
838	0.19393950608367594	0.10508924670075764	0.048538043850686885	-0.003844670775988637	-0.012647561300814668	-0.010517966509269094	-5.256940604465907	37.90779300816415	1.8896774002203611
839	0.18279236047590908	0.12609750761479768	0.01886878030120436	-0.0036046004128475408	0.007048241528130564	-0.010548044315419338	-3.3268780834375944	25.259698465880856	2.4611512963874875
840	0.22575566371487743	0.19969047943386325	-0.002775198579113153	-0.0031482064177207458	-0.02714112370536339	-0.010358107515564463	-5.650838927213576	30.58267923381848	2.998032290552669
841	0.1826008621958597	0.1724033158296731	0.019749151573774753	0.0027005876449228312	-0.009557055531275725	-0.007909995261853445	-4.179297590912882	24.89388757009352	1.1369128313849999
842	0.226275599402605	0.23957603447382564	0.06066250662782879	-0.002548676367410253	0.0003950399667485005	-0.007197139295576475	-5.422233289984311	8.433024263203482	3.625624881084689
843	0.19277176134888582	0.1406877069209771	0.056217526715343205	0.0013812457559558206	-0.012103257360983584	-0.007782460302794362	-5.330323815536449	-2.248645320235422	3.617557870077204
844	0.18960402145379845	0.10868720526198879	0.0899768617690796	0.0049463664397953	-0.02944661005739416	-0.006651456437575566	-3.7525413874164557	6.348153736078673	2.8364061645042566
845	0.15402536768965674	0.03072276020844239	0.0667084099253506	0.0006025178032170698	-0.017620203741123774	-0.005278458466370846	0.20095364518368103	28.015118293194348	2.0355396398344805
846	0.2360290868481485	0.11593402806146337	0.060905729559257486	0.003012018629536749	-0.020648890109454098	-0.004848954365152421	-3.0339934092506176	36.966300666110314	1.2773171631211755
847	0.20060316711064508	0.10039994218184593	0.03504010864702694	0.004444270266312731	-0.019635030468812167	-0.004977418926286998	-2.428269264916696	27.187252034279716	2.1873969204140096
848	0.2023708690170351	0.15423928966522327	0.04265711393883163	0.002720778718756562	-0.013575814927244911	-0.0048393981057115575	-4.034930754480916	-5.071494016807606	1.1172063992047767
849	0.18635347679978978	0.10184905985028375	0.039285404521462494	0.0022849269629731253	-0.02066920803259432	-0.00521466245921454	-4.709772231276071	12.561603052721733	2.7164394053132406
850	0.18875745216106485	0.14349075696301278	0.018628209893868528	0.0028283633956880097	-0.0252062127786978	-0.007034614123016814	-3.3253536942798494	21.973794713929085	1.5802188738482013
851	0.17258011252598857	0.25301395989088404	-0.01081560469263113	-0.0021370887380973225	-0.02628080925987885	-0.008515338549323157	-3.274687689054846	29.988749429481395	4.541525577730595
852	0.17105458997579726	0.12287409393060642	0.030813778773253513	9.896459914378493e-05	-0.02929701283219686	-0.008233990061007323	-5.9264863074003635	1.2380378159118113	2.80666112705651
853	0.1414555257492034	0.09969548232102429	0.03885536167614139	-0.002318335546394977	-0.004386616975488243	-0.010517374356365527	-4.436173634387059	5.986100943146517	2.885415009873046
854	0.21383170337611979	0.1118181722452431	0.048500232233410934	-0.0023475994352134483	0.0029311388665386132	-0.011381367054496935	-3.8281535094257486	25.274349974001364	2.695540463674796
855	0.1950101469297108	0.07488237509624546	0.04849147810796495	-0.002390150968253228	-0.0028305694830446943	-0.01167105142812158	-2.8182729336251913	13.783263616171322	2.7534609535695935
856	0.18904973342127485	0.1934082485604483	0.0473829927540765	-0.003574050234587515	-0.027191091284765236	-0.011703473808700102	-6.012230688520383	20.97205617296624	3.5482812658067626
857	0.13221441063723138	0.16010709262429001	0.10102346556247856	-0.006267285457299501	-0.00930944661059972	-0.010713660282490512	-3.8825059516336866	25.067114290724316	3.3145035621733117
858	0.16358808138485606	0.06996797985220456	0.042671418082769544	-0.006868736039498793	-0.010863043121586924	-0.01012354187570306	-4.4713243886021505	24.958076204763454	2.551211365134012
859	0.14029303682846084	0.042092056625123137	0.05941871351096174	-0.004426812910538126	0.046003016261670235	-0.010389960359703491	-5.697121056798191	17.398706260228472	2.78397893605457
860	0.17324633578400592	0.003944801998816486	0.09196501789001724	-0.0045783966467553405	-0.015888256019352304	-0.010492594279868957	-4.043202285309414	7.965619064994697	3.8829805457320608
861	0.1657731297976111	0.10536810525837773	0.05460895411368738	-0.0030977951046447785	-0.027146771645061147	-0.010012512816548236	-4.940853744806813	43.865240831695836	3.2986754027397622
862	0.12637127161066133	0.1413657725256656	0.043105615213577364	-0.0027185866556111026	-0.019320752550575318	-0.009721522900944845	-3.713723959786741	25.23699045061985	3.2872155304043105
863	0.1527436839766374	0.07978887868208295	0.05134520833639878	-0.001721389550272032	-0.011605976373175054	-0.01092556823052444	-6.365233658722843	40.434417036896264	5.081780531260056
864	0.1777295359317297	0.065902421609639	0.08167895079309269	-0.0045610636728628945	-0.005619565777834916	-0.011374598383645223	-5.855723267860669	35.871930177833015	1.2497650539481038
865	0.16498894873411207	0.0699925713711397	0.04850541349668499	-0.0036346286790560293	-0.008470778545009786	-0.011759115452353811	-6.783410136127824	13.145636204506893	-0.8220045873227901
866	0.14382384899331663	0.21617759489525085	0.051792038118324106	-0.004220573992462888	-0.011859582943990296	-0.011732256222610767	-6.6299444819081375	30.93695194785514	1.73327735964757
867	0.13002621956061855	0.11797279142482282	0.07728640955515956	-0.006206979183062733	-0.017704507482516833	-0.011893454258527687	-6.087024978900344	10.247770411870988	2.215953741022215
868	0.12726731834858104	0.23934061862792433	0.06031343716227205	-0.0056727794380769725	-0.013901869526396318	-0.01167090206577803	-5.136606279258213	35.31053137044989	2.4340766936408285
869	0.14388608034393857	0.23716534517589904	0.06775558614785522	-0.003502371200519885	0.005288633789855595	-0.009146883084657597	-3.706122072365832	41.17107178095128	6.739154614935295
870	0.16411240334987331	0.1645411301071387	0.0696401190272538	-0.0019265908520363032	-0.013062257536508158	-0.009448531296740467	-3.6595441792796666	-3.186313197000544	6.157991353994016
871	0.17457731426201245	0.05574145352094059	0.07794353153126594	-0.0014819032612797458	-0.002564255874113441	-0.009444397769493454	-7.0118177812120415	23.07388543951713	2.9419452049579133
872	0.20903168081433643	0.16782781752675005	0.06480566459016315	-4.956008618193716e-05	-0.03774780109544518	-0.008545223895988642	-5.764751691094118	26.580623072671024	-1.6897491823850397
873	0.2555584852251456	0.14948399389307676	0.03571899862045098	0.0024334697495158623	-0.01066226669882795	-0.008703246744820486	-5.6280372090166475	16.99206506377229	6.903237088967857
874	0.21076787951495332	0.08322328936699461	0.038572201365152464	0.0019204160817476246	0.006043616136839405	-0.008528290299969911	-6.957527320333951	30.69845373293104	5.143833521507227
875	0.20736459962309176	0.20454907272216713	0.02293882385650577	-0.0011396047666298798	-0.001403211028288602	-0.008751571696158315	-4.852071299648841	27.01116900746986	0.5964413279761284
876	0.1306519903632084	0.16565321638771763	0.03546968902978155	-0.0013872872923441188	-0.012978342958427126	-0.00838418986569972	-5.923168784594464	18.42595326048687	3.6646006694051585
877	0.24854137965308723	0.12217392243212541	0.0035213207217078546	0.00102525934940232	-0.0008038682278866645	-0.009005651245601654	-5.099206382664812	24.04169837462964	5.315716843758659
878	0.16071283624024446	0.19860999716326666	0.014400877172082374	0.0001940808301865236	-0.023125535364406945	-0.008409425174148137	-3.391541156836276	16.282920184452678	9.32842910760365
879	0.14579699017123177	0.1308862205428017	0.021458417661081756	0.001042347583179443	-0.019625314937917488	-0.008301173039872933	-3.8138376623487495	39.69372028681152	6.154310739136177
880	0.1344693203312576	0.1421418403076534	0.021788003319536304	0.0018355754001232916	-0.027851117733514435	-0.00870338149303278	-6.203682067422617	34.38987394857131	1.4289814310780442
881	0.16651708557242034	0.12987696732248305	0.028221231275340396	0.0005910097544507948	-0.026859582980381255	-0.008382495488024574	-4.303614721583279	7.212945127636008	2.521926159948973
882	0.0909673178527054	-0.08831900346509997	0.03516813237013697	0.0010213898935300875	-0.006322888141041502	-0.007897893152217905	-4.964030567163487	35.114437917747566	2.4154258851160795
883	0.18547698536088372	0.16013690848149514	0.03476200161838016	0.0014170856484822054	-0.013524242488966373	-0.007649541423206447	-6.838272349945207	26.75307754104965	2.398307497432341
884	0.2254191779311377	0.18077540263698122	0.030173683743233905	0.002400695191207064	-0.008392567368425906	-0.007763555500694429	-4.667942257030185	41.03781331714093	3.4972893175058695
885	0.1391263197925398	0.13728130173326308	0.018320677187626474	0.004698748164117314	-0.012283948315427947	-0.00685529884247917	-5.6214906431968314	22.025245976592014	-0.2167149979342975
886	0.18194007296962053	0.17721821069676089	0.025023202813265023	0.0039416126347247595	-0.011009902790535556	-0.007495246587943365	-3.254360675124298	25.515784305446825	5.851584192761009
887	0.15245215225446504	0.08361720620902847	0.04217508111245489	0.004724579844097566	-0.013731002836491353	-0.0074406945945123	-4.242449655241974	21.060997695300088	2.915156793261646
888	0.11984428933653637	0.16432736239174045	0.05051923948266449	0.0054395676929231045	-0.0027604578510210913	-0.008337233851766995	-4.953946544128025	32.66553440161274	2.8590478237574284
889	0.16879628975778288	0.1079881877257592	0.045344408768898725	0.007089525019957426	-0.02652745775958016	-0.0077487819357158205	-3.193610804579433	32.84724035574616	3.0165213995884046
890	0.15596417791877168	0.16513382094507306	0.056762204898806255	0.008530017388644577	-0.014178458631875928	-0.006960652727484333	-3.55880195937984	19.99445882087847	1.98433468155512
891	0.17676412889237753	0.09169079382971607	0.06724984972660178	0.007291144811184216	0.004753334221348059	-0.0077907813777473855	-5.596998605699486	21.91316897280027	1.8324358212833418
892	0.1561516961501069	-0.03834026023545464	0.05499343404021749	0.007093756434846345	-0.003901538243861998	-0.008296329700255158	-4.467390043989112	12.570078954578369	5.960984155751543
893	0.16260606755707768	0.24156832861743743	0.06912758576296145	0.007912269459433368	-0.015705635864906087	-0.00963994542226876	-6.3388321379284855	17.11598741998146	3.8292928569836913
894	0.16420987622837935	0.10223287013897112	0.06676326401179125	0.0055553619583551	-0.020708587003235746	-0.00927804606983285	-5.4425970467010965	28.70820916209422	3.340498470520451
895	0.16890384680409468	0.10350623040594421	0.057999487266742276	0.005634749966326995	-0.023034749599891966	-0.008745843477927742	-3.266564830493135	13.565292727502236	1.979728730972182
896	0.15316013766760228	0.021373022940509023	0.06479569727814416	0.0036033982546987927	-0.00495606192924519	-0.012571273203185176	-4.682554946642105	35.92762240228575	1.444498398097556
897	0.16939827905525887	0.12876817865100798	0.04862005885509082	0.0043175030020011634	-0.006623623789087492	-0.013982256988129492	-4.919302249270304	28.07498173236526	3.2768079596029063
898	0.16101645357616712	-0.0058752893229546965	0.03959413105118486	0.002980167122468339	-0.014248945790684513	-0.013264409296610389	-5.731791473718144	11.377471708787438	2.625087260640903
899	0.19845172237294176	0.18930579741566347	0.04425782310957276	0.004246335423053999	-0.00662667312707365	-0.015491831369984405	-2.837623413083977	29.312559332509117	2.70163894697036
900	0.1617850030699487	0.05985292539270849	0.06325155800114583	0.0066984766827464706	-0.001371039544141233	-0.013787068706414196	-8.067160495692473	30.809642845435402	5.810535354996463
901	0.2022654080894846	0.16128412292600564	0.03681147094292143	0.0024246156243919316	-0.019433605620972218	-0.015036048270896938	-2.6837863331579004	11.698330811394735	2.7419464534989246
902	0.10295818118887286	0.1845890323990041	-0.03344588325309253	0.0017979268745566845	-0.011470642745360686	-0.015349977230779507	-3.47730480559043	18.473785744870547	3.992794156288502
903	0.17675439281306515	0.2277575677304454	0.0346553402935665	-0.000629273053673838	-0.008265570226227467	-0.014720555309368583	-6.013147702427227	16.21977390556571	1.3229583618799616
904	0.1499541221161377	0.09505562967498787	0.001731556105880232	-0.0035740616894156373	-0.015392369726255583	-0.00969749082057819	-7.7537855615897655	41.46384153532741	4.28392998671769
905	0.1351565257965733	0.17273476612615757	0.03197125704617569	-6.466546367351372e-05	-0.005451068524616937	-0.008841396196198857	-5.237120795463749	4.973151396238558	4.847995143339747
906	0.15905608201454005	0.2801177044544707	0.020124251743306076	-0.0034112371621002964	-0.027615535256118505	-0.008173218730057127	-6.229909803391255	40.273546216792326	1.4682004752266256
907	0.19058291732343757	0.25572212195624894	0.037705796631957396	-0.001399657625756936	-0.02933961814643339	-0.007861674740931928	-3.8850901129125535	25.96153852686886	4.71118875467328
908	0.16585355877453828	0.30520287140158425	0.04925352558418784	-0.006178705129643981	-0.017472109239138143	-0.00952038106587602	-6.490398323544259	2.461223867975749	3.637241896728855
909	0.19993589673043863	0.11112185410621632	-0.007800032261999629	0.0013222510602687258	-0.022366862790133044	-0.009093649936127662	-2.1138616145593114	63.27616317992463	0.7128233533936295
910	0.18521172808436437	0.1139453161100321	0.02509195905552887	0.007368481949559514	-0.030041997890554548	-0.008874004001263048	-4.336249119662748	24.907666781122817	5.835811389876249
911	0.18780489874118772	0.21479130906705768	0.009838967597177235	0.001214613007044132	-0.023406002659400647	-0.008174830372363677	-6.3754059114080786	27.6297666679397	2.2562976227909775
912	0.23394272599053623	0.08269460840449448	0.028635224212771596	0.002065282621136933	0.005550689476024699	-0.008581509713847864	-5.711042155409787	13.640944608781515	4.851801531875791
913	0.22836931499456448	0.17874581583302532	0.030167813402213778	-0.004801239006374873	-0.026570667802377095	-0.01049370481592101	-2.7755501803993172	36.16901712886872	3.234188685797592
914	0.16382592331986215	0.011035212409258699	0.04455079573613204	-0.007383543495282313	-0.032888498868420234	-0.00901353197812955	-2.4222659640535156	7.15152148584932	3.287628613142289
915	0.13658235770219251	0.16488003714518223	0.03577654473498671	-0.005210586667517604	-0.005080245614250766	-0.0068068738298793785	-2.6399449023620947	16.029587077656224	1.7915835867265846
916	0.14998969853132643	0.1299812282361458	0.035820434926761235	-0.0040285673958856145	-0.028716387804976228	-0.004467953545888978	-4.372944332713349	28.474932372584146	0.5204259769198438
917	0.12777362047021623	0.0820777669353026	0.061209822009420906	-0.004228884258251668	-0.012371587760926742	-0.00248285189637017	-1.3960892733507584	23.53536829052936	1.0134704037602522
918	0.17545295130534477	0.17838275263152964	0.08935059879927024	0.0013979192524662951	-0.004621591716050585	-5.847642614182193e-05	-4.109371304200746	41.24754891803145	3.2686133065800456
919	0.1831909528707048	0.20108120085037762	0.0735983872467991	0.0032813120813394367	-0.016297506280792042	-0.0017632769915837758	-3.4541800475219238	35.27430059385536	2.7670573318439042
920	0.21570258614436616	0.06798953162392456	0.03185085712607666	0.0027641270951185644	-0.0251618153317708	-0.0021248030281742812	-6.327244963909618	28.578439210526003	1.5006078409241508
921	0.19825418566966732	0.2107441942238063	0.01568485393639723	0.005300019165984023	-0.016568095572642126	-0.002826893135040995	-4.093616528526387	-0.15788865554537332	1.8336888249036267
922	0.2334288965279501	0.15468933003134616	0.05273995058902185	0.004071066289072963	-0.012101544079473593	-0.0032798123347804707	-2.4142407018304173	-1.2126742762907927	5.627261547635445
923	0.21561524649724842	0.17672865957884795	0.04384660663162491	0.0039835748168711394	-0.02033518177992224	-0.004477094661904634	-6.045823349187443	8.68515593034012	1.33734369637244
924	0.24800791107992953	0.10245161568591594	0.0549822188825154	0.002098629541792011	-0.01525346255640292	-0.003915063621089675	-2.9334804627786886	48.22321267787995	1.7360253458035242
925	0.18411071914823163	0.15421822328342563	0.07569573260363897	0.0033982965035822287	-0.011333108884462914	-0.0032022098287060605	-1.2510764277104485	33.57397987751837	3.4087918389820877
926	0.17246837134881998	0.06941767377269388	0.05979232790229618	0.002016080736792758	-0.024711828083706144	-0.0038353114872060803	-1.5637782205457798	38.82335980928221	3.5762313488281285
927	0.18869636050690627	0.13779524511957553	0.0615937565685763	0.00259143919309856	0.0019585263618129463	-0.004606195656005436	-5.145862983830021	8.47663181424259	2.1802688495137925
928	0.15764937465052736	0.20675515235537287	0.057404621523898774	0.003784902595177264	0.012602054405531762	-0.002750226986903997	-5.5091320107139	-4.063930366298679	2.682935723151515
929	0.1808944145303175	0.20074941907747645	0.06270056200451321	0.004080365050609653	-0.007857908063681135	-0.0032096644011074247	-6.465997953139778	37.01567759209902	5.9886042185185335
930	0.15995108067209252	0.12338291255560065	0.06414856542297669	0.010448590180166152	-0.007714640100336378	-0.0037570272856950124	-2.4357021372639154	22.505328283200473	-0.10569919163563998
931	0.16382999561432648	0.0553537250368552	0.08725596185755836	0.009361767700849778	0.003207422766821991	-0.005241598535467818	-6.201573150167728	16.734500563934535	3.695164911215224
932	0.15921514207257073	0.1349078972236933	0.07834821787402639	0.006287217940747798	-0.00822704719755187	-0.006290182396876658	-3.1270001811932127	6.63675380190692	1.6254487139353002
933	0.15806903641817996	0.03595214538966296	0.03093559525659154	0.000390746630434586	-0.00819006902656066	-0.005302506252892018	-7.603186506695045	23.92122680320128	3.8345072843243466
934	0.14248181924424924	0.16267376506479184	0.04239431198643099	-0.00042335570697838376	0.00761212054238568	-0.005564899182371738	-6.385182461297226	26.310443340736565	3.7283300669898627
935	0.08947819424960157	0.10144626652266887	0.034371993112293824	0.0030828105745337657	0.004415360346650856	-0.005270522162790518	-5.849998550417056	0.6306741275838058	3.7406945418798605
936	0.08802331086068119	-0.014708288955778942	0.040114676145805876	-0.004754407300987003	-0.014398215634792542	-0.005844651718148495	-2.29433018891946	31.332183275561295	3.4150308447454147
937	0.13217519163281505	0.10476179559699063	0.03752786667643395	0.0028941725410760923	-0.019166309892567027	-0.005092539669499991	-3.464180127054954	30.169093200312286	3.5548827958310225
938	0.20861164407143837	0.20313112293330132	0.02239348443127212	0.0040650674896861964	-0.018334930631746515	-0.005650969395178572	-4.509932162004405	20.174444878579894	0.8311271297129271
939	0.2331277901756657	0.1589831499896725	0.059188363527010054	0.0037648077197955624	-0.01831576622982501	-0.005182687850248242	-3.5825204656934755	33.54450037517993	-0.44208547864288666
940	0.21225364802709173	0.16488633463375965	0.08179543386772285	0.001849987111314163	-0.03060969352456034	-0.004114742066618101	-3.2541336086720523	12.770556313572053	2.7909337275661317
941	0.18771455009926305	0.1337472796429048	0.07157528729474895	0.00019283807812296282	0.008370244966169562	-0.00365107130610703	-4.929911932676693	38.8435070603888	3.025904513211385
942	0.1494678547529287	0.08438780720989507	0.05759480172297937	0.0016719614938664586	-0.007627180808738564	-0.0037260845859121024	-5.458814490804207	19.27538265680435	0.29665585010700457
943	0.18770892350846785	0.0504769359756496	0.06836748026003331	0.002098019996057213	-0.00233625305226272	-0.004011003357349879	-7.090964972447999	1.0535350716813532	-0.049484938086134626
944	0.19857721951201232	0.18375793812202665	0.057630213836772894	0.0014454473074180288	0.0008600392036753621	-0.0050062391423315086	-6.308303438651625	21.767509195096622	3.0654002612165643
945	0.14222090740516924	0.09913683085681088	0.06521421243058598	0.0024936815869007526	0.009602317566614001	-0.005105291129240559	-2.5443637998867508	17.264029314897886	1.2734604944714063
946	0.20576081061824775	0.15525181579689054	0.040889572256084264	-0.0011531281957761273	-0.018622108869405244	-0.004749279101783003	-5.214233680273958	29.105761925200127	3.418391895503807
947	0.23512296240759653	0.21298899679426553	0.04846235287097137	0.0029440101119824072	0.00928913124154289	-0.00592393644408397	-4.685367537104455	18.806173306441227	2.638707905104251
948	0.1545440436464213	0.1437895375141383	0.04566829130958247	-0.004349402888689544	-0.01383008362161346	-0.005926323783584846	-4.98523398497026	21.994114052994668	3.2742323535558464
949	0.19895400398432306	0.09004671812104773	0.041394075695449256	-0.0015539854238546603	-0.012067440445349657	-0.006977472395758465	-2.0102520101606856	2.092234383885571	4.742410760614907
950	0.15496063654804917	0.11974559369740005	0.035289935960188354	0.0014074316505080446	-0.0003020498406341955	-0.007511806139815193	-0.8567733563201122	23.24182163581353	1.989638908882728
951	0.15806160657486584	0.10664635048354548	0.034179338485139134	0.00046002765017071306	-0.01686553896743683	-0.00766905336977	-2.744649289501784	35.63780094182558	0.5463172481932044
952	0.14504837289749437	0.16966200077352575	0.04343896603967885	0.00043737959804135244	-0.007836964392478595	-0.007272866201386515	-2.5428469106430343	8.065859844323812	-0.15880731347447377
953	0.17637971717179232	0.17956390556083415	0.028030076419837666	-0.0008478636521367826	-0.009253739282257456	-0.006338916354778619	-1.186927946507692	5.833310538321514	3.9743430166774596
954	0.16007027178061492	0.10825564859483945	0.020713163679897853	-0.004864316430848249	-0.0010176567826408744	-0.0064506258319514	-5.68103592470508	18.19505562971815	2.754159133750699
955	0.22996962791884162	0.11126752739335852	0.032247924186003564	-0.0050869094163287	-0.005735971422696639	-0.005784056000264796	-0.15024886761203643	18.786328490951046	4.082359065275515
956	0.1784901036939189	0.2266003074904484	0.051099642733512356	-0.006738125959997274	-0.01237835740119811	-0.005528023745138618	-3.4794354222092347	20.449303442661193	2.051924958338377
957	0.19721260921841288	0.15697567716526134	0.014622441719622205	-0.003164598089316211	0.005572708491761367	-0.005516139652506819	-4.873002253497704	17.80071078217169	-1.018880931104958
958	0.18556987294200972	0.23845128029346851	0.022390375969503253	-0.0018744023408446499	-0.017155199488961596	-0.005384495474483242	-1.7233720966549044	27.063769022344005	0.3782338765102211
959	0.211005166232065	0.16647795972814194	0.04665514898692831	-2.4197605447006873e-05	-0.018327129668669905	-0.007496647130060488	-3.461390060397681	27.102932996928075	3.336028092346664
960	0.20908161713149934	0.17542678739874182	0.03471907315261061	-0.00035752719623459634	-0.004781090842809665	-0.007001697877332052	-1.5271582665225327	23.179867852274082	1.283228547699395
961	0.14091786917044502	0.26438700157422057	0.025007673128454012	0.00032096344294331013	-0.013133695972201067	-0.00856972065104664	-4.576609292887686	13.909748702619934	2.5493142184940596
962	0.1399052121629152	0.12494223948420194	0.0546925387462748	-0.0014798103931570835	-0.009246572093053157	-0.009192980284737404	-0.5379743034998681	45.289387689177545	3.2781109262096604
963	0.16402855147901327	0.14492872032480564	0.04280381731021847	-0.004190144221214786	0.001120600222086647	-0.008961347872838114	-3.27021903090823	10.150533919870643	1.521297086235094
964	0.16340020108951478	0.14732520077255487	0.07732485657221948	-0.005127011782123145	0.008185769349117413	-0.009038898012694696	-4.224715952048682	4.651281999995767	4.397985216308565
965	0.16331458680920108	0.1581067181710632	0.05441887834599271	-0.005313099296488334	-0.015494311962196658	-0.007706228367239839	-5.7742110935663975	32.16300878008745	2.588428522699085
966	0.21050743327623317	0.2352147954199175	0.07542151790281248	-0.0032209843669985814	-0.02842623945443902	-0.008825869284689987	-2.941039683477355	13.331035949471758	0.5973504997079936
967	0.20350895432974356	0.186006667845268	0.033933680420055866	-0.0032512262867308104	-0.013743822533142422	-0.009766244693299208	-2.320910830573129	34.646065049903406	0.9751373728749543
968	0.190633191792655	0.12659836260550997	0.03422158182154007	-0.0015781447390946853	-0.005993190236684952	-0.008962741084916931	-3.029485464324612	3.461474834894871	2.725243646702653
969	0.1835579766603633	0.13289001514902007	0.0281309975666078	-0.0023356403878617847	-0.0159219928151227	-0.011265054777128122	-1.9885540662441772	50.14547625196876	2.8214316203569787
970	0.22070681284193214	0.14714688094700454	0.04146493443093195	-0.00023833862911808374	-0.014868897358028755	-0.009975562362990216	-3.8639127899740564	9.285647117593022	0.6353239865350276
971	0.1767441844109897	-0.026067251842509367	0.07944387492340366	0.0002962919614917733	-0.03614638927240198	-0.00946344508407277	-3.282005565120634	7.272072008841352	1.2051294551772695
972	0.15893043605175886	0.20463483256559323	0.03537675534634051	0.0010650813026931779	-0.011630413791932468	-0.007962679423684489	-4.029214919268597	22.206995608720998	4.441533319895805
973	0.12284876344854674	0.16416767985113312	0.07701622557795551	0.002474382874702704	0.0014923732832365384	-0.00543063023756409	-8.220227293494975	15.529524511134637	2.379990537083737
974	0.19575051703002336	0.3094307022561258	0.04171931680643218	0.0006015549247115505	-0.02915982848018983	-0.005035244919019907	-3.9150982407543067	13.075482272765282	3.3057086234156356
975	0.18524846944077325	0.04228647839270312	0.02567592660706898	0.0010101903532717647	-0.005643951588814824	-0.006808188509264092	-2.9598343610454183	20.536748856438987	5.357928782882816
976	0.17607733380979487	0.1783199130153661	0.06606885601253555	-0.001455156853111864	-0.006599533298374691	-0.008827779943178238	-3.5211012254597525	36.927718823425636	6.611891581776278
977	0.19411899714092468	0.14059468352429014	0.026719285745680454	0.0026608353019671478	-0.008594769474332735	-0.009225191237527323	-3.7562230063151443	27.870780998342017	-1.4998779465662508
978	0.14231758893051671	0.11311640822778794	0.03378679006432579	0.003806247557657007	-0.014192216234315467	-0.008302832887889775	-6.123988768380924	8.436622456774158	5.427144522382247
979	0.13856375652186392	0.15238544301526874	0.045190954445391736	0.0033955721770008024	-0.018914096567783062	-0.007436419541757302	-3.4788999305789434	2.6234591702335512	3.4995954010781616
980	0.16162104068324862	0.18357117219935806	0.04574858629597538	0.0034500016168599614	-0.01474855930094815	-0.00844506268606628	-5.829158311667668	38.722260742350464	1.053368883514775
981	0.17069921457673365	0.1346371622106346	0.041963308530464406	0.005798977213392866	-0.022898440787819975	-0.007406730539969472	-3.7622015844751435	14.003122836339179	2.4943661074372683
982	0.17729277784171538	0.1264006844603395	0.06740008731014381	0.0058094661588313085	-0.030912951551389962	-0.005131174252655398	-6.1616094679863185	29.516403736994317	3.416256205540138
983	0.13967346073471568	0.0860689763534888	0.06960897843397237	0.006553752172884811	-0.010757973409670954	-0.004161887518635637	-3.2795246863310585	47.98299133755939	1.7461777868462993
984	0.1798492176611645	0.0739826917943382	0.02257940847902856	-0.002232144106644233	-0.01458811073411604	-0.006807207590626417	-4.01160186929709	7.447422112434512	-1.4526550319815086
985	0.12412994024216528	0.061551768747411965	0.024874939335954204	-0.004347871718314778	-0.012655634117707735	-0.004704239717326292	-2.1391568013304365	26.916259463315505	2.471570144006613
986	0.1151275886854785	0.15891492019749398	0.04556887302720701	-0.001460295719907175	-0.0088768394597608	-0.009253353876501768	-6.306224573444219	45.65245392842482	1.94146292638464
987	0.11937973709344543	0.09850843666106725	0.062078119158596894	-0.004690349056332954	0.008155649934396558	-0.010375978064761517	-1.8195500040407018	33.484611229000485	3.2190163084366867
988	0.09247253206754377	0.17560540957896617	0.05204985634828052	-0.0072334665622366	-0.02318071912254303	-0.006236650619608216	-4.568925603742567	22.45453401234637	3.520853176149861
989	0.15214289148370475	0.18597648464524447	0.07433830877923302	-0.0041689906615856595	-0.0023680414706708994	-0.008393173493862824	-2.1737812061689556	36.93991482535812	1.4853270518562425
990	0.19487999224512978	0.24460132181206137	0.03333067683576668	-0.0017677021774255728	-0.030222522421928123	-0.002719221026844728	-5.688124152867215	25.52342120948515	1.8859890115092217
991	0.16239725930872498	0.19661710677025027	0.022612946078827804	-0.0002933523138381605	-0.030739065123302496	0.002221969874032452	-5.052033702784658	16.424446164306705	-0.6173721580507211
992	0.1721809045703226	0.14676075245526543	0.02209628186441569	-0.008251513164851445	-0.04385042012717966	-0.00014166645127222568	-3.3795583318253417	41.053395812426736	3.751443655995177
993	0.15522637580756213	0.21826223895986344	-0.002120421846432019	-0.01160515130533304	-0.009600482778656048	0.00043446451253349776	-5.170415907424849	44.4789126649288	2.6721557962154887
994	0.14274787868727304	0.020737701951331095	0.022860531763979727	-0.0029532911703819558	-0.012585193995970911	-0.0010593174275427626	-2.410016355734958	8.324948095473847	5.169077346257321
995	0.18479947132554242	0.20414155973780457	-0.004030425757391095	-0.002929997396956886	-0.030581227898030996	-0.002543191560582706	-6.007794099993207	36.480873087035164	3.9024782627163157
996	0.17843713092096905	0.10869181437231329	0.03093463205758875	-0.010428328300579656	-0.009659924238961465	-0.002262470400776796	-5.386369351050933	35.93652953014175	2.3711349703075153
997	0.16098607956176325	0.13288097958442469	0.03854706995324772	-0.011505951371211185	-0.018354863729326765	-0.00035360473530811646	-3.2804354980876904	14.773730082110578	1.7488610853868074
998	0.14136144599794323	0.09003989413426605	0.07103507361932057	-0.005223837488429311	-0.021261264136930424	0.0012454058148843945	-5.13773644108941	27.764199315202738	2.488659667597021
999	0.1491628502875742	0.04727603214121141	0.02993487323641182	-0.0038230713749292967	-0.019094538320451493	0.0011347129638051886	-1.5900657946726855	32.59855445793579	2.3997022784677235
1000	0.18624335371943906	0.0858359664448029	0.04239529763406784	-0.0025470052999043186	-0.02028781697844988	-0.004796797606986905	-2.5617158653807275	42.08221324210952	3.6435502387013337
1001	0.1887322429939287	-0.011470976642030395	0.048555305006043936	0.0010222432403983663	-0.03136305162850113	-0.004681689257076437	-4.575186633517638	-9.620141092836953	-1.5375258021308227
1002	0.14775661054911138	0.13200090752996713	0.020492781772517232	-0.005551135045739489	-0.007400972199741184	-0.010161846491220117	-2.655274730105423	16.86857824118293	1.9403055515829744
1003	0.12923651365211586	0.11978541123562546	0.04781376114981019	-0.0035909498589703787	-0.01770659395074014	-0.009948909614609478	-2.4491849030892476	27.040407347242752	3.8208712658155255
1004	0.22528999808451378	0.10397313084947496	0.029120973900440293	-0.0038768913949394934	-0.008530891081000712	-0.011052539556418266	-4.5889699500076695	43.70508025154606	6.124369857865734
1005	0.22109263152275505	0.09277862872327917	0.03460298851535347	-0.0063830144880698235	0.0024510736358652543	-0.010961701667847143	-2.4931365021124314	33.20949545382227	1.7699500642391128
1006	0.19389305604857487	0.12397126202498707	0.015696097966977577	-0.0034071404569827276	-0.01228127739583468	-0.008063676186869408	-4.210449576881564	32.48583046471381	1.7074094571490672
1007	0.18744490947421058	0.09660484603102329	0.03871881734984255	-0.006505605077162944	-0.027466429760518045	-0.005347764726659603	-5.644745696502354	6.556100707900924	2.786883558438135
1008	0.1450870369025487	0.03965685520453645	0.034584360925253056	-0.006487514147358716	-0.010388518694890745	-0.005906111105750908	-0.9505593598018192	3.4197180047701137	4.0622516859863405
1009	0.14518916882410252	0.1955169777584982	0.07153527637170236	-0.004793997292812597	-0.018697896250321887	-0.0073482287725275715	-2.3338898552074454	28.505793701080755	3.7017651787047776
1010	0.1478938438094139	0.1339925523185658	0.05649080174262817	-0.001984440148122381	-0.011296516538316686	-0.0017929044047031127	-5.449091078193899	40.047451512149316	-3.982748268949529
1011	0.23767507378896544	0.01242228416481661	0.06259804685918861	-0.0015201777238577192	-0.0022720987951751538	-0.0029684625073764324	-6.14361298860196	15.065604554383441	0.840386527986258
1012	0.13725883659164828	0.00544882078281167	0.05883634698137959	-0.007147546984094297	-0.003521230726042835	0.00018562927107626352	-6.4569179119725195	23.916428251556454	1.9430777576774287
1013	0.15817194268760967	0.16392179526987538	0.06340420157691148	-0.003443728265999134	-0.014960844857327942	-0.0012095974864194114	-0.09794224166105506	37.80845624950159	5.309526280388184
1014	0.17335261980422786	0.12249412583959544	0.024205673354480116	-0.0061745862578558896	-0.012780370266711711	-0.0029530629200535613	-2.0159421172110155	25.06618547102137	-3.253727601895834
1015	0.13542409395436086	0.25803902351929686	0.019479019756298847	0.0018096399155814473	-0.02723812833841546	-0.0033526007832493333	-2.6980123346754494	52.59218784339433	3.8844749725605237
1016	0.1381655477813835	0.3008026893157807	0.014135749511419313	0.0007831528513580115	-0.029325313126665916	-0.001595102793597626	-0.7591027725456587	13.174726717006838	-0.2746144295444012
1017	0.15308028435624235	0.1676460256552873	0.002554836199663414	-0.0007257771700179436	-0.03450534424510724	-0.002690571903832338	-4.330422256156517	8.370533089945344	-0.25124304397015323
1018	0.19040202494105357	0.1837036848911463	0.012676492083991615	-0.0007725245644532335	-0.004572440752783055	-0.0019329729116732372	-4.790726075500614	29.275619867266034	-1.6745658037690812
1019	0.2064524911655102	0.2521273423113738	0.018554915407548223	-0.0001353341408958825	-0.01011149434999513	-0.001627841555514397	-2.639224093531734	39.42883534885372	5.155455369440261
1020	0.20390109823847888	0.0812165798360147	0.011893460646135709	0.0022694694547994985	-0.009845449410233582	7.515983957951441e-05	-4.820914800375956	11.780018092922575	1.7347532973558315
1021	0.1529496725577746	0.19570931162671343	0.007280762157194042	0.002445728559691743	-0.015352819847659441	0.003009582419642393	-2.6956623051207798	20.673219144528346	0.61750086780872
1022	0.18086833804718844	0.1759515334156994	0.018378736927371242	0.0037485944072261817	-0.0039998918896036045	-0.0007505744807912397	-2.441874407982168	23.921084854628823	3.7873354644145687
1023	0.14437275149424855	0.11759084165181745	0.056180125723018726	1.265144625978631e-05	-0.0061857906250498435	0.0012007473517624788	-3.7175645570716287	19.794895377021064	-0.08939528081641551
1024	0.12169257711283737	0.10199824847909876	0.08044577422398222	-0.00039153582372923536	-0.000561337899995653	0.002260552712315036	-8.375438004366078	33.99538792124925	3.587414693245478
1025	0.11030368708420789	0.09478395762851542	0.03605487817441583	0.004073239463980987	-0.02027221105254092	0.003382937098265322	-1.9907540592089963	42.11488005460779	-0.09538069165856028
1026	0.16628538026841838	0.1387755071499673	0.0008142455074871754	0.00500909435122502	-0.008533905609247381	0.006952539419850417	-1.5663453471526263	15.348478814845693	-0.6908266983155118
1027	0.15585272236591313	0.18738342840394226	0.08815235606574261	0.005007990977432352	-0.034488424281657576	0.008523747444061735	-4.9498333122979075	-2.570356533272148	-0.1499068703925743
1028	0.1607556427149165	0.07977336339341495	0.03965495856943013	0.0031400011541392273	-0.018791025950384947	0.011940637972551873	-0.1700822592519912	10.61354440660713	3.3060619604090977
1029	0.16168667009049784	0.11004873576159431	0.0933417165982296	0.002572614438779914	-0.023428112028929183	0.010575333376959735	-2.5570924791747105	26.41209921862961	3.170953481909737
1030	0.14568195489589003	0.05875436620386948	0.0695868044278867	0.000617879334154375	-0.0035778749652317036	0.006280321343834749	-4.202210397481247	28.483384938348927	-1.968587279484515
1031	0.1920711521259545	0.08879195986716591	0.05165360843104177	0.0003303057580720853	-0.01669943061292018	0.007543282783020815	-3.61588122558224	17.849640303979914	4.0541909476288405
1032	0.15698944630521802	0.07053908603523922	0.050499175061362006	0.0026589662981666806	-0.02036164337218449	0.003641917954544925	-5.838498796819005	7.896920906996223	0.7852660720345133
1033	0.14126730697135023	0.029269641159788667	0.07822224637649508	0.0030162146737850483	-0.011185588055486664	0.0022460779324903913	-3.0006594247901606	26.645218193009963	4.988676728670913
1034	0.16833534950024256	0.0402093780085114	0.08045487289554876	0.0042242183386308	-0.023686788246442818	0.00014153291191251662	-3.881875728850927	29.14338689467233	2.099180138410284
1035	0.14482823849254212	0.041978920283704216	0.08226729835130586	0.003225364361061683	-0.011017902663869263	-0.0033570565031780498	-1.1301469441042582	12.335752625489393	0.009267501149600637
1036	0.16098423360333225	0.04243857869174096	0.05194513666313737	0.007244794420905174	-0.020263144920364552	-0.0021237836029501375	-4.749459467005327	19.90132275789225	1.7954852786815934
1037	0.20935451435893143	0.13820207943598062	0.06929990951649662	0.0021580853356283998	-0.01853557021249721	-0.0018512983649156727	-6.648793885820084	11.216881007963917	3.463770758009818
1038	0.18768252109070205	0.14792089855338209	0.06873381832743326	-0.0030685118014423846	-0.0239535279853356	-0.005834663012929096	-4.836960741148395	5.975890008299279	-0.4176543118546497
1039	0.17411525142408116	0.13566681711496792	-0.009566478968288526	-0.002821502018514602	-0.0392742524114645	-0.00562254946790271	-2.9264771752607412	32.62798330103321	2.375167634527524
1040	0.11400014798956622	0.19842139953650262	0.033187960106247055	-0.0017326910276424597	-0.036725428089141754	-0.005889702722220025	-2.7132030026932177	23.807941225271207	3.810340761725789
1041	0.1115079514346463	0.12145211278224557	0.027478904265017957	-0.004987765484099188	-0.018664329612209082	-0.003963017320830728	-2.3768029711071126	31.75299864646465	1.1561122538873894
1042	0.1667641642905659	0.2607029454193379	0.015298769440989388	-0.003566582577691663	-0.015884873027834378	-0.003395530422752093	-2.4517764305614294	30.113910998192807	4.1220253210083015
1043	0.19609555779207333	0.158570444210373	-0.013039232994628657	-0.004388085182508966	-0.045437117872785815	-0.007994737056394518	-2.786842955065043	50.872961431452566	0.6548838756254963
1044	0.14747238032208299	0.20149830185047432	0.03408518144648416	-0.0106168244717214	-0.02804808411002733	-0.010000615039252531	-2.694960242577888	31.49493507074364	5.329698858595435
1045	0.1737805373929799	0.11577667450577729	0.03946769115722995	-0.008719431108185568	-0.015039901925264375	-0.007389170885057409	-4.522504043881442	11.960723668332008	4.359392846902474
1046	0.1721206812137192	0.2550886682585493	0.02718413022348219	-0.006224495336808699	-0.009825304097678112	-0.007454365702626899	-4.747157128271997	16.668318724617436	2.838343354764591
1047	0.1406911062000337	0.05354641029757441	0.06478922557406042	-0.006935291818737039	-0.00424542473285981	-0.013185557580092563	-3.9894898552057696	20.567033571520454	0.5918069981123001
1048	0.15562978741146336	0.20774497209327947	0.04454485716689946	-0.007040715586930545	-0.004563496745653268	-0.010049352376333101	-4.905181438699875	34.2829658769891	1.2286076510568809
1049	0.19307661887965485	0.2228212635145209	0.07010286766959617	-0.0032818090109985494	0.018769272182027962	-0.013915427873512465	-6.11974698677165	25.128948705571734	4.883910864195401
1050	0.18974806465839833	0.06895214624244196	0.07048552721866454	-0.0008921428195011285	-0.01776746220844772	-0.014067610668447597	-3.072487767540418	30.51271679428632	2.795708945779103
1051	0.17498224425002828	0.175611034236241	0.0556579725887565	-0.0044832616670999826	-0.022449250169957954	-0.005759059648933137	-5.821894356520808	-4.136996211146819	4.724915646576131
1052	0.16528728370194296	0.12609684777513042	0.03452338989685834	-0.009516206126514666	-0.029576277263786664	-0.00943050908519127	-4.016558336760285	45.36417322816608	3.5596990271750566
1053	0.15827290822669482	0.1513992212615841	0.05505135090839947	-0.005850492063804701	-0.03383584616814736	-0.012352231814136255	-3.625349617189124	1.3281369617337557	7.16573962255379
1054	0.16475185073500614	0.2002891880957911	0.032952888807340236	-0.005554152108082277	-0.0061783730661980505	-0.01010681050854851	-4.469310893508728	22.146680040563457	7.208077243371637
1055	0.2139782412791537	0.12334350863847696	0.056814838791999236	-0.0021016621339382618	-0.013270976143894912	-0.010324828301321047	-5.631743360434051	38.86544988293275	6.968064819323793
1056	0.22307637758835447	0.22112082719354875	0.0549313325280289	0.005678610025876399	-0.026144959941530054	-0.00104025140341447	-3.1512420090647058	44.45142332716973	4.467296041484679
1057	0.2027682460465098	0.18165181651273998	0.03835703756019302	0.0014632764847792663	0.0037313061864565587	-0.005076226715952741	-6.620576317906853	15.51357137270071	3.4904135465718564
1058	0.1430949437057254	-0.0009391624693046441	0.08621344940417697	0.0010685000031314268	-0.002842801492225196	-0.0037044000856775758	-4.400349385748892	18.053877089301725	4.9849224707770246
1059	0.21824991307539698	0.09684652535608396	0.04354992469625919	0.0012321071158005942	-0.010099076851772665	-0.0030878987077685655	-5.241654694878688	29.168435084903777	0.2678877297766029
1060	0.1933062011922323	0.002419702499509513	0.05429448796496879	-0.0024208348555702975	-0.011488872124682751	-0.0011845610889260375	-2.7347200958655336	12.223615309966727	5.811102493983173
1061	0.1768628775572142	0.10944620815255172	0.061426120437457904	-0.0036157801563679428	-0.018629018660291714	-0.0012691077926876354	-5.722050267872185	36.0014681483751	3.268461087372803
1062	0.15268321154079387	0.11946969908262321	0.03149289942134037	-0.003075332978273934	-0.026777276892053392	-0.008816902040112365	-4.604429927602633	16.05333227097262	2.924367763481392
1063	0.14533311157685913	0.06137561971756346	0.026087716018064522	-0.002194142953948426	-0.038787759820793036	-0.002971536766968942	-7.515270971178036	16.36625561743124	0.8029090638101132
1064	0.14296545530729027	0.12117550670644198	0.05036293478210031	0.0028943821140351117	-0.01642134545797456	-0.0008671413280319921	-5.839686465421734	11.297467453401863	3.514903127202311
1065	0.18391501996022486	0.08660311000154787	0.055249860318282516	0.0011645960068095648	-0.006241551834223209	-0.004188226579795148	-5.906247429695226	35.83428333834499	2.558955106533831
1066	0.21385212531285586	0.11817801631097406	0.06483638522898671	0.0030150290647584926	-0.014625871327198576	-0.005057615216248679	-1.4454561812488886	39.73228700588123	2.5495640302973817
1067	0.21379110121858216	0.13426659700726545	0.061533869272628626	0.004168498969324292	-0.0075888947391302385	-0.002002664932049852	-7.3101764026314555	19.77158802179859	7.423863682769172
1068	0.17246362331707832	0.18249446251047258	0.07928459346242295	-0.00044037059030269587	-0.019001526856475985	-0.004114972614716833	-3.4234515747007963	44.43354898366379	3.169841562403639
1069	0.17734252086182042	0.20336263622342968	0.055674112416899894	-0.0014097159840768495	-0.0247940046639539	-0.003609745283338631	-3.0740021555956636	20.760409967332834	-0.6751104974788121
1070	0.17712625143799135	0.20236626898693127	0.05605121504765411	-0.00011952265495389271	-0.007698647418283272	0.0020704324422436346	-1.4783066645949443	35.41931907988221	3.047521874350986
1071	0.18808545282558953	0.1853251470793783	0.03331150233561121	-0.003770287246804803	-0.020481411405706574	-0.0013330216122540432	-3.124599713390729	13.148479773207622	2.9080653072541027
1072	0.15585685201490823	0.12041035205148931	0.0641016920953138	-0.0021384347993727306	-0.013447321505226404	0.0016772272702181604	-2.974339258568231	41.518089035933265	-0.011499092574264328
1073	0.1269173283014653	0.12648420492825085	0.021710842669141146	-0.0027823925105937906	-0.030595508005550165	8.043383069594474e-05	-4.077068512172907	37.18491697954122	3.433985756309648
1074	0.17453300513181405	0.22746245582447255	0.01499835758166055	0.00376734627037654	0.010626927199230338	-0.00019638336375831303	-6.172970718738861	36.238314980742004	4.3494613990471525
1075	0.20695286746567135	0.14099597379194406	0.044521396716600464	0.0022884529474337433	-0.024600074411810995	-0.0012567533072646434	-5.859136992190529	45.16801448513787	2.469603158281853
1076	0.1789009020222971	0.17931043468474048	0.02404056830013015	0.0038039255894971712	-0.022414657888191657	-0.006138773941425998	-6.277104228034364	55.46981965914842	3.285474085153877
1077	0.17757999277195624	0.05998785995022771	0.03766778268639092	0.0023471828270890194	-0.01753551916177618	-0.0008825489307050733	-5.802035666758389	17.830804771425882	0.644977521970823
1078	0.14855388226605334	0.10452106376547755	0.04898780159230501	0.0029734940628029657	-0.014557801385671091	-0.00013274950180156854	-3.473870421572188	-3.08467978091739	1.37261559234356
1079	0.16640535107021287	0.2025210340565366	0.03962524808050768	0.003706549051935926	-0.028150147991753593	-0.0026558962559308195	-5.043297916975963	37.81523315014073	-0.4919809735653331
1080	0.20688839798589526	0.14990251043602482	0.01566651447807557	-0.0002738563998582415	-0.033657787770016045	-0.004221836723026397	-4.908003548035369	28.893208198855177	5.520780158859328
1081	0.11097554249528316	0.14061633705728188	0.03273196562563894	0.00043906141242435446	-0.019591232476909352	-0.0013361290711195071	-2.830227580085466	8.014674559176754	-2.712791751034212
1082	0.0845002042890749	0.14731526283796617	0.018240309582054453	-0.003712025124989059	-0.027975762177564208	-0.0039695073251439	-4.4047414223579615	14.787574892333032	4.198200643590706
1083	0.12800716221944708	0.17163750826829377	0.02763010856730069	-0.002294903693253534	-0.011677843578947286	-0.007353334257964783	-2.9081915532063523	9.25540875466484	1.6165146741121161
1084	0.16042481151875163	0.16088128995202866	-0.0037395450110204696	-0.002483282095091525	-0.02021603644469885	-0.007012047183040788	-2.9727656583646653	12.30452070667571	-1.756412126205854
1085	0.17633149022903336	0.14692065087813438	-0.00859738423718932	-0.0018829522598667367	-0.02732589283635091	-0.006746712176772869	-5.66501208314159	26.475448971026943	0.7314921711436794
1086	0.1678407432478905	0.11330305741274196	0.04737193296371581	-0.0035759039762811905	-0.025486133084591397	-0.007406752232647864	-2.5488363766032256	9.722540357792358	3.930387930301311
1087	0.16741914652740353	0.11864607894616833	0.038436056242717745	-0.004605799060092012	-0.0017939949062518116	-0.006522931423904912	-4.224987687081459	-3.3597985805822184	2.221023333657228
1088	0.1495346967219055	0.10986389674643039	0.033436648750556075	-0.008062308073554538	-0.015506267911541385	-0.006608143478135988	-3.5813752462305954	23.90761797277355	1.63901150523468
1089	0.16392386691818053	0.1786190604403609	0.06010837745206848	-0.009212032084098992	-0.011325299239089287	-0.005611291566598261	-3.9458330584805097	3.9925480300614624	4.799929188476601
1090	0.1683048239348522	0.07720690716759393	0.061992576456813296	-0.009015166587252899	-0.0014881819628299424	0.0008421944905121622	-1.120678624226171	20.7651454618217	5.368746534872381
1091	0.15827617515276518	0.20995576738488939	0.04693452813419217	-0.011172729615250138	-0.013409985430054738	-0.0036088554131417723	-1.1727670184177381	22.790340995260244	8.19445757806446
1092	0.1270039758672532	0.1957695054267632	0.05577011707205434	-0.0015752031687524268	-0.018197134717506905	-0.0016220067380004642	-1.1669540446830455	16.873272119228684	6.1166873649500895
1093	0.1519053031430959	0.04771121356482044	0.06954044046689903	-0.003253412988334426	-0.005627588125408787	-0.004874109668957894	-11.099692510777619	4.069313370007668	2.078677940272496
1094	0.11674435853340935	-0.025720836980409056	0.06020091904181935	-0.009210442436621709	0.01284987071328537	-0.0015399687234498322	-4.99311246044259	8.097827473822521	1.7921607193873037
1095	0.1455939388525057	0.08362541417408126	0.05403626956434439	-0.004165653364571833	-0.029565814075057997	-0.0015767545147034085	-0.9316406689661837	27.955324742120357	2.814450274606818
1096	0.17682990684181088	0.1160337956287277	0.055962801527214195	-0.0010506795597496105	-0.014562649333380433	-0.005301290451635245	-2.9592230606665315	24.687421455048206	2.7278130071986775
1097	0.12579582698043865	0.28537447391238546	0.08064664390291192	-0.006119044570981074	-0.017148721149595657	-3.550119701256507e-05	-2.1751067954699184	21.54111494016142	-0.7030954869262536
1098	0.11273107556244097	0.12362063482857766	0.04384140443281382	0.002590930856623017	-0.04014922244036305	0.0036455674346209587	-1.835549840621835	22.875514082518986	0.7081438666631928
1099	0.06452384966834311	0.022359587868345576	0.06448901803846406	-0.00042051578022922074	-0.012028474966387443	0.001992902404455285	-6.149438290444399	31.444903692178247	4.904123046138837
1100	0.12406558550794107	0.13137648381693656	0.07364684269327773	0.0034817856626599996	-0.01880186720225949	0.0019577245269437457	-2.9533621640244747	30.651443383586905	3.4340699490811466
1101	0.16414450123877447	0.08716827360534049	0.05965864345526502	-0.0012408043002193848	-0.005628967458542064	-0.0016318041985717284	-4.360194590359105	14.260291135523106	2.294988888137538
1102	0.12393911734693173	0.17850201224418982	0.09539418640804108	0.0026636497973832225	-0.025378978551057123	-0.0006718191769732114	-2.1391434245267766	27.434345219570208	2.8700918966103948
1103	0.2018833192218128	0.05126180834362162	0.050381266290687884	0.005756199719285978	-0.0013816823634599448	-0.0027591344839858673	-2.091971212380298	41.6514054209874	4.43623356141055
1104	0.16739557981544734	0.18369379561771165	0.04888057210578721	0.00620806174116606	-0.010989058161816435	-0.004258284759720824	-5.534089210015722	11.85586882051522	4.608326358252165
1105	0.11791054168839639	0.1682990550275551	0.07588534824751876	0.003652286679467265	-0.01807292291763038	-0.0035713963886758234	0.3551895006588587	-8.842240928644381	3.151164647450854
1106	0.17652413914002157	0.09089525797946872	0.06730949216095837	-0.0028793160519650592	-0.002703933478533386	-0.0014677931458887388	-1.540535900623466	18.77636543095756	-1.6231002027604462
1107	0.15657393823064264	0.12177929219712733	0.04183823995558023	-0.006158506923329517	-0.014635758864840014	0.00018725798201427125	-4.3535332267512326	19.620684197517566	-0.21588107937142328
1108	0.14053872163086173	0.07316647590664575	0.025874946325212617	-0.007060585736413791	-0.036381244848215366	0.0011055290146319695	-7.379337155144818	21.443863750450916	-0.6424795124420867
1109	0.13130649316596046	0.1419469947241547	0.022637657397593682	-0.004142020748293069	-0.02526262573014989	0.0022187412371683555	-5.002770258913915	24.745351276163582	3.7708065770203247
1110	0.17353016865481952	0.20790930340232805	0.041801835143497265	-0.005774002221372253	-0.02492128820112451	-0.0005980679220205122	-2.60747230570134	36.3685946239632	5.250293758596794
1111	0.10907067448755522	0.11106001733400109	0.05350000330022893	-0.0034493868918544016	-0.01919752354257849	-0.0011952631494514482	-7.348461140814437	20.349614313955136	0.40440062236370256
1112	0.12690716121015247	0.07638346178800802	0.0408460155358283	0.0008030036718162146	-0.02570891278750303	-0.0007348960124249385	-2.935125604523161	10.076099115988578	3.2851940326158813
1113	0.16099139629910658	0.10375395886524175	0.04564862321618376	-0.00031986333831989053	0.001915607656799826	-0.0005498994963569334	-3.191883473476223	13.071003709307838	2.235859053620253
1114	0.14915846281167675	0.16994916321525494	0.04945176191442735	0.0008399528698247331	-0.03481877809414736	-0.0007819267237691272	-4.967153452981666	39.36567227392464	2.677884581299768
1115	0.17301469978994607	0.12951747569550273	0.006413823237901833	0.001964866565814503	-0.020821301804327407	0.0022667289037668465	-4.6970066353808715	25.391523487992803	1.194400240009443
1116	0.21358212887047343	0.09653536319051453	0.04353108970506171	0.002506383281875684	-0.015509984044867194	0.0016122306095428464	-1.8661122419473246	33.400876712160624	3.363257558789935
1117	0.1440776623236526	0.1945998435467268	0.02389853200128195	0.001876590647369176	-0.01905208893559285	0.0016118066812542717	-4.661154246023673	26.721963898255567	4.603386090733808
1118	0.16581131131205923	0.18436748816173493	0.03529127614900679	0.002447536706868958	-0.019144089016925624	0.0020012053332383816	-0.4533073797545902	34.534423324365775	1.812025446393848
1119	0.17056037140480335	0.05696476027447896	0.037821311362638665	0.0021122524736141676	-0.016749003561878906	0.0019893717114306407	-5.146835896287064	27.963371387932977	2.8198988011205772
1120	0.1731677057031913	0.044720368637876054	0.0469185342926921	0.004389558629781689	-0.0077850091603296635	0.0029815634788770778	-4.353929042470097	27.398380501225276	1.2234746781137804
1121	0.19404643870623997	0.052726325098517046	0.039874976219164915	0.003069173116175496	-0.018554883705964927	0.002771410812362511	0.6523735363062012	37.16324343881146	2.2365137175125684
1122	0.19021517946398137	0.08687718383217931	0.07543511347315442	0.004625108064959996	-0.027615936236674795	0.0012493552411704202	-3.0324240751140032	37.79235403359837	-0.9972901499929265
1123	0.18404678062912302	0.2677601719683096	0.0510921471711379	0.0029375423375208164	-0.0277096941847084	0.002237150520935087	-3.610157071839271	24.425124467870955	0.1118641388472226
1124	0.17853772554173433	-0.13224622263135566	0.052803997369881076	0.004704491759224517	-0.013474237653886088	0.0032331215602160244	-5.697135698986919	42.642318598827686	-0.8595589426943672
1125	0.17998651768368817	0.13111634674107825	0.04229690840269701	0.005213121759044407	-0.01423365531174026	0.0037553662024222244	-4.919272111223437	34.739943273967924	0.5088871887398682
1126	0.14416085779849647	0.18552963780290715	0.0313533185530728	0.005001012471746958	-0.020962074593741692	0.0036761773213039354	-2.3296883005729936	29.13604915086021	2.4757729295669617
1127	0.14959225991020894	0.14116558740428725	0.001630485039652796	0.004913205850904335	-0.006068445593523167	0.003999159794981441	-4.261055007258971	17.98782755503645	4.28377590444407
1128	0.1990258774190339	0.21120889417502894	0.08784256299143776	0.0017119170395580455	-0.02060498564148738	0.002583798730539025	-5.822965587633005	24.239977615914956	-2.679927825788847
1129	0.20361255212796764	0.13970592308209748	0.06188839959389508	0.002646845583417801	-0.01543782360357228	0.0008137709960700123	-9.061241070208812	-6.6081991103089965	2.0430119048827735
1130	0.13610418845251995	0.16344496025405109	0.05936420974997101	0.0037853689880762843	-0.01563304110344285	0.00014976495683452024	-3.438330863195214	8.422326553433871	-1.5981189870512584
1131	0.18799365500475976	0.1692462385818394	0.06184259908423401	0.0026479016296765503	-0.034526646335501975	0.0033160216835933726	-3.8240472774353043	17.482521672400882	3.1062089563439605
1132	0.14599336175568967	0.21732526378306372	0.0834754848657863	0.001381408804913437	-0.02655737408240648	0.0039005616990893314	-5.393325350594832	41.65337454819678	-1.2816238704556104
1133	0.15548319775518876	0.07596661409391983	0.06723202905588585	0.0013582609827310845	-0.02394392462225233	0.005933404167031114	-2.9157015222618416	-3.311296501796356	4.794511842939598
1134	0.17088742238587795	0.22952352548451282	0.06552737791014715	0.001005031657202847	-0.03582408901187357	0.004860127738709203	-3.527734319640573	30.6219916347639	4.470042253242028
1135	0.15080805305407852	0.1575312181103964	0.04796772265460691	0.0009256813820995363	-0.003736737041480292	0.005796753511176426	-6.087473476174702	13.78857887304737	2.2089138714045586
1136	0.24296411350817051	0.0955123212987869	0.042964010058635066	9.150704119765524e-06	-0.013716758002763715	0.006908276586075564	-4.205230208466108	38.10994041890479	2.301176692212479
1137	0.19252035310940374	0.12461942280261848	0.0660901540048584	-0.0003001315393713052	-0.037274015454458236	0.007033362214221129	-0.49524024541208833	17.520051341849566	0.374361640400365
1138	0.17533484475662445	0.1086619780205138	0.06336849847357609	-0.0004021943190987685	-0.01788152047653853	0.006267759409362216	-3.9412760270368135	17.78104984067097	1.4090261383417388
1139	0.16724139685346834	-0.015440483900214921	0.02426630886093174	0.0014780892211555552	-0.018494040002161122	0.006610988074465385	-4.269850179695097	15.165224578897815	-0.6031422958806987
1140	0.1622249634540806	0.13752535781552164	0.02141658262075492	0.003560114578275763	-0.008598735673922052	0.005710089549666481	-1.4742042778315378	16.895545330478512	5.02480133203606
1141	0.16709092331379571	0.2046161394122555	0.041815700731943566	-0.0002651148164509022	0.00482918449385698	0.0066463521597213285	-2.196722680783311	11.41397892375895	-1.126179551045265
1142	0.14724670661501887	0.09717396897140526	0.07652413977157779	0.0019542032352243065	-0.01534493835412247	0.008056013245283142	-4.367248609727201	27.172665496047415	-0.07162143399223875
1143	0.18849962977152884	0.07784883125893897	0.04289807571258819	-0.00047133587174139676	-0.023950229591210462	0.009393178145638007	-3.8061581232400847	37.48513863032757	-1.9640775663308414
1144	0.2235933953412257	0.04223794533104873	0.0841206371924472	-0.000918670005497308	-0.001160639914276465	0.007699179196205676	-1.2054141963433849	30.86429653987835	-4.0439023112970665
1145	0.198803985673447	0.12245534886835242	0.06891933261316883	0.0015624750711223769	-0.022933555965795563	0.007444208996381402	-4.266892568766332	24.342033943483838	-0.13058056318080716
1146	0.17828972681180255	0.08629701678768309	0.06250232854763768	-0.0024688420922778817	-0.008369800869879708	0.01028961121565646	-3.7372522923993903	16.34060495147024	-0.7244897947891774
1147	0.17553639493638937	0.20199255794523463	0.08519763408648019	-0.0005094441615854058	-0.01420397839579734	0.010253106617410843	-2.687880683831151	9.33035254149282	2.6735946238070603
1148	0.21310656388733457	0.23329095583041903	0.031100449102406173	0.0005763569833423595	-0.012035177409687844	0.0074061265888816525	-3.1126059020865617	24.753241829325876	1.2726131408862829
1149	0.19742099204685343	0.20586702353137196	0.07180000835635109	-0.0010334693398449412	-0.007346784819457046	-5.77437854627251e-06	-2.2093098485179667	23.731714954820934	1.61326348762834
1150	0.19216153665929311	0.23751474388236582	0.07774631190793113	-0.0013954189976745288	-0.008658698610583467	0.00611569205170893	-0.18178316137656145	12.191388231659769	-0.7047828955495192
1151	0.1618060459969416	0.14443392742890798	0.037526808421487	-0.0031100945011456036	-0.021199343855962425	-0.008863713144548414	-2.4110888305892204	30.37696290740424	-5.700988741221793
1152	0.19957374962033286	0.1031238888602529	0.0387738753494255	-0.000741432964956411	-0.004762238821764797	-0.005908082168033884	-2.89746087539727	-3.893475154567335	4.458954576097702
1153	0.13754731120853625	0.13779645000988036	0.03063463128301459	0.000117690271675731	-0.01674335454647833	-0.008483250370482955	-3.504252909775511	15.772785906171947	2.914716859203586
1154	0.15838389212680884	0.1406683818281358	0.061937016444834916	0.003097034858039616	-0.022517218819526282	-0.009746828156768377	-6.789523435101693	28.199832030340904	2.522068366017089
1155	0.1589382963364425	0.15738416622348206	0.02348983746617668	0.001000549890661007	-0.012080570908543468	-0.008788449853655943	-4.74074705084909	9.813477303600251	0.5814544282276182
1156	0.17124603105912828	0.1382804212210519	0.05273230444225582	0.005481981157760385	-0.029763691365627065	-0.008277486847275292	-8.483107395033857	24.64989987735627	2.0815847919150388
1157	0.16483095682816912	0.10998935236764154	-0.0004130344276906152	0.006374919090512074	-0.007378035880375614	-0.006922560748053229	-5.713708174927065	35.4178983348402	0.29140699697974454
1158	0.21040466960611473	0.14860443787317484	0.029653968228057857	0.003279995123597566	0.01653096670508855	-0.005309650036661883	-5.364252085769386	18.734324545042504	1.1188767557174542
1159	0.15977462365249584	0.26707535038677194	0.047609224368037634	0.005227977988320677	0.001261776446793603	-0.006014434256101921	-6.818176690430873	12.139402249722908	-0.1893453791001038
1160	0.1584917746970855	0.12369837843167063	0.03397698056494746	0.009603747518007735	-0.0028034760643482533	-0.0044696542171528434	-3.186217762401216	12.094669319436154	0.4851556881807857
1161	0.1395009360344127	0.14270362133038253	0.044239433274107426	0.006430835162953918	-0.008966676982999933	-0.0062553636828919885	-7.652373478617428	37.98614581973104	1.3777418454862047
1162	0.11454228059185104	0.2425580634016531	0.01676412678881302	0.0015431707717171537	-0.014948671436099015	-0.0013417685483853338	-5.025524051289407	33.75473221940527	7.164994678529786
1163	0.135495317791303	0.15153993039105002	-0.004985705565609065	0.00556969388778581	-0.011539989807782423	-0.0013078648570619686	-6.454988336656857	41.707867770073825	2.1245306707851186
1164	0.17741264120705405	0.19715015800706662	0.00794311286112395	0.00015248377315147808	-0.011818552215185274	-0.0023456931426957947	-4.548667873217168	20.990207671158853	1.2100071544014108
1165	0.16083443648958146	0.18232568907033828	-0.0069441070522329035	-0.00523394800561188	-0.013304703830743331	-0.0035140714575553865	-4.581098325189654	-4.761208464423645	1.3345335067917352
1166	0.16352544779208933	0.20925195791897427	0.005645141179976724	-0.001575468876110854	0.009341750366577885	-0.0039010899484709814	-3.8175516883993725	35.34440177793671	2.350276477620282
1167	0.16903875694544407	0.22335675683154005	0.024260349119110042	0.005357644778303027	-0.016660970232624996	-0.004098719495015159	-3.2514597876604143	12.286882834050287	-0.455331350762683
1168	0.16062621147278572	0.17801835481207057	0.0519168684441442	0.005082119227890868	-0.024981026201854405	-0.004330833933077106	-6.845967695525294	24.71926876423054	0.700056393144505
1169	0.24422150149067479	0.19255608446208475	0.03436354607097803	0.00016887034596055383	-0.03525068863999303	-0.0035506084879033807	-5.4012054940067875	25.579489971675766	0.8269041409174531
1170	0.17416421607923954	0.13707431371578638	0.036155885457338714	0.002168546614375621	-0.02089690089097274	-0.003946976607279362	-5.473820965583606	16.644594702934405	-0.06170972468102143
1171	0.16749659523195629	0.1739695783406298	0.04551757708005496	0.006602305205456588	-0.0062138712356892235	-0.003926887111187502	-5.13716807888374	10.008730709243759	3.821346021286841
1172	0.2594873662592432	0.2493457540398905	0.03704565159537973	0.004346270892349831	-0.007475606412484992	-0.0025712294647366883	-5.725107655031062	30.857294098826827	4.860530083995202
1173	0.16678178134948654	0.18122029835546918	0.023182781776886464	0.004139777239750888	-0.004863742838908018	-0.0036057566389370243	-5.722054425679745	37.01731087219244	1.0346127319634104
1174	0.18693276908423453	0.170387421400115	0.033597001796876746	0.0013598744850315558	-0.005132866872395786	-0.002344640788784031	-2.9164119177992536	17.52793909553592	5.302711576426654
1175	0.19111852235798307	0.081438255731839	0.02167072987098591	0.003551479300244085	-0.02229213415664721	-0.004779729187598578	-3.7076876655426085	44.96799662719231	3.0261491984646307
1176	0.2007478520279394	0.1735051990763537	0.08413707438423207	-0.00010603997522267306	0.0033642033749524507	-0.003616635075236313	-1.1045127032238968	9.951920338715528	1.5766974462572563
1177	0.18975430490239312	0.10226147238243449	0.07357386873029766	-0.0021023347673064284	0.0006210937411959636	-0.003965964641066669	-6.640106980117265	33.49304423343131	0.486676993348071
1178	0.13195939823609898	0.16414080042308862	0.055460903652558784	-0.0004650314778940138	0.02455402799662009	-0.00472090578356125	-7.163818608860742	14.758765164126986	5.253782328110361
1179	0.13019334781908484	-0.03638116397184353	0.06464385769767488	-0.0033832826032360423	0.0013658042940702022	-0.003723472109090929	-1.1171512593040915	40.35939837693858	3.218072940359522
1180	0.1476458759711135	0.213696754432055	0.05299354223154433	-0.0011192495882354826	-0.009319886539500853	-0.004892457693743516	-2.5001755513245496	31.522969642863387	3.286623734871839
1181	0.15292570429630137	0.06268605105049982	-0.00090553083939416	-0.0019411624394249437	-0.011250553071273242	-0.004393578101851114	-5.023404878156946	21.706322509332672	2.9100979555013216
1182	0.14746232786236455	0.24976221027141904	-0.004021659905229791	-0.002029301152166295	-0.01651807141414857	-0.0039354614074896205	-6.062188504623445	31.29867964143232	-0.6292679348107648
1183	0.20514028676944068	0.09110144511457863	0.009649996524916531	0.00010562607803236724	-0.033405760553758046	-0.0029627839963127143	-4.232038790763527	21.821722579625177	2.5038094907426287
1184	0.1625900434098346	0.08813294063654985	0.02258096487982146	-0.0016048804664632512	-0.015446420950123128	-0.003713014584772416	-2.448437959588313	28.282829864535174	4.663126333798211
1185	0.1845195471576137	0.24557615993562246	0.04485812344842928	-0.0006706508047560347	-0.029743490265110917	-0.003584497232424893	-7.662822200931306	20.406435066979874	2.1343515502098
1186	0.12589073222064212	0.21946524233729095	0.008688208931590726	-0.001841376273894923	-0.004255987304950953	-0.0023848025127609627	-5.335578689200642	35.44774388473551	2.897723700706995
1187	0.17317965394920865	0.0849670951900032	0.03292608425843497	-0.0017173051031978818	-0.026872556745957923	-0.0029173752657899415	-3.2167574971828565	22.6790559747003	1.9279885586637782
1188	0.20148179547893652	0.17200843269524296	0.030233671511463396	-0.0030861589493622597	-0.009100478919543863	-0.002288195527299407	-4.054014740505291	5.059172280904152	3.8662154687454837
1189	0.21345448793721608	0.18877607145493167	0.02480919812150715	-0.005136392665329242	-0.01825993321440426	-0.0015798565043554152	-3.1014214711946737	18.513059037473123	2.528913514334904
1190	0.1768120756427453	0.299159005072475	0.01796825516258566	-0.003494887142027711	-0.029349359194449247	6.721958862378229e-05	-5.46019924820028	3.6510191667643332	0.7010366774930945
1191	0.1582359758565215	0.07682111071115005	0.030444738434106916	-0.00211070008887561	-0.021293032776959268	-0.00047808427462998524	-4.122049575006209	20.06424821644811	3.1315324540675906
1192	0.15020517460870533	0.14464670098646198	0.056400954862808224	-0.005468208934795367	-0.009698036927746363	-0.0011962045807121795	-1.6790046429427345	35.54121232907313	1.3968649579600876
1193	0.1933881200608886	-0.02439215937128389	0.05917530666877995	-0.003763330687396819	-0.024721961273183345	-0.002433762950103818	-2.8945227171952572	27.5733069970544	5.480086151368698
1194	0.16493252958143279	0.08781135495672654	0.04203756989779629	-0.009058651034519834	-0.01906921444430018	-0.002107217967566159	-5.031123085730622	12.378332975270427	1.0120207935832988
1195	0.18597636561653946	0.06806518807185426	0.06357421425417928	-0.006629395464412569	-0.014684245287993123	-0.0015444808551036307	-4.011221936469691	29.210930863214454	3.135289277099251
1196	0.15204208675075603	0.05951754949543264	0.07876197793217107	-0.006062743410259826	-0.019837627145718267	-0.0020553846434455117	-0.753807920520808	22.30824350538747	0.13625535917159096
1197	0.17788576923694338	0.11276733975473235	0.040913044417989604	-0.0062410657867301425	-0.002872766049383607	-0.0015224991955405862	-4.391371603802573	35.076757528491875	4.048361796298034
1198	0.16884260700139583	0.12667177629907972	0.0610858297937847	-0.006168865108901517	-0.014297084091097837	-0.0025772856964329876	-2.789445196093271	33.561224578366186	3.3209579424889086
1199	0.1599982312774903	0.1541301680233138	0.05369490541320622	-0.006254768661839247	-0.043209782713179004	-0.00246835348181873	-0.35646929342795197	14.557492921790836	4.354669695599982
1200	0.16524890396836528	0.18430497127936857	0.05346623698078549	-0.009309404417132612	-0.03269881048181175	-0.002204771145823444	-5.601568792327911	39.03325354859499	1.628592101864345
1201	0.20168394452893945	0.05202926478030591	0.030425561950873443	-0.005530085214413906	-0.01376031080881165	-0.0030332173286474694	-3.5319004503446516	18.066415705266433	1.0672514774219413
1202	0.12534828964802205	0.19192136915188723	0.04408781457268215	-0.0025695647909663487	-0.0036161817463465397	-0.003632913269093354	-4.806585458208883	28.266252901965718	6.013924259833521
1203	0.15480766221300424	0.2306731974695286	0.05447730869359331	0.001965207549892363	-0.030260003516001003	-0.003321812103280071	-5.828076520302967	28.954453437076722	4.17331253183801
1204	0.15670879849822503	0.19094253317150459	0.04063470040479545	0.0032719700678930895	-0.020467137982175556	-0.004090360179169209	-3.9017321943338454	9.027355667187877	2.732214918701684
1205	0.152595471936359	0.15673291487349694	0.04625630955651884	0.0008146606106591005	-0.01027327193748662	-0.0026153110747918693	-4.52133295542187	24.541936309516817	3.8632508409737856
1206	0.1224310529370798	0.09775693807756478	0.048929498483228466	0.0003923103934556536	-0.036332795904582965	-0.0019932558517376723	-6.582481593993968	55.50765084187591	2.4303880218721035
1207	0.13883814243349452	0.24802901388446164	0.06971878725632977	-0.003917222522735769	0.005479413948675609	-0.0021105521835850694	-2.6728057354586943	17.53985553244738	6.591411818350402
1208	0.12982437193897303	0.17455114482068163	0.08574632122743348	-0.005830206644001199	-0.0008923351987334977	-0.002451290586876553	-2.8653499397527735	8.226805400412907	5.895442718378968
1209	0.12237368065724591	0.26669481262961325	0.03815966872155986	-0.004020517920540249	-0.016358067879707318	-0.002960231908517614	-5.301183373005642	35.11753874695849	2.3068868345793083
1210	0.1655224851491473	0.010232415984187282	0.039897908848356534	-0.006811214072887321	-0.027009384569127083	-0.0029445468424501016	-3.9719176245535013	3.9137202556569703	3.005372436742138
1211	0.1491805587830524	0.15679246402569647	0.017484581932034685	-0.01265037281684264	-0.008110848595224077	-0.0027867678743704167	-4.381388101355253	2.6214389936295333	1.2985521492573229
1212	0.13033737459790568	0.16141603574154054	0.036668317688125424	-0.009165012338074851	-0.0016195015670647465	-0.002810906145658268	-4.164445163087631	15.971556900815457	1.9270187226467774
1213	0.15609316770288212	-0.0458206431401012	0.068696214690092	-0.011781999855232428	-0.05155309008653173	-0.003233281727664414	-2.805930760397292	16.686914643626405	2.2731552297283844
1214	0.17552599458638607	0.29090446171853745	0.06522166910505652	-0.00810148989753532	-0.00701773412669192	-0.00429825865293894	-0.4416313161317541	31.80526195754329	1.3249540751656965
1215	0.10328816709809756	0.1556003684106641	0.057294271830243645	-0.011634345606813342	-0.013881527036250469	-0.0043161792148150415	-2.063309851943903	15.654025661386664	0.797918104535714
1216	0.12985230718266372	0.19709292724775287	0.06390836644976626	-0.011966425616443867	-0.00025986568089892553	-0.0035401646082435455	-5.244487723038986	22.09209158016834	2.405071473708088
1217	0.16045016807531004	0.10363143292838528	0.022531784228656027	-0.009204102536909176	-0.007067786342787349	-0.001089576511696025	1.0103388437300234	25.790914201906237	2.8638364965295757
1218	0.1513864485070626	0.22148124869035019	0.03652066086315479	-0.010359242328166318	-0.001039281125341027	-0.0008340417107449557	-2.369155315021511	21.042632179984746	3.8654503219488467
1219	0.17002470464638744	0.2821887434250536	0.01362696791148822	-0.006222341284857334	-0.03267273987405663	-0.0001852124818674417	-4.0270767841121256	8.653078821676326	2.445562750296614
1220	0.11513389477680375	0.16712973841231538	-0.009192211237739292	-0.00876902530992346	-0.03618021515715586	0.00016897817397216477	-4.489681206339726	29.062174974697264	-0.8180051318339662
1221	0.11664419811995798	0.1678619281673725	0.001050470622323262	-0.008174174664592691	-0.023563837762762586	0.0011545338008554593	-4.552190400790449	16.4285582816949	1.4682194487606015
1222	0.1473492622266294	0.07819611655182675	-0.004348369917734712	-0.004599220817607223	-0.02237534474409974	0.0018359947716666517	-4.719246540496892	8.166748368900617	0.6321257936638949
1223	0.1698582664237524	0.15258383162774333	0.0001516844469730827	-0.004008811869459904	-0.0384559691346866	0.0015664289951115486	-5.0812195231848705	24.481249278097888	7.4217405927807665
1224	0.2093300284352357	0.2799894019127846	0.008776956022118806	-0.011231847254043813	-0.01753750517107437	-0.0015077729876658225	-5.716649372640141	2.01405744063933	2.5932576305475004
1225	0.14844361833852884	0.14019373210330477	0.024994811455579635	-0.008932367275367616	-0.021601458184178104	0.0003647098243622171	-4.966988147263603	10.525690465171438	0.6185723762461152
1226	0.13736133202454667	0.1481333745917113	0.04470599984529591	-0.009161637118234887	-0.008687489488328608	0.00016563692821464565	-5.471321765748439	34.180697160743534	-0.7987137669841436
1227	0.20626717607387582	0.07472348846937417	0.039308173010314335	-0.005263836236664035	-0.025443355042852167	5.297031992430477e-05	-5.628233352851438	17.113050961019912	1.278517349882991
1228	0.18841967258252698	0.13086828850153856	0.060283955046362976	-0.003926781187905671	-0.02321093604403346	-0.0006436778845887017	-2.2962155986935713	22.510332421632828	1.092155968341647
1229	0.12177930714226101	0.21622319585715827	0.0463514907614228	-0.004098617854398503	-0.00171738684586829	0.002685851325650463	-1.3670391643937092	14.155730120114129	1.7361141116613477
1230	0.22806316689447845	0.15724294486209087	0.03642882623415942	-0.002877849759892299	-0.04504133111351562	-1.2068277661346667e-05	-1.908914176271617	17.3420428224266	3.551363469092312
1231	0.18829531695409113	0.21669301437300525	0.05711991203673833	-0.003295901595584794	-0.03122037506365178	0.001575947436552662	-1.621394437221115	31.13633330007582	7.032315521711109
1232	0.19116000138479097	0.1086468968355136	0.06765394984679429	-0.004199165792772567	-0.00509109004762957	0.003675496928307088	-3.6536044165402037	14.631110165447895	0.3604115443410229
1233	0.17236792895580963	0.1690297072880537	0.04336511098352083	-0.0036974303220143664	-0.0155421324427032	0.004013116317789715	-4.577159064008877	25.747675797901298	3.721304964928908
1234	0.214665774242432	0.07389114340919024	0.03195960826272849	-0.004094127904380356	-0.00019468641040555797	0.0006031328508626373	-6.043443696932753	19.452872030040727	3.220778934173966
1235	0.24722532505422712	0.10596019342663823	0.039096836807054065	-0.0039036434074881696	-0.004518211479322515	0.0005754925205410459	-6.80438428251917	41.42931459066451	0.9179851795855264
1236	0.1823318962692402	0.200151241191674	0.03493657502079917	-0.003617688183170857	-0.0464197243471988	-0.0014170874530681523	-3.032774969717484	39.51191362406537	0.7165883712645157
1237	0.1806257097733055	0.15595267187582978	0.052720119919058235	-0.004509146808443525	-0.019748265856542175	-0.0008561960873554727	-3.2824736589479246	32.642225713349625	-0.10246159827688754
1238	0.18364498288794318	0.08407432932547962	0.027166421019628472	-0.0038668627279965914	-0.007586766014676279	-0.0009477309024248661	-6.837551178643131	17.7278051438375	4.097860978140206
1239	0.14484340584198024	0.06420410728566929	0.027727179070803604	-0.0029349365828864283	-0.040495375261239676	-0.00016221112624072468	-3.2540103022959825	15.486908874463811	6.225516679782774
1240	0.2024938096084684	0.03341050530762332	0.056616930819310934	0.00021271261319905435	-0.04846817493327095	0.002274945592475987	-4.971101124867343	15.710983965816826	1.0630336627039356
1241	0.16310353621213994	0.18591104571164752	0.04129485121621392	-0.0010283487826664383	-0.020667941348712963	0.002777536901059372	-5.025038972434522	26.443812940922065	0.9516196364227004
1242	0.13855402804222222	0.12368643567941344	0.06557017994305225	-0.000362009663034979	-0.027437928575810306	-0.00445812633389894	-4.737335604550676	7.678926515019113	4.068297412387545
1243	0.1749084581690975	0.09238379738829688	0.06356196974936622	-0.0016352067897594984	-0.01808889765891913	0.0015234287624368188	-3.6748806144136226	32.101915629388955	3.4410417525959787
1244	0.19755695104519141	0.15070187010289954	0.06753463139033133	-0.0025144929777600952	-0.02061146560790443	0.0013543115252016196	-4.575252568976322	22.235166999592803	3.014680149447992
1245	0.20600288163029717	0.09196126935037893	0.05492304850181113	-1.7650655647412578e-05	0.013081720909568977	0.005930244474964233	-4.502521317582235	18.428297355549667	1.4588868957866925
1246	0.16666116670488512	0.16431325510083025	0.04667980090730712	0.001162446843723983	0.01103048257556351	-0.0006924317600407238	-5.298075548506873	15.911239898708576	2.9354555811866065
1247	0.1587684623986946	0.033216840814071946	0.025698478704361073	0.001127230195656055	-0.009213426108379746	-0.0022216901996816485	-6.418254841864124	25.0809084308993	-0.3352322184167764
1248	0.15269152491533966	0.19990156362499056	0.03177981975134312	0.0011501581725127676	0.010176326481952372	-0.006115830198637141	-2.044523386516908	37.40032074701931	1.342565838241161
1249	0.16592160847753576	0.17699871366194317	0.02521917478571882	0.0016453124490526376	0.007818895761473417	-0.006559057971075812	-6.824175537581186	8.723926954327078	1.9006932007275545
1250	0.15725302434478106	0.13990874725458535	0.042076024852751436	0.001472882488729034	-0.00661346603424824	-0.0035820600919288285	-5.086470643644067	19.559666120159495	2.4859045915369977
1251	0.18374554244892866	0.2107559914008518	0.03226913590931281	0.0012185340058659456	-0.02819223496018476	-0.0013373216439011946	-4.242140165985854	43.6887911667459	3.944000536509712
1252	0.15027910184910037	0.23406582798747758	0.021351651048850902	-0.0009708851780970227	-0.017952526168636088	-0.002291365072411797	-3.474788591261986	23.858700446528008	4.476000684888156
1253	0.1592446558793677	0.13290648902448238	0.04430647803542778	-0.0005605597951505694	-0.012864987284307105	-0.005479197389144231	-5.563736655951553	32.02296391517981	0.24356050948069707
1254	0.11393562132734511	0.09411699007396107	0.028041644361849322	-0.0012917693025545842	-0.02807662423498895	-0.006599519306460929	-0.9041958712253653	21.940394087319856	0.16504250118494426
1255	0.18009672304908156	0.010330136799496792	0.07979844323483691	-0.0008796074504474905	0.00022114910520722175	-0.0023218077371310033	-3.63078005565437	4.822309354300485	5.6852495951896325
1256	0.1937531066033006	0.023823199361405353	0.05463927208886659	-0.0011351501191808875	-0.016431815865201843	-0.006658033602228959	-4.5882003379498295	-7.209120553816828	4.42699898897837
1257	0.16342074879075486	0.10895893341000282	0.06563735873966152	-0.0010267106020606079	-0.0160051110182544	-0.005195781535017936	-5.793438606366832	19.971762436230062	2.8721480172246343
1258	0.13024044248124877	0.09406940236353299	0.046965217640468376	-0.0008505001056699652	-0.008039770743483282	-0.004138249798272418	-8.130668160489405	30.080957708829633	4.5169028393946995
1259	0.16598497898920528	0.15451565608679485	0.08633371260380866	-0.0009702190733696901	0.004829036300897949	-0.0020052203968082796	-3.9624220110886355	26.063304690718645	7.5918189737489685
1260	0.1231377454966945	0.14197521866275464	0.07875103455873794	-0.0009512631351323933	-0.04132418361216534	0.00011659405813925581	-3.8378474546532733	36.63205074627281	4.818600776670252
1261	0.12619629787021472	0.08215603871718266	0.004753100679848653	-0.0010718890772273718	-0.005548278724013251	-0.001232851779432117	-4.351846682761837	13.248877577669024	5.418459637439562
1262	0.13106551925665977	0.18151668862406073	0.032966102439262464	-0.0011519222992881547	-0.02462121434128387	0.002288990413733237	-8.071869144347904	20.05099050999536	-0.11725497056178438
1263	0.13766918151184523	0.1659781491557782	0.06547958020035266	-0.0023552270226576957	-0.03935453120684691	-0.0002930520195279717	-4.272913401756093	13.250223095473837	6.620368917682312
1264	0.15510252568399607	0.07850945026477617	0.04350704565324452	-0.002925008960893907	-0.003770947144075939	-0.0028845857637979197	-2.2292777010762124	24.985578037419362	1.2234600649377416
1265	0.1638478425109087	0.12648147982763575	0.04204873122845462	-0.003172896096571241	-0.020992524604161657	-0.005278370401042287	-4.537690566015931	10.35856784449255	3.610523387914567
1266	0.14114156055291638	0.05798413838153167	-0.01308920199354049	-0.004073616907929001	-0.02231910113544692	-0.0073545618182715424	-6.601895982022786	16.13797962659334	2.7295267109353887
1267	0.15656867169606287	0.1955903230139617	0.002266116669216743	-0.002765407702148729	-0.008388835681366447	-0.006366326427357131	-3.045616014839734	26.14296638234954	3.729923186721938
1268	0.14617742140670978	0.18317876666119867	0.08860467225888641	-0.0035489069045406847	-0.008080859140070744	-0.0034613665059696095	-7.3906383990623405	28.694156629891175	2.2772114793633054
1269	0.14915616863964418	0.17636903025975093	0.027726053344296286	-0.005059387673017008	-0.019079524338127013	-0.004044666808264322	-6.57391547011111	19.60543479364297	3.51595589303522
1270	0.1580370427993772	0.17853442220536067	0.03184555720062712	-0.0034082571090350965	-0.014358611802708724	-0.002820785862291703	-3.6075292072252054	26.077704609234427	2.9326182021593437
1271	0.13768150555752556	0.20694035448334885	0.03135092327985106	-0.0034168790965786637	-0.02078082024092307	-0.0012887360445828196	-4.324355551538057	16.0520327210906	5.096098842136476
1272	0.16776625693346653	0.14624643250353833	0.03655061917330615	-0.006064912726491256	-0.01565490432986588	-0.00745053529271188	-3.5406687460115456	20.694286163292762	4.596936022610542
1273	0.14869752766001754	0.06002817920475128	0.015757782862693453	-0.006345547310983313	-0.005834171557909457	-0.005874754583630451	-3.0368824012233326	23.18769004876046	1.041657800701702
1274	0.1541246406943346	0.18099567697749402	0.028814566425124064	-0.00677375496759762	-0.007316021051941448	-0.010627196083318084	-5.684680061372808	26.304352659250693	3.6357033701290566
1275	0.12365632787358781	0.18502884304180772	0.06210506807815179	-0.005238457547356099	-0.003866069022778645	-0.004267105308815815	-4.097162557681764	36.481535406112826	2.4445363123203103
1276	0.17417771230329968	0.08683085993313323	0.031856514898722904	-0.006153698712720669	-0.012177260948958284	-0.0033899607296000575	-4.312558120809445	16.447866487907095	-1.5689199586721658
1277	0.13770634939759854	0.05151740621923112	0.04831681301548451	-0.007989087098287016	-0.02292898633845839	-0.0025316732650275953	-2.245348909864532	15.277135714370102	3.8227669841083904
1278	0.17213507994067437	0.18459438313810178	0.06849387012903135	-0.008315723965463024	-0.02051111412963631	0.005172860048171983	-3.837088577987684	44.37587678551248	2.0022589449830126
1279	0.14829497664568853	0.06283365443088194	0.058511922973249524	-0.00990081040131589	-0.015652995497599572	0.0027651245656926905	-3.5556543608553146	2.3100704728831536	4.8516972130099125
1280	0.18590544014488547	0.18901963549583445	0.04338232225068473	-0.00901670169549217	-0.01603149805469689	0.002172404769644034	-5.236966211730109	21.52137712696394	2.4867130758490217
1281	0.14369702537265952	0.0809467040277715	0.041696525520626505	-0.004887169247394115	-0.02257393994395693	0.0010712612754101179	-6.511718945531846	27.37870637726382	-0.9671660414612738
1282	0.15979065048543198	0.11379491610112057	0.05781006843617523	-0.012410002725253826	-0.026563532169027047	0.0037425377273696894	-1.480526382280186	25.88037951951398	-2.7414189772952504
1283	0.1808123249464921	0.15611983900036777	0.04127363091309897	-0.00904502501653719	-0.021761485186629057	0.0008650799019233882	-1.233337884580707	29.383081722111	1.5543981782909158
1284	0.1804001816980798	0.04452969760277062	0.043617712220743385	-0.008363308340201684	-0.00968340860117981	0.0013533833264264014	-2.3806969885325224	10.50887961068245	1.8076741070191207
1285	0.16982314808507554	0.07137420881183493	0.009678266352350237	-0.010237283381600126	-0.014233883601250179	-0.003655867329388775	-1.4813777957754346	10.494410578722858	4.172425826793693
1286	0.19879965250622375	0.20667925843215518	0.03112671863366548	-0.004066256635725967	-0.021886525359345693	-0.00013100320925267094	-5.376363276736775	31.269401967226827	-2.5223769003344994
1287	0.1695392598945687	0.23689390878019762	0.03346774321011863	-0.006498926008680324	-0.012674687629597881	-0.0025086113130967304	-4.156922513766049	46.55273868319189	1.8633150327749892
1288	0.1537715553946854	0.21676853643870092	0.05310242289470858	-0.009959830006627337	-0.031708466735551	0.0012277207086105867	-3.6848139151292507	44.2458660525308	-0.8985336688573011
1289	0.1619598294936851	0.06588700141447412	0.01617635094368897	-0.0080648950593475	-0.012736622240801257	0.00017957525164490426	-2.303584819078083	25.554815899978493	3.0093225001994157
1290	0.19987615217531352	0.09527149566597945	0.044905524048896375	-0.008423558571453563	-0.0008854216768819957	-0.0013601713914491505	-2.375340433962462	20.563356901666943	-0.6019946081469675
1291	0.13249820041074695	0.08903769210347737	0.055079531943055704	-0.00899230360479033	-0.027057889333064668	0.0004572520041301112	-5.713574028989571	25.224429332007713	0.7017706499658944
1292	0.13483335824099174	0.06266930455543024	0.07141633919141555	-0.007576348674603696	-0.010216349185101083	0.0008906937024498855	-6.550357135005972	26.632598784613073	3.248435285540242
1293	0.1591533587753894	0.15368883506382602	0.0789075340739262	-0.000773865516551211	-0.026482232477581764	0.0010208786655002424	-4.391175348649536	37.03568412211595	4.476393175928381
1294	0.16481569715546585	0.11340079939263095	0.05237461972044789	-0.0011673102427560388	-0.03354864691400242	2.8313286598409364e-05	-0.7838450520490106	18.52094044364925	0.7647554036279186
1295	0.17795199193045524	0.08256958075245877	0.09544891040518627	0.005185573006294668	-0.03090130847566072	-0.0004119874343725121	-2.2208410635896456	24.35971184759462	5.362314004835119
1296	0.18778051672092555	0.13697711824160066	0.07747631481361919	0.002880751480477723	-0.021758435189557734	-0.0024794367485532188	-3.3579613404330946	25.034040114032493	3.662278653678062
1297	0.16453619006298983	0.1551146398823129	0.05822705425731933	0.005310559200053934	-0.010067284690756908	-0.0033257468836809835	-1.079463862014538	24.515688391614447	-3.1131799517907814
1298	0.18909933077927743	0.1300796279495448	0.06625536406285051	0.0029323420297653496	-0.02046660137689895	-0.0023769496677905465	-4.380070532646795	22.61921655333222	3.01670181976824
1299	0.14526046775445198	0.12397190822856355	0.05022198223040871	0.0071124160709714924	-0.0029462199557044235	-0.0009668304371676695	-3.4713893063900922	17.723506921346257	1.1686187437450364
1300	0.1656365182535639	0.09831250531679278	0.008931630159203459	0.005644820569483238	-0.0014364927907819479	-0.0018400854152824777	-4.820239832300455	6.816414055582362	4.396833718881382
1301	0.16645276153301755	0.12242471649765643	0.04391001908291205	3.2312576329217e-05	-0.011629212413152522	-0.00348458579683523	-4.061410543351804	30.45559990848136	1.5680775847234532
1302	0.1661728489139579	0.10400745266323015	0.0756428069391385	-0.006061863930339074	-0.008725487053607223	-0.001092683425298869	-2.7867185332111393	19.3748364131931	2.2674890316932235
1303	0.1873797338451118	0.2035490841096808	0.05233738134886931	-0.002676692649207595	-0.026194944414387942	0.001224615278344746	-2.857255588660683	26.903915029249145	2.2862959979639013
1304	0.12728102344076536	0.14566164463975903	0.05370738957125559	-0.007787247125046486	-0.02446428531665127	0.0006735040637591692	-3.907633103248558	32.12268134187914	4.095053395319588
1305	0.18439526431125342	0.057932240324246584	0.08749881940657044	-0.003689707351060521	-0.014295284644475714	-1.3482303762247009e-05	-4.251803674156	21.624695281900767	-0.2180646707434842
1306	0.18533121824540233	0.10515991421988091	0.06344253991570406	-0.0028779743680317103	-0.025804702392236492	-0.0004840520765268194	-5.829710218256219	11.735710473497893	6.780294449179644
1307	0.1529907068601975	0.1652468980566673	0.05461835609854328	-0.005556136285789468	-0.01969873829784424	0.002895278071183109	-2.3949477009961453	25.81806215116164	2.0604812880616294
1308	0.16063310041234294	0.24526273159173612	0.06337102369566705	-0.005087876570242377	-0.03411218671636224	0.00431568146841574	-5.556948342689585	33.0389975711845	-1.0283807222936998
1309	0.11662853557210792	0.22617756844736048	0.05562920703054941	-0.0032067801113739944	-0.017965763287394975	0.0016264848435219457	-4.700819779853575	26.750371096309504	2.0864395790174233
1310	0.15019769150924403	0.27798543826785405	0.07371477885354107	-0.0072849709562872655	-0.005475403129539175	0.0039302938336773785	-6.085218863558563	12.079714905770015	0.5881616723568872
1311	0.14277005654287897	0.13007761083818042	0.026032223794662152	-0.00837335881247707	-0.00256401548174974	0.004811037571184042	-3.755609190885948	24.95309462788305	1.7869350156051547
1312	0.21016987810045368	0.20191644511259926	0.06180428672223436	-0.007390108014894101	-0.04442413411327492	0.0006344729773528472	-1.469873213014241	44.4674483564747	3.784733246705716
1313	0.1817283428073758	0.1679203376089027	0.037958805758127	-8.367874570164562e-05	-0.025040333667989287	-1.4556230903229467e-05	-3.7683050347718043	40.86053775280295	2.4610820376613707
1314	0.17438617969732537	0.20313039035023428	0.0032571584885918124	-0.0043057276714959175	-0.012621818375666406	-0.0027124894467778324	-5.480348355266925	28.660705650410954	-1.4124767916757357
1315	0.1751034554271631	0.14967091612102262	0.013785124943674402	0.0029134340460729305	-0.02510255392294283	-0.0012083423313050178	-4.062504109169841	20.34917588853538	4.336971764888644
1316	0.11942863607668158	0.05999505337686954	0.05975223536283457	0.0031196635423153857	-0.013446390425486843	-0.0003506209347858373	-5.905163142198907	16.156520803721904	0.10642755604729509
1317	0.1444452132536436	0.08520212295722349	0.04005667630319554	0.0030392309926857556	-0.02353938954656408	0.00029973008943655496	-3.69085259130973	29.75972779223935	5.0414240322409345
1318	0.17463954899710601	0.050775161103880105	0.05582221346379371	0.0026233447941471826	-0.013748760712824014	0.0032316285597751267	-3.9270722285811526	21.60397198237111	2.9010687954601577
1319	0.1807004875820345	0.1398552688379586	0.05672196793451079	-0.0011778821844341354	-0.007785560692745034	-0.00344237703967143	-2.661445321994393	29.022523587978146	0.38418155573323887
1320	0.14948369407179418	0.07125498740586196	0.043481116457702015	0.0017994982292699928	-0.02389087362290744	0.0010726121846388087	-1.1447449449534524	22.717604141223262	3.2695615449201307
1321	0.1431974794979366	0.042209038638980095	0.08794622862675047	-0.003036506169626737	-0.009392390616209646	-0.0032999342525335366	-4.716260773849846	28.04481472392956	3.901984443665544
1322	0.13897245489354024	0.11028078616844271	0.05795276192825651	-0.0044169037662061435	-0.024174232766826686	-0.004402680520401954	-3.1360852842044147	33.544220617683436	1.4684824329374873
1323	0.15834234657430987	0.22429397415080207	0.07925648008869547	-0.004721908029654094	-0.04295494015190649	-0.002609980685280904	-1.0021243742503465	40.25127965099748	3.228465150574728
1324	0.1633574963815455	0.29592570248383965	0.07596272319330771	-0.003416598429198382	-0.008680655699225522	0.0025241159974996987	-4.140153302605743	8.699467035696586	0.4045709876004673
1325	0.1495140658697588	0.07852022367567116	0.08005573061499238	0.0001137310359824663	-0.02297612475087462	0.0012132041690608693	-4.6254459641185015	19.26880995738107	2.531333745603103
1326	0.1661909558306942	0.09072991654675587	0.07612965429729675	0.0028844198279913778	-0.00985205494112133	-0.0015103001409122888	-5.424463078432118	34.07193531093712	5.434902487352017
1327	0.1534033946490248	-0.03094411960963707	0.06501386127137823	0.0012607895207222943	-0.006191139873273832	0.001989779708353605	-4.089665810145498	21.374665434374183	1.4973325053640307
1328	0.16984155871950934	0.28019878293329076	0.06722930886303617	0.0025393107049609116	-0.021225469380265215	0.0015187467947400145	-6.1055292275674535	16.12546847653663	2.743393000551882
1329	0.17666684683274625	0.08825209364964853	0.05549934789035236	-0.0010229521851813886	-0.012768828032880989	0.0017855131526204255	-4.728882813817584	31.181371071003543	-1.1312563770531827
1330	0.17542224063422904	0.08021436556467718	0.04464644783554292	0.0015976626050704184	-0.022827806735210215	-0.0006512262110174107	-4.3425253211929515	33.597697203018186	2.1316317709832733
1331	0.19323625722770169	0.08683992133729516	0.0528747814669094	0.008682190119762788	-0.030756526426360488	-0.00023259901347962974	-3.4505196902152826	24.207074635102746	-1.3289965765842167
1332	0.09845692563539638	0.1300698480584554	0.05929590577923982	-0.0016082967921051917	-0.03177718434857759	0.000671632900854062	-1.9759082964699572	26.95116566808092	3.622111076070596
1333	0.18592706478082482	0.17783282059181965	0.046783113024854495	0.0008870847534282935	-0.03966780103601503	0.002002449433605308	-4.755008982965593	17.487366389840712	4.353388578092668
1334	0.21986381873263097	0.05713445377236577	0.024169524809587842	0.005021416086264391	-0.022111359864828317	0.0030953211400237715	-3.250440350360106	19.75486737271882	7.1632613703251495
1335	0.18177690408906408	0.15255717251625184	0.06000559106727786	-0.0018049538334703086	-0.012624976222596767	0.0023694410692660494	-3.9910628620868343	22.27522634190655	-0.6068965957788633
1336	0.1593563655862202	0.02320440836629642	0.04925463293699712	-0.005143402856000223	-0.020721273338378896	0.002790734289057729	-1.9857547111403733	26.4515998027127	-0.25520905921973824
1337	0.1821000120663842	0.20316996731463813	0.05802482202129455	-0.004923365945233573	-0.027366585782920463	0.0013120121551685464	-2.6420343199227574	29.9302610019459	3.829037191154815
1338	0.1526086571328319	0.15784842236623356	0.03350115215447094	-0.0021880064434373777	-0.0435914058128439	0.0007289388085622562	-3.3145926132542907	21.738170814879506	0.9545158794765558
1339	0.11067274322293771	0.057663236892357264	0.0299448212268834	-0.00407685751838694	-0.037743998922853086	-0.0017814142857867448	-6.24285405803841	12.527522810645852	2.346194741790078
1340	0.15655510210029855	0.17987558518622898	0.05066814512523966	-0.003265024805992791	-0.009649023632246517	-0.0029739463529779996	-3.3275607229559876	16.704826418222275	2.855611971625151
1341	0.17398319799389625	0.11771281998609731	0.03957651301918711	-0.002442618497649777	-0.014312685998951132	-0.0037593320528618024	-5.64319461274169	36.75151125170668	4.312216203129065
1342	0.15612900668961388	0.11701964854722961	0.031692024740732204	-0.003524191615443555	-0.006304848343167608	-0.0032160226462672236	-2.8599133806095045	46.645652626416194	5.584978380668517
1343	0.1613080622266082	0.07400196325076487	0.02822930536845232	-0.003993120800186882	-0.015582179280647587	-0.0044725128940496725	-5.836884041159458	10.573053001258696	-1.0112979471905312
1344	0.1785016130322716	0.17214252885567727	0.009186923291972973	-0.0036112272292566873	-0.033703074312425585	-0.0045450997303068865	-4.728294542576732	34.08228069055405	3.0655422051478847
1345	0.19436845674687234	0.09661539000526778	0.03390428499762721	0.0008038724127907503	-0.01708594421982078	-0.004785056118203511	-5.102169269080081	15.747569032867753	0.1808032485115193
1346	0.1866532804498137	0.22106089569584475	0.09729713504411946	0.001585109371630151	-0.015521449291254683	-0.005899857550289315	-1.3959119236149178	14.899203785420404	-2.68765757758606
1347	0.17597615781295833	0.22720985419074924	0.008603694018326204	3.322520414187355e-05	-0.008886497078147223	-0.003927917723269162	-4.723922529334944	21.97281944883636	0.8084437207878854
1348	0.1723256293855886	0.1727939217506074	0.06687535380407958	-2.8507520633883163e-05	-0.025439944386938765	-0.0056694533282096865	-3.9339706737851876	11.658717850130811	2.763996051604134
1349	0.1934954936941681	0.07494555452625534	0.027481959388513007	0.00013531495552501093	-0.004593279134427079	-0.005874850061974492	-6.685795037213421	18.962550694012855	2.486776781973118
1350	0.16791851388916448	0.04867439786783544	0.0616544144129821	-0.0011342269045027495	-0.005782423615380174	-0.004386687727861656	-3.6588785381970403	21.008040827345898	4.381051272912164
1351	0.17276107312437963	0.11141491690849555	0.11232571502806082	0.0004915363919632145	0.004597705651759867	-0.005744316143678957	-5.449117907061884	27.891133704034313	2.8807081537207138
1352	0.17414625664564318	0.16280151776689727	0.05944829332571984	0.002558872292497777	-0.027343539927862665	0.0017152965476429005	-5.776245027684897	9.024153794553115	0.7956953134135919
1353	0.18885817830820534	0.16416004299660786	0.09008689853799039	0.009744105758383949	-0.009023929837221768	0.001568322873537652	-4.416068759377121	12.309046449363544	0.5566699339896286
1354	0.21592080527331067	0.17492614757539932	0.0677914262914186	0.0047757605710447406	-0.015283669638562567	0.003972906677938443	-3.4794112737773966	45.07582846833717	1.1237499042065011
1355	0.23282631213526814	0.1412051835463478	0.04804072594216465	0.011767728426256011	0.00021558014480708293	0.005120833344269517	-1.6392759672166786	41.82735113445979	0.5236640288253186
1356	0.1774268083496865	-0.004615852336592119	0.040678894741471905	0.00872913385756631	-0.021411760711196024	0.003983931997665484	-6.3775619719752195	19.24068331857586	1.6366200587266861
1357	0.17400597903478496	0.06999904164308651	0.0806081787735285	0.008622320279564945	0.005355577605562076	0.0037570535238096803	-3.847072033112432	39.48805879413583	3.0457369783960995
1358	0.2139034349128895	-0.04187425369813491	0.056587252089994884	0.002647710853535011	-0.024878176665550155	-0.0007099008801690664	-3.963461402468252	20.799505006900954	1.8256633883651328
1359	0.12838470754395598	0.05723670259381687	0.07621723246644087	0.0030747377428664378	-0.035776871609084514	0.0027909579489568247	-3.638938515096154	14.074847733596384	0.4580795568645431
1360	0.15669507683827877	0.11534317062688082	0.09257195399773778	0.0008128843616361401	-0.013834699279781414	0.0037317557168219584	-3.5697088885867103	27.454217777976975	2.0064906941678435
1361	0.182003758345883	0.16337651015162666	0.03720275102896781	0.0012163874997639884	-0.007433582842653143	0.005017533196008831	-4.064743199164852	7.795361207386791	-1.5895173998884786
1362	0.14729046081454733	0.2424509475675478	0.06124788526256607	0.0014571354688059143	0.0012390601227261506	0.006738244047909712	-5.67138679164347	20.85743968882885	2.274467919109793
1363	0.15308083857001722	0.1682811025431568	0.04566655998392466	0.0022238607801532183	-0.013127503169577599	0.00664010923955553	-2.597667056029485	6.769454425183622	0.2806411939793227
1364	0.15600810153692762	0.17059039134639759	0.06746257822119306	0.0007959312468524965	-0.024704555300477063	0.005710808486847831	-1.0649603538321208	26.666195536693902	3.0178441728162086
1365	0.22081594423477055	0.09368389239436	0.03925761299883102	-0.0007180068365766481	-0.04434816310850967	0.0011718223978906882	-6.799726530539885	17.872000137614325	4.482829238644726
1366	0.24641016093047075	0.1599844498634969	0.024344771805354957	-0.00039479616899336546	-0.04554690801619475	0.0006721179003958795	-2.534003165243201	36.57280280429465	-0.9054868465257159
1367	0.23095628224719988	0.22208416251419244	0.03834281278810319	0.00705884484267735	-0.03775618430097534	-0.004008061498171871	-6.036007216899873	33.782776475303905	2.205637486387522
1368	0.2216120084314798	0.12793079642701818	0.04336874169227357	0.006357410782338323	-0.030264566107355798	-0.003508519801876108	-4.522384317305916	19.325399148706044	3.4403720323674984
1369	0.2216164422178099	0.13242662898347704	0.044753851660032505	0.007776156822097809	-0.042112524812391985	-0.007049760526870274	-3.6706732899895274	32.61565504111384	1.985109866282952
1370	0.19056996703579604	0.1176589549674309	0.041380736496848876	0.008233522964193553	-0.029910865671450404	-0.010716180672524687	-3.09282330632182	10.417691211373572	4.868906740102112
1371	0.15987769879836522	0.1772784965274789	0.01977682231744509	0.009558117949147262	-0.009239834765036727	-0.011075504929933245	-5.097570162485868	15.901684006796403	2.468428733292727
1372	0.1920328703937401	0.16784791044879155	0.020607299334539288	0.010145505398068197	-0.013491859041866859	-0.007852014033912088	-3.56927046483369	28.502440790975527	-0.03390380210480516
1373	0.15476839768170297	0.20795510615737883	0.05040662295165485	0.010914138446443702	-0.00574875763401282	-0.0028976747691342184	-5.676290663264575	24.565809258633696	5.22469742470785
1374	0.18374052543736172	0.14459072750280294	0.025049493883545815	0.00942569339043588	-0.010973553923813818	-0.0014158292063000367	-5.7198090363352705	33.39352481329243	2.261468178878948
1375	0.1839055799151947	0.14254318041044978	0.019034998211529517	0.010524725190220366	-0.010851427928981257	0.00024206196778851123	-6.599971910175797	28.694530020672197	2.874394042528194
1376	0.13813005668550915	0.16721810919634986	0.03827320646790788	0.005893877353806445	-0.019927643523746937	-0.002435791948911775	-3.740369525490836	13.03837108828667	4.508963163776785
1377	0.1483695344907212	0.16554808098604096	0.02121495935498765	0.007001358484787929	-0.012705209151259934	-0.006561788323711219	-1.0460640254828002	21.066033815347435	2.6888269252710804
1378	0.17874195467260345	0.17274367566614346	0.018157713760951547	0.005121012053834569	-0.016117230805695458	-0.0038251451825838923	-3.8353735952175665	32.05673036775768	1.4037684095367358
1379	0.18028928938835123	0.11149486935856731	0.039728891517799195	0.004651798189950329	-0.01450123273375344	-0.006197482240415625	-2.8940573925519018	7.008753737710996	3.834588495188209
1380	0.18820073378449542	0.08958968984660579	0.04008830443708776	0.005260132255237762	-0.015742637886985118	-0.004536906251334188	-7.2207183725652175	39.129824696146535	2.4942054657664645
1381	0.12672557874504578	0.13355476078384565	0.06336442331218485	0.005328154717500483	-0.006745696427842122	-0.009640214924064203	-2.3678271493555445	22.677407675607878	1.8975359729658376
1382	0.14349234784148265	0.2177081413486891	0.05898695705178944	0.004018326782172671	0.0031818224234808016	-0.009933161310222682	-2.6977520598891607	29.218916680213017	3.0304574840877345
1383	0.22511341813108218	0.042357370694060356	0.0636383873424946	0.0045500062442058575	0.016093757194190657	-0.009143088946111958	-4.669532805255561	30.87744649884645	0.7550021195597797
1384	0.1723322933166084	0.18431741955352265	0.021607443277488616	0.0013789230175325006	-0.016448101846570348	-0.0036649999729773115	-4.480990110048489	15.428238466007697	3.754125834684232
1385	0.17722781447722485	0.13131718553503888	0.03546702763950145	0.0008465778980916619	-0.019892426000545756	-0.006712795855332946	-2.103967883810991	26.09794420973392	1.8218881083272593
1386	0.19094912435145042	0.20508572131334013	0.056940116188172823	-0.00029361447129910964	-0.024674048265700514	-0.005973713230119339	-2.883557157047698	22.588372668578124	1.9760015960485071
1387	0.15394329135319182	0.08584375422251256	0.0618951497538511	-0.0004450207200209452	-0.0022524058108624057	-0.0008848873249689884	-3.528885093292884	6.979903031006807	4.187988997910248
1388	0.13670483823398102	0.1125591730284288	0.06935622950520375	-0.00628820396974291	-0.0156636880271365	-0.0022680981586436096	-3.888790968895861	10.91698209346714	-1.173572565926767
1389	0.1544953567517791	0.21416865561451057	0.01541317035146126	-0.0057624498179652105	-0.0087504751250878	-0.0011810648207551196	-6.326580800226661	20.534548918036204	3.0217225600504976
1390	0.17075779538020158	0.06408640485990398	0.011661986211933806	-0.003254254517788933	-0.015161678820200418	0.0018683518835701774	-5.477313175977318	21.839511106435538	-2.444101882688355
1391	0.17498911389435864	0.10925770504390467	0.015023716901744259	-0.002626941329461739	-0.0141950793091519	0.0020765194173444665	-3.6842528775712715	11.156036982852461	1.956639946586373
1392	0.1891556473605328	0.1609699463469114	0.030177107600403992	-0.00019504731462477855	-0.03462981364934317	0.009350329305118737	-3.402297513053951	21.961771928032174	3.7407035890757325
1393	0.17420147201685432	0.2510557647378631	0.06756191754877063	-0.0043261742972197465	-0.027713538628463978	0.003471745039081344	-2.539076406523278	25.532897455348202	2.2726867184165305
1394	0.1847646750950626	0.118932755010354	-0.0070945219044340965	-0.007839615533588147	-0.02286411906187695	0.004826391753480319	-3.107907559323169	18.020773846848787	5.1106360046288275
1395	0.1876351478627643	0.16898861480501776	0.0316980083966244	-0.005649377418309492	-0.0226392063336629	0.0001660872990378445	-5.926657325041683	20.906736827313875	0.23590265506305835
1396	0.15179441596570947	0.1763640195296568	0.016676138061063314	-0.001169371032723517	-0.0037030596900006728	0.0025112944924400252	-1.4730883730730187	15.58019832595003	-1.0385580085251191
1397	0.14656568572687617	0.14802579822961678	0.03818524354183721	-0.0029937852743990023	-0.013745482746451184	-0.0033534464149500005	-4.0734082008863925	10.676160412805418	0.1443106565244697
1398	0.13236755783222479	0.07084579471290584	0.03673751992555932	-0.0024361409526285427	-0.017529533978378035	0.0025697800611684286	-5.509283801467548	33.26188276423392	3.1593841697765637
1399	0.17708576287825958	0.11466854002784432	0.02114442696147854	-0.0022556185747909527	-0.01730836678619592	0.00013833255986864967	-5.753532787809662	19.35283958906426	2.1767337781678195
1400	0.1586068581030652	0.14872450130838558	0.025586666171896096	-0.0059560392108766284	-0.009783155312477497	-0.00329227400806945	-2.0222889004731615	20.009562338444766	2.330841611062788
1401	0.16328879760739665	0.0799229695275362	0.03520648783693312	-0.00810749925104068	-0.01035544842575507	-0.003195598442466536	-3.711296773884717	10.201793554195731	2.0399290648783825
1402	0.14795881114282347	0.0697064073553025	0.05878977434905231	-0.0019442243069059065	-0.023404863166380904	-0.0030971515260674477	-3.24457706137696	31.70055729118169	0.9878413835184015
1403	0.16071564667499577	0.06248314045633481	0.02468479400713789	-0.002715650790256907	-0.027456401804991315	-0.002259627256660489	-3.4609856734439086	49.32871490404396	-2.9991897391309923
1404	0.15229630538992464	0.12059886978833227	0.03252394873593092	-0.0014713855388835914	-0.02410559925395726	-0.0016353766886537115	-3.1151842633661126	28.58975003457231	0.6254134670248059
1405	0.1339194485967271	0.18864532539980006	0.05515259188970745	-0.000615325536202107	-0.0036808772510725264	0.00027715786090427635	-6.001994958476089	14.517438091057839	-0.4441172094612222
1406	0.18980256208820426	0.09403605551432295	0.0706716231829258	0.002163539043121258	-0.0021454467810662625	3.417565509724436e-05	-4.838759884972935	19.82652653448197	1.6626714319917726
1407	0.19479644463077386	0.1145871135224906	0.04398521355933142	0.0071171341568129825	-0.009005517740515018	-0.0024579157435733194	-3.123713175282442	16.648363321688677	4.759151037082622
1408	0.1993900444549665	0.11835729131395792	0.0035544396516867457	0.0019503987416478793	-0.0006887942495837178	-0.001569499524532694	-3.353768395312275	26.55642793786349	-0.8036357056921918
1409	0.168396374233522	0.17414684200932576	0.019412254168924226	-0.0011813121703281816	0.00602450294438223	-0.000978598992979917	-5.523437698086135	22.39208463643767	0.3597542273083177
1410	0.20185036728279593	0.07630904804182634	0.03874181216038151	-0.0012997281170325568	-0.030356662006175487	-0.0009236283267969855	-3.961354604088688	29.656257230479827	0.7865558635937405
1411	0.16006466827299032	0.29689784764630894	0.028866931743182153	-0.005151337481364515	-0.029851486830545722	-0.00454360956254848	-4.567787461018416	18.731711817644097	0.9887287988346056
1412	0.12235071612340406	0.2515847624159887	0.049920598784613926	-0.008938466707635071	-0.020869595790758474	-0.0024246790603159904	-0.3809707458487322	45.38057593729306	5.390283739265589
1413	0.11984507307822614	0.12684547682351555	0.05819861801212049	-0.008319560936599024	-0.012658310622475442	0.0007451481255631922	-4.98477527696831	13.997030580231396	4.780604678130391
1414	0.13355705687129404	-0.04690589296496067	0.07102144136287289	-0.009525074535133553	-0.009186459940714826	-0.00027469834596141173	-2.9198463222232913	22.201351797801685	1.6556700169220169
1415	0.14958891440603175	0.1854711542330192	0.06262521421479425	-0.0032886922667219503	-0.006202291674637235	0.00020477235839037574	-4.872587244805895	21.898141093623288	1.9037068350328668
1416	0.11736029112456761	0.21082924394389968	0.05584210177371086	-0.006484460587245847	-0.0296948578831229	-0.0017878466803749639	-4.971653829327448	13.734748130667171	1.5302686254486941
1417	0.07618531019014775	0.1835406857600557	0.026052372432577638	-0.0038092379534288338	-0.011075423549040772	0.0013334495516068763	-9.846067803746747	30.989652259105597	3.1125296593462974
1418	0.1753098071644491	0.2368988612595238	0.05555572186829598	-0.0032082751154980413	-0.009621240482943164	-0.0007634538692332957	-7.456222269734581	8.012805109351332	0.29069971901632474
1419	0.1705931528852054	0.19713799572046778	0.07532766477135093	-0.00010630106865783793	0.0006407356136562802	-0.0004707350270860176	-6.451357535731494	16.5072238675128	2.129330077302203
1420	0.16502469992069718	0.13396557406940224	0.05094069085734321	-0.0012797140189411142	-0.03215335047420419	-0.0023880009492602944	-4.461988556112348	60.40049607656908	1.5066717316046
1421	0.24593593543709624	0.2153921049161084	0.020017182390851845	-0.003851139245295278	0.004719711160113084	-0.004467395279879115	-3.9956496690383423	24.68432917631692	1.1601728205546606
1422	0.14596179294936235	0.2404524321591579	0.046900923838872816	-0.005502595883790099	0.009653486427963914	-0.0014439599369364636	-4.031293100667639	41.66793062910569	1.9856805406892444
1423	0.1991859193803005	0.10330457460541403	0.053333620040753205	0.003256708838881293	-0.017102046128797253	-0.0018286666265697193	-2.9281296253945146	11.79442024134123	4.680076365951761
1424	0.17574102608947126	0.11965709874729322	0.0618938752676734	-0.0018699687631581901	-0.014071505544039204	-0.0036046974203216564	-4.185554371776771	28.692624939801405	-1.7374335423836813
1425	0.13143335996352482	0.11171037492404227	0.04968290029774878	-0.0015205549227806324	0.008980501533424303	0.0005662417658794877	-3.6846293173235094	29.452341741016422	0.08530421101396067
1426	0.16965582600308726	0.2838658702986472	0.07413588566209238	-0.0048120592302470615	-0.02803768538409189	0.000536171468081323	-8.490905729343343	30.69353792103819	0.852285463568071
1427	0.16840797861849272	0.21949412003096597	0.07017057820790257	-0.0042217504958533105	-0.014018029423590752	-0.0003121356946458901	-1.793549717149488	6.618795782531762	1.4965790314704552
1428	0.21706788997297546	0.10894312205678983	0.06310531003839949	-0.0028486027198725335	-0.02563091372934151	-0.00224245337502299	-1.0958880531826962	43.58671890925619	0.34095378318672703
1429	0.21434383012714525	0.09700267865672889	0.07572825104909015	-0.0034555415729238914	-0.02747759818321109	-0.0007786995740131201	-6.288426089956937	21.56375313268097	2.309786854590344
1430	0.20340362525092837	0.1925690953456629	0.06634178173433164	-0.0008804762645326914	-0.007378896170744463	0.0012419685224145055	-6.567594586174736	20.580558117124838	3.466500067701391
1431	0.2302885650004848	0.20077517156013702	0.06896971828444093	-0.006820485266867119	0.004870176432865917	0.0004435907300464533	-4.737947224069951	34.16547165462635	5.763842648570301
1432	0.20156222300991664	0.13089545641076653	0.0545416929446076	-0.0033064948483189274	0.011683527922395152	0.00015871972402519124	-5.013370783686232	23.630436082525407	2.4823433268284254
1433	0.14468642824115005	0.10265969489466961	0.053601526453202666	-0.004622647875983491	-0.006051375209536204	0.0007780583976952476	-6.46558921665674	40.833731775982166	3.4748440494243096
1434	0.20396862581576636	0.16471023451236794	0.04773857006719947	-0.004591250770714065	-0.03997482739415277	0.001315129242668004	-6.2110800039223495	20.681993916132544	3.6518117100048864
1435	0.14371178969426923	0.14783178201061217	0.037953726882172176	-0.0057158416331082006	-0.022603789477681702	0.001470072852772556	-4.0951313583235285	30.749478281245946	2.752810862438571
1436	0.13327835881068625	0.18799516172921577	0.06101165086549357	-0.0012890932878349983	-0.012318836514739188	0.0011616643258537582	-5.076177230826665	22.165611275613482	2.062110350250118
1437	0.17141800646647085	0.21358384509085193	0.03242403794883596	0.0013220941199248314	-0.008732057872987555	0.002086623956788039	-1.977232642914906	35.43046417854005	7.673298852994791
1438	0.15227637164546476	0.16053181583532242	0.023520383654410813	0.00693093994804218	-0.009715529104187	0.004479467157485001	-3.646735867341468	26.021575115869567	3.1955649120004606
1439	0.19687085755353315	0.19068601027700904	0.07030417842185224	-0.00019624949018634953	-0.008327674936545652	0.004600026003487552	-3.0832223681310347	10.89752755103094	-0.6197387592487453
1440	0.17695810415371693	0.16114716409630844	0.0394927043163306	-0.0019080482176074625	-0.017660454686759294	0.005275808531355434	0.6210206884791772	31.782820488047392	3.478228563569864
1441	0.19039474678861892	0.10843726898544241	0.012376895704534305	0.0012517019378399585	-0.02554434722683641	0.00475267449844751	-5.402160362674216	10.247304971042315	3.9731306000446582
1442	0.20569491979116988	0.19764907717040353	0.07898947320408946	-6.0864097637899385e-05	-0.01476264567103662	0.005539723213244639	-4.434424034795457	21.43786099122794	6.565230600816245
1443	0.16145318652599572	0.1144151857493865	0.05909500831554559	-0.0019244430653001959	-0.01611791065426703	0.006247903139356198	-2.4546964398255695	40.00946548208826	0.8779181120396051
1444	0.17909487066367152	0.08148549968601103	0.0957713367787251	-0.0018505722837467836	-0.023481836365839143	0.008033559988634666	-1.7806773551993578	29.024254358302592	4.011348097879149
1445	0.14950791810955436	0.0650712859900558	0.08415280891446097	-0.0020513547233491796	-0.014812760228428078	0.00781483172021026	-3.9698945873638425	25.795298834220716	3.175855960451455
1446	0.18942536807244417	0.17997364820156284	0.07260674639330791	-0.004898259153900032	-0.013183354557374611	0.006905048570276332	-4.815024997472283	16.999628521719444	2.0782699871878516
1447	0.2560992567478578	0.11244967911445004	0.07143096498865055	-0.005280359141126678	-0.036681935927009954	0.008143027749502823	-2.853891690362343	40.05051500693287	0.5814877728337303
1448	0.1848359144729922	0.06368947399376841	0.047494277539765435	-0.0026527617829376236	-0.00825629514698131	0.0083240085181793	-2.392023269479666	25.119975642068844	7.672724871459353
1449	0.21033947923119095	0.05789593218367448	0.05310882976355285	-0.006901329826484784	-0.016615714092855165	0.007210509257606995	-5.741135393490391	20.977293410528564	2.83378864216257
1450	0.18007970445649077	0.11029239359368725	0.03349867399566645	-0.004499571741177066	-0.0033236654315248575	0.006611464163800368	-5.967277643601056	18.789307041190074	1.7751266767067628
1451	0.15856414664987073	0.26441322403876066	0.06668783465690374	-0.0024484444312390112	-0.027889996534745238	0.004126604329843143	-3.838398151898579	10.366679837830674	4.5373246195713675
1452	0.1612906962562804	0.09587890832990015	0.08257583400651544	-0.002771031405489996	-0.02594672506665427	0.004312207755455563	-6.401813862925163	17.639620603297956	5.827814338448777
1453	0.17442941768001516	0.12781781652244492	0.07916916158599745	-0.003837238547763556	-0.011955018346032405	0.0032712077505601274	-3.3282204047567188	26.947614166332734	5.149102383531164
1454	0.22019943428768626	0.12455845923420299	0.07776491007502229	0.003784665488175283	-0.013094407644829172	0.0020631446815316114	-2.4300280213884604	14.40027124925304	3.54152550027966
1455	0.1304308018038933	0.2501236613140202	0.07181504421048664	0.0030228238813218146	-0.02040820139489257	0.002487766073288255	-3.7518949825476	18.411716283562704	1.6795678925105746
1456	0.14367667256566508	0.14031588948361082	0.048361363449788246	-0.0015363722109300992	-0.015286992837361183	0.002758990740686163	-4.806277792323691	21.35148122606314	3.3286037003540643
1457	0.1078168304492171	0.1563888180499332	0.0758163854578731	-0.0011381676479509753	-0.02813374687672854	0.002845384710778103	-5.056396554880217	14.552145725533002	2.3592711366550767
1458	0.1315692174906708	0.1596229108109733	0.06393824335833312	-0.002830863028627265	-0.018987870100431563	0.0021528022093637383	-2.763527283024255	15.581203988003764	5.508522842350921
1459	0.1687364504809481	0.1974315719878006	0.08370171267253276	-0.003675855080231297	-0.030430928839014645	0.003165165474352397	-8.615076378120254	30.24829649214573	4.911393975871361
1460	0.1294436975840077	0.15989018248467382	0.05705986514601226	-0.002196338020671855	-0.018265048313612312	0.0022254418353941114	-2.537457940126027	39.71215423979164	1.8141393535667925
1461	0.12672506083180343	0.20125449912104676	0.03116629464016136	-0.0018729452644295987	-0.004345078326946739	0.0017532016085679647	-2.3009708899501	17.11326567435371	1.7600384309798511
1462	0.11584680972200771	0.09086751511418292	0.02910186607060368	-0.004142051240827342	-0.0224482118193773	0.0037811698005943088	-3.9335087447320363	31.32840897518562	-0.26934929392290025
1463	0.13115654033171623	0.12859467257106008	0.020043363692027076	-0.00276509700191501	-0.025212606825064553	0.004380554771558438	-2.8683385747424723	27.36979754784421	1.8703781478820767
1464	0.19387320315213266	0.08889105074514501	0.037211537883817605	-0.0031437836013731716	-0.010444519356673293	0.0018663860887001488	-4.738403729045168	26.564445137614747	1.6435110196294356
1465	0.16149357625217536	0.10332165075066392	0.029621802960892153	-0.0006715265319216755	-0.02811906187136804	-0.002284831654497453	-1.746639334489031	39.02588305074434	4.084303606255961
1466	0.15139914772783925	0.14911771106625923	0.05697615933754396	-0.00370386921111551	-0.028431071513851873	-0.0025583431662834213	-4.166785252527916	25.72618510030234	0.8992441906638408
1467	0.1373273817933755	0.1455044925630969	0.048068069171670814	0.0005117446588891856	-0.0180446845674993	-0.0023397315403890246	-3.044950444301702	35.751535637242604	1.3451928990502313
1468	0.14608700238549374	0.16696456513905503	0.01445111573444003	0.006243222547411826	-0.026249034947273577	-0.0021492330392069575	-5.242562254661148	5.039217863277427	3.824680847200011
1469	0.1744327561621588	0.1252116715949272	0.021114084851168394	0.004902832981744466	-0.02676963163278729	-0.0022920343413519724	-4.747008187224828	29.335389292078837	3.8522341092405745
1470	0.1484807274482133	0.12500790560516872	0.05151156096876155	-0.00824967068683538	-0.005762191612657664	-0.001515007007323196	-3.6290697598434334	33.21434139624946	0.9966135760645128
1471	0.1563442975614746	0.08280804951570725	0.03655128431328908	-0.001247314307590748	-0.00890455602409102	-0.001996666256527851	-3.5237345535990987	34.032654802298666	3.728094209479125
1472	0.1733549470943319	0.12075193600940645	0.045277370219116944	0.01041729629517887	-0.016742941713309516	-0.002013224068971808	-2.403680479504918	39.41581295492642	1.5387250121008909
1473	0.20157674772239464	0.21435444054281938	0.05193521527382882	0.0065882942895119515	-0.019942008195580573	-0.0024655936227366507	-4.298166904312162	45.666616559033784	0.9431217810592629
1474	0.14280302227679184	0.15213960187744052	0.09084008785744	0.0028438698455371908	-0.024759950337875522	-0.0048127703092622825	-6.9510142944017534	21.03471293926806	2.0053930562732694
1475	0.16900015669866658	0.23254083709742424	0.05726455484691646	0.00040344639235328	-0.022626185380497422	-0.006352031541636655	-3.2229394455293976	24.507521982362935	1.7230159798786704
1476	0.13803036924059234	0.1603007022018442	0.05497021853023811	0.0029694363335410617	-0.0029259499018536497	-0.004153947404889517	-4.53876528636205	24.95512505334059	5.818677466944997
1477	0.17426458622530766	0.22431620352703185	0.02213019811980826	0.0008599804807418235	-0.01924064869121107	-0.003543934956507294	-4.3573077314325745	40.95610432478486	4.3605479574818204
1478	0.16915533993496046	0.27344336790894264	0.014649248923693022	0.0022793421100595337	-0.01688330712177961	-0.004217062526758374	-3.8986435625123588	43.29005382391278	2.7526802188617867
1479	0.15199259850456415	0.22411229947171651	0.03682528922191099	-0.0027855770570236076	-0.040623437751506744	-0.003941497005246238	-5.1549005772061856	32.868096506574375	5.119006660087823
1480	0.12618955557829023	0.0686858419701472	0.0062862984214080465	-0.0008265550974381431	-0.027515648783382092	-0.00553950896794229	-4.087326821093002	1.0451993215400759	-2.220323191993963
1481	0.12091187117753914	0.2963533528747015	0.039785282601509084	-0.000296541911854531	-0.02184849983589457	-0.0029116507951047086	-4.839779463189334	39.36191841027309	3.5906469098195135
1482	0.13382603632393986	0.16323186430995099	0.04254537306325626	-0.0010517537792310693	-0.02141725258333693	-0.0030328055783222334	-3.390917794001839	28.614786333554687	1.1637668462464743
1483	0.1339295051027237	0.24380598391659813	-0.024852655767150005	-0.0014196895279952133	-0.03592867759703347	-0.0021610954772962043	-4.33548336783218	31.73831031506002	3.8104319189098557
1484	0.1405191392516695	0.3304646850871169	-0.015865379510131304	-0.0023198280368291815	-0.021888141881046746	-0.002196148645791096	-3.4886151314456026	21.818665106021207	3.1512956535706533
1485	0.1561866778522154	0.21797936759148206	0.0044108494010129465	-0.010143242015157561	-0.02057175128749933	-0.0021235813747854907	-5.4117245595123435	22.904459002997857	2.687234652489463
1486	0.18354771752384016	0.1467732581071722	0.015570490773252059	0.0008934058500659993	-0.03166969119858792	-0.002329060482421533	-3.931602891157529	20.805306670588326	0.0014639926531304255
1487	0.15486332212371517	0.09712558793813555	0.06525731676822759	-0.0052268189102023434	-0.010278679769180454	-0.005232435781138854	-1.8221484560685353	23.38854121321158	-1.1924528587213081
1488	0.15961381754939283	0.12621003545295567	0.07015184560413538	-0.00475056732541259	-0.015843903490246763	0.00036452746186036366	-6.969620014962851	30.47620694892764	6.394990207534269
1489	0.22499424264256657	0.07759923979088182	0.06375923281136135	-0.006169535849668443	-0.027047790108618217	0.0008175029036271331	-5.155065739275921	26.931154011680288	3.0706083538241895
1490	0.1810263815079927	0.16695790031008728	0.05973228385520939	-0.001381486116925293	-0.012796141999794872	0.004884371491262275	-4.670116527466433	29.14354877369587	1.8613462899431126
1491	0.14926628419327226	0.1404580086213565	0.039658213003574326	0.0014243796619886999	-0.028186415460603326	0.004378832802984249	-4.930193515304483	15.041836360691056	5.510472668672605
1492	0.15871178495281077	-0.04076569451175108	0.054735420206635646	-0.00022568986663073945	-0.03361059495305302	0.003960392318405708	-1.9537515758261859	19.346828606318663	4.738904289098816
1493	0.1902659473941829	0.06584623231768459	0.08541058411714345	-0.002804598917745884	-0.020579304782422224	0.0022584261917103334	-5.73522792236123	21.976590473219588	3.6139404877789167
1494	0.21091565441516552	0.09671915336055377	0.053251733032827105	-0.0007089736804235661	-0.0390426082617736	0.0046540939638515634	-4.195307658559198	38.71723223826566	0.540890499773905
1495	0.12016557994743715	0.0815400885073487	0.0737471159087236	0.0007257934874247533	-0.025024994172009575	0.005323672539654145	-3.4972836986549067	20.39118155781681	2.8509649156437646
1496	0.19494847178291508	0.028888601112854156	0.04437180033665969	-0.0007651881400672406	-0.011077916888146768	0.0068043989750899096	-6.419006576946956	28.745984887592975	1.5419790945409737
1497	0.16674490322250332	0.1607047877345822	0.028658658420069438	-0.005324512861916484	-0.038513142598579964	0.004460046506225929	-5.089726382431995	27.129830593186963	0.6125777053596985
1498	0.1808467905115026	0.23253115353763376	0.0554558966625224	-7.341352343493432e-05	-0.023648685748914565	0.002311086023111934	-3.71971986926089	33.97729339133242	0.3690335745333426
1499	0.15745011874848977	0.11979610704049318	0.033118846803775095	0.004838540660403061	-0.02250771201506199	0.0037968179552839883	-3.010900017857388	8.373934022011033	6.350630366119279
1500	0.19997649596361047	0.16420100542443408	0.016978928122549666	0.003179433290366682	-0.017865077644966337	-0.0027507594067421952	-4.591942268851111	34.603369890772996	-0.7508658438257578
1501	0.181636084795914	0.19913492749930842	0.04375382033782551	0.004228872151920997	-0.031247128289185126	-0.0005800383021740983	-5.178271455809514	28.58407261305493	0.928716090991207
1502	0.16842186751602786	0.11981303042340635	0.0528600017583901	0.003947102523169224	-0.02559070100310365	0.0009347279222289889	-4.37804082424413	17.287540003492136	1.4325234852779114
1503	0.15715980141786098	0.1036511886213064	0.02234258768847272	-0.0012783388906236679	-0.010923098966979326	0.0028970791026817592	-7.699447922920303	17.34754759606091	3.1481503047669337
1504	0.11943015176442065	0.2788334010067375	-0.0014320291586440853	0.0004336098452806114	-0.0214563266523433	-0.0026286834048177914	-3.2563404811178884	9.824872285057394	2.026623400129584
1505	0.15806661046316034	0.12021756344297718	0.026773320045405148	-0.002035220893893545	-0.0015026760660779535	0.0011235784695530645	-0.9858227743060558	43.389665621118134	2.770308677393586
1506	0.10582404982848723	0.1928381115796487	0.04714087911932454	-0.002480646465462126	0.015509776575300008	0.0005910941292457431	-4.047289252412624	17.31005767421321	2.120027044077713
1507	0.15273697058862726	0.016794932825811446	0.004306016608428491	-0.0017811617114654593	-0.002317340389353847	-0.005696887688581785	-5.301257010197342	8.537649855453827	6.154672249640707
1508	0.12271051309360954	0.16040338619184974	-0.0031303901693851693	0.0012986081023652787	-0.013752845828188386	-0.0007237515251791128	-4.355615125919278	23.819998058468183	1.0521768302745633
1509	0.16290781255737177	0.1404329185087617	0.04037811273515368	-0.0029443147902591723	-0.01488095256610986	-0.006435217403677319	-5.716873236062528	27.603590978809905	3.7117322078946744
1510	0.16745143691432143	0.03860678933957862	0.044482528515829164	-0.00881633222018734	0.0026818362705176586	-0.0006988791222907759	-6.052831627481447	37.38816628457826	5.126303634388534
1511	0.17656961049148778	0.18209261176380648	0.07749310511608108	0.0017946012907457329	0.002220225817920453	-0.01483071496051184	-4.942315558930668	49.860858515025434	2.8968569901512464
1512	0.13872433546503812	0.12136446670415166	0.04827968154584049	-0.0016290847044491711	-0.006450834616056565	-0.016659835577689224	-5.953597370208726	30.11736998124893	1.2584199571589405
1513	0.1995192339929948	0.0058464233074507765	0.04148663848780142	-0.00016595921723325897	-0.01541151459867958	-0.009668346938417425	-3.120637968220868	19.332409245288492	3.8107682762608523
1514	0.2553462193958044	0.24993418003023593	0.03517179506594396	0.003962820348364056	-0.015548777380480513	-0.014620977844761227	-6.18390623119989	24.62170311372578	1.1074212536766659
1515	0.12457627299084709	0.15231166690649706	0.047029749858479485	0.001176161305191409	-0.010628623171412482	-0.008330367680885735	-3.2826905660350505	-7.3563559708261295	2.281365212738143
1516	0.14403990372159053	0.049121541881594746	0.04170514580369946	0.0005275869910468911	-0.01956590161064306	-0.005416225150269183	-5.849552148769516	41.006730559778184	2.6640776207412085
1517	0.156624445294735	0.0927978514158832	0.0534148880532891	0.004852974097245028	0.015482382849171217	-0.004576289476074641	-2.9733874258105146	24.39707995774551	0.8261937102151378
1518	0.10693096012631242	0.06801856867139516	0.0848347441525463	-0.0017519175787132036	0.0032224540086885894	-0.005517719022423416	-4.54448225945171	4.620863872920829	4.663044835982552
1519	0.1585316877862943	0.1684464050797167	0.08699331114212039	5.682412643887079e-05	0.006620924653612806	-0.003245572579636332	-3.2392517077544065	41.90401429863538	1.6110091281147172
1520	0.1474656620817571	0.15549674611606631	0.09073823055374669	0.006293693248960836	-0.017271559519808178	-0.0048515965413527574	-2.2159117971814966	44.479431396944854	4.326155416303527
1521	0.1484259067818133	0.06622807837489984	0.12722966048063208	0.001628738880647745	0.003936114949284841	-0.002111550160985032	-2.3596999432606816	16.656492064542448	1.2061002212105738
1522	0.1566162559115372	0.1983332504971516	0.09347166689379267	0.003219318078211241	-0.0018200609296362656	-0.0029501472344177593	-4.653786730791031	31.650567672759365	4.626713760363603
1523	0.14024187595456683	-0.024230247734951443	0.06864042316408774	0.008890488540641502	-0.014212827233764049	-0.006775125269840233	-5.662530187685344	16.928497898092484	0.2255681424164482
1524	0.1683377095298933	0.05655753347206474	0.04472615608178553	0.009079033280262173	-0.023782315309858103	-0.006850469760065231	-3.7386826775808912	31.60740725383923	-0.24137692165790947
1525	0.18190089725017064	0.16851316759414686	0.02902592758658331	0.007312805888753463	-0.03815392429562543	-0.006255683357236197	-8.321690632795105	7.413283903346736	1.6866596913003995
1526	0.17530647212533598	0.16881195874135005	0.02947923565572362	0.006063538553970521	-0.00236466461007258	-0.001973429639249084	-5.011360574255819	39.1573561328578	0.3949861227507442
1527	0.1871425370152602	0.0808867142265142	0.04570750874744386	8.556737824980207e-05	-0.019421834008237184	0.0005641442597215712	-3.3454497447887546	38.912207030669364	5.079965531082147
1528	0.16100328993711643	0.2193863657149078	0.05801562296839738	0.003533670860793544	-0.013710584307037005	-0.0020761310132413066	-4.054127147572852	1.025108431626738	0.5799933935749385
1529	0.2138129308038383	0.2449207824524755	0.04483273309772525	0.00648432342562142	-0.009716128338539584	-0.000745992653495395	-3.83611214415663	27.11775190901125	5.069687473649764
1530	0.24056257014046495	0.0965710171809588	0.02684108585443765	0.0032105289798098967	-0.024795752602676586	0.0005039379254119321	-6.477008706060317	31.730931017287244	3.2306261556743676
1531	0.24876879257077328	0.18306622284246407	0.03501547122609639	0.0002668217828743764	-0.013624516195094992	-0.002825809996384306	-5.171658169135844	38.91230951595367	-1.096013597079692
1532	0.16960886660072794	0.10870218270391255	0.027923447284379718	0.002077507051619113	-0.02425744296586539	0.002481262564546841	-4.990419828882028	24.31570937873292	-3.1379344808293017
1533	0.22587118290652128	-0.009653085408483308	0.03459083029863004	0.0007442031304260711	-0.04275567982910991	0.0028335225800861187	-3.9134301007203964	12.30502846430783	3.560422896332787
1534	0.21623873109921332	0.2888319043735509	0.07137518409190993	-0.000716349877553187	0.0005409971933061676	0.0039964560058553325	-4.0128976544189054	31.644337479364655	1.9162192405938494
1535	0.16969791402569553	0.14008510205160446	0.03655091015710375	0.0016414823356676231	0.003347703801398233	0.0015831491099915225	-3.6234139932484566	19.31655714981697	3.4581708125070905
1536	0.1603325493445275	0.12273870677364751	0.0846322167051323	0.001470468430855464	-0.016421007191003225	0.0023557541296257297	-4.814854939465978	15.437858235910259	2.184987937326433
1537	0.15141710796522667	0.037063069065585624	0.05528603545179583	0.005970744888557092	-0.016805514998253848	0.00026609933183511337	-5.3708487398207225	47.05463539663653	4.479223520621268
1538	0.1911135530657288	0.060702688578966615	0.06604168670184608	0.004814240896381346	-0.013692526341050476	-0.0032627181637824997	-5.363186335048596	45.58252111163293	2.9144292850189784
1539	0.21639654906783315	0.20439972825968347	0.05580261411734706	0.0014710500996926066	-0.00851929371304185	-0.0012094522969934374	-3.0986457043887037	24.866721758811124	1.5772169255017419
1540	0.23909574715722154	0.03206499974338735	0.04677210861384341	0.002870228439486861	-0.009382772485775402	-0.004512520458405598	-5.901118106125236	9.34434400249758	2.2921088006727888
1541	0.21128761360107484	0.18896865594444237	0.07046713094472916	-0.00042666669697417127	-0.008001177000734792	-0.0052389252909043425	-3.81344337955714	14.684942508035755	4.738804401047419
1542	0.1687891630423975	0.19921732499368777	0.058793076143922735	0.0007527711550839873	-0.009384595213654177	-0.003112978062643555	-3.9965133509661537	25.47163632573956	1.8170451260539058
1543	0.16067622537865084	0.11440333274819503	0.03390720883905585	0.0006556708588752245	-0.021707942506676896	-0.0037435258783194538	-3.4711258752936	36.07623068252217	3.2677177298091316
1544	0.13412750017620903	0.0985693705112776	0.025399832991446394	-0.0007489236595781581	-0.0036196594858516297	-0.006599377480921508	-3.385886595025287	23.4511723076132	4.219559767062422
1545	0.1513973893773844	0.2570980672947153	0.006312487733830238	-0.0028580349438852904	-0.02678942485697132	-0.008683816486685588	-4.428613203803405	48.56120581005105	4.815663993497662
1546	0.1458142496899728	0.09625731612770602	0.004522547997220176	-0.0034120702644804433	-0.00918745985881222	-0.0060925160538232515	-3.9769466994320584	33.75518071624408	2.1111498150295986
1547	0.1551632205805045	0.1734927643741259	0.007896986026106695	-0.002669044849538236	-0.012910074990687678	-0.005500883951049717	-2.6107051729824216	28.901070231471305	2.9483402552891866
1548	0.16304881274887278	0.16803115514020414	0.01789113157728399	0.00048750095938473494	-0.011560263961992223	-0.001694666006936578	-2.1052652263046716	20.088873814566096	1.9230277924066042
1549	0.14929135483109796	0.20796570437227888	0.007916727289817778	-0.004135933497114058	0.0026310934216666644	-0.0005284108429782806	-5.767222029757608	32.151525611484	-1.5142495212881377
1550	0.09850858658416563	0.18205535616998642	0.0006276579284084788	-0.0026754339747438348	-0.014085964301862885	-0.00043786369024087236	-3.954804810396276	11.198075753215427	0.3071282916396135
1551	0.12088961996105688	0.19573454291442688	0.0031103257606359368	-0.00032613973890005727	-0.01593146823706506	-0.0031357640761374003	-4.997839439077641	25.686266267183022	1.8447334579277708
1552	0.1597057440594169	0.13665858060867	-0.01330176145307406	0.0014490329544784215	-0.01341151497850407	-0.005280651786386567	-5.31652938475678	19.852429140648127	6.04775289101652
1553	0.14179336638255743	0.06999781996253113	0.009644248647264668	-2.664259446960647e-05	-0.017390058753646572	-0.003084789363525138	-4.3723668285470945	23.621268968556024	1.694646478789874
1554	0.13164134890474488	0.10358730351562659	0.030362594124508306	0.004509308563893886	-0.029162355651682036	0.0017015756828312172	-7.1409121365180255	23.656362973319016	3.297523788385096
1555	0.1649662134680287	0.14152668256271037	0.0582098735902508	-0.0033219363231795232	-0.02175313656251993	0.002976868401604319	-8.003593151862216	22.91727622869362	4.304123201030227
1556	0.1649736263773303	0.21357604437424949	0.0533974844766267	-0.002921786642142353	-0.02925478683159643	-0.0026369290565928334	-4.684855331297979	14.46975173044085	1.3657545950797183
1557	0.1618106606120126	0.20708859715380953	0.033594454420932604	0.0002790664422967178	-0.02053026057695686	0.001212596891953356	-3.9146520727045657	5.94982567281193	6.315254876905197
1558	0.15299130673710476	0.13363133443875025	0.04213222761903469	-0.0027071966404326065	-0.031302650686218146	0.0032978447974395257	-3.4512005934929455	36.57347715541293	1.588061478424819
1559	0.15940771043634971	0.14249603519745574	0.025755218195707884	-0.0018189386087201177	-0.019070096552317523	-0.0006214435080976005	-3.56635731087151	45.557430650264536	6.219250670307129
1560	0.10076804943869824	0.20364028523053415	0.010041802247645348	-0.008622306566975605	-0.003310539507600017	-0.00123330205203903	-4.65480865648305	18.79133220184634	-1.0142607156649839
1561	0.14020256006395823	0.201867886915524	-0.004492346383513993	-0.0064889074840625395	-0.014296040058397876	-0.005853735473407712	-6.498287793725487	6.164137126886141	3.7819371480660906
1562	0.10805856615903087	0.19966655494098068	0.04174589716459561	-0.0055908413358037486	-0.017511088165501572	-0.003601713768141091	-4.555446136247626	35.34239530555551	4.620233501107698
1563	0.14939162934933156	0.10733731166101683	0.04759289415701029	-0.0014644342585562605	-0.01676488687411311	-0.00517498705936639	-5.586179642988191	30.840518604915893	1.7520946075743653
1564	0.14156105907686722	0.10091933361202417	0.04580281409211103	0.0022843849651919134	-0.017701390226088853	-0.004614292140421877	-7.469094610926269	24.05211022597474	2.225032624327152
1565	0.17353542489391038	0.23477163530460238	0.06430617837847018	0.005418522349654442	-0.024483237944085794	-0.0036743930952659013	-5.373986058125951	17.104988967861246	2.728597837251224
1566	0.19442753086159878	0.12552282504927625	0.017394490251339264	0.012552144715508227	-0.02234082284313111	0.001005494849517372	-4.427238014015064	23.51349449176328	0.1363604565957047
1567	0.1445597332229966	0.09742080669982471	0.051754435110827196	-0.00018155086361406128	-0.007327887050424056	-0.000540711371548737	-4.444940513057246	25.61033323922208	0.3333482572590166
1568	0.13548363132651997	0.1699125106578825	0.04722210616062147	-0.001089739759107331	-0.022090673682360822	-0.0018014409876276226	-3.0180792220870822	40.32647651369481	4.462886089321773
1569	0.16143733417312647	0.09408910432249745	0.027840755256342	0.0029635887355346944	-0.031283001730103614	-0.0019036234557660095	-3.4950207945215985	22.708950345244396	3.152558739824291
1570	0.1317177750558289	0.1521400746259253	0.030891101482704644	0.0017289918765071713	-0.01222057353033711	-0.003257905446529095	-4.766549702490063	12.781183670266605	2.7967471072972585
1571	0.19630893185215015	0.23768900059782017	0.02738639772017392	0.0018712041573920556	-0.01408506914637165	-0.00850411298405426	-5.621498141622976	12.581039289739474	1.9368002119632244
1572	0.23024383332981685	0.14721411558680977	0.0270528804489441	-0.0018271336908492611	-0.02734774177659298	-0.007276180808066192	-7.972180640383308	19.597469936005236	4.712561079695842
1573	0.16373420165804903	0.19322667636714583	0.04751915359641006	-0.0056432726978406424	-0.0028990579085430724	-0.005541217035543021	-4.053990235225569	28.006343134518126	5.993807092521907
1574	0.23558052830414147	0.09747099326124702	0.04962559552017146	-0.005748122583087144	-0.005266991347310027	-0.0070907220436171245	-1.5651960989333888	6.2078724658131135	2.9953737742347957
1575	0.1907392395288677	0.11758795313573717	0.07607444580968825	-0.00239051704330121	-0.03512772405612159	-0.006589061471875538	-4.696728779532429	4.938727250166981	2.322602746724769
1576	0.22155745801764345	0.03841949459217654	0.031932334064404884	-0.0073617420162095035	-0.01711657420492169	-0.0039157260699473825	-3.693056226065089	5.309778864946133	1.5925830414770137
1577	0.20187092236546555	0.14306050993848	0.048779169911841044	0.0032722327482027458	0.0010056213940257686	-0.006336765409520925	-3.8004615936086643	26.525344629794702	1.3386706686380274
1578	0.19500892436672218	0.13023473131270843	0.07029386136899549	-0.0028023835425414856	-0.016485633315222247	-0.009610902298600848	-4.676003455046667	28.4767163164555	3.0013602828966714
1579	0.18693341147550496	0.2365261369944456	0.040738464017587926	0.0018496245951152607	0.0026424554950393066	-0.013270622457481153	-4.460061386297159	18.59996739820583	0.8718154928360901
1580	0.19022595165415515	0.13131082580522474	0.025954971955419043	0.0034062585087153013	-0.020356238451405294	-0.01181127051536312	-4.678382281743844	34.84577029163951	3.0723321867821944
1581	0.17058190879720395	0.16278562425628437	0.015904638633925036	9.717843518684452e-05	-0.01011886718707866	-0.009448282344963125	-2.5552756237609597	18.033861746241417	2.1460309952803414
1582	0.17361263199614665	0.08218796716320416	0.03147447138035559	0.0038699804185490486	-0.010636557507740604	-0.005875034200142473	-2.1133985365720593	16.81845610875324	2.936322944689124
1583	0.20800924138821303	0.1460209410834625	0.022853581292183164	-0.005495960808171856	-0.015182711846902263	-0.005698605623754497	-5.568651671932835	35.257313348795364	0.5331202383209946
1584	0.1587714461776349	0.13099005138299635	0.01838343970959631	-0.007297784880386215	-0.011412206370851673	-0.00956275696445467	-3.651449412636426	35.16796195991914	2.563130226532915
1585	0.16337992302602594	0.09409404476380945	0.028810808870290094	-0.002068458438349957	-0.03190400624240525	-0.008604575416105903	-4.159546576086056	-1.9163452570870945	1.8500801643145872
1586	0.18734754850079094	0.0726556004531359	0.01271080034995494	0.00155822633576781	-0.004035807486275755	-0.006591168294028478	-2.2807505025047683	11.611767884651815	1.7930230360494408
1587	0.14238934797968844	0.12908213589213854	0.04565561931810949	0.005318578304836019	-0.011773363559374847	-0.00017277330406629187	-6.126424984251562	0.31563850738718435	4.8468300054371225
1588	0.17459260642962382	0.144772472532974	0.07146199355016701	0.006737776678093692	-0.02219006267840802	-0.005150851165611367	-4.631861660618918	29.79713753817635	2.8599118228140803
1589	0.14243546124517495	0.1255821624611134	0.06724545425486719	0.0019363966562096775	-0.026857252634370266	-0.0060308162779853965	-4.7524425926495635	17.338021476553966	3.124326511585884
1590	0.1856019688384864	0.0868747829474581	0.06986912951086001	0.0004999174194731276	-0.006524407398542062	-0.0008168595269156817	-8.148046529375215	8.613326578392217	3.6491223397920627
1591	0.10856639529183924	0.15656726427526957	0.05467005345770736	0.005269691394451743	-0.00962599375656156	-0.001532509422609907	-0.2036687309826578	17.22006681837182	4.241115819292053
1592	0.12260437562424092	0.07767601290804713	0.04656279931818132	0.0018920588546254527	-0.019685983153360405	-0.0019620111526441114	-2.1893107620762624	26.25692467920593	1.6906316479911914
1593	0.13520315308160022	-0.09313981423283892	0.046810235711499074	0.0022369545018069634	-0.01897400469858686	0.002925248335105853	-2.3678575432101905	20.26094106968723	4.022594959255037
1594	0.15711187105995295	0.16592794875668473	0.07219480601981224	0.0027886021216053944	0.005991420837647551	-0.0038073535361281604	-7.062616982344179	28.909712308183334	3.3824302133115243
1595	0.11802433743481153	0.07080088003710136	0.06043031271090674	0.004820351009207116	-0.011690893398505441	-0.007498749410342031	-3.3796122701733693	34.50216392410288	3.693406060179299
1596	0.13414816405204688	0.14645231463976813	0.06162895711886894	0.004460266150538343	-0.013352003042653613	-0.009626396236575418	-4.332750383977024	31.30757748042036	3.955953817875505
1597	0.14729375483318377	0.0264144152342341	0.06605839604760329	-0.0002751348628459678	-0.024646902735123058	-0.004878331045109082	-3.1085216580700084	20.449376388790824	0.9153574515284252
1598	0.12383439841819052	0.1548228414817871	0.06935931774881143	-0.0011758447792730412	-0.014600709642421241	-0.008159553261076001	-6.001099753628505	25.49496293902426	8.713817129113348
1599	0.14125729061115294	0.23206306359414208	0.035338474639897866	-0.0009420061336182961	-0.002006763780541057	-0.005265287196760216	-4.37296158487181	33.84155135167441	6.0191622111106
1600	0.14478931956772476	0.2191946871054319	0.042001268953025944	-0.0017355456160331594	-0.008440093029223193	-0.0026837654647028117	-6.226228227693374	20.84247070262078	2.9948232053753605
1601	0.16816798403280736	0.21177118791260371	-0.0015375594887987835	-0.004452463192140316	0.005721502633870008	-0.007256671479205371	0.7722850800835207	22.190889413607035	-0.3506790012514798
1602	0.18873150051540724	0.04144160883197694	0.041006232767754516	-0.003093397975755349	-0.02758048308628997	-0.010236002089623872	-3.865954573949852	35.59277134732502	2.8608921693582943
1603	0.13528828364962164	0.1738779599726337	0.042489500944037965	-0.004511149717011987	-0.008574650042388558	-0.010627633747513323	-5.416749659430252	16.930240054013954	4.476611122098511
1604	0.13183833278826668	0.14335175640611886	0.05590945639909535	-0.0038246797999997753	-0.01566607074300657	-0.011463648342229944	-4.845724433992245	26.461624383581825	4.136468114505522
1605	0.18562233093557456	0.029927271577353642	0.052472662674963505	-0.002287415524879545	-0.002714621564169859	-0.0030252867137932587	-2.8105535628907585	4.281652882836904	-1.9887722241333383
1606	0.1971132573232736	0.033149244055294055	0.05384097000084772	-0.0018482007100323453	0.004594869289896506	-0.0034472377282471663	-3.643620115084204	34.2009371708378	1.739014879760308
1607	0.17384062708277442	0.17772347650069167	0.05878519519949965	0.00036099417792011853	0.002377854703258719	-0.002395028130736441	-4.184209904837285	21.95773626556742	-0.6166799892885575
1608	0.1737584787166853	0.06066198819887604	0.05097064670405392	0.0004668329807984124	-0.014378632056768198	-0.00045441914978543423	-2.784173647358209	56.08786003960958	3.0753765102520223
1609	0.18307064975817922	0.04474543157054676	0.06425514935799367	-0.0007148334774283832	-0.02930458168516826	-0.005940093260471706	-4.545219198990389	28.914044778134528	4.330876338808274
1610	0.18232405234693735	0.12428193925634601	0.07467740057579497	-0.0002746836693076203	-0.020171073944254058	-0.005715465472258238	-3.0339782236538904	14.674763353318314	3.23460607344345
1611	0.20616915241580688	0.23821695296857293	0.024077194795000208	-0.0009908659493696283	-0.0288556137681356	-0.004662732075932873	-3.2211668560924664	39.590243515749414	5.035472365684321
1612	0.18240576393784913	0.056438599547042584	0.05490850403818263	-0.0015392909039286333	-0.021464477143279693	-2.744886290045618e-05	-4.7902629737496865	26.39030323913495	6.0257505307898995
1613	0.20361582595310623	0.08882019565907713	0.03495841444592723	-0.0020098402923093336	-0.029723333841299646	0.0028732064295031367	-4.452604572695781	15.08376028891879	1.405258909714252
1614	0.16897673696139792	0.17856094621277568	0.035032725392684844	-0.003931944306021037	-0.03738982577466097	-0.00023271707639197333	-5.510359060260309	14.007572018045561	3.975007229319331
1615	0.16290936352222396	0.20085356558286588	0.03600173736079916	-0.0034225772760174984	-0.023387451092653083	5.821048412393078e-05	-3.5116793610764323	19.835765823579763	4.670240467770222
1616	0.13520894584214072	0.10941895489053458	0.046220241689966704	-0.004074702438775173	-0.030828807731786395	0.0014733140931799354	-4.229363244852239	23.166669576345665	2.420381968195393
1617	0.13194276330310364	0.12579388121681662	0.07621071298594508	-0.0028114768888510538	-0.013254369645699905	0.002844000253758771	-2.615987801257832	16.955985501225136	4.376130897840387
1618	0.16004849980268038	0.17832919438703315	0.05676181705899849	-0.002865157821512055	0.0081004829195465	-0.004986396484688463	-4.187041377687037	41.67039857907652	2.7763329413587527
1619	0.15603914580771155	0.2945257998284683	0.015371773959064462	-0.0029548219799563086	-0.016484382266392435	0.0007273253437479056	-1.4291127638893195	4.625692320971472	5.030681058834674
1620	0.12495186892933004	0.18745703277806422	0.025258882319577187	-0.0025819086031515755	-0.02211339900481294	-0.0064405536425885535	-4.66329019182896	51.80278019810307	4.249058402523303
1621	0.15582076534299197	0.2368713628844946	0.07510918316084532	-0.003286321538808467	-0.032715269813637385	-0.0005839688589809097	-6.3545852829170295	34.56281779784953	4.910159739244356
1622	0.21219684119807206	0.23080884788853426	0.0023812568849817008	-0.0030466635291858915	-0.0073573781377135085	-0.007099781747771569	-5.045270493593512	11.13804404471694	5.6899034787769915
1623	0.14213441103108002	0.1584638075198821	0.04255387657045359	-0.002595093166251846	0.010659163434770379	-0.008133280020167553	-6.284442134826505	10.660435764424157	1.6884159178811946
1624	0.14621355467895233	0.08331169331966504	0.037457438366542736	-0.0028566280814515993	-0.006484825065699134	0.005931176704653622	-2.4475251966531504	17.02328844850936	1.2100558212550216
1625	0.13645268657539528	0.10783478068411478	0.06023753697899277	-0.002989798525720513	0.0067177620185598485	0.004884869229305721	-3.6400505245258135	19.112209520753787	4.998367950457104
1626	0.1880650834522295	0.20227117915861856	0.07040509690043059	-0.003630323680916955	-0.018085104931406235	-0.00037333098574982037	-6.059162883655694	24.711127904002677	1.9435698730485198
1627	0.16968040011745522	0.10636043127958711	0.04279410552705403	-0.0031205783369737646	-0.00346070740367211	-0.0017306732205304813	-5.182848481084599	25.43603289075217	-0.43828352452124125
1628	0.17321405982502466	0.24321953638142402	0.04979513014092783	-0.003190584322616998	-0.019242568784268034	-0.0011289366560090887	-5.154499157970228	36.65250587727802	5.450634559258954
1629	0.16561774367589463	0.17359479837141606	0.08644279635607945	-0.003243272960187554	0.0017984587199156299	-0.0023361168664993285	-4.303661053738416	16.196122227640387	2.3412121127185346
1630	0.17720422708083736	0.14322077509056502	0.06996557947394869	-0.0027080283696884195	-0.015571707784097166	-0.004376520257075981	-3.226470679779734	32.61151746521403	3.509759108093245
1631	0.18940949283040467	0.1934937490902606	0.0783166146064114	-0.0032199937950407585	-0.0033872986285222277	-0.004052840102768816	-4.228471203381823	41.119022117692	0.6497527784029951
1632	0.1554303163049867	0.1010702140905306	0.04084127411144206	-0.0049916381903602584	-0.04570319421944702	0.004270043579735467	-5.258950774689437	34.21498919878201	-0.19272213258655696
1633	0.1423968007691955	0.20590407687093126	0.0681181709084955	-0.005312547094640387	-0.01621113462579699	-0.00013917914556599688	-5.493936223187782	15.272040933230022	1.8132194413852287
1634	0.16635104124454808	0.11971495485227125	0.05900323639181665	-0.004464730894989097	-0.017261274338964527	0.00028865235210728097	-3.356995654405531	18.06582217998553	4.710351647332448
1635	0.14079839248816117	0.13100164415509147	0.032640196393792766	-0.005066472112272942	-0.023421658683723617	-0.0038286545358319026	-7.120441378128157	34.21115985370815	4.945227758210926
1636	0.13335910055886355	0.15674807802588958	0.03315081461956504	-0.004481843906183428	-0.0036297739582033875	8.864497075132191e-05	-5.733659036365134	31.516205142245443	1.5364433602434424
1637	0.1581822050772358	0.07325770016400279	0.02325603394541325	-0.004154063474826606	-0.016187765763615414	0.0022802959589902777	-5.289009424174684	-9.261097696112563	4.230529520250884
1638	0.1871546690636876	0.13312165858742275	0.07151069312186953	-0.004146073864929095	-0.005259133377985375	-0.0017339015252616603	-3.7025039581005625	9.0241268373312	0.8670933423550757
1639	0.14838458732420345	0.23975016402788427	0.05707650346786846	-0.0043610349723391	-0.026182930457533664	-0.0009469680830788448	-4.6553152173834675	33.024299077676616	5.011945785787154
1640	0.11034088200033364	0.019074873495121075	0.037914873829261876	-0.0052974020838315525	-0.012185099096486518	0.0012502636686770854	-5.203827655230999	7.333447586264969	0.7226175549931824
1641	0.11384832553844947	0.24114292895410416	0.04196353571608484	-0.005271117041207687	-0.027916593765576037	0.0024443624055855463	-3.044249978033668	22.966753161586364	1.4068172432559938
1642	0.12594499406942608	0.06288912181905888	0.044018994193885955	-0.004985699603846009	-0.020385625028212742	-0.0023950322463005148	-2.926780376195481	16.27801865756743	6.187816406369897
1643	0.14429784328104184	0.07613619105155338	0.03700904103532059	-0.00536463008961444	-0.029019917738131222	-0.00033712037695480136	-4.417554375719345	18.789973446075578	0.3383648950765813
1644	0.12624880577007253	0.1298068249747832	0.051530323444402115	-0.005414647054123466	-0.014920057182884083	-0.0013623535574946127	-4.260017488258457	21.192575238245123	2.632027208874306
1645	0.15320354829075722	0.16618969853480065	0.0683717681808677	-0.005151754300193734	-0.01393635244836825	0.0004108526834823681	-3.2131637986527886	13.560004080027165	2.798188733538515
1646	0.19849112385671352	0.1612196144076872	0.06442463940652873	-0.004379488741694464	0.01642762538328439	-0.0003066521020180232	-3.8776156007183773	45.20184070232017	2.34502570125425
1647	0.20623779267611916	0.16390724797326475	0.053083626464366554	-0.004228687688792769	-0.007140128183601312	0.0022328147743774303	-3.373732487074798	26.90442084291526	0.5874441777849637
1648	0.18031547376805304	0.1691179817137609	0.03597998143958351	-0.004399227355366057	-0.0049748338082878235	-0.00043930790298932535	-3.415120622598369	26.13377344972801	0.600977497158424
1649	0.12723031417631758	0.18386104406511622	0.04348241160149285	-0.004321204601046177	0.0019539361015367476	-0.000961572732737528	-5.332428799263719	-1.8249358494064443	1.8620794703822188
1650	0.15456097740681574	0.18462977740824657	0.03131750643977875	-0.0041833476748516394	-0.02032138784585647	0.0009916776842803818	-4.005765833289944	-4.357419281519531	4.5393460287700504
1651	0.1513040178545052	0.008941920791868618	0.010261847812174762	-0.0038670960584385994	-0.011699471133054487	0.0009683493250321356	-4.073496704864283	40.95183325039152	2.281548000566215
1652	0.20779206776369974	0.047447086815689404	0.025472607137374082	-0.0034334673752800184	-0.024861411022487873	0.0006847822677935618	-4.019647161537012	42.699097484749146	1.582784522690338
1653	0.14603057183723842	0.0753958657744577	0.04466929378610696	-0.002972570094767171	-0.01768951422729139	-0.00469813306218938	-5.692953831797354	10.330901272271468	0.4112470506448481
1654	0.1268273949315952	0.05107460003384544	0.05649387749459364	-0.0031736383570141052	-0.02173443334317513	-0.004469050192901061	-3.4626154630206796	31.605797874913627	3.3512270515511067
1655	0.1569149361023225	0.3224620668361009	0.07598205603120366	-0.003158591302342976	-0.02480637173955532	-0.007722185319755989	-4.6929368920558545	-2.03765055261736	4.423691130679611
1656	0.14332941796428922	0.1393701206431275	0.06387301278388784	-0.0029830469298936374	-0.017221102848807436	-0.008977860405676077	-5.853783174179614	32.36538215703703	0.5428101747594603
1657	0.13957516028457498	0.1531843419002917	0.09576296070464221	-0.003035267183873321	-0.032650249589530486	-0.009475599743836301	-5.169210319193124	13.664708628999872	4.695022447430458
1658	0.1349726926856842	0.2924791211264831	0.058904787412511206	-0.003100161131200913	-0.0105538838038431	-0.0065287175366700685	-5.098947355936952	27.80003715093624	4.64601963849948
1659	0.14535881385363664	0.018843334194516836	0.04551019250307209	-0.003085953818301221	0.0075613316717418905	-0.00545454321001474	-3.182324284283454	7.267444001261149	3.453821060469195
1660	0.13032487610066468	0.14091214154137371	0.04246766128597601	-0.003400415365953552	-0.002389214744983304	-0.006512763579163266	-4.958204105125858	18.3606351206579	-0.18144487169950577
1661	0.17821743086872266	0.2374644956272297	0.036530549077821994	-0.0033381830212819343	0.0009962585954310984	-0.005990986475430471	-4.5613632107835205	0.8173357225216351	0.8384737418853667
1662	0.2080238626648454	0.20988560514151558	0.04490814433339872	-0.003364509502364995	-0.03031159207547124	-0.007731976370909333	-3.8444219595633924	32.59163688467207	1.3427715308162202
1663	0.18632158962367146	0.1401938555259441	0.011003526867683334	-0.003238506259510268	-0.009087118100092708	-0.007674571579838548	-4.497419548595899	-2.3297468187304036	1.7465892136927108
1664	0.19954045786107105	0.1262802781471784	0.05107771985266098	-0.0026355667006868963	-0.01317477291378234	-0.005913022004264916	-1.4142051645773408	28.29297705667176	1.0536161896470058
1665	0.2053192064291589	0.057838876116333274	0.05819007490411707	-0.0024895731287324016	-0.010390979783931656	-0.0033105520518694506	-3.9863270869329552	12.233549052544149	3.6813597296288862
1666	0.20494743919098035	0.17376548572106104	0.05979547695571891	-0.00249356287797884	-0.002192903464768749	-0.006004106946973581	-4.034266596213832	12.0979783537729	5.0685760737300205
1667	0.16736442653671238	0.0645242831190364	0.040855164852481	-0.0021316457510721443	-0.021974477241876025	-0.006354746928801469	-4.87055405374066	30.675309165297524	1.6154998472221407
1668	0.15918881074143698	0.22362716997899934	0.039525471299479045	-0.0019135755906593537	-0.006200863426509383	-0.005381246847507169	-1.3684884156851862	30.813234326723496	4.7010979404415
1669	0.18205344346969207	0.009793809410255122	0.035170189749759086	-0.00042763497925485795	-0.004431638003717139	-0.01011981776075106	-3.135713227566059	14.99223110901942	3.1862252218598948
1670	0.14959290757888621	0.12695954574666302	0.011533365264280029	-0.0016426841804291913	0.0025307975296747654	-0.009929583916771642	-4.11717580083681	40.75889660370217	3.855046385800596
1671	0.2255018806348468	0.14763830509644438	0.02646069336844886	-0.0019662595353922086	0.0026895647259758994	-0.0098684398431385	-4.566434300348053	23.197548842648757	3.208623712539776
1672	0.2285034069845951	0.1691801246230316	0.030713170858744546	-0.002270093451244983	0.024531702656049537	-0.008822887692036485	-5.664784467358338	6.362704417798981	0.5485017929296809
1673	0.17144230011556594	0.06577908851100664	0.03668761613554056	-0.00201624280961359	-0.01733278472859579	-0.009548028512205393	-3.3341650145141246	2.329753646926138	-1.2580505508082156
1674	0.1962882630438792	0.09127098857031707	0.04225038439841985	-0.002588768359260202	-0.0025750694258215192	-0.006340256471670018	-4.195027897204861	17.435684784461184	3.1216402978213256
1675	0.13979204578536683	0.14346381508984252	0.03372011053317779	-0.002887238669919739	-1.5174681927450015e-05	-0.009082094673506711	-4.714430334627343	14.316501471557142	3.2442803339136064
1676	0.22531681070086235	0.1281218373151128	0.012938652798727045	-0.004193866281349419	-0.01497721764696821	-0.010140847294235537	-7.053589796242267	30.53522466643141	3.9610976053288107
1677	0.15929197699770134	0.15083585153189832	0.041763556085607195	-0.00017334342994623276	-0.016659876766988074	-0.01249841899754119	-2.962540684097234	7.0826399496352455	2.94069364249475
1678	0.16320120543286992	0.13334316222836576	0.04778730721661129	0.002589832551536758	0.017689321471559227	-0.009246967283229771	-3.6065143056061095	6.388751411566949	2.869552537187715
1679	0.17512099510649146	0.10707282832067148	0.04051487253261905	0.0001800898958144244	-0.046885681790727184	-0.009985705422767105	-2.5831604801078085	30.195216895409743	1.825595521529628
1680	0.16818858248829355	0.1258952110051658	0.04946198916161413	-0.0020252742061150396	-0.015970396198930068	-0.009057886020856068	-5.691960545105604	21.491301346972286	2.91032868283689
1681	0.17289562758505428	0.15167527939417472	0.016950986776253795	-0.0019030359309748853	-0.015420519482558095	-0.006452890745243555	-4.2175201494655274	46.59154918686821	2.2508574750605086
1682	0.12102690981615863	0.17737685425660482	0.046821486761567846	-0.0018904101211603642	0.01768236812170018	-0.010053411475605952	-5.494882044373583	14.253656770003186	5.285543014724921
1683	0.2000315675004178	0.28349580559709286	0.05260784732079355	-0.0010312333352142005	-0.015538139635161303	-0.00804851984291922	-3.90755165186606	21.95653658263144	3.047371991947229
1684	0.195514984992695	0.11657631905105172	0.057837283967911546	-0.0007398053196303917	-0.0100915590154765	-0.006283695779122941	-4.866600674544769	31.109446076194203	1.6116888554829214
1685	0.18937248723516759	0.1306675422268523	0.06588337922033848	0.0008763867434556389	0.005010070722259572	-0.005506853892889457	-3.755966168575472	20.403018789411483	5.011828937509306
1686	0.10440210076114348	0.06773851136689554	0.0740638172627805	6.406920323462432e-05	-0.0042873677994995415	-0.003220924580441029	-4.226557489088397	20.280745740865683	1.89274132657791
1687	0.15882000314508837	0.22359507492002204	0.09282702026444334	-0.0009941964248458075	0.005025828871147277	-0.0014924842261025881	-1.8602975029933175	31.717635677897654	2.9049380725077247
1688	0.16706349469665552	0.09322054168872371	0.074716451341809	0.0016154848847756559	-0.005448789940057137	-0.0065236223560417575	-5.0564698263113526	22.670874106666055	2.4969914082385065
1689	0.1506894184297734	-0.001754341796365494	0.03989602907385319	0.00034300646956951655	-0.022664863296472788	-0.004069547734365577	-2.3080889575454244	3.4879714503319135	2.834478867780434
1690	0.12374888162323075	0.1116336368991874	0.0581199731750028	0.0007756297290846268	-0.025878529684347562	-0.004532141833859025	-3.667682838195127	19.214668491047206	0.04854365007488613
1691	0.15972540763520277	0.1441537719783753	0.06185984885310272	0.0003506350852799444	-0.008894206328558134	-0.0064316417676382	-5.457722324523391	17.877049774985977	3.446228511654464
1692	0.14388411191099063	0.08871953471958197	0.05857346102636995	-0.0005382969301541739	-0.013562522533951332	-0.0012927481234053257	-4.5942820716939785	12.463383452831145	2.939021562304516
1693	0.14981176937014434	0.1067665218867702	0.05734714258205997	0.00022917887965321205	-0.02239017599831896	-0.006441071541196237	-4.704340166084623	32.66096467262537	5.773648901066728
1694	0.17674507684608537	0.05506188205973622	0.06018184084886992	0.0017158048210956585	-0.004104466881829514	-0.011230002292425713	-2.1582106039310553	14.377650630859625	2.7909733461236095
1695	0.20116806779645569	0.20024237966784603	0.0388163570059886	0.0031966838784173936	0.0032545208959948715	-0.01116537010841759	-5.083911726706683	28.39659285993169	2.5763000122969375
1696	0.18981235813976705	0.2101378758114415	0.043526975348744404	0.002580112576247203	-0.005799768816913224	-0.011145957149679643	-4.946812846668257	15.012709825622323	6.696466697545049
1697	0.1729602886913429	0.11839455762172688	0.04124264397762026	0.001484604768013529	-0.013565974484872026	-0.00891277429551014	-3.4618379757134923	32.70319117146414	2.2848497834117003
1698	0.1668872952102076	0.14079973480788882	0.0553064728298379	0.002615242169517639	-0.00761858464614054	-0.008645029343969294	-1.8670894460435936	37.397489621040805	4.222009939253233
1699	0.2321231642097864	0.07304180751799112	0.06300098451006302	0.003138282298155266	-0.0013435100296641436	-0.012115871060818541	-2.8345866561546633	22.787795691980268	7.412043566123865
1700	0.22695418037801102	0.07535812533440145	0.06497423357998174	0.004730004176459022	-0.043586184485252664	-0.009495333458727367	-3.241535023603483	17.838669553259535	2.174492906351128
1701	0.1758170162543041	0.17594058800828755	0.05930034297068648	0.0035012053587669986	-0.03898081836214993	-0.010675013765858821	-3.9726773855463144	26.337898891561426	3.880120217607677
1702	0.2379678656104564	0.12858323917555484	0.03264225280126079	0.004621181364390199	-0.022853022040327943	-0.01561310178815778	-5.086282673884674	5.996367826679848	3.9210633634928156
1703	0.24365786646821067	0.14368891086768334	0.04758735411700284	0.005459270856444462	-0.005388478460486235	-0.009767531500762977	-5.31251697984436	28.390118901376663	1.449087646599965
1704	0.12269905418413748	0.13156725640283337	0.06062286658573912	0.003302666431698644	-0.0054852713594008475	-0.005104543910892699	-2.644153654741582	17.033351359827865	0.796303461139943
1705	0.15668155640663342	0.23335108980765767	0.04695892488422174	0.0034136341289123157	-0.01424363952617669	-0.005094295122288416	-1.6618419417852426	40.227096625991585	2.5783567583053135
1706	0.18581240081804887	0.06351843196821204	0.06189658109655956	0.002762718655620321	-0.00042846704583081405	-0.0023876442597657527	-0.9988878005507459	16.07451654618388	3.3946207909280597
1707	0.16303206312262986	0.08354757483953651	0.05916240018697012	0.0020363269598207287	0.002969463554437248	-0.0031750693798342456	-0.753917586267948	26.075382549159173	5.375187737197043
1708	0.20493311758255406	0.1911600107726979	0.05912307785634541	0.003214559731491297	-0.01477511305309687	-0.008105213919328946	-2.0219282601033086	16.901995811795516	2.6781064228180025
1709	0.1682503005298855	0.21589253334085085	0.05157106582457745	0.003371405368771622	-0.017138489908011548	-0.0027506593896196403	-2.2857131579825105	32.33338242610252	1.746142508118245
1710	0.17273840878020638	0.06645251429802446	0.05101489353209846	0.0016275472880657275	-0.008653676768900257	-0.0007664914547932207	-3.160597208577649	13.579628788030439	4.186072699938356
1711	0.22864634631297878	0.11945964704542206	0.043762975993354485	0.003416531235100672	-0.006808798753444009	-0.0023150512283314872	-3.1898516457448367	25.68540830033544	2.1345563143130915
1712	0.22985893247680195	0.10019571151130958	0.05788964510299646	0.00502749546583226	-0.03273547219956294	-0.0014885315312006273	-2.972696009106343	33.946953334020215	0.40817776677692563
1713	0.1992669778941586	0.07719833745428958	0.0612859902498027	0.00200026251401985	-0.019352969990669017	-0.0007739277236854144	0.3360378284111131	15.57526057052604	3.5044108070713764
1714	0.20568455090459112	0.1540777934830716	0.036602078402354944	0.001830649461830789	-0.029385329470897097	-7.547843602509019e-05	-5.901095944057211	19.184334465242316	2.808777743017723
1715	0.1705524632268949	0.15236459112410553	0.01724801204846022	-3.929668234906535e-05	0.0030489926106419263	0.0009330142834120935	-4.565173847185766	37.7188036148009	1.0229940046332655
1716	0.13510838561969235	0.14911477390342961	0.03146539003320236	-0.002962546507050622	-0.02737638640665871	0.0016875400619627786	-3.5753945053142906	24.846548373550934	2.3544399207179114
1717	0.16232700944467673	0.1003770234972187	0.04176952864243123	-0.0003121519908222967	-0.013024854689337922	0.0015774626795445868	-7.113033101083315	23.647976850305263	-0.2097817287803252
1718	0.12602352360976532	0.14989392635992085	0.026854914848798265	-0.0005632259205454541	-0.015086711464266298	0.0005247236217090116	-7.552918977913025	15.80706785773238	2.6451183696170517
1719	0.13511747387293827	0.1347999188495898	0.02800880621035498	-0.0005462637460702921	-0.026106873918057643	-0.0032950600324239267	-3.0767675658129576	34.641514897971696	1.6173285924469316
1720	0.13140223210726626	0.11368214162991294	0.02975602927834301	0.00025612723414692156	-0.0030448480525243887	-0.0015262956557186868	-2.969872170857435	13.806270375139958	3.599931851782345
1721	0.1243258671261524	0.1300741282756553	0.041903624306236835	-0.003470251590417135	-0.00491483148808114	-0.0037935386653800826	-3.9786721610753517	24.17212130538347	-1.7579091550876025
1722	0.17824648181905806	0.20127753242364274	0.06944143680448751	-0.004846387854532846	-0.019784999682705494	-0.003682584894791895	-3.8041904538139466	17.170555921326535	0.07280903079627489
1723	0.1732735004217591	0.11339650048147626	0.05616130431061858	-0.006447925019728503	0.0033637878677231434	-0.0036116963931932507	-2.90219393856788	18.06309692469127	1.1590121171450365
1724	0.17313292038046693	0.1168652525402715	0.05132228917296059	-0.006719766331226104	-0.015906736228873907	-0.00484449296730305	-5.584088932738979	33.97226631685518	3.3987652230303147
1725	0.17926316807551307	0.2306560757622364	0.046678616232246214	-0.004138971828038168	-0.013816854116798534	-0.00511347699050608	-4.8993960493146655	19.326834204749353	2.453842904476186
1726	0.14231692631993448	0.2844662540771374	0.012887750697132643	-0.005585004419662091	-0.021060140514970488	-0.003274778478579942	-6.0232793186205615	34.52251451988764	3.7318692687375354
1727	0.1590002966315025	0.19082729784371685	0.021540280968605177	-0.0009124486142490964	-0.0019776025287658906	-0.005254673627402493	-2.0880296595811494	4.924825235969433	1.15676369428838
1728	0.17840759545242313	0.09825073766261143	0.0064898907385035195	0.0013622227604102512	0.004378443217081741	-0.006383447565983708	-3.1555206935375337	18.8897033636331	0.0699072819098207
1729	0.20217769956425996	0.1580061529133083	0.034410228659758464	0.0033515144620855156	-0.0009624247385515185	-0.004844796032237501	-3.689486274841007	21.00389075357038	1.608011327839736
1730	0.15377974308187065	0.08932825208087913	0.03546752575768122	0.00540079498911674	-0.006868148385657095	-0.009315903830141798	-7.902740844073915	29.00644492299558	0.10378259124686719
1731	0.2168332374513586	0.1351497101332937	0.024522932436004168	0.001573645380481741	-0.020376856934591216	-0.013155502166742671	-2.7561794693624257	16.229295460851628	5.353896849720959
1732	0.16559717543946814	0.15632168456631698	0.018741722803395575	0.0009981456340371457	-0.010138548521623192	-0.0093703766796096	-5.0021985538559575	31.640538848075348	-2.7727884486687118
1733	0.18295513163158003	0.11728138018072243	0.038777579874655764	0.003153593837141448	-0.022596482003857027	-0.009649078541603278	-3.981829448024708	21.611848866789252	6.189040127510481
1734	0.18591926544436843	0.29015820076918136	0.050677682091192375	0.001908986496131707	-0.0025057453460525982	-0.00466245545466012	-5.803428140181241	41.41544217626349	0.8285352658805476
1735	0.15811591981584322	0.2542338421678857	0.06852616766502764	0.002661639510655227	-0.020367101729955314	-0.005129439992749464	-0.05910664811616898	14.956803474124118	-0.8633125084376158
1736	0.14043197254862744	0.20006304541370368	0.050842505162664954	0.0030176956738404794	-0.01856440960442808	-0.006954018363136231	-3.3199326156931424	20.066101363845856	3.23382499638936
1737	0.17639453223019305	0.13557227810225253	0.03152612326324168	0.007740660833183683	-0.0054466240779253135	-0.011264904838783818	-6.154283293177687	40.253428604795026	4.995635383895034
1738	0.2143886544944409	0.10822584325210306	0.05378666009316023	0.004570134816606964	0.00887712914746105	-0.008864205351052248	-4.000680475722823	33.57272739797196	0.11273053812741818
1739	0.14598499927712905	0.32007771041736177	0.03733619237336062	-7.22444550399039e-05	0.005591041585410164	-0.007964792991494577	-5.031536592488205	19.626922634954774	0.6445795630323852
1740	0.15380440203034346	0.15746767466773112	0.01995878187611325	-0.00015381609164084973	-0.02126274633655869	-0.009495798938066973	-4.465823490426588	31.96013340208409	0.013728464131717178
1741	0.13819935827119217	0.14072050367471722	0.03741161951118836	1.4393985085244627e-06	-0.0032003557353348787	-0.010168109728160114	-5.200841536392647	29.500703432684883	2.4927627349087302
1742	0.16081526111141728	0.07515925864209555	0.0058087465134454095	0.0031151554458697193	-0.0005124022062046422	-0.00885910921283533	-4.106524661369356	36.84774931080905	-0.8047294295699531
1743	0.1767676387467819	0.15574157837291958	0.03653375278082458	0.0035763814747923695	-0.0124422032626347	-0.009586631208075569	-2.1377311993242034	28.20650224711087	1.4999372185699014
1744	0.1652418425626125	0.15797673482099217	0.05324602170818922	0.004472639160162403	-0.00513543712997846	-0.005780424379702296	-4.496498234589894	4.863024755860333	2.2536744364966834
1745	0.17635964619441333	0.2583661883600215	0.021725197607266468	0.005312089904600306	-0.003921400365680623	-0.009162833252984396	-1.9000942162882206	21.15240055030562	2.740165574594244
1746	0.19632559326550184	0.201481476992042	0.03987232282658243	0.0031009013715534235	-0.027038568294140728	-0.009886203371439431	-4.536134345714141	24.27961030658844	5.658821833774259
1747	0.20268557762443867	0.133480145059737	0.009312095241337116	-2.0743234171763185e-05	0.008723007561433698	-0.007645646946550116	-2.2692462825282647	15.51187464906515	5.658397977252229
1748	0.14091619139802666	0.05000151601134982	0.052257117482509885	0.001975234398779018	0.006634708362029706	-0.00655525045300928	-4.5509348081373115	16.488069893600724	-0.2473679415919078
1749	0.15425596972896796	0.19667067643105676	0.06784048131847455	0.003979882792253024	-0.01925605176168584	-0.010558488369138856	-4.760729439323945	27.922217288578043	3.6820952355752556
1750	0.17771968568167296	0.21002170843671497	0.08967562354147854	0.0005163116635071102	-0.014647377380186472	-0.007536266127561999	-5.329095294380405	21.79511978229324	4.219440324683489
1751	0.15045396933415048	0.10727500190067284	-0.006101057147699318	0.002278998214320625	-0.015193324120015624	-0.011551775191039127	-6.699070551575625	34.460748791242615	4.050782353208153
1752	0.18172437717120865	0.1642659031180528	0.014739525053967665	-0.002676155299710676	-0.009749542696590204	-0.0021387427110204065	-6.993530221580927	18.035996059654845	0.09729071337865941
1753	0.15258529679897334	0.12565024108883674	-0.015415891998134382	-0.002719021933594037	-0.013649940488239972	-0.0028112978231206827	-4.915541301138938	15.734985063140837	0.7190366049847304
1754	0.16872071618717197	0.08147101474260339	0.030034288208353164	0.0013545079048926188	-0.010844911374871246	-0.012354951605556348	-2.742539566138445	31.45620371307882	1.7715344195343083
1755	0.14313165303722694	0.08751431235991108	-0.007914938073225013	-0.0012511899257918171	-0.008655615536825763	-0.011501088293857827	-1.483905322624498	32.131691014126815	-0.49995690758475014
1756	0.1571490678373249	0.04810800242260069	0.02926398799479262	-0.0005927550845925267	-0.019937257181673912	-0.00716527748144896	-3.6584678630458263	31.17331843311374	0.8860046234594017
1757	0.1822721950954899	0.12625067715329244	-0.002888240085975345	-0.0010124055030871907	-0.02115123494756133	-0.011744437699503086	-1.1983888221250671	31.55583343774418	5.192234700829879
1758	0.18638021389887388	0.018640295161503034	0.024378310640966044	-0.00364023203166407	-0.020204937947983434	-0.00648193456630735	-3.136265041701572	24.61357558068949	5.663146186328626
1759	0.18104251363626891	0.05862048544174886	0.05274003397445072	-0.006165332136559105	-0.025264653067178285	-0.005481193082582539	-4.549538344657815	7.0648949030359915	2.2945203837560997
1760	0.1955653973531613	0.16924174897710642	0.03775339373913966	-0.0010976262850317595	-0.016920488615473312	-0.004867169541481633	-5.390435032668774	20.030561740812725	2.527859931809246
1761	0.1387115106850484	0.1633980992768749	0.06489588305987264	0.0001122501214535312	-0.023591957421147367	-0.0029499983133044806	-2.485068073474288	23.88663327484682	3.2841395192866965
1762	0.1354501336055086	0.19468120252977716	0.0729379475141787	0.0008268319136850511	-0.035996199690141874	-0.003388033921877345	-3.0439209755134256	30.098838642919574	2.022156963362256
1763	0.1894405432045707	0.024778771270291836	0.06283151775320765	0.0025819382869239115	0.0010911905709443323	-0.00678858895614891	-1.5806265298390612	27.79688695574216	-0.02783261732251449
1764	0.19326865679682687	0.14693576109071527	0.0721373658924279	0.0027802851114469614	-0.01959187261274377	-0.006544011768687493	-2.5869767093104143	43.60232965225889	6.4137577751114865
1765	0.15781849784066623	0.21883950142253286	0.04784746257275142	0.0005946492939746181	-0.024383814892437298	-0.003277340613162804	-6.422943835752418	12.447879658792612	-2.8200389213093655
1766	0.16311591269221892	0.12135125251414254	0.054856495441069866	-0.00105859834771786	-0.02404396615761203	-0.005074618478709761	-3.7707619943454187	12.452881097397745	6.580215345367397
1767	0.16095456550321638	0.03522412018017029	0.0725013896094175	0.0019859145922334356	-0.01890445741478558	-0.0019160892973502913	-1.9596824534396964	29.927253473612012	1.6993746752156467
1768	0.13296572528931222	0.030808433561771292	0.02717625135173333	0.0005247610320806601	-0.012415774422907425	-0.005345748117998921	-2.3863390916556018	24.504677266463815	3.579392551879682
1769	0.14888608349253016	0.19992070890272903	0.03731350028095526	0.001855918616398204	-0.019739146691602497	-0.005365791843737361	-2.6765522140837827	16.004187631903044	3.565033491402166
1770	0.14166645369401365	0.20681557944748669	0.04263310048656153	0.0006510402201268758	-0.004204757002140253	-0.005730201112045446	-5.27860579069477	25.816366038916932	-0.2894815986852449
1771	0.13158447913436017	0.16791728646246096	0.05731523980895385	-0.0011467991147612127	-0.018110695235523083	-0.008408435773159008	-2.212566335634533	38.82234865367189	3.052964744189957
1772	0.15267742073235716	0.05387214001856848	0.040857975179269826	-0.005487459726175486	-0.025379284568226787	-0.010021195829843862	-5.908520216005062	53.56830105258358	1.7738122352484818
1773	0.192157522108591	0.12385385485522483	0.022474709856377492	-0.004174225329706305	0.019805563992834334	-0.008705714242558105	-2.738425225439608	27.89251803927325	2.3182106542561125
1774	0.17173488944987306	0.16663157251671173	0.02013827866869313	-0.007225860651942861	-0.004058587094577631	-0.008022597587338304	-1.8753289784747695	18.826992352540636	-0.0020032671526706326
1775	0.18050748157370533	0.11832706878227939	0.01802996697041396	-0.0050832902052510304	0.003706814740918163	-0.007180123554490393	1.0481041713461783	29.382220072453563	3.875896037049419
1776	0.16916025197265108	0.15723178534725452	0.053276975404075805	-0.0004210881945837749	-0.01131896589266929	-0.009626474091111649	-2.550968264511128	5.611020110796054	3.535958468781993
1777	0.17225739773446352	0.32272246336982585	0.009158697051853789	0.0008058073044575333	-0.007864177628840167	-0.010321818553788081	-4.660124048350543	16.46810338042305	4.466130321117587
1778	0.17369133077614407	-0.00979279801533292	0.044292513342285275	0.0010876723588353048	0.002043141819756338	-0.012600236695793205	-4.906455068214736	27.525383782070012	3.749995300746017
1779	0.16844377803259147	0.2467066727353599	0.03187766762041225	0.0011046337151376286	-0.001962262704754576	-0.01418499386470601	-4.158246664005894	-22.91444083045694	3.7655561125567267
1780	0.1675314390363707	0.05605673715157293	0.008408452363770302	0.0012502890377841473	-0.020986988573954292	-0.014397921461683052	-4.749403445631783	32.70483741988149	4.025060648198844
1781	0.1693528687987304	0.17957715752328537	0.029977683269626423	0.0018448111220374505	-0.011476337192850336	-0.014431621719616651	-2.1285519651716855	13.455163064939377	1.4262270762544442
1782	0.19820977875952392	0.1747562542802666	0.03063297226609706	0.0013520981386806168	-0.03315672413230655	-0.011787420879888601	-3.8100488952909375	15.654710650666978	4.023755797302996
1783	0.18844118533511703	0.09752717402219874	0.07285017642149401	0.0022755642517072907	0.00020868772187592356	-0.011087442669297272	-4.906857632241459	17.14568862879593	6.221288154053348
1784	0.1697212682212319	0.24275458631856073	0.031653050947001674	0.0029096135075746114	-0.0020567364490566157	-0.010563867766065256	-2.2942208032920837	28.56130557896816	1.3993031365379278
1785	0.18574607756366598	0.09475556022397658	0.02801505894964853	0.0033426960378212123	0.003021290990852882	-0.013517833584311434	-3.9467328737337795	16.674050603989006	1.6034995819553042
1786	0.17248968056173036	0.13851445057165643	0.03287109963742122	0.003070871360929272	-0.016767381488059833	-0.010579803502662724	-3.0054222566459137	17.15822986477073	2.0350210981672987
1787	0.249863294401834	0.1432372205172221	-0.0038679674980184355	0.004876725549381233	-0.0094350242590578	-0.010360604093785693	-4.452234387341211	36.31294341475245	4.486665874359475
1788	0.1717130807678024	0.16749739866487623	0.01943386978748594	0.004314963001744313	-0.010360499656009867	-0.009755782273393798	-2.31323033240883	23.481863731106714	2.8864587689806447
1789	0.12668544279653027	0.20796804419764492	0.025018869786667376	0.0030696696220696867	-0.012660401149979917	-0.006495789144307077	-4.131830921602561	18.784922462023893	4.747373667393468
1790	0.17223130759117777	0.15665032707471502	0.05369802205825399	0.0016777943417198484	-0.010034868086790313	-0.005678049885532244	-2.9993643415751414	16.565319816489293	0.18998436062069587
1791	0.16893153402396932	0.21471518574631634	-0.0018509113981769812	0.0031511834237320556	-0.009047413157385305	-0.006504942625361643	-3.1288675293505515	20.068465157254185	4.3237811110403355
1792	0.13015238813706403	0.0944149724662565	0.002772749829886352	0.003613539053982799	0.007887033123760656	-0.005746351124474139	-2.190645362858326	21.90388151516581	0.44053859757455915
1793	0.14435976825294994	0.14587378376037222	0.02805260475971887	0.0017752781361089704	0.01021759073870499	-0.006615909694393774	-4.125427160252475	15.346105773952747	4.627337828035814
1794	0.16796349935526417	0.1868803240390326	0.026485109698351075	0.0036684878889658014	-0.013181922526495717	-0.006396243085478676	-4.200562507780274	32.19097527115929	3.2465753464072478
1795	0.12268685487433977	0.19708088057802348	0.040565181226370074	0.002956922518929912	-0.007382450477470106	-0.009261102610522619	-4.151557235680027	36.94930252370346	4.666667766111953
1796	0.13718283817785337	0.2406613520705761	0.0451969580468554	0.0031612977981186	-0.017370559607951447	-0.01017055151577134	-4.281030076940166	21.401426539220715	2.2290906325116424
1797	0.1602471017395151	0.06202370540364771	0.05797639264664974	0.0030192369622788536	-0.022524189867734915	-0.010545603668108906	-7.4049477848132375	17.029367173240363	4.20399060396331
1798	0.14876355350417939	0.1371901419604677	0.03895486076653065	0.004475870519106056	0.005073229386088556	-0.010568096181062378	-6.916437254661072	1.9612880873842233	4.068027053115643
1799	0.21515675603325113	0.26353831781493475	0.07050580058396246	0.003969440022085517	-0.009246314834381387	-0.00617355938816846	-3.9541272303522277	6.306406639350825	4.3121515040224665
1800	0.09522623647116747	0.07487813068170304	0.058661697305623185	0.0022079509780883375	-0.01312760330177316	-0.004044561997894532	-3.985830544126944	22.765986308077878	1.7922416145278588
1801	0.14210079315991828	0.01845032300226386	0.061161530210462944	0.00011205533719794471	-0.025557062061256137	-0.004041698103606776	-5.355348516565771	28.914828109670626	5.152630937956255
1802	0.2105084430650588	0.18966230866225356	0.062383212175633196	0.0014942487752598972	-0.012144604944036852	-0.005177438652757505	-4.714029364532928	24.804710955406804	3.9331857811952107
1803	0.15800642913995772	0.09736929321836478	0.05741876390033869	0.0030185997439245733	0.016541944047306644	-0.0061694188199844895	-4.699617327635308	16.402695098131705	3.2455284976001284
1804	0.23306635838084613	0.20804985468960296	0.0453369763238613	4.670446325228577e-05	0.014196634679889655	-0.006356819969130849	-1.0553768797783152	44.96740990124155	4.555578519335485
1805	0.16496384920963303	0.16579112557955242	0.07366323650177457	-0.0019173128579056445	-0.015707301717291726	-0.005903338043648075	-2.847612511865345	18.807514049016063	1.1215029560138454
1806	0.14614152213368736	0.08564800781040052	0.06433293024998467	-0.0029981045347622685	-0.009088247093721769	-0.0063616992738483105	-4.745763049439232	24.44992753038791	2.9218554341916536
1807	0.15040822766587636	0.05954768999066655	0.04337107028892264	-0.004681940599078487	0.0024562729745220193	-0.007427498752365913	-2.266555644851833	4.50446996568922	2.832752114667353
1808	0.1803070281261851	0.14809213431765433	0.03562979157653929	-0.0035055764519039876	-0.0028288450647049376	-0.006701492823837087	-4.372633331386479	12.943561664894961	0.42940731489739387
1809	0.230872368371148	0.12201243739679735	0.06474333539582552	-0.002358054970153448	-0.009919730600197747	-0.005357233224091505	-3.542948991480001	-0.475155017246133	2.455033770834657
1810	0.195111397760015	0.2345738703381744	0.05436466513732074	-0.002520897634209921	-0.02079826144343462	-0.004101975605273516	-5.3849724241747605	31.69902499081964	3.881119054971927
1811	0.223652739072012	0.16579032757927925	0.05473043374328098	-0.0030020868445900166	-0.01874672512778373	-0.0049534021745892415	-4.075648825018566	28.67970212360769	1.9557347001927312
1812	0.15118605389325598	0.10163259729956789	0.10276466619841382	-0.0010322612515605814	-0.03515716745693277	-0.0030509039503469203	-3.0087902935804043	23.11018587301393	1.3899755193725374
1813	0.2051436923200656	0.15521822667923674	0.0897966417282869	0.0003318901158816033	-0.008847114538021342	-0.0040323346332781255	-4.0063064107783415	12.81662236746158	1.308010915218542
1814	0.199385609651494	0.07292732951539774	0.08047246507346346	-0.000570449840824262	0.0068943055443072415	-0.007231775503273032	-5.396253060732541	7.707619509894822	2.614891835625401
1815	0.12292070865437382	0.1135289689242564	0.0437042729662548	0.0016114275427113647	-0.013236726632260864	-0.005138930000710128	-5.794039822290681	20.804838208156493	5.061373908568259
1816	0.18569710719584534	0.2505791106022289	0.06486469366041141	0.004672582142496486	-0.020243135803055697	-0.004481185682266821	-2.382619443516073	26.51691824149557	2.0950355956720474
1817	0.1754464610593825	0.1906767351469059	0.0785946100035787	0.0007782758091594742	-0.014398895058860217	0.000367021640117789	-1.7672212778030656	11.573071444552596	2.8661522577692193
1818	0.17692853399902458	0.12374253480631264	0.08903850415031174	-0.002018428647735735	-0.016826064191828652	0.0007914053502798581	-4.640954961310211	33.5628727752289	2.994875775242597
1819	0.15170574830716851	0.11019578672522301	0.0067901543153299215	-0.0037750586296693843	0.014423354393699062	-0.0005143223867708187	-6.2066156263843615	4.265474555945715	5.074099135623565
1820	0.17623068849797444	0.12353731353529833	0.04031157704535733	2.5662417777654566e-05	-0.035174564972222405	-0.0007196053344126008	-3.517836296376287	31.359548853468937	4.684896523307777
1821	0.1647542590844577	-0.05006538456050648	0.056370498271773754	-0.0005707027849833769	0.01774268062257648	0.0008968754854808026	-2.6297706706072286	34.96185545120614	-0.33634885770260836
1822	0.17839693673069745	0.21976154622940341	0.010301877782395488	0.00048054019767156044	-0.023554573609777016	-0.00042617896851713567	-5.4905014033652435	30.78485916319478	-1.4335439195285227
1823	0.16490880086513954	0.1442409603717193	0.0259837898391079	0.0018318148195029106	-0.026722035024835708	-0.002083479627035544	-5.057343523782972	29.15448419176226	1.6134967579663526
1824	0.20516997371531193	0.02437363300268594	0.04472357859399964	0.002568507940613809	0.001594617666468838	-0.002126380420880506	-2.5134659956504315	31.578362237850524	4.82308975458697
1825	0.17810472121180784	0.10572192269324879	0.017187930339521047	0.002609189237910951	-0.00977344434290663	0.0003491093840042284	-4.1568883406789485	12.151587513268934	3.718394112808677
1826	0.18488430062286187	0.19644489078553096	0.08903410588916322	0.0021426051310506986	-0.010411375354689563	4.286446664985969e-05	-0.7551732241005698	15.562758594037811	4.371872150106573
1827	0.19737294185625456	0.1140421914124069	0.03154098868103076	-0.0008605199625262275	0.00018839910255107062	-0.0004277502200099012	-4.626029070305637	13.303657715270628	3.95247934624488
1828	0.19146706756696244	0.09552596734925248	0.04741219400106904	-0.002343456885179757	-0.012171128317569724	0.0002630568026218169	-6.179485197612888	27.809951743120802	4.185515233151273
1829	0.17891475188943667	0.2479189019907501	0.08068454497247624	-0.0019754197665898935	0.009458072406423833	0.00015065541890181143	-4.201434818348021	14.634889807093712	1.953249488448991
1830	0.19214280826500457	0.0868923031314964	0.061668190949846005	-0.0011527955511364527	-0.03129188822079587	4.888353073200611e-05	-4.877696075090444	37.76508663499728	0.022460749449278866
1831	0.2025219465341735	0.17164322380461086	0.023466572222916142	-0.0050662133228871545	-0.004265977781117923	-0.0018171345561377465	-3.8797481093239754	17.628223932954477	1.9680357180792973
1832	0.15444047347243148	0.21730146510973736	0.026792918454052943	-0.004984441552904671	-0.007379217484935025	-0.002581909051144118	-5.487108319655148	24.480302419393535	4.808028861397827
1833	0.11522292912060583	0.24706068872649817	0.04762426132093882	-0.0014862879448944049	-0.009564608505739508	-0.001745326875603441	-4.590985729439738	44.39192751223874	1.3679825626512996
1834	0.16223520073530362	0.14006789169729356	0.033128979055638406	0.003346333294788907	-0.028177570285929644	-0.002134682731068556	-6.472231663420975	37.94890062176114	1.357411434507041
1835	0.19063099826338556	0.1474115352452011	0.011456735835801372	0.000917520846695179	-0.019135505964844896	-0.0024991321805394634	-3.987923283690636	28.678137365790757	2.2492310462025147
1836	0.20225945789489197	0.1134540882579315	0.029981711546495475	0.002471881854402961	-0.017438319352978328	-0.003834418597808031	-4.046256868448735	22.545020404339954	4.689962970368791
1837	0.17807292045643552	0.10773132388682147	0.03357838263860187	0.005521801606008922	-0.023921707434724174	-0.0023939548644398246	-6.468322975150795	21.301784732319497	1.1546473253452363
1838	0.1819993448308191	0.16789448716986516	0.06659434629244627	0.0035596978155494003	-0.016428655764226023	-0.002171879627185046	-3.6680300279924296	24.754842148193376	1.6297931295877945
1839	0.15516785399779073	0.2558029935878852	0.06890147822293964	7.91226883163354e-05	-0.02377121620635282	-0.0024227696613599342	-6.186479683743853	43.80227587191871	5.414549620046933
1840	0.14511367139643197	0.18187116810764664	0.05248376856347203	-0.00205545614954934	-0.027423401617920867	-0.0029141674832138154	-3.5769965929604393	2.480290397011701	1.2308281626917996
1841	0.14701753773069587	0.1833431791424986	0.027639049839218697	-0.001953350846080802	0.004144992095911217	-0.0036981824594765444	-5.4993408745714065	21.00573533092844	0.6594361290256012
1842	0.12923046959987758	0.25458748815036736	0.057020911422710534	-0.0036885379689757854	-0.01999380826359551	-0.001996921595621152	-5.5159665799166255	19.74535711996786	0.1969744017196874
1843	0.17616410945740055	0.18781251026488152	0.026706364650282678	-0.0014932689006086782	-0.02178155904040681	-0.004734650299947194	-4.023937513131251	26.515069607187957	0.49012292870634094
1844	0.19603758928103832	0.11775797387197395	0.05336716020718453	-0.0001405517429195816	-0.02313549824023301	-0.004617322729408875	-4.797293902087326	33.43545277445909	6.3506066122167155
1845	0.14393100262275058	0.17076249328010615	0.05690779264518218	-0.0003460776524016241	-0.015692741158394054	-0.006031813192257393	-4.012519391554647	23.829093058299073	-0.6426321020125544
1846	0.11233660668981044	0.10012878949816467	0.030653281665749092	-0.00016988368121786208	-0.0155031085528577	-0.01084868380646158	-4.831982778102866	34.8801663066963	2.5225846487545276
1847	0.1487320325198019	0.04168758895033493	0.04765255808225241	0.0001696381181425866	-0.01230988993250817	-0.010692461344320718	-4.869063043043456	15.057055704742895	0.025749841885063223
1848	0.1452578782101192	0.07659779630196573	0.06128324105671949	-0.004254868865878055	-0.012444981939615511	-0.011355897477110015	-4.862113037233018	3.181575159483977	1.9776955186210365
1849	0.13207361699430703	0.1759920201805254	0.07473632289921663	-0.0028744953896619753	-0.023095919762524633	-0.01113029129005632	-3.5390887785981184	13.950829075050905	3.797712451487023
1850	0.15020445159336773	0.058572817504014454	0.05628955923973501	-0.002354329262611539	-0.00838944214373765	-0.007836704167732661	-4.150847140653311	13.708139477993228	-5.945140989146133
1851	0.1845299233752867	0.11240902105041596	0.05448172621114653	0.00194939407877551	-0.03393731529427032	-0.004341218001337566	-5.140634848017817	6.184443197118788	1.114766376008515
1852	0.15373484229975293	-0.02294639933138848	0.09879834376610853	-0.002158825252294925	-0.052098733545339726	-0.0023957547455016443	-1.7194936439944348	11.652937552592965	3.208005282547472
1853	0.09631736987872137	-0.00320692452965389	0.07982603387453459	-0.005629976812173903	-0.005538292530251121	-0.00013691126552371497	-6.689136953419792	15.964540943799065	3.494035731860992
1854	0.16088061879079196	0.1299026142044228	0.07958571580281182	-0.001804829156802673	-0.018508726671874805	-0.004351937028231548	-8.047348798079073	32.19373659623295	0.6520046830604156
1855	0.17884026640102108	0.2262885481065804	0.05723966184929926	-0.002719455873255929	-0.023736936163169617	-0.0038369693612345258	-5.0709027389543	33.64938944147449	4.2392458655180425
1856	0.1565970935524619	0.21941087204558873	0.041935470548414	-0.00919750343040629	-0.015475063100941135	-0.0034599242309866695	-5.056867879654035	32.84468205832995	1.629831287861982
1857	0.18632917417527273	0.18442074777454392	0.05907630159088827	-0.007984062483996725	-0.007862102397522025	-0.006370363558911105	-1.6418047961011786	24.42045899300832	0.35420677410592294
1858	0.19795158935103752	0.0335044161205577	0.09212091194058797	-0.00830579203710391	-0.008788309848905386	-0.003636963646775698	-6.1459507163330285	10.961839107266183	3.7573263933516245
1859	0.1976301389777573	0.15548435592355125	0.043738741727550864	-0.009087909944667471	-0.015905674099538858	-0.004404933570780099	-0.2589011914089809	10.316162773755678	1.080994329928091
1860	0.11988657045366574	0.05982566617381356	0.053419424069549616	-0.012874503123532787	-0.018519163726966367	-0.008371176812227205	-4.1115264307503825	8.647906371596898	0.37564258631354225
1861	0.14598880641044362	0.04159575764206884	0.004571996753045565	-0.010002871840548605	-0.019990236218847508	-0.010133911470857923	-6.6566273962666935	29.917852678247126	-0.31725205768537956
1862	0.12722339161234855	0.1409184508365901	0.0792708571165115	-0.007269760813405289	-0.032787042508565345	-0.00749809604932752	-3.3072533452246744	12.662020106886727	0.8186671641828214
1863	0.15791179674039943	0.07985991570841564	0.037274713334462625	-0.005212131914083989	-0.01089697362258817	-0.004694027610948198	-4.642753577381472	13.143053116376258	0.36878932068624926
1864	0.15463868667655092	0.0233737911979139	0.023405689729131852	-0.0038398146623138864	0.004822923721054742	-0.0030306731868452747	-4.044505500844871	14.193135715981873	4.761869051125546
1865	0.16498057116211268	0.15511521064085745	0.053092167449902083	-0.003487630915969384	-0.051079125385017375	-0.0026598748331762324	-4.374589178643399	28.664451059313784	3.076664795832144
1866	0.13682122251324358	0.10723134212983555	0.13658838374558116	-0.0027161712601292696	-0.0073390232981018575	-0.004373709532313377	-4.211934187431955	17.78025125117455	-0.7118846039372347
1867	0.10993168944890369	0.06290877426588949	0.09268159245264931	-0.00664193584604141	-0.01795321296181694	-0.0042061684171562815	-4.243095409007522	7.499340065553637	2.412806073407175
1868	0.1618153685746523	0.11264085478218058	0.1016302660675453	-0.005664231367269436	-0.023439986508512207	-0.006108285622410978	-4.256228046225477	28.84837522893356	2.7381086167485083
1869	0.1487375426850342	0.09069872880374447	0.03563993932492318	-0.006763279342892994	-0.016174272997019526	-0.006577472295790386	-8.044040543423705	10.756997924087182	6.010922886825145
1870	0.1535042522806442	0.2502966813987344	0.04506783796812963	-0.003364153384156277	-0.033937712128268974	-0.007666006198350526	-0.7695179325252527	10.067285244701797	2.6054582393658
1871	0.12267140478224536	0.13949469518611646	0.031436290499035055	-0.0028620439333375504	-0.005033123287926154	-0.008142503831385959	-3.9289315792748973	45.44381421834094	3.280174759571437
1872	0.1625393559670311	0.04765521013612049	0.041066896104023094	-0.003209972080273705	0.03307203665940811	-0.009496936942396846	-5.090004127204034	20.09042115819582	3.493132377794433
1873	0.1643586285720137	0.03490520432353671	0.03873665940597977	-0.0037060838439941382	0.003576214281777129	-0.010027528863557528	-3.0977474686667836	26.326197667917437	1.5378478640351294
1874	0.13690695328926136	0.172269710245148	0.06320472503742237	-0.005616608990509879	-0.017896103435967592	-0.009249492016069038	-6.217432587586436	16.446377182526952	1.8276142949357432
1875	0.14863622557617762	-0.02270124294440845	0.07731107086930467	-0.006504536032805153	-0.005310908594038157	-0.010056594705203191	-4.043067534266147	37.53092743884319	-0.36048928613549625
1876	0.18364345885540628	0.08728414753536873	0.07075720823854191	-0.006061369929418437	0.0014071333377036303	-0.009959651049583256	-4.7351968200378955	17.04800707246668	5.912430325711137
1877	0.20879089106612986	0.2027336729370805	0.06549016261581789	-0.0038968601497314593	-0.012940412660449398	-0.008852768487653638	-5.394191238006741	20.65041603992298	2.8751817935906994
1878	0.21981505595680662	0.118449364373791	0.04516156187340761	-0.0023669409253991632	-0.010427812946802464	-0.009638513215713101	-6.3359429750781935	26.365962609648797	2.497804620179081
1879	0.16680231275339127	0.11349058757590183	0.08186725978531291	-0.0016265271502642145	0.006346891414236426	-0.009075003739850401	-4.11624054340984	9.090087712575903	3.5648192182973943
1880	0.1733852063247626	0.31596854859094414	0.050669357684820567	-0.00023209071082627914	-0.02029940479630126	-0.008138026016763876	-4.8148801643172465	33.28984591943813	7.465713662815048
1881	0.19614957447210624	0.12079470157228286	0.05412073423125991	0.0014704062250807093	-0.023539999729690148	-0.008425466457225203	-4.043923974885603	14.753291830452229	5.990035463399606
1882	0.1831161919091875	0.16421496881835718	0.05183926277933361	0.0002428371821263676	-0.014131125690836632	-0.010651071542937299	-2.3644708271837116	1.6621324727457594	1.1625463555227167
1883	0.1471604591796954	0.23312371410955282	0.04504304194311018	-0.0005963655693221762	-0.00324355098981965	-0.010973518576721606	-4.472971280226483	16.48108369860233	3.256871820490636
1884	0.17559767438752336	0.19399929201336943	0.04254996043619524	0.0019723121168467492	-0.01139187650946458	-0.011204351868040453	-4.81465876962611	1.1381358339064354	-0.7334454188904866
1885	0.1665956639070221	0.09297130871876083	0.018774773545911224	0.003165991271830381	0.0026161409788122356	-0.011974757623829565	-5.384514265483656	4.7084396601769045	0.6577193814523555
1886	0.14080926715895542	0.12664191581432527	0.06305864699184198	0.0020535129732428183	-0.01738622213817268	-0.012049340218323148	-5.75262488529325	38.34963587304238	3.0663880836453155
1887	0.14929291990927057	0.12020823800084052	0.06508188949369942	0.0012904949241466924	-0.014361899187523617	-0.0103810431171896	-6.18466088377322	30.519751846985717	1.2187319176366362
1888	0.16649251369472137	0.17916319376759152	0.03180327805936956	0.0006637036935681511	-0.020271489444108153	-0.008498480257122652	-5.9397233766776365	17.22784161417689	-0.011874018826306659
1889	0.19439292475319941	0.17677067173386332	0.046690941713893125	0.00012565912501567053	-0.035101564811043054	-0.00896359454918283	-3.8968464340171187	17.07585233217784	5.196765170919611
1890	0.18362068925612157	0.12344128111378079	0.02291677462958338	3.945891717105327e-05	-0.013982141851660107	-0.009366888962273282	-5.749845752769422	8.87489120442751	4.806891936706543
1891	0.145396481752891	0.21049959155360304	0.02891499059529324	-0.0002682296599354641	0.011857428979780461	-0.008682616287749583	-2.3738801317112443	13.578090966541474	2.6473947323436224
1892	0.1527406581322377	0.14327094936164014	0.048689200902894206	-0.00033493285705844464	-0.021302438587465708	-0.009586801041079347	-2.2150688060773818	14.631268335378744	2.8498951657463705
1893	0.1736758951252073	0.1842210878212962	0.01624536548732017	0.00016786386204416918	-0.015682571003386533	-0.009659721049051601	-6.294132202736025	26.582482751668568	0.1825449971054054
1894	0.20702758465682336	0.05433516584117758	0.029525731991889948	0.0008090342061260497	-0.01448208411853575	-0.009819893569525878	-5.931704263703708	26.774601418418428	1.074809047490537
1895	0.14276768271002746	0.17342745822341568	0.02136743842940622	0.0006490761361984111	-0.012878134134208805	-0.008258593543648931	-3.779639670610768	19.446915945679713	2.81031218037239
1896	0.16931839626779432	0.08660449652808937	0.0468775586460481	0.0013020984072338883	-0.005608709809468067	-0.00934754116218323	-4.844973584134334	-9.806377086057916e-05	0.5075235708542993
1897	0.16387589544255307	0.13357769849683893	0.08533623494504691	0.0008733004313452952	0.0003272642386107239	-0.00900305831254839	-4.646261900732739	43.257771250026806	3.2080549530379234
1898	0.17567362813487994	0.16470949285602116	0.027750194163606502	0.00042159408124398817	0.014505627627319929	-0.009949038362861234	-1.6665126060757773	5.628632316901253	1.8167624959949127
1899	0.19293002098469234	0.09897274746427592	0.03915899891409172	8.005207885136885e-05	-0.018976242608438013	-0.008423307163035075	-4.992854070866999	13.138374346368767	4.270040777526524
1900	0.13517501781346103	0.11173001622472216	0.07843500119465913	0.0003211826422712486	-0.01491395360199308	-0.006750441714425161	-3.2126933920193874	10.049840644126627	3.330637602605141
1901	0.2165568126132969	0.0894115175848129	0.07076499456804178	-0.0013629484392599879	-0.004564322319953718	-0.005390536371492161	-4.239823047392269	8.668198280125905	4.544597445989124
1902	0.21058503710160256	0.21953574475279286	0.07434778771895582	-0.0011895767590097018	-0.010550027934353993	-0.0043415663132491235	-4.742476680864932	15.534421347793465	2.3606446987433176
1903	0.198850641800375	0.07849372341664676	0.08489759906540083	0.00014395249258994264	-0.023988636049799575	-0.003582139877600519	-1.9247125632637363	15.868074378461015	0.9998572157815993
1904	0.22220131574832208	0.24671929267380727	0.02786979400964624	0.00031154645332356933	-0.0039317085817000864	-0.003919600190877603	-1.750768040413784	15.414652927989215	3.8409088768030406
1905	0.17307688527074294	0.06854070955022065	0.05343601718645645	0.0010596207929153946	-0.012425204554026254	-0.005284422164238862	-2.907066972649741	42.77740207423762	-1.2596310054390725
1906	0.1624581276867959	0.1939858553901498	0.02631834206045445	0.0022802214139985453	-0.007033268054077363	-0.004528686147453304	-2.42207951525209	27.431639814075353	0.23734470712560027
1907	0.18049766658474312	0.11550876022285107	0.04814325011212864	0.0020021578310168444	-0.009067711148859604	-0.0023327658318135873	1.1675721865911248	20.434775749653145	2.4365377222698195
1908	0.21371974288570825	0.20821320108712332	0.05211965167974889	0.0020256224617746185	-0.0166695510999053	-0.0018262605060900532	-3.5858150872064027	17.541208098118727	0.9165387038121379
1909	0.2467139482642221	0.1787054415531028	0.06355665330617273	0.0016609715084203312	-0.0073772982892780815	-0.002883542857087731	-3.5133260792793366	18.292935966237323	3.669023322929272
1910	0.21415659922258842	0.13436234343540499	0.04144251427269625	0.0025000977050368936	-0.012242911862279292	-0.002570730862818921	-2.932543059392476	14.463398642253614	3.1457624065203333
1911	0.20322346618863893	0.1672364793456567	0.04197658115296385	0.0013889554673200055	0.0015632549656789743	-0.00247584290564819	-5.554636036541359	41.17700018582081	2.533176529028492
1912	0.20232227846511008	0.14836117616242148	0.009994719369319737	0.003332924495047414	-0.005390679141021473	-0.0029553547396342877	-5.90477546496529	32.74273531535277	3.44780313326793
1913	0.14919640228459433	0.08316666336315445	0.03614236356434809	0.005393506679390599	-0.0221949334379921	-0.002933456995955268	-3.8667318516933635	21.003044859068645	0.5308915400808495
1914	0.1396257313757669	0.09694257974568955	0.029189523007444707	0.00444269348024052	-0.03559364324910505	-0.002914262894909625	-3.348343909022578	33.72843943887026	3.8238502108841064
1915	0.15254914794720503	0.18185776885672617	0.04179106339801257	0.005177886827873063	-0.009282970342091197	-0.002838055060944373	-7.172242779910086	20.80815131904286	2.337814017639022
1916	0.12792570098586262	0.0919900827683316	0.023383578879110658	0.0038001851405556285	-0.0209268890288017	-0.002831735846584786	-4.872786546620171	32.411934504353475	3.700380092548319
1917	0.17139436254718574	0.13076416065892926	0.018092395571869865	0.004487935553999086	-0.0210945027466193	-0.0031926930540276685	-6.228294396826839	-2.885518419278636	2.8053107711070586
1918	0.1737083018035738	0.10920134386843464	0.042240814756032315	0.003949009392987514	-0.0027649363597424606	-0.0033432674512174562	-4.913677346006962	15.875393972542822	2.1345713220296196
1919	0.16216260583668607	0.1678854269945005	0.04514946676891731	0.0037095223357354293	-0.022274306444554182	-0.0036304799213534764	-1.2448184523195434	16.766421962852412	2.456162984705158
1920	0.16775944527262288	0.08475653977491125	0.04120919429749498	0.004408060112444335	-0.0038896195368819213	-0.004014815500053141	-4.1071537511440175	31.11992626271492	2.5149307768573874
1921	0.178291868765678	0.19909894962562688	0.036398459681151636	0.005236529245732324	-0.008940937592467378	-0.004218729371943847	-2.013839923802487	17.89615428110331	1.716520394013284
1922	0.17669223375398815	0.12531202774182065	0.05047191288580891	0.0052473361382407695	-0.017742066756320347	-0.003857469440530125	-5.4153177902512	36.04320641569862	2.0388379378113166
1923	0.2014921308352548	0.14015742865987227	0.05140511290457807	0.004574413209754289	-0.01570519404291053	-0.00480148391457247	-4.496126578123728	14.073791452118147	1.1456244347214308
1924	0.21231849230578592	0.16981538076318747	0.05125419408527368	0.005300624596335613	0.00641457461820069	-0.005104400308885103	-6.576948570561777	13.555097698090256	0.9913854819902318
1925	0.18712626338359892	0.13542513222878172	0.06265748413177051	0.005545999623062817	-0.01398286769541492	-0.004718623877155732	-6.480077881505583	48.28822174140996	4.135167379728991
1926	0.1867248516900072	0.1291029283756235	0.0404897668023658	0.005710644124468181	-0.006882209564608319	-0.004077720783062954	-7.070745806160819	27.510131051225287	4.441902079764483
1927	0.16761137325591774	0.06821588045117553	0.025049384195130944	0.006759630949092181	-0.004562380599596017	-0.0038761189613344027	-5.52262433668435	26.744536045031776	3.78414424010562
1928	0.15972028008117253	0.1236422667916507	0.0648517009251319	0.006958501130689092	-0.005463407171635223	-0.0038799482853418155	-3.439150151650472	26.859210137655126	2.793630273662141
1929	0.1890240037230416	0.1304249443668436	0.049693336247386984	0.008895777179503767	-0.01509499989948901	-0.003573235775531755	-0.5269718683895228	17.782087875890472	2.912905701950015
1930	0.18909631097639004	-0.0009226342114066616	0.03300933522359982	0.008465315715237915	-0.008213513430396491	-0.003474895718542464	-2.253601110558034	25.213201759825434	2.8584794252275194
1931	0.20096838963707164	0.03401220051915811	0.02236845931667805	0.008810004883746662	-0.005255734459521698	-0.003342292954958231	-4.602207659931652	35.14109467550247	3.831165859116934
1932	0.22452378141403312	0.14858873176466783	0.02036620678042864	0.009411416730804435	-0.0029805747149732817	-0.0034798496202296395	-4.734023695400027	23.60883315022173	2.8940654764079836
1933	0.15672461251855452	0.17666689522659215	0.03539948710340224	0.009617424388075977	-0.0038305810847206138	-0.0035006746890252024	-2.210604853953114	5.528819318968256	2.0088373988573474
1934	0.19749353026090283	0.22079472305180597	0.008753461776927342	0.008951892668918097	-0.008387538360871635	-0.003587717398155994	-7.027475157357507	26.832661367145054	1.0531400700213933
1935	0.19790328900127682	0.03140712291658418	0.04093037869772679	0.008716562731764525	0.0056484971815426634	-0.0033676397316056966	-3.2435538147918805	19.88078163122031	0.2529478706839567
1936	0.20602967874225592	0.18730263282564583	0.04518935181466327	0.008890577547323406	-0.022701554620351602	-0.003847726926374907	-7.300935219432908	22.2170930887848	1.5175914938825799
1937	0.15583645750223157	0.16930963118750395	0.029236060944167443	0.008918271854974938	-0.01227793355386847	-0.004162643989503909	-4.357613445216649	-0.02271794956855422	3.4412927376002087
1938	0.1736582358012107	0.19701423971905807	0.04956304645503941	0.008672098820587545	0.0027093128279225276	-0.004276466315192221	-4.414362701261945	46.2827036710502	3.801410772302806
1939	0.20405699140347144	0.053944975373530865	0.03495837455799515	0.006924461342398044	-0.01451850274370612	-0.0044864026162847554	-3.6681179592854853	27.864169338580528	5.564919446099715
1940	0.1704044756229902	0.1458684676667876	0.043637260778221006	0.008012680543152953	-0.028816551411045978	-0.004118508483098712	-4.601208208773127	11.861065653309716	2.78340621442572
1941	0.16305314325241405	0.12955385411670253	0.04634756311365716	0.007645658809106293	0.003960217402387585	-0.004515413533651161	-2.439104600214255	23.74871187405465	3.137577209928945
1942	0.16340858215842433	0.1052738801366383	0.07182527214001183	0.004702133178001713	-0.009341730170172055	-0.0041335788108432265	-3.5476941071641566	34.23797177634029	2.0505146412970516
1943	0.16680723942774456	0.13957877521637102	0.03580667680599829	0.0034118920391868483	-0.012972881076024716	-0.003918178083292473	-5.040737348816109	46.7100769842213	3.080500955932476
1944	0.1378045899190776	0.039619033718151175	0.02374129058522579	0.0012575289808598414	-0.011362659497285276	-0.0037407949371014884	-3.7345146176604076	34.70492795228028	6.308778704702212
1945	0.15264136627994013	0.2754714577069547	0.03559456158206139	0.004059542288230857	-0.0017684505973609363	-0.0037974761247642065	-1.4514403615538243	15.265850551148406	5.710372199108331
1946	0.19651636530452735	0.08544802702090643	0.04057677577901247	0.003803726860674378	-0.013403776996577079	-0.0033916790547739053	-5.358446169229619	34.15673342948178	3.745728097994633
1947	0.17264420968132363	0.013594258544374113	0.05730667562960827	-0.0023970226086280537	-0.0328708277169453	-0.0030644588662138	-5.546064498273119	18.365078317398538	3.4123588452444142
1948	0.16053060892562926	0.09466682715289189	0.036976053440031145	-0.0034968506622081465	-0.0159210339110833	-0.0028735643477887894	-3.529273975556996	38.929976737221736	2.64539063626204
1949	0.19128629932887262	0.16451352085599993	0.038725669344888046	-0.0027114464070083573	-0.012423301239848878	-0.003163220595372599	-4.450768630402932	15.385090727121915	3.9789032971008402
1950	0.15099671618345686	0.13087033996012432	0.035716506985947	0.0007022352231856499	-0.029411267718504816	-0.0032153447120757423	-4.983917613123364	20.56897698586806	6.524038931257088
1951	0.15176781843278825	0.1763123985564735	0.0355399859427323	-0.0011691825361559785	-0.00820292324437056	-0.003038398381889326	-2.7654011081876724	15.752611454342972	-1.9063353713765792
1952	0.1283747329954863	0.15575285543117393	0.05660187416480518	0.00559256868746116	-0.015050366482165515	-0.0031807950493786576	-1.3724387917023126	9.781176353502268	1.7970442152100001
1953	0.14872429424708422	0.16218935102957227	0.0726001321194554	0.0020618426209618435	-0.019180058855109015	-0.003378126460751186	-1.888973530361183	15.451189393519543	3.205286144852671
1954	0.16502931747942035	0.2690078334716171	0.0867520270219189	-0.0017776639533736427	-0.025357677203478424	-0.003438107819121304	-6.89994871440454	-6.216173603488209	0.8837266687758082
1955	0.20897912859975443	0.24640847677146288	0.0993511038338859	-0.0006661234173502581	-0.021613265969375167	-0.003593754066833877	-4.3770615856005275	-13.205029840952859	7.343045283244288
1956	0.12729601022903567	0.18941979694151856	0.12198018139452176	-0.0016344547409244663	-0.021307417074694766	-0.0033826909785179366	-3.146988469630245	3.471689570477745	6.906750599036829
1957	0.1810541427850235	0.07990942521615224	0.08762698165028777	-0.00374676082370976	-0.02880241609340372	-0.0035124584654723555	-1.647604701612773	30.063963914307323	4.200588296543382
1958	0.1527219159700844	0.1948205396801919	0.07486776374064961	0.0013082861621089947	-0.02130071118698018	-0.003404732347666856	-6.16611158768758	21.44714682883094	5.493747180663925
1959	0.18126134311424436	0.13339242793023903	0.04563705250081084	-0.005542211653216293	-0.027598884012135838	-0.0033000918747248	-1.831882159959407	19.687297310709525	3.6879731925185566
1960	0.17808579480934505	0.10807208201448648	0.03493714958975506	-0.0037239119025165857	-0.029661172498997836	-0.0032814118150677634	-5.2763283923395585	25.093903948568833	3.5938100902836325
1961	0.14999975444263516	0.1160205009408368	0.06079038959695367	-0.003124334478071172	-0.0187566293057727	-0.0032890722304127315	-2.617352675405121	14.909861458324398	-0.6113179042954958
1962	0.13139593728553828	0.20127876107929255	0.040068753489472864	-0.005337670360071652	-0.02098893949672119	-0.0032605582761463118	-3.687871998281119	20.657462819943035	3.597640437700778
1963	0.1578303241179231	0.09836117779838946	0.030308922811957188	-0.00420224848326745	-0.029264112051534154	-0.003623112955420994	-3.8128169898576756	14.548394773473307	2.316745820825185
1964	0.15041676486209357	0.24855988322561268	0.034915301748488975	-0.004818126179737061	-0.011154267775882694	-0.0036289658933557124	-3.4783902465713137	34.53052077217504	3.670871638321639
1965	0.13135377381946595	0.10537396133698332	0.04358877089449946	-0.00013183563207065207	-0.018807562474375244	-0.0037204078558969993	-3.502238887520365	26.223010053514404	3.9785443858324654
1966	0.14888729154096333	0.11636111893328482	0.05584539341648559	-0.002530622557650479	0.008584190912094721	-0.003965367245689274	-0.9303361610241393	30.33125946474535	1.831629223627027
1967	0.14025085776224758	0.1257385388783154	0.035289923480126086	0.0007144178511136168	-0.02154543665098077	-0.003790847959935693	-3.3627561493053	36.38142902850185	6.294581955365994
1968	0.16489979798526527	0.15559556452521472	0.04597728298808259	-0.0021717013862771403	-0.023740572717102303	-0.0038020351166954225	-6.043380575394551	15.858750798148288	3.374401746017768
1969	0.16511166202192037	0.2073541366418022	0.03285865489953205	-0.008328817779314247	-0.0031902520115636764	-0.0038304048870852194	-3.0570562592479655	18.686327352440085	5.194950745441487
1970	0.13058476076293746	0.1548184656322228	0.052547626588153706	-0.0016886485704515038	-0.01634852915446414	-0.003737233845328581	-1.1131876604616848	27.447477816429675	3.0286688767029544
1971	0.13087324001205058	0.2383776899035312	0.0428137159686038	-0.005912072310103477	-0.03531446426654642	-0.003689227538868462	-4.4489216655605945	-15.640824965527031	3.112276392986213
1972	0.17105290946958635	0.028899007616362743	0.02085815082212617	-0.008283730255009619	-0.023959611442806034	-0.0037049634634390206	-6.658629578390373	34.68090734207973	3.7874759916292966
1973	0.15952575093009802	0.05277549201916202	0.04364790527579537	-0.007270179878091088	-0.031631018909495635	-0.003843549317113391	-2.4296082593747683	23.796733876214066	3.4774915728546465
1974	0.1879703857138308	0.15454963993727727	0.037543652253199125	-0.0053414317880216226	-0.007269893717419221	-0.003993886509811789	-2.1308614467240488	29.465312771740244	5.143993398551032
1975	0.13451138552781802	0.22198745953975377	0.07147316265531999	-0.007386140672910108	0.0022271774050513296	-0.003976216778934324	-5.280621674098108	13.053731126209517	2.284002716446309
1976	0.15088319437413758	0.21147761424074013	0.05101348952690145	-0.006957030785268528	-0.011454382315035101	-0.004133285211637967	-2.7348914864095315	22.858216913649365	0.9611887521953271
1977	0.16646673374076065	0.10889775698090286	0.032475474631784726	-0.004210446276625885	-0.009889448984572932	-0.004267156616484986	-5.619292129362101	14.75685071408156	3.052186993295109
1978	0.196782081977373	0.12617005931304262	0.04263265967015593	-0.005217031206242075	0.009397629852478495	-0.004361670491466357	-7.638017374927518	39.36270554187763	3.035528105342809
1979	0.17685383024545692	0.037083445385912045	0.0548427220633734	-0.004615995196034781	-0.010916114179223073	-0.004365882312842277	-2.6073475472617322	9.54010043850846	2.7626426127004478
1980	0.1527336797421984	0.23411788910523956	0.08967432285004964	-0.0044805121637786945	0.002233649395460117	-0.00399480011395001	-5.792546014917723	24.90216959415116	3.278946618132277
1981	0.10688904037655553	0.07839367023789304	0.03928122835816563	-0.003474540012949958	-0.023935677522946064	-0.003871672854674435	-2.9542945286456526	30.379447998860883	3.873526429049444
1982	0.12252278147787077	0.2247760116094209	0.058575828654655576	-0.0047839282203915815	-0.017131525022014506	-0.004166376973771415	-3.865989277514611	21.01834603830506	0.8552885982871139
1983	0.1723025283386535	0.2240100290695442	0.06927765599701782	-0.0033004468699667695	-0.0027727974074846402	-0.004019570684204358	-0.1802659467048549	21.801919043618867	3.2487163260163183
1984	0.145123540832963	-0.012133232357637747	0.04396730974583031	-0.004270691358555794	-0.030429138509863934	-0.004430764961395216	-1.433879137876867	33.17800417554818	-0.17515274823458976
1985	0.17130740568517638	0.03320837935039676	0.05860666918859746	-0.003826731377334403	-0.00907391476457279	-0.004475353675584109	-4.6441054836661255	24.169402396374437	1.8057164397067973
1986	0.15578463586860933	0.019372119148957048	0.09066030035152198	-0.0065055056881499675	-0.020108186882334587	-0.004327330132000915	-7.2199289395008455	26.110273585952854	2.984303984536833
1987	0.1300793914041778	0.13551009545384715	0.07650120502753227	-0.0072922565115826465	-0.042277870706936935	-0.0040571243044166365	-5.375539802121548	21.79886569458781	4.3508677678384675
1988	0.17303076725570002	0.17460035144671143	0.0455328561632883	-0.008359792259051674	-0.012684153114135576	-0.0042420086641036855	-5.061180782242652	22.60866939982545	2.4466815049848187
1989	0.15987853564299342	0.1703521712489131	0.013442154468191763	-0.00775092759537935	-0.023585048217087887	-0.004671533250631889	-3.5830329820289775	30.20514753984778	2.7179788852158455
1990	0.14997773556801092	0.2975810541145979	0.019826623989197118	-0.007179166953550773	-0.007450327204870533	-0.004479873008123844	-5.843959051888177	13.549120223914162	2.750572172873958
1991	0.18202466265618966	0.06979079875412375	0.02534617102182561	-0.006968980949728283	-0.013164618044081311	-0.0048781003411056695	-4.787123575356543	20.53213950637402	2.09226162952975
1992	0.18233756079257146	-0.05667446575425274	0.05635106074419746	-0.0062891341660286735	-0.005155317356740169	-0.004957055451826307	-5.0688785893235675	3.1575290287409046	3.349128725734281
1993	0.19106356824256793	0.0744257877946568	0.06694313577895583	-0.0052638622502204245	-0.012438092893570203	-0.004725718129794775	-4.392196143242804	8.917367543248744	0.5372765729492859
1994	0.2189838761428406	0.1300001380402199	0.04226282469619417	-0.005639027206455419	-0.011210254757621923	-0.005002572150828228	-5.988941245699967	40.59388505297962	5.451750739213848
1995	0.21566303474117965	0.012163863871001893	0.059861726998716946	-0.004299191597587206	-0.005945929853316278	-0.006022391047721646	-5.089932262167486	30.154673440544954	0.6883546167923247
1996	0.19742046725354045	0.21324249717029964	0.04795649227534414	-0.0036760849606103964	-0.011541866169319768	-0.005657610698383689	-2.154991295861347	23.242759356599116	4.677148747468999
1997	0.17437157366998085	-0.07855714422120011	0.03224501273763415	-0.003396332019764193	0.0012781185764008142	-0.0057413899887928735	-5.349583401746685	10.669361114562836	4.089599347801859
1998	0.15831950502542105	0.02065050528087027	0.04101845590306465	-0.0028833704387667765	-0.01778309160265122	-0.005687370500235683	-3.5365017636977756	30.66933920367004	3.5613460170426414
[truncated: 8,001 more rows]
