# Supplementary material for: Catecholaminergic neuromodulation and selective attention jointly shape perceptual decision-making
Source: eLife. 2023 Dec 1;12:RP87022. doi: 10.7554/eLife.87022 (PMC10691802; doi:10.7554/eLife.87022)
Supplement: Figure 2—figure supplement 4—source data 1. [file elife-87022-fig2-figsupp4-data1.zip › DNP_DDM_unweight_traces.csv]

	v_cue_subj	v_drug_subj	v_cue:drug_subj	a_cue_subj	a_drug_subj	a_cue:drug_subj	t_cue_subj	t_drug_subj	t_cue:drug_subj
0	0.2095832339563165	0.10384129100476386	0.058908391094961286	0.008520880641157033	0.005352626669047889	0.0011852495701052841	-6.541116134931805	33.75699826230087	3.010845543314054
1	0.13579195833437152	0.034189247888579404	0.027649153744982176	0.004814297327843685	-0.0007317179527238519	0.000798788320440912	-0.39553153431352156	8.811824001483105	-0.34493062624508836
2	0.1816631373563306	-0.06977371480937261	0.015798585760438553	0.01684219754512265	-0.02366070644039936	-0.00156381022076069	-10.54694750558106	17.24318987852549	-0.9977271479260621
3	0.16431080506596066	-0.10165906149253863	0.027455199287666966	0.0104867616915875	0.009939272254263533	-0.0005541966963118995	-1.7529377145065135	25.515695240930594	-0.8403422074485054
4	0.17285356235749014	0.053031024791428176	0.03345694750913048	0.01309713120936946	-0.009084826476862762	-0.0035707121009442146	-7.23691873709345	10.391533771976905	0.8949348228706072
5	0.1477107355997329	0.16235458654673174	0.020664786770457043	0.0018261689307945798	-0.016622079152099133	-0.0036010186548802916	-6.908775018532607	19.517169376287285	-1.342525724922731
6	0.1910683073558087	0.12940659481289496	0.011581217676217857	0.005325189738103083	-0.007587831964167197	-0.005567709489299831	-8.2494737269178	5.381212734472719	-0.11271618356610308
7	0.13777275399696504	0.015699264673974953	-0.005904966609383729	0.00457964980528651	-0.014441056280427631	-0.0048262439147752564	-6.470387596408263	15.714152008650874	-0.19102148333904873
8	0.12160473434989176	-0.011636903552019559	0.02874960805374761	0.006215781620726914	-0.02172668916543542	-0.003713888468737397	-6.214732531377173	4.6405614880807615	-0.6566966129146582
9	0.1533272179081716	0.06857959447501204	0.02731960663502897	0.00011974976200145471	0.011263919375699812	-0.003373283261815471	-7.083805431135296	24.77216452601988	-0.15349891192975976
10	0.15907413087248726	0.045991746821808566	-0.001559461807986294	0.010151070440109936	0.008074934481114697	-0.008716375383032177	-7.2862742326136045	22.917574573103337	0.2710700136294204
11	0.14368178697346837	0.005385073163428358	0.033924347298225216	0.013312327483346455	0.0017624215166543388	-0.006123389707186604	-2.9639165702497694	25.916741504230423	3.6292321103136893
12	0.14444607586550692	0.03241504691714682	0.02927342571482413	0.01742525266767221	0.023154016948920473	-0.003170513107480588	-5.6965449695422326	26.9983158079022	-4.460918843008499
13	0.12904288916725534	0.12989330595469312	0.07864548629583662	0.012433479398244298	-0.03575359944122877	-0.004476398965275532	-9.770468608465679	15.194600949333077	3.739327067469005
14	0.16672884406619834	0.003732141493922793	0.02678209982026985	0.0007120570264541838	-0.009469543943037268	-0.0025482421039324755	-4.221881354816172	39.43534787207925	4.98867372750674
15	0.13149130361430775	0.010669792025539832	0.0421886354985173	0.007424159734235985	-0.025081615047341604	-0.003385553532015714	-6.269152072759257	-9.332480300371062	1.160589481510525
16	0.1237783961389454	0.06485540661581889	0.021531517239588314	0.012893205708667692	-0.006326367035714799	-0.0014036380117727013	-4.22681908714769	25.228269904631436	4.860433501785117
17	0.17574051806875507	0.09972567097015692	0.0313831692024498	0.01080842288821274	-0.004106194092898854	-0.000596740069760036	-10.228953276525225	15.30665115862178	2.3623601490909505
18	0.16231074369002413	0.012579820551014451	0.046380693002083265	0.00013559800771129234	-0.028605921890385966	-0.000612222296331878	-4.678112540783245	16.146006668826608	-0.23609884865330638
19	0.10453504287717666	-0.1488883230516047	0.06745480829724008	-0.003315266890595749	-0.02370163721951897	0.0019439041169265388	-8.545046136765157	26.703615132717204	-1.1994610993193673
20	0.16984785623110785	0.0641350298169396	0.042214554348236885	-0.004726195402672275	-0.028253790666160915	0.001955297086426568	-6.9589236419097125	18.423266116776887	0.2705625195614995
21	0.15071283284524656	0.0811453027125009	0.022669139240072432	-0.0020184173903966905	0.013599176827493453	0.003910148412956949	-6.231508760606122	26.479831465759187	-3.020590313377541
22	0.18646818118251346	0.034097512889428146	0.04774247477677931	-3.827780662313306e-06	-0.022222429226499158	0.0022493370698002326	-8.675297317398883	23.023914490434784	-1.2592109144482708
23	0.1786340302386074	0.006497202954677963	0.06588571454576356	-0.003994927009175901	-0.006135153077752482	-0.0011763491320650188	-5.476628955563417	26.37788705292862	1.687527649014802
24	0.18350383461779368	0.05500513449225163	0.0764845281079933	0.002476236610324676	0.005211741887396456	-0.00033199495632465885	-5.35715119685274	22.099307968386324	-2.4424824345703344
25	0.11832899794593155	0.06836272473006058	0.0674593633550493	-0.0019693017032132	-0.016529309914965158	-0.0027616747916755047	-6.881748491727575	8.615209819207818	2.484883424156443
26	0.15792400620130842	0.0747634855999466	0.045433118764103324	0.0025698808220153196	0.010304596724937175	-0.003786954599009686	-7.74983171970928	27.699014027344376	0.800199008546549
27	0.1683405163064043	0.10765752907311595	0.053781331826359004	-0.007731149074265216	-0.003325024054535376	-0.0019553927146515942	-6.155751842036609	3.7564156920114646	-1.3353179023869723
28	0.12502789140609957	0.07760272014200369	0.021309642320872423	0.002589811125445408	-0.007027645902589928	-0.00618979344280445	-5.4643547712139275	19.757298649117573	-2.329435376761589
29	0.1584919018035609	-0.027208933190888684	0.022027682927919845	0.007678686804200035	-0.01864792377223639	-0.006112929440619361	-8.519178965202084	22.498638978711504	-0.9409171071706803
30	0.2146578203022897	0.1252819572899189	0.01625363943849649	0.0026914841627921865	-0.03690109327473712	-0.004340014299367524	-7.520322878442591	18.519787325951548	-0.36846860926019637
31	0.20581272535480785	-0.004165578177986878	0.02196180102979905	0.00716471075650375	-0.007091044487779448	-0.0032108243249089913	-3.459491030864831	26.394907362512537	-0.06798550963870152
32	0.11791424095934061	0.08016604375952348	-0.002508376301304391	0.0069744580529453246	-0.012698364504575461	-0.0012219492069899603	-7.4502804823723645	28.31815881605512	0.11736666238194783
33	0.1613401622702632	0.10161302128185941	0.028479654773935086	0.00736266176861085	-0.006810234151249705	-0.004303002055988969	-2.830177614718637	16.044638519015578	2.412989384243408
34	0.14763279252311715	0.11196425677838047	0.0207632058726005	0.009166160675616195	-0.009227135525618633	-0.0022629255405946552	-5.619623766481136	24.743486394864433	0.14289037618371775
35	0.16609795332064262	0.060273486788692834	0.04399748755514966	0.011577004727060795	-0.01687271056702122	0.0006557287282519305	-6.289913394745409	0.14196551600216545	1.8846922875961782
36	0.14969677407570398	0.08997131113349666	0.05560021892387236	0.011722618048008808	0.0010701788361855494	-0.0017780930859163816	-10.57101865332402	11.08413539091257	0.6035572823622942
37	0.18643717378514119	0.03239196404285515	0.02192371733081395	0.014650719393105905	-0.014260440310926643	-0.005271198436840879	-9.366545429265162	10.244310429466736	1.1747460394304536
38	0.23534325159294472	0.049632824813874446	0.03017549346002655	0.006844686616791219	-0.02027336182798117	-0.0027326236547923505	-4.20439928736185	29.427911146355985	-1.4001114149843241
39	0.18828662807478838	0.053120486572837716	0.03535641554987601	0.002281473489279915	-0.0114660052030598	-0.002301481151954036	-8.125546849922332	16.250090034499493	-1.3578595799514963
40	0.1739216631115913	0.07300898779269335	0.035018273284261055	0.008913091143974265	0.00396523104086406	-0.0014330657385100234	-6.127599117184179	5.569573750150349	0.2545785302090525
41	0.16134345639755313	0.006638624749100035	0.05543730462880353	0.005828718099742179	-0.013582536879081286	-0.0033133545812463632	-4.973843391524255	19.53751451947022	-1.5229203830419757
42	0.1473115665891248	0.07833762440888824	0.03817870887629007	0.006182089377720645	-0.007395574138466836	-0.003258072308430602	-2.552354111927912	1.8793158929874474	-0.9175702708866444
43	0.10398964576774544	0.0670033647827044	0.039997252374137676	0.008660447834701346	-0.03509816101103392	-0.003275959335731519	-8.799728289732881	13.864580226718365	-1.3137796042271572
44	0.1582012671083775	0.04262427661619312	0.024454696054137415	0.007949017452847552	-0.010837249893688526	-0.004732338412670407	-6.237384938022674	19.95984431799358	1.275719258770681
45	0.1694215268379592	0.007197801867382905	0.024277586188244098	-0.0015970260051483241	-0.03217749060525859	-5.2969012312626546e-05	-6.654707324283792	8.476665397388038	1.6201837263517047
46	0.14781674818279994	0.12728571084298212	-0.009444978990815854	0.011519486535623184	0.0031637206436654127	0.0009435777289515457	-8.669169310355159	-1.748590797248123	1.17178311067746
47	0.13628889802507194	0.09786189779055292	0.04307186546166002	0.010397930145856528	-0.022176057218713643	3.314459030784261e-05	-6.60348147676543	31.62404020177958	2.8101690880040997
48	0.1525610688630815	0.10796604258251362	0.00605497304038571	0.009511160107809686	-0.013097939514343916	-0.0017844735231658305	-5.162920584900743	30.156054676860144	0.7931634823269624
49	0.1605553094819417	0.01033855534531921	0.03577279613476865	0.0010535721053464694	0.02184522503280636	-0.0037767831064937805	-7.990227767909608	10.608689100565591	-2.367609746891376
50	0.12944300951337434	0.07295745125455813	0.095931829087863	-0.004397380391403482	0.006110317610229098	-0.004946976668765132	-6.977107161244224	25.97442040774711	0.8464837549152892
51	0.19079919518971092	0.06352091483556258	0.07583147683278241	0.0038042255027672645	0.000501935045090504	-0.0035106512554077306	-5.5610477705713	-5.8298721436510315	-3.6611905710348696
52	0.21893957609880066	0.017345051511972957	0.08328244024410535	0.001458247746501837	0.0008022606274262298	-0.0027953860355408706	-8.802367892702343	34.65440149840576	2.984265155404577
53	0.17416556469863914	0.02736232630099616	0.12051585061879821	0.0010551360980659164	-0.017101876820030004	-0.001768417924656266	-9.533276498008611	14.082171496396118	3.8074445420661562
54	0.1655074207380704	-0.05043018534878325	0.030607097985171937	0.006270533137496984	-0.0018075142695925996	0.0016557517741907556	-3.1634982905263787	11.32391381110517	2.677484285713824
55	0.11441875572461652	0.035914503428458235	0.041457609860116255	0.00105093751281862	-0.01190362250097432	0.00010505805218297094	-5.152050241963017	38.95925226504613	1.7135604549448793
56	0.149448681233678	0.0245555403983711	0.02579802902297304	0.0027056915412703875	-0.013246282423213239	0.0005211271629521553	-8.7273200372455	29.69301368383138	-0.3100139181479828
57	0.09263594093041885	0.04548995225366502	0.06309307287155597	0.0021876804080914764	-0.01133972132672029	0.0007451157777857986	-3.255241670537343	23.809961732971225	3.294532799880136
58	0.16995283154913268	0.0385478298023874	0.035954849190411184	0.001677549878815875	-0.004481249819697207	0.0019102751667054727	-5.284730066968512	27.348608875836675	0.2258554987824592
59	0.0976146919455115	-0.06738463334101481	0.054382724382110274	-0.002635787098677043	-0.03285476611815682	0.0031770558644296266	-5.3692464711082835	0.9876163712138983	0.7836550822612274
60	0.14272895091352653	0.036667805436807546	0.06532288491124354	0.00018825013686916145	-0.003033599469339763	0.004230786253341135	-3.5527798153466565	-0.30669667124559596	-3.404540451104387
61	0.14160858164724135	-0.04554863716058592	0.03055055200034232	-0.0002407510352136505	-0.012173835252986648	0.004869694004519993	-10.597569045795284	20.195810546765685	-2.9673162755582507
62	0.13975035886981377	0.04529300447020769	0.06371898625367774	-0.002664411359089054	-0.008125639107673622	0.0045747324151460475	-7.6361053535035674	22.347195129806227	2.3355162471174298
63	0.1543681772870231	0.004061596224106276	0.06310772023208212	-0.007294378639992213	-0.010789337872943023	0.007200004816926085	-3.2989918448538837	38.00805950495369	1.3216515759649372
64	0.14858262655579804	0.06220738310705954	0.06551591609224822	-0.0022858187809791835	-0.005233592707912583	0.005874271294519439	-4.722120204166959	15.407435388063117	2.5696969038346844
65	0.1319541114710006	-0.007580500183243813	0.05101402757782538	0.0022126581461631204	0.004936182935934334	0.0040455423378994325	-5.7105469274315155	41.998827318510045	1.724462921520943
66	0.12518349994972974	0.07319144528842537	0.059659268691332756	-0.004141075908474525	0.004327381304111102	0.004975760412409602	0.22990510116836954	17.01412475445083	-0.17101244058568807
67	0.1428069898815846	0.09049381837837911	0.022159287894930085	0.007102413087281621	-0.014119308120669877	0.004186552224614875	-4.7038655374910725	5.352699325849675	-1.9532527372818194
68	0.1877251130482371	0.03707736129228545	0.0009919000471729604	0.010990660490380444	-0.0425509611221167	0.003891202786470111	-3.409653747066586	12.709135088285343	3.35017901605927
69	0.15188774524174065	0.03518806245755898	0.0359128398569396	-0.003581254541172019	-0.012927140706938355	0.0019845541547123006	-4.574369853872512	29.63823207892006	4.865105166024726
70	0.13744379336325743	0.06743383434797028	0.047945160259491214	0.007881671400804695	-0.01823669626878191	-0.002522554873671216	-5.537668119748315	3.7725075290476076	0.32114384957754144
71	0.13161092835917143	0.08553921231465327	0.014777080475432261	0.0025044739220406575	-0.0045077307799543925	-0.0027126040493738643	1.4968063594322216	16.546068344121064	0.8983794445830615
72	0.13143631711887535	0.03790096631981489	0.023976537645549967	0.017111898057319223	-0.015664226264437434	0.004208927239515933	-6.284736041908999	26.428644843941633	-0.17066214305116884
73	0.22003600099551848	0.027188538219363255	0.015566294801547448	0.01469288192977667	0.009218160830917529	0.002098167713007523	-7.232124691188398	16.308328516094257	-1.9026494053578857
74	0.18862369381976543	0.09860909482245835	0.030835079036164323	0.01222516006427726	-0.011741729540747661	-0.0004708399281087293	-1.8084287543682658	-2.7753551447751055	-0.745273259552291
75	0.1471435529742365	0.10156420716809361	0.03165000623797036	0.005734095297420904	0.009973053809421652	0.00044670314534578	-5.222150121442288	8.324223433049609	-0.7462999717496507
76	0.19705213408990702	0.08213689743008315	0.02274890767619961	-0.009818857220149314	0.006767780947274219	-0.005812806462998788	-0.32482217162384597	19.637191734579172	0.9122657753144049
77	0.18371403453289836	0.04298500871105298	0.05119746207849085	-0.003686983599445266	-0.013327418790593156	-0.005589593251563552	-5.266239189035951	19.716686250489257	0.7875086536466367
78	0.14978815008680182	0.05561760736556392	0.06435426874398342	-0.002748839733228756	-0.016039974892453512	-0.00691135292964027	-4.243313380126026	22.95837117797454	-3.6382460820074876
79	0.14653226583642046	0.028582546048697203	0.0655917881497612	0.004016736219987818	-0.019770738195117713	0.0018409916226983722	-4.097403119865853	15.258197031015108	4.006670460645963
80	0.16120820584385132	0.03679201172416753	0.08381690150542055	-2.215153250611796e-05	-0.03355219516723435	-0.010648901205265647	-1.1607225046305643	11.653590673585015	1.505816877360577
81	0.1075348386627143	0.004410048467367398	0.04516065997950751	0.008711051032490532	-0.030457253176995006	-0.008244507387473713	-4.427642481734277	37.88048786544899	-2.429861274062333
82	0.14094253722371664	0.13230470417252838	0.07684498617157481	-0.0007898030773648528	-0.010841250439144735	-0.000603252183404841	-5.024698367858731	3.158541594274615	0.738524559718641
83	0.17389919527696926	0.04607189665227862	0.06587892482861031	0.006309426280018871	-0.00473596835417193	-0.00636640906362931	-5.3171131488693675	29.477926350631982	1.7633393186530835
84	0.1809991437545851	0.038757480724526464	0.05639791419882493	0.006122105850316025	-0.008011226792742642	-0.0019203469912082017	-3.753028104778822	20.940313589602354	-1.9615515312224894
85	0.20713465363122985	-0.019585633316000592	0.05003533428014072	0.010896803716466903	-0.016250262078899704	0.0050204729671873005	-8.371338633581223	40.48393246934279	3.4329351797217167
86	0.13145217807773743	-0.0025426802957715794	0.04541566340921398	0.0017156534749216174	-0.008696576693181723	0.003522986954663545	-9.508375193033928	25.543658312501563	-1.7978983615059074
87	0.16977417998064914	-0.026433540786768343	0.07521882796901586	0.0035912944489375678	0.001577451563118764	-0.00744699472255565	-4.201885189231619	30.853554972073933	-2.024616906073105
88	0.17368079331266928	-0.04796909156717273	0.052581447155713265	0.005966089353980639	-0.022212413673482465	0.002137510667013379	-5.923666628960869	11.26899737351531	-2.406593008567156
89	0.1652245251418779	0.015963663719127438	0.03248846245520748	0.008135401443500046	-0.025819781394185407	0.0037116766707356716	-12.691002866520387	22.948705766591935	-0.8381346799662266
90	0.1901943535995355	0.07028955292899863	0.0352262013222687	0.0003903844392029775	-0.037478892224324586	0.015355268873308226	-6.38588753225491	9.496720562161723	-2.768158187932034
91	0.14796267707372235	0.07624618811660329	0.03179327446092148	0.004578901765699268	-0.008618648368394849	0.005788660248674184	-9.113599400391251	16.915575137110682	-0.17578417957836792
92	0.15687037752671767	0.09063778764680282	0.02927598754376461	0.002714765377610224	-0.021262506590209528	0.005790130943357929	-4.981703657018204	18.775252559331715	-0.5869093794425344
93	0.15649997267801044	0.035323369347708494	0.03493943260013154	0.01073231008488811	-0.016884955031225266	0.0037625794579878432	-5.868983116498714	32.384329708668076	-0.24513469196249885
94	0.12998266974249234	0.0465575563459478	0.020814402942453524	0.006024653378340566	0.016327513196394382	-0.0003409371894936531	-5.973255486951827	-3.5944290338805125	0.5056079230679847
95	0.1704681309870294	-0.020448022933391666	-0.0021808260471895477	-0.004179636800245028	-0.015540612677133706	-0.0018991890208243801	-4.663841900705383	6.728763634617389	-1.2891753910535295
96	0.17162646783847618	0.06391772380744919	-0.004827420094868955	-0.0026851084469831973	0.007951703112753027	0.005297135810019078	-11.36687884046287	19.59133179917675	-1.565876803624813
97	0.1420008939670632	0.01678751402832058	0.004661195164486031	0.006621330721352062	-0.0006797151188476999	0.006469230016698784	-3.967589700107734	10.82108372679907	0.8461877346225861
98	0.21095440904985588	0.09918853276801216	0.028040340378973724	0.012755459540913651	-0.03451086019911444	-0.007565790585248238	-3.7903060805677966	19.82584967317603	-1.987980202899408
99	0.09893757273189135	0.037852289709420825	0.03351215789667412	-0.0002991698104004119	-0.03143757222395946	-0.0024486587884033142	-8.67676906726061	12.047778187865923	3.1239411660418943
100	0.10124886527176585	0.059309692117439354	0.02313489580574651	-0.004939935659558901	-0.023840089554592398	0.004734333763175746	-7.4111922360286036	15.922252570515864	1.3208374958726568
101	0.15780779467089923	0.019655256879169476	0.012662531106260736	0.008984823055911828	-0.019153501218062464	0.0024544794776329548	-10.119289223842749	3.327891234310553	-2.588995927426562
102	0.13799053636741032	-0.005452146711825728	0.000428533831137132	-0.0001559750762074666	0.004226882132477322	0.0013585758765145132	-6.3883914240057225	29.578193016128065	-4.111721593839688
103	0.1859831215945264	0.13406450630487238	0.0162592383666747	0.0009201240737627407	0.002227806910272403	0.0057758294014422056	-3.952001529078185	22.51063479684811	0.3511301678826076
104	0.17272271583517787	0.05575211362015605	0.0158719422668536	0.009677014849605776	-0.01073833225549295	0.004868743525472068	-3.8278112896906187	32.158392683293776	-2.089347637690319
105	0.1314154486034407	0.13559705679390227	-0.007508805696017928	0.00605222762155084	-0.005205628109153002	0.0015638103790109707	-6.671154435797727	28.702893728274226	-2.480547972650298
106	0.1502591888203181	0.004929423658920309	0.01496095740329991	0.009872689845054695	-0.013591634284503223	0.005415445763638095	-6.044454696107321	12.291854760868793	2.1000794428809937
107	0.18980778258875303	0.113556916110091	0.028504378569679422	-0.0010229499680815511	-0.02689425925110081	0.002175206308510209	-8.07525747788198	0.10121259851130285	-1.1974776549436474
108	0.16106772961299687	0.06755268193720054	0.023947326385950183	0.00019564866258101532	-0.021088626159447156	0.0006890057456134951	-9.358052934122083	7.5517780086369735	-1.464790213610838
109	0.18772859619484616	0.08124780979871223	0.056279806227542445	0.004087154468416997	-0.001572208019272563	-0.0017441389124791679	-8.511736377195998	15.450675122892452	3.5550539626668822
110	0.19078469569544737	0.04635774192576891	0.054643908810605886	0.012271721683508171	-0.015169270040071193	-0.00214896973287047	-6.793464043446434	5.51044510310059	-3.2026441179652783
111	0.10660578056144532	-0.05315006402102726	0.03751635402294595	-0.001185282528043406	0.008459231316898646	-0.006682936106153466	-9.016298053801746	3.2989212023198533	-0.5031922143847979
112	0.18153093868228792	0.02056311670783477	0.03813742388221705	-0.003323963592327975	-0.03059209101657733	-0.004460934053866598	-6.098463237553047	24.132575207957668	0.05400790503364448
113	0.1292964457692678	-0.003674034922247809	0.04528935559113808	-0.002916958694585884	0.006397707910019763	-0.0029170662477087336	-6.619220892867775	15.566411090714055	0.10373327819657141
114	0.1673522606822466	-0.006638770854398152	0.01104192976832516	-0.0006366577617370372	-0.004752569881639186	-0.0035256776165338254	-7.658800366489584	16.78031740784209	-0.15539672490513742
115	0.16813618656608853	0.04870599757768365	0.008718504482738212	0.0010313466926276796	-0.012635577188731682	-0.0021125190381224533	-7.079711294711575	21.139426985589388	-1.723129925090133
116	0.1675098338001253	0.10889085733262785	0.033814780951796394	-0.007145397961654783	0.002110869714334775	-0.004272612735439091	-1.9005738186930123	8.45645229334191	-4.444698715617488
117	0.20702510176583172	0.15199335642746897	0.021092987446058968	0.003424575397334023	-0.006889672545822508	-0.0027902628577511635	-5.834921396011152	35.35284886685804	-1.2118948103668061
118	0.20240217554750575	0.005418502875538966	0.012692377674580752	0.005733381670910975	-0.014279400833556138	0.0037196757810188203	-5.124633123708233	25.08086055330379	-1.3093424764997188
119	0.18485530480634815	0.03520458736900675	0.03191859118591621	0.007659608924697146	0.017055891571507244	0.007263754372167825	-6.7502550281505	24.911629154841297	-1.20506484768431
120	0.16460338367607472	0.06946824005075311	0.022186213485990876	0.009826071796861409	-0.042545758243146624	0.010003537632296014	-2.641700548933969	16.879557500810417	-1.5904408289116665
121	0.16757686123516272	0.09660304022468828	0.032669413666407264	0.017234829766989455	-0.0005967309658887058	-0.00038075461634679003	-9.9407327864696	24.176069289265726	3.7261502987794723
122	0.17798296871455618	-0.0029690014200701373	0.030069121762361907	0.009945319121113379	-0.03925021738155412	0.005866635095626999	-6.908474658560587	23.073312392348104	-1.3909539573686862
123	0.1689183002483637	0.11367145146169086	0.051113083464085954	0.0016577243724794541	0.018173378086422273	0.00560238542611802	-3.0046864294332463	27.824433837512917	-0.5034135500839898
124	0.16021576922614628	0.05309026684617289	0.03321611157436489	-0.009147853510231629	-0.0004671906956432697	-0.0031528680852070234	-6.424064318276858	18.704010864277762	-3.2909618522529227
125	0.17131434694022746	0.058197746106283	0.008812154394110878	0.0026086982184913964	0.012863063499402055	0.01304649016107792	-7.12498138796282	9.723459388585797	-6.690702343506835
126	0.10747887525206222	0.00018213284276053648	0.050981047816785724	-0.002005999124436025	-0.0030106061088851083	-0.0003372589114262305	-8.436674091971105	25.07414653255409	3.607280375023633
127	0.19420505874820312	0.10065068095116148	0.03053263004646695	0.00045651779557214086	-0.016581024156307893	0.007659190661311923	-5.9746012618837705	16.817451121416617	-0.5534937526561426
128	0.23189434321736363	0.04261778872670648	0.023686916288487802	0.004502012575847129	0.02632558943009948	-0.00029563938493692163	-2.5173036502650112	1.192348558204475	-1.7044044451013607
129	0.14654060490433823	0.0253388423000402	0.04297042823491795	0.002916180201452209	0.0034662388580915145	0.00845658465169417	-4.897049826021897	10.801231359020981	6.190389648162099
130	0.12247983867810405	0.06432696795522613	0.031174797850435858	0.007201644762679198	-0.01340201256046802	0.0042225773386929556	-2.5868443731593933	7.250297068700638	2.6059565414199533
131	0.14995376477500777	0.015172876029180007	0.012566669684721737	0.001969384202629052	-0.03220003369481471	0.0030001559518597187	-4.604469171733305	9.584357578272908	3.2753947823351175
132	0.1196314252857928	0.07086730639539204	0.03747369965229497	0.003822205721834687	-0.006243597465697107	0.0024161730249747655	-7.831520150325455	16.68765945557454	-0.5211182883416917
133	0.14853713068515592	0.03521505856590063	0.044055827566690894	0.0018381430629185683	-0.016486268756006294	0.004685154925700629	-7.501788563079842	-1.396362616865484	-2.557580302508173
134	0.14353606232123678	0.23730890060385995	0.018690896809900055	0.002246314846889989	-0.011833019772330564	-0.0007472865787398099	-7.978479356128824	6.947039893777601	-3.194450150182109
135	0.06945135994056663	0.04040680863467203	0.036854682946961766	-0.0006604414061441044	0.014821224225506191	-0.00278829724665725	-4.563663009640341	-4.046219939938423	6.489775075438926
136	0.13477806476322146	0.04064697415300121	0.04883155257840782	-0.002533732994608867	-0.0190892017087261	-0.000575170141250512	-7.069004347227213	4.753961112618124	1.6263298806767643
137	0.14234958776724044	0.10081947180355047	0.0800521837961963	0.003201045039370649	-0.0031343176794224772	0.0032689505212934733	-7.745427200252634	12.794262192919843	0.26615568129133477
138	0.17588646814113085	0.03626304740033564	0.06653685198433004	0.0028710867198744852	-0.027815470043589665	0.0016655045948113206	-3.596889805778147	26.09527177996954	-0.07433909125896586
139	0.20393095661456348	0.0399375075209607	0.04315889395745531	0.005180543763547003	-0.03564058484429779	0.001963255104992071	-3.0925357549455335	14.219957613755442	-2.765597971800112
140	0.14447135165285355	0.07462193513561897	0.05328918232158628	0.008640134123671504	-0.019973010143959018	0.003290254861029204	-7.096219580704438	16.90383909781936	-0.5444737780647333
141	0.16516209319653052	0.008328705777754922	0.0018570857574567688	0.0009648552141718484	-0.022060296188274885	0.0012869138828617286	-7.455490156879506	17.575977594288545	2.2586867767619396
142	0.14103678816404772	0.06852777413951731	0.02699756600434884	0.00212129366693691	-0.00018235404838802712	0.0016572835060926219	-7.7805938253099995	38.011708610053034	-0.4076846582229197
143	0.15552959165834954	0.046413103904987034	0.06419215564322898	-0.001578040140783775	-0.024132158377746193	0.006542335457965974	-6.247844969435886	4.434618927740934	1.120523485995581
144	0.13350182933733248	0.07731510336235534	0.04015825323001191	-0.0025321129622826338	0.0025657070938748267	0.008311263773669555	-6.721992552185055	28.751441355725092	-0.6776933025991798
145	0.10545332706904181	0.08502643855286987	0.041375182918875854	-0.0009413026797738756	0.007183929924756265	-0.00019338969501825603	-8.775321586498373	28.828017687612096	-1.2672581494839374
146	0.12280121667151105	-0.09822669096137585	0.043384280103931715	9.998271833183112e-05	0.008770338472299587	-0.0018375033059731274	-8.200669763384461	38.76175311296744	5.034966767621918
147	0.1236785871059965	-0.014532787276643845	0.01743935132767844	0.002281241758833402	-0.015453741880924323	-0.003388066341884014	-6.646305264878151	20.00458035028687	1.968986934480448
148	0.11475071928808785	0.03924098383532232	0.055585142929458334	0.0032453642351647953	-0.037548579836755185	-0.0030236369336513564	-11.484891242040229	36.580608463465374	3.189487522951028
149	0.1262741958059211	0.15891027603771307	-0.0007594743780156288	0.0011686091823009067	-0.024274131358848088	-0.0016689047970660914	-7.67993790745623	7.498803657810476	4.2578176486235435
150	0.10084069001530976	0.03494285239804646	0.009019769095630386	-0.002079373731192018	-0.016302094112702677	0.00011041456862582906	-7.599424582115948	1.3758802916073125	1.63752658461121
151	0.16370332601383472	0.003718168167223153	0.05740640529943059	-0.003459814461310546	-0.011276585034926418	-0.008274372906888101	-5.404362180024707	17.879087326529163	0.1787974248515843
152	0.1214932143131392	0.01582884803912861	0.0402177360621242	-0.0035835446163868805	0.0002880746135828674	0.0014689607067934836	-5.996078832600934	10.494631716152982	2.7201024247981493
153	0.14544001894186862	0.05835103100129481	0.01607911176893386	-0.0009245190303816131	0.0021328670395371527	-0.006670633238216159	-4.157594817306956	0.8322758295367522	1.9483472217404967
154	0.17506096435252677	0.06334636204889374	0.02771305218343469	0.002732902703372855	0.028836702295618896	-0.004184423764501052	-4.118205685567654	5.896686059993653	-2.0504950172040686
155	0.1809561413617982	0.10856928796395562	0.03772153678901062	0.0009487461678505922	-0.007541124656514613	-0.0006584842501507508	-0.7378334591762268	3.985497858722294	0.33169418293587877
156	0.1342446727709441	0.1650698095970094	-0.012884191021918543	-0.0022700868614903315	-0.0017395113937452274	0.006737770290859353	-2.5666576388092635	21.497995654484374	-0.6646497124539357
157	0.1543309208817379	0.10121856036354467	0.03412943340781031	-0.004236870654838919	-0.01645431034387456	0.0035992011676592244	-4.910409342124794	25.89996779038493	0.5004959478392824
158	0.1287413595483435	0.017772659923253255	0.038031036342828506	-0.004344106259445611	-0.002473014611017353	0.006635169839044622	-4.574016127269519	7.398751448248968	4.660345937929997
159	0.12836245633311766	0.11622156214070331	0.015548100965153414	-0.0002884131354421687	0.006558355663772348	0.0009126559864433787	-3.7906782005132333	19.448993680459385	3.5355234138060445
160	0.18015919264157354	0.18685020478218267	0.019761045971603913	3.415317051537123e-05	0.016008830440068983	0.0038397172158274456	-4.056616497675223	19.486264186287944	2.9781641370855394
161	0.18057383430381502	0.11427786460298195	0.026224374023206463	-0.003494087234811366	-0.022850300905139106	0.0008451540319999265	-6.278888979193208	-2.572396605431123	2.144642068727995
162	0.21262216416787474	0.040360722540023916	0.03624513184836482	0.004973299613915424	-0.0025148244700365693	-0.003515906608404223	-5.715997667984979	9.295405616356472	0.6519167167274091
163	0.18461354422437354	0.1420111164649832	0.025762839641715055	0.0018144755765925795	-0.0032474381327323534	-0.004113413376122445	-7.40175447966335	17.89398210572536	1.4821153726243828
164	0.1602102693563438	0.03873274363148774	0.013168014949804241	-0.008797017845689025	-0.02098351966332436	-0.007842571129235427	-3.9879305137425622	24.861767637539078	-1.0907363531582615
165	0.14113050697342178	0.14251275183032658	0.01847141733616773	0.001002606050892587	0.0009648437545716185	-0.00858996289346305	-6.2460796309175235	10.492421656018774	0.6719431961905706
166	0.20136049106064113	0.10623797997766155	-0.0026786555559582276	-0.0019198079269073986	-0.024402466596544676	-0.00913173723006805	-7.777366347263671	16.525262739415314	-2.6153077013466945
167	0.1893390034546027	0.08226338833695336	0.03275252417523401	-0.0016287066582485207	0.002790092992496573	-0.008371225097439363	-5.620844935057061	-0.8070982069628487	-2.2989936084300244
168	0.16477404615912716	0.06967909153801725	0.04706678295773121	-0.0037835497593464995	0.017389129580537618	-0.004128663358847651	-5.851944689762595	19.902200178435635	-1.2710945719649576
169	0.1294721705863901	0.014383944753639612	0.06930804815002228	-0.005911557981819798	0.019762329109756303	-0.006389488230779175	-3.9097386055143795	15.076029085558298	4.456801583447211
170	0.12431148825720482	0.0412466530943947	0.007454499546227698	-0.007860882636609133	-0.008540962534128005	-0.006954251719366294	-2.2077032550721616	18.840553002814328	2.409953044369525
171	0.11615540241510952	0.01259919376581849	0.09002566925431706	-0.004639403142721415	-0.011696134804972587	-0.009979587606565414	-3.93282182675936	13.839558374711896	0.3439344349446603
172	0.14130004974060398	0.10460713688863707	0.04165848396409951	-0.007426871829380429	-0.01633589411801077	-0.008202972290971434	-6.724300178372782	29.689108526768752	2.4185351034178857
173	0.16752890098238218	0.02497658661988997	0.0744440155248728	-0.006631941647513755	0.0038527384782861326	-0.0030892398757072148	-6.676816276975482	11.489331182915528	1.4915487371679224
174	0.13142525116834877	0.1079792294228586	0.06554668027652051	-0.0013311206705988597	0.007539374987376044	-0.004142784062196914	-5.703286645313558	12.281116613086256	2.0721732676292413
175	0.12644226254170018	-0.02574323244018772	0.03522495390178209	-0.0012887156663715952	0.0052281602605997474	-0.0015142285831628017	-6.746062253935553	13.421401021234969	3.1938759554342124
176	0.18505520235288758	0.13213994566567575	0.03217465121747455	-0.0027302624873809783	-0.004460969163256161	0.0016547972275550965	-4.204773134853767	19.63363820311581	-0.4473931844871724
177	0.13482741000125187	0.05367558751294651	0.04960716930710944	0.005453556715487718	-0.01885682770876056	-0.0016664650032436688	-6.510891139456725	17.966917806835635	1.8677259214822928
178	0.13331714308387818	0.08159783263679861	0.031231863666334205	0.005812904208890734	0.00539226125668665	-0.0042735573861211115	-7.860963196542437	10.039177270864549	0.9022761329624693
179	0.14624689083394513	0.11050884567167658	0.06417887435794771	0.011358327299691846	0.01004362318686838	-0.0053224391776493	-5.8945378057854345	26.103769232235287	5.110945167724233
180	0.13275252834767418	0.035695404787387475	0.07027828471903745	0.0016919711935058667	0.006499593096168176	-0.0071262749756555105	-7.845150807828078	15.976183531985974	1.990245296833718
181	0.17262074435189442	-0.04589791051283494	0.005246454947256826	0.006113565652762756	-0.006197468049819679	-0.005479919962049821	-2.6084003036826227	22.69248233116938	0.5092975698641364
182	0.14359546197139847	0.06795734993313846	0.01750977559675461	0.0025063476826016544	-0.040360771813609295	-0.0013881694630560317	-6.396760693092151	2.8325871904509876	-3.733997023308947
183	0.19409571506578663	0.015104793602171623	0.021198901306673276	0.0024158705684370263	0.011433644028440496	-0.009701141131475072	-5.329161981379309	12.045753423323628	1.914624691811414
184	0.17978367990840974	0.030214385929229176	0.015820788131929053	0.007664063772519863	0.014961652110418656	-0.004623166422426379	-5.311001162503273	8.717673675164379	2.372846342437627
185	0.16210027087473075	-0.04247797869458855	0.027436590034520352	0.006188229960074409	-0.011512101193752091	-0.014096658261972855	-5.0372052912484655	8.842394745781405	1.9547800428614164
186	0.16588232390202706	-0.07286496158761306	0.04226241009601539	0.0035188730315694828	-0.005272719338168733	-0.009942496709866272	-6.992914033125332	15.685433236792958	0.9023434771997392
187	0.09430272023897962	0.019711884220277844	0.02481592704302186	-0.002479064519266615	0.0016428168753066603	-0.013067860271053073	-7.287323230428518	33.910427774111604	-3.160701376239139
188	0.16962240780146076	0.05276612024348849	0.017261165902714988	0.0005116391590151942	-0.019280975558716357	-0.013184871083989984	-2.3011390689587503	27.79294236311626	-3.062833890601615
189	0.18085923470088572	0.12736454288606225	0.03721033442826596	0.003201026683662003	0.01288595787486154	-0.004417247161521209	-4.530948474278287	-16.200641076102105	1.4532597961156248
190	0.19226195212177105	0.09281280200057321	0.024998747040180756	0.002448010860403996	0.006907060807921098	0.002912634711713021	-4.865186786547108	27.980207778535817	1.4048947014056503
191	0.11694846150933519	0.05700280450362799	0.04016806561274007	-0.003607420554163146	-0.021564398340903363	0.0010336095037604427	-5.327109127436377	15.055838557124694	2.2656195024879446
192	0.19953574876029695	0.0758350193979368	0.03413994287603107	0.0012757442999520858	0.0009186740141326037	-0.006973477296608286	-2.1722228253265974	12.650893437349557	2.1964353107051644
193	0.23609211733189572	0.05999745804456376	0.05050007067679857	0.0021893201258113408	-0.01222773950708568	-0.00934417958872713	-2.0855657016074076	22.782461960154237	3.603252853825711
194	0.18045681038508965	0.05599360041331366	0.04778046742272212	0.0010953690226804785	-0.020174483948450873	-0.004102708167935969	-6.350660400234491	0.46347778440865295	4.669889153862641
195	0.17086196420809152	0.0957753972851638	0.06469959416350088	0.009438375914107747	-0.018038209592607393	-0.010070846145789809	-7.948099443284469	10.859111805818173	2.2688349616444814
196	0.11068784873195936	0.04657960058649911	0.0769014675660317	0.004999602881802517	-0.001569263744580651	-0.007808869629084867	-5.666653752248541	22.56731470868589	2.1119688823263325
197	0.11337239850006314	0.13748283102324158	0.07643794329876842	0.0055277297424907385	0.0038400129935977174	-0.006751830024997325	-4.992359076109623	22.772450208554496	6.520641684434031
198	0.15060293976468986	-0.06014344954547805	0.0767555678403974	-6.482203562215884e-05	-0.013555018663861147	-0.008046008651472713	-7.994087471876682	20.820948136320645	4.334106153266122
199	0.12027172611283396	0.15384276959545706	0.07596738979989551	-0.00013690597749412464	-0.020425813912507373	-0.009344157718920634	-5.453736104378382	15.250575949497538	3.962196865845597
200	0.12245205252521953	-0.01198705764399189	0.07613707145522695	-0.0024971186788553964	-0.006358506934775271	-0.0035449606555810523	-6.827164140990163	11.639536621326931	-0.780470045038784
201	0.15133634543392796	0.11713279829835352	0.0759725486263398	-0.001997404120158555	0.004732049804240338	-0.0012381208152666186	-9.74163373072016	4.590101095505844	-0.5001203131298755
202	0.19902485479167337	-0.005569685577977726	0.06236937089159038	0.0017941379554510715	-0.011072036639683237	-0.006593782881207088	-4.33572921677545	-1.2544085424044167	-0.5265365362873897
203	0.21101445278824663	0.026784013876837424	0.055501224971974426	0.0017561000269803962	-0.016087431889924654	-0.00488750516421049	0.918595619612145	7.808809019374663	1.2886625872930233
204	0.21117812900786068	0.02134368090963171	0.052471316484733264	0.0019287226033124568	0.007591293932446654	-0.01100216750365228	-3.150994014725007	9.658310675084728	5.424695670397832
205	0.17097008097650113	-0.017936321840741884	0.04211995747165841	0.0013178706915916594	-0.007612736815553408	-0.009942785687413334	-4.087498041417656	23.91743822486285	3.3610444834799553
206	0.12587991314133243	-0.05466496674628821	0.0382004824995592	0.001488537030423235	-0.006341097152387192	-0.004144400599658057	-5.0383914217504655	7.399631442141351	-1.9248824392432917
207	0.1469405295638541	0.01966175011684651	0.051933668821370925	-0.0007317740714771994	-0.00013549895853113593	-0.012291403039368015	-5.665675430904919	3.295104420147384	0.8980558582750708
208	0.1976601223618407	-0.033856868008354885	0.02929355700899279	0.0012079499871244924	-0.00529029687627949	-0.0022984648001505943	-7.571067474263777	12.182293684833288	3.686238002564373
209	0.15165960809626047	0.08407282911144132	0.07476981793911722	0.003147586729251349	-0.01694141981258465	-0.0019561059854589272	-5.782607227683483	27.412140179467055	1.008883383335908
210	0.10479637124947919	-0.021323343288430167	0.03974178401207962	0.0022786949648449075	-0.013690549866347978	-0.006172283429855024	-6.437106294485655	15.48338609608989	-0.8567361764138496
211	0.17561639515936364	0.07098156125454745	0.05903360535400779	0.009767926924655333	0.008850080409078143	-0.001426606431424656	-9.112171629570941	11.12217115360828	5.098505563186928
212	0.16247492885118922	0.049956719741055214	0.04353321434375253	0.003673154634618751	-0.0020353764347314793	-0.00743685575533826	-6.7879922763167375	17.036202976885477	2.9445347918100406
213	0.12240354852921628	0.06492114764945066	0.06569100197892218	0.002439170253999676	-0.01832519632607781	-0.004320740457613698	-5.847372972347642	32.77963175212721	-0.7528361970853535
214	0.1448266189379815	0.04095298522923872	0.0035735287892562084	0.003701768429259451	-0.018525200461495278	0.0014626560831119966	-1.783864753291448	-0.5339646593363022	1.0215645700891074
215	0.1528624890517363	0.08312631681852425	0.04521638835954121	0.0009698025941568337	-0.0011885140849061133	-0.0031435130620823424	-3.3320624368218716	15.712235527896436	-3.1944390387008648
216	0.19493942423476168	0.04096767290541103	-0.0021894650345716075	-0.00026256234499197036	-0.003278104172569738	-0.005562355952437863	-6.044322890724862	19.74900463920664	-4.529833452741573
217	0.1724567489501582	0.10458030454280151	-0.0015530661639181213	0.0026148736886326537	-0.000654036555832696	-0.006547634018115449	-4.490866094614179	27.668306573467973	3.075914212616324
218	0.16976560934195084	0.027597380093996315	0.007013674970924934	0.0035979577070718734	-0.009754400438219013	-0.0048143505034099025	-5.60091875684192	23.913386954237847	-3.418469783615392
219	0.14988640651870552	0.07724426086897458	0.046302332059200875	0.003907793125196084	-0.011100407277199163	-0.009035607146367464	-4.593033588207054	17.531143852705373	-2.6290947419580313
220	0.17850114053629149	-0.042273256596545204	0.027376523355435195	0.00321885715008413	-0.04285701149248716	-0.011654844288631777	-6.840774273007445	31.785721757179516	-1.6811388367316082
221	0.1731391830178055	0.09486110992471644	0.05223305815071857	0.0024229782743969844	0.00195149165978006	0.007009138563934116	-13.01009408876628	4.520901772348773	1.074139637029956
222	0.18418266229942878	-0.027083322671163125	0.045914704559899586	-0.0006964914956279193	-0.0011652574665744321	-0.0008170739931763153	-3.5365900664023804	25.32915617022839	1.247697431312527
223	0.16155353730862354	0.09405452963902998	0.04129604489162392	-0.0007553105322390719	0.004803406269508833	0.0013683651623622468	-8.421586475177754	9.481208967625543	-2.3026533593515888
224	0.13981283149296753	0.06924853628644931	0.041453015210377135	-0.0007843261881751105	0.012531392890039846	3.970440103390107e-05	-4.749443120244359	27.018053421558786	0.7559687174453451
225	0.14759957078218477	0.059579914446610364	0.02577471424786872	-0.0007681034350411408	-0.03356285435244723	-0.00158429897174503	-5.112260311569574	6.848788684492352	-2.0042397887236816
226	0.1608134496931398	0.03902373297633638	0.024426971549242178	0.0019236383267713132	-0.022027283281827716	0.0035428283410697927	-5.042037949701548	19.803207888505227	2.605616841287691
227	0.17690190948608228	0.046833012298325156	0.047317332598269306	0.002133045719533576	-0.008749580421234866	-0.0005432003010663656	-6.86126682704689	23.057918943472085	0.012635235972623159
228	0.16506848304111374	0.10310658418492792	0.028013271412982457	0.001974211997756268	-0.004710769932702474	0.0019597339445428606	-6.7706157616365665	21.20192842266923	1.157576110991035
229	0.17446783897202411	0.06018802257820798	0.02065497376333464	0.0026972881162519342	0.0050624134991309085	-0.000763733056440283	-5.30345655840426	21.61436325699987	-4.064526322407378
230	0.14475726427171526	0.05787503513264686	0.025711164197290443	0.0012946024921399184	-0.028547307440981502	0.00421135650410211	-6.119399291338388	15.692233359832342	-2.4346120255770214
231	0.16253855043349957	0.003921907139142922	0.03642882006131278	-0.001297208261984529	-0.019950359329709885	-0.00036222285837108443	-6.415521071763398	14.534765840979402	-3.664090476245514
232	0.13823023361049214	0.04178928615421815	0.03366327882428877	-0.0011604056058588874	-0.008881740204352577	-0.0022133107400961346	-6.703602496838321	36.31295991976431	7.426761569280754
233	0.164938361661838	0.06837818611167748	0.04234711710302061	0.002230466452653206	-0.017498057319195317	0.004223883080902751	-5.722990290459057	4.2499105335194045	-0.9073189401375742
234	0.1695805784937579	0.06591997374901842	0.059129446206219516	-0.0052764429232526975	-0.018265418082834918	0.011606068799289092	-4.536382996202732	27.16413684099441	1.8900560334946568
235	0.15884168485081238	-0.06597567307476056	0.048956196153686606	-0.0039001424298639718	-0.011835818660208233	0.012066264595582184	-2.7492429798968936	8.96871185402193	-1.2313698299885967
236	0.20046407867529584	0.05462164252570162	0.033504758046601066	-0.0030029306003987264	-0.01671695904371379	0.008265579498838839	-6.54191522904396	27.27976528199551	-0.39652668181028033
237	0.18134992504238168	0.04656757240365385	0.037542908200555586	-0.0035165651741231197	0.007668942892460047	0.011903267174459962	-3.0668624211602067	21.479531473272797	-1.425204021231862
238	0.19444362904029047	0.03748533681133262	0.044476983574931385	-0.0021751226545455304	-0.018038802027604467	0.0063800339110253665	-4.011165749201236	18.901210797892446	-2.111795126765182
239	0.18593256377156356	0.05043097705819865	0.04918376100522233	-0.0014591951297180078	-0.022509933455246448	0.00612982522324868	-8.573853550725156	25.349145224500795	-1.2367707604774718
240	0.1781271384512122	0.11276793278648559	0.07393842521717268	0.003085216644008479	-0.025889686874049404	0.0034553024805977933	-7.249852725653288	22.115352028006463	-4.054334866585979
241	0.1738855129821426	0.10590099368128052	0.05205673413029913	0.0011850821991362637	-0.006337958502670713	0.003950126718539263	-6.987188031872516	3.140208795590007	-0.3597652317118414
242	0.14670846108022462	0.08203168683709428	0.046770444764372754	0.0026758560373363253	-0.02239249472163521	0.0026058698977489583	-11.093260387513496	11.810923276361335	-3.0984833235176175
243	0.1244558115435232	0.0714525064511685	0.04141458580850402	-0.0010904281149308158	0.0147818730811971	0.0004886565525168083	-6.0596654382752	-18.400023156847467	1.4975745513814387
244	0.10974264219889858	0.04768166384559398	0.04989172533138182	0.0015777049119017872	-0.0036103612723757004	0.0009386236990548499	-5.357238980704232	25.26066280055979	2.733203207224572
245	0.15288082600132702	0.13337398759576946	0.04348288499876376	0.0028255959781140674	0.005054871344574514	-0.0015288624331294292	-3.766312399095992	3.68655753638553	1.912049630629728
246	0.1605687577937505	-0.018345090493867997	0.03131876364812985	0.0029259285273550944	-0.020900273428830347	-3.065103994480921e-05	-2.4325619191627896	3.090855641965316	1.3352774405116854
247	0.1252794459810799	0.1246235335054762	0.03633577406684128	0.009318908857445483	-0.017494263537881805	0.0015631817651601924	-5.860312080930194	18.962997939715713	0.10098921741994815
248	0.18445856076430922	0.014881582938830316	0.050378175779491	-0.0007235655997272546	-0.010419146548772497	0.003338804130839107	-5.933393844083978	24.177672120478764	1.9664909597885547
249	0.17038505231282577	0.007774023871196356	0.05475889866131801	0.00800614117502206	-0.02556241391803469	0.0010479934968248216	-10.638874430094386	37.23132869592938	3.377127326068775
250	0.13215407920483813	0.15709442765682802	0.051937703572727055	0.00946035241684491	-0.028541443543612773	-0.0025593618862394273	-4.525087822487068	26.357981660221686	2.259828887118316
251	0.17991496252962424	0.21313032022647344	0.05570136712473719	0.010674346564231307	0.024740048627141728	-0.0034987825641512663	-6.414719713121953	29.897836280078007	-0.353876747510546
252	0.19535487560146358	0.08689062911887799	0.05414787670166423	0.009262357647906765	-0.002200557009388657	8.088914421797914e-05	-10.072525429174343	24.273079035468914	-1.4772934101291355
253	0.1832380890949641	0.0478061338823721	0.0552429856849671	0.010554185048089016	0.010988801523496967	-0.0032062778356316776	-6.093028361019619	20.274762450174116	-1.414809700455931
254	0.18868367547580836	-0.05183468800403853	0.049983471060047004	0.011439938235578626	-0.013919094170733752	-0.0025754450687673945	-4.575042767181233	41.115175472233204	-2.086935623993105
255	0.20506730235094847	0.06009317556707479	0.023976375306648003	0.013109280065005453	-0.0006782555946907784	0.002149214177377202	-3.4651905849900015	23.48057399015747	-5.336156817098159
256	0.18524563141756872	0.055602545457258915	0.013791115555679245	0.0008932127332586604	-0.016241719853032584	0.002730360467433413	-6.00241492374648	23.21389986822092	0.03232386759790987
257	0.1573367733087032	0.076853962208659	0.014608398889434802	-0.010514748824320418	-0.011049971247678748	0.0014742148607850647	-9.139798312502068	34.81092104082408	0.46323825253960393
258	0.16832492991078032	0.17830964159891133	0.00912670185662645	0.007411722580175626	-0.01751000440730242	-0.0001645499357881823	-4.9944721103787275	24.42753260081773	-1.6059400523748275
259	0.1575935064394214	0.06737304003188793	0.0033150700414873793	0.00595183130958107	0.008508236694337534	0.00044787223170940165	-5.674574837714106	27.410775558945165	-1.440227698209337
260	0.18464747405798249	-0.0022291982145573527	0.012025693201307544	0.012525559078722697	0.004682810195349992	-0.0005039724157955513	-8.147946934134898	23.783904693120938	-1.3409569496086227
261	0.13716997636274622	-0.004638348093809537	0.022285545560319156	0.010973137779768107	-0.00737094513711428	-0.004794710199233146	-6.81532380177958	13.381508804759846	0.4112517270137781
262	0.12509903952173332	0.08788437828280805	0.018528730499694543	0.009703352547359833	-0.009967217857801781	-0.004200283082875165	-7.993514634241121	19.61159304330783	-1.8155299686201098
263	0.1596268322596462	0.06551831537143794	0.03486658233306801	0.012177800231665929	-0.017138003368689612	-0.00645792026435347	-9.382875604400922	5.815111816503866	1.6186830592326051
264	0.14613031575330726	0.020431022837058853	0.05067128983253774	0.0129215136066075	-0.016547500605080655	-0.006696704084757478	-3.60563637994796	13.835781543803305	0.851989384722774
265	0.10898302660555137	-0.04019988390786463	0.04173646222337454	0.018415124522576078	-0.013661387911206014	-0.007175849929411335	-7.958220244447719	20.850232726924943	0.7766063585500661
266	0.12673700066893145	0.05792891094460295	0.026329911372033634	0.01990572938893232	-0.0026130814093026306	-0.0073256520650002216	-7.847792281002135	-17.680375867687562	0.6931293292848641
267	0.20330972610434206	0.03123800596660951	0.021986409692207807	0.0004154708717753978	-0.009721531475567318	-0.007751979883020499	-7.8517010481060066	20.200674118759412	-0.8846939203246769
268	0.1790555151271501	0.041213054208295276	0.029055024698980705	0.0010299746730551018	0.006292867269957015	-0.008074230754571912	-11.984194405572127	32.1607984196626	3.4306711967101817
269	0.16795653303952918	-0.045695278317378435	0.01107400715278046	0.0079413471159654	-0.03050848938046465	-0.0064604610625364125	-6.319487606762372	-0.41042803722545973	-0.5863156587385969
270	0.1744560866263548	0.11659829996198334	0.024399453870244815	0.010597583835910324	-0.013682299538935471	-0.005162240982996543	-4.454726924586517	13.282163807647182	-4.084697483308465
271	0.15348113105860234	0.1302931984459117	0.040791404170802764	0.004695196740576709	0.012515076734321144	-0.005419383638374086	-7.280464847340589	8.582369652056514	1.1599122762874408
272	0.16661398066379027	0.04813110118756299	0.02549712926804847	0.006088597528804949	-0.01570758427442761	-0.0023223128217257734	-8.018293150223597	15.577674456622406	4.214956823442572
273	0.19305640100908145	0.023644859292637543	0.014903165652186785	0.00940987131319322	-0.007441468383417356	-0.0010241462222543541	-4.305994257697467	26.207645868725738	0.4963532642254519
274	0.10930335463540392	0.07017079688832357	0.002492829609446301	0.0010742560125096392	-0.020336828652960895	-0.0021390589239751747	-6.515391277119388	-6.9721122956975075	1.6660043083754745
275	0.07717509240445507	0.020788669222501298	-0.016209242288324186	0.005131988057868704	-0.008231481098557817	-0.0021534155142822857	-4.4947771165206385	2.1025697409255937	-1.9053969370465347
276	0.12549551371389978	0.04143182499561517	0.042458342491163925	0.007195637676402055	-0.026582579097397488	-0.0001617593500694959	-7.866240913635582	13.286692385142395	2.6942196529073135
277	0.1172261648975243	-0.0016407241618282276	0.0017080022321392246	0.002163663289740975	-2.2049264092010093e-05	0.0018377353892695754	-9.989280361922381	15.708070867475863	-1.5675908175658897
278	0.14077507004391204	-0.006701636430693381	0.10523806664028847	0.0021093916116626333	0.0025860858793064403	0.00011252420933054413	-3.356932297441612	18.80753195102085	2.546821378668162
279	0.12576132849866967	-0.07509218288715544	0.065133449016642	0.0039701108382520205	-0.012694726885520518	-0.00367058394362568	-5.392976095479225	21.243147304217786	0.0433492990322396
280	0.11939239972611859	-0.017873497906587134	0.041954051818174465	0.003627796096439267	-0.02326855760992142	-0.0005498053551347064	-6.359634786382289	31.859392339944932	2.8413510196191782
281	0.11689950222497364	0.08607422020474155	0.07410670469243792	0.0036619007458304005	0.00949126671486105	0.00030595047443286857	-6.411583511640667	13.714948067942768	3.90492816674596
282	0.178358682605639	-0.04910031605309951	0.04781993894177442	0.0016252956416769279	-0.004978807331470464	0.00372945516276428	-5.386317959003605	18.106873260434835	-0.4848020329831142
283	0.1934897173035906	0.070910443225108	0.04069767364435899	-0.0003788124508670224	-0.011378336083400975	-0.0007503557549120918	-5.969058603945587	14.029798525123004	1.165557130658999
284	0.1918741935671216	0.06153736006721634	0.0680734692446138	0.00782386963350858	-0.015139961854224632	0.004844258944549889	-8.108184892038063	-0.4993443100856851	-1.208117737052258
285	0.15861838351454693	0.02545621503773912	0.05999596076725532	0.0017907267843402744	-0.011409917646774645	0.004415417863147687	-8.51241893455258	33.33083845302142	1.484960620080317
286	0.17155295060915465	0.13402108984085556	0.055487443344489344	0.006574238740755618	-0.0016201617480944442	0.00834114721951782	-4.078185307539523	34.963617068785034	0.7985078274341332
287	0.13562130226842564	0.2270924159143716	0.02372786386117573	0.007365156702322705	0.0029654670532960944	0.004848023720532561	-10.376927688988268	15.668687482095992	1.4859383193757274
288	0.1149624590485687	0.0617613878142098	0.004551930999339201	-0.00018714184146326944	-0.0174622106244641	0.0051860824089972665	-5.02400049853785	0.11960923521819183	-0.7707679414882707
289	0.11248136564167101	0.222969287400824	0.006036387451376513	-0.004695624702288341	0.010535367316486898	1.8795367552707615e-05	-6.654259089246004	29.8149527930086	-0.6670173583461344
290	0.17509315700494907	0.15675938135434217	0.010282507227793712	0.007875875344837658	0.008757858827862458	0.005274638924458727	-5.045095835718841	28.81948253218418	2.1494412213376553
291	0.11646453754415124	0.029904018944492954	0.005445685415919818	0.001386477487819432	-0.01831400552342664	0.009330927257541102	-5.803716130860236	37.348159077354865	-1.8314835403711598
292	0.12301988399747385	0.06404048885190196	0.03712592904979577	-0.005002521413002327	-0.014176897907330226	0.008068872419876019	-11.49933249139276	22.742920975080107	1.8156996359170514
293	0.13793558252291166	0.044477517253056334	0.05539888134770613	-0.0005181812809968264	-0.024957990575252224	-0.00016205058364093024	-8.144445163545711	30.070496914112887	2.1385357237392397
294	0.14098917042252768	-0.03207634453404083	0.10445615380206037	-0.002005258827155158	-0.027741977804000367	0.004998020756529096	-4.290832226575169	35.36164192629195	0.8261093394874353
295	0.12211948268241564	-0.037251410736460364	0.08096943719249251	-0.0037258099153558	0.013297940028894228	0.0042039768050986335	-10.263928960103568	10.816162974295668	3.0899002941275584
296	0.16851099041698245	-0.02819361648972089	0.09155668381536869	-0.005721261740496451	-0.02024089366878361	0.005925447315711363	-3.74111837310089	15.674889717996292	-2.8028498988427653
297	0.09607740904269801	0.09776413372495801	0.09263056430110346	-0.002918268710666253	-0.01943627630581484	0.006461950621984399	-5.995324528772395	6.000048786852321	-0.494727808026017
298	0.17417721262924912	0.023097729081950905	0.0714587439403961	0.0007227731033694748	0.00180164777329659	0.009089082400029027	-4.916605758524801	39.3154960647352	0.4084932486295461
299	0.15641243231675825	-0.018917884184771125	0.058424023123038835	0.0038882366679815292	-0.023916617194768872	0.006580282630861931	-6.034241646469521	8.221746276910718	2.42358872582197
300	0.15067041292017844	0.07442628258199145	0.05014745168810983	0.0018700591900059531	-0.001251667574646849	0.001109470403334223	-7.482298516748194	18.391678290382217	0.6246642822124121
301	0.12638966711045377	0.04738950544014766	0.05662370811189606	-0.002611569952653303	0.009797103414107054	0.0008072256310602921	-7.237729660498063	0.5886505679614136	1.3022399233845459
302	0.1602017853176153	-0.016634643363909872	0.05834891415255235	-0.0014384795924645066	-0.01923046813117298	0.0039145279372452026	-8.537541684515658	22.21114058091543	0.2739140956553712
303	0.171438790820943	0.18142577068114096	0.04751324947206206	0.0048042191170024826	-0.007524389966012067	-0.00011651925493471032	-7.901512425988381	24.02080612635196	-0.1968675874813048
304	0.11457452216017194	0.03462327609980224	0.049450404237295256	0.005325224627177948	0.011125254295245152	0.0019818050478865516	-5.705403424580166	12.844164208905239	2.5080755346968098
305	0.1681188963310135	0.01748022644826945	0.03136395899250838	-0.0008543001582068067	0.026918755586742997	0.00396631711056301	-7.3573997472518675	6.118755499508662	-0.589596686964095
306	0.15258281811760077	0.15552001760471018	0.04103621575599319	0.01044274762932556	0.00835094982039137	0.0052505957174047106	-5.414070764130892	16.581275504057047	-0.017191266776612146
307	0.13718519230310783	0.13385004750433507	0.01800632367424418	0.007023393050244565	-0.0051462509332208025	0.006657409714705089	-7.192419668210723	20.466861904006798	-0.08466447592279995
308	0.1730659565218761	-0.0015248171691312346	0.01844211480869879	0.007441754314775671	-0.03570070076872267	0.004099933434870151	-9.548401954232975	24.14861123639134	2.382015899529862
309	0.14470969303186204	0.11108108744388945	0.03589926463178003	0.007581042692813625	-0.024983464208737816	0.004443071597712165	-7.182052186795305	2.329680306333289	2.3086923934791996
310	0.1986959162522007	0.0645096034188941	0.02312446740060676	0.005011680163103671	-0.0154114612322909	0.00545744262142577	-6.447839620736208	3.2592549574522316	1.7765427299995216
311	0.1309656342729511	0.026376856225065273	0.06171102231055465	0.0025647135273346626	-0.003664719685759441	0.0062242174796404825	-5.676053742299708	2.4055934057932387	-5.625953214794532
312	0.09697530061229095	0.06698687067734496	0.06117550546257649	0.00014850019810119667	0.017518108196803918	0.006440801237554664	-5.276008094172908	13.329782519976911	-1.6781811324985216
313	0.20256714410738225	0.05681220395884451	0.034880303213157555	0.00274052393593359	0.012131095112239247	0.006061019499039416	-6.376373562593739	26.14554573350336	0.3653621900817699
314	0.15457167273466366	0.041017701859653956	0.04386587540932151	0.004958628220372205	-0.018382531541900143	0.006066525448775642	-3.196628065424421	19.492636381972936	1.9499893104933004
315	0.17019932353190553	0.017119500117335484	0.07363791169331807	-0.000320845950330217	-0.009481894256901716	0.006209197680418304	-8.340813519599676	4.103776042459977	-0.4204219553712603
316	0.14441350679405263	0.05131516918664451	0.002775412587960612	6.713841869361646e-05	-0.005211139757788336	0.005187334942417168	-7.620213034560876	21.112696084901135	-0.7893098140382879
317	0.12389657364730626	0.16321637690111301	0.0014085298239734957	-0.0006700121328560105	-0.015451844318224358	0.006171348136126711	-2.0997250747975675	13.40155117516496	0.19333370249547777
318	0.1378595998321772	0.021774971826861667	0.035595902580340094	0.0012466456217059742	-0.014817751225543838	0.008405504764437908	-4.0910246273886415	19.335892131199643	-3.9037397824256925
319	0.13195179303148274	0.051257421688833335	0.056278799297528846	0.005553104062386854	-0.02549503203343515	0.0042080765784987765	-10.374105027085289	18.955575012607472	0.6410911929421307
320	0.17988044166756711	0.030861185159371772	0.04707887130587293	0.007758412822770318	-0.005984198275991367	0.006036563095865718	-10.844209058308012	26.62539873878882	1.2313135110042268
321	0.22425172228301488	-0.06129213637708943	0.040502175967298305	0.006795139479919062	-0.020959193920620255	0.006704693511215651	-6.210876161238958	11.447106635715368	1.2216348835743145
322	0.17088196338010916	0.01564569651924831	0.05763415818887602	0.007636566912658849	-0.01780384465996517	0.007114223161297117	-4.310969141565606	26.20397007130901	-2.173538798187313
323	0.19231335102493793	0.08635680822767226	0.047832550310879934	0.0031945187929031528	-0.02247515247343234	0.005634670089193612	-13.459272800153247	17.38177182735721	-2.905544703718017
324	0.16509791939094645	0.053840920485361	0.04818053433061713	0.009144238332819306	-0.018540687832976025	0.004524937972557988	-9.456447684958665	45.281041686956534	-1.4576721808190778
325	0.15646054925659242	0.05602399185544528	0.031093546850968184	0.0064889847295555745	-0.011503464362362164	0.005402276512596611	-8.26282106297359	19.495099366149976	-0.3234475218735956
326	0.12983311478382664	0.06902778068798451	0.030899016291692977	0.007120087699136266	-0.01162134863402473	0.004915769014282245	-9.683750027695366	28.372173317337815	-1.5092365115222965
327	0.14791434999527117	0.06180453957936351	0.04958655520353552	0.007817007403889728	0.010452076107093278	0.00551718638933159	-5.380961086731851	25.31360218309275	-0.528474822808866
328	0.1483432419604268	0.02695254417888767	0.07604370523385585	0.004111985875418146	-0.0013586548772666967	0.005898825196606417	-12.714319073092021	34.66352104365173	-0.3251801341790545
329	0.14540571097748747	0.026331377160304006	0.07294377016197734	0.006643641118644038	-0.02926384545562491	0.004121850001126778	-5.6477454550957775	11.871308156549055	0.15777550258709291
330	0.1432940250335493	0.00985038200447063	0.050157227710271285	0.006459344582927339	-0.01474351138642994	0.0018918038472244868	-7.546480022983631	8.644565144309613	2.22253457193622
331	0.17139693465308903	0.02029855107019094	0.053501708015159646	0.0014705232112411895	-0.009906631082535818	0.0013735213759359047	-7.108596676421767	0.19594711784811508	0.9718909728300084
332	0.2228137775225107	0.09095829169960298	0.04185174897560558	0.0028770381514358293	-0.019055588415392975	0.0021992981410368997	-4.158636761151985	3.0700263660018745	3.1582205697483006
333	0.2326348597849544	0.01055701701746993	0.01860388042045592	0.01043150422911865	0.0019895720897595733	0.0018127030136447621	-6.809814316878077	27.914817028975705	-2.198280439852259
334	0.2154723388296415	0.04558562536554155	0.027343083858995726	0.00583315138205973	0.00841941969383433	0.0017761417213483712	-10.706375132806068	-1.7638005972460402	-0.4990365146558945
335	0.19603362675050987	0.06707122910727185	0.03747994762482249	0.0019682378100211177	-0.0008124102596347134	0.0012420941022376316	-8.95946382949666	9.496345903393125	-0.8476422304006194
336	0.2039370036724038	0.125163076558412	0.04471090359794402	-0.00041965307574747543	0.002154725749544808	-0.0011998067839002263	-9.256218072785114	8.059162835451856	0.39762051448910074
337	0.18677816667676514	0.16988023578327185	0.05012732684297754	0.005207996675992418	-0.013676610003781172	0.0024138645137359712	-8.33180094592392	16.536868981410226	-0.7230165472906741
338	0.1660341945819997	0.22690204392944174	0.06370851731529349	-0.004362824081012226	-0.010401199611124708	0.00255401076276901	-3.4091556560405367	-5.556616683155601	-0.2482495124266766
339	0.19697451668687743	0.05363524584423576	0.02640783761209059	0.00339604258330685	-0.0014098543448419426	0.002010787987940095	-7.089217740259078	3.9235256356189243	-1.9707253898445383
340	0.14935319465601304	0.00569443324149705	0.0700590068699816	-0.002968732040939176	0.008687649623839546	0.0030542873389914605	-1.4829282617409723	-2.659194406206537	-0.8288127165280986
341	0.12558518522868828	0.10881725774943568	0.057882144654252815	0.0026669456828490572	0.020316248381685192	0.003447418971707988	-5.297714644060966	21.56761503026683	0.07930154650001797
342	0.16178970998121378	0.04438555339321715	0.044725019095323414	6.05839092994e-05	-0.023303668960763954	0.0037738442659792193	-4.379621360891669	-2.5586389819402635	1.8095756272966503
343	0.14364492413819405	0.110497658787157	0.04574624537942972	-0.0025475601856395015	-0.010552256314644827	0.0026660560211827548	-5.624854616334035	2.666658363792257	0.6192100782231031
344	0.18867118475331746	0.15886990553628602	0.06070147352427325	0.0049211207104356645	-0.011197142191598725	0.003220199192607119	-5.413536289430656	22.426881098744875	2.281930830995307
345	0.1397782169636513	0.15411798814727473	0.08236632152465702	0.002203417520009605	-0.022339878438678486	0.0024858271370003225	-7.159793255468864	31.836048447144897	2.5374700569933735
346	0.15209985510467808	0.06849232863955845	0.08522520874588847	0.012183118321120498	-0.023052561656693282	0.0021348310208665726	-5.041225792321642	32.92280914900439	0.9036322739927896
347	0.15800717915202175	0.094244010194494	0.0632928428689166	0.006830855201105468	-0.01747528677372235	0.003489475426664672	-12.248248093339207	33.159598824445006	3.0156763920424914
348	0.11551829657989408	0.08166666249999655	0.021085475146136668	0.0008914378422059566	-0.00759976988385496	0.0027782607627784934	-3.0643025028897166	20.23785529879985	0.8732664065959307
349	0.14917494877198784	0.034112817223303116	0.02102247341396165	-0.002094628197130186	-0.00424597921005015	0.0042127556903004395	-4.035471835192769	19.337281024421753	0.37158314955727106
350	0.15692980841331558	0.015938487048145274	0.00482277407908803	-0.004110350291545638	-0.006432079281540862	0.004336922602563804	-5.910250034266525	25.109148327755452	-2.3150477609340525
351	0.10777337908567028	0.09892182301018476	0.010611221218386048	0.0018605849466677938	0.011164570281356012	0.005720470061160375	-5.371509206730416	-7.416637882916015	-2.609756940108531
352	0.1533627485716262	0.062455738000333744	0.03992183024274136	0.00035227561999902823	-0.011917323433753886	0.0062030965768775335	-2.324899268922836	27.051491552604418	0.7090558621791472
353	0.20028665033790882	0.039181713658724776	0.043882722140287475	-0.006069075603349972	-0.02675301913698652	0.005955927350213203	-5.19129132102083	3.742953720758852	2.0304247429613156
354	0.14880470090230385	0.1804460462252893	0.08993221524459308	-0.008555285470407742	-0.01068238096156704	0.00521646603099656	-5.454518809226292	12.752907204112395	-0.3419936583347846
355	0.17545322027132373	0.12738146149646765	0.08864598645173491	-0.0015991394718628772	-0.020245781835685074	0.005395208173289163	-6.387314532577903	16.860834514248644	-1.9036540155982389
356	0.16357648331865035	0.040850130735494754	0.045494518094505894	-0.005355226422178168	-0.02376310123016145	0.004218388783776118	-5.348303188035451	18.616595242156052	-2.6895063838519566
357	0.1658950819928163	0.09318562293237583	0.045247016760363655	-0.004978701523237652	0.00045344231171960507	0.005744102674810146	-7.152068919958037	33.25258593624693	2.890709823740299
358	0.17510528507014578	0.0810975169387913	0.06571146817850647	-0.007520157879612948	-0.004428835102906301	0.006613968553792392	-3.3825427631766773	23.672563419464353	1.739977635022315
359	0.21751109444730984	0.04074794442140296	0.06328675508320421	-0.005535750185575198	-0.01660550778509979	0.005227616907834246	-4.220190746320762	-9.417167452670697	1.1759881684588778
360	0.12615943079792627	0.10296327198079457	0.05972385118839663	0.0009836155997932801	0.014900948095553177	0.005032659152591366	-7.571330080591568	13.136044381238516	-2.2344390795847437
361	0.18965800683393072	0.056959315336003354	0.031586928653582425	0.0007544299339586964	0.0006760042187340266	0.00463367429453491	-5.887687776714752	9.067579668510174	0.23759549297754118
362	0.18364808666132978	0.02525265422788279	0.06888600994706774	0.011973011787821161	-0.034932815722776143	0.002956811042220191	-3.251748910395931	14.405859689240058	1.6166466313651409
363	0.19836187976839462	0.055532623192653056	0.07353186753614184	0.002920790173887692	-0.05374382195138811	0.0019548398618663807	-3.51082697953221	20.463291994400397	1.6805711884077525
364	0.16413738966591113	-0.04495093749248411	0.08116650599292398	0.003999085211800948	0.0036586634645985397	0.0010987461085618059	-2.82299827105703	4.253181650002897	2.584661383451854
365	0.19089505574992277	-0.0014133236137916713	0.0613883374606146	-0.006819055436760684	0.0015917531093068652	0.0012339891902442067	-4.631642765851283	14.144214407541764	-1.844575238245709
366	0.18734778569457639	0.11163620052831962	0.05240317503898501	-0.004916206438604938	-0.026688246231839078	0.0015156673212373027	-5.532176900920457	18.36237292675091	5.457112202256585
367	0.14672227240467148	0.0985517882513964	0.04699515102608555	-0.004469812581832239	0.0011402507087777238	0.0002946631627471824	-8.083233584057533	12.957528917591508	2.8758653194466097
368	0.18908525995715753	0.08035865287983646	0.06959605516836977	0.0023416188026756293	-0.011867576972610896	0.00046836901684908186	-4.746784066809625	0.03776621473207051	0.7163520817687665
369	0.17025720204219003	0.03339892889292693	0.02803263413112416	-0.004463802879953379	-0.0034836550237598704	0.0001711827959033598	-4.95799509960824	32.186181256459015	2.201856417571926
370	0.18916119132016673	0.061965245300854066	0.0389663046461482	-0.0035324933749661834	-0.008414572763206223	0.00045464949401320735	-2.760683251348581	25.591696782764192	-0.8219972704532952
371	0.15959121686474181	0.019955456822532296	0.03281164247844354	-0.004241414478568021	-0.008906859978485608	0.00042296743496266387	-4.499077266876912	26.794159435040264	-1.4847725235042617
372	0.19233629673784133	0.13477715785021993	0.03498412171983821	-0.009991949422151114	-0.004995757947008498	-0.00045248746670179137	-4.067649155372251	38.2209715880222	2.098132917509884
373	0.15640106553491562	0.03913562777078645	0.004652675109528069	0.00014627092056469088	-0.007812972633049418	-0.0014851466188650583	-6.529557606081321	24.878485983600513	0.4479842179549128
374	0.13990495141463513	0.12569929197277752	0.01948615528988445	0.004167089632391016	-0.01740950709446546	-0.001736879501065439	0.45606874255357205	4.770978003924295	-0.7921086322197732
375	0.14227255999221655	0.05499178075483731	-0.014880355240481464	-0.0007759661333567554	-0.01944081591488831	-0.0016221816017119133	-4.073503011609785	0.8989670750887934	1.613993615700904
376	0.13229247423705473	0.07541602679664215	0.027773540496691115	-0.004197518060915638	0.0032925617214845555	-0.001862369370376961	-4.831168924350707	16.51557907749884	2.6166537594779435
377	0.1495149581507257	0.10903245307212858	0.041971754840257836	-0.0019833844063438344	-0.01189301246632723	-0.001839389003926717	-4.289795944166246	8.857732794361178	1.8705606581125838
378	0.1528744955221825	0.0003175037507313211	0.011848495616915911	0.001220342351765773	-0.02595019874038259	-0.0017189008698586569	-2.5496974603093436	11.546390277429497	3.2414560665611742
379	0.22733624670750568	0.05988502681480764	0.033336447335490044	-0.0037177599215949845	-0.011196601919815842	-0.0007257781911618049	-4.928976947453829	29.90989736107772	1.8519677369036947
380	0.12578372265668955	0.057004692663654384	0.034597050082290276	0.0009911765606967322	-0.005584952874132336	-0.0011271658051965779	-2.291887253053857	27.832134057336596	0.8713346480561399
381	0.11618810637757707	0.14658454638787516	0.017370520802139144	-0.0018567730385186045	-0.01906231411096526	-0.001116615022760343	-8.165511769553158	11.783282791320769	-1.719964324376279
382	0.13985031089586383	0.16401625782448676	0.043320264089057356	-0.0010471195442873491	0.0011173290775438691	-0.0021077593481927523	-9.35814568793515	16.070229128114345	-2.2277302663368195
383	0.15050963399076617	0.02489392564415626	0.017980286489531018	0.0008951727582606778	-0.0022024868387424505	-0.002909526919623725	-5.845851529482829	8.26641496583057	0.6910499658500083
384	0.19349945852666872	0.01705929848634752	0.03881373240335964	0.0014250517187204795	-0.0003467592166131435	-0.003110795081069334	-4.271150688358914	-1.1064366443946407	1.9925236498484193
385	0.1789580744169304	-0.014625765333125887	0.029401249195372223	-0.0005955002177736256	0.0046820221926384045	-0.003257039089848591	-6.485881139588475	15.70200439817689	-0.9488742401304702
386	0.21676615429386614	0.03162868932436183	0.02115245880075879	0.0021481593266745647	-2.2359689838816828e-05	-0.0042180793059213495	-4.6496680529754535	29.436221210583756	-0.24625778429371997
387	0.14101084334218017	0.09526950172977193	0.07358280678768844	0.004425360108927641	0.004576806670409332	-0.004610488711245097	-3.398792971519727	31.08857355769336	2.6319617207990214
388	0.1287484147455157	-0.015157267856310372	0.01959586501972138	0.009382829823376227	0.007025149644408904	-0.004488663169303069	-6.911127474660153	29.286861209954406	1.4336381503029616
389	0.14779071105960861	0.04111147597107782	0.0422913877971526	0.002581688996912856	0.005627606481562197	-0.004170659179285093	-6.361069514678733	20.19033198826109	-2.7277861424855336
390	0.13720850884582944	0.002693728107895005	0.05699638009960039	0.004478824990317371	0.0005586185244989819	-0.0038444702780529383	-2.993886689795553	7.260241004446692	0.3411189852444917
391	0.13942978651420454	0.062401439926196185	0.03359570678270104	0.00134660275615259	0.03187303293593341	-0.003934948665839687	-6.699630764138454	28.59196906848375	-0.06254341489235687
392	0.157221839602193	0.09834067258432269	0.056158079605834535	-0.0034254564759041302	0.011734301116964696	-0.003714491165952114	-5.463383085262217	9.239159355425482	1.4576775175548558
393	0.19661178794171047	0.015319656469281871	0.045862241335267284	0.004371516121150704	-0.01753154105863177	-0.003247913559615749	-1.4929466541403371	13.127257228600174	2.8856644631025743
394	0.15536885753578236	0.05686911627509077	0.07415188572277588	0.0005421892422312623	-0.031068086549210904	-0.0032272339158425432	-4.567908652029792	26.13532903575793	1.6220002738962664
395	0.1587634742856168	-0.013659488689089165	0.04338797757129721	0.0001384616544816869	-0.022497769664722368	-0.003114318000972743	-0.5730943619593424	15.802283809714876	0.6823286870468891
396	0.09157630825365662	-0.020886943210869945	-0.01424577018937951	-0.006612062870243903	-5.5993919113270577e-05	-0.003027172840071135	-1.3603462756937774	10.639128625493473	4.459241139509992
397	0.12324443497803486	0.085296680862835	0.03029511552895464	-0.0035437651697964225	0.004800264051737391	-0.0031754309529373713	-9.533983598877402	48.262746674745024	0.42514098565343794
398	0.15447978520145214	0.09688199745883053	0.055839354480225006	-0.0011891660241672554	0.020178814002564698	-0.003367199990341286	-7.9449666653013065	5.005998006991397	5.409044443519836
399	0.11832582056073307	0.06732945616511046	0.051767026955452225	0.005216577118911939	0.0008744263481228671	-0.003650872660291089	-5.957666381999255	26.816991319152805	0.5292376225055706
400	0.17424699649726108	0.013261294727438443	0.035335088208689996	-1.551281195381081e-05	-0.009574497119209508	-0.0032591095054568106	-9.341164854543562	14.57205065891922	3.266669721756639
401	0.20041782013578852	0.09210314731097277	0.02620834353785625	0.005731875940188113	0.00398287832294624	-0.0030182497672767627	-6.333378260835453	5.52980805637469	0.06645428500867256
402	0.18678041814997887	0.11100845986569349	0.051987175809336185	-0.0067791657891186526	0.02591709353129089	-0.0032184443864403107	-5.718968077051257	-0.8444427901691115	2.303803334738254
403	0.20101318629141238	0.04508104282291932	0.05921916797750521	-0.004677498778382087	-0.003568766427874742	-0.0030496181963811696	-3.759285048091434	-8.762733847104402	2.735584188918284
404	0.20673973339663632	0.05228735013492837	0.02146651191082892	-0.004954619149689285	0.005172841230045815	-0.0030394249657583233	-6.21070076055925	3.379462095734408	0.5723191866016455
405	0.16995321779462813	0.08521684371853874	0.03225456501560553	-0.0012761535523125788	-0.02032736464269371	-0.0031203309675892064	-8.77940812878089	10.673748355529662	2.3803019848250866
406	0.17945052643896875	0.06490509033129674	0.044627048220089005	-0.011261372669407518	0.0285670147891221	-0.0028709288619566107	-5.29127377837714	19.675159322197015	1.392676853140851
407	0.1027788726841169	0.027212630186737752	-0.011318846362177098	-0.0011546144628731213	-0.0009413409176976437	-0.0024598529580870964	-8.962873794591864	11.946401057263493	6.2718388786893176
408	0.0796394287364267	0.10802974052128494	0.06535514416883648	-0.008719711053930757	-0.002912427157593252	-0.0028080175140646787	-8.755227571629591	39.456134386792584	0.6688215941521287
409	0.18083520665633016	0.07146307007272222	0.08641971107831087	-0.0006557227552632262	0.0016554353703387903	-0.002760852112971696	-4.225739974989527	17.50067242525587	1.4638230132480177
410	0.0911478137814186	0.06427091464768873	0.03248601135872141	0.003625398793421366	-0.007624771219693471	-0.0016555057908384909	-0.6663410018929745	11.861972928463905	1.5116846081784197
411	0.2003240066720801	0.03893101997947655	0.05392973071873006	-0.0013886630388641166	-0.010533041118539633	-0.0018464027945153424	-2.1872006800271593	-10.601557614899	-0.22336683473892882
412	0.14290824399349328	0.05279735941166043	0.024578601998928806	-0.006746824794882185	0.0225914350553826	-0.0020908072666439414	-10.19969953400307	12.942879850341537	3.462434846063616
413	0.13886829878610246	0.034041966926650014	0.00011808043076537086	-0.0006478368779005324	0.007550028303208983	-0.002283981687868646	-13.502634170272147	2.6304490787855803	0.4953361535785354
414	0.15918793412663113	0.03590730927368672	0.027033349844940067	-0.007610542617700316	0.0016040428230014898	-0.0023315886187746356	-9.599862428243172	4.992087744581841	1.8299697800259178
415	0.14697394180207268	0.08687885486837192	0.048902340209938125	-0.001081044794896281	-0.01472493689271629	-0.001995329637782526	-8.454127208291549	32.575230251238565	0.5624305726284883
416	0.16751505103891065	0.05686188282021244	0.049314623477515224	-0.006890228245793429	0.00765912827623202	-0.003455065540717063	-5.202577338619729	29.66120876279595	-1.6320598118897143
417	0.16712945663704887	0.03783406153286718	0.038620844341338334	-0.005413357746001219	-0.01131734912554415	-0.003555551817932916	-6.70487624576538	17.191160811396443	1.5923936995674586
418	0.1676791330464738	-0.01088222472792097	0.029089771733593894	-0.008152055556677208	0.019969044243180675	-0.003447146587797067	-4.365176568833352	27.329996760466518	4.301492362171639
419	0.15923563455973325	-0.0011147575626253153	-0.004007212908784384	-0.012705694658426418	-0.009987943979750245	-0.0030570586345647077	-4.341624298032823	4.918456485317328	-0.9460206972805882
420	0.1381271961161342	0.08299043621501836	0.035451296191784366	-0.005198308097797404	-0.022088795115797637	-0.003419569231530072	-5.932181553037441	0.6863363064458159	1.183512450496311
421	0.15954570498683845	0.14168187678684319	0.027786676932064568	0.0029367566920295556	0.0074395292601752705	-0.003806058335327198	-9.544303249494881	20.318944297102494	2.857578517129476
422	0.1559297476340596	0.0524652288453164	0.03099587942208423	-0.005651406327744292	0.0008279220975483158	-0.0037754702793792814	-6.1095082448893665	32.33536744184712	0.5520837129040633
423	0.14588587775125972	0.030475528557183936	0.055409962983998966	0.000527704639025935	-0.01042803362281423	-0.003632757407164368	-4.6787528519476815	-1.1968891313384051	-0.10916040950452369
424	0.1335031234666465	0.03657947037582406	0.03213098754147595	-0.003751615442084998	-0.0037796092505342363	-0.004239339045843172	-0.9688651146526894	15.875554440377242	3.0260550875352727
425	0.10052278597330741	0.007263324623559511	0.041720187984550836	-8.52016003953359e-05	0.002854863083202423	-0.004428374551302041	-3.799282484250463	5.548333149337078	1.6319007811134676
426	0.17313374456043293	0.020509001853440633	0.04330973613872953	-0.002581076722262311	0.010432956248042463	-0.004387865948349691	-6.111405051240235	6.948720033032206	2.358674820126141
427	0.14856947607890306	0.021750674661611583	0.02867057919854956	0.0015917013113045135	-0.003640639869207416	-0.004619558149479408	-2.4509253499941726	33.703972122853216	4.126396580440049
428	0.1374711271043036	0.053938063844643676	-0.007899487694105738	-0.002508256407321051	-0.016648469588559246	-0.004885024935320772	-8.10479350721157	22.242219847917035	-2.341006129322134
429	0.190182570473335	0.0896503419671347	-0.006863175161542121	0.003931437374117885	-0.0015208728261381739	-0.005770541519358127	-5.253569452347343	20.89261567812175	3.9577687563964417
430	0.19692349796656444	0.09468275790932573	0.0026646427684127675	0.0063785430551495615	-0.03182468134005213	-0.0055258400830669316	-7.0207805531693666	13.79447624735603	-1.105288341078166
431	0.19173643419481973	0.11309343285978689	-0.00977820171871637	0.004074677781928976	0.00452527268205854	-0.0053786674751508945	-5.660431885471904	-3.3863201332502526	1.629986600051004
432	0.12816157689850835	0.061690653928591827	-0.03822571006949371	0.008191116424457759	-0.0026879492134861058	-0.005098168509429119	-6.759749546078458	27.52656644732607	-1.5380544570762211
433	0.1867181581051029	-0.016258148077145228	0.032722785023149584	0.007633408462084835	-0.007785870416807419	-0.00450777185025082	-7.426204535792938	23.782104938869633	0.5923199865437608
434	0.1361564610084242	0.18733335139913568	0.02681576850438401	-0.0077998468054094605	-0.00339562442769369	-0.005072346995855444	0.43169484682085635	30.985429327291094	1.8971287514509168
435	0.15168003713171488	-0.06344408769058603	0.045820427585206006	-0.0038238948995205856	0.00838965363667303	-0.005398374056664242	-1.7685662529333515	51.27670428712565	-5.824119408789581
436	0.13957091620773773	-0.03097514708090901	0.03370229313333477	-0.0008216537700784861	0.005047936953170365	-0.004912126898827943	-3.3241473553952825	15.818126564969143	-0.07153597726003365
437	0.15187868730969686	0.08711857509020758	0.04726429715280025	-0.0023844217102977766	0.006457664063231333	-0.004498939536857454	-4.730509499389337	11.703553454493601	0.5462314191239332
438	0.14480801498545517	0.029484112400203065	0.02652754341507285	-0.0014210937347698188	0.007937324613580293	-0.004668964531764379	-5.20253106351489	35.67200974757852	1.921506842186231
439	0.14230672561369398	0.024705113578455676	0.040669984198825754	-0.0029478355811209983	-0.02828534453833458	-0.005646207889623551	-4.506101284640177	11.857619907825137	3.821749871260708
440	0.16033329678993094	0.09668879319723839	0.0003466347377115639	-0.010172806298064758	-0.0036313732280141443	-0.004512528658560204	-1.9105285745159148	27.124876345858596	-2.3782410589718097
441	0.1390461522173751	0.1249103321675675	-0.001626700867214944	-0.011178410687496589	-0.023237935761346452	-0.003840575305846026	-5.707794610438612	14.481446841837293	2.6031385560357667
442	0.19105498647711724	0.03939380590450301	-0.023274335725156775	-0.002292043339972856	-0.01550367361412257	-0.0033231370871220096	-4.59498468838228	22.185672767058257	0.9526852588712245
443	0.24130511678533823	-0.02956337175055003	0.02759247643298533	-0.005807465533225206	0.018184150547407046	-0.004356145253575488	-5.9968488639699	22.81697832014329	2.895785817232273
444	0.21229009609781663	-0.003471741314777607	0.03762056982210846	-0.009605144482541413	0.010819563990487802	-0.00569230108607229	-7.492630028364904	9.923949456824667	1.1852537026568613
445	0.13279671134860532	0.11863115236445841	0.06982592591355115	-0.007528067140854302	0.029324727341446106	-0.004102630095679537	-1.9524867728984217	7.835493522867727	4.698332794724714
446	0.20017824429202946	0.030257006043199065	0.03840455288773498	-0.0015361109641470268	-0.031189002092284	-0.0040773953113516235	-7.228906524624139	14.025829209949036	2.3380410342849136
447	0.12184861952214968	-0.01796993800566664	0.07560230829185698	-0.002904548142501264	0.0025323590933294194	-0.003109829611251007	-6.564980958516838	23.81626772175909	-0.44371684980593246
448	0.19595595760251494	0.03658929394203841	0.0498871698861047	-0.0019824555945228725	-0.03655589541701654	-0.003231859075720506	-8.666369575775718	19.74988054423391	1.2311020785404394
449	0.20854129944832073	0.08943867757574006	-0.015379882553481005	0.001033284652238499	0.011438762737320043	-0.002564220688567852	-6.187402652745164	29.18045992215615	-0.36497475167594595
450	0.16323524988481938	0.08681923909835833	0.016724752604437024	0.002228535337020096	-0.006031488012733637	-0.0022696332467598396	-6.048756200668817	2.1693329178007827	1.6027860236046705
451	0.14231202438629767	0.06507838714432354	-0.004016239838178726	0.00567755953417326	0.004963065652613408	-0.0013648917546939636	-1.7499643721747118	-8.333103839880785	-0.4778647007416642
452	0.18280837818152293	0.08961480619151976	0.005605017896032703	0.006108707713035963	0.005854811116101843	-0.0025349524751020524	-5.5007170295391985	24.1015167167587	2.8926231981093076
453	0.18613414325191252	0.13935237234259684	0.01178062547048155	0.00791689035973128	-0.009076071989462076	-7.802521377850901e-05	-4.474275329901448	20.816310886285013	0.8470453984008883
454	0.15656362707007263	0.013388487041340297	0.0019311883360860638	0.003701231978847968	-0.01677985677135342	0.00029858877208721645	-10.380471661508794	29.61586193431149	-1.2693083237788985
455	0.1499056872287379	0.08995839032361502	0.02221647707330465	0.007428293035716098	-0.012081998319123734	-0.0008364329096258373	-9.75991145192872	24.985639322128186	0.7412972994538556
456	0.12337405110701583	0.17552337237552704	0.03203327303621009	-0.006292374320577301	0.014615882069699333	-0.0014520319212561069	-10.64803194851421	7.441729363694876	2.1612754642212395
457	0.15299041899349416	0.13332844047917172	-0.013425378962359607	-0.0062861005355953625	-0.002308224268852058	-0.0002406605923964488	-6.1636321273174355	11.265341973192813	-1.6617007059078828
458	0.10671921353049807	0.038506432691744405	-0.008003563802992936	0.0006948361398397291	-0.009616564987777907	-0.0010685539864256472	-4.651789223541702	52.89502076568818	4.138457755119977
459	0.1223849862845399	-0.029434735260500916	0.0207375264101659	0.0011727524605596614	0.0033962618136764476	-0.0023680896421894894	-5.91917653528891	10.513468622738412	2.7235747694519206
460	0.15601743740138885	0.02650486798831849	0.06878189985745546	0.00014377455384710104	0.011033885122313266	-0.0025710232889886372	-6.89284569107194	27.92587923271002	3.7760904593266242
461	0.19554735521447852	0.07223091845353644	0.023611404658480488	-0.0009157218052709567	-0.01709591564073267	-0.004190041184271413	1.2698815112159043	16.213638281986096	-0.5292949123262294
462	0.14165993843619074	0.017481914071640292	0.10497289350540528	0.000674307396357723	-0.011482112523067196	-0.004909269614101768	-5.505273177419968	19.016306870901833	3.1070034734444194
463	0.13130578878230306	0.08740761428166546	0.05786320082375759	-0.0003102097179020838	-0.018289085884607446	-0.004933570250079301	-9.050516665002291	4.202032147035588	1.6378299782473333
464	0.15232793998316324	0.05841629680434277	0.05971118281151056	-0.0019242481234593297	0.020463885142582586	-0.00411533426919479	-4.411806811224035	6.3616439411591665	-1.3310220303238138
465	0.10507356937847237	-0.02929639306208935	0.06673128588803837	-0.0016541257321633516	0.013945897629477283	-0.005846229406025052	-8.549548716320585	30.02284514538947	0.1485238958582589
466	0.2016441904453663	0.055208453834097344	0.08701663786062112	0.0012116822333522242	-0.01125232634950488	-0.006451000546818671	-6.850782320859715	8.20439586726586	2.5935130324159945
467	0.16895162515009235	0.06118332200791216	0.05857272511092684	-0.008109921504478406	-0.010926417528231753	-0.005040809029057566	-6.846816945617162	40.681519253593976	3.0119640418136906
468	0.18292919291550733	0.06986997094701616	0.056302321459838184	-0.011381398806517113	-0.023375640300991655	-0.002091363199728989	-2.426215921812758	26.23391819662733	-1.0127664876298168
469	0.2074265992855699	0.06480030191192357	0.07527789321773713	-0.016631817825176122	-0.004601508688591523	-0.00428799799913473	-5.61433919489201	-2.6932152097271964	-0.6360506766148207
470	0.21997308573199265	0.030214688337508056	0.04901183371043133	-0.006207585371841316	0.004979523683830036	-0.0018175190887986296	-6.349496598056207	37.044368052675416	-4.781542969420956
471	0.16029459333063933	0.1263605096839522	0.029741042033086872	-0.01147489234630712	-0.02973807661725919	0.0045526802157719246	-7.997448354391411	11.319060793874058	3.0063678638913394
472	0.1671318891700234	-0.0024618357116272457	0.06882498638653742	-0.0035661267025046896	-0.03319590849237619	0.005175656237697556	-3.732944840019019	29.594382861784066	0.7566398925002724
473	0.11346971797229771	0.1283469181723667	0.06648725200119562	-0.008636454240765062	0.006542631820055825	0.006091602877976498	-4.0992994700658025	26.12330771664177	-1.4162267955533703
474	0.1277960277335628	0.08480169334699515	0.04974940051836883	-0.0050081676424343895	0.0002442992552622071	0.01207671849217102	-7.109296585708851	3.9422379238014464	-3.0054312160263263
475	0.10545914253159974	-0.019262766999861028	0.06014977810464699	0.00021790816415516489	-0.013212430277968694	0.005948375513530465	-5.937132549773455	7.062327016965467	-2.340704793869402
476	0.14130617622000402	0.07815352576068321	0.06793309201449634	-0.0013606922848189266	-0.0066326316525231665	0.004085876810753187	-2.288205736240047	11.575134736956654	1.3390711795548518
477	0.12824213347257457	0.09128023078938985	0.058565091735021384	-0.002828005750773191	-0.04613055562090007	-0.0013062014760580384	-5.212962042349754	3.8888924427102083	0.7861531866738826
478	0.16702703930210483	0.06905305410529028	0.04766247790652317	-0.0006470781958069229	-0.01776719633308109	0.007845962285293396	-7.430321362697039	12.780198446809836	-2.561119167550103
479	0.19794972233200347	0.09131967190981752	-0.001655882905995847	-0.004037214574804103	-0.028692650759417467	0.002256805786167172	-8.248207208331397	10.550420491736816	-0.352686972553509
480	0.17209897162559012	0.14656986056345422	0.0220330671577756	-0.004579927860751113	-0.011870643440343994	-0.007039937940079916	-6.20168105108912	14.605174376967524	-3.016128755668849
481	0.15745536205369862	0.09465784423095899	-0.0012280234468231704	-0.005846450411650071	0.016564202348337644	-0.0036252176444525335	1.0820797164568015	1.591473596361876	-1.5109075709298616
482	0.08859995229847416	0.022385750354291974	0.004630568369508911	-0.012128931815627974	-0.010346365304461414	0.0026128277647161084	-5.414816432645215	38.55250217619837	-1.4869245750822935
483	0.16390523992690878	-0.014335068074618443	0.018660596622624245	0.00163015834225863	-0.02446632968892569	0.003972155251508158	-5.345345910861276	33.9944761665187	0.32714148354204414
484	0.12701720001823932	-0.0208042781126693	0.004904152946797883	-0.008042746052370231	-0.018314149879145997	0.003979190838666544	-5.238028236538875	16.42632400419201	-1.6240088711137421
485	0.11546463148397756	0.1352998956850754	0.06518107849044365	-0.008127115762254347	-0.02204501424825802	0.0017577188993061388	-7.496086230935159	18.9179094288108	-1.2265868737927261
486	0.1858444416998373	0.109959232546396	0.02524578843626055	-0.008674745559685487	-0.0001263203741063805	-0.002066301195648402	-3.5534243134740846	12.123916895798	-1.3072926773049558
487	0.18082083435324506	0.06793934075116279	0.008878940526654016	-0.0023706758593309463	0.0028776462858657644	-0.0004749554547292075	-6.948211241232629	-5.803959237316126	0.6830628526866207
488	0.11187801991896518	0.09586873361427148	0.057901206392137236	-0.008868178764155538	0.014309443629339249	0.0006564332875134112	-6.022047488956162	0.47778473587526543	-0.19572497619961113
489	0.12087999257555082	0.003658858895524225	-0.010229216907961362	-0.011608931453827787	-0.027878837519987595	-0.0013317283666707549	-8.555920724834904	10.814868043322559	-0.04378291845683389
490	0.1436929380476048	0.08521279801908874	0.023415476700580428	-0.010120889995463973	0.004277928951670453	0.0016292111348676435	-12.10463395261158	8.473249317461699	0.5177052397084102
491	0.13048714965246833	0.0699841573068446	0.0358952664978574	-0.005495673990455115	-0.00370651799948739	0.001861818987631012	-8.216452948355363	9.071642634025848	3.7352607910558815
492	0.14742886179932818	0.24957624195161818	-0.010926539189572607	-0.0030068583014741454	-0.018959570049448805	-0.002609960421774409	-4.257476334787698	12.646913704228771	-0.31247987909375996
493	0.1501335125644111	0.0870308206591485	0.03128711890422083	-0.0029010912906735093	-0.01829078257846238	-0.0017833739614431944	-7.142574522197951	27.440012192466945	-1.1305299564200424
494	0.07116485265939715	0.23249933157551533	0.026673083707312716	-0.0022368737165866775	-0.00908186528907887	0.0008452243114548335	-0.5273494082974947	25.8053484836011	2.7741100751839696
495	0.17187289160557404	0.0529302585252137	0.048234237539429126	-0.003661802010877265	-0.010020379444858039	0.005247705708223922	-5.768340711237367	21.449939842970462	1.200642210480171
496	0.17090507805994537	0.17137149111320996	0.01595590251195503	-0.0010545277638565448	-0.0048895625882338315	0.009277276864180275	-7.833272535823613	16.0146816038146	0.5475385412507703
497	0.15567464153463173	0.03159307816647204	0.028109346996839986	0.00498201248426217	-0.02356550294830216	0.008196490593589926	-5.0513953133499765	4.029730430884094	1.3761346536593158
498	0.18565285113445276	0.018111409881693984	0.040799713956699804	0.005035200807234754	-0.006482606258967536	0.0030086690388012906	-4.051694096584361	19.251774330115627	-0.09538770949797969
499	0.1430779928917915	0.014479377880205646	0.04613132871635494	-0.00922064837731501	0.003145200807567772	0.003972999148351405	-5.502244044781261	6.966036356319187	-1.1259519496129264
500	0.11658186136096912	-0.03953048983907271	0.05360180194258	-0.0029123731078774502	-0.014111811031466002	9.409457083310114e-05	-6.665446770151496	3.068351908694273	2.29380396195396
501	0.17834901441994017	0.09687292875214867	0.0029116957345458674	0.0005957913977317182	-0.0006972831408495615	0.0018839713990777753	-4.383192836632676	-11.096291295895123	0.9736087081831106
502	0.1905369002943196	0.09045919521682405	0.030959267744292255	-0.00047627363881326697	-0.008561483002897554	-0.01008378139584314	-0.7788257809748372	3.467895802768347	-0.70705442986894
503	0.16549054563721297	0.1055102369484141	0.0366396295679154	0.0009476379967549135	0.006010481417944441	-0.0049764135612961015	-8.790649616295783	10.790071823142508	0.30388559507215906
504	0.1221983403444751	0.01790586400143175	0.010237622368437935	-0.003928907699502609	0.022373863024455414	-0.008612073631750814	-8.657689529305356	9.358153774383624	-2.0337426982743096
505	0.14020388539081113	0.09257380889672842	0.04547455709934195	0.006962187484461538	0.000606325965946793	-0.0037759516488950037	-8.567527145129883	21.656006978617153	-0.5219428984466353
506	0.15996497947841182	0.042823574550050564	0.02315382123096323	0.00386088702019502	0.016301418218286175	-0.001995471057192791	-9.340360334616934	-1.4781816700658348	1.3939061774540977
507	0.1640863419796921	-0.001493641188892822	0.03855277357994585	-0.0015169840448618229	-0.010703341379853681	-0.00024495686329542403	-1.190314317206351	18.223808974277834	1.2629302819759358
508	0.18648805644690575	0.024658554711012366	0.03653753275308207	0.004276301277587472	-0.01011902242930032	-0.0015625685353419358	-8.332071835473442	2.715256942618134	-2.861241079247817
509	0.15522096639732208	0.1081476427497251	0.0806718048308899	-0.004425323793521506	0.010411013452310536	-0.00132508434376952	-6.164673293112791	17.343530523329896	1.2411892971461642
510	0.2073599967185052	-0.002125275416522021	0.050165499272714395	-0.00333385647313268	0.008803985252465178	-0.004472092200272257	-7.83270813225299	25.865612143187867	-3.061915361689486
511	0.19132252600409994	-0.007475079530853634	0.015276607213643531	0.0047812475763823374	-0.00559821735154599	-0.007022894822973913	-1.5997453347789716	23.16063268639683	-2.137699568076504
512	0.08896004407099482	0.06181377632326241	0.018817279969615595	0.007424499296884539	-0.033477030836879175	-0.007229345735566517	-13.196074969171654	18.410499338201532	1.3896276584689338
513	0.1168799466112758	0.20488081435181604	0.014783713948095915	0.00569780809859778	-0.028045968575960797	-0.006752666585471707	-8.792802298297266	14.099861514366033	1.09948068917522
514	0.14919426547045941	0.0035094690999505213	0.007298847439991065	0.0026692056775565578	0.005844858684456686	-0.005193442547733475	-9.332463416991326	29.30205339676434	0.021928093685017695
515	0.13049868155458413	0.0640463171143459	0.04830095967378351	0.00806760661332896	-0.02478711523913141	-0.0030452285977539562	-8.100982700067767	-0.32577185817722276	1.445983488896223
516	0.1494468864893704	0.032850882978078304	0.0721991966646245	0.004574158742992738	-0.0033393807362467626	-0.0014452766755199654	-8.203945344378205	26.362248419529877	-0.16188797543948374
517	0.1533153531005561	-0.013101838934641216	0.08364538578320013	0.008828991417256134	0.003422827268573042	4.2914348058013634e-05	-6.055884327045023	23.17528791392893	1.5390049618003583
518	0.19270932645080782	-0.10158154927052815	0.04441791710466379	0.003673989975498132	0.008366439947311888	0.001053404533904023	-3.486712541034967	13.873273888778392	-2.2534797226556758
519	0.13941643466824769	-0.0047404992099398385	0.03807602912292277	0.0020851776374779694	0.0026276660987296233	0.003156495437866437	-6.011654853614861	24.16366407373951	-3.146813214397683
520	0.169556965894058	0.0366394667639233	0.026016914916436262	0.0040601066802333306	0.008598966013122617	0.001017995265068522	-4.126409889406865	14.405405800912146	0.5008607746818815
521	0.14746567467967625	0.03589193186394618	0.052517150457747915	0.0008104538588572344	-0.031960406230096224	0.0021502734895498658	-6.354421047281522	-14.732118511727277	-3.433359105498202
522	0.03860589899912262	0.16127327097544986	0.03242502402863308	0.0014280364050819434	0.0023205561007607605	0.0033821782916097407	-1.5162346121138128	21.918661376759136	1.4615712195937445
523	0.14193872405368355	0.13991116645180218	0.04330768395233806	0.0027574891786344897	-0.011464012891348404	0.0037988668918203035	-7.067741164823721	26.31534754982766	0.36020904930795467
524	0.17916902588861555	-0.0017817232640017777	0.05198043488190116	-0.0014276572866537861	-0.012257312163251108	0.0005093117074743624	-2.7668690093254837	19.199623744614055	2.625766871065617
525	0.17858294365616376	0.1312068989118429	0.06945882517507153	0.0028435829483439896	0.018574884556467382	0.0029861819175682276	-4.670882211040126	32.1264997638767	1.7587820086592405
526	0.1600753524792803	0.03891277025498824	0.07000616728814137	-0.002574585539907481	-0.012658740487928848	0.0024781946000133753	-3.889497179954821	13.041122812515917	0.9973119078965433
527	0.1572204142073863	0.014143422499956485	0.08364992191179338	0.0015844868692038087	-0.00557509498137192	0.0005204773412911943	-8.458531942338853	8.106213084344898	0.6049242099437073
528	0.1872267868807416	0.09231203106017974	0.09569881530229495	0.0013823569266612388	-0.011789791857581375	0.006629437726578823	-2.883200799168585	11.552221155082046	-0.3500144916133753
529	0.15415831480985576	-0.002461646004169038	0.09318280925129017	0.0097927305246461	0.020396444594997554	0.005867625584892861	-5.340304641854618	22.831823024974206	-3.3120486411336394
530	0.16680938131042977	0.12749242048357518	0.06859477680670131	0.0041532415305303595	-0.011601909677556126	0.0010451887123066775	-3.6937465707639063	28.347699274917574	-1.2015697604892484
531	0.15672088366801173	-0.005529649447457444	0.07036493645414171	0.0038361124256450045	0.0004724648207972467	-0.0007538416689020673	-5.5367033468693085	7.373005179543695	0.7899678637398029
532	0.11357807455527003	0.09308035946036303	0.056615510184256326	0.0022620339500271642	-0.012476420230304382	0.0004261260053980531	-7.11523934383153	6.003316524352955	-1.0984831951618172
533	0.14310493072483405	0.012777229585058706	0.08511720994292099	0.003239367947554755	0.005080131364512623	-0.0008477606246447941	-9.203316230850515	16.208537152631045	-0.03905715880027328
534	0.11765919673874653	0.013812691683603936	0.061476550839397716	0.0010711333775362927	-0.0015203206392514082	-9.794344198807274e-05	-3.5952544765601453	13.622102113172257	1.7992039550208367
535	0.17225518999551792	0.05210048117885195	0.042190574840007676	-0.001588429475868977	0.007328400184716876	0.0014381301486032319	-5.77447741224232	31.34262313489942	-1.167606848168592
536	0.12992653056869297	-0.0009920239251270634	0.06635609170631786	0.00022527368277830266	-0.022948770661656733	0.004664572624146139	-4.716652010718718	10.791344977188176	3.6555705792939213
537	0.10222921339493743	-0.03140075836131511	0.05327687849227036	-0.000580073612928235	-0.001621770661582601	0.006396016763473753	-6.807499183094758	31.7128688093139	3.083402967508356
538	0.15204587582094203	-0.02418671607759041	0.051617763464378706	0.0036188317216730775	-0.019805564433646748	0.006309081595438754	-7.566739127740427	33.80015131329704	2.0285404199829706
539	0.1411134354497284	-0.027275416577671678	0.01993758756676471	0.007467626839497592	-0.006706061036016043	0.005024555553255514	-6.31694598999889	26.768767468612975	-0.7582005280662859
540	0.12257727917179162	0.07312316781018786	0.02445362327103412	0.0008010772997686743	-0.03549440293229085	0.005733420869368436	-7.838103116103449	0.07650489414026337	-1.836249742798935
541	0.16320713405071316	0.0434930966549848	0.03579740283406968	0.0037758990227135213	0.0070746976948913715	0.004450267729588552	-4.400254680757242	34.81553586127597	1.6407736480402022
542	0.17673211672322786	0.022367415345844632	0.03054413855013949	0.00160129535431582	-0.032554509047011085	0.0023447810096344293	-6.607085446456147	16.534291757119178	1.6009502802424083
543	0.18613155611653182	0.016032755182836596	0.030282484806593325	-0.004180005975517188	-0.013792462744219249	0.002376940590368625	-2.637207163236987	-1.8305756037991159	4.4740935130345205
544	0.15069142234745087	0.018913577483956744	0.03569194861977194	-0.009506407766031616	-0.005247268508857678	0.0053359998131210775	-4.587455510754339	21.778355714424066	1.225424300401652
545	0.1370565917610128	-0.029256567905621984	0.04435987707626005	-0.007951791878590742	-0.005829600071204574	0.006173364715272626	-6.189965196775838	15.059789822020866	-2.0740294647547897
546	0.14296659697555641	0.09541440327642312	0.06892342239624037	0.005487712214249088	-0.006040802890841996	0.0011085927351968295	-7.680052637967198	-11.650270210061722	-0.2957135321170752
547	0.16955636260382562	0.05770684383641399	0.029011336862005962	0.005125329552673158	0.018025525493283914	0.0016019050304922288	-4.939554266870218	10.331948152064777	0.47610172494581726
548	0.10009870003200894	0.05843648559378009	0.023188328095205914	0.0034819463511268195	-0.010482093915626257	-0.002228506403017373	-6.57815448476524	18.65876999591386	0.10508848526637475
549	0.09695780022236145	0.10879688031792425	0.010528201753950084	0.001988871541053179	-0.01907510168674041	-0.00022473643584606032	-4.965414933385983	20.862510688141345	5.618111951080734
550	0.1783958457090732	0.0774439358570764	0.015847219262077123	0.008788955412816553	-0.0002481952381447705	-0.004373512553329248	-0.7229488760226565	20.794592802981438	-2.9098618365472086
551	0.17642263936997557	0.08012867288035234	0.02927722598208351	-0.0008079112107905861	-0.0035079537169816913	-0.0010115184242029803	-3.4647076293277235	10.927032570636705	3.471720400654978
552	0.17332246196783352	0.06789461624755026	-0.0037541518804202305	0.005810491475280333	0.002353786866350579	-0.0042192773035558	-1.5687257749404355	3.6614724233163534	1.0134194209705802
553	0.1320988152397547	0.08358332587073646	0.03678374484076393	0.003829728789361651	0.004739316833049299	0.0008519487223235062	-5.416203269580259	14.035905702752109	2.2977956948541722
554	0.13390592991768893	-0.02337193039485884	0.03779879243266442	0.0016027604025892672	0.010839429881442106	0.002026846983901749	-3.7432229575652487	11.0502351506268	-1.2555567737206246
555	0.12219939487796236	0.09973418657784679	0.05469200637741775	-0.004849594996253169	0.024062790554444644	-0.0009578061824717023	-4.982560297459703	27.929082980690087	1.696677991287839
556	0.16169609514450678	0.0462013475368705	0.034959896236726976	-0.001611311287206596	-0.005975330567427264	-0.0019607702528880865	-7.537235036932743	26.980996935834803	3.457347922054945
557	0.16140492369963136	0.1432348110101574	0.00957697010726415	0.0023898025818034855	-0.003234827980591598	-0.0007321748545709374	-1.8699318749873708	2.3071307766485623	0.5914560785150808
558	0.18116663698734406	0.09310329162353581	0.042681722417156974	-0.0008247720150312892	-0.01712333234496022	0.0018683335788346822	-7.389383330446829	4.264140824319719	1.1220224054672698
559	0.18435020227812682	0.13055624595627713	-0.019930890588420663	-0.0015906172743854947	-0.011678806760835159	0.0011710865275253149	-5.461522659270894	16.144166666682157	-0.7455405599120524
560	0.23425255490764899	0.10697188447335944	-0.016844697478534072	-0.00020997890396641245	-0.008361534025714858	-0.0032177242010681863	-4.257813565029219	10.05240155143638	0.31743443660191173
561	0.20239477340363132	0.015331115014619638	-0.0066886323018869025	0.0041798647689113835	-0.015181575256874715	-0.00289794283898632	-4.109004842351945	32.45037984052272	-0.47016462601830844
562	0.18614007218776696	0.11008601594387254	0.025885997226088347	6.437985181346854e-07	-0.011150907791277004	-0.0007483507438171106	-6.120469778570088	0.862330437107775	1.1880144553260747
563	0.1706548025460552	0.14147886147400873	0.0158933581412545	-0.011992695025736192	0.010481446889926017	0.0025200923453162763	-0.7702297565248726	41.719812278648995	-0.7042207355596009
564	0.11940342861110002	0.10712706945851128	-0.013364312211114254	-0.021389273114416043	0.008802493984216623	0.004080959292293732	-3.5746882197652012	17.063932968003837	3.99869889661598
565	0.18156182890088238	0.04968765024992383	0.019250112231525254	0.004391955180103068	-0.011123606669852345	0.007250635696187538	0.4364363467892892	7.9662676717422425	-4.138454902620088
566	0.1446053101572137	0.058725713422415955	0.004973289026701548	-0.0077258967767145645	-0.013842114555374383	0.005473195803296807	-6.744081510760631	12.646950646078245	0.7112825554217428
567	0.1559769297810172	0.03295299831880927	0.006609431977362187	0.011961596535623743	-0.012177645036514698	0.006125934420945436	-5.455569323249749	27.922857146242762	-2.8905005881794352
568	0.15209125241374616	0.16387484693830634	0.02629739456883503	0.004877510408502625	0.007251239258917295	0.0011067186564672595	-4.409573329809806	5.936337676637355	2.3398637278993366
569	0.16265185871263385	0.051346696973927596	0.04769820644589078	0.0026902208456320684	-0.0038507002086129345	0.0018159572959281403	-5.339792503674068	5.826784721234269	-1.5238507015359846
570	0.17464735447988394	0.021108084560335354	0.061276603377958413	0.0036586571947244692	-0.0034404755405379943	-0.0012477729287257342	-4.9517476872924835	-5.460907044290853	-2.5328653404502552
571	0.14269513053955288	0.07992735725054596	0.05126155164349986	0.002584729026552021	0.005215743030859616	0.001532017450204444	-2.799614025956267	10.698831398074162	1.967675478239411
572	0.23945141820485982	0.03521848110973899	0.04075169881785291	-7.017376716759571e-06	-0.004011078995176464	0.012405392248733733	0.17906435509956742	5.595565042054872	-0.6419088117612263
573	0.14984320901040088	0.14073811479227866	0.07813177315794806	0.0013533040387959832	-0.02703163059172618	0.004841970318046867	-7.683900454113206	10.83596563811395	0.834115520734655
574	0.20752246444917127	0.06273400980166774	0.04852519273651909	0.00373392054120489	0.0008486767085427553	0.003283521555436931	-4.587141378297659	17.237119840944594	1.7006150933137627
575	0.1847526421438185	0.09889502396271171	0.03194894417149847	0.0020736962331897825	-0.007790793824646739	0.004799915939150977	-9.928740225928687	15.845978036620759	-2.0629842201735706
576	0.16338878778054267	0.008725591552797864	0.039470653234995434	-0.0036728275431164147	-0.015613583439484928	0.005433921900914921	-5.263761212417101	16.82243074919147	0.08150046412544287
577	0.1782254384802826	0.0869535851651089	0.09029070222630739	0.0005643497245530771	-0.010885946367502316	0.004890213083855498	-7.213916748592281	13.43266609942784	-1.2360964795016434
578	0.22327664934152502	0.09148287903545604	0.056756996931140315	0.0027808745287611117	0.004315532317093859	0.004705812341362882	-7.130979379247805	29.68573266256648	-2.6826742799962062
579	0.1440260377299539	0.042545984266285156	0.05512265575327527	-0.004032426809853653	-0.03377817450865643	0.0028084134039180714	-5.150046606595681	16.140258909220037	-0.20782092790078568
580	0.15153517487685236	0.04173101776268412	0.04281867208170946	-0.0025558207344196764	-0.019625339486722966	0.004417257390091654	-0.9688672834835482	15.309011484669975	-2.7410805656881343
581	0.16991292273309566	0.09785311814643591	0.048047804513788	-0.0016863427255965867	-0.004815911416546633	0.0035813992176030787	-3.2416041344227065	20.43363263885686	0.9119178210579358
582	0.13000331279875263	0.05726877612322724	0.014812746773392354	-0.004008734823479712	-0.012592730710685274	0.004320399318946253	-2.6311930542112987	14.242594979108699	-0.5100795914757905
583	0.12345310310614001	0.08703677988274491	0.0018533888385456714	-0.00917831197098495	-0.018419416003870266	0.0026615264094194332	-5.8667119716283525	56.43716515041158	0.49823005355896205
584	0.12450815584121068	0.15156032437684497	0.008695694542749542	-0.00581743762002305	-0.025610623035283067	0.0018961149742103124	-8.484682134419366	26.525078829564805	0.49616396169059085
585	0.17295395368952043	0.09639146383545436	0.046497620842195386	-0.004504414647607775	0.0041487877523054325	-0.0026343694191787947	-6.5276025896093115	29.57413495556501	2.3013923475860016
586	0.16821547189564834	0.13747822461949188	0.050850721286100575	0.0053044181830357185	-0.009935897328380176	4.162922756442006e-05	-2.560912892221231	17.61844645807697	3.0463389740353484
587	0.18292025229057374	0.1259983205275366	0.020440836395034356	0.00043489239634385236	-0.003084284310933831	0.0009946769073483856	-7.287619995444827	25.575639993576456	1.3750542240786296
588	0.2373891654106322	0.07768960863340729	0.06616250021099995	0.011380096497726127	0.005432479021500906	0.0005907031201225743	-7.697543053393557	23.12121981543855	-1.936383128522319
589	0.18557266772465147	0.09378695595337487	0.008935720099055522	0.007029400051153705	-0.0072944833706504435	0.0005739719208458578	-5.944169597168539	15.478745754273595	0.007033131312295495
590	0.18879002238960027	0.09461239311116429	0.06224395985970835	0.0050633446587707905	-0.019285088716821625	0.008237190929421476	-3.9711876366083745	28.580443729004624	-1.4440724378515344
591	0.17450240065688413	0.12969190605563696	0.04498600316743688	0.0034449362761824094	-0.0028176844814855936	0.008710700346728198	-5.8815644252267765	20.511255970669012	-0.19447224632505258
592	0.1851381879069221	0.05460431764907129	-0.0022496910197216946	0.009152205266914914	-0.012108001236966488	0.006520056870121096	-4.917136193754615	12.565951255707867	-1.1768991136828582
593	0.14153239989908362	-0.05183574106528063	0.024451255329129416	0.00721808523416307	0.003298510588869423	0.008415767572457608	-9.065875693637992	20.481789033679256	-0.370805659098117
594	0.1244250208511333	0.0538918589253638	0.022826534642047633	0.0038443870843371942	-0.006446339082676411	0.005975550739442232	-8.032572050605483	5.438992472359246	0.09886473338353467
595	0.0982765230093009	0.005860092006626655	0.028077957735761133	0.001213488008162988	0.004216540593321573	0.006529522574261239	-4.587660865746943	10.761420070526096	-3.361163332862967
596	0.13716063150685043	0.13124176338942178	0.03978643154188522	0.0074508990480233175	-5.708120995496363e-05	0.005464448137546302	-8.931846750078813	32.62742727747947	-0.4146039335484152
597	0.15950090753191862	0.06054168150593917	0.009118466823924514	-0.00402219307367197	-0.00908507451382896	0.004942148201499038	-3.4206927940856637	26.934137394174154	-1.754055359075866
598	0.14912129416496678	-0.04608208020917903	-0.011740112174352944	0.0024596458639345674	-0.004306611601657328	0.00016817762099445143	-7.108942364064787	16.30993152594389	1.0885646801375777
599	0.13247366899467253	0.07982264889061498	-0.008481117498017976	-0.009187270811989789	0.027404631080133388	-0.0021416468564853944	-8.70389865289364	25.531804860909585	-0.02547595357181001
600	0.17874277403173472	0.0583909704839463	-0.0057833457189523495	-0.007786400562804026	0.008741186525774164	0.0017965029331517188	-4.893677378709077	14.530855688425909	-0.702959448363572
601	0.21778610019228803	0.1462016161638547	0.019041607159147076	-0.004422990629532726	-0.007749711231434217	0.004932549319398532	-9.12471665549006	22.847992265264633	-2.9857040622690025
602	0.21349112616425978	0.09764559811678629	0.011725845886415223	-0.0068552708051934095	0.0025659975101385707	-0.0010111968443498	-6.522650733728692	19.122115922595803	-2.728995871672681
603	0.166880545824294	0.10607950259215568	0.05153574691122011	0.0067524537955565775	0.005967063974214329	0.0009846762520254082	-6.574672650798281	21.24254428808981	-0.9318345397370662
604	0.19876824406326	0.06456768384227149	0.03497747091846021	-0.00478176896095762	0.0027618405438485207	-0.0025117077326342434	-5.013728261606604	26.809448211613734	-1.2755538897889556
605	0.245559720078899	0.016448770124910153	0.05540833250069519	-0.0057918960812284575	0.0032405013966474517	-0.0002725768293575942	-5.448301647947143	9.126450348643743	-0.1736679698787077
606	0.0740525855473978	0.05888882402114437	0.04048951652771393	0.004050619694673506	-0.024422115913361096	0.0013442608626689661	2.908689410860441	32.86550779814638	-0.8249038744187474
607	0.13932179712487397	0.03815068835727799	0.05357848940123673	0.004979158423709827	-0.0032314648143986673	0.002706101376247255	-5.607498202071176	18.942776132708076	1.099492534629086
608	0.16802085308272896	-0.002241169245175336	0.06757829507060603	-0.0061768806139556355	-0.01817399282077486	0.006166012569286303	-3.4506619223730124	14.793094834011974	1.4446356537433296
609	0.27623573619119735	-0.0021911335158443434	0.08381231815176932	-0.0027714720426197663	-0.012795021098084239	0.011812646841803432	-4.651172769462873	17.601652108658346	-4.2527717176486695
610	0.156373764666751	0.1314269964727786	0.05313418415167226	0.007181256092672745	-0.029121466151153984	0.010894585332095825	-5.9231739522837366	1.4215718106201405	-1.1526265938253968
611	0.15459342466710854	0.05502524232266559	0.028816877030923414	0.006812854981565235	-0.009976071736456042	0.007306554258114693	-2.91936095081456	27.326200548161385	3.067161193194084
612	0.1517562009920821	-0.015450024199823335	0.06160788935591874	0.0017356663854777082	-0.017592175429568944	0.004822925523623302	-1.3318393541209506	30.310876059592655	-1.4776048147903824
613	0.17187543369240396	0.11256480972706698	0.05236184201455397	0.0063368309709705	-0.044649908377563885	0.01021681630615484	-6.981317380807817	16.39688408662467	0.620421259950598
614	0.19039719570225733	0.16487608421846628	0.0639654096973043	0.001602227808318171	-0.0073887859020253105	0.010812319864796761	-4.367449001840728	37.25458868810312	-3.5850801532449457
615	0.18142536357177158	0.04635310130266723	0.037680834367750465	-0.002174477002344432	0.02549307513206934	0.004023935199469354	-2.437444439005814	26.404963284102518	1.5959452382376402
616	0.20057092503244026	0.01401521754019551	0.033947201533574355	-0.0016420997000151439	0.002622477739054361	0.006880019212439388	-7.902621250617637	23.38069905633648	0.4444064254483411
617	0.1879009384313398	-0.0004475237560506093	0.00306474170587704	0.004258415002416427	0.00012628491568982426	0.007732417799858739	-3.029175976735582	6.249029133661141	-1.249756842160903
618	0.18345256897269246	0.07710185176089579	0.0032602784277011923	-0.004859527274880419	-0.017671182164387622	0.006864495756414598	-6.73514134103188	16.75715746833477	0.3196606289785171
619	0.15152636152059873	0.02424912841828647	0.0888201292142452	0.0030803819761534177	-0.0076324987695960845	0.0033838178184898296	-7.91944040904635	22.665634805358266	-1.1523333656604007
620	0.18789208062586119	0.013799519064856994	0.10332936653054745	-0.0003123210508359231	-0.018033659816853433	0.002119709730117839	-4.078081777089649	33.53144672713039	-2.7339231374253012
621	0.21517059268250258	0.005656602562748168	0.11299221300829493	-0.001155373772143049	-0.00518793751995964	-0.0018781269100186823	-7.20867212390004	21.544006946720796	4.080470237861978
622	0.14374465604522865	0.027296361386669764	0.06344733395961383	0.0006044870486010935	-0.005406038843712278	-0.0006411196494174112	-7.0238299445545875	30.077728917567583	-0.22630081327635015
623	0.2137032490805683	0.05580170766005424	0.08196946556789309	-0.0004281311016511086	-0.025143880689409356	0.0022155601269262036	-5.324216163319162	36.65868323855566	-2.106648984262334
624	0.18861927986353488	0.0012999812585555263	0.04738169722047187	-0.0009035330315781124	-0.001108941261793804	0.009630632315463076	-6.923418076770586	9.206669344068004	-0.05756530003897623
625	0.1792252516390591	0.048962506699920805	0.04088304298921629	-0.00021413755968523532	-0.017974526601656396	0.013774097531010367	-6.8884961932613775	31.03775330716698	0.08406138583106368
626	0.14841018103447737	0.09374105357746156	0.07035313779234754	0.00022639177753328932	-0.007411670365099995	0.014614032497888318	-2.4813097982643777	32.61760926248689	1.5943078211637849
627	0.10908117848304975	0.02853385372448159	0.07214534744547656	-0.006891837816116297	0.001872650360508662	0.017055936525973037	-3.835091359778416	17.377867122918005	1.7012141015761253
628	0.16711716213253378	0.062263391825306255	0.06333182053604497	-0.0029709240566612644	-0.00870411935053593	0.015885269570130284	-9.165493727838907	19.244463217103174	3.070068378569783
629	0.182227675777708	0.04164097031523938	0.038838463834029543	-0.0011001569881187126	-0.0294365644693749	0.005895614817752096	-4.475800470824594	14.72222862893853	0.7507221232128172
630	0.19884137600266388	0.0432979841928307	0.05108379217339602	0.0036542840461698213	-0.01867351493244199	0.005133215182260674	-5.6728918463812725	30.444525927482815	-1.9774896439292171
631	0.15493917716054673	0.03126412777302175	0.0497289607443783	-0.001672179977317165	0.012096464305649313	0.009085078976020487	-4.600607302941824	55.4693515872338	2.1959155572967273
632	0.1512398414317789	0.09199020572315793	0.04389534387324372	0.006221724084557642	-0.0003858436871856273	0.009147225020673116	-5.530261998175532	-8.651982134238876	4.043184688918861
633	0.18521107773260237	0.08520931276508092	0.018814487107112265	0.006677079905874227	-0.008388473002848106	0.007242240682170554	-4.773111047192317	7.457986126416837	-3.1184248773567633
634	0.1332723968900325	0.041910437495486494	0.0007956619099987183	0.002892326796211872	0.011483408191312485	0.004567329189869854	-7.344949936051621	10.853293962605699	0.4001189183323354
635	0.14123487425433548	-0.007108558676661519	-0.0003785515309833315	0.0032050006279819073	0.005049028081048561	0.0017670426034909026	-4.130482640725603	-3.782076642177952	-1.3968471990432505
636	0.14805456366547443	0.11575379539997988	-0.009932368486150164	0.006608607543037704	0.008674125155064888	0.000322409497245376	-8.33142684111286	8.581051897567882	1.044753119471576
637	0.11877055784896931	0.11063536891537343	0.005636198478426889	0.0032060628072198122	-0.014187274983456847	0.0013068021361744048	-6.5446824404416795	29.721981296019813	-1.31012392176129
638	0.1274403349235538	0.08953484051656875	0.027681792103570305	-0.0023857476703286256	0.00850307447337995	0.0015649217169915759	-6.365323027017552	8.33490154955551	-1.285309657622067
639	0.2030573058497057	0.10393198590323971	0.024391261233411766	-0.0006631039009411817	-0.00036214380449416453	0.0036446689511784353	-4.86206558499456	31.31827949210187	-2.5857915559569626
640	0.1501136230448295	0.08005442099567373	0.0344232638134092	-0.000619238020306211	-0.014389635429636786	0.004240494857834176	-6.554040145397969	6.36333709653117	2.81523410396962
641	0.1831983348096532	0.08741247538450178	0.04450670546898499	-0.0015497171621147799	-0.010631176467998724	0.0036658445180286024	-6.010112166970384	22.358491276235032	0.5522098148264099
642	0.12789290091674826	0.02486645944870416	0.05761475277981306	0.004665618299414313	-0.011551825079489413	0.0058280110060815165	-4.688140603786445	36.15885266219686	1.3653946545591122
643	0.14870849927314028	0.04504547289188749	0.06454210285890707	0.002741900138540836	0.0012643383464382776	0.0027778753639402746	-4.222551817500616	24.793695500723828	0.9850111420090599
644	0.1497349647914496	-0.01649531374833247	0.059522849942721924	0.0025652977081852594	-0.027780838342898538	0.003456475770516994	-6.99963063068446	31.826982539293446	6.008375599052716
645	0.21941941108497087	-0.02899165085341724	0.05916447106519373	0.000696741134044567	-0.0083569726009913	0.000848799968947474	-7.652890903896386	15.101759897611217	1.9639399538766595
646	0.21978353724963073	0.01638551782271564	0.04439279491656688	0.004423291032985839	-0.03450475181895947	0.002129374756080388	-9.625577410891529	16.358566409694564	1.849260200674943
647	0.15108141162556893	0.047859412133160216	0.057565499134614256	0.0013623403520917868	-0.003616378828784194	0.0037028017070985103	-6.649412078943701	19.676964440697954	1.043286010752865
648	0.15128381183266393	0.10418989533967135	0.05471999607503988	0.0032764275086283696	0.010578989081937846	0.0051041425162433925	-5.038139603349621	24.554549435526184	-1.381468314529025
649	0.08173384707855152	0.07280233179027915	0.04931629119343345	0.0028507373321459356	0.021654036815566057	0.0048028692175204075	-5.991857232055045	36.684087287500404	-1.6236621704314538
650	0.189061838634218	0.1015458958791225	0.05104851113208784	-0.005261709669019664	-0.0013163079935854475	-0.0005697298442706449	-5.913660206627989	12.081233101294737	2.6598802612261085
651	0.17039137986616865	0.05250023235204601	0.042690371075914585	-0.001027401472018635	0.018168191647356568	-0.00032255027125224886	-5.678804286187797	32.11872845530716	-1.4167899190180675
652	0.14528957450437893	0.08474842643884847	0.03638566436601111	0.0012305795266388878	-0.010601389228830554	-0.0004108215268078811	-8.603517442551436	22.925755405118117	-2.286785534800499
653	0.17628462770606157	0.055210303523104506	0.05198651230174545	-0.0007057085154934843	0.0002115815144841512	-1.6936988603324043e-05	-5.615346875299845	20.082002506576742	-0.43388476909790696
654	0.16454362968851707	0.05696022612979453	0.051358792943522136	-0.002938436300068571	0.02241613891696518	0.004845647438333705	-5.202359579313422	11.435494701586453	5.164261667627298
655	0.21504912660435754	0.016819698468626326	0.03222383094038367	-0.0008967749671295331	0.010881788557834912	0.0041869344626531205	-2.998051844652108	12.495999665969288	1.8138643303803041
656	0.2273492569006377	0.016220904786950104	0.04892822904785277	-0.0003835042308399357	-0.00846518564049007	0.0032894064989518333	-7.548645263064863	-4.463952663235824	2.263348331255052
657	0.19275977757551263	-0.024525652581014655	0.046519666864510645	-0.000649570307225215	0.0051777926800820806	0.005005327763706428	-4.36740938791344	1.9587971688384103	-1.3431688349313595
658	0.14690196317732093	0.0005353193155157726	0.02580913564660077	0.002089736514409154	-0.0021614886508563884	0.0028296551775595386	-7.117233169640661	37.56608302898174	-2.3958302690134254
659	0.149920181692617	0.09639204452961771	-0.001482863814676029	0.0006214530833280646	-0.01717667685712651	-0.0008628000936250331	-2.012925902131799	20.059976345083218	0.04608917220423988
660	0.21427247304647457	0.050291979310481384	0.001016017980011729	0.00602059915968161	0.006132336576119737	0.0019197997632535821	-4.133434756636608	19.30183479273202	1.11676829043734
661	0.17797950950291092	0.055248359782957716	0.012375328373105758	0.004602617025958726	0.008219415711446926	0.004084347678743603	-1.0984752510963007	15.659804764726202	-1.8761892971411522
662	0.16025171697661592	0.06868215901341018	0.022950517655912786	0.006074842195186705	-0.0009624667333683863	0.0021895864617964386	-3.845142581312968	11.75613564701501	-1.1010417447325818
663	0.18102866319566216	0.08366631309073785	0.05324980906034156	0.001758916002166658	-0.033478976676278374	0.002802794081733913	-5.769305226688812	8.296179921004052	0.7271084275568928
664	0.121831066221464	0.044980656601266704	0.05097638355862835	0.0014762115916764616	-0.000761686941140434	0.0017658324251819096	-4.778145955589659	10.539977727366619	1.9413410107679925
665	0.20269763203895252	0.05651139236515533	0.0057241038799653084	-0.004370933006800981	-0.011845986221194201	0.004990598948229534	1.3335530013906023	6.078789173228648	-0.10601859036723149
666	0.13476636885215684	-0.006166989137253651	0.018472056017922504	0.0027761079637575368	0.001977040628929179	0.003766697624263653	-3.0926941127160443	13.991128564518707	0.5157940203218543
667	0.15035871957924946	0.06617061829820532	0.06442994555539126	-0.007583238877683488	-0.033090415676930815	0.0032758471015874517	0.0379855887120235	13.395338261761832	-3.487737870311393
668	0.17286860369075888	0.018730850291575923	0.04829564761422217	-0.00687795123234224	0.0025200051057030536	0.000997889465402693	-1.4153862773756734	23.03747822007222	0.04066519822298962
669	0.18222561631737738	0.08659206547833011	0.056013245439146764	-0.004312525268628348	-0.00036277008031234195	-0.0008025531263000979	-9.590643042438549	33.85795928026196	-5.671595278755081
670	0.1587815112815045	0.055095865586436	0.038968059636154545	0.011127712566754456	-0.003769624214567824	0.003008306793283069	-4.158738206516003	0.8936921866227083	0.10820455174114034
671	0.19182676070498128	0.04774886492695221	0.04881281275910915	0.006379222926754145	-0.005722687384024835	0.0011777299433820831	-7.37820689306595	22.186371620930192	1.0532385506632613
672	0.14665102695934612	0.06026628977018554	0.017795204221708744	0.00014407122318216802	-0.018641431255523713	-0.003833056548058565	-4.054023742136837	31.114115697604074	-1.280687512129535
673	0.07322043528695603	0.04155093488040275	0.011536827832861815	-0.007278988153599326	-0.017245956700980797	-0.00018648076500895976	-4.577317995067554	24.820968608349666	3.4028774317676023
674	0.12544428002808888	0.12989564162405678	0.05587141796353559	-0.001754727714141323	-0.019473684132684455	-0.0016425610856406893	-4.505130605903664	29.63662371592094	1.8444511482400807
675	0.11826807712062633	0.12120099627771524	0.028857714726864984	0.007401417472918354	-0.028635737831267948	-0.0022649387409882787	-2.379319983430055	2.8980636346611734	1.083324983920948
676	0.1729825846935519	0.03873842009618695	0.011918198223111156	0.008371684391863437	-0.024249162259541525	0.012602179083203621	-3.562904814058189	10.406161232440462	2.427225333138863
677	0.19327350535615656	0.0147968826885359	0.02348128694220303	0.0035020618285580263	-0.002587219578186112	0.004815495300092917	-8.844379390927852	11.029265002508875	-4.5199472087069426
678	0.18277571970147433	-0.007252520425964186	0.018212115157094942	-0.007627420986178503	-0.005961636443957049	0.0073787805624263595	-7.604804386048406	28.55226115337766	0.03858751989247064
679	0.19085457242298348	0.11587193707254456	0.015552486735077344	-0.0017735382981714678	0.005426318640850136	0.0023271466577869564	-7.215709206597827	21.019174928507596	-4.843245773589956
680	0.17753416861378263	0.02805200135008483	0.026775661822610673	0.006894015579626295	-0.03183250070172167	0.0022553519118626063	-4.970296831206839	27.787247144557337	0.04160618256086304
681	0.1770925383528318	0.1390180996261167	0.02637780061222049	0.003566182010427273	-0.024440937129947098	0.0019532979784916294	-6.021164911149154	37.27890234254218	-3.0844978237107847
682	0.08872865651459261	0.15691910994034117	0.022958955683147327	-0.0035490923783661403	-0.00410241797719502	0.001256664074428848	-4.4307485834764755	25.10919210482557	-1.1553709975101816
683	0.13380383216285457	0.0709341495816882	0.019159429163544885	-0.009709664837775755	-0.02285414897017822	-0.000628235937749096	-5.939867404173349	19.474586307545334	-2.740206640115404
684	0.18081423918121978	0.021611378674360943	0.012927582198262868	0.005470293562236458	-0.00916304795812658	-0.00195337797382815	-1.7955124058423266	31.035007241945745	0.26956592568297344
685	0.12637065900653405	-0.06151682383541267	-0.006228629546732135	0.0016526003629092861	0.004977198708147842	-0.004334903410380606	-7.392898741936599	32.922239636200416	4.318877401082855
686	0.16922672394660002	0.054884489657296705	0.04146285076006035	-9.41588701706957e-05	0.000334381295145068	-0.0031189924093102924	-6.1699012340788055	24.878870133088224	0.27343166068851804
687	0.08948030640565047	0.11655831536023809	0.04606151112341532	-0.0008236873384643917	0.012133694516853817	-0.0026120247945290833	-0.9704870093656549	5.353477247593118	0.5215798380125284
688	0.09398302589072279	0.034696279563236176	-0.006388271324789627	-0.007253218198794034	-0.0052233775263921065	-0.0031619040858889102	-5.346547465373262	16.970369093824576	-0.8798750555887603
689	0.14027441990816064	0.049707938857836864	-0.007262293843673627	-0.0013445786414375154	0.018977607757951636	-0.002839412089908911	-6.3608515646893595	13.570983153624244	0.7475824648556963
690	0.15339691212773102	0.04925261260370284	-0.03345416338962616	0.0014906912949198547	-0.010473124899288984	-0.003923051505682027	-10.022188825879415	16.861307484671528	1.0301998071051615
691	0.14304578966292417	0.10292468706429608	-0.00560409668294508	0.0035314917165804303	-0.01621595738051272	-0.002386507642100962	-5.836954419847912	23.477294212354547	-3.0983306626254463
692	0.1726560329222371	0.0760020228663046	0.04569289676440662	-0.007939247474530996	-0.012179041520341364	-0.0018411175827716699	-4.735639357623119	29.69098378288647	-2.1464389890323936
693	0.16794587691086196	0.08045264327904113	0.021982220337100764	0.0046774502649733745	0.012901850698610995	-0.001830785763894995	-5.441722571889461	22.32494037167872	2.049387514220542
694	0.16047800330686834	0.1029096268221688	0.050547324355299586	-0.00573341572703524	-0.021280348403790846	-0.0010299803569953788	-8.936446242293055	2.746628399778616	-2.0916785070347084
695	0.16971068060292335	0.058786486964575765	0.07374077743631083	0.001107615780028104	-0.005826890115410292	0.0003684265777290621	-4.7016656045514775	24.82402186840892	-0.1276581795388891
696	0.20901390048787882	0.011880027960940232	0.0859453713337556	0.0022166140634177524	-0.01694828249251726	-0.001864842319318514	-1.4380884060208634	8.40220987315334	0.027231305767379633
697	0.20241565463580086	0.03415551011122011	0.09722190435184341	-0.003662036091734377	-0.022433899771490007	0.00011507273469559378	-4.7920560679621245	29.158171601089176	-3.49433583709304
698	0.1402023130652633	0.11033897471625204	0.030149382711714176	-0.004330173164469547	-0.014883886241351816	0.0003117395873092817	-6.778773485562216	9.11202753000255	0.22264900834702567
699	0.1699826858047704	0.00027305134916939117	0.026000919148626313	-0.007099610092305391	-0.002970312938796098	-0.0018256233637153202	-3.885429837783071	18.21353544524329	0.9198367105920272
700	0.1745241888308053	0.05745949473328968	0.039508636181960086	-0.004451610536674872	-0.0061786893139054114	-0.0026345549510110038	-2.818183950331079	27.561310026766616	0.602114611726758
701	0.23479668230183384	0.06510382524469917	0.00868736571318259	0.00018004419585297606	0.01008014709591215	-0.0015299731820976167	-2.301265113989185	20.63477190673318	-1.8072569465446606
702	0.17379655083414558	0.08915592307163336	0.01908487281351367	0.001366664624657124	0.018047155984603543	-0.0013160106760368886	-0.9912896028792251	18.628646905584144	1.8010831326938719
703	0.25333331809879434	0.13836278281885034	-0.005944133305369609	0.008486713064932769	0.010411228092334211	-0.0003928105962428081	-5.509169631731243	16.862914822601113	-2.1344655088181184
704	0.2064937241994576	0.10435905210233894	0.035033488804343066	0.015701617238654958	0.022405521898502024	0.0013844221471969273	-4.113423128966051	25.416240730071884	-3.8279677679841773
705	0.13873993110439165	0.005737941513355341	0.03701842620148141	-0.008851229891805677	0.0030967656543909716	0.00115062927253962	-5.374723401842937	26.52625017792705	-1.3918473302392786
706	0.21869192279296848	0.009703054906356465	0.011144459001873191	-0.0010892964638868619	-0.009576383679738294	0.001092467934626825	-6.067427995972804	20.029379439252256	-4.035267819782728
707	0.23494625006988862	0.10949420746383151	0.02992174778195897	-0.005610992486382579	-0.0030581543822368155	0.0013060501033761384	-5.255662996657475	17.620637191698258	-3.0396107811613056
708	0.16889163521560271	0.11011826408702492	0.019547145524522636	-0.001510941045390878	-0.014937955207683696	0.004373918666668336	-7.202560601862212	27.396612984150824	-0.30457054804080913
709	0.13816713414134354	0.02398629163749859	0.028989189610357357	0.007184097420721739	-0.0013791519827721721	0.00412903459819348	-2.93376461055413	12.699218994386184	-2.1665751422795707
710	0.1343319932418168	0.07750637902229646	0.037509816807698666	-0.0037732329923925887	-0.017321071223560348	0.004365204951278138	-3.894927884298239	14.575210598114941	2.3076186780016723
711	0.17866386967015133	-0.03594159794447804	0.06252087585416129	-0.005046510963758239	0.007597858926647693	0.005179483125129891	-4.88982674313854	4.5240215937201524	-0.4044227573469239
712	0.16565804154801178	0.12796260182731026	0.07589142287083697	-0.0026825814748356216	-0.009314072049571557	0.005704444065825366	-5.165477745276538	28.003529327762195	1.5761672436332967
713	0.1513103877186285	0.019068977857533684	0.03999580298945219	-0.0019451538148463144	-0.01136825258772977	0.0048412050246656145	0.5026555797382464	8.120711833187215	0.12448965151361008
714	0.18399262693795074	0.048942051276885036	0.03312332643264599	-0.0067381572904802916	-0.020560702970081488	0.0052388987813337725	-7.024063982329832	12.178811310472208	0.5240824714846142
715	0.16624156015542865	0.10579844097109617	0.009718341969037304	-0.006958719397544354	-0.002218875831118585	0.0035288100017799306	-6.818317813573082	19.99176330571885	1.3254774864086536
716	0.15161925679913496	0.09412363649272693	0.023920929246742342	-0.00455460479735567	-0.017001132461476456	0.0018692959035793576	-2.8434647456706843	14.244867345888744	0.9228606417193558
717	0.12033761806280295	0.06569709558784137	-0.018064756855557182	-0.005762463930323607	0.007242987158733507	0.0014634645661627597	-1.389736678285191	20.258009457369436	-1.2526730199590417
718	0.15236539906827454	0.137175107136623	-0.002450332094852509	-0.006648267885293975	-0.002093196521185934	0.0028573683696169016	-2.8493492490152024	-1.5398015720584393	2.833307273643869
719	0.15310824766398343	0.06105001917282504	0.020091855206314877	-0.005819369304299559	-0.010839420030836837	0.003693892667217728	-3.226580563891097	30.55679561580599	2.517826790802382
720	0.25309286704554557	0.06864127302134317	0.01008765003524217	-0.009540951567317768	-0.008645636282531625	0.002474333973330457	-4.568350966268581	10.857319564891592	-0.6319289676983688
721	0.10379818300357495	0.06969226903648676	0.003321560430498525	-0.009849709183394065	-0.01196417292696179	0.003702065401654888	-2.9021689321198605	14.102984108593255	-3.3386099062284345
722	0.14204534260893859	0.10806451406428583	0.0038834083962043936	-0.003421135059683472	-0.0023728611738046915	0.0022821834573013376	-6.466850710952661	16.182667499521003	2.582468904513618
723	0.07634500162180298	0.13278893377652357	-0.0010381391218696467	-0.004422306501332834	-0.01196469370984295	0.0005851520611473191	-5.706992505399724	24.42574053335582	-1.9973097214761906
724	0.1878708091279262	0.03830593600449308	0.02066263939190386	0.00021860867318783378	-0.004173128350534547	0.00030054291139728885	-6.644852704865276	14.189255446488051	0.6979839375214505
725	0.09749252828349754	-0.0322302478156611	0.016835430626349887	-0.0004150029336898943	-0.0007089084390367751	0.002269754286078912	-5.401129598690719	25.062657314390584	-3.3075475595031576
726	0.24402249935692716	0.08492190249937857	0.007046145547900914	0.005440449680338201	-0.023661698502058397	0.0029242235568735435	-3.5992119319376457	14.084170251589017	-1.629501292191663
727	0.2043302049922338	0.10318876425482627	0.007446096986405913	0.003408715110923513	-0.015832201610840056	0.003958675486446373	-3.1431370818333404	21.313002779658056	-0.5273570029431598
728	0.13169158452769905	0.14131047736844848	0.016033315903306453	0.00403588061402745	0.0020655533103763786	0.005689737183013167	-5.460098260476533	-2.6451417109159445	0.32940302062450855
729	0.11915770263521144	0.13977517793276306	0.049644521590654855	0.0005834258419888757	-0.01440945400660952	0.0035469232256419565	-2.9038844074990777	-1.3195804927354713	-4.397583845448858
730	0.14370000685757478	0.06373218971061334	0.028582426351836793	-0.007347093555142136	-0.00018754626291760806	0.006049926833201078	-7.960873415528961	25.6829870225594	-3.662197786685033
731	0.16637994033784256	0.14058865096427345	0.035462167690149475	0.0031134076551350156	-0.013586489844658049	0.009400856863948114	0.19726953273678083	27.767652221482468	-4.572214337596192
732	0.15723510064685764	0.039470704290293264	0.04005392500863953	-0.0025928410720540912	-0.0011351275840746945	0.007549291088084076	-3.5548365377214024	4.606076682722093	-0.9460426032606242
733	0.1680399344290545	-0.025495425500654006	0.04766058135607325	-0.00277878815730361	-0.008882701064730063	0.008003237256445266	-2.3304250045987662	31.50970445968526	-3.2857184811243405
734	0.14005373162153828	0.14434926899794856	0.05799526113110845	-0.0033689180035471667	-0.021752784875555008	0.007860727730799677	-3.222591052291156	28.665489860882126	-3.0960475583219567
735	0.162700876324959	0.07541409841042855	0.07176043295125464	0.010118373367033374	0.013130623456839782	0.008244879613664794	-2.421274505445292	28.3584544591642	-0.9315480984422845
736	0.1788180943894204	0.03680127220475045	0.06405365450080351	0.0032139670713380417	-0.023166193757102	0.0077003299941810896	-10.229696611697223	6.189991038965309	-1.846999183047868
737	0.20982829937158032	0.03830432683902524	0.03499350126301982	-0.003340999894621224	0.02004050955529419	0.007962580024401887	-4.637229679474219	33.61701326698809	0.10647074973107465
738	0.22825018095171032	0.015417007111565025	0.01785190848693234	0.006146653130987516	-0.00914392489597581	0.007040569098539586	-3.5409804497498927	16.766433937199217	-2.0985033447046395
739	0.2029858019840649	-0.0038889180705335147	0.011597746850955333	-0.003006059457489496	-0.02979910379563123	0.007176699711370006	-5.516916550464301	24.18469563267639	-0.8367592190536438
740	0.1711746308973238	0.05125550230355458	0.020389778026653295	0.00549797432558778	-0.016971898360494026	0.00726560183212212	-3.8417672808417733	54.17942549401893	1.8418913031003046
741	0.13771373422540184	0.10086692060064462	0.015561964447590617	0.00760902332796255	-0.02923016739694198	0.0055436211347807745	-6.293270183518683	39.668361353584594	2.945200281495376
742	0.14277176205152858	0.129253730201385	0.03303823340141193	-0.003463009963297333	0.01918338784576957	0.0069858919414256876	-3.642550468357353	22.184070140367552	-2.4827053686359357
743	0.10446852079968671	0.11200472208125273	0.032609557950893264	0.00020126122984974156	0.00010635285444426934	0.005655854438060185	-6.503811566348492	52.681933901452055	0.007841924008307011
744	0.10991870715832416	0.08598113372019682	0.019640293122441133	0.006511264026724828	-0.012263951485505974	0.0061219258751035975	-2.987061174383114	-7.540187795921923	-0.7754613063509784
745	0.11859487118100495	0.0490736705347454	0.01738112152211456	0.008620183453470853	-0.014339075731416767	0.004300114993701213	-1.0255652743033397	13.98901165944671	1.1647717645463564
746	0.18983364675412823	0.050417028739189254	0.017181836622294028	-0.007770071545899774	-0.0026029903535024213	0.005072407521672927	-6.29887676520672	22.12798399336735	-0.2343687092397626
747	0.11525508281033041	0.06003414875991325	0.01954663269347217	0.0013804869593761803	0.005836915455058108	0.006635510056254452	-5.994981203186662	18.316556105402636	2.6160743442118966
748	0.1067125672752785	0.09035969974823453	0.014913695048333257	-0.009353290483705529	0.0004729969199115877	0.0043234498622939386	-3.178629280289973	10.49593529505894	-0.5156565093021251
749	0.10995838136330768	0.10315214121691965	0.02671838058924971	-0.006081858591261712	-0.006431561126422164	0.00454377595427236	-5.211006624916404	13.434538981423257	0.3206108684543849
750	0.0551742343357674	0.038408518360629515	0.026057996727245625	-0.006033250802702523	-0.013425799167151541	0.0026311858878265166	-2.951123716872876	21.265741438386257	-1.2125735683231045
751	0.11432386706356149	0.10116610151543426	0.02710825584751418	-0.005537958325140336	-0.00860180572711317	0.0020874885267685643	-6.0160886617551235	13.933248587547377	-3.722543797148354
752	0.17263767044787207	0.057792217700196886	0.027040374635074395	0.0013906094645321893	-0.00819899004674409	0.0014503678338603455	-8.457861249220189	17.07847807399424	-1.5496054839359819
753	0.1882413562075433	0.10294298796820853	0.006970306945911885	0.002547773771822217	-0.01589328562767279	0.0018071954132335166	-6.133614190716721	40.4861143255906	1.1519208768101967
754	0.10364387084127627	0.10863528601506264	0.024986115847660386	0.00652650374390467	-0.002962512012544737	0.0030154986005345523	-7.41633302661612	15.943197074908024	0.23096216234969658
755	0.13559722020106862	0.1410519904287285	-0.003276171148452311	-0.00070070246193103	-0.011990076312088316	0.0037048287779314053	-4.356712124531446	32.56112997768008	-0.32959583073000787
756	0.13708977752819101	0.007031849506205154	-0.012521798659519516	-0.011784429250211182	-0.012233587809704358	0.0026724668824104608	-8.569752367898587	31.87651590475199	-1.4891087952843147
757	0.12121184058126752	0.022160481749021396	-0.016223985430683905	-0.004373312590326758	0.0020427323167822083	0.0028151900742124855	-5.022639295572285	2.877962353322593	-3.6035735088331013
758	0.13555461892163248	0.03384035488379532	-0.004837583650364933	3.2945572522015626e-05	-0.02228162525095089	0.002779494744867317	-3.7001962771578087	1.5981215869791399	-1.343061124482626
759	0.11022073846618353	0.0032254029019033875	0.021138425349706814	-0.0022865724943540227	0.010513221565922222	0.0024125339262083775	-4.044305278273718	14.074954093115013	-3.259143260662652
760	0.13186899268593066	-0.04992925592585073	-0.02498134467376005	-0.002070704002735591	-0.005772897244959442	0.0012042839541691018	-5.708319255710648	22.254894551462456	-3.4002099064098723
761	0.1574233155245621	0.03244782539765831	0.023339280579454186	-0.0011909497292798253	0.00650414800078202	0.0008248189947334949	-5.529549376056457	14.351662747370716	-3.5811247170584455
762	0.12280108878843692	0.06549869444921047	0.011016445837787239	-0.0058477144300774515	-0.022582352048254532	0.00035168249096786	-10.395476100710825	7.215037615473109	-1.4407615161598297
763	0.12512771542822212	0.13264534495427094	0.020308156713056174	-0.0029727117357655534	-0.011123760469047003	-0.0007765112808783659	-5.264447077043622	-3.4961233819852664	-0.175373659895471
764	0.1966784815145638	-0.05603526366997907	0.01429448506124979	-0.0036323150016510973	-0.01484976681172305	-0.003048448818184734	-6.228671653845285	31.92627191523917	2.9390428816567398
765	0.17234242427155677	0.11689318831830245	0.011478035658302084	-0.006391381817668698	0.022357921771194597	-0.004370035108080514	-1.321540089229341	-2.813877770832519	-3.4281666219477875
766	0.2071787234955276	0.1319728008770073	0.07877620297705795	-0.006539474806643028	0.013019308456869924	-0.0037052936981294155	-4.3095444237313245	27.13668442462419	-2.9933356668820825
767	0.2041851163044363	-0.009669617071757383	0.028700396592013434	-0.0029380178275912284	0.01179426155504075	-0.0028077615258600315	-1.8400462825142505	5.274241933934614	-1.2324062910065476
768	0.1751289845442731	0.13852999220126833	0.057493929164399285	0.002351969595247253	0.004312178329889218	-0.002988786478039629	-1.5248263968619795	27.29659747603797	2.352020714038122
769	0.18355352970872876	-0.029010965484397563	0.06212460320582497	0.0005260794956724346	-0.003549681377425174	-0.0032349667211761463	-4.317543005835433	16.91217544454948	0.5913952408641673
770	0.14879494733275062	0.025950589482983004	0.05221096812840209	0.004072491844474764	0.04230584108809324	-0.001862940413577764	-6.518182816066239	5.104758058238004	1.395330131306432
771	0.14738597886850047	-0.06636224065135421	0.04567946500938619	-0.00020057527855556504	0.0005046596265918255	5.310754724438321e-05	-6.094200578275022	2.8552234487134123	1.4505511699643352
772	0.16055618143800784	-0.002836032962168465	0.04412473168993077	0.0007422995481242362	-0.02970745259551698	0.0006020671787926919	-5.800458762762259	14.471125422304901	-0.49058850394806636
773	0.11292375718308645	-0.03482828156936024	0.04868975282374507	0.005799719326801169	-0.0052041356454431125	0.0002212091852710884	-12.93590064069529	10.009140785455935	-0.03558643081328912
774	0.13807619862738083	-0.006797813061303504	0.035523495849481564	0.005426967822802036	-0.03665277733949052	0.00020959546340097593	-4.556912546227637	42.8998629163571	0.009954142442794328
775	0.17387720493242814	0.09786164774267772	0.03348206273775644	0.011953140424228618	-0.008755047350862761	-0.0006327016597243335	-8.304629152329948	20.00591628787351	-0.5436810325831014
776	0.11724918773181986	0.020174761965084994	0.03498475897906406	0.0034907551363426493	0.007683828871103068	8.68807280350827e-05	-2.249315463818925	14.746335271814473	0.6727471183863799
777	0.1918876924523729	0.084534733470806	0.010081802883513923	0.006315051236801	-0.004466663051932691	0.00012163491189990207	-5.151275353961889	22.211565186379122	-0.8925238258471725
778	0.17666278614829634	0.08087727596166933	0.02592885476416395	0.006247692079886793	0.00253072531859394	0.0001192323835414338	-4.60181474847578	7.075876413135881	-1.748369700393681
779	0.16327520268855175	0.11631809797388061	0.042874772361980215	-0.002355816011235789	0.0016669754440598577	0.00018437669573314653	-3.615655709930243	19.76467590910435	0.5688793490002866
780	0.16292585256853245	0.03172413782900368	0.011572007611811909	-0.011365697743497192	-0.02771239693556899	-0.00017539004058452978	-4.764574524435836	41.029189616445954	-3.0794697533302524
781	0.11512354607402318	0.044216756368169234	0.011784085282344738	0.003275579636487001	-0.027117679616449623	-7.271722790760601e-05	-7.866032853705073	-18.100612178783017	-0.4441039231492134
782	0.16329556320218888	0.048699206949326744	0.010400525637923777	-0.005959077677298806	-0.0008134116878030073	-0.0005492033297185135	-6.399924337396948	27.36497373211473	-0.6321243398724036
783	0.1966024972979583	0.08496934865733381	0.016168046329649053	0.013844172589116965	-0.012881948608844642	-9.499843653156773e-05	-1.144033376655998	21.739610859949323	3.017765166425157
784	0.17084096516303976	0.08603566992587436	0.07255334441060718	-0.007988296505108829	-0.019031351671374305	0.0004631001689629996	-4.958407529494794	37.28371249578544	4.246874391587899
785	0.1277538827276422	0.08926969672749306	0.038855002484725454	-0.006050109541199712	-0.02346528944482886	0.0005068327190934116	-4.199327174686315	22.30744100606402	3.497610564429954
786	0.15210667711949627	0.016259718268056937	0.03655600999556347	-0.01154909636447567	-0.014117194905245952	0.0016970321492516254	-4.950222699892702	5.8843468320299905	1.8680872877910584
787	0.1237778120315711	0.07601312665205613	0.03841124726200046	-0.002546521107062548	-0.015187030332668907	0.0016567511667403881	0.3292214024748913	-2.113514775348185	0.9805815767239172
788	0.17486575460572798	0.037360860927477535	0.018544900545930075	8.121883906246456e-05	-0.007715886453535119	0.002113210686306351	-4.99203700122027	34.77318714281588	3.02614970138445
789	0.15228727510872725	0.09722778458092823	0.04947401345673866	-0.001622183316718533	-0.013940267411856302	0.00199914187598226	-7.062210474346717	8.2823267759182	1.7028506409755335
790	0.20790330300032828	0.06101655848053937	0.0428531930672208	0.001533469012724077	-0.014379371695841586	0.0017063899269055243	-3.400211994362794	9.790504545399719	2.849875788314164
791	0.1920356430252097	0.06595467711221575	0.05938607169016677	0.003052467180540258	-0.0016041722832422587	0.001388437535150475	-11.336271497350033	17.702785067764687	-0.5149578104051818
792	0.12298627471255327	0.06976451454088028	0.03726983541075285	0.002628982966430924	9.461578688668704e-06	0.000518075651763678	-4.018326602101054	27.817159204017035	2.7630606640579822
793	0.129688718952295	0.06627904662162508	0.02028732329225526	-0.00024858074239366573	-0.023486127407851096	0.0013521523483882908	-6.375758472981635	11.900768500223906	0.8548564529110759
794	0.18526469379774238	0.06337464459080658	0.02402143439037063	0.004241498432426402	-0.014978611664073861	0.00198711836639239	-6.824257729220899	25.43192417139085	1.652485708317757
795	0.1516130421263155	0.128276468370103	0.021594550223340392	0.0007422706765014553	-0.028774672859831023	0.0018844138199023606	-4.73824038469688	12.210937813435297	-3.872187236506227
796	0.11391337799973872	0.07132052410853917	0.01955261424874858	0.00045006620064133097	-0.002424734516117719	0.0016373550849956026	-5.887030192811681	2.330001092166606	-0.0841901454023398
797	0.16476580125782983	0.05724243072358396	0.030998996476212043	-0.0045349633695784776	0.0012361874031042528	0.0015072021068535965	-1.6843684702039734	18.839310192350933	0.21407652749708383
798	0.1653555264751911	0.046739557258141017	0.034801796315181335	-0.009587156724577106	-0.01744420999475175	0.00037162071571591516	-4.900740323574691	5.030732651155686	4.768938725123619
799	0.1522193000302241	-0.016909776409426445	0.043226996490301484	-0.006062227091908311	0.000617902742374719	-0.0018857714894103149	-7.185713956998883	12.440480007615447	1.3921354486938706
800	0.22272176911697567	0.05654013262031567	0.04654736974350046	0.0003325975774698957	-0.004908245548734806	-0.0020621333706546353	-8.751202363645316	5.5591471107058075	-1.8640187047771153
801	0.16101789115977408	0.09046766793505465	0.015428798887927156	0.0012926636019162288	-0.00556773891571212	-0.002551971671725078	-8.442940871389405	23.962348162828288	0.7179635978826409
802	0.13165481614077143	0.05091536722822067	0.00749449851599264	0.005019894746257075	0.0007513169148477012	-0.004126752032119081	-8.292227502880184	30.982231518749373	2.502269927889005
803	0.11932079795186443	-0.00848759259124212	0.015223404272571387	0.004442440074005339	-0.009647103136328675	-0.004188078588845404	-6.220757186797257	19.95687855262425	-0.47612563967893234
804	0.1959296582590423	-0.0019534067652290585	0.005673629052808213	0.00046175490911154774	-0.020987385893053673	-0.0016915949043213952	-8.66916492569417	25.013070125379162	3.120868401310608
805	0.16209553249430703	0.07680309510847949	-0.009996477512668	0.0038833199825124842	0.004637076170550957	-0.003049477302662326	-7.801617391479767	19.184730236645002	1.5646134445047255
806	0.1710947974250391	0.03837597079982173	-0.006374787644073834	0.005339300805285493	0.0009988172126237215	-0.0034307636615581896	-6.654354561451884	9.99702561051423	-1.844051630221645
807	0.16907445035218255	0.13211324060295254	0.0305863896112783	-0.0005211108331646805	-0.007857200913620634	-0.004363321014171339	-8.329616156093971	20.3408951978147	3.707428217663907
808	0.12412227648567797	0.031610137070629714	-0.016027844790143766	0.0014038350369181096	-0.020512194569691573	-0.002240929575262364	-4.783672037489723	20.51620509164062	0.9611172224353637
809	0.16395602061778644	0.037387440920022934	0.004517119944053457	0.0027072510157842475	0.006008604133504849	0.0007342552672628825	-5.691630668909878	23.139760200166158	-2.1027218182739076
810	0.1605765253466958	0.005080457914741585	0.007108632577429865	-0.0028793368479019116	-0.00508569398018431	-0.003353139996733768	-3.533292150046598	45.03527532171882	0.33611832370958716
811	0.15722533437639313	0.07319072206392352	0.06205752105324448	-0.004149883998275925	-0.027955101697566105	0.000664161618931328	-13.139156177039371	5.523440143976035	4.187375253772878
812	0.17866401905271043	0.05723691569306853	0.06459190579183283	0.0031749434992102183	0.012890475601700084	0.0013887982344173832	-0.6908794834276045	11.678129304138325	2.9573965658142507
813	0.17986821127256616	0.02642091991585757	0.09820330387944076	0.0031936707002013305	0.0029515204300948217	-0.0022843459188893515	-5.01427721137724	22.622855078477176	2.2192963287613723
814	0.19998014984611312	0.0005063567822505277	0.047184381592015455	-0.0010986171177858398	0.012910553085327054	0.004166632089394275	-8.539488142034926	20.350633684991575	0.20718271322830725
815	0.17494007188943217	-0.03717163615376895	0.02196234507364347	-0.004480363180065902	-0.004334626651556605	-0.008476515861038212	-8.227739331120558	24.157215947840914	-0.13829013068589083
816	0.17209828615950395	0.18173513146511736	0.041011388865509486	-0.0040547155924453805	-0.019198142546953904	-0.0023319110542684585	-7.856276102359394	17.071061352390167	0.49193162846083766
817	0.18812510104570163	0.03286263522776617	0.024313891791186468	0.006674384728948688	-0.009159792291938595	0.0007061320954883867	-5.417426193174119	19.4014841371824	1.236013596495256
818	0.1657297528819993	0.06318668422451917	0.015642345460327056	0.013605743099199446	-0.005561845801884521	-0.0038402050556778527	-7.960272933745852	29.796989753898607	0.7078069674123666
819	0.20376927752269636	0.0711205297960683	0.0620074076164465	0.00025052140228019274	0.008649676150519967	-0.0037563588725302213	-4.99571577886782	6.135000701583194	2.1682570755350294
820	0.12167181146388241	0.08641949113648181	-0.0122657129774675	0.0014821334985756903	-0.02067144210838401	-0.004108633924303399	-2.590424302416353	9.688876975222295	-2.282315893341519
821	0.170196620706796	0.04742841624244996	0.027015532593131397	-4.415182599053734e-05	-0.016365958683120355	-0.0011895224099173567	-2.391943931111365	19.78979811558126	0.9037231411103603
822	0.16899669668852013	0.010428375894215199	0.02667045328359586	0.0010336455410748298	0.00719429478265653	-0.00404973453432305	-2.9267838247527895	2.0184539508528028	-0.1169800943716444
823	0.20408794717463866	0.060569474754361266	0.019430551520913417	-0.0011144441486200306	0.003335951722660176	-0.0006653227358299129	-8.95743445229425	16.68529812686046	3.475396868821335
824	0.12441456060264691	0.09676165792227057	0.05563357936988889	0.0023230407575944734	-0.0007685991093774897	0.004901752153546436	-2.1380796324179125	5.993670947215281	1.4493466624736506
825	0.16980515846764022	0.09556086356993894	0.04149017848342551	0.0026186870284206688	-0.013933701174823277	0.0014833376949580004	-8.585232107085314	36.29353533696366	4.2445091569715405
826	0.19659629192134628	0.004928553818531519	0.06050609759165769	0.004966150632672824	-0.023432056694417648	0.002421711241955379	-4.874351232514156	4.275731261159678	3.1808186868525548
827	0.0562604382721234	0.033881568691093794	0.04314316092353392	0.004105583299164174	0.004974850207580286	0.003768990918286889	-2.4504924589302552	24.277797699427637	2.30172154468879
828	0.13334108138849088	-0.05763574882428003	0.03673693559681657	0.0035571956630714692	-0.008221319296588888	0.0024653073216363086	-2.1340671611076982	29.010167265462723	-1.9451092406902764
829	0.213734441657349	-0.020529817962181132	0.013802832365247642	0.005155148599379977	-0.02507571265487304	0.0027074285017815	2.5384726868717826	40.74665811823519	-0.684708925493474
830	0.14667152788821208	0.04721256724171209	0.018949945645742084	-0.003394968979457109	-0.01100793043355067	0.0061124358057956536	-4.510428295287177	26.374518855360037	-1.7067529201329912
831	0.12133849479555825	0.001423704657499289	0.02631839433779006	0.0050741195194888185	0.002854912447392372	-0.0019019062708911121	-5.682028343309071	24.903240200772498	-0.7368054035781628
832	0.08888174760561435	0.027638610472984385	-0.015277907844228555	0.00013458589612486366	-0.0018305723212006112	-0.0009899505650128335	-0.8014999053799783	20.87136399112624	1.2905201030267752
833	0.13077103947930274	0.044903058114236345	0.025559904361522407	-0.0025503846865693293	0.00183385507827955	-0.004636520928024622	-4.527156594424143	41.61965200638369	-3.072685385127537
834	0.1371462544326789	0.08841776692508543	0.054324039982374374	-0.01288534121072999	0.005179851317824272	0.0025225573823168712	-5.6944228050883146	40.27190817054733	-2.3233762522554886
835	0.1554269328317179	0.07224307346773179	0.07515588443792973	0.0004899457597817513	-0.019989669102766842	0.0005364730827122079	-6.0375310338131465	34.04060200491343	-1.6384856659514602
836	0.17651599484358732	-0.004021414905454004	0.02040360924433118	0.0020824552838133613	-0.015118062397267252	-8.686357350882329e-05	-5.05881151804712	1.3379295276659924	-4.851847529939416
837	0.17679242308095036	0.061149839903516655	0.0098167567864407	-0.0013831070162027127	0.0009996818947626898	0.0037874682990627784	-9.578758367644593	26.771445470986798	-1.398864000922543
838	0.22214593973414404	0.06372888646623985	0.059343668666048954	-0.0014175240795802518	0.007036832225206632	0.005235218114963307	-7.855547972541794	-0.5010833363507765	-1.6583859849876201
839	0.18587254466515785	0.08238841028163073	0.0029608892502512793	-0.0008636862696297968	-0.013749568086397107	0.0040256705915284125	-3.684264160881493	8.42870367399104	-1.134281032689608
840	0.22270654233032244	0.101321884335041	0.015442519684668476	-0.00188812687138549	-0.007069095059286066	0.004439644836288931	-9.258248246904168	-6.499869342147337	-1.4199346643046629
841	0.16079586350215858	0.09484523593834757	0.05672937009651151	0.00037123699318535605	-0.011982385020983595	0.00211987298836083	-7.814317365685473	0.11248725248205055	-2.1765076465624946
842	0.16787805423704485	0.06255666521768193	0.0024916728956725434	-0.0009264280917958827	-0.010640083008441853	0.0023988816166214807	-7.130934738894363	9.942546377660726	-4.746274692217384
843	0.14939872455868164	0.03986172155112439	-0.013043527899709122	-0.006193465135730138	-0.013718055470908127	0.0034336424606055214	-1.564403404373857	32.9764411579743	4.747113136519776
844	0.10862140979996127	0.05740804804730041	-0.00036778443570397855	3.514372106508184e-05	-0.019341904968994215	-0.001026330034537394	-4.915190843169847	32.70170794888549	-0.5234353129990288
845	0.11358996699240034	-0.023359248005880115	0.003395285117041523	0.00312746736352235	-0.017482413944362504	-0.0010656046716750632	-5.4574592305345755	22.880030664139866	-4.840695237907145
846	0.18835483873466274	0.09236259449790057	-0.005535124826114153	0.0017791727054365532	-0.003357424245698474	-0.002224734625923869	-6.129927785656188	7.43623444612405	-2.216907271863388
847	0.12797583416328154	0.08579810328653054	-0.008071482611555896	0.003079805313052559	-0.015738306039429325	0.001977526253591251	-3.7554922522949523	17.48402345993171	0.35510335195683307
848	0.18751491233486794	0.02684649428801851	-0.02122804407285763	0.002050848299631305	-0.013304564835064828	0.000603072961083204	-4.693155355539135	22.029993915609612	-1.5002753128508954
849	0.1507733876788975	0.09781236894210726	-0.007654231349105676	0.004962119742333456	-0.016918351305999564	0.0004239366085848551	-10.328487804854344	31.783724237295438	1.6679348652647852
850	0.16360413246142555	0.06358590634813724	0.021805826480418553	0.003446282692540897	-0.013203591163620337	-0.0022303350451819554	-5.70055808956526	11.355384839750911	-0.2829513410062601
851	0.08787941716300234	0.10538092500778276	0.011675064542901948	0.004216591121368188	-0.01588415318420157	0.004395095035345061	-5.517834144212695	29.23984967308821	-4.1691694272473585
852	0.12405926282819985	0.0995365606848907	0.040927629130476546	0.002060657934348222	-0.026984158211770075	0.007633290289122081	-3.8449994325114014	44.454228728485816	2.3771605427897717
853	0.18558441093326386	0.10482924130191268	0.05428846307395285	0.001608151921246723	-0.0254762720470759	0.006187079050134138	-3.632508752038079	25.876932997508046	0.49860033456923286
854	0.17117373532228874	-0.045373038473530906	0.07644274537500628	0.003415087272483017	-0.01083766998977228	0.0076832389595402955	-4.227660661245429	11.988046885704799	0.513645023868649
855	0.17239463381243736	-0.014529406167453057	0.07571869356857548	0.0040170633622396285	-0.021007123766672152	0.00541326103630153	-3.5361585831072304	-0.9644719538836021	2.255359752393938
856	0.18615008530514834	0.004792243165808348	0.029187813687510854	0.0008460016250980986	-0.005603572559828615	0.010138203180987885	-6.354463116826268	12.381532196011035	1.8896048022349978
857	0.1375797210504646	0.1075557559278356	0.035113329067063825	0.0008526100044650828	-0.011396779539860215	0.0023700072624750178	-9.594409507004682	-4.981895190019278	2.999940082924376
858	0.10977538182878195	0.0643480679286326	0.02470572675013208	-0.0047501485916432344	-0.02462626000544267	0.005275096552970591	-5.497186902451252	5.379985502189766	4.877700269178829
859	0.14923938645452914	0.04197002114574214	0.02360015930400569	-0.0037897224792055855	-0.011666098944519013	0.005124858545585838	-2.8365375353306947	28.68048684239622	0.20641387488664942
860	0.15714327629415628	0.03946724614546442	0.0009463679889863547	0.00042039558514278715	-0.0037745805579940143	0.00361411988936566	-3.180663529157397	-2.0524756409893463	-0.5824521135272779
861	0.1298794303752647	0.09483039333354168	0.0224658087080305	0.004117866289042553	-0.020864032902559185	0.000438925074562013	-3.3594005399254225	30.370097830772597	0.28169697997261856
862	0.2542130296388154	0.060037970774406424	0.010437526543990081	-0.000626019135282577	-0.0019415269208179408	-0.0009520602013804852	-7.709111668447103	10.490115528182852	-0.30209293458145986
863	0.11005048296098845	-0.012041663139702813	0.011618175778624609	-0.0003865264081246533	-0.024938536965192538	0.0019095296743542529	-5.88799958983797	16.974432498986086	-3.34749674253546
864	0.14351528214849005	0.03708301963037793	0.015484877752539218	-0.0024248613782508134	-0.018551752348865413	0.0042772789135812886	-6.104779517898699	19.309536935084388	0.3948786496796496
865	0.19495205850555122	0.0356104627555316	0.027021041894801996	0.0035504333628831484	0.009093550727730909	-0.00013726892441700048	-5.570376300270111	9.225798192415036	0.5321153640661449
866	0.15842030459660233	0.0689607189160872	0.025106653482893822	0.00538667678439366	0.02425618126104194	-0.0032411568556275023	-7.867153360202267	19.352999313344224	3.4818922207515977
867	0.15532740345352244	-0.02243175550731389	0.020591530523322216	0.0076723883229591235	0.010554374703513184	-0.0016749176534909538	-8.956413187239649	20.43668669617721	-0.50936180565834
868	0.19645685252621184	0.05569522598772491	0.030818930530434628	0.0057862243652155275	-0.002878582825934391	-0.0038769087264680677	-4.9631623842525	16.574813754205	2.3491810221374574
869	0.17753657440682521	0.12877003800142278	0.051779317123102894	0.004875948147406917	0.02672670969155043	-0.002288737669170325	-6.503820485296424	13.258773700410213	-0.22150865072336823
870	0.20924619767760821	0.02035807845835319	0.044389367103459025	0.003169333141782095	0.0017521732410077273	-0.0009913455063230647	-6.768971842974147	1.9856435300523982	3.350423247654795
871	0.16584753998772447	0.11376665786619214	0.04444014130613238	0.0035554115162509154	0.017054789779643528	-0.0008868236325322628	-10.914455776989847	-7.0986607771770895	3.652112921985891
872	0.0973610385860347	0.10443634990490944	0.02341982794492171	-0.0027147470414516806	0.008649748819846216	-8.665166810144882e-05	-3.9879725625013487	39.898491249500275	3.7121498436590974
873	0.16740341692958352	0.1430292141782446	-0.001847938514911926	-0.0007245310505573863	0.007339909201476291	-2.209487442849528e-05	-5.448867724768727	12.020524623988383	0.4612146205640753
874	0.19932098374260396	-0.037071809358030366	0.03173915177637014	0.0022579697857573414	0.0021274875855189475	0.0002511842995811102	-7.421089913872834	3.3876481193963297	1.3490922000686816
875	0.11947126137193226	-0.07480281361681107	0.028955015046040908	0.005011651127024229	-0.0012210881849748331	-0.0022353564802352986	-7.129234349268151	26.969563154774274	0.5960852338930493
876	0.1247481253103567	0.06175284361284247	0.052859883362927976	0.002922868493933849	0.007615872474796894	-0.0013254869141299177	-6.8218072237738605	6.571591696651015	3.586265282215038
877	0.18921225349437787	0.023759725070786223	0.04308594880279266	-0.0018229815106136154	0.006625537846650948	-0.0015626667262921639	-6.801544841965741	43.83946865194355	1.0689972801851058
878	0.1713495989907476	-0.008618286414321143	0.06132874600436264	0.0036598805054286784	-0.017679862607309298	0.0016006261158744936	-4.365996314138302	18.068059938309013	-0.5490875063427924
879	0.18866211550563372	0.09494915582789865	0.03434536944213219	0.0009310090985665716	-0.00032045944247500536	-0.0014210101439177938	-4.612368752509735	14.594140593215817	1.3746236921193922
880	0.14234493960593642	0.0022373742886800593	0.06150972441500066	-0.000681494763866421	-0.00845915962457599	-0.0014918447587695212	-5.157343008463343	6.448239063164165	1.5610270828078778
881	0.1412390432754203	-0.0009129970984147091	0.04861898429402614	0.0031329523809899766	0.009589426818741021	-0.00216702738300186	-15.243139554350492	11.862676422937477	2.0509870443945792
882	0.1315826272636837	-0.0033508387858844114	0.09107768453207876	0.004432077145530195	0.0027793167820151276	-0.003274046768583666	-12.747457590946203	13.867264679653445	-0.7465414768405584
883	0.13120298800187674	0.05240150084451667	0.05872272432678337	0.01035930652972341	0.00515622248590017	-0.004536753538304529	-6.661311649400569	17.09549165862187	-0.2119555366637911
884	0.15406408098096652	0.03662661640150432	0.04009610653970874	0.012967002015805938	0.005558570125788836	-0.002185530453881915	-8.415936818603914	17.530285187032156	1.1637560276953938
885	0.127596346524619	-0.007115490896737041	0.024155608849691736	0.010622687082241698	-0.005159800848005623	-0.00046833401494041495	-4.801213390188081	38.27404443551291	-0.8179073852841856
886	0.16738805710146035	0.0800588611863896	0.0219127309075975	0.006027281953275179	-0.0035601953213707516	-0.002333499917857605	-7.845590009461834	15.41050637286803	3.6137364853706124
887	0.1632036303631223	0.030665251117493256	-0.006185434918862712	0.008949009874143782	0.012663289144658627	-0.0016100885499826072	-5.758278313418111	18.09305718195446	3.14849770812639
888	0.1585031327199525	0.11774142593098956	0.035361710509367726	0.0031158171184549775	0.009968049336145902	-0.0009750568809593417	-8.994961574433493	-6.127389813168914	0.6711823227694155
889	0.12302271153712892	0.07741543997893373	0.035258219914316734	0.003899882779167978	-0.014465511962101794	-0.0003054289822855608	-5.06856960815371	22.007358951199386	-1.944803901417806
890	0.14128323336426735	0.08355871387525138	0.044283324986382905	0.009108063990741678	0.01250035479510809	0.0012409067153444666	-9.431555468372919	-5.7883123108405705	1.6267767991372046
891	0.1654822515798319	-0.023372505394451917	0.020046726932954017	0.004114370850015886	0.010112473732870012	-0.000326196326174867	-5.665941633852929	10.29866298034101	2.429331485239374
892	0.1782000181935759	-0.006549745673457431	0.007871115183516431	0.005553669381181947	-0.00015023405984427706	0.0007094090103895498	-8.527948227874905	20.70782628820517	0.09547039678477053
893	0.16480081585370013	0.07947030468198692	0.036961345017212904	0.00963426098469051	-0.016184710273371854	0.0013032227310737891	-7.627302270053173	18.264927284180903	0.1684356207630238
894	0.2007603429069299	-0.02487903066878079	0.05609730367541745	0.007519218623308726	0.009658230623773245	0.0013083286295018548	-8.424634506959551	9.490455078215938	-2.394715597302155
895	0.18348272092091095	0.06539363737843451	-0.0010459690810284937	0.0030458805876034303	0.003230811086862898	0.0009905338669729618	-7.8382050473165785	35.23535828458385	0.041779905065843705
896	0.1898276829992023	0.06575109522762687	0.0350168992266464	0.0052987611720465445	0.0024399523267299656	0.0031600093739583756	-5.904594655856833	17.6483138587644	1.261104742389888
897	0.18036937935390002	0.0410626598736649	0.04149995029270084	0.007464414009616237	-0.025202421523274322	0.003068456302982869	-6.353160231375214	20.844600451110164	1.3404541579523914
898	0.20070427625420106	-0.02966355862063212	0.027765525118036948	0.005779189218997479	0.005894010769212954	0.0028617437332850364	-9.923102698928009	9.72601186574917	-0.8838593709373831
899	0.1692852994427586	0.021221190666610164	0.012463439598446587	0.0015900805962581219	-0.0037630074630312154	0.0021148836902759455	-3.7177022105591853	12.02675416800262	0.858952382529701
900	0.22331038793919364	0.10567180148149814	0.013707917225325982	0.0022743106061602304	-0.013030794158247025	0.0004552505454811825	-3.814979438417627	8.489725967960133	1.935453433553363
901	0.22215981003520277	0.11572889362225776	0.023267095920663016	0.005678963407956255	0.006000283470748956	0.00218242787642185	-6.719093139844648	17.75638333366801	1.613043152644858
902	0.22407239524509245	0.11637911943238534	0.01775045040343293	0.007900557015422681	0.006189716861451217	0.0008622559906429812	-8.218829094355879	17.51333697230906	1.2864344170947144
903	0.22880260077275985	0.027294263329206356	0.042471832600995706	0.00564378683238349	0.010718394245599604	-0.0017597639107250031	-7.643273594404883	36.250546028021745	1.7685871636403026
904	0.1569133779489496	0.07564488275682535	0.023828713200663865	0.0038722521037598823	0.011963386764470806	-0.0008320595097371457	-4.061307702655279	-17.908440704537394	-2.066149910717151
905	0.14716109518224157	0.0673884093040072	-0.02528273986101272	0.007308315452911386	0.007347135289249658	-0.00024994870834262354	-5.075605230378244	20.20600146764127	-0.6729814963791444
906	0.19689218138619094	0.04763311777607515	0.03012940112428277	0.0020205331114856403	-0.004260370660336091	-0.001553041755227856	-1.4248765709543805	36.04079552942693	-4.562479073370258
907	0.21268941920959566	0.11108516294238288	-0.007639047729994002	0.012302969537479074	0.0041105898299340455	8.345374812977681e-05	-9.851817737750954	-7.049204181512187	-0.31368606589343717
908	0.22371102238528429	0.050627379883879664	0.03466305928001659	0.011207907504240154	-0.007730343083999601	0.0025683559418686144	-4.943781261085701	9.295885607452442	-0.4360061366761749
909	0.1819888928931799	0.10576941290982761	0.02993141296346337	0.009917895169153493	0.0018837500038999836	0.003038652018290357	-4.190095582582178	20.663788852761716	-3.1073880655234305
910	0.13297026869763318	0.1257619925476121	0.0001280346436182793	0.013739079830622638	-0.020374338258990862	0.003598899484400838	-4.063142004984575	27.60651800264589	0.14394363130376037
911	0.15701017620551566	0.08732972222213792	0.02943493873251981	0.007444959649062142	0.004629932046599334	0.003506926260912698	-1.5466194702179175	2.0893678842041283	-2.6715071278819025
912	0.1956840561694838	0.12336041982926055	0.008671648117048195	0.009325466083629308	-0.009324003292429219	0.0030176628692669956	-6.576783148522615	20.118551470132953	-0.8469737756214627
913	0.1583455034183495	0.02056118296882925	0.019946365672093458	0.007222783449519935	-0.0029811843973201195	-0.0011799233129525563	-5.6473462498142055	29.116933046597975	0.1327373828499604
914	0.19250987549364057	0.05529524120411704	0.010149971889541615	0.004877260008221491	0.0006456453307524968	0.0006084162089530675	-6.372626663898666	2.7122879909058963	-1.9314285479181863
915	0.135117472540241	0.1317170202065352	0.022934956684585867	0.0018229908694398864	-0.009683252990157236	0.0010677019146865272	-6.748341995769938	2.9694387270689586	0.9196796220228283
916	0.15114159110279832	0.17328659142457264	0.0566644805553036	0.00012666227178146283	-0.0030153518403712655	0.0012201799603047696	-4.023353277898932	25.48000301870041	1.2791098255165212
917	0.13097687642589642	0.03180654365454653	0.04398405935842025	0.004982900108534704	-0.0007467510714674478	-0.002024273198202693	-6.8969898952933315	16.253383249286266	0.7749424139396676
918	0.14850890298463776	0.02493632417152241	0.00039075408111729354	0.007936986279000737	-0.00043158435864892007	0.0004038702556372368	-9.404528428885616	33.9928716475415	-0.5369488377272608
919	0.15166189586134915	0.04714832351225958	0.011933224337691964	0.0013766446283960641	0.011585051125956656	0.0075929927513687994	-7.24892720783313	18.683141448120356	-1.0983491077057534
920	0.10118765615195524	0.02761529509833445	0.0480370726075178	0.0037370881097922638	-0.004673713596878605	0.007360875284777826	-1.970376207133275	20.68714197177037	0.3721401546155692
921	0.13846591519967089	0.041262964572620846	0.05069838266097759	0.0013560365769398506	0.0006027722500024481	0.003392225253408326	-5.759460956104232	-5.3955232509000774	-5.1692689709678525
922	0.16044468472818724	0.039502737155985596	0.01483695765195752	-0.0010013956368188845	-0.0066446507922812	0.0004949662033068541	-7.004216486871307	18.719175830991603	-3.452647366754091
923	0.1056153233476354	0.1880934164314524	-0.0001735034508391249	0.006907667425476688	0.015228793690582158	0.001619601916502956	-3.5601087760660164	20.393477740152996	1.5074968284230472
924	0.17530805899157742	0.13700088479484673	0.028920842067308924	0.003761828222589623	-0.018396300674542506	-0.006940670951768874	-2.4130609394412956	17.537002095189056	-1.7518347636562266
925	0.15225032341019762	-0.0989175584717717	0.04111400583139772	0.0012831647670086804	-0.01310250969544377	-0.006333148068425316	-6.760832186426236	6.060410028585593	2.1133595864900965
926	0.15882514315763396	0.016593601082135555	0.07030716028518119	0.006557027770168098	0.0021115898187294355	-0.008008089320834853	-8.02492119910277	15.139473295795144	-3.5473839363643367
927	0.15679788855252905	0.058955238267239085	0.06659953350372706	0.001898666420865315	0.004293406872564456	-0.004829921153532848	-7.8525552474642115	1.1559921189888185	1.089244332995848
928	0.14362306615019643	0.07460622362817643	0.02316926045248812	0.0010468096327085263	-0.003361452608483923	-0.007059831980880378	-9.046165274443835	25.351995663808932	-0.5916661499774158
929	0.15080813309659105	-0.015234846989737275	0.056975010926192844	0.005342733897137205	-0.003881881301468281	-0.004195730695307107	-5.912536672947431	28.591458584827862	1.4345336078997037
930	0.16542383942148414	0.12315641319766908	0.04622662163194273	0.005608213769070289	0.0071479490073101636	-0.004971962173470221	-9.52844139955347	16.196375602693273	-2.1103244558338288
931	0.15496969679958517	0.004078141269675831	0.01734449317093603	0.0033528487565515196	-0.01694450106832781	-0.00252181332116909	-6.90624378910408	16.489476531800644	0.5720116194225661
932	0.11205171883758464	0.03998489085866557	0.04257063499464922	0.005114320762376449	-0.029785127241309214	-0.0037465365953958684	-6.893460680451642	28.903738729793222	-0.22663296344492637
933	0.0947618565819052	0.0284677457131324	0.04344227378273022	0.004403588983577555	0.015624316089372075	-0.004217979094902247	-6.207434791966446	10.963503484769069	1.4315713030323682
934	0.13635908347147074	-0.009415026625666928	0.027424059905483113	0.004380864992849349	-0.019970053049720375	-0.0006012418418777667	-4.160983542638775	11.905995929499195	-2.531618185299798
935	0.18988270639971913	-0.01318099943598574	0.0104520720100191	0.017021540315062273	-0.011922896416830865	-0.0011260724123144637	-3.971943816425772	13.577461176174412	4.640336763907311
936	0.15294854574217892	-0.09773518598102568	0.008600259918745704	0.001518795515725595	0.005802030730549818	-0.0009028787940909557	-9.075626706077943	22.41784252271051	1.9011589384171963
937	0.13888957918380326	0.02970326944640571	0.02314768597227939	0.004416353561810731	0.0025160228847855917	-0.002148118647637	-7.860478398883535	22.658438862834096	1.3029930539079175
938	0.1089479320208584	0.06508439745938155	0.010073810676312026	0.010241312345706135	-0.010129403725542675	-0.002181157737683427	-4.8105325243472885	6.702111501475424	3.27579567358829
939	0.15741770153296492	0.08953261667890922	0.010940079080950856	0.00636506557620401	0.008476284039938414	-0.0030167144452093817	-4.596810657294917	25.272855085405585	0.7641372710787118
940	0.15387898209488549	0.11549208817812598	0.009115453484717668	0.0037328704362649665	-0.026491965289239604	-0.005001413987601747	-6.552941571214882	29.352151609304016	0.5835043225561275
941	0.1426268017419043	0.08396845764565908	0.03471437871163233	0.005995501808451155	-0.008835661117657621	-0.003503742506837095	-4.293278097145322	9.673612064179036	1.3291778667291094
942	0.17108913641311005	0.09184776560222037	0.022663355101371536	0.00496157595379862	-0.008281102223750706	-0.003728625509760141	-9.040703330811048	10.578541460348097	-2.4783355855558504
943	0.15722748452587268	0.20977722281987468	0.017437614846094383	0.004817277171036454	-0.0007000160515593015	-0.004473259597222437	-4.115479637033081	17.006400714593884	-2.325304805473267
944	0.16984099743392328	0.0067172321290502116	0.025599806596665574	0.006757072006669305	0.003275512862720144	-0.005615870128093399	-10.36779124962414	19.966112794611153	-1.2593788075764758
945	0.18266500144562206	0.08253874108061127	0.026977023914753036	0.004223777460355144	0.0005220022301015538	-0.0050741444748844304	-4.408717118502524	26.21203227566371	-0.13270360931339126
946	0.14140128956792752	-0.024092486637078567	0.018766325348961842	0.003981516148815505	-0.0025925961355627927	-0.0097259357976328	-4.281214980146225	-8.387096645294564	3.757720269540806
947	0.17772796146246747	0.12885335534268166	0.02213772140654339	0.0004557264315280258	0.010485451199516096	-0.01007425122319415	-5.390146362532377	24.0357807215228	0.8153232795229508
948	0.1456949188372629	0.1285689501406254	0.02444087153941816	-0.00790078647321566	0.0005792711496492742	-0.00937793517247926	-3.261388094583232	28.730118364051723	-2.4899977109094533
949	0.13964615376405598	0.03944173967284477	0.01798778759263518	-0.0009876016907458514	-0.007505416717726542	-0.01197056642685996	-6.10815058551895	7.453450523252957	0.2780127100016787
950	0.1377063194736924	0.11412031586161488	0.03043194362015278	0.002178378495781022	0.0020489927896361827	-0.01025716936176958	-4.008664656391728	13.415612786768198	1.331689883891899
951	0.1934743234080165	0.009735915522124348	0.018737040854476576	-0.0002418464643650013	0.01029051356116915	-0.008894584531256572	0.4214800615112623	2.943250757005668	0.6322637114114678
952	0.16770532602519192	0.08624281361467359	0.026845641770679107	-0.007961063402402581	0.01976135654512864	-0.008193346044730926	-6.527928395759237	-9.350823512898417	1.3413794770161804
953	0.151887427334031	0.026629984025145017	0.031571770762845126	-0.0009833408788580546	-0.004044408488198709	-0.007064814536446184	-4.492862550198715	17.453323916257695	-0.6306059559846966
954	0.12339793779249818	-0.007484999958407228	0.03607125120536226	0.0037953429555031906	0.005789767878444435	-0.006600792043725269	-5.07611862959066	17.382836495202653	1.4348769534486994
955	0.19268378494405292	0.09760330346457846	0.042026298043978706	0.0010294139458594182	-0.017708520211266905	-0.0072518070032490944	-4.765614719981247	7.487455360686598	-2.8027475687883947
956	0.19391440762611184	0.1101366282028786	0.06428385896862245	0.004238982407207943	-0.0030688706910734593	-0.0036760647547091066	-9.021195570424682	-17.560258691305215	2.477445340957898
957	0.19482140435633852	0.115016794950718	0.051817348204043115	0.005638468032715796	0.014871294030066828	-0.0036352520359274696	-6.6306257116668235	13.597816364186087	3.7765839336506386
958	0.17483502810265777	0.09444257567848885	0.03937398708981321	-0.0016309062477433787	0.02258052653794892	-0.004449858939069842	-1.2730772368476795	17.05754981689093	0.09401444959343845
959	0.11511841951094455	0.14472897998448583	0.028407350564040888	-0.0025170675453795527	0.020707483168423194	-0.0030994329525416437	-4.433258116155559	4.22016477241359	-0.5079477069569949
960	0.19578582421417873	0.11192791753437922	-0.0011407373774073547	-0.0027979442472193623	-0.0027764894761925975	-0.0030634071553711766	-3.427813747573693	15.994766106251994	-1.7182387797432388
961	0.0628134513285857	0.09858346989690824	0.017307847441756476	-0.009163971876249451	-0.007479723883334373	-0.005567615397374185	-5.287735819802264	11.632794642503619	-0.48231371162029985
962	0.21875614606920488	0.2113618656978826	0.027056417588637055	-0.0016572031740862466	0.018699959370540947	-0.005855677888029009	-5.044525618719729	10.44360853387211	-1.6253300274055438
963	0.2128566099908786	0.07654452087103371	0.03741099889871157	-0.001936605472664062	0.006288289431655864	-0.0029028257283733065	-7.752191023963904	4.111031936596045	-0.03968052934885896
964	0.17035848991829752	0.01318835147747404	0.049306947843546424	-0.003116129474650622	-0.014987559137355244	-0.0013459317740223422	-4.760836154723764	17.12399891402272	1.2012217598641735
965	0.09241375566324261	0.10721562486792902	0.024873458489160116	-0.003651488647901894	-0.013459308199281796	-0.0012757527414963702	-6.821315047825246	-5.777122122521834	0.8002134978722881
966	0.1394385721118706	-0.010053176727164805	0.02885606157079304	-0.004247498754672927	-0.00904201201444361	-0.004858611951008165	-5.81877125182438	13.034826448514249	1.135870404187406
967	0.16178629094766775	0.022356138360916333	0.06120150425816351	-0.00896478012807417	-0.001960092289299671	-0.00507059712098051	-3.738902350546018	19.326380645777835	-0.6290449932194433
968	0.1432204028292348	-0.005056885541251013	0.041060213687885525	-0.006565247096931097	0.025766531898484345	-0.004937056238610694	-10.437596400452202	19.713310941743394	0.8885492754077774
969	0.14912673243859173	0.017206388366439056	0.03440008510375802	-0.0013016982344892499	-0.00860703118022361	-0.005546792358469354	-5.784309434354208	6.237225027903531	2.703741570119008
970	0.11676389513013537	0.04461637923744177	0.01769937431599587	-0.000608361190736442	0.009950504552576284	-0.005184844731963192	-4.496519565710653	8.569553715820533	0.9384498175353714
971	0.1435752047875541	0.07718621007972175	0.006387608810506276	0.0006396222943501088	0.008080354657253895	-0.0026657688228170634	-8.196964936476736	13.787152186220386	3.244649537660832
972	0.15681842369122853	0.013903106947992978	0.029136965877623117	0.00367991093625796	0.00853834675250632	-0.003982871429874135	-2.121407910670404	24.32481256628808	1.231003521092263
973	0.14045404799599512	-0.039898557520871306	0.012524607655414528	7.10421938493778e-05	0.0029226528695675503	-0.002835371786594675	-5.3748419100216145	30.801166264852686	-1.3035007281968871
974	0.14457158572139983	-0.023206414446918712	0.02810326544261313	0.0038887161526369074	-0.01683830279539077	-0.0021819221676187793	-7.722355646760241	7.668721151309881	0.6252017159285065
975	0.16393711754919768	0.005821231272786609	0.05059301965498823	0.003937239423535482	-0.003371637837950357	-0.0021679745950504105	-5.8089280547971915	45.788080144119	1.6688457457256134
976	0.15713039828049763	0.06136870425602555	0.04711511831124167	0.003296807026861598	-0.017727777953369685	-0.00042009976425014164	-6.078642281206054	3.338672494463943	3.497993594736406
977	0.20643370463874489	0.101417946690775	0.047724321245641924	-0.0021777817680980246	0.014621468637552645	-0.0007290322561774875	-6.482171596975828	24.892567710849736	-0.9515555038878546
978	0.13265943025902094	0.01524672319502443	0.05208399357757481	-0.001405146252722101	-0.004363246931330836	0.0003191385914392876	-6.157642722731222	25.32649676718823	-0.4179771393542653
979	0.18669401569813782	0.1298059062762557	0.011694471975888555	-0.006423715762156524	-0.009207938903402935	0.00036047722613681793	-4.317025630465981	45.23681615143819	-0.2926952753766863
980	0.21001885156018224	0.04702187015385268	0.018211466735983894	-0.0005099817358463733	-0.013787947064706915	0.0006346087295571196	-4.418116328212137	31.08297262605439	-1.2171667184358856
981	0.1558993300900987	-0.06006023635002864	0.043917051308585635	0.0033604995218968867	0.004241430093752459	0.0003899000645872393	-5.485238452998922	10.47043499774512	0.4470017598972118
982	0.15098515065427756	0.06328875060106429	0.05539470787561902	-0.005281246506516327	0.00379100629656484	0.0011930056327227523	-1.964071257744318	19.312918232667467	2.922566545914342
983	0.11891561875168366	0.025966951675778508	0.0536452686169036	0.0019010189335493099	0.02039991095813342	0.0013534414655945906	-1.7314507709186773	7.2977909492815165	-4.4399523989363345
984	0.18610635991759875	-0.03916065015379443	0.05690865898654955	0.003509397866528683	-0.013769023442424049	0.0010910803364448218	-4.741493451857916	18.766519366201475	6.6905181738912685
985	0.10973424729197452	0.06651599350643661	0.057702778607300796	-0.0017576460733128635	-0.011651696943819533	0.0016034739476417006	-6.246926030946731	-9.848632109922844	-0.6455032110310626
986	0.17172696360106923	0.08355929925291383	0.06502169334438127	-0.0015046983140849892	-0.008493934861445928	0.0021366375088416535	-4.896730883940501	28.041418914039667	-1.195978036336215
987	0.15934157941450136	-0.011906615933641465	0.043217960435756264	-0.0016812342563474391	-0.03520387503045093	0.0033302585415230157	-8.894757868539521	20.95167753208539	1.5292634299929249
988	0.1606920371660405	-0.01700441995092642	0.08006637553350594	0.000913311077413043	-0.023386625911855016	0.004683305051189009	-7.445502983177095	23.001457228173166	-3.6481591795247037
989	0.16311213140552192	0.09902154640950799	0.04836138084613373	0.0026237119599943	-0.006288084715704238	0.005502908452724965	-0.3766910176266174	39.082419932770144	-3.580135725921466
990	0.20454170846027073	0.036197839199925974	0.017447427163594827	-0.0032738935159563618	-0.002490656574343075	0.007238089116735461	-1.802545436968498	15.096911672136832	-2.609835467633745
991	0.09052330372708857	0.016096815671655395	0.03692450572965891	-0.00430175800855201	0.006706292674750097	0.005892320762990148	-7.8599985883726875	21.136054199665463	-1.0518348523815173
992	0.1862586759803685	0.14239949203206287	0.02374767474676321	-0.0031886825025697076	-0.008520102312928714	0.005052568848668044	-7.580678416740297	0.3029600122225161	-0.2173312941223672
993	0.16291892128152657	0.10642830430463837	0.060175797070030734	0.00229103598207566	-0.00044821153296128216	0.0049112314366553935	-7.012986311559673	10.965271043926132	0.3821022561215839
994	0.16316510444564128	-0.01454853434973477	0.025452167749733204	-0.0015180615039459505	-0.008380183965683165	0.005373186895890565	-6.50777571989881	6.67080515286413	-0.36654782839004313
995	0.15203200033360167	0.0734703030682661	0.041313421614080185	-0.0007759376249597363	0.018056024778177575	0.006182674050307793	-11.868560714294937	18.803232862825844	-2.859657988543067
996	0.1406284540195634	0.050500396489560034	0.014179373869265547	-0.0031388001878261975	0.01482655541363551	0.0066177850418915685	-2.0707756721694452	15.173958611255829	-3.1444218599717972
997	0.11752409468038691	0.0004654962477311994	0.0409690003168733	-0.004442970013484532	-0.018982378191214316	0.006425332452571847	-6.683013570007106	31.56565074233708	0.9267171171768948
998	0.15527785291760143	0.009308058152711143	0.06884917832453008	0.0008080575062889786	0.01940157478543491	0.007757748971262559	-5.437459241479136	24.78668972543091	-0.6652033428480367
999	0.17063898417722662	0.13042027217290902	0.07354767166764616	0.005181959762044341	0.011932225431486674	0.006189975255990942	-6.02643193576606	13.449662883212005	-3.9791612806426726
1000	0.1796117053406928	-0.01778249060091268	0.08835981337436535	0.009652650317756882	-0.0051387746445665525	0.005912122569253412	-4.233094592609124	24.317689444612995	-4.1694724533196785
1001	0.17400433626783202	-0.008553746303319978	0.04729767070741432	0.009241244844469636	0.0017472141087850864	0.0060075161324800695	-3.1861425788433757	5.9478091164739455	-1.1550945310939835
1002	0.1095733652977117	0.017961097755388115	0.047457514056231324	0.004971973759909475	-0.009460278388709636	0.005702341063146272	-7.932886061418162	26.19915810779694	-2.7088451265290554
1003	0.17684055373300755	0.14243148762435026	0.05464532335467709	0.0033060832788666047	-0.00230802649357936	0.0062465082009862125	-7.549400157747921	12.191286570475059	-1.888589794532627
1004	0.1615702254933857	-0.01226542868965614	0.048789585763624514	0.005602426667435517	-0.015471521697266347	0.005621574593518411	-10.189509378891858	26.20309442663281	-2.5760956556088734
1005	0.17201773586333438	0.04649542194689575	0.04207590304963532	0.005992793736484616	-0.03537903191459771	0.005066455647406362	-5.4839594075060365	5.311729072474597	3.581658063326991
1006	0.16154040721901858	0.0634848745996507	0.05260974492143108	0.005105733125037494	-0.029130033398318062	0.004581247805832672	-6.759740795841691	25.040796679340367	-0.6383854450040489
1007	0.18603136034703205	0.04953076032627314	0.030364233477093064	-0.0036084787132354902	0.0099903825131781	0.0049284228308353085	-4.576351803102047	14.66218698509128	2.1787772089585657
1008	0.20991122152050556	0.08816651737314884	0.04853344141066094	0.0012946962720563138	-0.008139916656503876	0.005788070055392845	-8.869276927138523	14.575970828356416	1.689983847789681
1009	0.1618028727573012	0.05220949891044435	0.055525173693256574	-0.0032880181378625063	-0.004143425391994552	0.00583896801777431	-2.8457548402275337	-6.144074321272366	1.056496583350836
1010	0.154036851302636	0.03722560778447555	0.06282616887554743	0.005753913983444701	0.0002799185989903918	0.005028270806930146	-5.809692971632946	21.78033681156711	1.5849195203558875
1011	0.1681833199658154	0.06078612591817399	0.04508689354441163	0.00827177491717806	0.030156185442684034	0.004089707579436977	-5.056755217147208	8.753519078048914	1.8109631674125741
1012	0.17372849651789155	-0.004442363041110009	0.05377255106866211	0.0016186276983474618	0.023421344156203238	0.001572533327796105	-5.349021912023783	24.930000606037833	-2.2210662003506125
1013	0.20043785878132356	0.028816560903071765	0.0593620469939069	-0.004387639719270316	0.011128373891903095	-9.619191392905573e-05	-4.200266564132116	24.412180013079794	0.3448367206434883
1014	0.12287985258075981	0.07621265716855508	0.033440188939183525	-0.0023061278588665433	-0.004424482370321734	0.0008133125548790563	-1.3619470037050412	34.8447022325214	1.6012086633949034
1015	0.13678493667858574	0.029480276817589128	0.069023515507401	-0.011339432898000679	-0.01449413030075916	0.0004598083144208985	-4.964204881428077	16.601106285484285	5.739217499625332
1016	0.1715467891109309	0.07778687814611403	0.05817081459729914	-0.012934128293538186	0.018132011078794495	0.0016808759981869336	-6.1715515018431555	-9.117111845606338	1.2082311134840718
1017	0.19701175677942834	0.05246440397686914	0.02580741860176558	-0.004315933441932259	0.02069898544248441	0.0025981889498090057	-5.5301584476634	11.618111152464795	-0.30623706486259183
1018	0.16021036341506317	0.05335689301396324	0.019136075724784138	0.0008349294283269428	0.014886575765454149	0.0032988926011560155	-9.9957208226878	15.767953959116406	4.009456282074536
1019	0.12154086777287479	0.09483787835271076	0.013836485202882172	-0.004490601338716238	0.015367111923540087	0.002366434479371641	-5.699390741163817	23.215691610058986	-2.2934007408480257
1020	0.1371039428140124	0.067539520962248	-0.024955696878236275	-0.004177853997002841	-0.005272775702891693	0.0012058135298076303	-5.648620596763097	7.508509240858054	-1.8001748463135863
1021	0.1450369391309561	0.10471594419789838	0.02258857980824685	-0.0003513902895802653	-0.012040254954411184	0.00023432661381001603	-3.7275341940780846	24.30968430014403	0.3345271686164458
1022	0.12602948281529164	0.055179187823458306	0.011775679337906655	-0.0004562909131737903	0.012632415403346142	-0.0004479766025340707	-4.5794104200558605	16.67731028236788	-0.7365684381513021
1023	0.09458269133264072	0.11409672940089786	0.037631274920333246	0.002623042406047481	-0.021243839516532886	0.0025162321259627743	-7.3344438672972805	20.992216961282146	0.11121261910167549
1024	0.11525858811811246	-0.07541597351544796	0.049088046655494225	0.0062152397924905714	0.011890689256613483	0.0056411627832057415	-8.11719000274056	15.151303470479228	-2.372070234565676
1025	0.13588494456072314	0.09153083669404176	0.03600583101766519	0.005829956627670329	0.0074050330350261175	0.005382798479783913	-9.338031238747233	-2.928990964073983	1.1571360407832452
1026	0.15794559638134087	-0.004014270479476459	0.045869257778280256	-0.0008740746726249413	-0.006893886732302425	0.00661975144039463	-7.96878165437432	10.637692321626206	-0.911679488073488
1027	0.1441643190007788	0.07481898435237494	0.010807356959354884	0.005388811462286083	-0.02932647154224429	0.00698413979278545	-5.849209064359688	38.70968915371942	0.6540116239518027
1028	0.09819641657911864	-0.06966388970378515	0.031808403010844415	0.010141363122932203	-0.0005643838969817874	0.005012405300070768	-6.396794560504943	38.340681374277196	2.2432031250175033
1029	0.1563197963645916	-0.004877422095616632	0.03394704530978464	-0.0007212686139027218	-0.010040631214086552	0.006742954588743274	-6.402703816060274	42.06600472476513	1.9665950725218975
1030	0.15367066124553236	0.08522905378455847	0.06195633216290519	0.00275391591718039	-0.004069287890745357	0.006744874385252103	-2.2169198476772505	29.442172226973387	2.6260371575832933
1031	0.17610563817470493	0.019672188622580713	0.06943179135170019	-0.0005695329330646624	-0.0004053402475108522	0.006195661371104255	-8.159572448405603	10.863155019479038	-0.10817763346718245
1032	0.12844915408921193	0.06475425858582645	0.06479750938813122	-0.000962096670571266	0.012829374784022879	0.0053608249517812364	-7.8021595056902004	29.047216768545777	-2.320451616635249
1033	0.1512213774779964	0.03415405021106166	0.04518989697382991	-0.0023085499484516376	-0.012212140131793628	0.0053622085885369885	-6.009314099873051	4.948259467881298	-0.022052596298010912
1034	0.18120278285071595	-0.010209079195567142	0.0767953901578336	-0.0050236952086969615	0.010783897723513928	0.0038643113648417103	-3.3109188872321114	-1.9292000104881164	1.063220919090777
1035	0.2199436146488481	0.050816187556525214	0.05870750921357701	-0.0100392590362097	0.0006641738512591737	0.0038886674356382748	-3.895569095024217	33.6519252545563	-1.4936241470492837
1036	0.17132070081533202	0.034380418355054045	0.046812280000795854	-0.010233033862632763	0.0030755326752774726	0.003344653864861122	-6.719720624839806	35.21080778466328	0.2532941837517968
1037	0.14609964633815462	0.16788370168729866	0.08051466292968475	-0.0028543213841821582	0.003227658797110686	0.0032508371286628537	-6.245366774102766	16.946284468344707	-1.142756038463525
1038	0.13078898263842983	-0.009174177230873083	0.06490818739461172	-0.006299931170384132	-0.0005545031010707	0.0028233363274127645	-6.52112275987801	8.27116202587889	-1.2348817716816298
1039	0.12677969853371215	-0.02792823579725145	0.05372006478854168	-0.0012581583096496671	-0.002127931428388988	0.0028559227234566135	-5.3583463566924605	8.4360232087526	0.2621967702311552
1040	0.1601773443106328	-0.012436310446530673	0.004375343167808292	-0.0029578427099729186	-0.017335627434947556	7.617388932599665e-05	-3.1296931924029314	14.149940001808258	1.5345202126659536
1041	0.14256900723316002	-0.00887647052191154	0.014714822577161384	0.007067232256585896	-0.005781013368674579	-0.0003781951630542045	-2.3399272488998	43.69688076379029	-1.9442230192517973
1042	0.19816733884237026	0.11560929706978992	0.06134588666098256	0.007423660967152418	0.0008497341939765182	-0.001637261423030116	-5.879418947712515	10.775398965143175	3.268635362481882
1043	0.1495879549534467	0.0008733769130014543	0.02630621650091755	0.005808736267540176	0.00025102460693512876	-0.002337666735850044	-6.234785849555648	-4.354605690972248	1.1339972948627106
1044	0.14495176283111394	0.10964567287366499	0.027331248775404302	0.0018214351474811433	0.0008300265296762253	-0.004368082224757735	-7.00091004872405	-2.3900869292154887	1.393703368255421
1045	0.10323914005243245	0.05521305572660774	0.03014277084903129	0.0012297388122348859	0.004573607734681265	-0.002574663405412599	-8.275230654195996	31.175420073656667	-0.7002670513159217
1046	0.17484309311465399	0.10372675860746536	0.019587328652405655	-0.005154632988362391	-0.005841326212075134	-0.0043779809354425716	0.11163320623517638	18.8461989263544	-1.0962539689967354
1047	0.15725078864498965	0.021604019930543963	-0.014863786181403722	-0.002165923689390198	0.004389100829211564	-0.0037294748714742647	-7.3614927839477176	7.60942621245385	2.732540537936739
1048	0.18457610397382618	0.09976062006961794	0.019613799552713508	-0.0022329245332869136	0.015715589409343297	-0.0028893484226171903	-3.3585833247632286	19.826898260658805	2.8923271536868373
1049	0.19505838412366394	-0.018153312890057477	0.03129907723738776	0.0019168118383233108	0.022253393219052158	-0.0011961021170946045	-0.43222196316856054	22.37989804328132	3.787307790046126
1050	0.168461516656329	0.06041509229736475	0.018511826799377323	-0.002373263571107791	-0.005759410273630215	0.0005066004058472097	-6.707739705294456	20.18395675064573	-1.5615927570910786
1051	0.16892413796882758	0.05699082635521019	0.034872132608794376	0.0071373152605887025	-0.012807609677768271	0.0017412252305228058	-8.440735552451123	7.35844155113414	-1.475906522585681
1052	0.2178748119813714	-0.006659126590306916	0.04394858011034361	0.005250780063700483	0.00817581587946305	0.0012210809957627353	-3.393925208498028	23.39156786089676	-0.11755964842350353
1053	0.20452051915169842	0.05987597914855319	0.010152855800300531	0.004497053969969296	0.0008611091764904606	0.0009237424994382089	-5.399958722806607	16.48127149469063	2.8509593965503828
1054	0.15941285583561005	0.054109352224108634	0.02249928692376675	-0.0017116993140002341	-0.00019493687039520615	0.002571002690632457	-6.8237110293618	2.5723333116900586	0.3301491880580785
1055	0.17969221133485716	0.03687667672328161	-0.020890607587402427	0.0011522881024266655	-0.010451194444025931	0.0011439804983059574	-4.588929021597196	29.973470437014786	-0.3685523165101461
1056	0.17209748917771447	0.058418890196758735	0.011095342185664235	0.002418981756109123	0.01753686515855536	0.0004550804184945668	-5.678687136733971	22.63723449595687	0.7677325976786934
1057	0.08467358148476145	0.030995915698109798	0.006370915347613115	-0.0011665794633817757	0.0035017292183191166	0.0006993775625788068	-9.197857097658732	28.431106708171296	-1.7163467043490728
1058	0.15453235221549286	0.0018397295970280503	0.056499000455164136	-0.005504219302536822	-0.014336821042973928	0.0008676002069806712	-2.295615839101703	-6.1606647803517065	0.49390540810939815
1059	0.13811389367210378	0.00185597401029447	0.03691893782879192	-0.0012375634304419014	-0.03887798694554714	0.0016699609426039656	-10.397228058230743	15.623041824839637	-2.771257802222369
1060	0.1402741692472419	0.03234708452256036	0.04487485665968687	0.0010413773378218673	-0.0019327663623700557	0.003274394888240956	-10.199719063383485	-6.321520627544489	-0.9139691364368657
1061	0.1329642250262238	0.026980857934181444	0.07543381781754184	0.003955414971055645	0.005563772746382922	0.0031901569189758307	-6.560720115837233	23.383373166222746	0.38701915548960997
1062	0.16810959442794488	-0.05690758494929768	0.055152471611874226	-0.0049293309116532485	0.004371877111953625	0.0029655286658943894	-6.401302174414894	17.23074236316529	0.24799848793360524
1063	0.1502541182452463	-0.008568231369782731	0.08356581427896889	0.004635639572245956	-0.015590025658960279	0.001148113777921008	-10.796795201332786	13.869079171649805	-1.7759119353671386
1064	0.1646393951883412	0.09067563175480424	0.05642134486195563	0.00979794724597294	-0.008337200911504587	0.003006824809292076	-8.292201056531983	30.02056057620894	-0.47850478838322785
1065	0.18453364010474513	-0.02108020986870599	0.04479693100235584	0.007311349981104571	0.013378699579076512	-5.691258551771992e-05	-6.642011815081462	-3.8929239074094633	0.3816028072250149
1066	0.10393029575819582	0.14615564665203523	0.040573290603446624	0.004805746056418141	0.017593956786717966	-0.0006050508731568427	-7.622768377319156	11.554664238742806	0.11730614028442758
1067	0.14208517882480573	-0.011624608024676644	0.05272589120340252	-0.00037121808076571615	-0.024119118947604448	0.0008002334947747967	-4.980241381251329	13.916268205912955	-0.3236880591431953
1068	0.16473111599107476	0.055732196350680455	0.04047951564095304	-0.0015265156803536102	-0.006527292080112405	0.002571993664613957	-5.070249008202706	-1.4764617711583994	-1.1662341480234506
1069	0.1409205815194401	0.006131697980103906	0.06280951276777946	0.003165887614062201	0.006468472589006723	0.0019794724712077503	-6.865897181761307	21.171367715094053	2.093797182207653
1070	0.18335871001831147	0.03947895396295949	0.05095580294611969	0.0005892604120048273	-0.038697114191819065	0.0007736970666103878	-6.260015499701508	-2.500247853134765	-0.11702872845306737
1071	0.16639352262537777	0.06317750263174184	0.03970980033473214	0.0015429777766313942	-0.02768078952382487	-0.0010463233994719037	-0.6058091603196366	14.555689493451096	3.459770599489909
1072	0.1675396436912636	0.005376725110897762	0.04490355581478816	0.001276257144102714	0.0008265201273504267	-0.0002308874247656809	-3.140607932028534	23.925183059980842	0.38411624236434105
1073	0.20646877185163787	0.022140759295073774	0.03140492261963893	0.004063189109746234	0.03173164939915435	-0.0003024295587837388	-7.989058968316079	31.059610845805885	-1.7008677164079553
1074	0.20968899207848876	-0.012019804065253742	0.07301066391357815	0.003922006852461187	-0.001715442957421904	-0.00018535313601754366	-6.776254190175874	16.370876943023728	3.2484975069015376
1075	0.12682567342167808	0.055943525913884545	0.0332101111796427	-0.001808026091611696	0.019464485511033497	-0.0002880614740032771	-7.120124774625489	33.565389689852026	3.00421529606819
1076	0.18966970179390988	0.12353339090302262	0.03573901636179034	-0.005606182249275325	-0.005607360993063508	-0.0012948421827076258	-5.729422599437632	16.420847489212733	0.5441335533942377
1077	0.19205347831484704	0.09583437167654316	0.025173590148680702	-0.004399050173081294	0.0036010325215542235	-0.0016883304383806044	-3.8512453377492344	22.622060162096293	0.9690534177415338
1078	0.15012466930767854	0.03466859491679604	0.004176314868608193	-0.004366589592681715	0.00244444409595061	-0.00038001945210953665	-5.552244012283577	13.32291942610053	-1.6000311126755866
1079	0.13950584350778314	0.041657964165036865	0.03862282151113749	-0.001044285211099837	0.013097203909314695	-8.230586680528501e-05	-6.976948140193816	15.773991457035095	-4.933616104578696
1080	0.1262546331597736	0.00891548461877583	0.039549788067421224	-0.0056412665387716495	0.009925362124240512	-0.0003010698186057985	-5.517338441642923	10.639312628373448	0.11895998150427739
1081	0.13029708921161698	0.015764679305684565	-0.00798276080171019	-0.001981146638241648	0.016608455839515455	0.00028953429375762785	-6.796899571106043	31.293342295543294	-0.6088021868033335
1082	0.16977410944423227	0.034094385589780354	0.014593781498958715	-0.0008638595813905484	-0.0037184068327642435	-5.744856596317701e-05	-7.745809953157342	17.42394036868868	-1.8524550658878107
1083	0.15942342305391535	0.07721770242705611	0.042849768692473825	-0.004224565836775916	0.007629291375539187	-0.00023877525118674712	-3.0877717461791696	18.920496702459197	1.752401740467039
1084	0.1804010848961243	0.06803044241688394	0.04214820111117307	-0.0026634385043885133	-0.003290461673558507	0.0011031720887071125	0.4489472358109228	20.47251407537436	0.5779722780263313
1085	0.13551007056809689	0.10857390319566704	0.031193379975752916	0.002577160362299071	0.018296257482789603	0.0016480323414515983	-7.352772627028134	20.88429032457068	-1.7895354214428292
1086	0.19973942594350716	0.010203736516164644	0.013278217273742107	0.003863654961468806	-0.013344680616678192	0.001036672071589458	-3.757091725448422	11.370443751674372	-3.2823535328230298
1087	0.1234123369667589	0.03152627593546914	0.006985976350769074	-0.0007251360942855084	-0.009415446050435762	0.0016577502840061666	-4.222256062796339	19.031282253009866	-1.4077441269209032
1088	0.200848501816293	0.07338292071655896	0.01228772850382984	-0.0060907979142252495	-0.008757237698035748	0.0021408723499012953	-6.127565663295817	22.9022447413212	1.3133534102628013
1089	0.15003332749285636	0.017174122887898213	0.0035186167964421956	-0.002752589821587085	-0.012700395921060877	0.0027777788441234264	-4.0338670690201095	-5.105520242191203	-1.6823023562368176
1090	0.1233845236351595	0.014700756032316895	0.029393488294437872	-0.006113344419532041	-0.01968885030788524	0.0004953221359221345	-4.532302266562862	22.587585785079288	-3.487016673192401
1091	0.12648505085217338	0.12209143831162592	0.015728572374601523	-0.007764472096578304	-0.02855882768708766	0.0001336527437709224	-6.973972297133948	0.6933334707556003	-0.43858078169596343
1092	0.21226073899873588	0.1393666299506896	0.014830821086103948	-0.010142214315408321	-0.00909789274023766	0.002196601698594496	-9.584989696249366	20.484371342932455	-1.2733372333748534
1093	0.06218231469528397	0.01791431067231626	0.017066835971015916	-0.0028832473112128665	-0.028022895527479923	0.000978363284974054	-5.371700910983502	28.32872514242902	3.946567672205043
1094	0.11297392234567184	0.06677657157827771	0.022317487930090158	-0.000958348812265296	-0.030024295859480025	0.00630761320422521	-5.201994853626331	40.15287996140278	-2.042100181831424
1095	0.17684274416232756	0.03229658763370825	0.05386279842076867	5.902227762396954e-07	-0.014202653362132684	0.00619512818289686	-7.026422326075451	9.431255771713966	-0.8213918812561198
1096	0.13806082315496965	0.06773162573764793	0.03604961719199051	0.0016414003652744482	-0.009091059446311443	0.007393253009395159	-9.847073722506847	5.1972038671587155	-0.09039440247692282
1097	0.14623646098365087	-0.007276281317129825	0.04523908115269212	-0.0018091328069626145	-0.00888973511405795	0.010882726635586757	-8.149237455023737	-13.599928419238159	-5.054854339096134
1098	0.12634080434064007	0.07759686267015956	0.03154435250498552	0.004809536546091949	-0.0019394773967649284	0.011405032652442991	-6.494646180130373	4.097038811108885	-3.2233319481454346
1099	0.16775334497380762	0.14096723646748577	0.04869337560398894	0.008595671985111956	-0.028753800436934745	0.0102323627090958	-4.45529105110486	-2.9115065745390947	-1.6791520689244108
1100	0.17358367341994024	0.0632488391854821	0.06058828317771527	0.008617032009324276	-0.014852663445542215	0.005818862746492139	-0.6576305599824808	38.537030114694424	-0.9836608342380571
1101	0.14574231613454008	0.07139837935513535	0.04253855093492219	0.008787461013980842	-0.011434445099299207	0.0066520836158180585	-10.227237744415751	32.6982158618924	-0.07170528835708846
1102	0.1639521558290728	0.1439692030877041	0.05361963503450789	0.008498196039365477	-0.01728119919178615	0.008018345741054762	-8.043249262423846	17.189316822031554	0.5564710792402979
1103	0.13945787693601325	0.055260160608520965	0.03762240595288689	0.003145370228395716	-0.0036520067455937002	0.006421434939063191	-5.894132545755839	11.363270537775417	0.10467669458927559
1104	0.15521993760715352	0.07973419657556778	0.03183078139795301	-4.3000727431084405e-05	0.0040145609265420145	0.009494944914324168	-3.847814577621831	13.562617423445289	-5.846600325341021
1105	0.1686745424508589	0.07686595193357186	0.0198092459931841	0.00735114054805658	-0.0035640428042340317	0.007284746990165614	-5.384200420277634	26.329561118217114	-2.694516072653536
1106	0.14286279896230666	0.15766498337794652	0.011642543950601993	-0.002388018715211242	-0.0027619526155474613	0.004509383415179317	-7.950113386795814	2.6257048707507575	-0.6120575548229815
1107	0.1280142439418267	0.04243990375048567	0.0030868458823502705	-0.0018282789940357717	0.003241847222343399	0.0004118046990465758	-5.107558624069597	23.062974063916542	-3.5404832237290274
1108	0.13347810123613854	0.07301418488584308	0.006207460287666262	0.0016043588325842762	-0.022056495854307107	-0.0006453210796638453	-6.445752987178729	24.35114743706988	1.8579695250698738
1109	0.14275663175668685	0.08336704166575165	0.008454074466860511	-0.001800976318700014	0.003989448323731291	0.01234339325016545	-5.534297442965122	10.358472660843349	-1.0045316491876897
1110	0.1171990292811446	0.06050015390096521	0.034051987593685	-0.0018604852562826223	0.026559501828807286	0.009690126561853826	-6.754827888336156	11.462060833568682	-3.685749622718672
1111	0.16637879630166003	0.05007269118746477	0.05154430711744243	-0.0005833170254127757	-0.04050358797370288	0.007014578701476927	-5.798141335573793	21.275233999307577	1.9738536958020374
1112	0.15397646254675224	0.006351103136165208	0.010923200423663217	-0.008754369051651247	0.0036824772699183984	0.004007626272811529	-5.606103606348753	17.553744762407398	-5.236576233910282
1113	0.1728317573802985	0.05464054858845055	0.03677293138893787	-0.0015991549024235799	0.011551976362975227	0.006846839044371315	-7.039316569452888	10.981988196967517	-2.6465576357471363
1114	0.15933172751634733	0.07920951049234096	0.0420531000258606	-0.0016765105377290687	-0.012463235208249093	0.005752986839932455	-8.146769943747882	-3.833665678866928	0.15848021861482764
1115	0.17298047219273133	0.01589569338841873	0.0005097919103700978	-0.003355677903209642	0.0015884926792107366	0.0013554787824296187	-3.207674717837248	40.96193120921242	1.3842270014739875
1116	0.15569006583298745	0.0021587876339309656	0.0037156581494600174	0.0013783483438677938	-0.020267950668141816	-0.00013641798086495827	-5.20417641988998	34.659461505861564	0.9156430341518053
1117	0.18163078515956746	0.13635945860604162	0.011834616599987215	0.004540905171657998	-0.03214230401889094	0.010297590307472276	-5.106532376673407	42.35423876598612	-0.2890432820550526
1118	0.19214501034554055	0.23600972375412338	0.024553211723724166	0.002347444286903354	-0.009716644574816255	-0.0011921716250952903	-6.266235972008433	36.398851924621916	1.5344777503923952
1119	0.13135235650741658	-0.014230129036197622	0.024338916838109778	-0.00045604552900665616	-0.022905783872887577	0.0009612957121268716	-7.227539336577432	32.5845881590711	-1.9118138685054755
1120	0.13515477386502414	0.023471397031034617	0.03341909070775947	0.005299408419465218	-0.010710155424817487	0.009800985287463006	-5.9102138291855235	45.27907950552269	0.27891523389315986
1121	0.1381388833195902	0.009581087071521832	0.05934566623614431	0.005698747802537425	-0.009654225178742485	0.00750766966896393	-8.783122368916594	23.521616843679443	-1.7222043783510126
1122	0.1129513447316815	0.004441086773888332	0.045489152780213496	0.003359497947611292	-0.015697013623561178	-0.0023601435275056063	-15.043912423598384	1.8134448233945584	-0.7791044092729329
1123	0.15272911671631234	0.04803434669455835	0.040568025182316975	0.00698985681110638	0.012070129212031355	0.0012160397658440105	-4.531093021461868	-5.849855160833334	-1.1031346066337158
1124	0.19046452294166005	-0.026255875244937832	0.05405960626329057	0.005167527841342912	0.0011591811786112285	0.002989666249766659	-7.911569865861015	-0.6786986657063114	2.1825640371931607
1125	0.07978117239028634	0.00436555366490796	0.061949215797513814	0.0047157028532707965	-0.01033133900824104	0.0026854969710359685	-3.488948021842502	1.6400440224487063	-0.07775935580121504
1126	0.20084141120945948	0.02630982575202205	0.04285774500170943	0.003949845065454887	-0.0006012124296011197	-0.0019278449451148004	-6.912207201873034	12.000839154303328	-0.48140406727741913
1127	0.17105710208968414	-0.03282176901108693	0.04701799858406964	-0.0011827326804910699	0.028776220223241902	0.0005779301120437987	-3.3939759144167323	18.252008710504153	-2.452965715456853
1128	0.13353605905544633	0.021058582556698027	0.036027421749382636	-0.0029472925067761573	-0.003869436217299011	0.004258896451593208	-6.087032476568263	21.67559016258578	0.6063194693845456
1129	0.14217465328267698	-0.03636611589172093	0.046179989326770934	-0.005694192934305795	-0.030979493516562005	-0.006129153579273176	-9.40237613491222	26.285026992842365	-3.3649296938516735
1130	0.17591724163163092	0.06326340234277487	0.019478855220906977	-0.005740109803882048	-0.020772987230623895	-0.0006547965714442106	-10.094328769595093	-3.521796380491677	2.666254487003243
1131	0.13159699951017537	0.1568734707389582	0.00619618028846497	-0.0017606788060702855	-0.01883795480602586	0.0024220192812591896	-6.132695002713849	29.21573034322958	-2.779236831185124
1132	0.15181946531719492	0.07087363603417894	-0.010316356498917274	0.007649349189970377	-0.014853625776450483	0.004247438902500891	-5.48848788654346	11.326414645183274	0.47744305414820776
1133	0.19068573905214806	0.04964479849691125	0.013808021620143296	-0.0006057888634182952	-0.0034723758214344628	0.00438992339982208	-5.493394476367179	24.591731184390866	-2.2377694192279898
1134	0.15758038113485473	0.2045518841319282	0.04359988959637927	0.00265151027836809	-0.021705507927676275	0.004582533035677694	-6.289875835662036	35.840703451398504	-2.4398368774002877
1135	0.14777602190400216	0.0416548300230075	0.05005419896023376	0.004513838279882266	0.002684497057491607	0.003300761826965196	-5.544898318775408	11.757768613184007	-3.793213825809283
1136	0.15701768043245937	-0.06258746390988028	0.032852573954344204	0.0032916965583308544	-0.023807721389527095	0.009202191287040425	-2.798552369532871	14.542768188408472	-1.8344223351013356
1137	0.1344277326338297	0.11761468954919932	0.025414709252253788	-0.0020456422223647645	-0.0009413369156222556	0.010248797794362656	-5.22990562500164	18.009390814107675	-4.533065362017142
1138	0.165824648865283	0.22822484563372755	0.011561055792355517	6.518713207341251e-05	-0.016771194239311657	-0.0006438291555956083	-5.85455041567266	23.10541432336367	0.5532062074622698
1139	0.20114422992839623	0.04388263518865738	-0.00777433458738391	0.0014829995365389433	-0.014556294440442962	-0.0031400488952020543	-6.14216413459717	18.668082308796883	-1.383139066708711
1140	0.15199560462436054	-0.056111239100178796	0.006211970792118845	0.003395139210111581	-0.009241446464347167	-0.00693713878442389	-7.034934679951836	-5.016809618803932	-0.5819875776009713
1141	0.153426706011214	0.08564356061624692	0.032721075080793124	0.004472087208795667	-0.0022726344047313855	-0.007800742342045283	-6.407289381451142	21.6497706370613	0.9686509189989865
1142	0.1832452003777274	0.11740435994753974	0.006671876418132483	0.0018491524452692296	-0.015784484781437968	-0.0005791099200093907	-7.4702589737041	16.161303390257352	1.7321741676430478
1143	0.235258029533363	0.04215551964489707	0.045497101927561956	-0.0029934942318724997	-0.0031367933210517005	-0.0038523968864978483	-6.624909072275162	19.470411545530816	0.4392486713028774
1144	0.15428651668536944	0.05459631144047594	0.03304042662977205	-0.0035941780408146693	-0.01934129999558509	0.0009975431202306623	-4.035151615894174	14.629850090010455	0.8566386248273715
1145	0.18858470804730734	0.19123187195487185	0.029476277883733748	0.002373924144791534	-0.010525477321361259	0.005056091435883354	-3.691973363099945	22.96308545372053	0.7205042903056522
1146	0.12047182298250358	0.1222972486058237	0.02195302518704598	0.009922516194935803	-0.015602999172316265	-0.0001613645361396394	-1.9464773468693386	19.790612718764354	-2.9479205466281124
1147	0.19778440718166773	0.10892338187020267	0.006003693574833166	-0.004811241580820029	-0.010883937823158206	0.0035785199060827918	-1.5541976430557611	11.674806892178532	-0.29606461270606804
1148	0.20858601963580892	0.013146420951611129	0.019352708453028056	0.0017941899570893026	0.006310992619702993	0.0034721340173962762	-8.802790114829643	38.93874847896355	-1.388850642026596
1149	0.1602126659417126	0.030619278224801025	0.02285261575195911	-0.007729141039538678	-0.014718884838995475	0.006299794737886732	-0.6599761138892926	-2.3547261396740864	-4.626793460460889
1150	0.18162550174861336	0.09306207695348787	0.023746801810978872	0.0018355455802975046	-0.03447143790355503	0.005074563719429007	-3.7762518222466688	10.210486205844683	-0.7249852593734946
1151	0.11112959741772349	-0.007776737699665179	0.015549743621193731	0.006959625582733692	-0.038751371509670944	0.004021045523757639	-6.421596531851912	-6.263195705015684	-0.41988289148637237
1152	0.18974235956691046	0.04833533634225767	0.03431941807237171	0.01107901377079444	-0.016249543189324957	0.0008124927333171851	-5.424899939971882	-16.56066231357717	1.8914022413882943
1153	0.13262386929182188	0.12477942540553197	0.037096492695109756	-0.004505598857897014	-0.0021174518634612116	0.003222054079863093	-6.532063028306624	38.893949121687086	0.4068015282754473
1154	0.1546552827111755	0.13818460295028118	0.040118843710124544	-0.0023499054815705384	0.0004240401780205485	0.002377208274173915	-4.320185554619267	12.278750859104536	0.009506938271541029
1155	0.1605621494129766	0.07234460604297152	0.024802849426910113	-0.0019063345005034282	-0.008107645395471996	0.0031296057038889763	-7.330939992283196	-3.4711574617095966	-1.2015860755187966
1156	0.18413864858556678	0.03513143847574543	0.03704770207771688	-0.008929903483639168	-0.0102978395075168	0.0040291811623393466	-5.119104036521451	24.297795377761396	0.5398520366660411
1157	0.2318104590537852	0.02798939654172087	0.02142464221530721	-0.008961252011943007	-0.009658652672108229	0.0004114080169274686	-4.960652272452147	18.114167760840136	2.5603387788302605
1158	0.1937472540432431	0.04155681336214502	0.04068490812558194	-0.0007915126466050231	-0.011637616209174927	0.002774418833182383	-9.978507213700492	12.694855413513421	1.3665534950625151
1159	0.1388172819271752	0.05959352793690033	0.059062069080432586	-5.6515334058376485e-05	-0.01086390890140076	0.001955309006160348	-3.58827290660594	19.089734766880976	-2.488401194819028
1160	0.17576624106774452	0.09096450745781853	0.07837412493455925	-0.003441126388428494	-0.01953898206050962	0.0023382454705230212	-5.891467097370131	27.98236610940446	0.5112608158744436
1161	0.1657516766647458	0.04599417340717096	0.034077456059726514	-0.000238122936486693	-0.010945390164824579	0.0009623085419498754	-8.875255481029544	14.095076732739596	1.1360171318555925
1162	0.14705283599773405	0.20002054309549294	0.012630963597013004	-0.0030199194098946506	-0.002660640324574446	0.00024637926477391836	-4.1658104258417294	3.2745956518931885	1.4319114156022044
1163	0.18532536925364002	0.15880432655920917	0.021228758280231103	0.0022672217199758557	-0.018348603088477432	0.0006121310481640599	-4.383576895834532	25.491594225715243	2.2109935855132705
1164	0.1829211306768507	0.0511274515355169	0.0328526209968395	-0.0019521779751426258	-0.031561435590740525	0.0003492328384616018	-5.71501165452946	10.702157165535578	-1.0140489842755558
1165	0.18142290910818243	0.061219395925000995	0.02403133326978244	0.008542694693684842	-0.011321380178036819	0.0006607326889376287	-5.0001202851477125	5.462699300866148	2.5611901979601077
1166	0.14919121158180423	0.09552488158651884	0.031686618376021346	0.004370622469519428	-0.014853429019529404	-7.706333065830124e-05	-4.981501852194345	17.287806913612783	-0.15762105126687376
1167	0.15561855714059383	0.0300516344467714	0.05467531427679536	0.0037980562719923516	-0.01866056523939059	0.0019776143854554917	-0.45283271245316786	6.3637629589079845	1.5831600913317965
1168	0.1478916395493309	0.1480867685855717	0.04651037140414907	-0.0016551809673650305	-0.01310729985751256	-0.0008923239594796407	-9.210396339399043	17.677263300492676	0.6642148826596581
1169	0.09976683626335195	0.047048535944513484	0.03807105646418708	0.000907957867108463	-0.003286716484417229	-0.0005407996733605083	-5.511137902930984	28.789040881164823	0.6032538564635661
1170	0.12278874023427527	0.04997315522608568	0.01784656474226113	-0.0023079557565501094	0.012745214910181484	-0.0008073155251698657	-6.077094205675094	13.554958201176227	-0.7802755125843743
1171	0.10226455978168314	-0.003026509590788401	0.007365606532750988	-0.004958915821825301	-0.0012059531432267352	1.1031904128497652e-05	-10.46149752065161	12.933442000371008	1.9636271350672307
1172	0.15051181796013768	0.08836142622349097	0.0010077192606544692	-0.002415770970349427	-0.00556555155903411	0.0027563678185302497	-0.06659248916452126	33.23709302602412	0.07873773143513138
1173	0.12072481541607141	0.13313641956724281	0.04474643643888638	0.0006202272937387676	-0.005832341045814229	0.0034933675066286295	-10.183927028680959	21.10276404286436	0.7228677147477619
1174	0.1768101601161582	0.12981096407973705	0.04316450000341786	0.005107963074820587	0.0021495083555390353	0.0029792887063757574	-10.235896973905206	27.915225305475182	0.6918031871124434
1175	0.1555379967977885	0.09533950122071806	0.042884745900106214	0.008587661862300396	-0.007249736792332979	0.003522693030195134	-10.12121023983555	-3.251378490530109	-1.7942321111307769
1176	0.16600580772665818	0.17616362056923976	0.04437412642636129	0.00920178666566158	-0.005404752539404321	0.003345106710584158	-8.782522149860553	13.61495712270217	-2.103029326133224
1177	0.1390606901609418	0.13302738329665198	0.04918595481713187	0.007835859827211423	-0.018657542935818727	0.0037080799454152916	-1.5154402043520794	19.759085697651127	1.1152843848597964
1178	0.2053618207065449	0.02032676148670583	0.07741294330120249	0.015531116400157904	0.002066885174742754	0.0025977240467838065	-9.494102027720952	14.567122230955166	1.0404769807679586
1179	0.16156858442331856	0.05065010116364726	0.059597745160758546	0.011176965519325469	-0.024849079620843942	0.0012344672232502583	-4.071343971600958	20.484584191776953	0.9058415410783343
1180	0.14025293382006584	0.07137982824059441	0.0498808764606362	0.006062090124486647	0.008939186852110627	0.0007516335433991803	-11.147423360795342	41.98403415059104	-0.9142809496845467
1181	0.1185715557444858	0.004367081361364211	0.02660941816927805	0.00754403191090402	-0.02787846848202879	0.0006506434433563998	-7.449786963611803	24.754203624430424	-1.643254013863415
1182	0.10021218687507996	0.03844245583260177	0.0388197031733701	0.004390074790973417	-0.01983636038131712	0.0028043266370514266	-10.275329911663887	18.001849440102873	-1.8088729736092517
1183	0.17102639937780484	0.04819161783423889	0.03531975282420469	0.005299435170884084	-0.017533886853789832	0.0025279174191937875	-8.980059584358932	20.127140964797974	-3.120000728064602
1184	0.14441031938089322	0.011208385711781808	0.028558957599940194	0.00614577013338705	-2.126582116531231e-05	0.002597020072050388	-2.8705893479514497	27.88058385174075	-0.49029836151905515
1185	0.14172768073487688	-0.0015429230930782828	0.02375038540663208	0.0030152765827932905	-0.040709638902400425	0.0020180295073306833	-8.103286454839562	51.782510342287075	-3.7131389126270484
1186	0.19503253015029362	0.1432137269737745	0.020655951755450437	0.0037557395256818775	-0.009609343097371806	0.005345498109512778	-7.776892604302861	-15.065758587546663	0.6154157798312254
1187	0.1798079019335	-0.0032465134236557974	0.016457401482672634	0.011900936649312476	-0.011527048590193129	0.00307204155774246	-6.133984714597435	14.56025743667381	-0.5175196703536614
1188	0.1272364833205594	0.03510935385258485	0.003849441084757741	0.009566316326109478	-0.022363582060100497	0.0013469970563508731	-8.571111228941497	36.83410588411308	-2.6774735025151055
1189	0.14660706553313071	-0.014065354063959437	0.01440497242629571	-0.0038982137794353064	-0.018624085787701618	0.0003820798846203429	-8.092790858285557	27.96688004576294	0.8494120496579036
1190	0.14474270972307773	0.08582553781694507	0.006893485231860024	-0.00032152980397454414	0.0007640082092965359	0.0009775077711120558	-7.780998949071459	29.157566311618087	2.0153325404252316
1191	0.18045925282759803	0.0237952568130086	-0.00539338563903201	-0.0005048757448942005	0.0041400045254878825	-9.10257002278681e-05	-3.723449029163034	-7.582868562898769	-1.1284857762103373
1192	0.2078362618520262	0.07521189822652896	-0.005743870770870813	0.004179847190201296	0.016096825617798866	-0.0004181909847241526	-8.125066092482811	19.633077265460155	-0.2793813812646922
1193	0.17464807654128928	0.08278134090262262	0.030973158800719637	0.008916253990852881	0.004299347641219857	0.000910856163777229	-12.137741947952998	26.12959044177451	-4.1998123121376905
1194	0.14837891516574944	0.10330335786358735	0.02034775258632919	0.008327732899711062	-0.003878759329762015	0.001611030109791269	-5.167457538293786	13.988236063176206	-3.7122960472762765
1195	0.16748161959452038	0.11754377456786583	0.014397915680160106	0.006275249306805471	-0.016050171858754025	0.0013133731003033239	-9.302038532884584	18.45338194062526	-1.9227946073530653
1196	0.11008876046125962	0.06347351652738789	0.025673612963486175	0.004998220769494036	-0.019921759665687155	-0.0020177406294014178	-9.870182228003076	37.588286943650736	1.6371502509362506
1197	0.16277356806330934	0.029329303222305682	0.03824543125822133	0.0009421472127582164	0.002233502298092059	0.0008958007997474341	-10.769471566247176	19.251998970025447	0.4288024842006091
1198	0.09995969116214264	0.16143088335712985	0.03128761008331812	0.0003979378293364178	0.008933887284628468	0.0031851107342393535	-12.342153727191782	-0.18115031936209378	-2.0827994480967496
1199	0.15660982607893137	0.01535612790584126	0.03450934125988596	-0.005579968625094832	-0.009172189195369614	0.002793757813054119	-6.5847042222736505	17.49541805707542	0.6183414122106294
1200	0.1501346698752001	0.036112400412364194	0.030552887196562423	-0.0007471206748230347	-0.002691756505600932	-0.0005401686206162586	-10.40562338272643	32.33981578883831	-4.1789213669381695
1201	0.16206506557174713	0.11531117155972313	0.03621023830132798	-0.0033872941630571753	-0.00828831556171463	0.0006911091881332109	-5.500014713226368	23.873565452919472	-0.369029004885122
1202	0.1855014249119199	0.10266999581257322	0.04703334873937655	-0.0077566289624625955	0.010751979822278506	0.0014470306402041588	-7.051177739539743	11.758536402275599	1.0610456114952476
1203	0.11789843253471056	0.0730409560318567	0.019483273333804146	-0.00206436349627995	0.01928332397264904	-0.0008349495440773515	-7.481859988290585	20.901035616736287	-1.3705823314841457
1204	0.15715697359471134	0.18403918559018032	-0.006232543822944064	-0.004957502132037332	0.008076588410799095	2.2732288796856626e-05	-6.272952099260196	38.59600408788731	-0.6593549046852357
1205	0.12494157297386033	0.026458501025418184	0.009859316383484636	-0.005197138733260162	-0.020018448500867144	0.0010339862292811281	-4.9708723499059015	23.436755741421837	0.37077482169972914
1206	0.18033612479437316	0.06184427485950144	0.018324846149386197	-0.004000657894772847	-0.00629788882265826	0.002228968518307902	-3.5524154765689713	18.43542489592333	-3.7514030090530417
1207	0.13150711127472375	0.05697859333752947	0.042081749371277885	0.009312161187407091	-0.013277389288163579	0.001929359069303089	-8.312371247826768	16.413498107357377	-0.03834351009369952
1208	0.17836718130205312	0.09006994005288049	0.033916256826876136	0.004610612837102349	-0.012566476102579315	0.0007296467535287902	-9.921536134295431	33.89832592608422	-0.22522117687405938
1209	0.17987536338279742	0.05124958229732821	0.03196466884232451	0.0026531538544824693	-0.008712923894392766	0.002161003713502854	-7.336398276011608	28.944604365269576	-2.7833526235633954
1210	0.16424148232359387	0.004718266237898575	0.03634730916015635	0.0028196073872764696	-0.027881268136259567	0.003278039096206285	-8.690897487456118	4.65369580843341	-2.1652540031083247
1211	0.1686220680719725	0.04248426941647579	0.02135828200157503	0.0035562086945217617	-0.017389202935420893	0.0051653032688748655	-7.558751616952236	7.375884858114062	1.6676339769248159
1212	0.1297407860051013	0.059281807619367466	0.04746258307801056	-0.0007912153859511593	-0.010659855727593821	0.00445269193722806	-6.826222913543011	-5.094293887245517	2.072274470210971
1213	0.15355918122394327	0.1451107580830222	0.0426273120294961	-0.007137692737565503	-0.013899816084656947	0.003552608597817658	-6.076743216492277	29.783110485190942	2.262209278095178
1214	0.1472104289616243	0.06756168907349264	0.052718362513084746	0.0011667029621838451	-0.005600569484453995	0.0012428092804006269	-4.5082127518961235	21.800735555415073	0.339937796767359
1215	0.11262808099288027	0.024469799029675023	0.052280929972029766	-0.003128032911522954	0.003612418966801324	0.0022484345001214084	-3.9291498930567568	26.7322607829227	-2.506955377227629
1216	0.17873221759263283	-0.02372911192301875	0.032106342550166186	-0.0016334472492886723	-0.0014476265626548607	0.001502319306495917	-7.774937235262254	29.132758439344077	3.962724947317216
1217	0.15594504519967028	0.041494004005541686	0.028791608295084575	0.002801343212397509	-0.021772514970129418	0.0015607467292555561	-7.58224900087689	13.861834893988748	0.5439471875277294
1218	0.12967781142223897	0.040214654307847986	0.04773444967803663	0.004608297763790192	-0.010679654435030817	0.0031424438582925043	-7.1077655626164935	24.689476544475863	0.8385332194306371
1219	0.1583467819619578	0.05865804496731435	0.04800149303356157	0.007025708850597491	0.008930748041197863	0.0020520362337305724	-3.870757228371537	2.462689962873098	0.394454559461642
1220	0.13345568486274975	0.04838819722571449	0.059368358437918524	0.008380097751857635	0.014313247486671885	0.0008532431292790884	-6.532499263237428	6.652796101730602	0.87608568628615
1221	0.14169766001979817	0.06825981737465793	0.06270927012061536	0.0078098678499328505	-0.023468251428321034	0.000545130406300997	-4.456060226430638	29.832218014579524	3.7252382455838506
1222	0.12773764935467044	0.0836398011833781	0.053659160447920434	0.0015736187405879553	-0.020552596789872923	0.00111927237975194	-9.630451499808574	23.899948016990678	0.529075594839133
1223	0.18130532444676956	-0.05238167483603926	0.042974290780573195	0.004005091296458075	0.014343233551927926	0.0020414349829869427	-6.557875810690898	25.166250234409038	-0.08321701053449679
1224	0.12449266485765005	0.022230372452056075	0.05596971506173863	0.00196920900072612	0.01851932712887074	0.002493935146036697	-7.6459223796653415	0.7760096567642865	0.8997381077063782
1225	0.15864770046271143	0.06900605099825831	0.05646575772927609	-0.0009509981098752985	-0.01873068518377964	0.0024869936446659394	-2.729479190131335	17.704858644889754	3.658190452007433
1226	0.15789110063903	0.009133320254075428	0.04908463701964062	0.00048181464737793116	-0.024963624598958054	0.0035881618114080582	-3.791132902401468	-0.21847926981980598	-0.31272729393776233
1227	0.10698716285695371	0.08195358145995453	0.05275752904280464	-0.00035507499516871776	-0.02413686992709406	0.003369810468960079	-8.169987720251376	9.051007502952475	1.9869365254084483
1228	0.10014233664494668	0.013318148478599207	0.048321784028900014	0.0014076988783886229	0.012582641066284192	0.004028943007219754	-6.386881838010121	24.97851777137456	1.5772913920504719
1229	0.13139172384325984	0.008253685456607415	0.019780472284528665	-0.0019606480142029224	0.041273042415005505	0.003229079928694546	-5.675635463260535	35.09966057973551	-0.2471919450212365
1230	0.19341602785635342	0.03127928465210644	0.01529251471660168	-0.0005992849505184238	-0.02985682902772398	0.0032925068081244464	-6.727258844363121	24.604068614340957	2.373387758459357
1231	0.18264586900002988	0.17348746760994926	0.0049369865218527285	-0.002387743757101939	0.007970458488890001	0.00220726967804686	-10.614844386312688	14.163749136268253	-1.8871116493724662
1232	0.16078005762715636	-0.010764324313080595	0.007376954352406522	-0.002950387561061879	-0.005170974600494162	0.0026031610851796035	-7.676640553546366	7.906499134093044	-0.6546330427516538
1233	0.16578597238053217	0.022627459941135908	-0.007991269545137753	-0.0019442367343967364	-0.02703870342349521	0.000591614810284635	-12.77378605363851	5.008273103929985	0.7611054422846752
1234	0.22573265716346114	0.11317194468992031	0.011723514091393042	0.0009811125878659206	0.015214118293015541	0.0011726185329087606	-5.031879596586653	-2.4008079501389377	0.20229816420898425
1235	0.18653992162388616	0.05998297207928449	0.013241846874962746	0.0019311394600905326	0.0007023995478856531	8.654898146470713e-05	-2.8873115803128884	11.876589636082915	-0.8055209897265738
1236	0.13675293236884192	0.07508263056416013	0.003013113654805249	0.005095010325073253	-0.007379816484558584	0.0006946621183226242	-6.519422250340659	27.162795771112872	-1.8752500713198101
1237	0.14839120153660673	0.0024844266628189227	-0.03115589245125319	0.0004613338015721177	-0.005852282654845035	0.0012713744944639696	-7.741281482828233	11.156355904667123	0.8992815190815343
1238	0.1648956428280362	0.16864610658565826	-0.03916580283829873	0.0008006103985913613	0.004036491396609442	0.00014742782536228036	-7.690493444389775	36.260536020231385	-0.31956646164605357
1239	0.13216852818716193	-0.014135207523530327	-0.030735726678715592	0.0025028234971725787	-0.01029910796276568	0.0002729177517880225	-6.735001727196309	14.762855286109513	-1.1816089850235878
1240	0.15587909122505136	0.08071956682123442	0.008357049033530056	0.0046429786297826885	-0.006766661027195169	1.2506675358300885e-05	-6.98370837588069	18.931940182765732	-2.0248612446799035
1241	0.18920013889190346	0.1468086770457524	0.01575599544665895	0.0017040716393691493	-0.02707745184726122	-0.0001116587584318604	-9.228573004075987	26.749171219202818	0.045501339078087205
1242	0.12343801297159637	0.12063876434937276	0.003907072017642042	0.0015053714256361695	-0.005507995702883335	0.00025231531934025	-6.875196340924278	12.701842284842089	0.5914854163599842
1243	0.11487820451442698	0.10542441803883679	0.036063104978068236	0.0018622361390483516	0.006983560273823862	-0.0003013360828388468	-5.5855862018178835	-0.3498542200732063	1.3781996007877704
1244	0.13454187282459615	-0.016535268738594525	0.03760835796112529	0.004683391342888164	0.008427833426400761	0.0004532580379248873	-5.749496565014565	7.262818588258125	-2.195301094087181
1245	0.1706631307232497	-0.002781635168452666	0.06966342708266707	0.00226899061997586	0.010355731575872603	0.0003274738023894522	-6.498588848521223	4.515769631037345	0.9533355069228138
1246	0.11667916617718488	0.0597455320021437	0.035658546389156325	0.0024637909187280285	0.002299370336094719	0.004114089107445123	-9.518314232997005	18.62227952619803	-3.2157246974236395
1247	0.1137285926331463	0.05992310198617887	0.05696729914148457	0.0039520931511660435	-0.014335596683723046	0.0035601009889558947	-7.26188864232451	4.553288958265669	-1.4192187949158166
1248	0.13178143642994136	0.02336403962365294	0.01538183633035365	0.004977224080076205	0.002318678073582316	0.0037029893428639354	-10.34522524374515	35.18740826984059	2.729332338501304
1249	0.1788684464426638	0.015175652553459942	0.06453914407005179	0.003916982002743315	-0.016678382105205704	0.0015754219228619382	-8.63664861506057	30.925567842842277	-1.5873228957279908
1250	0.20391216894408917	0.1051234280893928	0.0762050985525464	0.0035589905663816687	0.006242666335434426	0.0021529916628177308	-8.356167076752945	4.6016543005025	1.083981253506658
1251	0.1780281743623583	0.0447893922689749	0.030789296723197843	0.0020013638748772903	-0.018918328719611133	0.004480336357277409	-9.882421269321247	31.009819443654106	1.4181388711134901
1252	0.17804275085714047	-0.014863617001555772	0.05704023795508882	0.0038382660499021197	-0.0003164845432429009	0.004888236889620601	-5.268041560905523	18.053418226608468	0.1643217433302483
1253	0.1894829691027626	0.05755836602019014	0.026591119854703398	0.0022219667006375455	-0.01868691602905291	0.005258298621356484	-7.313450831515822	4.457959452286697	-0.5338896379195486
1254	0.1983883678477062	-0.037641029633689586	0.03271740142841338	0.00260021558795444	-0.013042384800900255	0.004513354100320418	-6.730969877543585	-0.10326531255447358	1.5255869665978519
1255	0.15872710462620182	0.011312659614234624	0.04872393767095029	0.001798455695071796	0.01319658809522623	0.008423443470090705	-8.219447297813064	29.14656445697105	-0.15607289747202904
1256	0.10938146121992401	-0.023632657781172656	0.04041485147701759	0.0017287794621194683	-0.020372592078186296	0.006331554663582096	-6.800162357561844	37.95136499745989	-2.8821899464273835
1257	0.1392774655095902	-0.022068423226306463	0.09054631556474387	0.0015236191056879067	-0.009992813400249174	0.007689928225316601	-4.049238390505498	25.04789609843411	-4.4549229121983345
1258	0.1265964495938043	-0.018387773030964272	0.06725189380800885	0.002662777790700115	-0.002096007246511545	0.0081706289236757	-8.441114997891994	3.4562878889119393	-1.8959372128139569
1259	0.13803471276947687	0.016518593365760535	0.02510672264756343	0.002387241069265896	0.028215198973210603	0.008771305010646465	-7.197290742784518	13.042123660057689	-4.370765076288059
1260	0.1469569140225126	0.020343924544476085	-0.027425945992034247	0.0039109927684384685	-0.0035710695429457826	0.005056815051432507	-7.290166849122709	10.38606263824893	0.02029841772410387
1261	0.13564689836571772	0.023291788015742373	0.030409323806405868	0.004139930160514104	-0.006234834233442243	-0.0034590026770767086	-7.415135089747114	32.71127945114371	-2.6604538952562837
1262	0.15423950539352652	0.015317291045936238	0.04184021542880785	0.0041722137759668725	-0.0011765970674254304	-0.00663505026914166	-6.799667357682173	4.268356860859643	-4.307051129288759
1263	0.09738219214007515	0.10843448520801456	-0.0035978472388646515	0.004328164629066099	-0.004161564977296244	-0.006228932761289671	-8.168329148742068	18.51914663907231	-2.122846596464284
1264	0.12658195567881245	-0.017601580912312946	0.03780821155050104	0.004075952171344828	-0.010228824756234677	-0.006291714272047403	-4.8193445935702535	7.402689682923635	-3.0713597010024296
1265	0.13419474479397597	0.038507734795700105	0.06936713893230602	0.004173442189975288	0.023882385214725365	-0.003652062524934102	-7.480926687788179	44.088961341330865	-0.49679336388906464
1266	0.11471170868300927	0.006922917847013224	0.018250170440689516	0.003922712954324199	-0.01237465943831477	-0.00518375177863876	-4.937674033086484	0.7938118921158797	-4.112930814909333
1267	0.13999144773021474	0.06528962664829782	0.027358263488822334	0.003953360007041842	-0.000432819959082743	-0.002165984044386795	-6.323664831454381	-10.443236555902576	0.18128680021417184
1268	0.16477257404725212	0.047566176715058466	-0.022053417249332644	0.004105773104306778	-0.0005842023558532191	0.007068045817605618	-4.657509102423496	16.182241824028782	-3.9549994724695616
1269	0.16472215482779626	0.16316672050968667	0.06846237074282116	0.004211649251486433	-0.006288887732351362	0.008672842798167255	-4.718733040700622	31.5452326039915	-3.481660445238326
1270	0.15239400819425783	0.050006549502584645	0.025411988214351228	0.0030273875920173044	-0.0035910512572387586	0.007009143555094397	-8.950331106257083	11.601445871334569	-3.6691549014933496
1271	0.15966887539794067	0.13067676328816114	0.04861415764756795	0.0022516346546229337	-0.010947985551344477	0.003995085491849598	-1.7334151578102175	19.127187617000267	-2.1593633483067283
1272	0.14659323557515475	0.11242773507115592	-0.0016322653315156525	0.0023839480236934082	-0.01893597848199809	0.01036547469408306	-6.5882181280509355	-0.7817008419652784	2.169598680403354
1273	0.1455416666524603	0.11712353434157821	0.043738224472991125	0.001853189247831629	0.011241466771729814	0.006901657351103852	-9.850208120857149	15.223181443687752	-0.11923973323876358
1274	0.10979254704216233	0.021940565966161958	-0.009154885188139245	0.0026255026904443857	-0.02192339356589885	0.001735516080375503	-9.4699556195803	8.45970358589195	-0.6851878931015315
1275	0.15835508067241857	0.07306904238363635	0.0034782137668859653	0.001978326134590763	-0.012201964754950445	0.002773703647906868	-7.9777554019565855	-0.07458793510761383	-0.405392414974305
1276	0.1802904972741711	0.021218553706064902	0.026156663359065517	0.0018136870754015973	-0.005252581713512296	0.0035073286818040643	-5.725997682584574	24.606376510134663	-0.6620358872949873
1277	0.17559212167553262	0.02841937741071371	0.06060382053438991	0.002653148872243668	-0.023199013117047456	7.113828661644075e-05	-8.361139464951059	33.81043032267804	3.716328408617369
1278	0.18243559943051718	-0.014238305342190428	0.034839737131281044	0.0022784406761888316	0.009617428246686186	0.0008348847586799159	-3.678624782889065	26.198440033325003	1.2280127903041245
1279	0.14801721823031153	-0.08473035441925167	0.07660467956558406	0.0023179584310670538	-0.012216021275117759	0.002700168536332385	-2.394899819851047	10.75609548891295	-1.3259544386965179
1280	0.09781818639254633	0.11132261192343657	0.0179396493344852	0.0022983125522071293	-0.011409875298917129	0.00011870471470194259	-11.735933395355316	25.284092453351263	1.5514983610124435
1281	0.19657119231406162	0.08194493715799106	0.08886696407153759	0.0021333518702229327	0.014966122750143574	0.0036375556884248247	-8.794920014705252	16.0794339232734	1.9990194536827133
1282	0.16360152360333274	0.11509222100815013	0.06409314298791438	0.002382856460705995	0.01746061639838532	0.0017429010583513923	-3.0514123294087416	14.723280833957245	0.7319950124798968
1283	0.158821256172787	0.05530143854678549	0.04398631983134494	0.0022476107253544798	-0.01695607258081229	0.003054669821780748	-7.361172301527807	13.781497488850194	3.186871613391401
1284	0.15892336816184985	0.05876668304414358	0.04411593308777635	0.0018517152244591382	0.0065791567636794	0.0021924020606807824	-7.524242303556861	24.346780180842487	2.6461669242221664
1285	0.16255536812366939	0.09780703355473457	0.0013217360830471044	0.0020885896868433067	-0.0036905267037215085	0.002059979899694252	-3.958590624676189	6.780940781621154	0.616438659778168
1286	0.1745830481487923	0.06978462300912963	0.00870803385115436	0.0023753161014242147	-0.009103814855168382	0.0016889428159299028	-5.491934332814947	18.27738967214383	-2.232045793804309
1287	0.16204611175501157	0.020917035738294048	0.001764664449059818	0.0019966624054206447	0.0052200401022976075	0.00022687839101609084	-2.910910521147781	18.42216711927765	-1.0271249617321068
1288	0.16286017800451774	0.03476721897083614	0.022690896237960213	0.0024297767981745866	0.004427962489971075	0.002649873211031945	-6.497311006571391	12.493012805550784	1.0374607615867624
1289	0.14652698430557795	0.05521728147396297	0.04262752875493468	0.002832710631569716	-0.024387898421978905	0.006803676258075689	-5.710740519807459	17.839465129653643	-1.6331510629683963
1290	0.14767191629076265	0.09447431853075787	0.05401092663412866	0.002651384323518598	-0.012789614210157252	0.0024282300220404215	-6.808491820239595	12.702425182450988	-1.791661066161564
1291	0.11995394143858512	0.02261059000662423	0.0757545452543861	0.001979684666659312	-0.0019315295593167504	0.0018302728792181284	-7.837894462779146	22.23765769907587	1.991855245566756
1292	0.16588729838497449	0.06060376877493364	0.0683010153426828	0.002026387347974786	-0.003092026402306351	0.0022554074143652514	-10.330496223994619	19.23224482060388	-0.3489644800057997
1293	0.22048163954625516	0.050255794247569874	0.02884402246197386	0.0021915635650651484	0.0019129613245070917	0.004185941076946009	-7.379340771854183	19.24585972544598	0.28556659850120086
1294	0.2066850672959692	0.03893365581175924	0.027644245765607995	0.0024515247303159527	-0.0022847074644604896	-0.0009021260046750296	-5.922505597406963	-6.680907970995169	-1.1080806375349497
1295	0.20924525801778884	-0.013401412045957975	-0.011046737396374191	0.001825187587151396	-0.0064580151139659175	-0.00039533106336385416	-7.877881148598781	-2.92694391510789	-0.297804454389512
1296	0.21654050723711898	0.06954794133801491	0.03660672158238117	0.0014566464108158603	-0.01477094678187432	0.0016236548365693643	-3.8877968183142344	30.84318115542348	2.046455656578861
1297	0.1806043492500886	0.078037608772137	0.07507824779027869	0.0010279573992303466	-0.00870278699410205	-0.00703006132610044	-3.6618698581946045	33.36516540547493	-0.6486143863655884
1298	0.20801971499151023	0.01688886412770879	0.055073973688888236	0.0010599157058017042	0.011060996683826778	-0.002792377594273534	-5.696549429788198	14.567553138995441	0.4933378015423473
1299	0.12549966381981906	-0.05144651146779561	0.06491698784228443	0.000782833842817539	-0.00581699815835174	0.0008826997095820278	-6.017520137870897	26.52017127833107	-1.57719035300542
1300	0.20619447872889113	0.10463441075423649	0.04807356617660664	0.0008490176633481005	0.01262229911131452	-0.004040517490206359	-5.450556836314614	25.25678677851712	2.516200102130228
1301	0.13631151175567302	0.07895724101796754	0.03495036598598364	0.0005510961620586979	-0.012538399550363484	0.0038309636743521355	-5.699597980858256	20.372753048101046	-1.0890838412378891
1302	0.13675438011629382	0.044786330662388324	0.007350401097043321	0.0003631505222255313	0.006233186022129007	0.007115207589216262	-2.435955100699317	27.00448302255389	-2.10574218382275
1303	0.10105476212879093	0.006738924367611136	-0.014311996630050887	0.00033792229784289146	0.001949575454681384	0.005924878302273871	-8.70834101565033	27.763030064792833	0.822417547709949
1304	0.10828152344784105	0.12315738560354961	0.029924230182757045	-7.384599649233335e-05	-0.003463287950465495	0.004907028892263999	-5.568977729287685	25.30289267228545	2.938532698163142
1305	0.14523237531140848	0.12153630572045314	0.03214931221513928	-0.00026560616225777866	-0.014242532178870193	0.0044246678475075765	-5.949947241577836	16.823219327499846	-1.3982472754240083
1306	0.19307023721948294	0.12488655068187618	0.0730071028289033	9.01792655630677e-05	-0.027857124638374718	0.004074553762338858	-4.723883760144912	4.676290016002383	-3.8855725553220144
1307	0.12752437418863058	0.02028262016838627	0.07031104185265281	0.00020393526961164982	-0.01793069534064155	0.0024448761794840378	-4.280938146903533	1.1473265732865197	3.912169123979332
1308	0.11770803774154721	0.1145516973193926	0.07622699122490911	-6.315612881654345e-06	-0.014680678995529172	0.004626105698053476	-4.502486522636741	-19.11956936932047	-1.247987356447498
1309	0.15743326694444526	0.048815923139031325	0.03728148742587346	-0.0003635364736894416	-0.006275245599680165	0.0024685174196981377	1.463949741997897	16.52812393869039	0.23848594384679422
1310	0.16029283180180887	0.005522496885100932	0.040003654312169915	-0.00026181581108972575	-0.004389430231239641	0.0035989849047812494	-6.443945077527379	3.469615258270749	0.6630683715506002
1311	0.16387796831242546	0.05483485460209044	0.06937654542987877	1.0459705041780155e-05	-0.0026103961764275857	0.003661083297705958	-9.009375870473898	14.26696264536546	1.7230149219046436
1312	0.16499305809438944	0.004958700510252427	0.07262092534136329	-0.00014880449531311858	-0.03072843866871612	0.004923829637999525	-1.1109180477944873	25.697345973423776	-4.520336585093158
1313	0.19412676739185003	0.11227730022471114	0.05428951114653606	6.210108940591662e-05	-0.003639262091120067	0.007443941304956869	-9.26950562938299	16.741060822459087	1.0911302269455727
1314	0.18516474476529882	0.06322722198169733	0.033449166792942214	3.578092748890497e-05	-0.0013748256735467762	0.008037547063551842	-5.950734263043443	22.993112998077596	1.6301081213416535
1315	0.17581442493038799	0.1725794541448581	0.06863445849834919	0.00016301397249634107	0.0016613574302424467	0.007108633639690622	-3.094618561566698	23.235304023650315	0.8202285816401463
1316	0.19809460980466037	-0.02878267994844538	0.0766740944978428	0.00026688659696847837	0.015656972043482095	0.0019165484359782723	-4.930924594140916	10.56817429900356	2.601641783793453
1317	0.14849576069668158	0.05868361758626944	0.038678993357606765	0.0001515476441771825	-0.02367979423839488	0.002309628206271179	-5.673818757750294	5.082549967828247	0.19698646666858813
1318	0.14978303590193937	-0.0033057046340832855	0.025799878731296702	-2.7458472600876965e-05	0.0009539748435429527	0.003637146511243836	-6.1684442441531795	13.802066958087112	1.307534750371524
1319	0.14937743898172776	0.06575468288960593	0.03712201035790626	-0.00035000751556258454	-0.017817593470177254	0.0024537219738429467	-1.5825138258051645	5.2945871980657895	1.8359457861189903
1320	0.1410457045419679	0.1032491396549235	0.04524601709255858	-0.0005777523812019166	0.00812766069238716	0.002977955507249499	-3.9943910958558404	9.960528115267039	-1.3280509637518136
1321	0.18206746026885015	0.04830301779419825	0.039589617475169495	-0.000870802672372224	-0.017987177512536142	0.001478748881579097	-4.89296614138703	14.835017221737417	4.655197468768949
1322	0.18127410536677843	0.11047258122321801	0.06410995960686754	-0.0008342188948369021	0.009720146701601897	0.0007178770870953932	-3.305501347653379	1.926537004638549	-2.831019654912377
1323	0.21663740981404916	0.0024277677357883026	0.068611143963514	-0.0011206727113155918	-0.005083771068102863	-0.0004176600387104172	-5.239899219445101	26.73901650585514	3.366068204709268
1324	0.14618713070608969	0.09223203107585964	0.07486372136523191	-0.0010309149031529625	-0.023562532768745613	-0.0011413238152423967	-3.271593766537159	7.427425298141973	2.8849779886202254
1325	0.12337484045372611	0.0003657341719108462	0.0349342346574419	-0.000537033032314453	-0.006322627708695929	-0.0012501576115813457	-0.20242259396310772	9.161834894471198	4.959515743591233
1326	0.13068390560046395	0.016347472650655902	0.05360325043772063	-0.00037603476709508675	-0.03863461716517118	0.002025825604306428	-5.669164255842374	7.519103431740767	4.009154168902586
1327	0.15537927806428203	0.0355632598042643	0.04149208903801765	-0.00016139000862928926	-0.017049155323578286	0.0006226043926236032	-5.106325933985763	6.287722134638858	2.9152599756431843
1328	0.13413537266436618	0.01909473402689503	0.01763873104258156	-0.0005400991720904305	-0.006016143123143057	-0.004296054298901716	-2.8796110311063754	14.410672408644395	0.2945644931698408
1329	0.17580750438818596	-0.013196737727896396	-0.0068295478271299705	-0.00035669573119934996	-0.0038484914954923736	0.0009314436001605824	-6.4512283123356555	4.719372021205063	1.2891582854855652
1330	0.14042722076960443	0.038807134050169445	0.009584985159128366	-3.5003171315773366e-05	-0.009063205093997705	-0.0008072729815242192	-8.589306525713585	0.17742566337880689	0.7511612301853301
1331	0.15582392698692837	0.04008524455092975	0.004576871919052192	0.00010309261647017612	-0.0062455128518955965	0.0008223083044866745	-3.0849041190717106	11.120693107416134	4.42761737257009
1332	0.16342334887687593	0.11346236804549245	-0.0061588276708007365	0.00032135168747360126	0.012199378634453034	0.003905646378730524	-5.986983869883996	24.32223091536169	-1.0707121603747856
1333	0.17382406796254501	0.13246146982392987	0.005015667693677603	0.00038935734777419194	-0.014502589452268878	0.007069777410547439	-4.825662589281604	22.690737297022043	-0.7840360265444418
1334	0.15610384483308973	0.12069671252506414	0.038202200471961156	-5.412016940905241e-05	-0.007252247584746036	0.007166440442726855	-3.066091998702587	24.839257422241918	0.3024129173264258
1335	0.1858612542309201	0.06682002148624348	0.06260121631482485	-0.0004839081436667388	-0.013429355966821797	0.0022849450259204798	-4.1783254361694055	14.110247397128363	2.9552609829105423
1336	0.16371952783330707	0.08782108314419527	0.04312628088887329	8.031598135861432e-05	-0.014761877280237458	0.0016739443493433025	-6.744646681424009	6.013751796191206	2.4782450348960334
1337	0.1759523177122827	0.09199818593856977	0.020170048102377977	0.00014588914837821286	0.01195483518704476	0.0033266444979584645	-6.047653713033522	15.580914614373977	0.030916502271139908
1338	0.16126611084921622	0.06845625525152442	0.0802763295884243	0.0009390006812973019	-0.01723221770786722	0.005337671547530298	-4.59399331853035	9.989206163327456	-0.02114801471408143
1339	0.18422602080010567	-0.03299660505979982	0.03196012396048611	0.0009419485269975666	-0.0038995310548394987	-0.0041139245884631226	-4.585811171309796	23.685450670408905	1.3335017726299438
1340	0.13049406293144672	0.06443310553854713	0.05424753559481998	0.0005580374708941603	-0.008327892608707428	-0.0007801188328572977	-3.809210945189245	5.930963942892219	0.6889475517277109
1341	0.14939271579232666	0.103019255417937	0.04842249235018302	0.0005535002985744271	-0.006396401346260664	-0.0008384110741690854	-0.35948453910661027	0.8365955863821537	0.1786939835645247
1342	0.15380408937164944	0.06576809491059189	0.021863424498262847	0.0004347750951049446	0.013748717788112746	-0.004825969410004752	1.7529558043472855	-10.599472689124891	2.3687376513906204
1343	0.1416779618415508	0.03014269574086436	0.051654668633102994	0.0008778251920032275	0.0006645678808751879	-0.010415037965337125	-0.4074326339698108	12.514149528132766	1.556132798341209
1344	0.1488049210967444	0.043066903219324396	0.05737420906664451	0.0010918585916047214	0.02293549570493086	-0.006107316248462176	-7.998247397920332	15.04034732661353	-0.7765324811975368
1345	0.18019290896468476	0.027575477304733843	0.0903285559302128	0.0010258418820562607	0.0018482811710867093	0.002624284734816981	-4.943125151927116	12.868461489741302	3.630946717760822
1346	0.13135383226168182	0.060011062930877386	0.06580079006179558	0.0006449876115244288	0.01035796566285489	0.0018997471593022947	-9.09044451412986	34.02092456376031	2.8061739438334694
1347	0.14331776492111578	-0.07254769485858581	0.0326198280747968	0.0006638437071403206	0.016046431460879314	-0.0015907549759648267	-4.900339498131562	24.343118651578415	2.924396263193298
1348	0.17779826786451067	0.09148385188685024	0.024910532718844865	0.0007922257269882581	0.00946761808628405	-0.0023511429367693093	-8.70140173291773	16.128949747304077	1.7680893888627256
1349	0.20055581685283666	0.09173331087536668	0.058945374529833706	0.0010476996353613272	-0.00011292299483524641	-0.002100751998129169	-2.794070764892813	27.69525153479134	-0.4274434521083072
1350	0.1788114781054614	0.0434858112317212	0.05810215854845083	0.0009614681685363718	0.007794961267146841	-0.0009350209459833533	1.0190451798713198	26.464916762877692	0.1483392157625474
1351	0.12798163252617634	0.0341496520582157	0.058160810516431356	0.00106149502790754	-0.0012200930603836837	0.0013787488625435287	-6.493649689669963	4.3760605446139715	0.562843722817314
1352	0.13275840656121815	0.09954923982658609	0.058667322265947654	0.0010210048150916023	0.027938449901953752	0.0046307023086575635	-1.0137351166986532	-2.338875784115926	-0.9581388401319968
1353	0.20189545850515495	0.07225210354221481	0.029988822307302924	0.0007480483471141318	-0.005548393527536881	0.012377843499090416	-4.097179958030453	13.79718556639929	-2.6030798490465683
1354	0.1981810302577495	0.10586630588262426	0.0772570576412617	0.0012236423580076865	0.006304055457181798	0.0016693635248963739	-1.046021602858758	25.34883773608454	0.24625496489320847
1355	0.21288294600226282	-0.05090170248541842	0.0358910974469856	0.0013481398720522877	-0.014987113579229466	0.0009055503300899965	-5.861651321794448	16.282603482655485	0.5669677014914288
1356	0.19561396699650258	0.10159855139295243	0.0033474399095702184	0.001578191913001411	0.010629378547061162	0.0010817117409071503	-7.614048206073405	-5.2315703020061335	1.0410982937895046
1357	0.1596391621915049	0.10400367604688737	-0.0045943860201911255	0.0012468311096363006	-0.014788839100291383	0.0016213694771808995	0.675594850548313	19.474906534625966	-0.8727727250361125
1358	0.1626399655993776	0.13258954816719037	0.03755033374982747	0.0010166953801406052	0.012139240802052191	0.005027097320185045	-6.764440011080533	27.236780207119995	2.1948647604244704
1359	0.14514237167162136	0.023972593190136702	0.012982398867810753	0.0010721673880053862	0.011914560240537766	0.00326609217231715	-4.100918949332271	-0.5877075515474186	-0.5609373389358402
1360	0.09857163428603433	0.17616800230533616	0.026693152306112997	0.0010625056853594687	-0.023181115175572684	0.0023965238651684263	-3.230246821155235	2.744705887398462	4.705545102189769
1361	0.14949569851968358	0.13985634461435886	0.046931837724718845	0.0008190675159330239	0.004279335454608848	0.0026627985705409358	-7.146736033942063	22.398536652323	-1.971356491623952
1362	0.1694245206286816	0.03915374523034407	0.02071255743541507	0.0011210634048960417	-0.010099604732378992	0.0024339313420467545	-5.819833211504863	-6.2616779907266915	1.4296576755060313
1363	0.16403029554892531	0.15795328259584107	0.016199182603309024	0.0016181973364382042	0.010510555171514174	0.0034345091117606113	-5.451812543798101	15.863462651687016	0.2262663991560418
1364	0.1462305238137511	0.005617898260386486	0.023160490518609498	0.0023479151850848015	-0.0024053083455646317	-0.002276861180686366	-2.195133567230852	8.78610066642126	2.721323748936494
1365	0.18884460433042632	0.03369271897657013	0.03094881412619035	0.0035941295869486474	-0.015453011564664857	-0.0023140991676568906	-3.5809921456434486	16.265946804325754	0.16953573358148089
1366	0.21360485701479925	0.07120145617561548	0.0400014336488803	0.0036538114920604053	3.9432723443751897e-05	-0.0024311019698099526	-4.415422657055566	24.245052424559674	-1.5234265035511783
1367	0.19116896581317894	0.06890902916088082	0.05635629061995737	0.002850216617991557	-0.009603921355585845	-0.002441530519593437	-6.96149532775213	31.65499398062413	0.2228171968674018
1368	0.1470310061978636	-0.01068455604943827	0.06557315180389568	0.003856322364560726	-0.01081973948241543	-0.003995599201231352	-2.7155992649798297	21.23242558910219	-0.3627170249338548
1369	0.12908151125639392	0.009671191765167071	0.050161676080013165	0.0033170537468265975	-0.012789991419123098	-0.005533384888178917	-9.29039152584626	19.985698295948144	1.3038142153834154
1370	0.15758095438454608	0.03497740807937817	0.0508079234333279	0.003256385435753409	-0.01512536510611436	-0.007610887565295496	-8.561531632084534	9.035114020411283	-2.4589451820295833
1371	0.15433189114476317	0.09933608388075475	0.03928074534953712	0.0025491622829851403	-0.007823037854695042	-0.0035611180708725633	-2.253893605979979	17.640694824137444	-0.9621387138375528
1372	0.1640776102999558	0.11824479799408366	0.04244044209475684	0.0026108497529524592	-0.03273312714272664	-0.005749240054541952	-5.294870640860281	-3.6038988031948938	0.8215304568833492
1373	0.21813393697116973	0.03263006007338415	0.04124854987486374	0.0023945501288388455	-0.006470769373296555	-0.008885334454587186	-5.239264105132154	7.63786042606078	1.3033207148863677
1374	0.10924620896932212	0.03869200695948144	0.023676154558001636	0.004154158035266174	-0.0018386554837162674	-0.00820385662664853	-7.557531300481287	13.662585043825793	0.41172316259878544
1375	0.145207915284135	0.09870996224245877	-0.0001735170961895162	0.002790854825303191	-0.021251706244590562	-0.007125140510040772	-5.011675387903524	28.01868032039497	0.7455910514916094
1376	0.13297343133238368	0.08485189448104583	0.023454192365267846	0.002214945145976359	-0.019691956069194647	-0.006616961435903508	-4.352344943674071	-7.4895385712498745	-0.6712170349258979
1377	0.19357138150571288	0.10102391757793322	-0.014505378042486201	0.0026225518176731244	-0.006033302448123115	-0.007353274292215788	-7.714664928771413	23.980258852347	2.9148280463716225
1378	0.16844692854167453	0.12831096209583726	-0.004423157419536216	0.0025460303101443164	0.00019585130542201356	-0.006502442510662921	-8.30845791102117	13.554596051643065	2.5309777648563587
1379	0.12049805627014303	0.18369468433260389	-0.0038412174727119135	0.0015458202326897785	-0.0010670775514082724	-0.0038908779255372164	-3.7533317475525	30.618532565873984	1.1400475663016387
1380	0.20913865128268538	0.11833273158750073	0.006228711430379237	0.0021466698943531618	0.0022543964284329116	-0.00515722985734	-3.810787119166286	25.30475883683584	-0.49919395392472565
1381	0.16789004442750646	0.050393455523746286	0.02830512003473319	0.0007109233881159001	0.010921025949138272	-0.0076705721301571946	-2.917759089532696	3.8640121658108963	4.98973138102987
1382	0.1702063407238549	0.07951210471394611	0.026582317066009324	0.0016240384333242597	0.026232733502649815	-0.007760682133149104	-7.270147964506234	3.4035038703533003	2.147086187235957
1383	0.20523163158310448	-0.01672039745035031	0.06517830120052515	0.001045646358457996	0.025133539647446506	-0.008045711181754473	-5.196012707754775	16.762461859797476	0.32160157041099385
1384	0.1484620953179987	0.06812036104671584	0.015327976458099309	0.0012519581273820446	-0.0009787010501103427	-0.00597351504729908	-5.678239555841058	20.529766135915118	0.7493099114939388
1385	0.10605457041537764	0.08189313759736215	0.061694516249104187	0.0022835108121680397	-0.01218710391999633	-0.004619657403011185	-4.064603740242043	25.95437896076505	4.884462294989368
1386	0.1387444444793446	-0.05007463747787391	0.052051954662395275	0.0030298570015860294	-0.010146121581652519	-0.0024750269607839207	-5.9682964607467754	5.394862398320951	0.7359177418978922
1387	0.191387388468873	-0.011528635022751067	0.05770835333536807	0.004021501442836773	-0.01448888769793377	-0.0019785650233099658	2.0060334165001112	8.040481422002433	0.42261527344700006
1388	0.15177192097233005	0.14925959730419258	0.040258266859511324	0.006051468641702673	-0.002334154970526893	-0.0016791312378709362	-2.5912935728477042	28.17625155110682	1.0981225655121487
1389	0.1736761530041963	0.11819999064310555	0.046148328255023977	0.001512332322087312	-0.007859532491059668	-0.001749816361871419	-5.448885718523342	18.393931127233895	3.0677091334335134
1390	0.11952090595008305	-0.00991373032934368	0.03408423728266514	0.007904231902321665	-0.007438856452606318	-0.0032835360072657276	-6.6508255334142685	10.381478956157274	1.4504609639357913
1391	0.1725081624686506	-0.036928527722404375	0.04530045669342281	0.004802480185866426	-0.00021976935478009926	-0.004182465402733458	-3.5319439964808783	24.71097164907553	1.0646901020755166
1392	0.14454929205792671	0.05723212895696131	0.053214185354127634	0.0048370574545062855	-0.026431895384038322	-0.006409784717641961	-6.72315713562757	9.594134698739033	1.5897714298297108
1393	0.17271525892332446	0.11297493899602995	0.07400386086542271	0.003526935821880137	0.010584616158870136	-0.004836071771869641	-10.364596363522864	21.261270173168207	2.2290505994421603
1394	0.14017686808849655	0.047561907982222186	0.0327020439973396	0.001022925857917063	-0.01033564221018335	-0.004870667576938389	-6.172937485436111	15.772457110526307	-0.03865819654425831
1395	0.11117829317271388	0.0819320184534536	0.039522697765333195	0.002879697478235558	0.020389594612861748	-0.009497472336792753	-6.533512427577983	6.465197384515384	1.295872059633328
1396	0.14712435096738866	0.102967109462141	0.05084500958598309	-0.0008959691988490621	0.009549726431404787	-0.009148246177668707	-4.710884589859421	9.16478801719797	-0.9644505457322383
1397	0.1433991202004956	0.10782703103998859	0.033679591313523716	-0.005446657330168232	0.013542947559150495	-0.008206377923703701	-4.242763035260765	22.014201823694595	-0.4955643732193944
1398	0.15758218295683837	0.06384607235749197	0.062329511133333904	-0.0010655734510971408	0.0019872085350648404	-0.006208040781688551	-4.601655854758444	5.1820615897980025	0.6206415812670119
1399	0.1666351835035089	0.015604763238473394	0.05045229459634303	-0.003957063809347959	-0.0013573891788107645	-0.007799719081416681	-1.1830580607812904	17.942878269998655	0.22368021888967524
1400	0.20971227588325578	0.020367514428049655	0.05615610261259149	-0.0036185688246884624	-0.01652790423878733	-0.004641117791980363	-3.8268122092592276	15.371533063781534	4.305818108751024
1401	0.13265363663103494	0.07091734857366243	0.05184068299693648	-0.0004343896329646116	0.009589420166559023	-0.0042247262736331975	-9.436209263170849	18.745121251281788	0.08894789680777825
1402	0.14005520012036582	0.003388977137779095	0.06758028537528053	-0.0005357226767902395	-0.00024015475583918098	-0.0031278323735899655	-3.456757787194691	22.814985467694175	-0.4623938551451684
1403	0.1627492628248803	0.0827198293289215	0.017421856081068807	-0.004905859630297401	-0.008589722087140287	-0.00173827309433006	-7.207474165705017	21.31941754614585	-0.1975132350836605
1404	0.12425294468447255	0.07068858397829345	0.0007285101214386525	0.004730201022688636	-0.017589583554177488	-0.003503057560859376	-7.265109304748432	-0.7393991135712548	2.497702526434639
1405	0.18129300824117153	0.04439136034707974	-0.0006918720698474688	0.007322066407094829	-0.017904473142774536	-0.002302904365447397	-5.132753872003582	17.144961471678194	1.2951974024148911
1406	0.11875317748027797	0.10038456555338696	0.010179486662893577	0.010744978501792984	-0.005680401818991826	-0.002088816949818702	-5.4525570421755924	21.262457450047872	0.9398355279904794
1407	0.11827779892224599	0.10084374798394272	0.02346468919700731	0.009737723717302842	-0.011068072823659549	-0.007241862900551139	-7.665190435520207	22.299365618098353	0.3363771838192206
1408	0.16704581068081514	-0.010829986727444223	0.058731343392565416	0.006907952348581671	0.0037122367795812856	-0.003294130757437544	-6.006202732921664	44.88111643030207	-0.6302548548256257
1409	0.13901682332038373	0.06169012941837938	0.04742026326276809	-0.008083551875609905	-0.01666817997417866	-0.0004998657849717355	-3.260079110525266	8.711147406681091	0.6838844225585524
1410	0.18754391105129148	0.017354007766903726	0.02737633357979847	0.0011701650950467612	-0.0036089525138997876	0.001453320534130546	-7.044138139699822	23.007290660575148	-3.9907389542660177
1411	0.11261439967859746	0.049532768385186825	0.07813951858683858	0.010462336167934435	-0.003743290430658767	0.001331927613842535	-4.519193321927328	9.871409159050245	-2.9907163712130185
1412	0.13099246222098618	0.1153574667362069	0.08543074699935864	0.0067351432643444975	-0.007584379418874703	-0.00027774696648180035	-6.815514303037852	2.4972988799600215	-2.2316762765785922
1413	0.11159798089060838	0.03775542445086683	0.035738775154930624	0.00841529444536579	-0.0012566434808981347	-0.0013971675238325593	-5.945359540509179	25.514054148292487	-0.2848958753375194
1414	0.10686092634820182	0.08493164695638901	0.03101163020888392	0.006397023478292949	0.0027844714825433045	-0.004420720013720987	-4.91880367195463	30.155362263996096	-0.8052555315909522
1415	0.130191247098886	0.09930402096118646	0.01584876116556415	0.007606334664555355	-0.01809887181763716	-0.0037442496534261997	-7.204181629827669	13.985231076724471	1.787518808704485
1416	0.129623548161283	0.079916926846703	0.04106208811270467	0.0044676134745642564	0.005114941422581417	-0.005588162984011061	-7.6646655371890695	20.318012426662335	-1.2447997259099555
1417	0.12152271651865638	0.056113867739524065	0.029442276304853934	0.0013777171174345331	-0.015712826465934783	-0.006032443773998812	-5.304840595098207	13.15120273144043	1.671963814070166
1418	0.13342703075459528	0.06118633920847665	0.022943543991431378	0.005954400697785519	-0.006987544848567623	-0.005948865771655802	-5.661599019466373	-1.5868834048959022	-2.2497942701521563
1419	0.22547937518191394	0.05721273353766762	0.035934825972301916	0.002908745418660993	-0.0025346822180596982	-0.005125387836747731	-5.816625288044965	24.013436318284107	0.6584595254826994
1420	0.1542628912112075	0.07709880547142169	0.054148937406774865	-0.00047418431194268316	0.01896546496848361	-0.0027635498779863847	-5.203377715625651	33.28307388302691	1.3748127546022413
1421	0.17230531168601523	-0.01032742903321008	0.06863709677225774	0.0010313200421011815	-0.01394746901859342	-0.001738863590864207	-4.347460433865609	-0.00046959964390344555	2.423562381875961
1422	0.15202158283512696	0.02693556729885988	0.030500676917393506	-0.005479798590719036	0.0002569377853345518	-0.003798513377950231	-8.967078563587055	24.185283850069474	-1.4918906074667244
1423	0.15740176153066276	0.053483666222462485	0.04601796241403678	0.0014337003014970623	-0.019897024703127267	-0.006389171986359926	-6.588740514081345	15.406036491785466	4.691934082484104
1424	0.14255251615868164	0.033398963710612406	0.04033465864961597	0.007511952895982426	-0.003516493037577892	-0.0110038889989118	-9.227562508789685	2.1962073996064353	2.098918943944614
1425	0.16409490594757387	0.1003014312702199	0.041218020311095345	-0.0011567092518866271	-0.007047469982564404	-0.014428219316652387	-6.832684976969916	18.84765563814723	0.2771644820909112
1426	0.1627358687520215	0.010346371493355225	0.03098887025930759	-0.0004094598513614844	0.012585914863570646	-0.013188951644200315	-5.091723178928571	1.6140317814323826	-2.699104939940684
1427	0.15074179009070124	0.03271624541786856	0.026960741444743624	0.0002018872494154746	0.011295539687870981	-0.01067563911778407	-8.545887836389102	-6.4562237642149904	-1.2292037585186384
1428	0.15595246386533573	0.017182629316974368	0.062496659171691914	-0.00446305393686975	-0.006245072419685915	-0.009685085433644476	-9.234582442399992	13.265641866180463	2.2593010777511613
1429	0.12581124840000307	0.034188730782703874	0.03195120427705252	-0.0018544715275784043	-0.010163750651280527	7.764115421052351e-05	-7.634836092164584	-4.995861198686137	2.164345125292987
1430	0.20289730345675247	0.0206016779640799	0.022046643558350294	-0.009336087340365326	0.0010384037941860123	-0.0015682085825178224	-5.428711460491456	15.416861827221378	1.1620106044584726
1431	0.1865953014946297	0.14842145472321783	0.041947450942299624	-0.0021650611292776054	0.023759518839806655	-0.007467665861718762	-6.180458715063774	14.755210639662298	2.4750879607837
1432	0.21127687354155097	0.09502489866054159	0.039799442149230285	-0.0009259932827216069	-0.0028183633357957826	-0.008000704047354935	-4.42662730949152	-5.517962863693179	-3.028751440830442
1433	0.14998781603356903	-0.007645351582918451	0.0322123221811206	-0.0019598968160525676	0.0028657450047526096	-0.011901908496250677	-4.988078810351857	16.992742864663253	5.763930637378383
1434	0.10346893061261764	0.10674902118296711	0.044170253742282964	-0.0016858199994678183	0.009760383994580832	0.0029101727184265586	-4.767209390059101	16.46273192071249	0.14949111164982265
1435	0.14711900919320262	0.10371607802936472	0.017953997068614752	-0.008356228808150054	0.008183707483534008	0.0021866895608638865	-5.544694154239675	26.29098667586361	0.24953580839969375
1436	0.16126470334909954	0.08969714712227916	0.02124703019777956	0.0009700983947130517	0.011452790005353125	-0.003222051429911662	-7.674940039285561	28.471087060161313	-3.9482406929401535
1437	0.11883679562392704	0.043450288757625424	0.023543573131316442	-0.002962041241676558	0.012050390937599749	-0.005054269250852797	-3.320716510743162	18.801431024505384	-1.716308640065733
1438	0.14685420147382974	-0.059836661057005705	0.01900514059886376	0.006054526649969833	-0.004840707915116592	-0.001352880226182207	-4.4424961883233625	4.8379947873888725	-0.5827761744767199
1439	0.07806649355057715	0.1621091457928731	0.02571917826979271	0.0011485574458603906	0.020431615977484816	0.0016617213218849377	-5.739779639580707	15.013680106405628	1.6803947938711932
1440	0.12980922203035528	0.1518420773281035	0.02423865434868179	0.009187830776112016	0.003122775601470523	-0.001346388678602501	-9.463845780265912	9.142567585546061	4.534341884198732
1441	0.1240208315986815	0.052572116340236515	0.028483710965951738	0.0049727363763343545	0.0067841383251117625	-0.0041213357884530765	-8.783992581374765	-4.273675045526317	-2.8342857766294562
1442	0.16248157129481242	0.1456025652618308	0.022413883741230718	0.006062711352510257	-0.005630796939465277	0.0006710083280312693	-3.453321036919221	12.57689917389411	2.548810933953653
1443	0.16246620307904563	0.08504274202346722	0.013817019547152878	0.006975223216058578	-0.009735728489744598	-0.0005217026300117509	-6.987814907188929	3.9243222188395515	-1.0612958428539678
1444	0.1688648442760939	0.1078862901031306	0.019113523620351014	-0.0010586222728550736	0.0016877772089473036	0.003185354459820067	-1.4332549348497217	7.218095010045009	-1.3506185898130993
1445	0.14562472247528851	0.16457711062354655	0.018945767809025967	0.0016718990556244574	-0.013956428729998872	0.005649912310684611	-4.076017038075236	11.908244564102459	-2.50793603101258
1446	0.15993919586432062	0.09633060683739941	0.03371512894445377	0.00513112648125079	-0.007743260190433855	0.004530366143792071	-3.334492302009244	23.38051986229497	-3.0720209203897078
1447	0.23659106921234246	0.04821547487493108	0.03682005406534529	-0.00031122270065618574	-0.003106369676164636	0.005272837219663411	-7.780825237153372	19.46673951603252	-5.531143718045327
1448	0.16301019434015684	0.1699964786188542	0.035148154804137036	-0.00046636260391065597	-0.015043095013349078	-0.0008575032735376666	-3.524701849786594	14.94501101759308	0.2909640933775409
1449	0.19649944984128048	0.04851299994216782	0.027712021212131656	0.006263646293011938	0.02020439496826234	-0.0012720113395876436	-6.151303294701552	3.4664936740241274	-1.3644668250264564
1450	0.18367363849460702	0.13991663993616232	0.043444335577889646	0.004920169655707331	-0.004040455766108522	-0.0014425762256409223	-8.994948339232176	8.71041841871593	3.796810197082573
1451	0.1861760979539014	0.025859920049339468	0.025586642961095224	0.0051804758305543375	-0.012086802350646127	0.00029939663840908054	-7.565494089147491	15.325039703688523	-0.8295797645463614
1452	0.1454919830838229	-0.007805793368874013	0.03931645030118145	0.0028227383778172254	-0.02196771951739855	0.002202682764168141	-3.9431520934551814	8.682541993750505	0.20380327922391966
1453	0.17077335372955443	-0.00418354061277703	0.01627321940513165	0.0026095070649733883	-0.005482979093212567	0.0024136955629861525	-8.319155153055052	-5.144675325057635	1.2784227651284517
1454	0.14823926328805326	0.05743160551393794	0.027748425842787562	0.0032869219685419506	0.002356192503068722	0.0020673298877156186	-7.0332180591158835	33.1669732779865	2.65142300149387
1455	0.15211172640584872	0.06623417031916297	0.03641317119191644	-0.0005195168856203226	0.004881146825052021	0.0024161383028659367	-6.4465568052772815	16.50409543935797	0.35437967023368394
1456	0.18068358715783808	0.15435111930480533	0.0037388683039163914	0.003320872155008799	-0.0025013615405266353	-0.0013264679550163718	-5.0691707951877065	9.226995952153427	6.349688942554171
1457	0.13749503909040398	0.04086457375725642	0.03641699596045203	-0.00010846458326194391	-0.003784879908598389	-0.001362396811290129	-7.117939029781945	21.36919807623006	-2.2433222859909434
1458	0.10526325006185372	-0.007447645836029436	0.034877370346611744	0.0009179997314786741	-0.0015530651074859999	-0.0006358232530568851	-7.399852594266706	4.765003906144609	-3.4632332043415746
1459	0.18231515883420973	-0.02928082483754564	0.04085938751062191	-0.00035517055913046516	0.0027577012107430745	0.001049368548081435	-12.798415787687155	20.19136852568986	-1.091263401244105
1460	0.12508029139458732	0.07861300549171188	0.0065379837673658035	-0.002770569689450139	0.029349349097679306	0.002275839724110096	-5.505212595242988	3.6471722377611377	-0.956068885716601
1461	0.1643471794205536	0.10121596741858431	0.004416956191342525	-0.001301693399308499	0.01310271779559799	0.00019466080982414506	-8.93106715411198	27.26704081727768	0.7890621714262337
1462	0.17617179695383628	0.058621549511350894	0.031107673747912012	0.006800832624046751	-0.019011784039077582	-0.005012239484650603	-7.101437665811466	20.632789746633833	3.7464728385403756
1463	0.1531932415431421	0.14475091460397987	0.030909850237999876	-0.004846090506960618	-0.02842686448014059	-0.002682739180870187	-8.56703092631336	22.213241991781775	-1.6145004939371723
1464	0.20680642319567868	0.10543223701616838	0.0343472830267828	-0.005969731094001722	0.0020762986961399823	-0.004690971736012161	-8.60155751119525	7.245523413443134	1.5192046608085257
1465	0.22322186635758326	0.06340498637422129	0.02196646035931023	-0.004680089560301657	0.02503596461642086	-0.004420008148118735	-6.128856056155557	20.806507302984915	3.346704910186068
1466	0.14072175584123492	0.16618586320807927	0.0368157204397835	-0.0012596446268080968	0.003291224328095651	-0.0007232598239322349	-7.104761794604269	14.151561135442927	-3.0281916304223535
1467	0.2022011228249168	0.06433693195896178	0.05938518088438202	-0.002249438071797638	-0.0016315485072858895	0.0011845505967566761	-5.2008370308577545	-4.56030164071869	2.1204434208062266
1468	0.20038938290403233	0.08932713332376896	0.05269904008125216	-0.0010354435191484632	-0.009909034401772893	0.0013712330573822555	-6.142622613271765	14.44669392692842	1.105219789298984
1469	0.17561694463463723	0.1486277881443199	0.05239862790750557	0.001434244343627275	0.0018300405469732885	-0.00151947726296075	-6.985818188611812	21.372972527077064	0.8151868748768282
1470	0.10248922236261307	0.06494465365390581	-0.008935549250303303	0.01019538048812241	-0.016217474268695777	-0.0017917234302971428	-9.831379552292598	16.978551505817638	1.458753875069341
1471	0.13461006234188685	0.1465242235755811	0.0056066951474445376	0.006765067226685033	0.0306703504593471	-0.0032398966858005022	-6.204596505956466	-2.6176754073589277	4.057367686531232
1472	0.08981382141490049	0.05425888623747287	0.01817615208065029	0.006058584508363821	0.0016323334678439863	-0.00591950574819396	-6.696158768148691	18.117415991017193	-1.5386527012919862
1473	0.15511884275983798	0.04489098347010957	0.03183966181037063	0.008909697385947546	0.00047491491693795905	-0.00258949639779944	-3.908114040960791	20.57466126147802	0.694835548960384
1474	0.19664232536403123	-0.0879320126939334	0.03583201953801839	0.00312752200088461	0.020501529084235755	-0.002135037548580967	-9.485520069590617	27.934815531552	2.097140172824558
1475	0.11814710101375553	0.06979423979422089	0.01950649311871544	0.00749358698067842	-0.030507975649048016	-0.0006225388342118228	-11.25667881075864	-6.380155993601859	1.5250527556062596
1476	0.13294173992720826	-0.048118139011984085	0.005568460448951469	0.0020979523468539884	0.010245861983230978	-0.0029672839701296054	-4.031320283417343	17.87830469872511	-1.7906980849889653
1477	0.1630186604955469	0.0794611563575916	0.03737671393694738	-0.0019067879995797155	-0.002014140812728875	-0.002013827331734202	-6.6805561807935465	26.434562232582255	4.55707883383388
1478	0.16187999268074443	0.1616730619957518	0.028136835624343062	-0.004866698474621443	0.015196811166459503	-0.0017811452707853495	-2.868941716087971	18.710964099905336	-0.8410060009058663
1479	0.16646690946331894	0.05354084861101906	0.01312912185602963	-0.001025883236013142	0.01107776498834043	-0.0014047578756380915	-4.3436922239360785	-0.4195328451923642	0.293973215046867
1480	0.18663162069363098	0.12994476228114807	0.01175569302919657	-0.00275242103494135	-0.010578884132682664	-0.00360671455394913	-5.5524979734941144	35.00422888997953	5.561845724836841
1481	0.17262277533124615	0.14147006893727063	-0.003976256433661117	-0.0004097074485127922	-0.010421450488486868	-0.0033180478842103843	-1.380520429130521	31.928390227143346	3.8937902264218733
1482	0.16792529237700748	0.07299577384100099	-0.017375098611930224	-0.002097386042587085	0.0004622830405661034	-0.003334300288634416	-5.256407209799341	5.331779664824476	1.7727894807162514
1483	0.1543606937835744	0.10480378148411687	0.005841328683261943	-0.0034574491863543803	-0.00961061658430859	-0.002121459060251351	-5.282799666123391	22.017017024683216	2.5945534099418794
1484	0.1537332836427536	0.11658530160336217	0.03831027977117987	0.003316330731862132	-0.03706533742262595	-0.0017932757331738547	-6.525980677764497	22.691900289030787	1.8319702036418255
1485	0.13366975905619238	0.10034924867704893	0.08252906117949937	0.0068156670183872415	-0.017626080438338243	-0.0024657602941567974	-6.315617587630393	20.716204806756412	-1.5922561075516242
1486	0.23597743894039358	-0.008132239534039493	0.058702213412327425	0.0018643014778620315	-0.02149154310311382	-0.0017060412893528014	-9.734245380243909	6.816699130633963	3.0985197668426276
1487	0.1767588666947999	0.09693521267532808	0.02216475363271199	-0.008645429816882544	-0.018824474918896297	-0.0036099629151650336	-2.522719899206119	25.496695109314334	0.708176135981631
1488	0.15414813986796855	0.11491373650516759	0.03343104738028484	0.0007914716460740592	-0.004569127058204322	-0.00896124497652316	-5.981515392412612	23.696018670544458	2.315429194010907
1489	0.08571932768881264	0.18865389320964612	0.015254228550350874	0.0036111811769832906	-0.01266068461031494	-0.008818989785753772	-8.975935709035266	28.184223549415155	-1.344170004365575
1490	0.14670763933727193	0.08853193928234193	0.012628269709195054	-0.0002497357836865272	-0.005423600604301806	-0.004573410555255125	-7.284010565453955	-1.8945643136989883	0.6809886599342906
1491	0.1592594704792735	0.22204233443398802	-0.012261633199626318	-0.0033379525472647022	0.008914653650880847	-0.0041115084469789355	-11.606689014441471	8.991069549549154	0.8372753280160505
1492	0.255801945958522	0.09616785391953062	0.03072842349063023	0.000714045819574082	-0.011106481903337708	0.001051092159179217	-4.872263519004807	33.93500878884349	-4.307146983528144
1493	0.20699764869483317	0.10241460477201404	0.01657304184966679	0.001017010130782485	0.0008580275746599211	-0.0025784298938850043	-3.3485136998309377	28.335128514807227	-4.4428481910574655
1494	0.13454178055757962	0.0390528974619585	0.05051675547373726	-0.00679358991373938	-0.012228247688614465	0.002674402706501821	-2.7151665607918343	6.65974486127724	2.1934736301697275
1495	0.11174904064014224	0.0578873818640924	0.04316793172646107	-0.0038953212529229996	-0.0189795999131609	0.0035239810409179676	-4.270329127803094	13.458502023325902	1.1115600881748229
1496	0.19510517025984492	0.10003046035400023	0.08161781185875261	0.004145428396420957	-0.030831059625839725	-0.0009398167473732543	-5.580287603322015	-5.011059977903753	-2.888883081620292
1497	0.18072078753448978	-0.05552521076001407	0.1057815523868108	-0.0014667073532798845	0.011549640765633933	0.001953524137611214	-7.905307160535469	8.730528459829403	0.33488517334841217
1498	0.13991052129366593	0.04396996128337225	0.05636868711431783	-0.005315005241779593	-0.007476506301010509	0.001209340517340684	-7.864063875737878	5.533199045578545	-1.822524143271462
1499	0.11718800799824444	0.03176362334578692	0.03496407344948896	0.0008146346157888917	0.010613710117902485	0.00641341900188141	0.09305364673168737	6.752067320183977	-0.5685702937943051
1500	0.0990898821994643	0.048481698364363265	0.046854308445662185	0.00013940235840046486	0.021976531915602466	0.001395698209893543	-7.565432945626123	26.84222047568752	0.4816729359048569
1501	0.145925711543908	-0.014710732041090684	0.03284455879129882	0.004854937179586518	0.008585904284899174	-0.007651996171523744	-5.535967248789125	28.38152255662148	1.430473950398946
1502	0.18503178507279802	0.12638884013511434	0.014360238609520262	-0.004947561964385282	-0.02392690028358869	-0.006375405454048647	-10.01968721105144	45.783865936512946	-0.40947911800020376
1503	0.1378129909378265	-0.07900023235807285	0.02673382162846556	-0.001638562568760528	0.00396392194135753	-0.00032642369138748996	-9.670558004447743	33.931364160463026	2.71311260942699
1504	0.20270042396566518	-0.029823180459734953	0.02341004411887154	-0.007175875149732376	-0.008402693341887986	-0.0023550164192268105	-10.069601034714582	17.517373914898002	-0.5701680546445929
1505	0.12196576118939138	0.08082445741202524	0.051069298135582086	0.00239776376009298	-0.025033255770161803	-0.003941326058102962	-5.88944693036243	17.533230551690018	-1.5597086042549104
1506	0.1564775819889681	0.07843926399990249	0.02191224645045054	-0.001827331651369315	0.002511830485821198	-0.004657111022479627	-4.82233341013333	16.53705817411502	-0.6860368206545197
1507	0.17594981102313695	0.09738325937177136	0.030733136708146796	-0.00018842579180807897	0.011850375714797334	-0.004723660984040346	-1.3835947691644233	2.986141858944847	0.8757311808305407
1508	0.19378643420838476	-0.023646348927553122	0.022641011616319377	0.00778927241229765	-0.004050733758401958	-0.0056963576006263915	-9.937992073011731	42.46889558541204	-2.907451236232892
1509	0.132290052916623	-0.06940384668177865	0.00362931283764905	0.00412716912079875	0.010609611158030045	0.0030986268684268024	-7.922393762289915	22.948639983764327	0.283024575878326
1510	0.1667261391015672	0.09970034074437628	0.02625125959928952	0.0036838742636224305	-0.0252415642564735	0.005174542927283017	-7.428637368322704	28.06786172829344	-0.8999511756684305
1511	0.17052709342656133	0.11914148012098079	0.05800714110159588	0.00682558360797071	-0.015307799279194172	0.005469436625918709	-5.149546642194593	21.505678910559283	0.5153291758803334
1512	0.16190214054328045	0.18287513875125047	0.04871118289892945	0.006106658637386442	0.0028804902417070384	0.004447560958836475	-2.9685240601608087	7.322160961503135	-0.6048218697378636
1513	0.18095340043997077	0.021819107070360028	0.03782936123630462	0.0044430293712862555	-0.013559807132157186	0.001864149327406022	-2.913456168352171	2.5575990627961267	-0.09265222594336496
1514	0.19237268826239404	0.11771393870271356	0.025699650554884722	0.005728350328726456	0.009975426380959898	-0.007896133957777945	-6.420393787559461	-6.318311859860107	0.6932550513548988
1515	0.15713367837343045	0.14086458301439178	0.012517839233533492	0.0035361671045343003	0.030704680335664532	-0.002406001136330421	-7.373518179007142	42.04764111581263	2.071333994358227
1516	0.16484398556804053	0.05857948576163038	0.032894208380933106	-0.0006979631782364948	0.015296405546094637	0.002328224106361464	-3.763118666152183	8.977776205980355	0.9514787335045982
1517	0.15989129757044657	0.061079666996288036	0.006827541995081066	0.0036042355704901273	0.004775811430210564	-0.000880506785682651	-5.890899078245022	12.385167289785805	-3.2062515877489304
1518	0.182008757380318	0.03333223909870222	0.025642562190346056	0.005099399520035695	0.01231039787509172	0.006238231970254176	-4.47988906653287	31.591228848623253	-0.7518148919863304
1519	0.10854168074033083	0.07083756840632377	0.02582674745759753	0.0016665748720850518	0.010840413828648384	0.005849092948339801	-4.566070280527181	30.3697120749791	1.6921404953180526
1520	0.12481453707436042	0.0818029901310642	0.02446903215817106	0.0085206545679682	-0.0012989751035713533	0.0027648938807482096	-10.310734266789503	20.42049585289385	1.3055368626890878
1521	0.13562153410279001	0.045092695982887454	0.02868124092392072	0.01038590314584349	0.013633275516561247	-0.0054413600232541565	-7.972685135355106	13.123016797232381	0.2319272731871342
1522	0.14269774921423506	0.1794480098052142	-0.00134018066459019	-0.0007597706600301355	-0.01361282420215351	-0.004207580065984219	-7.172863461229647	26.566519353742706	1.594111311458002
1523	0.1644425478171394	0.13604276956409328	0.017871679401230182	0.012051829134530572	0.01583406952969004	-0.0019273239876250402	-8.47377544080696	14.371520018670314	-0.06409850746922406
1524	0.1924982470164376	0.015848250024699917	-0.011693858006406446	0.014247649500386969	-0.010760852904170495	-0.00038533025892344705	-9.40437895323154	10.060968581894983	-0.9633663322231746
1525	0.23871420574445393	0.04291433477423302	-0.015376625757798745	0.007654385113915322	0.013892661690116253	-0.0007659196816229487	-6.191124872814615	42.48803842881031	-0.5908260144921922
1526	0.21126551521034936	0.047050800639850905	0.029363362070623768	0.010820900011619268	-0.003928733961885681	-0.0003010737154106037	-10.439555570892027	20.359053760588402	-7.87797888359381
1527	0.18137033297801797	0.03833658610455408	0.02859628479161609	0.004570803057661621	0.004384970402306459	-0.003564376300030594	-2.9295552375075733	25.718796594044683	-2.5353797068829254
1528	0.17855257429953403	0.07003736059360476	0.02338435511280853	0.005093779516880857	-0.011263131027244556	0.0025273830149548037	-4.366586373604171	18.62967860480186	0.412266943512881
1529	0.1635386722784277	0.12874427416379347	0.03861006245385126	-0.005290536761055032	0.006305573280427706	-0.005456757852659046	-5.318850955927698	13.902517053623848	1.8230252423122308
1530	0.1877386308884194	0.10954794018370236	0.026175972688575744	0.0008904452003132378	0.006131632040434557	0.0057959018633274816	-6.304140814701403	21.470113155314184	-2.6576071931764007
1531	0.10658590058680174	0.11375657621264906	0.0049472820359750674	0.007095488116032485	0.007807345670198421	0.00755378511225145	-10.275454632412316	13.955149493900125	2.4767439091267756
1532	0.1324309216691059	0.05504595254695942	0.016330812633289143	0.005118170954484854	-0.007249002136837218	0.006426739114415852	-7.332828332054467	-5.596372727858335	2.661913683776793
1533	0.14615807580064616	0.06467757068277953	0.017215191412950494	-0.00027713053139189316	-0.009274755184038743	0.004562814246079962	-4.533179255830603	0.27096449004756706	-0.0006416697352563581
1534	0.13601591500523846	0.0009927431365860245	0.07685839303497904	-0.00029843138483019987	0.008126634056274173	-0.00020557812844691097	-7.821871017678271	16.307401984748058	-0.9911454207059923
1535	0.1613414529623196	-0.019585083484758695	0.06697044858848095	0.0022615891375681488	-0.00943601241020437	-0.0027708002738921463	-5.073777791344469	14.034519253256406	-4.469212225989307
1536	0.17183154251327387	-0.017461355324958013	0.03222836180258275	-0.00017060615827942137	-0.01173581887663837	-0.0018693281687525041	-7.498738053988637	16.757079554610414	2.98516577130565
1537	0.18848892356443722	0.027869314674670204	0.05708027843456202	0.0013306087179597872	0.012809417106182913	-0.002382067511018307	-6.079850759362999	12.454493140143196	5.760192199589166
1538	0.19925173310135813	0.05694073822762613	0.0325995658802815	-0.0023551943739413186	-0.004968830496869955	-0.006683497805054819	-6.315072029559224	30.633177916775963	0.00014877294192983397
1539	0.20928795521445834	0.0845288573760945	0.050432000235113225	0.005760632602278411	-0.0028219672477970276	-0.008991621669988813	-7.078038905300137	22.650599083071345	0.3816889716785467
1540	0.2120665637080394	0.003475606389122317	0.04546080434948094	0.0024440687530529405	-0.008384175142360523	-0.009587376049239434	-4.549617085362626	9.93119323301895	-2.089501627971033
1541	0.17981452281612778	0.08095393146981783	0.0458656157269808	0.007071412043414223	0.004373962760497045	-0.011093757648736026	-4.4579880586980485	2.8547788657597057	-0.5207729870113038
1542	0.15124683130296723	-0.03733808704328273	0.02505736169594359	0.003173972795503713	0.016303398401608774	-0.003384326061991548	-7.8244583451841745	30.398039816517084	-2.814239233210985
1543	0.10697563350237224	0.036236969104006395	0.03175773109505154	0.016175586214671158	-0.010970734981841935	-0.002309488062913929	-7.1514322843355576	32.94643032219578	-1.79388167817352
1544	0.18224448321029527	0.07077897478717786	0.035803989198114686	0.009799884625218002	0.0030219738294814556	-0.000753496420443465	-8.004333335580538	15.378137894099597	0.541605907999375
1545	0.1741386947987829	0.05641275785257562	0.03749506616513981	0.015400880669883795	-0.011154784700478138	-0.0057354583520775205	-7.1514182846300045	15.23105690800359	3.343818248616057
1546	0.1723103858597546	0.13769715042412828	0.06124882926567907	0.013960634822331865	-0.009075331611171984	7.618346556801346e-05	-7.380023154924874	10.768027024170463	-0.18417827209919518
1547	0.20296996307190346	-0.025661731419892378	0.06494530890532746	0.012416647802405685	0.029743472946197284	0.0006267405127328808	-4.929019569850173	18.617845397896257	1.4637962975645962
1548	0.1963453865080751	0.13048296250868657	0.05118953339313866	0.012208244341176228	-0.0023984175364445484	-0.0024261451285689977	-4.414936015305002	27.411399523366057	3.2702268920278694
1549	0.20461635969596312	0.1302325156933771	-0.005457484693195062	0.01083626465143992	0.00303591101144536	-0.0025370303547264917	-8.68573472174034	26.958698043837742	0.8803682183916142
1550	0.16818181679335037	-0.02468742652532309	0.024571578755065965	0.00949966210444401	-0.005123456529744211	-0.0025720071070863635	-9.242956341929446	26.653950929392973	-2.588454329312897
1551	0.1467430359379331	0.030847297175975424	0.016995237695156148	0.01056475948697429	-0.015746875300313837	-0.0008627991037628111	-10.048763770139443	14.168385269278549	-1.8107169153332925
1552	0.13239712097216283	0.0571996896575	0.03243057734124535	0.006149545664712037	-0.011863415018022083	-0.002201017964956416	-7.1019182274680706	-3.3466116165614332	-1.9525295372450273
1553	0.1594777927180068	0.07118451605682	0.0105685370037225	0.006432011177522271	-0.020843311061858057	-0.0013788819019304051	-5.083188517515673	24.392950997287652	4.501566169917809
1554	0.164768736968171	-0.01927629677600058	-0.0062263279767639955	0.004612725748012178	0.01798566401474302	-0.0010119120826740456	-5.649003845678108	-1.800763384749722	1.0395112525675911
1555	0.17561187225379246	0.1286185330516153	0.008685076232648324	0.0021951984040210967	-0.00010723726790993083	-0.003855479061695561	-11.400745864863179	-0.06428026959028402	2.4062053722988144
1556	0.19396147340912984	0.12920218402164244	0.04710062998205907	0.0009574082628957615	0.0018788089732628835	-0.006053403640941641	-1.911580186958549	12.403460933809786	0.7735285530392757
1557	0.18382178662362622	0.11661797380234556	0.014073306611890556	0.004668934812688411	-0.04661876850554388	-0.005585316199196283	0.2056065273401955	5.4876844461954635	1.6601972833438259
1558	0.14629558106276028	-0.018833017028921886	0.01961725922393139	0.008888648132628326	0.02057060364459323	-0.005716708618806051	-3.0127784460802616	39.83072538576107	1.1124640954020852
1559	0.11243781225959001	0.10275963775139789	0.0341783106645168	-0.00141035656034521	-0.005544839101166537	-0.0028437279564614954	-5.526646260194331	22.976443912663306	1.9098781831996405
1560	0.18123787359760557	-0.004944669597888848	0.05355596476883334	0.001991303140812928	-0.03265565937205695	-0.0013591552373213767	-9.03287806318233	30.331847432923876	0.8960570926484139
1561	0.16486058636843934	0.010355782348559349	0.033294613997559355	0.002299024505100142	0.005352014548390167	-0.000781609073625413	-7.181146059385701	4.456494378302357	-2.1585215042330987
1562	0.17607153938751255	0.0047462589949509165	0.057398468308718954	0.002062515646051986	-0.006860810548900235	-0.00024979333593727724	-5.181968070389462	5.5590086654595705	-0.042344732414340155
1563	0.16264792219318291	0.09550230148340194	0.055552541905713376	0.01520374940676934	-0.011332844880494238	-0.0006138205647857964	-4.112122952945466	7.180577045610698	5.489874572708402
1564	0.16824892558369572	0.08917206483200862	-0.003779285219780472	0.008135447772147492	0.015316771883820579	-0.0014297385117282278	-7.360629585760606	43.40781711263933	-1.0364693211075433
1565	0.1408857876190602	0.04699222375275401	0.01527080661743033	0.006088616085890544	0.017232220178742094	0.0002534554055672356	-5.26822360292383	0.37282762793687185	-7.22255459103331
1566	0.16043095099100113	0.06257876603504324	0.009989307517461212	-0.00232970688605703	0.010099864048385634	0.00023883587115911247	-6.8436357655261615	34.87479191170107	1.4631652500570078
1567	0.1753856148357382	0.05399964290334683	0.01143465344036224	-0.006001916062696665	0.010410079595243092	0.004564062211616371	-3.5929245631262696	-1.111547099911958	-0.9330543592990801
1568	0.1348146409761539	0.03734263643842376	0.006796142124281967	0.001738732818983917	0.0006381271447802241	6.9379720061333965e-06	-4.039343128167686	0.004774188827601916	0.448589250641095
1569	0.18426577696950136	0.12136576954871958	0.027470679081037716	-0.0077040940818058	0.014681548743719935	-0.002403144022548445	-7.037748340640961	36.27303511869074	-4.600485565259968
1570	0.1376454884842135	0.08231209315864732	0.03604350197800332	-0.0035705820477119274	-0.0011455410149585263	0.0036207108000052934	-4.668145518635437	30.026243274638308	0.6086845239497685
1571	0.15504845110758064	0.06957918886676927	0.023738155356322472	-0.007584801855555901	0.007151964874529947	-0.004553380833481576	-2.826452620108848	21.68290533275263	0.942797005938653
1572	0.14845096742176364	-0.007723976266649349	0.007907068878881204	-0.003974635342652091	0.0014230923857115338	-0.0034221713714144546	-3.281274970347698	14.223347149205162	4.814109842556056
1573	0.16083236411969387	0.06687774659344449	0.022139962916078858	6.572792908782557e-05	0.011536244251186892	0.0013020813308833867	-7.971642238820833	22.88889652595425	2.647434893913887
1574	0.14524464411186086	-9.471503643635609e-05	0.03701774942314307	-0.004324801583188031	-0.008968729341741028	-0.0027650135026989924	-7.74142696537853	30.388412797118914	-3.37435088757359
1575	0.07208293865438284	0.050030921986567896	0.02550733669341307	0.00011140967194199166	0.016232292620093812	2.8158583717334366e-05	-0.971461507949278	22.48159738085411	1.6685966781886161
1576	0.14481545181777278	0.03157728854563705	0.06502271293773729	0.0011147872606188374	0.00490358750499389	0.0010782390780751175	-8.436554504211932	16.191100346084717	-0.2973095131491934
1577	0.14365033095022225	0.003004136645371837	0.0019091169523088036	-0.002499767987413633	-0.003975173304122786	0.004658527322351856	-5.36439459923074	17.491604274556835	2.2773929919543234
1578	0.1372919946871506	-0.0005172401335393206	0.054123207469243456	-0.0024500799121962586	-0.033564705689562165	0.0059707800024863256	-6.47870860163029	15.182596631186035	-0.28969506060502703
1579	0.14218575209431544	0.03435343111619045	0.01592046242581701	-0.0023095519364946093	-0.011563723858438416	0.00332660348890008	-5.69585671811895	5.4430678835561475	0.494681226999814
1580	0.1213910201130127	0.1123290215495206	0.04798950164995844	0.0032140311793308137	-0.030109785420696894	0.0016192131713180023	-5.46611698132873	-0.5188228595768528	-0.35757664257773275
1581	0.16295994118285187	0.030174424174226132	0.029630016097008185	0.0048022066912401275	-0.012220148715358061	0.0013482476626657212	-5.769832485099261	19.205877618184076	2.2952631355797934
1582	0.07961539398562281	-0.04711022891865504	0.04383408561027982	0.001791830354371447	0.0007227913881703669	-0.0012083269214144946	-4.438218253651852	7.383442847931578	-2.7689222374582174
1583	0.13505539746360987	0.04874164055390258	0.03105612318516354	0.0032158940391080904	-0.009295471987626428	-0.0010059851091320238	-8.567815967640646	20.881330809359984	0.4114763032209861
1584	0.1757795396209181	0.0042096365601422756	0.011360909769901121	-0.0007780007973347985	-0.009604943669190041	-0.004892800098403607	-4.692133150737152	-2.5623426966799068	-1.9309283617972153
1585	0.11795830325005568	0.04662213809245698	-0.007892771231934284	0.0007991230490528879	-0.0027855034623705194	-0.008997789687140038	-8.675271932653928	4.0978517397562175	-1.6673753965758182
1586	0.15079283231939827	0.05805721661874479	-0.007842088107590083	0.00010830364782388646	-0.011008101557505135	-0.009483778066012805	-5.788712976274762	5.941276900227962	-2.336552281180951
1587	0.16093827362848204	0.018011920316347917	0.024264509449955618	-0.0019152187928415994	-0.00961010243865083	-0.006526666947041506	-3.2784151087544955	29.326785222440336	0.704440092618468
1588	0.1312146698017937	0.09105060809945859	0.011325071380264706	0.004754188581058637	-0.005458322877383178	-0.005981459361090917	-7.547559557726073	34.42470201367058	3.044171727824369
1589	0.19373221553375747	0.0409768829533857	0.01625427202525262	0.002964034105511451	0.001700737150511856	-0.0061966740505999904	-5.076120061591387	10.207682904292147	1.131662831862676
1590	0.1700982221409213	0.05761931545657862	0.015712570340265658	0.0029568786298657846	-0.021732561090086616	-0.006351509618957237	-6.803737182596205	11.86795773086085	-0.9233469750341177
1591	0.1654816888047713	0.09699343586672611	0.02903886583225347	0.000999916618365612	-0.010815939389926274	-0.0056209868576313615	-3.8314952985172366	13.886230847700979	1.7083950716574468
1592	0.20972316572868338	0.0733113279164834	0.0599925603029448	0.0008461309474971659	0.0010474163750428867	-0.005306307274586231	-6.165797408379454	21.40122998434989	-1.3057407125556957
1593	0.17608796016588768	0.11375613599272831	0.03956079317358394	0.001991042869581981	-0.009517178135069146	-0.0038949924522077174	-3.7020206895204066	4.28625905049601	4.7637716663904435
1594	0.22124151691285088	-0.005480999664286446	0.024712335009448118	-0.0009759566780788375	-0.016698933394208554	-0.005783715338921984	-4.583584142916291	18.346352373898537	-0.8408310865252713
1595	0.15098442218819064	5.020063646238998e-05	0.02677977981713012	0.0025480628193257876	-0.0163677821367558	-0.001856829113439859	-7.878448519659414	38.29543771654624	0.21370892547440937
1596	0.16710507481717404	0.07594041565735755	0.02938774883872406	0.0025694590390026584	-0.013680606043540981	-0.003104245057988423	-6.788818451275528	15.98273098239156	1.7615583178545915
1597	0.16090135041587986	0.12607252785938833	0.0061994704667699616	0.0034197391400738273	-0.014384928988259429	-0.0011506933081546643	-8.896650308446464	7.819833584819719	-2.411983203816147
1598	0.14115904134841595	0.07744113988110177	0.04616442828903509	0.0012051849031779385	-0.005870516213531095	0.00011491648673817754	-7.989473450396529	18.242300469119815	-1.6380287321298888
1599	0.16003391344385207	0.03411038490220955	0.04338663329344564	0.0009895765342020262	0.007104751957364257	0.005234118169138217	-1.939555654341345	5.954869107942767	0.7490551277395281
1600	0.13084115569423369	0.167418392742375	0.015952738541409904	0.0021685882679619633	-0.006357239411556262	0.0057436202827033656	-4.41636409509523	6.166325098237865	4.932564784727674
1601	0.13891325523000844	0.06670656492100997	0.03847700201226374	0.0008464065582107633	0.005389572570290531	0.004294186033998492	-5.3354571762256615	1.0247345227263442	2.106981274947458
1602	0.15297205363661276	0.045724592062901415	0.03317692896311528	0.0030801465902799883	0.0024985060484252137	0.0059014439903478785	-4.901621130324504	31.218478909430083	-3.319939980911348
1603	0.21220198158357406	0.06016323787895518	0.04732546119380346	0.00012417393888368433	-0.007755470691884521	0.00426534391896417	-6.346860254506289	47.509549115430545	-1.1103937432902748
1604	0.15064609236645676	0.029139661453709328	0.031944990673327026	-0.004697647927997829	0.015389796699681754	0.0029725820470838287	-9.921691793115224	33.27199361354867	3.1083187515916957
1605	0.14695683430172413	0.08369011751666962	0.03972513879664429	0.003281005184719816	0.004424448940628111	0.004534463336514156	-7.774694926368482	22.18520823460472	0.17189659746034253
1606	0.12973167365897012	0.1413231932279893	0.013826939886818056	-0.00044912993263064344	-0.015339055145796705	0.005423280056146966	-7.014550968235952	19.316394397553324	0.04658537326582171
1607	0.12132026424944613	0.14413121944926177	0.02138337724151748	-0.001813170712294745	-0.006468693946198926	0.007148023616408065	-7.500476980304325	13.393135664793347	2.723248827326168
1608	0.1486455920409444	0.0240401993062428	0.024449179384404038	-0.0004146257756127668	-0.01588143607426174	0.005690720753449499	-6.705329718572347	-12.776717792356843	3.578548460869839
1609	0.11037960963926127	0.14470781813402608	0.04057417779886741	0.0044140707443461715	-0.002080319312389051	0.006209828405714874	-9.281420394309139	13.162568142473223	-1.931316397334502
1610	0.18019086643930213	0.0024634929019553276	0.040675147347598216	0.00676421808011103	-0.011722612791705654	0.0054101139244647194	-2.4407320098121192	20.261247885574726	-5.207880017775371
1611	0.13021211434772761	0.06672311562614543	0.01921790529920253	0.004688092761325906	0.016245359466281823	0.005261441550082109	-4.648066173786114	25.69557206710222	-1.891849563785336
1612	0.12289930150007512	-0.011570493019578625	0.011651920492496807	0.0006866336307385084	-0.02450471915007736	0.003466508627573777	-6.804328505245853	-1.8811290908382905	-3.1320479469501095
1613	0.1407644305883421	0.11467249081438205	0.034544250236272715	-0.001368661596624778	-0.020524858387227556	0.005321772756226415	-7.58208369081018	24.192993158945548	-1.5479177943148204
1614	0.17473120332593206	0.0873183130821008	0.0048188883372625654	0.0021593065872182434	-0.005704278762236907	0.008202326268344443	-3.522607664747071	33.11573765387603	-0.6481852508124077
1615	0.16436630352691203	-0.027442217881048635	0.056243829595709824	0.004173424653366422	0.002761781614122191	0.007533359679692188	-5.838734564939167	16.53229637477767	2.914845818296375
1616	0.11765029699044482	-0.050139068014290654	0.04539709279182971	0.0025156856090096163	-0.008555591858589074	0.00793514250509332	-8.111174361004743	15.39238417513735	0.16553939364474646
1617	0.1263322330432371	-0.008042822971777407	0.03775631668191729	0.0039639137810001165	-0.009088372257756324	0.008903836581345885	-6.840675463480477	3.235906234527089	-3.6497880065192287
1618	0.1535153346795866	0.05864790940225998	0.03168447587800578	0.010460149073343545	-0.013209543582656682	0.00783955507845972	-1.5803256707508733	-2.9337003634414063	0.14970131294398667
1619	0.22257347146671078	0.10438312029132162	0.03851219153696161	0.00671342168567283	-0.008133230083515118	0.006750641305034186	-4.329143107518998	19.031440246363747	-0.48687938002868053
1620	0.18181729705690236	0.029768609869426168	0.04681216680796632	0.005694794513622158	-0.0011342036090466884	0.004599904059939581	-5.192377657188231	13.984515136623376	-1.2123170002095387
1621	0.11356867704649543	0.09271932190842931	0.03995045214256757	0.011101759989442891	-0.011467001080337382	0.003374173991310373	-8.951693277752737	20.596976684646076	1.256266591309997
1622	0.2739718794759882	0.045291498351582415	0.05349061239451994	0.010093339697250868	0.011726366255255154	0.0033737305312046286	-8.42803645751481	14.918750490754524	-0.17698009830356515
1623	0.1998423544080822	-0.07919285098547361	0.04311971061968377	0.0032482468690020567	-0.00023675147862443728	0.003442662537046674	-6.3611634991993675	12.602618181915274	-1.93828582839589
1624	0.1924095024862889	0.059494381432348246	0.07567804421507393	0.0016313833629840973	-0.0394345851174459	0.005133530331273794	-5.356594375478176	32.24491578724286	-3.890850299523418
1625	0.17476361963431564	0.0976318061002388	0.08570183528135632	-0.0008411790218043528	-0.005043253227974689	0.006727083451952809	-8.129204020993289	23.544316558641345	-2.057125969895834
1626	0.14394887193586828	-0.011347480390153139	0.08634144696863065	0.004702805193155827	-0.009426624087755383	0.004832459043126618	-0.6068081422200434	27.41446818074658	0.13190491037917412
1627	0.07322579253838073	0.07289750281830328	0.06061251027283043	0.0010644073083101334	-0.011057535823747945	0.00526962973777174	-5.1618228652713265	21.765335236671234	-1.3819682330834553
1628	0.16511472557207674	0.10892255809783308	0.05699745587991768	-0.0008514785051964476	-0.009360450813998895	0.007514927120932114	-3.777772323837915	15.238841930519671	-2.205326712132046
1629	0.1596164944734421	0.04157538405875274	0.010222315340780393	0.010156223010629638	-0.01340148056144635	0.006876562191612744	-6.739529945837786	19.649393351163383	-2.3871800423507796
1630	0.20020994751404483	-0.001862771595623293	0.05765633265089153	0.0037751263294860476	-0.004504153968714623	0.005840362859524351	-6.599074259543565	47.02428925629459	1.4191579518805506
1631	0.13699698179672629	-0.005417783242298902	0.1021488590673641	-0.0023122300268037478	-0.001101118053413364	0.003518532639201161	-8.527528796267758	7.347427575347046	-2.2469143120763717
1632	0.11925728001586433	-0.008455200852585464	0.06882891843487839	0.003232565718989171	0.006786687101784274	0.0035582644090362365	-8.07329002818314	18.045703066066398	-2.879097588155168
1633	0.10538687080803344	0.051393887776403455	0.028596294490986336	0.001233229669899457	-0.010523974401623636	0.0036153976582580225	-4.0544274405771095	4.291681682885677	1.0217607643780051
1634	0.17000828713938043	0.07207521905194668	0.044707004927699724	0.003608857075407248	-0.026140245744659313	0.0037562789919338983	-7.972871479707197	18.0121062038647	0.7246159619461376
1635	0.18263900608083686	0.041884241326898705	0.038559078664062885	0.006234452684815324	0.003840496232165364	0.0026097444942582617	-8.23413488779656	16.618493209230643	1.0733550189535157
1636	0.18673851193454685	0.06022559945080879	0.026246561468636423	0.0027324434441354834	0.005910069812091762	0.0019926842820263226	-9.605556863181697	24.70829850248794	-2.260179226038851
1637	0.1757081533500156	0.08923826466036461	0.03846971109895359	0.005317312742727503	-0.002176512720488297	0.004241942639795616	-5.36135578358484	21.41473522340022	-1.8630616787217316
1638	0.13608357592835343	0.07677070498123562	0.07007948270132686	0.001571921974221326	-0.014948205502634693	0.002052817135261042	-7.783544609558444	1.6006776377104297	1.1792241667919683
1639	0.10655543325898728	0.08383336405656625	0.05050959070372696	-0.0005122235584726377	0.0046132768844513545	0.0023398792367682704	-5.105573010959836	11.937377005167617	-0.6362192648723679
1640	0.15394989747945403	0.0011466991850650338	0.05226018736145431	0.0026818337687763696	-0.010759220950874112	0.0028339386587148438	-6.972566968517867	25.189680394977373	-1.2388787772777081
1641	0.19386180091944755	0.1001594298642638	0.018492254649478235	0.0011271535500325647	-0.0294177038609828	-0.0026306119124010867	-7.837676744551424	35.76867898260677	-1.1385155768473316
1642	0.13531242163037377	0.16370171889198729	0.05275222257148488	0.00725417131018547	-0.007509530465844724	-0.0029817691594772482	-6.4812492681881615	19.32437396692215	-5.253100826885005
1643	0.10091830713129275	0.057695507230466514	0.05656364396549481	0.006884508431284421	-0.0032749906601490493	-0.005640912322151878	-2.988943321277692	9.516903580088044	-0.5021933119462642
1644	0.15621131684981476	0.06267471848398713	0.08487245341975268	0.005433198071521723	-0.00677503263135477	-0.0023067581144639504	-3.8935691250411923	25.145359975848734	1.2250982747734076
1645	0.12933324356687675	0.04527621453608698	0.01924981871686188	0.0025400708612955147	-0.0186924938362083	-0.002094365319053115	-5.328408353548988	32.13783236717943	2.9217774163433625
1646	0.16835157230414777	0.015263955765810647	0.012879566530245645	0.0023180874048939794	-0.0010604412559500186	-0.0036420054024426628	-5.1314667044886235	36.84003503451798	0.4419503580385699
1647	0.1461681947531537	0.008484357846342456	0.04685292983666732	0.005531878165454659	-3.0211559780721382e-05	-0.004731163844127759	-5.343714668301548	21.052549916994387	3.892278414714249
1648	0.15886039598930093	-0.02999469205780282	0.06919976396322905	0.004012150471669786	0.017313235692758833	-0.004438545761911223	-4.10856948591822	5.665988690165474	2.7498521533409312
1649	0.13657819691113843	0.059879872071879614	0.0015406001898607413	-0.0031436615246467022	-0.0005539688148901885	-0.008339175821044346	-2.866755575673657	24.832034276288397	1.3355283888597747
1650	0.1725161866232761	0.11215223748269226	0.020096317544504416	-0.0014902645196633664	0.030964443263025918	-0.009831562098186086	-2.8112636080346096	49.69690340112516	4.6920362211554725
1651	0.14515104789239225	0.1528117581884194	0.04423802904366714	-0.006607999443553968	0.01905424162645289	-0.009557568284911708	-5.25165905326546	17.00899034389886	0.44993642754846513
1652	0.13907954317148122	0.0411279571776442	0.018564011554611272	0.0011175844719660299	-0.006467533051616096	-0.009283056948225933	-3.980346004285238	16.918211000567663	4.841706948775024
1653	0.11496817565786513	0.09207019275684981	0.022114395178989193	0.0011059595925718556	-0.005528458005947335	-0.006087877392811596	-9.134689577575044	3.1233398280016926	-1.5513022344821927
1654	0.13091168316487914	0.049461905757204154	0.02560578308587195	0.006305499703619071	0.009850402344174537	-0.00880201578805893	-4.974514021847916	27.225391076429364	1.1940017672055607
1655	0.16207164714114616	0.09808422120606283	0.010937484793318344	0.0021787796383301453	-0.0040786347981371885	-0.0036682894561632	-5.286811738885238	3.0233371845080694	2.5741907560257498
1656	0.15931879925304618	0.10304811463923241	-0.0073505221254251685	0.004221908378425449	-0.00011988982169470683	-0.0026054384617067057	-5.372244823667919	-6.9426154898725345	-0.017609705893608565
1657	0.18853281276464168	0.022326522176388724	0.00924457938252497	0.0031799885669212677	0.00856856943615052	-0.006414648843296885	-8.676378414596245	15.079221370927032	3.3985179200331412
1658	0.18398384688008118	0.04344917089936293	0.0319747905753841	0.001464000584024681	-0.01770370038043857	-0.002931041078592835	-5.9302673882502805	24.99198899631275	-1.3236775743706979
1659	0.12602425627045677	0.05747219605729773	0.020476808430953463	0.0054306827117606765	0.00429524730227996	-0.0046913565234476115	-4.562828872174013	23.50656764857819	0.6261967238510502
1660	0.15023900876462498	0.04292606726738602	0.028352717507271342	0.0031623868723781932	-0.014845287820642847	-0.005802008849012559	-4.449660661458818	11.795649036481139	0.14344410021229295
1661	0.1200450575303863	0.028329693838766032	0.020264698083125275	0.0028483718325468554	-0.0028167411702033607	-0.008254211326088536	-2.73926706477251	29.370252997278175	-0.5109357626967529
1662	0.17280629205061487	-0.0391604221572097	0.018270108992487155	0.001205318606935671	-0.0003379559838145906	-0.006834631927101991	-6.552238313403211	21.87296327508863	-1.8121693440852766
1663	0.16044825376650182	0.11983185213180739	0.03226500447539072	0.0032261979650722327	0.005357620418033248	-0.0009525318515525309	-3.979855492243282	17.375013018038455	-3.9387613929143668
1664	0.1405136902070121	0.03591204978097861	0.029945207802166772	0.002271187247276891	0.00403531170430254	-0.0025644841643042995	-9.179453243820241	28.722052147090853	0.8627613407978542
1665	0.15981290347648353	0.08096418546175643	0.03237485230291695	-0.0013791476076996526	-0.010118692825887027	-0.00640021478376295	-5.68984119648025	20.03441509992634	4.485719331838413
1666	0.09627425750512823	0.0572559366521721	0.03245795360533723	0.0026095224356672483	-0.0077220385514992105	-0.004315805897473294	-7.6924289470643865	19.848848150500263	-0.7451537012470679
1667	0.14267416717399695	0.027322139132375682	0.042003702834938705	0.009606482600967678	0.0032761334403980952	-0.0006747973028643729	-7.535438940147717	19.617334711103208	1.6002822531724217
1668	0.10288212570874303	0.1799798197547248	0.03370022274658653	0.010140570793163627	-0.007285302076028543	-0.005508010578733484	-3.0661759201985284	25.32730569094532	1.0002446381708947
1669	0.16442942994469217	0.05537950423145797	0.0416920488738577	0.004007272903218489	-0.015550054740222497	-0.004646892366375098	-7.6093264263314495	30.49172350206564	3.5764803684456465
1670	0.20598924282435713	0.06114615391730419	0.04658284786058522	-0.004893701412336762	-0.013232094278884818	-0.0027078561528666788	-8.793174441152045	18.70379660822284	5.826993628349308
1671	0.20427053493596745	-0.026386158428483485	0.0375179356923711	0.0034180795521983054	0.007838622810319334	-0.003885414221758389	-5.706067333455195	-14.450733773815207	0.7188764291877197
1672	0.11642249924443376	0.059142806867211746	0.03874957859223811	-0.0012857364241096471	0.0034912149105687483	0.0008581879999041044	-5.595514079737116	32.06376975016166	-1.2754434066390332
1673	0.1361315313456745	0.0926377878282997	0.03311389737341206	0.0015555796180987736	-0.005008130796889643	0.0032231381159135413	-9.347980436238624	12.625572321275895	2.800912175265817
1674	0.11513379071243393	0.0419482076763038	0.03272785291444962	-0.005486937234366928	0.018241888047915298	0.002367800141950779	-4.6327649183932795	4.616944523541699	-0.6898547485399912
1675	0.22698114201128156	0.025798784694475045	0.024484139145985635	-0.0011404884836354943	-0.02050528353738115	0.0035004804867983163	-7.157657414230768	12.331920531923432	-0.017522293373443337
1676	0.16265941949770513	0.06244587383669068	0.02182919232230352	0.002752396062104102	0.004669726212803552	0.005197226418732639	-8.03346028360335	26.981143573640114	-1.1973954567189504
1677	0.1612198762328426	0.1102204029478474	0.0804648173330832	-0.002552278326417564	0.008676088242340164	-0.000524556819266607	-7.459529358815027	41.015180043337004	-1.0416954007474775
1678	0.09911692070946007	0.058101081188034955	0.02230610948181817	-0.005517572090087686	-0.008247441773583542	-0.0031277931583857006	-5.639739895544657	4.6220960255818255	1.7349822533642325
1679	0.2197255105762225	-0.0002858360115593622	0.05733231348690633	-0.006980499407446946	0.01578454408954435	-0.006955836868324991	-7.701621116573078	5.812858894800425	0.3459881705532321
1680	0.21798272638559651	-0.014101516327103353	-0.04074207535066233	0.0021224361061208796	-0.006801764669021004	-0.007423371988053052	-1.3522152080182939	35.68775328270122	3.7035760228496604
1681	0.20810145888165596	0.03730660897210777	0.0049346154195863585	-0.0039057702438424456	-0.003291439992394168	-0.006258319011116257	-7.8956221335047605	29.424923498511774	0.6003134246799325
1682	0.16887744295905524	0.135924387293811	0.051188520142271376	0.004921412956634166	0.009044810412702201	-0.006726524326124779	-6.883427819255282	21.210450725657203	3.4193185571491234
1683	0.16058507548368223	0.016753834841866926	-0.03242353939468763	0.0034059448205651225	0.013903697705301804	-0.002870000038344844	-4.570654262097343	-8.582915245320237	3.8855949237251477
1684	0.084999961662139	0.0700571256954394	0.044349228240240984	-0.00271271887390345	0.02025503978848936	-0.0021333276203994653	-5.335148411297068	12.919977312466429	-1.2424432677272015
1685	0.19553802238916196	0.04704522842346695	0.08591719133536602	-0.0027001102646580623	0.018305387050797553	-0.0015806614432812493	-1.9302645773276246	5.659206274665866	0.1519318946515832
1686	0.1565915902761003	0.047318345696928436	0.04989933064909456	-0.005415827793769653	-0.016579366800002004	-0.0013557497609821263	-5.562617407171917	9.122346903306822	1.8022151527620076
1687	0.1230712859480846	-0.003550174397092154	0.042654786419057816	-0.003081209991316727	0.00716133912370473	-0.003251628624142017	-5.969080075724456	-2.869056450863829	4.5858737868410016
1688	0.1919118200766087	0.08034403414343351	0.04780650674412157	-0.0026202142116934168	-0.00300774095536354	-0.0028805583776858315	-5.614536134868405	13.714723488663987	-0.8638037601878855
1689	0.18694657037147164	0.1648158779427819	0.04544875433356081	0.0008169971803102609	-0.022166628000612275	0.002496535973822881	-7.502226880864778	39.88429770659591	1.7789041245432013
1690	0.15155269914036482	0.10730754620838905	0.035790626749318315	-0.0020305583734265323	0.002926842757410336	0.0033819932715809693	-1.585065110758115	-3.956829518130842	1.2244678649454754
1691	0.20214724466203987	0.10491648343694118	0.020314136265452067	-0.0031289709383502022	-0.016794594286608955	0.003826013286036909	-8.209193918722747	14.176869745632294	2.2991624548219147
1692	0.1484359064433261	0.009146303776696993	0.04981630134392484	0.00028218155925466824	-0.003979460812094073	0.004071782048523559	-7.621729263093552	37.73234351769172	-0.3962999900893015
1693	0.17625638998647855	0.0518039785665482	0.053098312943066155	-0.0074133688978217415	-0.006838745842431978	-0.00039296525395188676	-6.848205420754947	13.081325828215558	2.8878951125162735
1694	0.1497964164651419	0.023486783721593206	0.0843540434090041	0.0012215318766290086	-0.003794599230536989	-0.0016634308121421261	-4.047810539929852	19.159198928078805	0.9569258783872089
1695	0.18144892018476846	0.01738992024007984	0.04846768779773154	-0.007115323003212152	-0.010581698051248225	-0.003451091177915303	-5.478055808006285	13.55734406925886	-0.35821985871295764
1696	0.16233383123869144	0.08522707087231401	0.007010063279115037	0.001472966528858946	0.010030224163166322	0.0018822495514817079	-2.2874783895903046	36.06961097162475	2.347529042610345
1697	0.1415539235298813	0.11372965187250303	0.03981219382604513	-0.00529401201938277	-0.015616158636971892	-0.0008355219258213045	-5.148008231052479	25.3233963316589	-0.547943092853101
1698	0.1376336846832848	0.02852998848026568	0.04117652830423788	0.0028677632449275454	-0.01558200930349768	0.00034383549826564653	-8.398814607229117	16.198720944440993	1.3143003883405022
1699	0.1407172429379389	-0.09417988641754596	0.03697904636144084	-0.00016961780913267205	-0.011493248687190564	-2.1929400872248333e-05	-3.019049652077043	5.743867848690637	2.810990495331917
1700	0.16644721841720952	0.13459185192991505	0.022301046942229084	-0.00012130751499781628	-0.021538717878275073	-0.0018816177077116748	-3.9134715067907333	-2.342320977145193	-0.04067946539007246
1701	0.16076393948889958	0.008037492945827777	0.060677997781569036	-0.004692523994409242	0.005830130609219117	-0.0031884784252411476	-3.468462704693945	18.60611170623505	-0.0919223902768533
1702	0.15596207758575226	0.10802524489412232	0.041986604744499126	-0.0004881802837597292	0.00845694292458735	-0.0006280403769718928	-7.463466561982776	14.470065343878694	0.09761460864905497
1703	0.18884011928740044	-0.049499960531694545	0.04362847868993112	-0.0060401313262084585	0.002368073146193006	0.0008082037131556439	-6.2685656510566385	11.773422194354536	1.25322297650611
1704	0.13122815132593377	0.019189970642539977	0.053362978141038304	-0.013791466812935669	-0.027440049833982766	-0.001045783460888664	-4.714900005501855	23.540174460969414	1.09290643756996
1705	0.2179024992220983	-0.029668434008299487	0.08347735219982581	-0.004432260864898797	0.01220009975462838	0.0013463658452681783	-1.4919746038388921	17.005524965124216	0.7996136946761937
1706	0.19568259832144036	0.051630061018599516	0.011088366166959629	-0.0001244491646450168	-0.010206946862951042	0.0004815693642942823	-3.90445754272662	12.606751769518292	-0.17767472498100384
1707	0.13127802364152022	0.09771379752373241	0.044918594528616615	-0.007082357381017824	0.0030572965534686504	0.0008544212989586188	-7.53015171857447	21.545912719809323	1.6555210446185693
1708	0.20751768754644231	0.02329401552425049	0.012802127809791331	-0.002547332187235544	0.0054359562019985685	0.002224275963830755	-5.820973276732128	9.47603297559835	1.9585508337858875
1709	0.15213754696295723	0.11346208896542678	0.03147208893278022	0.0071318873258722024	-0.0032121841895586057	0.003141121010449075	-3.0775760486099113	18.132343874938563	2.086580258155213
1710	0.09766967068660813	0.09665306190773121	0.0073783989872809805	-0.0028894437051754426	-0.014467569348288804	0.0016410330043912199	-7.361915973247183	21.370949616663562	1.1852321523919929
1711	0.14521523725503616	0.03793945709791696	0.02263357987871942	0.003835218770693349	0.007307077938287147	0.0010922915594223433	-2.044826397918854	27.049430522819197	1.466497466736554
1712	0.13244197698385596	0.05017787571956732	0.023818349335758562	-0.004001041765171411	0.0050230533801885555	0.0003861933734047464	-4.476247033458392	28.38874990170522	3.1470543659634744
1713	0.13968220302771436	0.09397525152157318	0.057978317012050404	-0.00297415798998817	-0.021158800062529473	0.0004547475966232132	-5.8630922368988	11.373120910152053	-1.9063153790157867
1714	0.14666092893061325	0.034572781971030135	-0.0032115939598724164	-0.0015004430915708054	-0.009520774212491713	0.0012299291120662936	-3.3472098904126777	14.114863404805167	5.018963801070807
1715	0.15989382848850406	0.07905105241064256	-0.000996189190352277	0.0023037706065896267	0.003716093469484645	0.0009055529914782222	-9.369746979475948	19.9207839060056	4.774859756983527
1716	0.19831320705869984	0.06578175795138481	-0.0002494101089554812	0.00030190181176420906	-0.002659669837138493	0.0013478235599643045	-6.092430672751517	26.683526728532087	-3.4492223260452466
1717	0.19793986304395816	0.035645208440797896	0.04174668273728046	-0.0009510114516912547	-0.029213559020970857	0.0048274667828373235	-6.067905256601077	-2.390998299538743	0.7115777507556399
1718	0.1361587151854939	0.09073004443605281	0.058139334575274024	3.5512348871029635e-05	-0.003833022675782371	0.0013331285330556034	-7.6089193347982125	26.282275674424557	1.2804796270486576
1719	0.15581433186987045	-0.010176049228724851	0.033750691268945594	-0.0027349212096643995	-0.018597210960268673	0.0006100912158809669	-9.300894329893717	20.80628150905051	-3.361618122263276
1720	0.16757536319699604	-0.06334844038161669	0.02471132521969721	-0.0010975636259524476	-0.00802874751266094	0.0020849257703017443	-3.7419176930453397	-1.9546486938827186	-0.6309675075488678
1721	0.1619172841605788	-0.09350319380083301	0.05911542809261738	-0.0025679479942240942	0.00852169810829051	0.00024856332966050396	-7.537890250030107	27.47383549431616	1.0935697788155827
1722	0.1193995207983618	-0.05172779116375259	0.0788312185942618	-0.005742671598694958	-0.015529079465345812	-0.00019014118681086323	-6.664788259635845	1.5772672121734161	3.9026297855538576
1723	0.15741131703380107	-0.0267439206147257	0.10091510681612025	-0.004490863014218574	-0.009973787520409895	0.00038261026411544894	-2.115788517591956	14.84460930349321	-1.5057813480821156
1724	0.16480466946571934	-0.006180176337210311	0.08456778982333177	-0.007171949909794905	0.000717352145813939	-0.001198589119511199	-1.985135712580555	37.27438932948865	1.4225043484803372
1725	0.1691868095688658	0.018051099700930547	0.08852552488816882	-0.007682470031353083	0.007634219484651595	-0.0047938552083235195	-1.598630257980466	10.839892550594305	-0.5044275761686391
1726	0.14713151189157014	0.012709306947162935	0.07991414684906127	-0.005452890476876823	-0.017357858944281643	-0.006061240848591182	-5.181408812334339	15.454463939292822	2.219805808693827
1727	0.13484107273567264	-0.012414409489995542	0.0773818002218826	-0.0037154086501923135	0.015425633581566746	-0.003982119542145196	-3.721301569537065	13.272545327995964	5.588575468262639
1728	0.13406792933828923	0.0071666885401295895	0.1024099687224083	-0.007610241790868703	-0.0038294307988067486	-0.00500788979311097	-2.8245261875169283	5.961279821970669	0.05062559117270096
1729	0.1343124564375021	0.02663380635177595	0.07908746372818819	-0.0023252096028328014	-0.021287556219197465	-0.004945057151746519	-6.505139311758737	21.848269886135594	4.314804612039743
1730	0.16374441777658447	0.02524194238619981	0.07586901434159096	-0.007368018114907159	0.0022690090477081003	-0.004584567529703896	-0.3046424375225901	5.607456214396096	2.4739259460828884
1731	0.18254995116118447	0.05298146808206622	0.046109791563486525	-0.008204435967948318	0.002798251471854667	-0.0031977826359034832	-6.610015009239742	11.178013835053344	3.251968410854518
1732	0.1990211887189651	0.15005371623350425	0.056430699645286214	-0.01076385667468627	-0.013995613118801861	-0.0018407067666971018	-2.209585808254716	24.90090962803062	3.7908333400550998
1733	0.23662817230395483	0.03205876266199602	0.0540815766873572	0.0016495324670825623	-0.012938249144138866	0.000136362103377031	-5.208255598975459	3.17250452472324	2.6594771358058065
1734	0.19579190313332964	0.04691333105714142	0.01849595880583365	0.008192690372742064	-0.013063465377934288	-0.0005887723387769169	-7.318529221907075	33.77759986089488	4.4142214742616535
1735	0.08440242569478737	0.08260379905443155	0.0023964195666017485	0.0011616934590700763	-0.024756194027846207	0.003873454691307102	-5.180904953263155	12.078220614240912	2.4828784011615093
1736	0.16503410927294285	0.03834822572531545	0.03487424325443409	-0.004065875195347084	-0.015438252128608117	0.0048018940625169934	-6.058176559432432	31.245747859352385	0.5503478861160809
1737	0.20927225963511265	0.03275581788654141	0.03977900656168261	-0.004911355970414425	-0.014217250069120033	0.004745410840487441	-8.051745306960063	19.877540786344607	-0.20052786615896187
1738	0.12174092410111015	-0.02934573450381929	0.11646402126231524	-0.0011063182037379668	-0.02225633901705705	-0.0008954128092230695	-4.2142648759030505	30.001192719725047	-0.5904281854729061
1739	0.15771207829917513	0.018650565257541506	0.02599595897576102	-0.0004863749118474938	0.0035444468595232084	-0.0024092123269400744	-11.587235161191073	23.73274227161697	2.505992042752103
1740	0.18181567969835627	0.07058775471312034	0.06501771686413105	0.0019787037295774393	-0.022119770521721593	-0.0016046144934037869	-2.9001292860147276	11.33393943123898	-0.4590798630057642
1741	0.17233295355614403	0.07963739845072432	0.03765901716280212	-0.006305669351735906	-0.022271682505859845	-0.000968934476492325	-3.4746525878442354	32.02271305631663	1.2727978379211886
1742	0.12094379602900349	0.03700150508182405	0.011591723125211312	-0.007863267938862276	-0.013265830014022977	-0.0016254498800082032	-3.8521642460226264	9.203247546651054	-1.4049616553324418
1743	0.10891787129270294	0.07372610610622213	0.09055589104479919	-0.003683362841112714	-0.01646683515600144	-0.00861499684167472	-11.286642797387247	14.140212413644496	1.383173464406693
1744	0.12907044231299747	0.023779987304226938	0.005594803356590867	-0.005487126404511837	-0.019581765917128232	-0.002895360413127388	-6.360675965263926	-0.1647308392168853	2.8887590851799363
1745	0.09671373717454862	0.13280560473924177	0.026236815227401265	-0.0051021794514790435	0.020736011761707085	-0.0020945485463664372	-5.438178312605513	31.024007752334793	0.8238479510796989
1746	0.14856814013381706	0.0972108465971839	0.009498270076409287	0.0008963707103859589	0.0011451712502122684	-0.0015094687856013953	-7.750069646684347	9.544920307742794	3.7050504186720423
1747	0.12544901449576898	-0.02378763619064425	0.03874706197373475	-0.0014100073602340724	0.02480316346983402	-0.002951800970153395	-6.100490856000675	4.106681676398115	2.8097586074417964
1748	0.17552808826474897	0.15157124653562887	0.0394041702789529	0.001557739333790447	0.0020091141811432096	-0.0011378279149594026	-5.0660601510436205	30.55454313334964	-1.2135171590111453
1749	0.15781910072710312	0.039617558428232225	0.004636789632419119	0.0027011479826907527	-0.01961268850470374	-0.004095442390174157	-7.0475915488881595	30.07076952766755	1.1172738870764471
1750	0.1813382367991378	-0.04539446588687958	0.00926351190980926	-2.69558470493939e-05	-0.01467996479634387	-0.007433218506030149	-8.36534130408493	22.279209883085755	2.379857955313143
1751	0.10670797985651555	0.05032990047572377	0.02072012715617655	-0.0009478576446036832	-0.036884508125127544	-0.004788578661999528	-5.868893971020908	26.90007662159694	1.533527147110217
1752	0.150815595476427	0.11861696738360167	0.0008265985094986963	-0.0005308004784083087	-0.005689782562053184	-0.00543100312983169	-4.3857702693486935	18.23887965321562	2.3721201007359674
1753	0.1891902349673207	0.08522073082596243	-0.003693790604311558	-0.008640289546230893	0.0009040970130239617	-0.0038253023655065383	-7.0136679470857075	22.505410139279427	-0.4319137227169745
1754	0.18731518902648056	0.054627306328480014	0.03413343521663085	-0.005169283702757032	-0.0014669779138654915	-0.005233201047868154	-5.214639963360132	3.396168201069628	3.5158901851054725
1755	0.15430586347761815	0.06050836414045708	0.0572598527260757	-0.0012763313795498357	0.015464362509685367	-0.006599530023445664	-3.6755957800782517	3.6807234778261733	1.9871120001598601
1756	0.16213605617354857	0.04507226028102976	0.039698393953209524	-0.0018742869981674243	-0.0005574116577128953	-0.005306242804735441	-6.93838922506113	-9.91279687516877	2.289324967731413
1757	0.16184061328280822	0.008976816516389118	0.0541529160832546	-0.006617251915103503	-0.01664871908369114	-0.004891408368161383	-2.565919705211265	31.777303587875576	0.2393027355109364
1758	0.12519814947064248	0.05607876084790477	0.039465877516872166	-0.009757477669165886	-0.01726129646970483	-0.00500660487399255	-6.603619175764211	11.368387441695488	-0.5022815764512154
1759	0.05167138620712419	-0.020902603615158753	0.05902913625206209	-0.0037655472744583963	-0.015474935132919442	-0.0016235697159762725	-4.781797801462772	12.126747201047367	3.3795650224748113
1760	0.12302076907546054	0.0251185474900363	0.06377872568052381	0.005494242916425596	-0.009213047510755757	-0.004995328935063097	-1.8276059721574756	2.1363813986436577	1.9281575846335155
1761	0.1429006025098127	0.060612850780778514	0.02766445389114447	-0.0008596678151473987	0.012766987136638045	-0.002748134693878094	-9.257260153065726	1.8905439878773336	1.1659204247520332
1762	0.14034793291908904	-0.04407874990667852	0.009611971921469956	-0.006805098791308707	-0.015372605662994854	-0.0030200937067607664	-7.468121911424118	6.333044440961785	0.3931691489144941
1763	0.15992238053730143	-0.020452526643182763	-0.013126164279172296	-0.0016793432796198484	-0.005745463109584273	-0.001803903440001512	-5.961003210969437	14.609395380481432	1.096049256647972
1764	0.1161483489268344	0.049770014257556956	-0.006639984507348776	-0.00422307915655858	0.0072162875188375945	-0.002213953485854904	-6.166508863831737	17.332575324271687	2.5239817182916697
1765	0.11384032053321014	0.14916856311936988	0.003388321545417932	-0.01158705670930588	-0.018132257950987024	-0.0012160696770048612	-10.111887678076323	5.61715592931747	-0.847814634964272
1766	0.11214999290452973	-0.0013353758003494393	0.05429034893880312	-0.00457676492296965	-0.013450167794857103	-0.0020900935548973237	-6.873766217281447	-4.521026831298312	-2.672331285641109
1767	0.16968806379000534	0.09248095060607563	0.03938929672415769	0.00539807297918717	-0.01079337686463704	-0.0029371004466727775	-7.543280286539455	15.977854238530487	3.477143105151297
1768	0.16323433103834667	0.0678482186170563	0.03453992004858626	0.008101592111006922	0.001818285302651481	-0.004017182558968087	-6.880150230675615	31.793719702686367	-1.6846537552218803
1769	0.1890430024538305	0.13037798631449127	-0.014741872409493999	-0.0009988744187634513	-0.003732550498235082	-0.0052744188234824085	-6.187595608191932	-1.7404320791765473	-1.2289023500085654
1770	0.2188911277632138	0.21166593396748318	-0.002808667954184732	0.002473941747004781	0.00848729846737429	-0.00560814154587805	-8.396556381452658	3.352985301200888	-2.7236475993532325
1771	0.13208600058477205	0.18292017064209187	-0.025794366112939858	0.007549696832572292	0.0052227925735617185	-0.006706868194455859	-6.8617763859064596	19.535657356083185	4.432280213992237
1772	0.10418731371511311	0.08397328463964268	0.019980106189908683	0.0025456665487980207	0.010451388636105455	-0.009542431948080993	-5.5116664347430016	32.523258227089556	3.240476927337531
1773	0.11153363416502554	0.1658635730180114	0.012917680196214826	0.009126249103831058	0.0007465951620046095	-0.008208155397528852	-0.7466542246211344	5.963872061069472	2.3718486798471745
1774	0.21846481634959783	0.10295825417799465	0.006152577128949274	0.003844447915743629	0.006840590836038915	-0.006392855330315381	-2.632704046687492	18.80784638433072	5.8260290660901415
1775	0.16579160623293404	0.09536852677878475	0.03647254815185442	0.0074422831757962205	-0.023357653588123195	-0.004595164959117518	-6.643563340371441	22.921969376523066	5.165902851530405
1776	0.15060976735429	0.07259829137464686	-0.015033127621026886	0.005436349565979054	-0.01416639010043381	-0.007258162022461747	-3.9809663551248033	30.641422127080016	0.7493307861422434
1777	0.13097501141358184	0.045270187447591995	0.00837887865969262	0.007448302871983793	-0.011825068656531875	-0.006135986971175217	-1.8212878699856014	7.1443846269524105	1.4053606083843417
1778	0.1815007876415898	0.13558712685925062	0.052004861769110344	0.004609257765121619	-0.009285501692764351	-0.0061062073082499314	-1.9467856603503642	10.933367420446666	0.46745585993009164
1779	0.20351018913271657	0.08546252321097188	0.04617108215332571	0.007653185315525566	0.0049349576003075105	-0.008510159588283333	-6.875160156683198	14.654989106598935	-0.0038489993934602215
1780	0.12822896376258341	0.1192554013628338	0.039757092504439685	-0.0009347482592061591	0.013326223543882253	-0.009211748292521964	-7.312950683509658	-2.048149491977236	0.2498683491465861
1781	0.1322156020870425	0.03713269127985344	0.03761605087014513	0.004861579255251321	0.015200342007837915	-0.008608707917681492	-9.208402134217947	27.488214623974823	1.2882551826097601
1782	0.15045017607834033	0.1261022125589667	0.004795344188487451	0.005157256977144243	-0.019724634555089576	-0.005704302621229177	-9.231542419538716	28.6252810343046	4.600337976613889
1783	0.172562037062354	-0.06326554585422708	0.05867925067643996	0.00613835898774633	-0.01119998162262189	-0.005726065789343536	-9.720513418200696	20.49011255666161	1.8550612067874
1784	0.1011909503884798	0.10944413760388103	0.020650121014180307	0.012239048207456292	-0.01386749210938822	-0.0073507266449814	-6.439271463881535	0.9276478505118452	-2.209265096247685
1785	0.14239009831893631	0.04667266704857064	0.09967463963901722	-0.00029898055034843643	0.0008033519414885901	-0.006692573233123334	-4.002760205990678	19.876571615233523	3.582404561347428
1786	0.11038047672920698	0.03461477790744559	0.007331086790070001	-0.007292957018351261	-0.0030325497379010934	-0.006095914960681822	-8.82160977684905	12.67866905114701	1.471572094556181
1787	0.11349175746421872	0.05158086420614709	-0.016395512139565256	0.0027576674168366174	0.02498004528803128	-0.007713306865905	-8.085058709394056	23.793274308320086	1.3411511393904896
1788	0.17180504714427405	0.028191182648846593	0.010862761910470442	0.0016055582810023427	-0.0031687695261345358	-0.007432701278840907	-6.889302473379081	17.23266671088112	0.22527560890109452
1789	0.1533395351346875	0.15642887088585541	0.01644502364280584	-0.007322619593929285	0.0242214448543521	-0.007119325142715788	-2.840812290203938	-2.6102713904676036	-0.19817942573009142
1790	0.22550869385095168	0.10704470258937211	0.0031839692217909416	-0.00955874874111028	0.016997849696293848	-0.006385188582106882	-13.083617655162632	36.274854765897494	-1.6351510403368472
1791	0.2023903952548275	-0.025847747009802982	-0.006897025365930733	-0.008177678688079282	0.0016855133979545446	-0.005936753384145667	-7.659625143880503	32.246182352825855	0.5447159473363585
1792	0.2068925948092462	0.06717841329019344	-0.0027610998351880953	-0.005202244157345521	0.007438966461466162	-0.004796262322615121	-4.842902969805102	-11.525518182070542	0.5359700596502193
1793	0.15936985669911785	0.05796030345589806	0.017052245017212267	-0.0049311072964564	0.0013361166995007057	-0.00606155157172321	-6.562817276971733	4.966342169389799	3.0553793464757955
1794	0.113514256721974	-0.05591479280512723	0.02902349172876447	0.009604556530055203	-0.022946229026259132	-0.006970967440437641	-8.07296495471814	21.049433140040367	2.0319727216635632
1795	0.14425836286835902	0.08738619542496757	0.036278244666680955	0.009041743480710622	-0.0016559771556287858	-0.006157263861253878	-10.256738753680454	5.668686510297796	-0.21006424705120386
1796	0.1183492295396583	0.001493926105534095	0.03410574239857863	0.008076840995321528	0.008014839617066144	-0.004728163233210104	-7.058985652258396	44.779495603191705	-0.23018142991522472
1797	0.12326470461040324	-0.05727444550429962	0.02116519487787318	0.005093239779356055	-0.013350004107849792	-0.005687003682965188	-5.500442989713432	30.73886319952513	4.391755053299394
1798	0.12755108576537236	0.16983097874357106	0.029655459394475718	0.0012645467741459583	-0.0042332107262912115	-0.005898428227602521	-13.020393291467425	22.975544565914845	0.3038382236951491
1799	0.10292097556078222	0.04134588871720676	0.009630663282917291	0.0008717487183222832	-0.019346166962049664	-0.006115377627185465	-10.466065753905768	31.9307413429879	0.9911704762316602
1800	0.16040720305798478	0.07135126246305301	-0.008343664899061087	-0.0022902821679105572	-0.019077920061155582	-0.00478782011885894	-7.956146336677298	24.3828677387194	5.588098173607263
1801	0.14320595527680008	0.05771912793175046	0.02961863382127793	-0.0031927794278125564	-0.01014581778750526	-0.005642134382595719	-5.223347497408921	2.6380995373557115	-0.2955914410656009
1802	0.1879911464612514	0.11655148653108564	0.03756092796411531	0.00778743362658132	0.023598446173981224	-0.005485619066739468	-4.442305827369972	6.370909847013577	-0.20638097440462158
1803	0.12986136923833294	0.03203735172957268	0.03024388323407708	0.004140191918431337	0.001627161140936494	-0.005186281527183906	-8.250854444694713	33.1958851262549	1.2101649116561948
1804	0.16374042472415373	0.09880017317985113	0.0287316461252152	0.0020383794493202207	0.005691612121552113	-0.005096276201769339	-7.15568467369225	6.256428264865615	-1.1662383509668988
1805	0.15817814243066913	0.05105034541763615	0.029235380461449485	-0.005826404111224111	0.04244913729656068	-0.008074433410744916	-9.947576327153465	17.365076730303233	-0.745982052093928
1806	0.1625878987651516	0.0542284719038611	0.023269424722710073	7.000343995648218e-05	-0.0022811956237567704	-0.007350251738930932	-7.544909639316792	33.94090565530868	0.10575191737075408
1807	0.2658841694707845	0.03190379459671241	0.029599300980898226	0.0030770649456524977	-0.025020314659881547	-0.007478604744775121	-5.724670939711896	20.981649012714882	1.3334997196111684
1808	0.1856507656527928	0.05449475252926494	0.03137711685182289	0.001268860300044835	0.00784582286097775	-0.006300111332688157	-8.111479996858174	11.049851462512379	0.44418243234764226
1809	0.1863855749079362	0.01343912989185353	0.060739799224855964	-0.0012289915000858968	0.027878629022502287	-0.004555119877462517	-6.849861402716426	23.62928426876043	-1.1702749421393575
1810	0.14161121346615752	0.002549546574686201	0.03300614856147571	5.3315742294589145e-05	-0.007839974536780503	-0.007478384271153168	-6.032192281601884	6.605806370881087	-1.313136180204583
1811	0.14632324742410308	0.0006782446385968782	0.004401503074665705	0.00345243630215971	0.007073165932315187	-0.0058146026239415316	-7.925036967670104	7.318567705083503	-6.341253871314557
1812	0.1307282517347467	0.06752793355650469	0.01764491687287791	0.0068410247902708325	0.01578304729799221	-0.0037584358842618635	-5.794325979037802	28.18418860658846	-0.6118767646839387
1813	0.14534700948328186	0.0759706370083615	0.015582022478853335	0.0022155613894638162	-0.003337756364277704	-0.005354043966634377	-5.570945546688373	12.546982275023945	4.0773810079603345
1814	0.16145081571586453	0.06925710038168101	0.0406629402735037	0.0029949594623182203	-0.037227534962133296	-0.00821471902250022	-7.989670703433491	16.488994820337528	-2.7256689866930732
1815	0.19655333698380265	-0.010477481781658506	0.01936583648635134	0.004008020714016793	-0.016955275223558604	-0.0028815561179989656	0.43317127290910545	23.142339327436776	4.283768163510745
1816	0.1999063037475328	0.07135531757057567	0.06668016888617416	0.0073799170579741755	-0.0007916142170268326	-0.005426404593756459	-7.105986503702536	18.673166463564208	0.5670934260698661
1817	0.22690327714697564	0.0029491086969929	0.0723526868387541	0.010945700023369156	-0.006874699419013775	-0.0017875607881904405	-7.649786854926997	16.596074560286898	1.4204017591389122
1818	0.1831915014552325	-0.006197424355118039	0.05600221968490938	0.0067805256439830985	0.0004911890891089682	-0.0035242987029357937	-5.219474483251107	16.589022793393614	1.5904553410770048
1819	0.17197405143021802	0.046656447729191065	0.07648970503903892	0.004300954653469555	0.008806581804629761	-0.008146499687121365	-7.017741065746158	10.914600899654125	0.06637763467184335
1820	0.13865704416157615	0.10977375552903731	0.050728186971455466	0.005262635286109915	-0.020021364056366085	-0.00800754710756222	-10.23456727226004	28.160616887433335	-0.5841299331634685
1821	0.19133888658533207	0.14612385855807333	0.02205298389500679	0.003722014494724883	-0.015712376328412825	-0.0073738002645891984	-8.893551209468265	1.0350534952295198	-3.5290634938351726
1822	0.17596801755238178	-0.00033700162270804135	0.01309683019066181	0.006476235188214282	0.005929071913074402	-0.002781049404330344	-7.67762868013737	24.140040084571883	3.4939011682822647
1823	0.2008485478649901	0.1826663504482372	-0.004809031620141457	0.008408608794944157	0.0014193850978868848	-0.0004117566927012178	-9.587676132667761	1.6367349220136589	-1.093525359049608
1824	0.1672261322213514	0.09665927317086519	0.048474414670997175	0.006334565016444701	0.006111983243704496	-0.0016545800656680729	-7.408903397952582	-0.18229268065480392	4.687983071911143
1825	0.200749148176826	0.06477438060751169	0.020795565424308632	0.003490769708891039	-0.005227421356018663	0.007527267067241925	-7.311270387444581	13.619784729764143	0.28035134647057297
1826	0.18408159945344316	0.019307616181284626	0.012168817093219332	0.006188195815550851	0.0005771106706564501	0.002325137590866056	-10.454735179175717	29.664163369569955	1.8213608940650916
1827	0.1343003092348254	0.13431513727395458	0.02559519888858964	0.007708400634081351	-0.0366224744665757	0.005995304425110158	-8.821336732599237	20.913588585391608	-4.297508933004146
1828	0.165643577909638	0.0502673826701447	0.06346452839286304	0.00498690581678562	-0.005355357441325478	0.0003014072207134853	-7.25838440019449	12.846116065637403	-3.4563837500610943
1829	0.14772404472446304	0.13525115960244052	0.0176237473354423	0.002621912336817142	-0.0013246894775794573	0.0056445322806627325	-12.410773373778612	29.295628025110897	-1.6040622998681773
1830	0.19535318597508242	0.06352308129467962	-0.008772288820380987	0.0018548369493921442	-0.006454939056176163	-0.0006965661884261436	-3.3044469645552716	12.245046108742342	-3.3497487547188216
1831	0.1659503970683861	0.10559234663390743	0.01292609164763654	0.0056307679653470315	-0.005233934464784919	-0.003307730802891921	-8.56835109231343	25.648029501748667	-0.9680100702317244
1832	0.16863028714292227	0.04500276579370485	0.03348472241262616	0.0023568310555141295	0.01591634364683485	-0.0011087451913030196	-6.774497960170632	20.112672775281627	5.697806383303544
1833	0.13475444972491818	0.025353861579354584	0.04491327663313798	-0.0018731684404904771	-0.024993553550679684	0.0008082189102494005	-5.837433213866379	13.106360624792963	3.8474892743962044
1834	0.17527029192548885	0.0685115883234204	0.026669185550752483	-0.0049152316579763565	0.029052503417809364	0.001832949741020136	-7.377502588407353	30.290306246465526	0.5206066303980827
1835	0.11428545433611013	0.0011566791677015825	-0.004465118862071238	-0.0009407283079042452	0.015965709317757544	0.005128808918708398	-5.43218240375209	17.957724050030183	4.283989346408084
1836	0.08644990008339354	-0.03779361442130418	0.0050971545127558755	-0.006382991699937068	-0.020827168903991493	0.004632140085087422	-6.670949403836891	38.75821705602678	-2.6504620131923726
1837	0.09033019528707305	0.12197679147510174	0.023183383263940673	2.6221260700599663e-05	0.007426157104068923	0.005132633085272117	-5.714181343200661	18.467392769169333	-1.5109057481249681
1838	0.16316965366890332	0.06381890813837147	0.012458768705605996	0.0018012860859450029	-0.018721699542933026	0.0004758733799349159	-8.190008569648086	-1.9003862591518115	-0.4055604427890319
1839	0.12121397423539433	-0.026559297284372438	0.022527117484429236	-0.0057501159685723205	-0.0036385459414921585	0.0015213938957973493	-2.6720767844899647	18.405655098434007	0.23893074899875544
1840	0.17897707701191498	0.04253969739922657	0.03615595584204786	-0.004780974682454276	-0.006205709481649705	0.005924206515357617	-3.7798611100559087	16.4927338428287	-2.107480688648989
1841	0.1813271281679372	0.09133397078729107	0.04020610579510596	0.00019741373787056637	0.020740109473408486	0.002927218732209311	-3.0271302528865958	7.066909824385143	-3.1393123189990955
1842	0.16590517605394187	0.05665044401967063	0.022230275409376245	-0.004196102435002615	-0.02346481079193434	-0.0023187680752902555	-6.50642345379761	20.1675090331878	-2.2505448303103615
1843	0.17841787378217755	0.028025919784117406	0.024616028828924105	-0.004199111350282318	-0.027260461177601825	0.00535165411274703	-1.1477494511723565	3.794274692364624	-3.657286945047541
1844	0.13660221295560854	0.015163120492436545	0.025594714751035856	-0.0006219851891813488	-0.00370372462180001	0.0009392290218786449	-7.4741205008912335	31.457645436423874	-0.9373411255138414
1845	0.1602272466995923	0.07767972993447557	0.02405671131367835	-0.003440878249066479	-0.01831219418036235	-0.0016201461251391567	-4.056824599170656	-3.9104321693513993	0.5340891938710483
1846	0.18665952096116592	0.0642737148887391	0.018976807805542433	0.0012468721861365786	0.01683970363493902	-0.007870970648025463	-5.661836438966221	33.72773080321253	-0.18318706527149375
1847	0.236912515102273	0.09926163066751154	0.04375708211360434	0.004470034442500007	0.00400325177575193	-0.0049877642289075565	-6.454682800281416	25.36830147053881	2.61178993792014
1848	0.17001026957214427	0.09340751512345422	0.018245635592024016	0.00502210455528782	0.011273543478802227	-0.00227213541318865	-5.7441071738765155	14.099587773997287	-5.88929899250302
1849	0.15364641274339302	0.0935305182020002	0.03180013953821441	0.009858425814214075	0.005265920612976934	-0.002664574582925028	-5.790323174344542	12.843349881100686	-1.4704412335983883
1850	0.14467351958397917	0.14021376848087064	0.011604400401591006	0.005561164453250353	-0.006896065101937416	-0.004233071526700203	-5.545685538495579	19.663170632859845	-1.2812257108806568
1851	0.12460683540517829	0.11712232556509435	0.025895658950817347	0.01288557530561075	0.017985514813866097	-0.001057505134047444	-6.184598509559785	44.507290352940004	-1.9140643600151184
1852	0.09333649670072554	0.09987667934024139	0.04577500413880216	0.01227471686521543	-0.014093570768346313	-0.005492881311525099	-6.92753405403955	14.236104276542578	1.411847627817737
1853	0.1548556566153906	0.05384569295072065	0.0462531800001217	0.006854416222317446	-0.016769210682992357	-0.0051432232768724075	-4.6972880173009965	13.347578272744421	1.643732966589236
1854	0.21352926945852085	-0.04339261776534199	0.04157318908132734	0.003703728829076401	0.001375577213794324	-0.00224578649172292	-5.781169192576183	15.460377593597022	-1.2640942401944308
1855	0.24016934445625537	0.057446266458738376	0.052984317362492823	0.004803583568063624	-0.0076356990061557245	-0.0026223069923107544	-5.109538157945435	36.631068815837466	-1.4506603952828458
1856	0.2504215763878958	0.021879453507416314	0.053902530487796016	0.008536768922303156	-0.015427867496190876	-0.005218626547158625	-5.519862183195857	14.232217871426913	1.5150119881707826
1857	0.1796491562843007	-0.04655550946535074	0.0028624218235906718	0.00941860898519144	0.015484802055772531	0.0017949152419341175	-7.226078604398202	7.071431302595438	0.11198302518973549
1858	0.16977973872436852	0.086781911615845	0.033387628778963646	0.004268642726871967	-0.0019979700105759225	0.004518109828831251	-4.8809148477730995	14.607105153518082	1.56258233791659
1859	0.1908318483651247	0.028399714185591812	0.030156674825725777	0.003202180517849207	-0.028242428133044534	0.003314915502269018	-6.254735962924509	22.333387698064985	-0.046357965546727005
1860	0.18810867710569174	0.03561778435535743	0.04420285498654956	0.020733889218702353	-0.0008765053559158555	-0.004605084231035317	-8.06525864114796	-1.9558724037456627	-0.3240391828905247
1861	0.1481296956878769	0.0776681556703133	0.042929791386197715	0.009629281183143695	-0.013770282970300286	-0.0032933766547806787	-8.249893897491154	35.480845635287274	-2.5273629811586353
1862	0.20465225909875973	0.11765377069695572	0.036773508746685835	-0.002856812560088939	-0.017636616482897525	-0.003933253681048865	-5.539704598618956	26.144900393308543	-1.2698211269975235
1863	0.2025317038780358	0.0860733273270399	0.03352007350568692	0.005139558998264327	-0.018329961717955083	0.002452746816143001	-4.861382809676647	30.22833851247569	0.8375191870541265
1864	0.17301804229009773	-0.0005407355863137897	0.04319807155086422	-0.004269976913644881	-0.005441441574671578	0.010598560555874933	-1.5032129600190594	10.905980423396343	0.7040688045031092
1865	0.1446962683530121	-0.035769927122266044	0.03036287081938326	0.011373374896438906	-0.03359454954775351	0.013517212311323096	-6.915066434918876	8.961604034799443	-0.061872052107705286
1866	0.07998611025365163	0.027523908392200123	0.027662868005085176	0.0026068512327596964	-0.0378524933364067	0.006728853657954276	-1.4501347398453572	30.691600221149088	1.0905442578348643
1867	0.20034796875318261	0.055386162427320314	0.05396959607921284	-0.0038923258291402646	-0.014185829604636473	0.007620918535352392	-2.8217174914091485	-2.334113122234735	-2.7803396289473885
1868	0.1405299940519475	0.02355033907247337	0.0654232023383891	0.0031843909449818	-0.012879280096223241	0.005908576888744659	-3.6815439675616872	27.32046098170607	-1.2966168635722077
1869	0.09482874740100163	-0.0004446236561008142	0.07276065338370791	0.0030371616279421627	-0.013563459319539287	-0.0003561719856916947	-5.563197004311743	13.93833816793222	1.0746290914898904
1870	0.15609959851855534	0.06272642089811808	0.06175297934961398	-0.0028837122409879237	-0.016534158726781538	0.00275835922729341	-6.328975363974834	11.446910929886222	-2.412748059906411
1871	0.1253198508405307	0.051716460451161905	0.04808628004250044	0.0012876613932241235	-0.020713945508182112	0.009698660933056208	-1.2883389705152384	27.45200202488129	0.6194105911084148
1872	0.19301055263257985	0.01404089745586904	0.04947339728152817	0.000701508172110892	0.0008483184378711922	0.004631670909583693	-3.37624892626231	-10.460607526686916	-4.797739341530779
1873	0.16256332911844945	-0.034564619202856264	0.06784309015868921	-0.0010023060608395163	-0.0008246053523134579	0.0030201060823866325	-4.266001233087283	35.32437445522757	0.42541058228948103
1874	0.14488903698861066	0.1242813320733065	0.02533152776184125	0.005850026959738797	0.004683023844641752	0.008751515457313194	-7.289180892555324	22.78304495041945	2.2333952553353393
1875	0.15030743675873556	-0.08436845620730596	0.06390303094277319	0.00027308095271323185	-0.0014886665009221887	0.008786863955258708	-5.8763772916214085	16.974584882751042	-0.06656987323324239
1876	0.18039278540116804	0.06595010985694887	0.062124531840423686	0.0030096026801681116	-0.022876251969227785	0.008374141267713879	-6.838746838100645	18.479043718233946	-2.9679561001148422
1877	0.21846856389983932	0.04863053068894865	0.03346930543633323	0.0065497048966318555	0.001394982774514289	0.012381144773217233	-4.773492175494958	12.878837009590956	0.3738443328316915
1878	0.14904128824732538	-0.034962516696174006	0.04778153290858501	8.580208348588515e-05	-0.014914470565313195	0.015199626030798177	-6.523457212917956	15.46300806260002	1.5435273788544983
1879	0.14614309488576993	0.09871611917749673	0.027413985297133674	-0.003931670416401058	-0.008619328971568696	0.012816042399482754	-6.820766910198116	17.727212459626013	-0.3266470450306449
1880	0.1384844130274665	-0.016243897493023317	0.016662602808638172	-0.0021560223268131005	-0.04657862323421406	0.013712492635736888	-8.797265627888477	5.498751772354069	-2.580495502882421
1881	0.1748044583166868	-0.004680690070073282	0.03546049543981759	-0.001925751503460456	-0.003565154080392499	0.011950872378982848	-3.5577026360799695	15.14513270107396	-1.8667893098630937
1882	0.11470184799420328	0.009703275581778484	0.03612717962428966	0.0013465448518168632	-0.02697700755022836	0.013328916667493957	-4.5086126061305825	-1.2057360495526006	-0.6709173150286495
1883	0.18008667013664892	0.0978637780784218	-0.001642640324042044	0.0013752810217753418	-0.0024722028293049135	0.013190914935067093	-9.887232415499023	31.723869441173793	2.1540349707497453
1884	0.23115547322016988	0.0930974137605656	0.011044344064996128	-0.0013704800071291923	0.006739315310072139	0.01506759363927543	-3.8646541067727638	7.364261667260763	-2.3873374668279648
1885	0.2170046586538972	0.01773482223244829	0.03639103776245931	-0.0026480011787466855	-0.028500666723628526	0.013217243867929029	-0.48556278038434586	7.5789163334612395	-3.553138506850277
1886	0.21249013437377873	-0.01851204795910632	0.09033259214337355	-0.001681442043973658	-0.016951636849710676	0.0115085019115989	-4.887902402572486	14.907649235509274	4.030291197270732
1887	0.2437510938156839	-0.022300236011101274	0.09617497490177028	-0.012483199298054044	-0.030829996365199182	0.014430992091779917	-5.311271526028497	13.176424149427858	-0.6595709731393818
1888	0.1961559776726347	-0.036339401057746974	0.07196321243214865	-0.006020037969625295	-0.022052752044036818	0.011292283384042243	-4.745501074473871	9.182807015984848	-0.0315872580552482
1889	0.15192151085307956	0.02062770965817741	0.07432751662802824	-0.005192159739453689	-0.014036688234152902	0.012183395328768377	-6.591219256948638	25.369665814637802	-1.8514520598855972
1890	0.18739762521839437	0.04101011306680507	0.04378775592519042	-0.015178826168488865	-0.010485650627871518	0.009839486669742308	-2.480725658404675	17.00942061364708	-1.6921203807260938
1891	0.1361562672694886	0.09573730290165408	0.04845496506741549	-0.002722885365974765	-0.020613837141424875	0.013922539324328896	-5.467568222000386	28.297037181140862	-2.7298943477011552
1892	0.1234587767350751	0.10777346776416252	0.019269287414751476	-0.0027962487029952	-0.014079786072109345	0.00862653749983109	-1.1027469619643893	44.12105451758923	-3.0492818605977066
1893	0.1455653163241613	0.05060587979469155	0.061508461113004356	-0.004185636065362243	-0.0228237591646855	0.010096929161408566	-0.4195427435471919	19.94027237882422	-3.4800018326477318
1894	0.15027277435778424	-0.0017718582908114802	0.047464862964054944	-0.004494748018445247	-0.0035037206709520883	0.01006319477257665	-5.445941362740085	10.68123099069405	-3.881789418372233
1895	0.16993639674734337	0.002454533824551207	0.027761253496288947	-0.007360483870980793	0.011320601024272195	0.008604820048246887	-5.856858511628915	21.032958209459288	-0.8533876492763635
1896	0.17503382044822133	0.13619327536086034	0.0037592098916365696	0.0033246154609716683	-0.012183222849741944	0.0099334785760518	-5.3165468300581376	10.945947973331483	-2.1608409813565976
1897	0.20573741926572914	0.08425986441600748	-0.032938756897056526	0.0032376222912894534	0.00035726501051418225	0.00909809242442413	-6.176009051849243	19.036722766440555	-2.5206007029589608
1898	0.14687833959815477	0.07566779694817509	0.015649074533960854	0.0018880892121780825	-0.0024363805073715286	0.009617225875644415	-5.254158199332253	4.653329098143432	-0.519194908310319
1899	0.13534603641580378	0.0601744303413979	-0.004554488995230088	0.006789574128302607	-0.016180998805357033	0.00878431659421802	0.3503739133066024	7.217778325533195	-2.0648957348032178
1900	0.12840802595886372	0.10827121669165479	0.0549414927660197	0.011146450419612368	-0.024221328939043545	0.0032549128419446204	-7.1272496401727725	16.566025479019647	-2.5930422147360774
1901	0.16238785064312805	-0.013978330970135656	0.0058580354856682774	0.015698058488234013	-0.022920939811362014	0.005127244009209032	-3.8573161869883816	16.273525114784174	-1.565435496434048
1902	0.12350676949438974	0.04519830855573646	0.02950963526008857	0.016088122307625775	-0.026087051365677044	0.005821972909598795	-7.1882619694652625	19.66234626485063	-1.046524307986978
1903	0.14118294143153975	-0.01325511071783897	0.0009306540574052988	0.004822917596637636	-0.0197995294084706	0.002002563701355808	-5.039801000509971	25.38876597166518	-3.6046667372665944
1904	0.20265368109881923	0.037374155793406034	0.06771635468848092	0.0031735145203208416	-0.00207343612986091	0.0025896972941773866	-4.043273461002139	25.865123869572507	-3.0839216980335378
1905	0.1726482970387572	0.04785935832391944	0.02120207705522152	0.010803228353661171	0.00494802734633684	0.007025405021953915	-4.8439458070380015	17.809335254817604	-1.6082614672511888
1906	0.09859416633107024	0.1231515650534526	0.05213824493880807	0.0010447762687321742	0.02284058027318725	0.00984307337250995	-6.841815158158967	9.810904657425233	0.8270925634289138
1907	0.11608101894933702	0.11858805227563657	0.022605406744643473	0.0038226195396307955	0.005500000969682055	0.013760776562742667	-7.60562705948078	17.299641894018727	-1.302923253578684
1908	0.06967327382935823	0.06477985118193541	0.01835290547544948	0.0017781761307456973	-0.009251832221010118	0.011933688511393007	-5.871252087502869	23.467906326174003	-0.7857584402596737
1909	0.16255143834231262	-0.03787375491386881	0.02421001182227748	-0.00032915656786198643	-0.013228097676293035	0.010175850112085756	-7.276896851651649	24.329171067216038	-1.5038135644242654
1910	0.10643137867657931	0.06575186340103574	0.04252358949136229	0.001647826122542182	-0.01070751709079811	0.005506338340633492	-2.6323659681838567	20.523519409456508	-1.437124157337209
1911	0.12629381196213574	0.025865157012290987	0.04866434533375012	0.0024974993759470433	0.008957288192972618	0.00838859460818196	-7.067194942874888	41.250206421015356	-2.7426238051211205
1912	0.1490343618881486	0.12969505268685116	0.05942018114882036	0.009247251492450884	-0.013006848469368545	0.0006707593512444224	-6.234453976869447	11.856688444352372	-2.726371605287519
1913	0.15740821210408742	-0.013070721892940285	0.08344266510812898	0.00734988926535703	-0.020611083252153484	0.0006203539482978076	-4.2328956339326735	8.09731152964853	-0.9482433862058495
1914	0.1217762799421105	0.00019288651954427194	0.06881821038262034	0.006964545087388795	0.004050193522540888	-0.003180918403196132	-6.54005789747794	28.599092684973446	-1.8462475043251916
1915	0.13474933803454614	0.06674513129138418	0.03658500607944325	0.004697637768233347	-0.007310920648152275	-0.006726207669181056	-6.561716632223674	18.732561968070364	-3.5349793805549
1916	0.14966476253802213	0.014126870361565614	0.022463549620962923	0.00651230331508587	-0.00798373416847273	-0.0014809101438294798	-8.243369840584036	2.0601165853842383	1.8443197265506885
1917	0.197468474554922	0.10621168293315635	0.034147016528984275	0.004296399989036682	0.004379288570093761	-0.0032900061540118083	-7.055163813385775	4.971515696014848	1.6712692562801081
1918	0.1695175290703574	0.06258766014995536	0.04558751509046443	0.0023789212582942636	-0.004401337401638006	-0.005457054093175087	-7.310651485232443	15.7442754861246	-1.3270426500265542
1919	0.12410044153821424	0.013022781610040689	-0.0008679400565518545	0.0010583486429350884	-0.013107993869248966	0.006220853211400581	-6.302499274372255	6.02082161964501	-3.7318328893624466
1920	0.1534724461464237	0.039720744762788585	0.018574890199909506	0.0005985430908263011	-0.0245782566779392	0.0015197578794877067	-4.626865748031405	18.611699216741844	2.516269258916967
1921	0.1190188553053963	0.01638511053983708	0.017190073013489172	0.0004202256798964464	-0.008732567152441485	0.005984522706830992	-4.922190481530417	44.75250307969486	1.8237489026696643
1922	0.12332804993346397	-0.029227963750509726	0.035620156736025595	0.009065948757301401	-0.00847341036354052	-0.00022673871202472714	-8.430753926927773	2.327628576237724	-0.568917183379077
1923	0.20462658492518385	-0.026895271177715556	0.017335416446592027	-0.004325853931041472	-0.006834138908687844	0.0014154080333898128	-8.273026084657467	22.678310229705623	-3.25699437939396
1924	0.14413314873982996	0.021053226357283412	0.07262304034872237	-0.008371959063493143	0.010629728581993698	0.00041538080055878975	-4.637580741773899	4.49627464560784	-0.031603097399355455
1925	0.19212227937547655	0.036580530372274586	0.06047636618520537	0.002653631594874841	-0.005015043241081178	0.0007739035256783039	-5.478319059383402	18.962697066295615	-1.6610482318423236
1926	0.17397386157513162	0.12032008933721793	0.10773622996030202	-0.0008442585854833205	0.0033964021046326252	0.004309644711581747	-2.6671218381819255	4.853868338507339	-0.23821806758871492
1927	0.19699908083321152	0.09002371639418756	0.04489117857312617	-0.0003653809436682245	-0.024690848977409027	0.0014145135893651867	-5.3655112251039325	17.477098533217617	1.4352425412977179
1928	0.11120569071367245	-0.019494227850767376	0.06715840392165599	-0.004394840674927451	0.001393813218908196	0.0014711015698188998	-8.239849525332618	17.47041315645914	2.4414059406702586
1929	0.1085947333320415	-0.016834237971164543	0.059584231729710946	0.007543078487826565	-0.02067081862474634	-0.0035448560017395134	-4.789363511701492	8.241684354079592	1.9362545959792448
1930	0.17353097354322128	0.08500425176610953	0.021059880819322044	0.00018908230692297242	0.00710666113652589	-0.0010192783161153296	-8.212026796053093	33.39543255313354	3.0464908188162863
1931	0.13334086465120093	0.0645880525616263	-0.0010880264828188636	4.5864295959926115e-05	-0.0005297675080002968	-0.0029373996639233567	-3.2737214609714744	16.20226259290579	0.9107037496982646
1932	0.1951240234458467	-0.025223138181315594	0.05982065380466996	-0.00015599058961452024	-0.02286821450633134	-0.0036513235921218357	-8.153993857717818	14.76816563614826	1.2090177843268857
1933	0.16564904995027438	0.10840602481526664	0.026363430388734337	0.0027356381606903173	0.03378627330263917	-0.001581663223614499	-6.001344384573733	13.561466992366288	1.7464132784269777
1934	0.1529515441697811	0.1286311002957935	0.030141915526267438	0.005691634166957055	0.005693138210699394	0.0027386445532651153	-8.823647133799684	8.90065124759466	-0.388476618097096
1935	0.14985695980032232	0.030132036297829304	-0.016754288474876346	0.00526467968531293	0.005284131121980643	-0.0011820962733267771	-5.194703444472919	9.343729167469974	-0.963809719896293
1936	0.1627056036080992	0.06799012146412947	-0.007968517175706406	0.009328129415752808	-0.052516872685303626	-0.0009188604423305373	-7.15691808940581	16.516605993084774	0.7898214554168279
1937	0.1405128243183588	-0.04921483886618896	0.011885698380670854	0.011717847290958462	-0.007960020769352268	0.0018225445076927643	-4.817761458333727	31.59179369912518	-4.966001827462783
1938	0.15302100465492305	0.059958122594014826	0.02709032960343824	0.00557713968898677	-0.03150368922399709	0.0018425145119839294	-9.003684775363862	-3.930623737481343	1.765111611247346
1939	0.1493547583001355	0.08534354570841904	0.01965227659005074	0.007951733333765398	0.0054969912860359516	0.0010049234252467376	-4.868113624565734	22.244269421257194	0.9244318451496998
1940	0.06840820252566948	0.09701734616287871	-0.0474991636273994	0.005765606485081539	0.01986377872804472	0.000274040666404376	-3.484384834157942	7.426895335614118	0.7137847782928632
1941	0.09078358977889459	0.152637690582646	0.007329760926682618	0.0034667819934724557	-0.02731531373743301	-0.003944219212960001	-5.6169732474369	-1.2782419429247758	1.8679124962412046
1942	0.17016192408991235	0.1385413161026708	0.025472519817765972	0.007665412924441137	-0.00010100200757887177	-0.0036135278996776523	-4.310551908928921	6.041330570648419	-2.404131131519114
1943	0.15144523617155486	0.04820224150122092	0.02127155445431379	0.0038352447189731144	-0.004502534584155297	-0.0031427657651824713	-4.1434688316367385	24.214179816740838	0.6884199246469859
1944	0.1590959872397173	0.036743217521743	0.03980053907805105	-0.0008184945748445532	0.011206832937215971	-0.006547238188422442	-5.53856701156667	12.902960004031513	0.8950344417562625
1945	0.19981765245143374	0.10758264447832999	0.03213491447050553	0.003262551519234472	0.023235639596853323	-0.0007491159092186427	-3.7439091792693637	15.255286924980515	1.8174849361575374
1946	0.19454763916989934	-0.05667207799282885	0.05483515196249955	0.003790032238414598	-0.016835527290407232	0.004073960909802831	-4.182796142379555	16.946805748415983	0.6004594660943509
1947	0.15637611570324153	0.20634162638421127	0.05697435070105003	-0.0023650386890531156	0.008296633691853964	0.0038391001160579382	-5.081019724650657	21.255383041243142	0.27157845088662236
1948	0.14402414078757625	0.15340205735147308	0.05956147785629898	-0.002666517166912821	-0.0030199892372990357	0.0034002181728783293	-5.532335935934459	10.522595366137214	-4.15425354942343
1949	0.1472600232999363	0.025486727552671947	0.061601659095402876	-5.391357774698485e-05	0.008878208962123147	0.0013090415255765909	-4.916325258535897	-2.304133301235366	1.8582679048806852
1950	0.16240432146264533	0.05157294862649715	0.05244926109579128	-0.003985263459481289	-0.007645499101942359	-0.00015660710661032388	-4.761044731630975	8.981771532648509	2.3224123009216644
1951	0.16384475533507672	0.10581994894012178	0.05820848931941734	8.105845422140935e-06	-0.0038257439326943865	0.003669684410094855	-4.276965378616712	41.45197685979453	0.966781667397156
1952	0.16565590865221505	0.09683222408529696	0.034117498714829705	-0.004530359370413924	0.0014880169342775282	0.003322781625105158	-0.1373537378772608	0.5102976308433739	1.017493879250624
1953	0.1914812453800398	0.0820089591355068	0.048311379714428324	0.0009903492274607225	-0.009862896258160028	4.9617310069631927e-05	-6.99402003178616	35.438461081295365	2.5451361587252235
1954	0.14458515416167242	0.07288955516574894	0.030579396317715543	0.001972834894723482	0.0020011441951157108	0.0007027342901803303	-4.231451457576559	17.78677633640617	0.5748254620426921
1955	0.16963090791519042	0.04653370736911396	0.06442978567575422	0.0032007774139692787	0.0057131503493666365	-1.3918931438582484e-05	-7.1924149947804885	27.013289916113916	0.4048842410327076
1956	0.10412828915824171	0.025748950798148932	0.03467200303998742	0.0008859435964300489	0.023914469961626182	0.000311829594629677	-4.746908279561373	12.858327628863263	1.2681442862651346
1957	0.16426097833190884	0.06920053943455741	0.08426438624712207	0.002234589286246204	0.020557205014121192	-0.0030975814276219685	-5.206473443600572	14.878836044250479	3.7118707140316904
1958	0.20199091776147848	0.06925013825992296	0.08330380965624892	-0.004498328577024097	0.028367785632094265	-0.004446292735081008	-5.571196794860034	27.99104592135313	0.4269859481215473
1959	0.16313216402272093	0.08212736439380874	0.07227734302812282	-0.0011482137929912021	0.01076858099938858	-0.0040187694092833105	-3.3616330732964887	25.938035755852336	0.4261818397509711
1960	0.1863040863759616	0.03263564141383313	0.02026386068850604	-0.0008586996388794079	-0.008804449320882814	-0.0056282674582123285	-8.951693803962794	11.408135391858792	1.2283605369481838
1961	0.15036980666493316	0.07036202304569066	0.023763411613677447	-0.005269566938302744	-0.008718847824020312	-0.0015033483021015882	-7.50380297752457	8.725881083894421	-0.8507732400922156
1962	0.17854022023738622	0.09812885140934298	0.01780099836275907	-0.0005036673701217221	0.02137162070754727	-0.0018586671961610456	-4.313538010606017	3.6286088506515304	-1.041448331367725
1963	0.14578816470620523	0.1308919143604347	0.03452902445189701	0.00249101374781002	0.009961905354148452	-0.0016186808304625095	-9.059812911786047	17.630460144443713	-1.3457196237718645
1964	0.14851591160869285	0.11756841607161403	0.04910157130686258	0.0040614086523933805	-0.006708883598851868	-0.0024761192081180455	-6.045084068935822	36.44861631312148	-0.8269114524652563
1965	0.15042417968891653	-0.035668402735072775	0.027441737845035934	0.00026567074360885664	-0.007001518767942436	-0.004473110327832733	-8.861013823722415	21.675704378747106	-3.1944231966268033
1966	0.1440546517974458	0.08658195168889113	0.0363607887385047	-0.0017608010152561117	-0.00014851619865064933	-0.0029105720024730714	-6.466149105829498	9.629826334907314	1.8555252340947375
1967	0.14465499236984083	0.030030795379294553	0.04505805885134803	-0.0006738774114684611	0.010677505855433735	-0.004668082575433862	-3.481686377339124	4.1248614314525	0.6700867166604875
1968	0.1903558620740708	0.025367396037648128	0.07392446987017902	0.00249822852105521	-0.002671006756668687	-0.006730598656168029	-1.02932492195621	21.59798428949734	-0.751765876671866
1969	0.18947944738649505	0.08005485640770207	0.04449634213200918	0.0037927667458475577	0.01829143896766478	-0.008250026248166401	-5.438035499538013	-4.6976551479702975	-0.24520508888127535
1970	0.16307830064994483	0.10106832589740905	0.0030727166648929563	-0.0012719363578527596	0.008317641266021178	-0.00863279630363409	-8.022438317520402	17.824177986416085	-1.7730128875833382
1971	0.1180233650227852	0.06701972958321419	0.025022488203725577	0.0018828701568929782	0.003677404451581284	-0.0039723217008429176	-8.294809397507468	2.2943046268786365	-1.2428870929250098
1972	0.1729916760619716	-0.008279518422422527	0.008204929228910708	-0.0005715787305474396	-0.004914898754125082	-0.00021823092439811608	-6.067219102038366	7.129333619592913	0.18579173829456808
1973	0.17000685866358337	-0.001910688285201266	0.03385857407078975	-0.002784036584057912	0.006208707077039179	0.0017149939200563629	-5.2595625894550295	7.363265662643344	1.330483651454851
1974	0.13903210209398567	0.07132379632498781	0.06482062108830361	0.0030868328225367664	-0.0026460644718295976	0.013795013078382878	-6.611536210581526	29.93503618759732	2.0577402961835647
1975	0.12381131328138628	0.00954794916924661	0.05274922130537752	0.0015961527577898905	-0.0075906167870808	0.0038158011937532996	-0.6946218936599657	17.032318312424376	1.0658085627844116
1976	0.16306307445470203	-0.010182465073083201	0.05721675785248857	0.004019988273505437	-0.0006539482053165152	0.012238223587001525	-9.571512746866082	18.124238070969884	-1.8249492949087054
1977	0.19971906694492564	0.06376707576284957	0.029329902285266114	0.0005149444121074318	-0.019183504378165378	0.016759722486935597	-3.299425516967435	23.710851207652496	-1.2278951589976788
1978	0.18228216476723053	-0.030005723265081344	0.013514521216561944	-0.0006327799950561943	-0.013655916739343778	0.009223867698220317	-9.380140264757395	-4.01650347174416	0.6362512992903656
1979	0.2160892769153364	0.07841399968653523	0.04263411654795722	-0.0076541943380794885	-0.008090766400516557	0.005311813622167971	-5.959630792077144	21.63166459151616	-3.351073510369704
1980	0.19848284516451775	0.03883676124186619	0.0373278566938093	0.0030724549313163813	-0.020884835791292647	0.0017073432662246175	-9.39653836964075	10.098748047255745	1.1999925123749242
1981	0.1427105569864701	0.14659867306314162	0.01785621237542856	0.003907256877053797	-0.001590212848791915	0.0062387838156456885	-7.7104918313412565	19.231985772155493	3.7241267388466457
1982	0.15086992582817602	0.06257708187004742	0.02880882053751183	-0.0003134178799866793	-0.008914788837600614	0.006861223879775102	-6.895413286596256	19.828971237431436	-1.3776340665227949
1983	0.16505572657968864	0.10645519108276313	0.01691377198420942	-0.0008100806540462566	0.01605367422930388	0.004960895753349737	-5.0289641230464275	27.833977193846962	-0.37587661047961696
1984	0.17772245546775803	0.06907732271250315	0.04282743211022746	-0.0030930687545438853	-0.03562490169593163	0.006693607545342532	-4.478182005353197	0.8413546088145534	-5.11868360540562
1985	0.12418763522306618	0.016943331382389383	0.04903518479030666	-0.005179101688963864	-0.015277373382479299	0.004198308432148813	-5.23578001597642	37.491144303955686	0.5642546264384529
1986	0.12155557035479175	0.10221737599078651	0.09205761975276039	-0.006556374806344195	-0.009849116794324318	0.003718583815522614	-6.264018329014132	13.95282388096088	0.06463857071327167
1987	0.15906475496736788	0.05770498185136569	0.058377430299434166	0.001408059731121989	0.00044018395319916047	-0.0004578094981316583	-3.5910805599743694	15.998762648494273	2.8990399619146925
1988	0.18866785015030696	0.02182724089751853	0.034768537631384246	0.0032688943062986527	0.0256814490863969	0.005832716470505428	-3.5465310659434945	35.305663653804594	-2.283633809185684
1989	0.1859161821837388	0.02644428270045274	0.04666398169985692	0.007327900494514507	-0.0056884340773421405	0.0008267279609563923	-2.244825034433046	9.773709587137864	1.6390480175976143
1990	0.19847572167063837	0.06392220978333506	0.053202193174819196	0.00153703654455219	-0.009394659885278222	0.004849728596124008	-6.7959583237056345	11.295403768204924	1.0568415122669153
1991	0.1940416779102534	0.08791468993167394	0.05135998317549196	0.0043116842554822635	0.00799156750640529	0.003216337752843343	-1.909972552009453	18.184441375515014	3.741826019021589
1992	0.20900658969537042	0.09606212166698672	0.024853053148308157	0.00019795755373146814	-0.0021585185902480825	0.005799760760695213	-3.6172748386735627	30.98580130316016	-0.7585365625566524
1993	0.17922868451134233	0.1506882171700514	0.03745566676392629	-0.0028698814061402667	-0.0020995018850345337	0.0011883935584066352	-2.7050204601892354	24.36273175159883	-2.184958115633815
1994	0.13103441329231846	0.09026557881522565	0.014986075062666727	-0.00010126494200143866	0.011034592218877395	-0.0045094597165041056	-6.46328254860472	21.04811615845203	0.3018177143973946
1995	0.1743499671599621	0.1480760439169138	0.01369885097535785	-0.0031870697952185983	0.0005067871965505257	0.0001546675957682835	-7.903001627178313	18.353079268385944	-0.25201940358445973
1996	0.1981136717240779	0.011694937163892465	0.03884525259715932	0.01107569313122506	-0.0011394403397556453	-0.000426873598574477	-6.341735647469468	22.49411727498854	0.02192569648858892
1997	0.21092937662245612	0.021769152788962756	0.06370690048562268	0.004464596429005043	-0.016735371540595362	-0.004283956585619376	-5.853844789312876	18.835915865403585	-0.6933639462022271
1998	0.13376490238920963	0.12388223672843958	0.04585349470636424	0.002979249541947458	0.01682694828526435	-0.004360561717190816	-2.87457484321693	49.659709179611994	-0.37914423584112744
[truncated: 8,001 more rows]
