# Supplementary material for: Catecholaminergic neuromodulation and selective attention jointly shape perceptual decision-making
Source: eLife. 2023 Dec 1;12:RP87022. doi: 10.7554/eLife.87022 (PMC10691802; doi:10.7554/eLife.87022)
Supplement: Figure 2—figure supplement 5—source data 1. [file elife-87022-fig2-figsupp5-data1.zip › ATX_DDM_driftvar_traces.csv]

	v_cue_subj	v_drug_subj	v_cue:drug_subj	sv_cue_subj	sv_drug_subj	sv_cue:drug_subj	t_cue_subj	t_drug_subj	t_cue:drug_subj
0	0.18851273982866062	0.25485783347233143	0.014409816104379004	-0.03937071211096534	0.00813298872059022	-0.007376182599939971	-3.766706270178636	28.77096824513524	-0.6868375757450887
1	0.1209310782054661	0.2772734220764248	0.022269082193639704	-0.05585070822795993	0.0949046585399953	-0.014211643626960176	-1.766021003315429	23.58384630084119	0.8628471494499041
2	0.15018685606766186	0.15473082261122598	0.03694938111992068	-0.050817600621731976	-0.046116435809375314	-0.011869614773820737	-3.1807002722143376	12.21492968728627	2.1793520417570957
3	0.20929611452591304	0.19454960308978506	0.0807247191729486	-0.052262710086086885	0.07004990569818573	0.03556710675408505	-3.3962054145007694	7.269710400314215	5.092728212524303
4	0.20307319955813455	0.22298625538449832	0.053396523404613726	-0.07234923115941537	0.015496719720137678	0.03838783690508979	-3.221832739336637	28.017043768836754	2.730856152988004
5	0.22281071037670638	0.2740122849782372	0.08484357196086234	-0.03721251289891092	0.06051159053676687	0.04547166995445329	-0.5918141117104391	13.15381895541529	5.564483786313334
6	0.1536288938989834	0.15440961032601405	0.10766699375005329	-0.023897723479464693	0.06082466061783111	0.042603201987976194	-1.2114941807257562	18.98111832460449	3.454099024286829
7	0.16939791293814213	0.11474329660438587	0.09623728176339894	-0.002057592413933492	0.0640864041667252	0.05694266746349561	-3.3714079383722764	27.274627348962742	4.177070181204461
8	0.1283140352903524	0.18963353235169472	0.05697609415405268	-0.011615185314920411	0.07225785410522609	0.05359199821137157	-4.223408071333912	14.12645911286786	2.7960039411347726
9	0.17476203578399419	0.18545675010783713	0.06296251110265014	-0.01806832146787712	0.013030153327315261	0.078940340970907	-5.539972860230299	22.681326924952124	0.4850336981427183
10	0.14674455856471572	0.14798241283411911	0.04421951002398987	-0.017312753113760484	0.12275864056346694	0.05752496374097823	0.6819843969755119	21.111349386590355	1.8144218667645144
11	0.19817764974230187	0.2712284539997408	0.049226129729563715	-0.029162922783163004	0.038061438854466514	0.04133477568267454	-2.0648554045068166	26.350887789057357	4.1347707344890745
12	0.19865212885242883	0.08213345140596055	0.03482009401162785	-0.039613335455386485	0.058260936505242944	0.02708928899837919	-0.5780759427771228	37.434074059820624	3.7024721669336267
13	0.17691786020515868	0.2878905942526684	0.0188252314699359	-0.03926831040045478	0.10661026107444645	-0.0007450420637412549	-0.18578159351839837	33.75589006613105	0.73698929977446
14	0.17631119933385495	0.2825799825406613	0.031538475145493836	-0.047149469110696784	0.0658279108832682	0.012519129950088944	-3.2292187421609975	37.035357623112965	2.8485830870029956
15	0.15147152711890757	0.35015401495508747	0.04479423107430057	-0.0500620814282785	0.16122618148287085	0.007133605986974675	-2.530191778550886	30.227589800024056	2.891156729010875
16	0.15425047077235818	0.03960682302546353	0.07186197337557738	-0.01939275011736599	0.08429185320705254	0.023117251580676554	-4.336748466759727	16.14365741465162	4.8327357944257
17	0.12704083404087035	0.07511988371476944	0.02804111068285657	-0.023782764327980935	0.18034843596590153	0.028813499843968735	1.582737880592424	37.429901973830866	4.331158725380351
18	0.17346181892886328	0.07130437751394536	0.07384269986632476	-0.020206238443667146	0.1433871008091668	0.05371177971196946	-1.948081964341503	23.91752392881101	5.60230081287149
19	0.19803553594039852	0.12609680054215278	0.06702267653951752	-0.01952018392862478	0.12729450996102754	0.03899534166683813	0.0966360041456055	31.718187881260178	4.933203854374782
20	0.18388991040386224	0.35266053952992027	0.06435167063402884	-0.022639293240598206	0.051446699911061926	0.02476698756672114	-1.8539080107145232	28.644679174134932	2.7483044840196738
21	0.15925128334754063	0.14094608189197216	0.0803894950622873	-0.01314412542951334	-0.018399518221549074	0.00873140970546638	-2.601327566311316	6.438738918739455	2.3914879949125045
22	0.15936496340548081	0.13598396476570807	0.059012719056964785	-0.007976613496537558	-0.0033269725689459018	0.004975880377591882	-4.439185587583459	15.14420269960679	1.0426172244859782
23	0.1864312896263212	0.09341006107849778	0.05402972069027645	-0.01851253366318149	0.061562131800520344	-0.010782317647233763	-3.6884754101890627	7.161416958640698	1.39869412069404
24	0.1704279764499662	0.16441714943197053	0.026506848634177255	-0.04088260240658831	0.06565069159629348	-0.020293041466474936	-4.963789875679838	23.715774331360997	1.2995288218004295
25	0.17735776857541477	0.1907875640656022	0.020940881370446408	-0.05064682591933412	0.021341193331906212	-0.019706398940397177	-1.658472326634508	26.330895004914133	1.3591488171365147
26	0.16801238685017797	0.11806368601694969	0.017598520333712606	-0.05477485000360753	-0.005449020425043805	-0.023951541417316778	3.37765220350267	29.226210268684042	0.08848125900868847
27	0.187763095763281	0.30980588930090885	0.013750134210140059	-0.047126640707568286	0.011054834070810891	-0.017258880842659776	1.5041463838444116	23.245874007834555	-0.5390174443782865
28	0.21782744729450987	0.12342016791035178	0.02740463574192497	-0.03357080875120573	0.07109318192469082	-0.03819307768961997	-3.31933867837629	7.091197452074438	0.057406881878811156
29	0.20679193703577306	0.01085792934396787	0.01146352180529452	-0.03557588067424824	0.07147206236951563	-0.032360992174165326	-4.216983929661614	8.191131830187597	-0.2306101624295917
30	0.19685073273581943	0.28187969820898445	0.019700414829408572	-0.036175259033523796	0.10409525502911067	-0.0267050514687853	-2.6860510633243404	27.89095340052299	2.27942011413202
31	0.19992302111647636	0.2307217068355299	0.04318857943643143	-0.03834856364070457	0.10184125057514427	-0.029353949118932156	-2.9608001118138656	12.406627849742785	1.602093481143332
32	0.2386936790207766	0.1585008214894573	0.08487454536189637	-0.03516322608631261	0.05695877320661901	-0.03598103568751109	-2.93769287329063	21.403749246008942	1.0239371074419892
33	0.18790650223315364	0.1357206057036449	0.09369213614849461	-0.03125350005649212	0.04273448055517922	-0.039635902702421025	-4.148026359749344	19.00257918818182	1.3452346406483133
34	0.19014865984073198	0.2931756817409489	0.06212278452955759	-0.035277035096055065	0.10965473176756348	-0.015723464330651894	-3.604822165036887	34.99125933008422	3.388765651945503
35	0.2088336099107136	0.25237786418086156	0.06519208571005218	-0.033430123934812074	-0.0649730635472019	-0.022380788443524438	-2.493728749879178	35.79693293601656	1.4046218017953855
36	0.18130405923822832	0.3167902891286431	0.03573911989913292	-0.032142952017280776	0.03979286195468396	-0.025297784936529892	-4.468105193176299	19.80690373116187	2.9616705462317885
37	0.153580729410195	0.2175892602727981	0.06660379012685054	-0.02999005544390261	0.15572347637020253	-0.017063345758265076	-4.022410345380504	28.181832929913988	3.0599923299501475
38	0.1716172102402503	0.10827543616686186	0.07350218896218605	-0.03189300056276767	0.19456934806843468	0.012544684267145719	-1.520009652705289	27.952776903102954	4.395064972154373
39	0.20587829350174144	-0.13149712863520369	0.06144124855510187	-0.03166384639343977	0.18646289871568283	0.010595705035397376	-3.364559167593752	11.352065512916184	3.932703204576717
40	0.21205893937170253	-0.0005771684598573079	0.04317304051711929	-0.039556159706982695	0.0728312998210762	0.006285583522743993	-4.133133638089071	16.931095594746466	6.01146104470335
41	0.19511934433133712	0.2039524816831099	0.033587491917393644	-0.04211599016929975	0.008850050765134343	0.011365016154597335	-5.202044097201475	23.953373651343522	5.61534475442535
42	0.1953304672259684	0.2872696975572525	0.0350251638823129	-0.03811958516930222	0.10977905467000532	0.023901110732983767	-5.12641129650494	11.519695941293966	1.1962369580958945
43	0.19275292729766752	0.06342908193287479	0.02954956271048547	-0.03315189315517607	0.07722595551447539	0.03733464647396878	-0.47487206712342434	26.555997371470973	0.06962939433453277
44	0.1562716883470732	0.27062980921506	0.037804550193766176	-0.0260349016215944	0.048214218058046696	0.04380871366743189	-3.316815686443835	47.102129585612595	4.484640070776295
45	0.19658735006689268	0.1342475275007292	0.021453718771587013	-0.03373145634198443	-0.004260145703472246	0.041811455779017716	-0.8154641619260148	30.261149578087828	1.4267462426184903
46	0.19642482745515263	0.12486110695558181	0.04941671351593258	-0.03091354267662477	0.04630729191141424	0.029011556223063558	-1.8872388986811215	29.092170969050297	3.5229578073128476
47	0.16149301852967105	0.2372107496245867	0.026917616972181667	-0.02903474733369723	0.06966477557970198	0.01941164114720941	-5.632290404757454	16.9675580892649	2.873963417106045
48	0.1501614260428302	0.19594065705717717	0.04450717699345784	-0.023862160667601977	-0.07630226810455076	-0.0008094198413885808	-4.284963779604844	37.686054832110045	2.1668732195441462
49	0.16068300091692325	0.09251896789660413	0.030972961817357744	-0.021550052936919074	0.12307387975924067	-0.02189804632313047	-3.463715969133912	43.08772848122733	5.2052026258793544
50	0.15834399048982814	0.1972028317429728	0.03897339313320761	-0.025086579224114995	0.12940908973166565	-0.019921181148807064	-0.9406085371669476	41.39132669630151	1.6203968703664604
51	0.1772064148929387	0.12387872352970396	0.04931916957687147	-0.022487409134672946	0.11229307664476086	-0.003311109127191021	-4.290029665253474	25.738101791694756	5.829253365235448
52	0.21432055604368838	0.2874503077414543	0.033936292474010844	-0.025972910864458357	0.0815025283903815	-0.021733596100903446	-2.031831183399587	17.324824571797482	3.2103503678955043
53	0.18375259751308629	0.33311682283513566	0.05480600607026681	-0.023209329527444585	0.13208314145522568	-0.009053344583486216	-2.551243855561757	1.8176192561189624	4.362334253280756
54	0.17613404767850746	0.24713130251954715	0.06520115362899138	-0.016292170427620538	0.13414944590498068	-0.0013451810413790222	-2.0875697676336724	10.349540891101084	5.485127123488199
55	0.2075008988551588	0.187639241334739	0.08778681958378225	-0.009188604237380696	0.17896487248447962	0.01520522822878247	0.9087662008239175	20.99698765990928	3.3879940443805956
56	0.1576920192955929	0.2156392650955992	0.07506039694996296	-0.01219459336700341	0.10522684869086327	0.07135200874450168	-4.915729800852318	39.209070182312566	6.498769571908026
57	0.18398081948236622	0.07127856140126462	0.09911104129764321	-0.012388264108369006	0.047933163908409696	0.08118981032029496	-0.7411252709922849	21.598055380281824	3.136570180633211
58	0.18041643424806805	0.1776783226071138	0.10551953368961017	-0.01192277752482503	0.05486015346677023	0.08209392028017534	3.113210134653949	29.749249952248483	3.6092659898496873
59	0.1324513069901055	0.14109935170042956	0.08654288774449434	-0.013623687850692252	0.1419607185907018	0.08869180676547644	-1.8747267037284072	22.36769029698021	1.7784800163360617
60	0.17524049007192596	0.31952752286400044	0.07816226398300281	-0.008222976509061397	0.1547614116118303	0.08468218268084834	-0.08100226432239009	42.08870710932582	2.7603338714463335
61	0.20590514888500072	0.2261377503241906	0.11587525103805377	-0.005198556062790037	0.1012241385738395	0.08506200092130052	-2.903532632258955	45.47279601418624	0.5670628395365277
62	0.19228924963052685	0.1352378918906077	0.0968702793545029	-0.006902213587474339	0.015668364826105424	0.06643157602829934	-4.78372493351339	7.433560722019637	-0.5191588244426141
63	0.24757320114258333	0.1438435793379508	0.1278592790989468	-0.011368283345599627	0.12273832098227556	0.09367313391937049	0.373816304698597	28.15528182626196	3.0505985164566107
64	0.17569172040441794	0.18451536681785222	0.11057927689794354	-0.01939831631856891	0.08115427484869822	0.08048361067317474	-4.335524406970927	40.553872058557005	4.335355668148017
65	0.17397833675729138	0.24382320464811422	0.07455774388428148	-0.013233480097108287	0.023647102491486056	0.06093284882547288	-5.460574708243531	33.488001800992386	1.8520487339598577
66	0.18618227924077208	0.12438397706108928	0.07247770796492303	-0.0089873085372115	0.09292154185641001	0.057021593561258715	-0.43085270854457114	23.169542687530473	4.516792009306167
67	0.19139040932194323	0.18871355675525925	0.08588127233099065	-0.009870701213985268	0.10030386297047698	0.06208881786521905	-2.951316289538602	16.205484154249007	3.688868802069767
68	0.15912716611515493	0.3391516675542712	0.08367193657065888	-0.0072513122782894585	0.13058132670844266	0.05751313813194895	0.3498527588355941	39.6172551639202	0.9768388029908049
69	0.2292864077459706	0.3913970694172809	0.0899426558512647	-0.005585847455449475	0.13126988156619473	0.06646726996806503	-2.6151510494396843	28.71172306905705	3.437247439448066
70	0.20946789046552364	0.2621546129950474	0.08510023176220564	-0.006027219536100043	-0.0019053441542567634	0.0611821848671383	-0.8365126724907833	11.223897441046653	4.927103317349947
71	0.23233039525319352	0.15300027284601703	0.06311690882397382	-0.012726498866469484	0.1045795262781512	0.0714065555457188	-2.333532048423123	38.710371186022606	0.5988950931222565
72	0.21345643777092108	0.2167012333292716	0.05759742913145794	-0.017110071838353648	0.03087314052619143	0.06589879054705375	-1.4413093397146493	13.056873692039444	3.4920324033021655
73	0.21053494737608047	0.12619815661342204	0.06985597370249517	-0.018215081188262275	0.10177484660154063	0.07136141957125297	-4.114197944795511	21.400759394443803	4.352173088753723
74	0.1993214082396425	0.13384685332072233	0.08186762138439585	-0.025230669418987287	0.15988311787557036	0.05143730532298398	-1.9879279492149493	22.227815486511446	0.5492830410765035
75	0.2170859953860404	0.12994275638193944	0.0842322122910572	-0.019661672160615675	0.15906210004409171	0.04668960498656367	-2.6599371730477945	17.78172987728414	3.8563107166258246
76	0.18618490964679738	0.2872884639775615	0.07622800944584321	-0.016426229913325055	0.11677788002332022	0.04816917028919387	-5.127299147045884	8.464598737393459	2.9955920043595583
77	0.15814766049304124	0.28327589960417743	0.0716613877180235	-0.016049611484941717	0.036982055446494855	0.0786786919715986	-1.9010416470561164	23.46170360828475	2.7898016782580144
78	0.17523076806428292	0.1530111730950732	0.06119043016187364	-0.009344707798382899	0.06664638733012475	0.07665548613527924	-4.084089858981869	13.182783527743934	3.022851112045204
79	0.1851654140691859	0.10768669099739288	0.04732175772549756	-0.010473939932841654	0.08034729526803519	0.06766380748001749	0.26923195187676535	33.2708664127146	0.4834361995408778
80	0.20133560974488793	0.24523226380015667	0.07369376698871297	-0.00959412426881198	0.10438480777271067	0.048323239063969535	-0.22687274497166415	10.422910582783922	4.035578161635665
81	0.19589808077024903	0.2453811232148602	0.05813368255412916	-0.011873569170626236	0.11603330849830526	0.022010183898254897	-2.342113545597129	33.31966237519756	6.7872471906991745
82	0.17408932276154487	0.15914313408697606	0.053858497385005394	-0.01136461986598144	0.0558937432475588	0.018103550325236414	-0.742213241064498	15.203467755099032	0.36240881510268397
83	0.15723379597597267	0.21024990561864565	0.05192685532833204	-0.0117742752756631	0.12366397296296938	0.011344376572351475	-4.582861918086033	8.255997117943645	0.479050078663988
84	0.182004646091808	0.13435087181803684	0.056214620949210516	-0.014147819358159801	0.09169432496223484	0.03568468300711149	-5.215465857404853	20.502828156235566	2.389247065947518
85	0.08749303066163545	0.26169594078948094	0.0949892878856819	-0.013453925123144283	0.11844930191223993	0.018102206702099347	1.11217274005695	24.12925096564996	-0.937287810026425
86	0.19301138901466264	0.3124554041183063	0.09428922074308976	-0.013002734896612122	0.16140947668307631	-0.00035994041445196016	-0.33838027477607396	15.730126271014198	3.46891868024753
87	0.1620664351185436	0.11657625350673224	0.06957289528679626	-0.016268258294611447	0.16590075507896765	-0.013021587089415886	-1.9621508296052232	26.232870351939866	2.831167008088441
88	0.18675284140048504	0.24868043155065844	0.0594873360945203	-0.020388744485759853	0.09981217407435677	-0.023323661433135863	0.5170647576756685	15.399031652278287	0.06696170824823212
89	0.16520073380243866	0.26740301986835546	0.046268442237285254	-0.026351120610947472	0.034264279580807216	0.002483736063650068	-3.2737130572879174	21.769164929318844	4.227782917334987
90	0.18368882309929793	0.09137802711950066	0.061421085857943154	-0.027976578732447858	0.08182803760356105	0.010584775696536281	2.631865343765124	23.484959605220883	3.634070217218688
91	0.17381017489674921	0.23341954945319196	0.05660076589985415	-0.029163098482607945	0.12813503494275644	-0.01854466771293168	-4.245415840310375	27.484220198690878	3.9707537796969343
92	0.20397023399241826	0.24826046265437327	0.05838057132418688	-0.03103976828465253	0.0934819982301533	-0.008334283746636157	-4.5358911779778115	6.394757177336573	6.03021257147255
93	0.20891047545356758	0.17236887161092398	0.04657098674288826	-0.03294572986963983	0.08688207993503977	0.007164785425039124	-2.9923914185387313	35.58125679711353	5.1419189451698255
94	0.1516747232766284	0.23067002307027562	0.0488904519110448	-0.031881221036844626	0.06248037829522991	0.011386511837766332	-6.5301592712005405	13.385139912632484	-0.9768188100388207
95	0.2637390324960717	0.20005412112224072	0.07088758467692674	-0.031801005447095	0.136308392236953	0.013920247062384889	-7.046725480247773	26.724470849367947	2.4300345778452277
96	0.21950543824919005	0.36148052867543645	0.08958388795136801	-0.034524642671358186	0.17363513092768812	0.00528781087344759	0.3405310661487972	25.483742706774308	5.650385412320295
97	0.20318743344411397	-0.005158844799081103	0.08583249280511379	-0.03438536027220304	0.12009371421137055	0.01648994209329286	-4.011175400414778	22.47276717266913	3.589413970162054
98	0.2077514457925294	0.2704132559820487	0.06814445725856053	-0.03332097728098781	0.03380361752481469	0.020061086967719032	0.31647205813059054	31.70068458291244	1.8710757164196936
99	0.18868074500585635	0.11975307481501465	0.04492351593405626	-0.03684474998470143	-0.007528353264322905	0.015215945083344317	-3.0892976261642464	24.79343392266816	3.941680455690477
100	0.20066672221331427	0.23816692965411715	0.0221205036193547	-0.03963663870439623	0.05988321768385588	0.017650571627676064	-4.5208005158684825	22.62064785920756	3.9611185906559996
101	0.18298577443259081	0.15439031475256992	0.038484252375824854	-0.04209140506925144	0.013906170383866781	-0.0024638503260999596	-5.87125043184254	18.20271107043814	1.2695420117211773
102	0.19239024233504037	0.24106222684899636	0.04659322714880142	-0.03913686165766924	0.06574572709680497	0.01912220991375562	-3.062546651865157	27.314387078367364	2.950900044109684
103	0.1912580439217298	0.06844237900237093	0.06893728657876012	-0.04261628682689058	0.051550602695353186	0.028505229481414242	3.9945221614712567	24.136173233659704	6.00583736794966
104	0.14501723556015447	0.3009595892503954	0.05486938676099024	-0.04084387122023568	0.06922713268711136	0.04996057446920621	-4.4778991600977225	18.291145204661344	1.1701102010807665
105	0.17580625914520173	0.20537912597242255	0.06223472912129389	-0.03973932916153067	0.13511940724947072	0.06422607013684199	-3.1047459053002067	13.968812695758029	3.413160909700344
106	0.14931561629854737	0.22300849510618964	0.047100443113024665	-0.03746711252228756	0.09509231323574502	0.061266368189765	-1.5208606663587356	5.7908805130512	1.9272887178466076
107	0.16742301754251532	0.26712821003935006	0.07476485899742398	-0.04317264157653728	0.09947968167233981	0.07114900555172778	-3.2661191663294646	31.987436844370567	2.4589268663860886
108	0.1594309017920497	0.13976289939718187	0.062245877344803774	-0.04500106620334063	0.1139281340892986	0.06820283472450718	-3.1337943569821025	51.00902913397692	0.6866821932821643
109	0.15006525169907325	0.1421078041460886	0.06658223350187437	-0.04057946343885784	0.09928687116888898	0.0647988858203137	-3.0597244023476065	33.09637285838045	5.77384024347905
110	0.14225947773538403	0.1407044660782332	0.08902127568907542	-0.044247108285110553	0.13828078530504323	0.05449732935527048	-0.7408583985951656	29.17577267134299	8.269069250271988
111	0.1908387805280381	0.07864506710833076	0.09262216973382129	-0.04155191537928673	0.13360995020070515	0.05655094604619619	-4.42699528390073	21.228910188670504	4.213097728932222
112	0.2233013385760189	0.2922924735733357	0.10536996871338097	-0.052467796834756844	0.11561976151130654	0.06713552542122728	-0.646688771031701	20.520146186237316	1.4380619251968116
113	0.15037607343839965	0.31654657896156063	0.09173277504852852	-0.04725790884051953	0.08468677892276535	0.06632675058967023	-6.123029533578055	15.468254999703047	0.34014841116101907
114	0.17572631903598024	0.21037026534469352	0.08768809900504851	-0.053723419175404644	0.14389948566245803	0.045761686946804644	-2.6970172285244365	18.148487921802072	3.994709748207627
115	0.20600670158732168	0.1419099851037755	0.08898916577083332	-0.05449447600790157	0.15831710464884674	0.04477864954006796	-0.6061283093001408	27.67034953453588	4.448197408472413
116	0.20103275199182608	0.09697102123231909	0.07817128977599382	-0.05703726860463407	0.10873203813579752	0.015906552532089082	-4.556887586462244	26.21928453411126	2.8024769131715845
117	0.1237493352328245	0.26255748751068325	0.06896588416422604	-0.05753288108253302	0.19978300390683015	0.02540751196271105	-2.9034573322893955	14.019125061458249	4.21792877585738
118	0.14552746740743577	0.202973026230361	0.06065329804641151	-0.06271577239534254	0.11817854651176576	0.022363248918063672	-0.1460102736580162	21.403362838715022	0.4377761855212975
119	0.1584182616643599	0.2517865578835201	0.06178262130118131	-0.055960765672357506	0.09724871661624454	0.022621428152728967	-0.2842017674688554	20.75551906699924	3.074058326663234
120	0.17197069789008848	0.0625871786705316	0.06965690080495615	-0.06054567425036977	0.04096652237365866	0.020138058602555443	-3.576648553484597	12.50365155913762	1.1555744860502781
121	0.1654292749158941	0.1800658210036803	0.06613389222154707	-0.05882139810923504	0.03292587722251948	0.024152505452101423	-0.6370117240026203	19.41514505826624	4.729779244474257
122	0.20960029504075767	0.1622237981925299	0.05645921819479174	-0.05589355402974818	0.06667023113321723	0.010495803294357982	-2.503796769304093	9.437390883023555	4.007204161130709
123	0.12309346363409052	0.1382364252537707	0.0619269143990015	-0.059980902080647346	0.06669185864438397	0.010964217224964153	3.517995399884171	36.66788811877576	5.520759787660755
124	0.1748484514084735	0.159558526848991	0.06659710665122202	-0.0642062286358349	0.09801842964431376	0.00332090149157914	2.967577023015666	34.28341478437609	-0.3761542880690322
125	0.22944716108014956	0.2498345520449652	0.06453085239018468	-0.06547605752763533	0.04834481444671232	0.017784553240466697	-2.4819751321752572	19.865126308440946	2.2914686043618264
126	0.21602000036362043	0.19115638163943763	0.08614093503822878	-0.06207264102106012	0.1012650359155382	0.06230868930880218	-2.403527559862004	25.916907610526785	3.6772128786929277
127	0.17404240581871355	0.24161900663210503	0.06277185000107297	-0.0606711034780948	0.06675862362000248	0.05689686850310028	-2.3888475009311936	18.654838401351697	3.4400100592146265
128	0.199045014472057	0.06272954289390115	0.08095536753949802	-0.056809583467091605	0.13812733029619728	0.027204974897256866	-7.43440321372695	24.95627897371183	3.0244692484158593
129	0.18948821851619055	0.22930697406638734	0.05802401640886942	-0.056976658395461656	-0.011503090205477517	0.038669043170591666	-4.354346441920692	21.686448685337595	4.750836723405344
130	0.14759943519553406	0.27274184039778354	0.07538320560693693	-0.0565053741038031	0.13667303235942613	0.05470484083770401	-4.7067445898252185	31.50842744161115	2.696167645521428
131	0.19530474362276434	0.12376847660490739	0.09001387217240832	-0.056240970769725895	0.1122462640845492	0.04257480332776315	-8.369758014201395	24.81932333262502	1.9564913062685274
132	0.19224328398933682	0.06146426861158204	0.0815073777979567	-0.039402629815948054	0.05923079155507918	0.033018069527680535	-5.9352637763902685	28.631761420284423	-0.1462450875348068
133	0.17956188761590144	0.29049131805206707	0.07217485419708679	-0.031511556144458074	0.18305508978308555	0.03696316597137768	-2.5190529520972897	30.967490524023233	1.2930649776878445
134	0.1999981825264115	0.09201820301665559	0.08897724086474375	-0.030412948559308407	0.12547265420279405	0.02986297476876869	-4.904058034917002	29.369276767962003	3.3198465845126943
135	0.2188987379193413	0.21924080244099362	0.07409875564326597	-0.019472011886941858	0.0717935235118326	0.021011333495447385	-2.2622414432894	28.145702576500632	3.554835098155103
136	0.19881196973272913	0.13367592115921362	0.07697021992821898	-0.021589995847538897	0.08637295717213636	0.04721557623420227	-2.9292558388391803	29.960165588788936	2.7872448575586444
137	0.19871423891978096	-0.04516544288053864	0.10519323702723893	-0.026272891755563216	0.10904804027023937	0.05713208212356591	-1.1056634138811683	2.8683434381969812	6.745768498846942
138	0.1885539448264401	0.20235902940187178	0.08421236778281754	-0.033321369281509264	0.11213168402884169	0.06365793254469099	-0.41789621173438746	41.35171360640956	5.160616701709434
139	0.18878795927232805	0.13707613487579134	0.08148624170251204	-0.026162535449638973	0.0984792699719905	0.0789472948839568	-2.746520703274671	33.80024680198539	1.2503718555051169
140	0.17640705543615115	0.179048821020795	0.09591030059443621	-0.022270358547468515	0.05368531161207407	0.06723347682413594	-5.652863900637698	24.237709489995517	2.231590417527372
141	0.18480083096019465	0.18560181772648354	0.06585072784985624	-0.02706287060263491	0.045571780868059256	0.0496710944398599	-0.6129210652304423	44.69633717441504	1.5380786423489021
142	0.2062348466667517	0.24862509989301748	0.07809055319034042	-0.016426158523279933	0.10464475886197705	0.05690585309456894	-4.844885419105037	22.10315272179794	7.25767761504272
143	0.1865423556506425	0.1345061604231983	0.07205346695939688	-0.03532859266691069	0.12364973297833377	0.09230422887020068	-11.120906688137607	7.357167144087247	-1.3534223232409401
144	0.21591416367259061	0.1338869083157369	0.08426255705429794	-0.019935686487724216	0.11562294083029379	0.08019483094138398	-2.9228648784099827	26.07228665817427	4.63140766111244
145	0.18934818370334972	0.14493644918572635	0.05981376619246807	-0.019930557612535982	0.018562667777111255	0.07163248877507954	-3.311978537968386	37.029102511578294	3.453786779782674
146	0.12073451188570292	0.06385844367094198	0.06682007687114633	-0.014037603245889702	0.10795960825080775	0.07688395573629082	-4.196446494113999	28.087189020184898	2.2113631961295503
147	0.21191812889388428	0.11055407925593048	0.07529970939295504	-0.0203822710658447	0.1647264817470494	0.08483647645767858	-3.0051299114227046	23.000608994403937	2.3414905327753974
148	0.16465664969133892	0.2192906777909835	0.05473230201909336	-0.016992333100008562	0.13414994597954624	0.08688995710866035	-2.580611765853402	31.03881346302648	3.78933399114438
149	0.17666056799433832	0.13168958116209561	0.046362973019739614	-0.016115737661335734	0.12939456873095445	0.07774912001878809	-0.5802558442449737	19.231023202783074	1.8552565418406795
150	0.16923065458664985	0.1474518586463736	0.06911313188222024	-0.014309935571950051	0.20419400477829236	0.06648391855705141	-0.02631112895614589	9.900860267594101	1.1891215147399616
151	0.13738624471275326	0.24198470382494133	0.05806569574261981	-0.012030495354094674	0.08034435558037697	0.06639895214794682	-4.410647848686715	28.17886592482357	2.0419523656605696
152	0.17821400099843915	0.188218275129025	0.07151193220070631	-0.015168679508030077	0.15062104032649548	0.042019647214499904	-5.120946050099941	55.68998778466912	2.8115507098116885
153	0.21029593821585968	0.3314272472832914	0.07339713007227013	-0.0173476855647473	0.1615917264500652	0.03721911890282089	-2.4700745966075948	20.265208913806383	2.1527245870992466
154	0.18502682683243488	0.10283264589141516	0.06817733479712049	0.0002518696041216668	0.23871170726118193	0.004591727943723561	-4.086446442939037	16.47588716344213	5.161275979558493
155	0.18423437815478977	0.19636209689172535	0.08495075972893745	-0.01493741188806172	0.17342991417260198	-0.011372392342576025	-3.3160922760515015	29.908628550905163	2.2633120485527045
156	0.17812849096602268	0.3337121508101976	0.03586167607111053	-0.021580992267819316	0.13565435049932614	-0.023977469608981384	-3.7619627491876897	23.764536010802125	1.37929996577852
157	0.1495667756588184	0.21161806002235356	0.03432635621376604	-0.006706862313870148	0.10555800742722268	-0.015852784890547183	-2.6429754211068315	33.77866540092322	3.1389770555452006
158	0.20856657445998525	0.3430971354773774	0.034101359504720506	-0.006031876907351198	0.06741750677645397	-0.012682157167063852	-3.6800831268641447	13.210661515241487	1.781282254451262
159	0.18690010550283626	0.1218450309676315	0.07858563917299677	-0.005612096954441339	0.10640438771716876	-0.007072187963838024	-3.9017955091497263	27.627425864324202	2.4965868093608576
160	0.22728863130053983	0.13926537646367843	0.049642005116421	-0.009668332889005617	0.09665320381782498	-0.00019760726822420221	-1.3254982852552948	35.07436293119248	4.084321424357311
161	0.19893202689611592	0.10210653993984507	0.08923607930761537	-0.011476665785403687	0.18590685581152028	0.010143303403520536	-9.692321942600415	8.216685403068817	4.037850335524989
162	0.15792045828248594	0.15166419232100378	0.07256421998275724	-0.02414753118685511	0.03928007771525516	-0.018285748966111386	-5.1565819038905705	23.180790107295486	3.6996537905640947
163	0.16406544371212217	0.10177973045945013	0.05673825613881109	-0.02286349526037965	0.04887684612449464	-0.019924878863544052	-3.697047997457471	19.8472145141591	2.1418840461341384
164	0.28821679120935434	0.26017262037838684	0.06792519416430456	-0.026496672097802935	0.05424411868666468	0.013467422922362766	-1.8950770874251712	14.26638358048368	1.2768937966423155
165	0.1958429018484558	0.22626100224338702	0.033692624238443006	-0.021649136936014314	0.015191162438229731	0.02106362599035249	-4.457697808187691	34.692475206558576	3.9509624527048315
166	0.23965256306680977	0.016234081425777758	0.04545675632514964	-0.021973017319137235	0.035846286953749446	0.022532040271217517	-0.23746990569917942	29.03231471144227	4.246546815572063
167	0.17186295262327608	0.28355039994140174	0.06365326178069924	-0.006615613753009444	0.0437031412108575	0.012444573836535869	-2.516125402145837	20.74363736820111	3.224030652510076
168	0.15895984288899706	0.1296453441475281	0.06986947793822564	-0.007184627955556395	0.07233719164556662	0.010322475599341957	-1.8028489174029552	15.7108622173871	1.3612334414791025
169	0.18104146375234384	0.26517440292882627	0.06384115888356717	-0.005961524439840154	0.11591513469730716	0.024995697091244846	-1.5858498503369711	1.1919370714484345	4.161919172914077
170	0.18629647476780953	0.16567385924543407	0.048958158149756806	-0.0040614353887097445	0.13815839963704218	0.00451509577698548	-1.5185571987493136	39.10867372035082	2.9659455492700344
171	0.18202308818620236	0.05807786988734731	0.034351104753257776	-0.018635391994344115	0.16005556402026383	-0.004106876023292931	-2.40772072804947	27.71489501315204	1.336656075936592
172	0.17567111663894014	0.25829750316741934	0.046883195951345685	-0.01958037774063633	0.08173509844930454	0.01829072374323293	-3.018361747115156	15.115963740822696	2.9478937970346717
173	0.19017930373083072	0.17917702723990403	0.05585218520813808	-0.012548059741653999	0.02895736755483917	0.04280812849554626	-3.796544166161747	20.58277978151976	2.2178411478263356
174	0.2159523237236892	0.04974540025237989	0.08416604455157498	0.000871194676293696	-0.05864766122959988	0.03570765857380108	-5.56952081729529	24.77088049646374	-1.0854893160798536
175	0.20887963772263704	0.3520990938729611	0.08527530645145644	-0.0037742803615917865	0.007619021830100922	0.035192943205639336	-4.4253253950601446	27.32203902538502	3.029548143311054
176	0.22527151159050735	0.08263598174672394	0.09509413497862865	-0.0009311984745288522	0.12173678744773667	0.035354953141136375	-1.7111784614643748	40.238585871988114	3.3170836115021305
177	0.1968626474156863	0.11458917512244451	0.0812339497616966	0.012916569140184329	0.11145166887726853	0.04788940818028809	-2.1374091589077633	4.859798436791722	4.945653054392759
178	0.19143843221045076	0.10658341531789343	0.06343073083266718	0.014407132702349577	0.07074448946864613	0.041702152104527296	-3.8471171543875338	17.094811249318933	0.6983065017396365
179	0.17851077636036747	0.14057643654966837	0.05892082135746876	0.008770093832826674	0.002853891537671141	0.043588603304029576	0.38406873599869645	23.95426017393232	3.456749603182679
180	0.1701069027959906	0.15807990731032176	0.04758737951085269	0.02121822659501635	0.03979181157439399	0.03734517557827216	-2.396659255328895	18.749086434629255	1.0309550439394128
181	0.1710415925293818	0.1578387335730942	0.03727677435939386	0.014391261292500249	0.04495657516451252	0.036898574734249685	-3.2886436354591635	9.734017703660278	0.7606894448392691
182	0.2177037463959761	0.28129452943323924	0.020656670149426872	0.015962660231405478	0.023670058716607826	0.036333521970854626	-0.9636668349588526	14.939801098173202	3.3444702338063097
183	0.17481203453482672	0.22425134136173958	0.005971730444531177	0.016220024161519457	0.03318738432938435	0.03299993860767782	-2.107868294359416	4.3646557603717575	6.476480659970653
184	0.18436031163495156	0.02481974971913739	0.06430308277365522	0.0164756809092543	0.08773663275747175	0.04435250947584495	-4.4923302715738735	22.839629433230222	2.213058269581577
185	0.17002534102490977	0.21746629081576024	0.09123060837433478	0.010033320945270131	0.09716060895099374	0.035749332527248684	-0.5790888552044934	21.746978356533067	-0.19049373655716934
186	0.20353894028023356	0.26361358079862235	0.07062854805899388	0.005922892897910408	0.10473033126244116	0.01723265000603515	-4.2227553450856234	10.84154298708448	4.7724853838520644
187	0.15317377411131083	0.16198349738037246	0.033008489522330375	0.0017551985790471676	0.044800024732223324	0.013094102233198183	-3.7444521622102678	16.296252074326294	2.2478861706299065
188	0.13370111654067232	0.15407968970509836	0.010244888286199808	-0.004944405328253309	-0.03422370523370062	0.021224973344500155	-1.841635848575153	15.54324603568902	2.1338631700592914
189	0.21348897153304125	0.20746067234442014	0.03026209186254759	-0.010793799391732141	-0.054279141900521036	0.011593829495044195	-6.793156109286914	38.892313819332934	3.183098769065352
190	0.1963860329730546	0.21307678776912875	0.04331903994331129	0.0046851478153938485	0.0025859428461512506	0.009213196296125685	-4.725661474932673	27.14871008881143	3.5507455495315443
191	0.188617975268247	0.14864356748522617	0.056352020946523355	0.0015126861993476886	0.056934927639804386	0.013057953173977656	-2.441404267801879	19.876599119494998	3.729284557237683
192	0.16357487743525495	0.1667449108513544	0.0688937478535919	-0.0066681007393124166	0.016305230621792288	0.004668018877076839	-2.660554545995024	22.390390526012506	1.7868263737002195
193	0.19562905406694678	0.19602266210934946	0.09453412603857253	-0.010966806814232772	0.039246562011762694	0.01225897952768186	-0.3614186975570972	24.84700366326032	3.9201903501249937
194	0.1748930552925662	0.15428757001198093	0.06891698200045104	-0.0007064698904815365	0.04931653104951053	0.008535836066944302	0.2809487301416538	19.823180499094878	1.3267835067117466
195	0.16123353427560572	0.21872927530557773	0.054893507841714054	-0.015479675256471927	0.06737712185926076	0.011519259814687252	-2.841692997207562	11.91315825076271	1.2692198493255504
196	0.19028288702342988	0.17237214678124313	0.06616508430112934	-0.009076702319878727	0.17546355072706304	0.011941780501659675	-3.267713139601964	27.127178118392575	2.108157001295734
197	0.18203181559100468	0.2031159328137877	0.09267307892714371	-0.010192140401836521	0.12192270340274594	-0.002350287064911326	-0.5640098850629534	32.1734089053758	5.489216671201015
198	0.1933232720032619	0.012818651456869362	0.06543349546108175	-0.004793103946806963	0.0641822223007271	-0.010592657420180757	0.8920942523150889	31.5651645445883	6.716351759073986
199	0.20757907582920776	0.2192836271143022	0.007535235917359273	-0.010168692943149864	0.11622270184229586	-0.007208420170500976	-2.7938180714304353	18.009071086648156	2.9591552086150954
200	0.23578038562121803	0.09060892868814725	0.03916808017928634	-0.02428397817953789	0.061972735632415066	-0.00921141002692849	-1.4817061862724372	37.82466567216354	-0.8942090813648992
201	0.20573406341932715	0.19988144426997348	0.03827237549349462	-0.026824127357288775	-0.08491822896303494	0.006391810038216851	-0.943066023723766	29.249503172842168	-0.9186564474173095
202	0.2096697467853365	0.10545184276248801	0.04871020759335483	-0.016568471804187197	0.10397388873480148	-0.0031279286412959602	-1.9354560216117689	17.572525448563027	0.7223226822360557
203	0.14686559117477424	0.12780962673068938	0.042409419306525004	-0.0011769347808150143	0.12510246143393322	0.00819223045925875	-5.444880281723576	11.870847736698245	1.9541322244858716
204	0.15734630673881164	0.1349939155014959	0.03625588472869994	-0.0023631926023664233	-0.07619408741613826	0.022095547086189524	-5.023245579502595	34.235441583200995	2.734638212763878
205	0.18423858525697986	0.26854372815112815	0.08413469599303311	-0.0037156257697018103	-0.04460536607691666	0.01979424512988228	-2.094529269088175	25.024306347014956	4.078400983024826
206	0.19367460203301318	0.058342383818871454	0.050959038922770844	-0.004326712544426128	-0.00999378177972578	0.010008192066370124	-3.2116429904931194	28.56173145651178	4.570346208040552
207	0.16713598755729908	0.13771640710222943	0.05173280919598637	0.010032001640270391	0.009369078922763677	0.007714383029932285	-2.3494050637547303	17.477916039397766	3.657457055953368
208	0.17466219814809528	0.2219853878723064	0.057869848366967964	0.011342773726719688	0.05930479062142241	-0.0026327576451807425	-3.5059591584593237	32.41423443434313	0.5909975612350677
209	0.22586182872838204	0.416634214134449	0.06274964662530907	0.017953965393524625	0.03681719371516927	0.0021022526275159274	-3.928304808293052	20.92269267558832	5.732801869743539
210	0.1927462264003723	0.24101109564867124	0.03816295740055012	0.021527080729213124	0.07023081886499571	-0.00015962693585548204	-3.6243777275035463	22.663054494166992	6.793436267311497
211	0.18724895045138895	0.14311952018988705	0.06029814694445475	0.017425505408151316	0.08028156119438096	-0.013072703821884829	-3.288038588176352	30.650722994788424	2.762748833824424
212	0.19351979640303918	0.1204052710682616	0.058215321423209974	0.015438453495795236	-0.019188443262576987	-0.013914744524717942	-2.6332306772509733	9.631193538692633	2.4521916662356538
213	0.2491880932254641	0.022653659984759322	0.05426176112260118	0.016329499121083578	0.03608212494835266	-0.007679492553778373	-3.10306799321096	36.277917783155424	-2.178639668849945
214	0.18467824837529015	0.1859813187555863	0.046749088114773935	0.01652211180760819	0.09292015205979522	-0.035505023012737315	-2.5551086625661736	18.53550869325429	1.0738589984425193
215	0.15663533480521163	0.1805774286461896	0.0849782721042209	0.011867209686575918	0.011610530394488151	-0.04297177393368705	-4.640195442963301	-9.208134777317984	4.109250789638486
216	0.1393818437365699	0.1576893803698926	0.05099461259695572	0.013400007070820194	-0.014871481825555533	-0.04825488671488737	-2.883822221711515	18.5263437293013	3.831916039631774
217	0.16877090818406465	0.14377950491176428	0.03923282737879167	0.00933876919020407	-0.023846588618257787	-0.04912473115393126	-5.2796830855867904	9.922499693182132	5.633252915833921
218	0.16922412756092173	0.22589912037298993	0.050727308404455954	0.010634973621259803	0.06075796029967455	-0.046976877968723185	-0.32887415125763103	33.74509308655698	1.4488016680586753
219	0.15358543776934447	0.26599278991850656	0.0635261330192356	0.008464751401926828	-0.006116941032441309	-0.05159572045887777	-2.2995100772967545	25.186823331428993	3.741454922102554
220	0.20019823110553503	0.2234511820056365	0.026686226138085394	0.008630173525055242	0.04144574244814938	-0.048905218968914345	-6.3930503069414515	7.228811483558192	6.317641202973468
221	0.160188703106018	0.18184307825067458	0.03986057390028269	0.009789022737926536	0.12339828968921979	-0.04472963919523315	-4.214046406171417	24.374210410213202	2.138433705857124
222	0.18532121357211642	0.23507412544070078	0.016853436988062964	0.011636787904385106	0.0008725219026239073	-0.03057190591414358	-2.3310805318740306	28.68143548136273	1.2234447065700471
223	0.18809363007834823	0.16554440408314142	-0.005958242622474113	0.008504831415987374	0.0760966197202104	-0.024858756623197878	-1.4704386269279313	18.117832567140077	1.585413299933294
224	0.22622809803056537	0.16793230246083063	0.008583673439313025	0.0044652600658040935	0.06428997733240653	-0.0013033371832064378	-4.335944624706548	29.92551128617132	3.106027635531989
225	0.17487580985231224	0.09866729708176677	0.008632575665440893	0.00328345513100029	0.13481247523171472	-0.009064298480726976	1.0863244712684488	18.570882294425953	5.405229327869955
226	0.18570562456899267	0.15840806709533528	0.054256802317667566	0.004507701360169468	-0.04205122387995753	0.004922602163783814	-3.2857306149787475	31.369377169583746	3.3708115722837073
227	0.18748882423989	0.21043878966041077	0.04324110847152515	0.004190247405580045	0.1170340097179551	0.00240938608356485	-1.9707652786143128	12.295726500813274	2.507118551652896
228	0.1726116484883313	0.20055205394995446	0.050242288167859694	0.0026688509903993883	0.09373760907566905	0.004743303938779654	-5.975746089150082	12.627614499696495	2.927007281260414
229	0.19008825158469705	0.17218503753368916	0.05361827455288649	0.011692292301459675	0.04735586097972831	0.027124605736614966	-4.64542541316657	21.882353139525797	5.22905784648367
230	0.16881681582552155	0.1713726831483008	0.05843486063980723	0.00852067710823408	0.057161572492395535	0.02482314840685962	-1.6609557260982006	21.58503035839731	-1.0267458240039822
231	0.17458378959464638	0.10053781652006752	0.08272980152241513	0.004775620828071856	0.036213568202763426	0.04317315578329589	-1.275713109191726	20.126582108707694	2.8996180850244144
232	0.14806746292904088	0.22977129406869623	0.09797344947247874	0.006331916089819049	0.04287007687078695	0.06625961480664322	-3.6778431047468803	27.19430969594661	4.4661896019706875
233	0.1679573299326862	0.29681002617276175	0.08957937830857234	0.007434841646311381	-0.03261390970722639	0.06015805162484337	-6.341326828682375	30.89323544626016	1.2380853503042277
234	0.1231109567416567	0.07465627109393685	0.10669591621590842	0.006791298448893375	0.030898275541731756	0.05735787725415238	-2.0232648991637725	-1.749553353515655	4.401837292109712
235	0.17110463388146438	0.1036957422439062	0.08507992651482359	0.001248634333408607	0.05615947769575742	0.052613434396794466	-3.628906842662975	15.169992311560968	1.8801043691502457
236	0.19089489199174178	0.2619451535700342	0.09226892790230928	-0.0014505209776364257	0.039246659012264734	0.05987063426454224	-2.2169100326209423	17.997417432986765	3.4041325070450905
237	0.20787736592977193	0.015006287293498899	0.07687209803478431	-0.00016168803348052575	0.19353595527967354	0.05602978703210279	-0.6186011761850885	13.810880848731385	1.1416889048814804
238	0.23900737728330598	0.15811257360537087	0.06387130902097446	0.000521392826374565	0.10343533524508167	0.05904587307611454	-7.8817498875629575	-0.46224027289619096	3.754325694579034
239	0.17070262125356073	0.3382865626405722	0.06448097043537951	-0.0022754216953355883	0.010306390758952032	0.04444491781462098	-6.638734937101133	20.160253749171105	1.0846569507829553
240	0.11224234425181003	0.12103902022906633	0.04187997517869548	-0.0039353607245370065	-0.056828334518181714	0.04904593194759573	-1.9995038247827703	39.45595049202737	1.6277417512683148
241	0.1342456308482728	0.01918346652617811	0.06539073758506947	-0.0006707812889848779	0.03341544322898866	0.029218372461215503	-4.418268857573295	23.43015225323588	1.5015129240355196
242	0.15505347589937177	0.30961052606011674	0.037248976437737405	-0.0060066794478620955	0.050325236292417516	0.024087646551420504	-2.6950370058535196	18.792406499810085	1.9325336796201191
243	0.13744559090369923	0.13388432796950103	0.024552360756078834	-0.01540978890662783	0.019004989102399884	0.019880369135772177	-5.903561439995805	12.856831003060774	1.3031621759277676
244	0.1492266007421942	0.10541273540120068	0.02803595775900657	-0.009180344422155226	-0.008773804633593455	0.031331584739044925	-5.186271125982748	30.879772914621253	3.8575026037054716
245	0.16063973976576304	0.3049174516041614	0.03023613562258641	-0.011129892783711374	0.14155472214618278	0.027209733492171626	1.2872902651308695	11.640059420073976	0.022306798446915504
246	0.15904106564295525	0.1976001610803587	0.027024274136342064	-0.011097697865643985	0.0487537194666604	0.01887416226590465	-2.960289635714414	27.20359931380999	1.7990205608373449
247	0.20645673528024894	0.20780775335806345	0.08741723976132347	-0.014137413902047303	0.09945836807353567	0.015349314347123163	-0.04808736231644295	17.731594767202118	0.771910172267593
248	0.10465666813359988	0.14312264578944478	0.04804050415130783	-0.012794904794589796	0.09756995265191314	-0.006040521674177301	-2.378264292180228	18.79571636053447	3.2411110908756102
249	0.10815425466523787	0.15811487367878713	0.031152714000433568	-0.017929390177647088	0.07166959305248868	-0.023367222036512342	-4.486854694936231	22.83206000751972	2.5818244766336726
250	0.13691674180188712	0.23817627158535115	0.02294769919130452	-0.024104460492142432	0.07901476057132319	-0.02751214494733811	-3.94467071705064	31.2535897375483	-0.25264616740607343
251	0.17914854907778455	0.2518305530587047	0.04482267254859872	-0.02895326093664588	0.06423956110494745	-0.02164258086398539	-3.1964537563988102	18.926432387171204	2.3808204019624606
252	0.2000079215689924	0.09797563531890022	0.027078493398359854	-0.027457676381158844	0.06364362064189552	-0.028024365056930328	-4.226788815745949	24.64912875178125	1.9360108344627054
253	0.21816769133363917	0.09067595422658123	0.06604707052116507	-0.017660354043279567	0.05623591162026974	-0.02038803628729911	-2.6232276505812986	28.78672012268444	3.3089676148051796
254	0.20250554006447674	0.03395039487135393	0.05081979074293308	-0.023295062932158342	0.081358610650234	-0.01761557357062362	-3.2563831409900725	12.824028237058686	2.7577504462629068
255	0.21490644025927358	0.24031725868780263	0.06930663622287944	-0.02334516757058874	0.03722743445931305	-0.0023427732508220986	-3.2315905643900584	24.527162595702887	-1.5653214444331107
256	0.21110473589852027	0.2769946382652009	0.06767076423684056	-0.02891354014653811	0.058815035808934955	0.006149703424981387	-4.350602428874583	20.210279912511105	1.6100166517658259
257	0.167817735921588	0.27744667611196755	0.06516483996264397	-0.023042983956623003	0.11551311446347001	0.01745291723927998	-6.27540397561608	29.947984463347044	1.3479507085170188
258	0.1746455513500795	0.2383977429788764	0.04823604442587745	-0.017684543635159332	0.04649403415270907	0.003018194219286287	-6.570689978523844	24.555018129671797	4.119222689969176
259	0.167950748165337	0.1515533618690561	0.048403124626551185	-0.02032817608563556	0.08076394504845683	-0.017367336122871023	-4.868988855181877	27.922123975965913	0.41499099195679734
260	0.17902498085187707	0.15350387515203734	0.06669665569307871	-0.019134576565208034	0.04219130546550304	-0.00781728521849189	-4.623437296178724	31.680572169466195	3.562171984054164
261	0.16655392354994536	0.1416698644851086	0.08787098669408244	-0.015061669563577882	0.04210958501619042	0.012548226715819854	-5.320321169247636	48.29586503201308	1.7368922388867025
262	0.1454907457380551	0.1753355804111816	0.09440628167728972	-0.008807414673890145	0.02566294640780719	0.008099227139241558	-6.948227969698641	7.793533837135061	4.985146156845677
263	0.21546987253292557	0.2254499579435405	0.08580764987504597	-0.011791320309369394	0.0012191697691709717	0.022853509877281915	-2.143729381831736	-0.9627537336757592	-1.364555338345186
264	0.21961545047863817	0.17574047522043357	0.09840761686189652	-0.00751468339795625	0.04009773647233611	0.06724407066818927	-2.9438509832277653	17.45641568100544	3.8992338023744426
265	0.18852040001993547	0.1915097772299393	0.09078380739810091	-0.014775087718545082	0.07216508621023793	0.06854685528129073	-2.2755969778701552	33.26245525083897	2.940905036180211
266	0.19576119154049293	0.365320654298982	0.06019144362953503	-0.007549922154297348	0.1668141377725472	0.07089885657726983	-4.95355447615588	18.727753755865347	2.3121236971148598
267	0.2509869907160663	0.053610700002020076	0.07951963693032257	0.0010516639607827298	0.029082426878333786	0.08368807818326145	-0.05450617485121918	30.935759169171348	5.83854411583602
268	0.1882454890736361	0.11305560902618768	0.06924079402074768	-0.007258559701636392	0.0730175995517878	0.06348142770627314	-2.3882561037701446	31.52339525933495	-2.7753729069436712
269	0.13780490813781263	0.2547717192884383	0.04539742038793586	0.0008034604707308959	0.15294330019401975	0.05112142710192354	-3.69780608994938	18.606325064126032	6.120708888814658
270	0.20021377587176536	0.06817805454071452	0.043106113902534784	-0.008858152945224216	0.12775728066245262	0.04253176316644581	-8.310522386653513	16.34408049313207	-0.12675021243805643
271	0.2369315936851066	0.12164578079989857	0.02571055039105632	-0.008774330836543049	0.136357565560225	0.05715346714122875	-2.334478380417168	20.37805096154019	4.749661774878861
272	0.22425534176584358	0.1377269045373706	0.03867853946824659	-0.024101503527717564	0.12309724889646284	0.07989210364943014	-1.2068302321615625	28.517009703534903	2.7059630555771372
273	0.18930424718880573	0.13393408563234344	0.03740530062721603	-0.027091313471678216	0.2058743627601518	0.05548485511830409	-4.171133509962314	18.169982166205237	-0.9167731207739451
274	0.15185874947064412	0.18021085374938092	0.04661665052239744	-0.04120762379862592	0.20028388944158193	0.05926001788307893	0.9117400161228498	16.381579401783522	0.8768712902911037
275	0.1508056538787268	0.14233693490453259	0.03727264421239065	-0.052909951752923096	0.13209581286389158	0.08387368354126946	0.21818910487030224	16.034508381282716	4.906439535336907
276	0.18720166313304334	0.23754981876334513	0.04536093412949967	-0.04632344816213303	0.1506194704911703	0.06089426337858855	-0.9276675458509036	5.524754125742191	7.1475873022441565
277	0.16881611319368126	0.16578134362070093	0.05309800532416893	-0.04379244977209196	0.13396143945552036	0.04734196070697379	-2.8873873743904914	8.979448731290837	2.876479266581409
278	0.13865757287865188	0.11821703855177611	0.059132000942004666	-0.04152464011263304	0.0354795511382214	0.05342060487524885	-5.478715346908352	9.463118312246058	3.3155056437434447
279	0.1486651402039393	0.13588356455096462	0.05061112822732041	-0.05027756673674728	0.09076931922922704	0.03329220214757157	-2.0169251468080676	14.785870828370705	-2.6445587766502814
280	0.15558090829621476	0.22297137849259838	0.043943475989229756	-0.06538708088749387	0.11133666766875586	0.040635946598942665	0.7406536862505442	0.9491910891848698	3.6805208743797695
281	0.18210809050039148	0.25393477991579905	0.06028633449522734	-0.0708240342798734	0.1246442819826106	0.07285365884293862	-1.310822635038339	19.93517533077198	6.139861806846545
282	0.20628531796728705	0.14873274204537298	0.0377474203956724	-0.06329820356754241	0.04549562557397922	0.04745799625325278	-3.8797152579132606	17.574013290744	2.3267107900056874
283	0.2264457075276624	0.200656208194697	0.051159609170487154	-0.060339010303381034	0.08341391576461163	0.0618125024999182	-2.0758437123864755	6.8221631465543195	1.304173704239503
284	0.16396003093451764	0.03586187915969713	0.05687781171753515	-0.04986037138145112	0.12651258511410823	0.05652192628306618	-5.050327333042665	24.607606576517924	5.830017485101521
285	0.16864827146698508	0.229795453413489	0.04233678587223227	-0.04857026798484446	0.08528071705739981	0.04833777449332701	-4.100744624269439	17.310241653014543	1.4651071302113323
286	0.16727036690299907	0.23947191641301085	0.06552694863644505	-0.04878329470282518	0.078968553694597	0.032230576647887504	-3.602772101810758	33.72414313883756	3.133887646165351
287	0.14334955336021715	0.24243177190611304	0.02014977654226266	-0.051322818371562356	0.005626398598040566	0.019198764900934487	-0.16860988757255896	-9.353135385350893	3.0963916458538647
288	0.16935853917980281	0.13011497690354093	0.033756948178640056	-0.0526338442810094	0.043483091695139545	0.06063081548878164	-0.10743712840689595	13.436024727107805	2.989355935291468
289	0.1392194542409841	0.18654043956179217	0.006312041563476253	-0.05030633628117696	0.05957661894105668	0.0495395702997444	-4.2663384055583125	15.22999015356502	2.061351714225084
290	0.19384718245158258	0.2152634922488746	0.03596340567851971	-0.045913314986968976	0.12302686762774966	0.046763136764796695	-2.326334839520613	19.044389586134937	4.061360169997364
291	0.14937615168054402	0.16508071830261845	0.03859457241752272	-0.045202181209048425	0.0939939472849584	0.04453956675737163	1.401420868722422	5.084966259912192	1.4747824826361642
292	0.14150358825918247	0.1846708898081529	0.05021614250876694	-0.04654957071246053	0.1120440024213813	-0.003711328053154713	-0.8549577106793079	38.442684895821074	4.4176842927414866
293	0.1947338160415736	0.14757043327450775	0.0387230581546935	-0.046454851911594854	0.05092734121452454	0.03239711317309447	-5.789578920454345	26.37605286821343	2.965697612406606
294	0.20871112273528383	0.1960214570086013	0.019894301552409364	-0.045420438870886946	-0.049091438670967366	0.0015125108294290126	-3.560452336467207	8.155559673456573	4.859455116360432
295	0.20623929533479796	0.28454514839614486	0.02579611162049594	-0.03890038130743047	-0.08276426286870818	0.037877463566084645	-0.06334585545966298	29.58560983651858	0.5126688919381581
296	0.23877573596834828	0.13866040852393474	-0.016004881803735722	-0.03784563869159136	0.10696806230378014	0.02281237655042398	1.2622684497145347	25.86068987384085	4.976369827000155
297	0.17261181917331464	0.16097337795971378	0.021943991025839524	-0.03952696605548548	0.060568520271486556	-0.008300244885166317	-3.895835451788165	32.9066666018608	1.4408335997956336
298	0.18396861710569876	0.20201797683389758	0.02110810474824963	-0.03935966878152264	-0.049126998455224585	-0.018986914482191718	-3.792446796382162	14.997515943719536	3.340779175033581
299	0.20872380477159727	0.20985980039137123	0.044366139760297865	-0.03977993417030878	0.03578319963946761	-0.04506090539390571	-2.353012988787078	6.117935647829572	2.1749911058567677
300	0.1951682722325244	0.1339897610108797	0.060723045220821545	-0.040119881407327744	0.05869764860310961	-0.032907901863106694	-3.7042360872540567	35.8241818796589	4.100294406809043
301	0.18505021054855805	0.15196671714587226	0.05177541346604158	-0.034011182057487266	-0.07361873469168229	-0.014342566425970298	-1.638470755067282	23.54157310327751	4.350391678318284
302	0.14821822729601758	0.27805252692575977	0.034547180059905855	-0.03760974237484051	-0.0377887580209395	0.0037286097268671567	-5.017798391875856	9.132278912893074	6.3608681002445175
303	0.1399459784337088	0.2655975750721529	0.03390538488886978	-0.041102953742347445	0.10020002808809086	0.013147949315801986	-0.699171921143688	31.096092673442072	5.952068174551011
304	0.2050045518925996	0.10742804581658988	0.016304670028206895	-0.03903917371770834	0.05976937679582175	0.0220994933182867	-4.738765695940538	20.763231443983113	4.967621534946324
305	0.19318194142101539	0.14277499900228313	0.04723878584337553	-0.037194143814553556	0.12387221044462401	-0.03205008042293493	-3.514012188742729	9.611542098575976	5.940082764157235
306	0.16373170446733556	0.1485049030018124	0.047846436455743074	-0.04583564237606947	0.06405960451038416	-0.039113346162479995	0.22280372562638942	7.038368042057584	2.4202084947516744
307	0.17596640767827734	0.15982348408696323	0.04655781194908385	-0.04165072834449341	0.04488841172026504	-0.0007126043621302688	-5.638727681303829	36.586396251318966	3.080832156004774
308	0.14003887557665806	0.17226619047516434	0.02644107053342816	-0.039903773048247534	0.060826551520097	-0.0073101098198896245	0.35125836250657394	27.096464755944147	5.749724850651911
309	0.16805111985626184	0.1901620967654571	0.03521884053636135	-0.029973669419018474	0.05010350892592282	0.012317542199782875	-2.853996312932083	22.04558823812598	2.3721661301322707
310	0.18308115602242667	0.20459568152941873	0.08120517027460569	-0.03228902693966355	0.025301474955606598	0.04705127198483296	-2.331501647166718	4.558969748279816	0.22412164453614178
311	0.2098397190492795	0.1743173952462924	0.07079872440919907	-0.03673135281199733	-0.016312067334326295	0.01792490318366882	-1.3058035668598482	22.376328761328995	3.930382990181975
312	0.22120049071465359	0.15027100949902839	0.0856503212933995	-0.03483966297642776	0.03465356464840062	0.011438386965601215	-7.872799411724106	3.4785809722317866	3.1640849634362627
313	0.22219219961200565	0.14438526394285664	0.0681757561694489	-0.037826455387154616	0.08020767041763001	0.019280895462860402	-4.4735983542985585	21.200754233107535	1.6512486344257997
314	0.2068843141586522	0.19854467454804078	0.044456020512794	-0.036146167617354306	0.13338351010799998	0.008525340741826056	-1.6310533143518726	14.729902678331833	-0.06763727052752459
315	0.16784974413798495	0.26816730005186673	0.019148412355331882	-0.031226666868369186	0.027515955134869707	-0.016308434198358895	-1.53331102357824	16.588985541040575	-1.3201604278702217
316	0.15350282818242852	0.15404891866354686	0.0388102256258199	-0.034008200328450575	0.0004081844611245472	0.007694919630309265	-2.290489100457031	36.39549732234544	0.384047052468188
317	0.1413825515706054	0.19094653623749824	0.04690059867697817	-0.043395128639560146	0.005725114749936269	0.023054916829251187	-2.2639983059700044	31.494988745758047	2.7328939496538296
318	0.11953127738898617	0.22986821273700314	0.05568780529552868	-0.043755049565742686	-0.09320890441315588	0.041581409163266254	-4.787530861537419	16.648980698050636	4.095676678035676
319	0.16181803811394502	0.16845458013392003	0.08190985885520793	-0.029163838767099305	-0.007259949298006111	0.020564813188236542	-0.7855843508179261	20.657803433093154	2.3719434523110015
320	0.17327678165868277	0.13436158019283134	0.08469599084472348	-0.03232494669702364	0.010790519661658254	-0.0093121365351641	-2.706178930553615	11.617460793989183	0.33389562982486964
321	0.1853228137546444	0.15986819178258246	0.04319537385253445	-0.03121063813890495	0.0358634719073437	-0.041738592369094656	3.642336162719422	27.29500499575177	5.225283794965353
322	0.18780492493327788	0.11942008267121082	0.09050400392033664	-0.03520753301049513	0.016596123564333876	-0.02951818068323879	-2.885243767250816	58.31816183569985	1.6320350911580557
323	0.17013415241601884	0.11761039952634345	0.07643540156504582	-0.02799622847375308	0.06882117691836032	-0.05516367251716529	-5.551885347114564	2.162466419966671	5.389578737901352
324	0.19751607328047582	0.14430999681280426	0.045053669502311516	-0.0293794631244296	0.005778246490461415	-0.04064362659777397	-3.104163840360122	32.79218956228627	2.426348636078338
325	0.17239639319962452	0.3667120250538444	0.038488285512058386	-0.022618659682616542	0.05150752396646896	-0.011477118253566499	-2.8453171638023442	14.358842320156336	0.5645741700421846
326	0.16525288511012942	0.11761702511816412	0.05367007782153063	-0.03143954714375096	0.08594516693183397	-0.05321011212621178	-3.5515097266639484	28.41537473960653	4.3278503717856225
327	0.17296938493798072	0.19454821383958984	0.03540453496751558	-0.03164982773533746	0.05334791113557132	-0.09100661474968011	-0.45120966238339094	15.316052731487584	1.942862724531431
328	0.17841304015660395	0.09008965731492462	0.07372948502557579	-0.01564231627001385	0.11380199072609484	-0.03384829622651459	-3.7245368916838095	17.204919708841008	2.0037927856407296
329	0.18761727553490795	0.1943093267452059	0.05795542257023433	-0.018462173914846572	0.12240094634132445	-0.010989170761774678	-2.233328451496992	26.8289633678884	-0.17615066710434304
330	0.1705819488803442	0.23984877548834166	0.045879920422289014	-0.015407209741670952	0.13581489708864652	-0.0018120001629401698	-1.7533382455408388	15.669564025562858	2.1237631693819075
331	0.11029759292566946	0.17866119497114563	0.02030965061875266	-0.015328732639713405	0.09592062159131151	-0.0036916131713807575	-7.044957888896974	35.14030786703835	2.147519890197961
332	0.16677305898002162	0.13462263339102823	0.007439204496382927	-0.003319134742016786	0.07670328893677672	0.009317067783826129	-3.479733544545712	20.19818219039214	2.2678866592715523
333	0.17414358335771854	0.18344453277869205	0.03973885717806003	0.003411161530335804	0.056859314671982304	-0.004123278454223977	-3.2500982203881885	19.97639011230292	4.841831517938696
334	0.1736405753537961	0.15388439726962708	0.05697554631162201	0.0019885250346898344	-0.005663504821079669	-0.026477390926465755	1.0567249781140704	34.08593067506298	1.338175627072019
335	0.18911723517628354	0.04505017257884651	0.036608430610095485	0.009356604388814409	0.03443058077161883	-0.02091534386384146	-5.586244989834364	26.95130411041402	0.9676902200320421
336	0.21786521923593594	0.15929500619102582	0.03643237757718447	0.012851091058082784	0.04989079230669223	-0.015290864916922066	-2.4221863861994324	-7.042460931399562	1.5349798512345387
337	0.21753230320964054	0.05977282202932267	0.03058407130103225	0.0054309365559738415	0.052966161127121096	0.001270517720205963	-7.027115939016109	27.450206652396343	5.329485721505724
338	0.18592981026508362	0.2635687437046805	0.03152630046396696	-0.0003411433189920869	0.04027622146834356	0.051526133905099455	-0.6677736204874036	7.763466647498813	3.120459298405918
339	0.1664864089088015	0.19458285516977425	0.027947568710359402	7.483962570596896e-05	0.029759915429290067	0.049066167955104635	-3.6115723992301354	19.79350269162809	3.160247306393376
340	0.14251311700030866	0.25920403886366206	0.034436775234235634	-0.0016126272693979178	0.01093421270753724	0.035714450684945456	-1.7287140640741776	11.479641254642605	2.394354380791363
341	0.1422065870490586	0.1623020311374458	0.04936978146704568	0.011198860741693658	0.07845456020336683	0.010554913866238882	-7.643202581921323	32.99835400208532	3.2953718515819217
342	0.15536549367730762	0.15984854492907966	0.06344443572055697	0.00886278918002336	0.08101076109024591	0.016409954940711523	0.20111515963852936	27.241936588880648	5.6506792147449
343	0.20607261039697952	0.25260985598499447	0.06064227785074152	0.0021185509336165923	0.1191832071480409	0.03291900815744181	-3.3675695816480324	31.88459083642631	4.827823660582857
344	0.20846516746948707	0.1459110920974394	0.050275333926897155	0.008988816812173884	0.07869681310629661	0.032878934145960485	-2.693180804420001	28.36975997323014	2.4135912512611166
345	0.18775898798717505	0.09168465297784428	0.0654015337578851	0.016746472866246594	0.08772504210955352	0.02893752255035817	-1.612997660471382	22.77465234763727	1.6206976761136993
346	0.17549968646920205	0.24274558506773886	0.06581809142623563	0.023268342088156403	0.18036898538946483	0.020130018754651383	-3.4022838537812876	28.014002526227145	1.4606595811694443
347	0.18083303110107063	0.29914372069368306	0.0520399764941527	0.037368577447279644	0.15889442839890403	0.020198796703426395	-2.2729870553190312	25.529243256274036	5.146745992127197
348	0.15501662582223746	0.20938702595648506	0.04989575180643706	0.040444562468965536	0.10493474825173434	0.023919170003714935	-5.56763660371319	19.604295735607504	3.567031422941268
349	0.14588648125796994	0.22339324612136335	0.05147347500614218	0.030717235685543992	0.06551597982396724	0.039313418817546346	-2.2961578196894528	13.73487678085367	4.760991403306385
350	0.1638646706563881	0.21183072283475904	0.06424623354109696	0.02842967284926318	0.1085749346629781	0.030827551129609276	1.215258366900469	16.010396333028094	5.7485085651756025
351	0.1804265017873039	0.22670357556750348	0.050573812966117904	0.024419936268100975	0.12564100374566492	0.006635560541401075	-1.2430890340447882	21.906026291188358	4.325603567732577
352	0.2116516928557256	0.308934687335747	0.08132174801396261	0.02556418315909997	0.15490544434600137	-0.011128716165000217	-0.6650253128682956	19.24584195839009	-0.7575116805739814
353	0.19835706238306344	0.26663254859096075	0.07188851081773184	0.025465698427028352	0.024181591433336938	0.029519770064364848	-3.012638052946818	29.184105194621036	5.218528605517217
354	0.21989593124382795	0.3195438502889813	0.04685243706366793	0.013953774901117346	0.09877232247945132	0.03569163670073247	-2.3679064692363982	19.745023707570112	2.1883237489601823
355	0.18810209154721796	0.18604557696918977	0.062208532217191186	0.020329245127333563	0.07656503646537474	0.014448766764941078	-3.249702999981228	29.948266660165192	3.280671165690933
356	0.12391212559866822	0.17182067359796135	0.032820231727092905	0.018977133300514294	0.03557536118181571	0.011965062613432309	-3.079072379662349	18.11016578675903	-3.303707754351903
357	0.15918974858331772	0.1847674672758441	0.041155556116744395	0.009484535897584441	0.04982215957189979	-0.011127457461994438	-2.302203264560477	25.033028792089812	4.249015836131451
358	0.15309728220866248	0.05901735207193784	0.05599474554044563	0.018797920810877142	0.04886087479892774	-0.02351019870847327	-2.099687215063198	18.22095991063282	5.487584952431126
359	0.22697219121993567	0.10207274758069337	0.06436270090371801	0.039060606009720424	-0.0651294016759246	-0.01396893170786262	-2.9226706019262405	21.61210478173116	1.631865474788156
360	0.18902489651810214	0.2803058302745281	0.02502739975132436	0.03114685463444729	-0.06808671523950566	-0.010997573737655704	-0.27865361676994915	1.8310616350014457	5.482356568276926
361	0.1942536907140548	0.10226561153958152	0.042288623739879114	0.03975507939808051	0.06565298521838195	-0.027571216662562084	-5.012798982455708	18.6650050314805	2.100540710346332
362	0.1223104694210865	0.20368076564476065	0.06017314382567623	0.0304082090174215	0.07466956708948921	-0.015990723144800732	-2.811331426467978	28.748360556932536	4.244283217722209
363	0.1601715677864515	0.16612011782920966	0.05928488763071798	0.021959888644009495	0.05186320905676635	0.011987527978395782	-1.3948013487181559	35.387830698204304	1.6106547727626819
364	0.19022214984228228	0.22322819229807883	0.06365123270852877	0.0348242970561542	0.05534639602248632	0.01277255724159866	-2.9147706501780686	19.104658527773502	1.7407148572837994
365	0.19637482845680318	0.1383942027840437	0.03082941938431422	0.028313181403564695	0.08053958514182658	0.03167430399313363	-5.065018139921161	26.851214844374415	2.874521613322828
366	0.17791608593889696	0.13165679098277722	0.040869591070925866	-0.010169054188248549	0.0674337058198476	0.01937436191545772	-4.820185597222839	12.147327080236428	2.081880074890424
367	0.16233753322329167	0.2476487374727792	0.06943027757285791	-0.002027009862045511	0.1346111403021122	0.012429012902480545	-0.8232683484821054	24.92167512847877	5.003448723320235
368	0.15151831049074332	0.22365603601875086	0.05565536802314855	-0.008677627398885498	0.22744806953400032	0.02316278682935564	1.0515897496151996	19.93679334704505	5.498610407120938
369	0.15262044806809147	0.10057138679814037	0.07867168639485513	0.0006398058794821529	0.20560346231568857	0.05384734830546549	6.216853676472307	24.73080625204239	3.969484609030938
370	0.14451897545869574	0.2054171612731854	0.06311652600579644	-0.04214894856167059	0.19736864091989398	0.0619476668017571	-5.620133131616866	10.842359182196297	2.7110152589223717
371	0.1876767714097921	0.20429595314512455	0.08594138431381682	-0.043261793889115274	0.144091528000432	0.05550154926553894	-1.1422725929373105	48.60580762774855	6.529333676450412
372	0.1720055864153191	0.22107581072575955	0.10798124427414874	-0.039265263607168845	0.1259070970880276	0.05481720436188205	-2.3980756522379756	25.616339832415726	3.6414418432068354
373	0.12767932759603107	0.19348348330316542	0.10729959142188773	-0.012969435202656844	0.09363097776849132	0.058292257327947614	-2.974618558066301	29.798713222893888	2.786502478060048
374	0.10632751562996448	0.2884231271693666	0.07092079132416462	-0.011668935865216865	0.10257210469238827	0.05821106408131843	4.697561794647123	1.5927086410906997	0.8265784542921151
375	0.14150187433903233	0.15860992103519067	0.07324196701209633	0.0005632824546384536	0.0965291173603991	0.07093075836916808	-6.399904552934719	29.08764353229746	3.431905060314414
376	0.14590831314697394	0.17506595740527853	0.06583076102642094	-0.021902980462485035	0.04772562569235034	0.07967554154729134	-4.7790080752198785	6.6497569098320675	3.942429469136599
377	0.21190400909924856	0.19365554378037877	0.07559648488961782	-0.01918606027625373	0.03044590081195437	0.0839338852365997	-3.115754608467359	10.566986073967376	3.654126925877148
378	0.1573258606683881	0.10422772316413363	0.08368806039395099	-0.006378349825386022	0.046828038199298164	0.07888156286365372	-5.063787670275109	17.2030441163389	1.0185202799057789
379	0.16717189290090048	0.18005394400365607	0.07942290751072226	-0.023955168803784357	0.07035341283319471	0.06731450320664908	-0.0259932616405497	47.52431247627864	1.7020119853824558
380	0.17155629682892531	0.3191502462480897	0.08863453003828851	-0.014615655147890934	0.13802049627346893	0.05839676056796392	-4.193821435543948	28.260397777075834	-0.42593898333440894
381	0.24088915819984869	0.16498392923942362	0.07681396262108967	-0.0034994533618968064	0.11898326069551302	0.06479575352099745	1.158766669133328	10.901654522220815	6.299591498107299
382	0.20304809131593932	0.21806705545613597	0.05965642405103507	0.03592990571052187	0.08524359058795339	0.06108181398815088	0.8482671309892604	34.755111753236754	2.8097592493454377
383	0.16774139374013147	0.2283352681603514	0.08439668329379214	0.07759330134614754	0.005704249798178428	0.05313485925059001	-6.592527141279446	28.922183454341106	3.462034005276947
384	0.18906384635903084	0.15406354302857572	0.10551130271138758	-0.0012079487255553696	0.02991894106053097	0.04970403638614896	-0.9892045871910241	33.84210668227224	4.2816629341085335
385	0.16747211404917414	0.23356657951427287	0.10447259274013027	-0.027637474840899637	0.19380243344499168	0.04227693113630122	-3.1994770387483222	18.561809815631705	-0.8483061891577868
386	0.20340928394363333	0.3097986574878553	0.09334963973216978	-0.04880509686595588	0.2266652491461717	0.03812461895465735	-1.8951865899108413	1.210379453077344	-0.9036845512401985
387	0.20742463392065988	0.0874666170807976	0.09593923022983716	-0.0622859740484891	0.21839278021106	0.036947178618105446	-3.515943037097285	10.078996149409026	4.15753341134125
388	0.21225185842675084	0.07470122269850053	0.08279499648224257	-0.043616624828611436	0.03536462837313392	0.03917974506352091	-0.859493458691201	39.33771717935251	2.167539728747913
389	0.17085639573421876	0.30546206900134315	0.05427472705821712	-0.05124212619742665	0.0865300932744005	0.04101230433910461	-1.7832311111961674	7.702525208817392	1.1457589282968454
390	0.15813404276650272	0.07475531613175433	0.07439758575067228	-0.030036272805424903	0.0932028046456154	0.03798037249764001	-2.459092236906555	16.1920284060106	5.603311790384473
391	0.16386638280448684	0.27176197052499534	0.05986170160941698	-0.0071275842111196116	0.06497880529454189	0.02841539339888014	-1.2505799663718438	25.556490371727882	0.5055325281027641
392	0.18840404689789486	0.33843101388447194	0.05768697311498801	0.016218033609528563	0.0961145545408636	0.023290580027842317	-4.115193911345265	34.70539126092187	-0.974989701027427
393	0.19997926380922595	0.17749823739257595	0.05735584630567796	0.026185685499346426	0.23054317268513108	0.03546467824119755	2.5350744898603956	40.046685155143756	1.4003936326195852
394	0.20828334607403096	0.21280284761608595	0.08454163703486192	0.043718996565802616	-0.06997873357544193	0.03452357058333621	-5.9898830789079005	30.996277176510986	3.333033295130024
395	0.1505400031873034	0.18795221766694276	0.08638349477818241	0.03453281874905419	0.1559217914591384	0.025527790163531003	-4.438082020714796	31.69767554026861	3.1824418364418707
396	0.16007254865554332	0.2072712043467101	0.06970747595285912	0.03113728430429635	0.2214947154759321	0.025112079041892946	-0.3097971955292264	31.948613414422887	5.67797479447014
397	0.18657363490218726	0.21892165689113433	0.05126755263551607	0.06281387972502897	0.10444263754821073	0.03203236511113711	-3.59252211793307	10.886016579327453	2.3395592795992664
398	0.21042588204134388	0.21476601841914644	0.04854840610387077	0.0016376869084382302	-0.03034302158528206	0.01605366025718336	-2.896239178583432	22.885169329860336	1.4423391979224316
399	0.22010824117224098	0.24632547835509389	0.045373681360544996	-0.02432165104983783	0.06732164164724114	0.013523125266050231	-2.4120501541114816	31.3928325787115	3.410181145959484
400	0.16917775319305517	0.15002731183485069	0.058079322892649214	-0.01258438024314859	0.07314027163273928	0.012240214324876871	-2.499720742643516	22.396676345871075	-0.14164756953704943
401	0.15923453247210206	0.17298725214654678	0.05847035194629663	-0.028635106541892722	0.13919578612625397	0.004618440959054533	0.27366881439108137	14.06436331262255	1.0170318413657267
402	0.1822823526065075	0.183183858321881	0.0652216069288286	-0.03417348001395229	0.04316995143971844	0.005256617343983634	-3.949497197943336	27.657257410516383	2.3264585884258038
403	0.19901252111014875	0.1881032090839378	0.06210849544806168	-0.022007395868727953	0.06149822119263734	0.0016843266012302363	-4.43924068828645	18.514488283171527	5.584745307918885
404	0.1751473347994445	0.12966349039891412	0.071694110170954	0.009377024863580836	0.09252676387042967	0.014120715872454285	-3.730572857815824	31.975953227671944	1.5272833868153988
405	0.21422844441314562	0.27670823528403987	0.07250529337793239	0.02198567462521096	0.07573380803765815	0.01949987335760653	-1.4120559212807993	40.61687169873468	1.8549930861954502
406	0.17994344705222798	0.11295612653176981	0.08159499310050558	0.05233314827482366	0.04287819749438478	0.02296214569070515	-1.9524260604100105	35.370646694600524	3.138218287093808
407	0.1790038514150044	0.09877678684527405	0.0694663014722603	0.02526858297921538	0.01902027387550661	0.02257903053179226	0.1096939533152359	7.446220451740534	4.390929778417959
408	0.16394455043743655	0.1613038521178119	0.06487649494800321	0.021727132311102865	-0.02650286348650945	0.01203658972725851	-1.3637090853329885	12.970080113548256	3.000646849690817
409	0.13698725904874912	0.16940494204963794	0.06744379966009707	0.025965066914034017	0.0773216978071902	0.017889677608324793	-0.7357750209999361	20.511675361629337	2.781354565174137
410	0.181163592277453	0.338160638998652	0.05548053513588683	0.028437259885842094	0.09700078959124336	0.017084088843740335	-3.1476079351432946	19.388215431494714	3.542455015172667
411	0.18848956785494228	0.11894173721859548	0.04959885896367419	0.02321882366261527	0.09931933299284465	0.014437048470657042	-1.2673374061114535	28.685150763142698	2.0116884266630137
412	0.1637735319378744	0.195697434699025	0.04364171816101724	0.03510009682992462	0.027362345995245785	0.015003759495156093	-3.6113225391871335	46.63098029510837	2.882696752617887
413	0.1671370470067666	0.08213459119734781	0.053038636332819245	0.04239035328668018	0.03880223936934146	0.01734132924553108	-3.0810745933030965	18.14236733777618	3.0022416161752306
414	0.17072223401242917	0.13400346411376213	0.054364962373993075	0.037319827948580936	0.05378516457616793	0.019504550149429666	-2.545300955108165	20.5291225740252	2.8900546903056843
415	0.14286033851642496	0.21525786232155594	0.04979908911618601	0.031878109236290225	-0.09223545418300794	0.01802216643299601	-1.6505396678160713	16.15047469651385	0.002408316622508778
416	0.1224832450861531	0.17753109381001414	0.04685819468699022	0.05494329564100736	0.1356760355615615	0.017033701888255218	-5.258299000748904	23.633501814112414	3.635893079552597
417	0.15583941765046874	0.23885054173605533	0.048873688644537595	0.052069089442088615	0.07621341230975988	0.0250071780916968	-2.250805310630437	17.21614806105786	2.8833126846056842
418	0.12851883897697045	0.25446114892072996	0.054757773661315554	0.0604169786139183	0.0759603966517991	0.022437517261502754	-5.107751681832009	28.23911517789359	1.9270908191694915
419	0.18552688818358407	0.11006585906900561	0.05677874954028058	0.05511228147463776	0.05551298150567203	0.019767883764467042	-5.877238107191656	-5.331084127838292	2.425237657277302
420	0.19833485662177275	0.16193523325371875	0.05701576465804054	0.04903216136794331	0.10735846657336072	0.018488630594576005	-2.9370009297937667	35.92664927466764	0.4080700177278092
421	0.25424999632499923	0.17255116580935317	0.05077741379736244	0.04626914256044466	0.1377355305267502	0.019370947947181655	-1.4064219568875993	12.369110184962606	1.825896066206445
422	0.2517010323689686	0.0853912791730376	0.05021661538796246	0.02728916594181288	0.08437754892660804	0.020369088977211527	0.3136098671853646	31.92051945493965	3.2613112285883457
423	0.25294413982714997	0.2777270603470857	0.05067640693432195	0.009543072045954015	0.020562656788450276	0.018463459169502806	-0.9229045466432227	12.3402051486719	2.607057822147297
424	0.1777487462231379	0.25011942741125975	0.050288947879967176	0.02365542499617397	0.11813476888324405	0.024500217310145733	-1.3555497016818179	21.542556348949255	3.3944545826491512
425	0.1662433412817304	0.070339361422462	0.04885255357017018	0.03632973019418171	0.002889055478715527	0.021415676855527498	-4.094244341329553	8.147652732705167	0.8518452344240818
426	0.09313822559416163	0.15385063984530295	0.04489208248104165	0.029422364387611276	-0.021204540063379178	0.008345657465902118	-6.2612264789496175	42.44934194697929	2.5042153438627373
427	0.13771517120749222	0.18262660829591798	0.045703899901318276	0.031201110543597005	-0.05048673396239379	0.012534679379891358	-2.6624599491273484	29.617514013827822	-0.12846351362545716
428	0.1393269835127186	0.22250744295892394	0.04395805775734574	0.054975657507455714	0.09596349144680638	0.02718469376674144	-2.883418650018779	32.46846788125419	6.291845430989332
429	0.18284883739682328	0.12598184736721513	0.042961777460059664	0.07462396563912921	0.17621723776029036	0.03572410715302637	-0.9091408050034878	29.359460724803323	-1.6193887828408648
430	0.1729183387935919	0.12435822802363447	0.046557624829376636	0.06778434789229913	0.1225790655889636	0.04029605753097082	0.30763730536424033	31.027121318204976	-0.5505810522688658
431	0.18262349408717102	0.11915958888898452	0.04150561021633306	0.011888436152239851	0.0806746834155703	0.04715485905041223	-5.011589950220233	16.837485730434782	-1.8452011183305874
432	0.19604747713369072	0.1276365489773759	0.03861008331681564	0.04756011329443209	0.038097703818311596	0.04910241070723424	-0.49640300503639523	40.343001887973	0.7713553553604111
433	0.24252306902714163	0.06719004420181458	0.03632497527013758	0.03501109526516251	0.17664037391707502	0.0501781109521407	-2.8133525668747317	26.522584336928826	0.8865534268389295
434	0.18060653608160865	0.3211744299061786	0.02954452761607745	0.03902966547586786	0.0762430712870035	0.047990332272587956	-2.659209469595329	17.716046905367822	-0.4940516028927181
435	0.1691575587069148	0.2278629287978122	0.030372345625245076	0.028311084636239877	0.0471072470212054	0.04723982338245562	1.9981473910547884	42.64580229338194	2.292825587500376
436	0.16736723152905855	0.14859022124637297	0.023965311807714332	0.015424591985372292	0.04442540964336104	0.04771485107375796	-1.2389714436706243	2.719554000276219	2.199590450869449
437	0.18295602347644718	-0.023498943185940424	0.010158650456910534	0.044724468485928794	-0.06848032113794145	0.03968749370950411	-0.09164772596674141	32.18481694397258	1.9805022998778035
438	0.222512141076659	0.1802740768146801	0.013692946752556164	0.011065112589462845	0.023552413579662767	0.03874814955103073	-0.09840959803519281	20.443541402954715	1.6971078085306532
439	0.1334632954780262	0.2877438460039413	0.02605669142189196	0.037885822334706006	0.11101401982675915	0.041145220971298795	-2.5433104199074807	20.02048185075332	1.195596410043038
440	0.13818700688509664	0.29146676805256044	0.019137783403532137	0.032872257007415084	0.1266132952404195	0.03966537093779126	-0.8911295511269438	32.2223321309331	1.499271437494148
441	0.24146019961737705	0.18461474712644857	0.02068090247885287	0.0021229938145553087	0.10539398854574936	0.03715647196039278	-2.775174881342175	18.709114345612285	3.128356714889982
442	0.20015721247410842	0.15486947205837914	0.008287741487795479	0.023694428727042666	0.14303368097650623	0.03627434571746506	1.8340158313324308	24.88076147537859	-1.3010232570596953
443	0.20166855595349598	0.22256033079373322	0.019451056194900805	0.04686004319351357	0.08933693539335102	0.03310513765931143	-4.9113608560172555	34.884438068189034	1.0510058764378327
444	0.18188510310748557	0.1726091421670923	0.02129898000373259	0.03867169299138293	-0.009707028964511888	0.03758564579906691	-3.5002260089795625	36.865477767097985	3.155202516069127
445	0.17486691577817934	0.18746025144613948	0.01642454654615065	0.014843115230904418	0.11392115669412131	0.03769983269090489	-4.606153939263872	30.090838655452	0.8247825580834408
446	0.18767417940943504	0.18364577934330992	0.02781654951367841	0.030600156720838247	0.10314086324291502	0.03631559530348419	-7.402273278338514	10.718154117211112	2.151491224905535
447	0.18165973671821495	0.13620397812272467	0.03326252970061535	0.007578402621120646	0.042311088000379	0.03314067384669385	-6.146373877932938	29.578286461291576	7.105598982098486
448	0.21885631692057678	0.20116312411838316	0.05544391901626153	0.010494543983074853	0.028274607036517768	0.03655940951114356	-1.745015508093058	31.71846004867547	3.052794200160411
449	0.1424015671348349	0.21448254060842573	0.0615955736367193	-0.003588234431823024	0.07170913148036447	0.036419370428256	-6.5224850827856065	32.28524027069517	1.360495507599378
450	0.18421134568352826	0.0749040002627529	0.06184793682143494	0.002725169300857023	0.07536111689039605	0.03594078277551836	-3.750262913787459	30.755861995030756	5.072793096126372
451	0.1748725896851233	0.33299411889155606	0.06446487516976614	0.0007270635082286389	0.037845524542461886	0.026048952113529197	-4.1517388315467665	33.70452492537583	3.2703164681149515
452	0.17415161872471488	0.13584608142099686	0.059443818959440856	0.028413032744096983	0.09321886681363194	0.024801364004700507	-3.0691608340257677	0.4961898669307053	3.215167750740553
453	0.18695561859838633	0.09717813868952012	0.05219031731624994	0.010361837987636704	0.06690125554917298	0.016681638911675598	-4.426401550964234	21.0109487879657	3.049435055737412
454	0.21265844640052065	0.24351969351670888	0.03924628193285994	0.007486152012935421	0.05970476018275349	0.02381745155347343	-5.86703443380336	25.52612904527198	5.845061908368214
455	0.21041820219534144	0.30650965693246124	0.02684178672460651	0.003106177415402281	0.09564692328512799	0.029286162855584528	-4.240569805326348	9.936273486168568	3.150729283000346
456	0.19384820543865583	0.1493124354015864	0.036394025366311825	-0.0012294114198977597	0.03457503444500366	0.009859334754434443	-3.42971227129074	32.648482234926206	1.4517696491483516
457	0.16156481290565183	0.1552362740692048	0.026600574985803153	-0.0026972151664818164	0.045047808363155195	0.018319036275833464	-7.576875381308668	18.622742320586475	3.534526773849589
458	0.19730277996999618	0.24321815151379902	0.02918939204234102	-0.0056026643404369116	-0.01283096509426121	-0.0031257356506156917	-0.017466018202205204	37.624271243855254	4.6397125363212846
459	0.126449212594795	0.297797233261913	0.021740952704843976	0.007776323000234701	0.0160215574378829	-0.00203317213415055	-2.9642615715469125	29.91177623938958	2.729452289133699
460	0.18263276725824815	0.08107075452573378	0.016619851835016384	0.0023503458064897576	0.08296858630591925	-0.0006032442751365114	-1.3278667829660962	8.098498913014689	3.003819230389643
461	0.21440188461306103	0.3183292679753299	0.020292704611261855	0.04316612707873028	0.06332308512117792	0.0052896089222427825	-1.9200280127836882	24.677294378213897	2.601190267710329
462	0.200760462792007	0.19297405191735165	0.020738824515875855	0.0191330555463245	0.0957989400565816	0.005175536095523115	-1.1704110254044562	38.404170607746025	3.0017373531405385
463	0.20335384927114558	0.02969574080906398	0.01826363915419045	0.023974267248571036	0.12782584351042503	0.007672433058299165	-3.2433380779168743	11.993723267708772	2.838572213723176
464	0.17135567216326156	0.28390943168219196	0.020792180485577346	0.03789664211164622	0.17650734874697924	0.007404443709333226	-1.9865030455981252	21.96289002791431	3.462088703676387
465	0.17485694372037547	0.20890940343210285	0.01762120485292157	0.06266917518403343	0.07407365002608579	-0.0012647160532466806	-2.460788113067239	8.91817167237634	4.39187955638976
466	0.12223130812114968	0.11058316825778974	0.0058224390206302445	0.06294535446121789	0.11464902453444895	-0.0010475452861027322	-1.895741338115585	23.16888607018538	3.050915669250757
467	0.17498750539210572	0.3490057883546369	0.009922593183601797	0.0578546932260589	0.07895888214175349	-0.0025868321749573098	-3.925164855463963	17.045921712642333	5.515291864349594
468	0.1998167620987276	0.2484393863566929	-0.012245181503450558	0.04042897490478925	0.07211710643901593	-0.00556099838591218	-2.802989315734429	17.621917519886633	4.59521944977493
469	0.20345407059114523	0.1835000711856167	-0.004002273685331846	0.07115521094550645	0.04999190663978077	-0.013251838221445721	-1.6149153394880151	66.8850501274126	4.324133931289609
470	0.15237939555798585	0.31899364897244387	0.0038404663560649734	0.06484644539407612	0.03536769257862292	-0.013437705817171703	-0.17138183811346053	14.147962108110443	2.512277347147079
471	0.19607357588488517	0.05582277953129569	-0.00134468602020357	0.0752376176821484	-0.03060481591859021	-0.01101699970304175	-1.3771440818434322	39.42230233722033	2.9781931446190586
472	0.2002850662868469	0.16569804841778063	0.004474528571784464	0.09252068785372133	-0.042765050462970966	-0.03481186078354815	-3.153204683895108	12.968269258035646	-0.9570286549503745
473	0.19942293821136672	0.177348943981072	0.01055708251767027	0.07514783985551679	-0.052812987383070026	-0.037242951033177915	-2.5145205783640634	19.026232462118895	-0.004863677606054733
474	0.1937479493252266	0.1884882495997915	0.007751012664933291	0.06831751053776079	-0.006372733409934125	0.00568747582293631	-7.084828767874731	27.15045281711093	3.600863556048348
475	0.18290377656361242	0.2674856165593652	0.008331654338973503	0.06110481659148552	-0.030351982365439234	-0.014616881474762004	-0.6003322835295447	21.031050642200245	3.399460505314629
476	0.18945416179336294	0.24429461959139132	0.019835794539465414	0.03872283298859094	0.044437276400549966	-0.022831176962641715	-6.114019707722412	42.58714032701202	4.309545738942871
477	0.16737348451580358	0.23811623135375726	0.020767242156971698	0.02305562860930143	-0.006441507748914801	-0.004868796730214439	-5.439055970387238	11.226839736690636	0.9982243259126669
478	0.1486071995964077	0.27862782153804083	0.013200569332185946	0.008667954274866248	0.005412171152097318	-0.01431548024173873	-2.542750253435735	32.67710992456307	2.4944525568335063
479	0.1279217277986981	0.2012453819531923	0.018101403517764642	0.01794734149084996	-0.09342924743763181	-0.007996241920241062	-3.402964560802903	27.265456367639715	2.6869694216111304
480	0.17265122297641786	0.13484118013392066	0.0187299863736682	0.03753969014630803	-0.029551987821697857	-0.01932625814464521	-1.342998279506236	15.635545945742315	3.907841658153872
481	0.19487723959467795	0.27496727425829076	0.03725940673204975	0.009591557600694262	-0.02552914883281696	-0.01660449000520818	-1.386772939045034	40.110478861713624	1.3009489907005276
482	0.19094746214544686	0.2656792444535059	0.038028494346559874	0.017335757543863847	0.06830948672099067	-0.006469693729310968	-1.7317344342091205	22.885175690229566	1.5107281192755202
483	0.24240016195236183	0.0856411084982666	0.0408839661541778	0.04938919469758729	-0.012413773316499663	-0.006154755847985116	-7.631541490534249	9.507844481815187	2.970129142331228
484	0.19502332104117548	0.4137416035470741	0.04941874087993375	0.03485643519847352	-0.04676321993021237	-0.006136394099340225	-2.0946212790798984	14.89243167572156	2.448284779736534
485	0.16713964690106842	0.13504458801369407	0.04999976844572093	0.018599315957709382	0.018265481289729234	-0.005517970121658318	-3.440309343830723	36.18345185054179	5.321382605171434
486	0.18604386205842088	0.08942201535507711	0.05586585730646308	0.02624913625955476	0.11912004050303697	-0.010924788502805493	-2.5916564783090688	29.0039254243556	1.8043380555504058
487	0.18889530564243412	0.3976704283920813	0.05133550969235751	-0.015076717937297333	0.13171479024926797	-0.01174043543998422	-2.0526504702180297	9.036708427719605	1.2917537491846383
488	0.1017761697924068	0.18062660509041392	0.048534204774865884	-0.005306273696603363	0.11089101435017343	-0.0011160097780916218	-2.751352466109145	30.432874866935457	8.505356683168348
489	0.13916185512365187	0.24949792153508105	0.07514682436443693	0.00925968217127621	0.08171939761280167	-0.0037776521515263915	-1.9411222086117745	40.676822669772434	4.40940788162621
490	0.1471429294510058	0.20202025240236898	0.05737066934308872	-0.014693620764056933	0.06953421593893318	-0.00553584016151925	-0.9310865625027515	28.551996502271724	6.568832936626263
491	0.25293374792603174	0.11955357407462588	0.08096520811996852	-0.006487828742294321	-0.0710657391184821	-0.0021128365556105826	-3.207986559811628	18.489345197742605	2.708928489911165
492	0.22184407555787586	0.14911422437084304	0.032642003032200544	-0.013976991853569173	0.0718127133386797	-0.013912443365476701	-0.5480575725550418	25.225222038212145	0.2667927090878068
493	0.21053692850797862	0.12611008464210718	0.057372397578456774	-0.005435162919358449	0.009064377489695689	-0.021014525994320125	-2.408071231283732	16.329852111296738	2.114884794618494
494	0.17775894439236728	0.20045704048884672	0.04353261151787622	-0.03710127440141855	0.15038751733409653	-0.028263765694374506	-3.244684179716737	39.93458904548747	1.8902912988229204
495	0.16517753924579584	0.22744425997110443	0.05015953365371385	-0.05280357746199468	0.08634525074400902	-0.034451072665798936	-5.2057510143076735	21.45691792050291	2.0123281161267275
496	0.1852822660058448	0.13622297344890139	0.04802848618143506	-0.05155564918218858	0.05122528688364164	-0.037548210557821766	-1.9677584145223643	12.22801223114771	3.4124053600869013
497	0.14918955387866467	0.2459787928699676	0.049486531453745354	-0.038249627844413936	0.1768756235044187	-0.05001334508283373	-3.3645375841369702	38.26024295579191	4.9722014174527365
498	0.17951329400949664	0.17648645881927028	0.03413933620920123	-0.049548918719897604	0.06193202217222706	-0.04553961564497321	1.8733124037028874	-6.123876620148801	0.9459643082269681
499	0.13526534371432805	0.14759069095539998	0.058305835795610106	-0.0547492878014579	-0.007997028596996622	-0.04651171901301207	-1.534954074453331	17.009066146248674	3.730178910460391
500	0.18946152713250222	0.10219003120929221	0.05560796954798994	-0.04740592759823865	0.04716804799361163	-0.04277590023833288	-4.882463659190544	21.629353952055443	2.8512111167532144
501	0.13341420119076808	0.18467663626545797	0.0638455902467425	-0.05352512029259408	0.05390158671115534	-0.0491714876638065	-2.2069709908875437	14.306424886565573	1.3895513420387764
502	0.17670585268668937	0.12460838037359816	0.0668694815294973	-0.06545708811900897	0.043150626280637254	-0.06266735337335555	-2.290321803787701	27.708225835562946	0.8036970990868563
503	0.107350810499455	0.19748839125052337	0.04650881907552208	-0.053511053269196834	0.062146337059149265	-0.06575159755519402	-5.058562578176053	18.81426689117803	-1.1553154387672941
504	0.18161988196846157	0.17916789754905293	0.031108625046236137	-0.055105297548975814	0.014734675815426375	-0.040060736563097554	-4.276774927443881	36.68479594625793	-0.557298755284032
505	0.20896956835238378	0.21108897299864574	0.03935351674971467	-0.04260610791224311	0.018680909468852407	-0.0362859236373392	-2.507886011337404	33.69964370296586	3.2409040244819565
506	0.2128389572394564	0.3081935375521815	0.03549177282959004	-0.035716694969753215	0.048806770796869854	-0.042191417836542885	-2.0291993425868076	18.623756663605466	2.3440592719359414
507	0.2108238581439299	0.11978209129198056	0.05509385850032551	-0.015156637242973317	0.12696161208750467	-0.049928438093290034	-3.789326449315284	23.45628173264563	4.42242201503642
508	0.11060044011524352	0.12434577539469942	0.0721124786616861	-0.00992800604471622	0.0903594603470762	-0.04992020344715178	-0.37607183251271065	28.244463445021665	1.966158371676109
509	0.1401337627222756	0.272099025843813	0.051147835097128884	0.005819441963072087	0.06701146177452517	-0.047608221003665616	-3.037618160415263	14.153579912667084	2.8495408459161773
510	0.17013948569883597	0.07280249917431315	0.04557354556064071	-0.00037186661390450036	0.06965989846922013	-0.04446833404390956	-4.915387642497104	-19.444004430941398	3.687993157407564
511	0.11410069833485321	0.09391933911541113	0.02814403386449163	-0.009360613648658384	0.013889622218580859	-0.045743781964777755	-2.2561134183557012	27.191549747643734	3.452273922783633
512	0.15624819441594837	0.1973938588879402	0.04028316806645473	0.010004027924553639	0.09602267427490416	-0.0323874654054319	-1.484095242547886	19.31838792658843	3.435631326843451
513	0.15245048837198272	0.13230516100765213	0.04061067273100567	-0.03366429521313127	0.0017791069368576773	-0.04289250747352346	-1.611153597960751	26.78737368127272	3.767464007374529
514	0.1514960249000265	0.1907833056317023	0.04665895172638912	-0.0384144583763386	0.06455781401380574	-0.04649079732576911	0.6620709191262151	17.881214937702925	2.2949828503948266
515	0.19483116241910678	0.2896855626096856	0.054019011985037474	-0.01366245262934564	-0.05340260429937709	-0.029752731094183745	-9.042633920781144	10.469243628920745	4.702939402782685
516	0.13843715219877778	0.2746036143141805	0.05291620992174548	0.0069775765401655435	0.0032586206452295367	-0.018491537550814917	-2.267680334336029	21.46829269429161	1.3386855042252372
517	0.13209798318565316	0.13092156103924063	0.025619708088584284	0.028288354632209564	0.013502771837446786	-0.03505726224815635	-2.789290707546156	15.007113904007989	1.6362577668100842
518	0.2044308748846831	0.30371082970852187	0.027767826300192068	-0.05191013579338763	0.014385799303882282	-0.04545285274650227	-6.50338921327188	15.88465720090291	2.0380502080678466
519	0.2528369726166613	0.11750346064845071	0.051934777539218435	-0.05792748060219158	0.02658505973001197	-0.03237788099825752	-3.6042352421770967	20.744019309799395	1.3343003207656616
520	0.19378639783062326	0.27252615580982054	0.05175076304413651	-0.027758488723920526	0.05897477912612614	-0.026185505601262177	-0.9938846383162314	41.31212077518317	1.3710387582521397
521	0.1317727799722463	0.18835646995752947	0.05949590592910994	-0.061433129216342156	0.1603930688068601	-0.01620146188231009	-3.802372406400895	31.712135966607992	0.9043057073059655
522	0.18510103200249006	0.290082001928757	0.05758338630091682	-0.05890694300340189	0.16434791192641163	-0.008487562650990026	-3.1094745893425726	24.12806180741244	1.5593099940614106
523	0.18003798807713836	0.14420368770281972	0.01869237646481642	-0.05990922941793321	0.1858070701501558	0.0012981823682713628	-4.3364539509992195	49.036715482477064	1.396831436264125
524	0.20667308924297137	0.2195012633453442	0.07127095218097204	-0.07044588217631402	0.12231157718927715	-0.00011641245854937163	-4.596049623894937	23.223114404607138	1.3237543059207377
525	0.17128907239828986	0.22327442672631598	0.0351600770794968	-0.04736382432862595	0.1286149910005705	-0.019415160776080197	-3.347049425868822	-10.572066356635	0.5860006666658623
526	0.12258066679637902	0.049645462159121384	0.03493024630390703	-0.03282561684043013	0.10270115515106133	0.004939390635049388	-4.715787879335493	11.880686324492963	1.2647885787181494
527	0.1365310179971087	0.26707012856383194	0.02937860765644453	-0.02503571801784582	0.14956658849647111	0.011312663572330506	-3.462322581190065	23.511416012273692	1.1744653120968467
528	0.1386507624915688	0.23424756642345915	0.03020980784687432	-0.00103179716260662	0.11628016746444395	0.006831990237179617	-4.179252257105503	19.126677220938685	2.9149395732422203
529	0.17856943603231498	0.09569737173266515	0.10348117081245882	0.002742947284590103	0.07380353124827894	-0.009535261861683292	-3.174596492690025	36.62848137413493	-1.8315940978296417
530	0.1659595297854929	0.1777783776148505	0.10061868668602497	-0.004547587475565512	0.1869383612138028	0.0008770301495293238	-2.3721401594014777	13.400443910976216	-0.4894676990590701
531	0.23362962768590795	0.2728186870082431	0.0890362189774722	-0.009398896214270938	0.12732652008355763	0.025278555366609383	-1.7540150833678647	28.299175874531993	1.5869838667836649
532	0.17847570302850538	0.22056938918981764	0.0773059707076165	-0.0070729858672573176	0.13991699548130818	0.015108239589719592	-1.8150024538808827	38.65025736225465	5.588367625936535
533	0.19298926592488833	0.10441994979134867	0.07742929946712215	-0.029469992484232967	0.07552904139797026	-0.005528548561686533	1.0613052483229228	34.79407405641659	2.6867954941065513
534	0.15700166796363524	0.1532222032107446	0.12802012227690004	-0.020413612950423866	0.08031617171360217	0.0021409855205109553	-5.676624571042066	38.05630176892261	3.478618723491191
535	0.18632516075127314	0.13902225128961077	0.07450056952712708	-0.04798579067652298	0.051865871860286426	-0.005320201488153889	-4.865368065981481	26.7042475750359	0.5672407153865952
536	0.20979118987466927	0.07194965526961533	0.07666997897869013	-0.028847187173675747	0.07671344054799822	0.00515458360333239	0.2212703691305911	9.524725018815458	1.5014280848112258
537	0.16278390376816876	0.21517137978998835	0.04443644909605592	-0.01307061810148064	0.12952612755531415	0.012834971490244863	-6.056679106921389	37.62501774552838	3.5593974873269336
538	0.23688557538783275	0.23964828849370914	0.11888729430784103	-0.02594484766917476	0.21241230009124307	-0.05983859333012537	-0.6847418580586586	18.29638175868069	0.6043055955528358
539	0.19540600090576205	0.18779016657834166	0.09063605157371758	-0.05193813679137816	0.17285376716832496	-0.060070166196363704	-2.8905167182903595	28.289847186968498	4.054925936803873
540	0.2180982718210214	0.13515892842885688	0.07441970898797927	-0.061148001163859114	0.1539340312638278	-0.06024085158982024	-3.5672023641765365	25.70605166347504	3.423329676108847
541	0.183076630124903	0.31066561039332785	0.05098542666426856	-0.09572747265506709	0.09962158802880906	-0.043941079251095125	-4.683517113530674	28.570570693174723	-1.9168148398901017
542	0.2210289841627627	0.14315758416523805	0.027878215152343993	-0.04871732793621836	0.10117034186386722	-0.040729625278562095	-4.734572924381484	19.140033546157195	3.8977757527481565
543	0.15495511415440125	0.1419843040193863	0.00887520167743953	-0.005128618831969965	0.07736058012511314	-0.025502640281884578	-4.9291175893432175	20.458324672389853	0.3801092039814229
544	0.11428399546376325	0.26028291454361446	-0.007217885464771732	-0.03103090777925515	0.07838403646233649	-0.05616270105778351	-0.1426771597426461	33.432125047914504	4.6758201404664685
545	0.16965488244217503	0.31150506306294606	0.023405277261096837	-0.029403644250165027	0.09939209841713456	-0.02887327013206358	-3.1646681074335783	30.875173152637505	2.318335754436495
546	0.19441515105203053	0.29673532769771455	0.054416123455590805	-0.02830090374318133	0.07758616903370763	-0.041525477773622664	-1.9042004637727523	31.638258738851025	3.8229164089576373
547	0.18160897961945321	0.2414641928025671	0.051949764862110615	-0.001686955864348992	0.09178197346989754	-0.014084586365179412	-2.086939099609002	3.580733834909814	-1.2685672724338852
548	0.15873698893853247	0.015488961692958991	0.054295524214101554	0.006659972400329187	0.04248383343300671	-0.007665010616990799	-6.0190011552745375	32.23982607695807	2.4177822126409305
549	0.1716056976790719	0.24619800318975066	0.038567537891757236	-0.05808758688374865	0.08717363839297705	0.010648863246284779	-2.6188978592150423	31.091764828031856	2.3205881738719
550	0.15467016827571559	0.15948224320260104	0.06185723184052022	-0.031049210479970765	0.09677854915635946	0.008391476447106463	-4.235050496513062	1.259960949924522	3.488421991893633
551	0.14549299918204572	0.0730870965413338	0.09835662048795146	-0.02290573921087436	0.151416884257907	0.008265955609942798	-2.5249345113514954	48.97251609324731	-2.2284756453263843
552	0.2055399768489175	0.21650323358499746	0.08152637419166071	-0.028741126864361942	0.10630128601221507	0.0076815952137865825	-2.2982166806896562	-1.4624641243399552	3.827499761488105
553	0.20303938034186766	0.19693003775891388	0.07082900602645319	-0.026932025178168704	0.1361391220632727	-0.02294287325461882	-1.821710236075173	27.265612302645888	3.824025352222242
554	0.19145148252574234	0.2120095349236137	0.06089549938468174	-0.010226620171965461	0.05972620813768299	-0.0038655429087667155	-1.6975319109982947	37.006084718200675	3.6868743766432304
555	0.19371649070058994	0.20451138960037576	0.07235380730204147	0.002757935047959909	0.038614751831053465	0.016315140408217597	-1.3674826472228552	25.82663089278854	5.352226631336912
556	0.1947746772984728	0.18632371463430916	0.04647761561042951	-0.05779788459700798	0.128419938590144	-0.01113102020640993	-3.6815720049785203	16.45065827899548	3.447075594248074
557	0.19885480505103528	0.2611930731977829	0.03918267193378898	-0.07591036311822899	0.14249755616615598	-0.019166211785095054	-4.132227493781824	6.07454461204493	2.0070767895230723
558	0.19217818226871763	0.24105984684446582	0.012799880417429318	-0.04643092033646307	0.10792753124413053	-0.015782693753869877	-3.2350023057686474	22.359314228812107	2.1475033878015393
559	0.18821095501904622	0.25919261885468564	0.03321786166819519	-0.0427304535730284	0.10873677316823654	-0.0029000183034137185	-2.110244230767327	27.9990419872517	0.44194370236559516
560	0.2151349591323916	0.19549512566105076	0.05089494490017799	-0.003771723651401812	0.03786583400816583	-0.001266959393535422	-4.65324129747463	13.789363844032641	2.0799329334549053
561	0.1840491262157016	0.21041528603969556	0.06455481831499917	-0.03429910959015249	0.047060461758721334	0.013324978823112635	0.39994130257251004	24.412508916994256	6.2056219315022085
562	0.18821728573213342	0.1271252091162969	0.10438073291463612	-0.04271276424496154	0.06829743790878826	-0.009111823172907898	-5.831289075284477	18.574797143829507	3.6867843071476782
563	0.18206714152829287	0.14734892129465904	0.06806339607775178	-0.03769161951285975	0.1008847435522046	-0.005807382223990038	-3.4524528585858794	6.597407157535602	2.2659353939673172
564	0.2040740814866752	0.25466012192813814	0.0743833102866598	-0.013902361391164762	0.0010558874950876151	-0.015660762232732113	1.086025757666515	10.616868383586137	2.750152382627762
565	0.19737292355804206	0.10493364492755008	0.0906256062317255	0.005624468617959922	0.003301797289509502	0.006943209845359063	1.1375436600866238	29.90134263414872	4.039336844417603
566	0.19604235537117795	0.15100753620365878	0.05772104637659982	0.000890748003345195	-0.0020902991198730528	-0.005691719873262077	-2.125354737264434	17.73890593975857	-0.4017536297007021
567	0.1982200689904281	0.14746858290481799	0.047117920173520664	0.004537750884270076	0.05495860844524662	-0.03935187247731993	-2.9196897686941394	27.29302141556316	1.727305566339614
568	0.17974890950222386	0.10947243112017131	0.04154795731770131	-0.007064505249168517	0.03117644366032147	-0.04863970135307864	0.12969049422802006	35.25996574855522	3.8506968961825274
569	0.1731874404896365	0.06851877437192946	0.04317244967210908	0.003678447919420706	0.05899947720183697	-0.040161100689959366	-2.7440522050921463	18.433066801087776	3.4830384435951034
570	0.16128059366043837	0.29076520667036476	0.056183765918375594	-0.006246235576326831	0.08897120568650588	-0.03221762428164454	-3.3679286918148197	33.287408074604755	3.5351002142319254
571	0.1938642955060489	0.16531183012116143	0.06349201538089627	-0.026076721703839338	0.1140140792425396	-0.016106099597621153	-1.0627577934020416	29.26070031792735	-0.5789503965171836
572	0.21737454112307963	0.07488118621278964	0.06264217602804335	-0.0458020960749373	0.11667210871351455	-0.02259794553353181	-4.140457916315348	29.59493600215965	-0.6478838358906341
573	0.2015312151293452	0.21761538125603824	0.05595510859874118	-0.019281411510781245	0.11773514354350822	-0.017660871727635176	-3.8621125361714808	-3.2982368593456983	2.707191001466495
574	0.1594454728770566	0.18985351531515943	0.030281409464574565	-0.014033687728287898	0.10408221847115304	-0.04517425583217574	-2.8443382155907972	7.316601886401451	2.463360388075186
575	0.20300716003271607	0.260281893634978	0.0478288315219572	-0.012535922543791857	0.15803232886686563	-0.03023252109130718	-2.809112021506253	38.294774166094626	4.477360195925664
576	0.21505421688880372	0.12434707183566907	0.05838842347767569	-0.02636445493691248	0.11108884392253741	-0.03402964091127233	-0.7880315086420459	29.505911482587166	1.6345518078511816
577	0.20337717495678684	0.2656052724658538	0.07207872755565137	-0.036934916727262165	0.16909791502582255	-0.06901139294770141	-1.522074659484152	32.56897209923197	2.5056575942137402
578	0.2142626778212725	0.344108922661708	0.06694990862693861	-0.03174704626554333	0.07803357048082839	-0.08498508613110406	-5.260683042029474	34.79834708109201	5.368826707780638
579	0.19549329022113981	0.24077915928777877	0.07174381693036608	-0.03435719033687015	0.11853256134110356	-0.09617889530811222	-4.610120522468201	30.49229239691957	3.375209711107714
580	0.16877732007378554	0.13564552346303907	0.052698706786179134	-0.003393524640460767	0.11781612047251017	-0.08653886060185845	-2.618588490556689	9.03308147739384	2.4924372472647103
581	0.18410689677092698	0.26335980434113127	0.03344106940388162	0.013437542557442176	0.11381322185853107	-0.07649889362782052	-4.7495019910766905	13.778962562596089	4.067404274292252
582	0.18393923502561607	0.14463627055086686	0.049525966466450695	-0.0013851811747299572	0.1135052687220015	-0.08289029027451494	1.2901975619958281	20.243933739259703	0.8114292706838527
583	0.1647023421352534	0.4008568608063041	0.053261883491782916	-0.0003088401094675751	0.11254539710409835	-0.10037057685092887	-1.7624550574972209	29.705105211763694	5.3952944965763665
584	0.19576059924289413	0.1909261983139694	0.07012522513012909	-0.02631395160916277	0.1608266492395826	-0.07795156530196025	-3.3906038421178004	47.83182740758266	1.8861741054433305
585	0.20049191322244148	0.21220796524478466	0.041197568918981284	-0.029520323458531946	0.1093913032733776	-0.08855500040477648	-5.4763149729185185	21.355910148127215	4.385745517566526
586	0.1629182163308436	0.13699638622041987	0.0702435598462492	-0.022788254204112787	0.10671952635599675	-0.08084427949647091	-4.084950026033976	14.543041651281726	-0.41335328312686526
587	0.15396615110019843	0.2621043512063116	0.014999297382501272	-0.03497805190887375	0.026865571210426945	-0.07335891606002153	-4.536466687046463	24.58768093877613	3.7073531264255233
588	0.1779311413222947	0.13814636385723952	0.027163373817638812	-0.03887133892483723	0.09116262728320502	-0.07030529548173388	0.06530011583369368	12.964189467789229	4.8344832385044505
589	0.1575680363211592	0.038620259640554794	0.029925787314165012	-0.028229457207281428	0.03624878159517342	-0.05285975363286869	-5.8276006904783	27.6490938100145	2.077415562517321
590	0.18460671455911673	0.22831633652976682	0.028492947658500946	-0.053430604531930555	0.023284873014678593	-0.05013527341727356	-4.728344687561047	26.017072282415008	4.0468717858616765
591	0.18239582087883072	0.11107084213041174	0.016568464973592156	-0.11502701140665858	0.02803212319246825	-0.042219566539815526	-3.7041918721191687	12.35520313571103	3.4260404529102035
592	0.1565504530008897	0.12121666382475862	0.035979369762272506	-0.12271802539814178	0.14489695275948233	-0.040673288207045064	-0.612792850770809	31.126404659590815	1.2530252380685905
593	0.1857999014205376	0.11097601819702324	0.02578845854480489	-0.08778337167057751	0.052152557991748144	-0.04661872928767903	-1.3464801193287137	22.472790860245937	-0.9953809595896813
594	0.1899672478268815	0.1991868779494313	0.04310452543622256	-0.1042571434198733	0.03776948362451536	-0.06396212418073349	-2.758236328628419	0.8258572169011942	2.531493356604536
595	0.168393346809974	0.12640808150568056	0.03336884632383002	-0.09471090579886673	0.051690481749321844	-0.047992093746864514	-4.581282968680461	18.02012834493912	-1.5178897300160912
596	0.1631971219034761	0.14553290223994247	0.02552941546439661	-0.06675986970391869	-0.002130868905563986	-0.06631152994929596	-2.5084036657882667	28.59226842375457	1.0140120897687392
597	0.19404327779356362	0.07145056239615716	0.03544871617820483	-0.07877149448851356	-0.10049957385735331	-0.06483590659093165	-4.509283279276736	17.553490419532764	1.6580602538991944
598	0.19949988025329116	0.18951082066137787	0.05050040545563181	-0.10450288989092897	0.009153926851851669	-0.062364972841172685	-0.6089878097731952	33.18692488011273	1.1336414524315932
599	0.19073825161070007	0.11352604636675195	0.0696472070347713	-0.02275103232183294	0.0876526843476218	-0.06467071838826852	0.349132374309156	27.616598411115447	1.1075057702375672
600	0.13766172651564398	0.24018209466725296	0.052715616057725866	-0.06529983422768644	-0.06763926103439415	-0.05466624778491767	-3.8605667258030856	31.756473589662985	-1.2534782161738562
601	0.1449252388470664	0.04609016271662303	0.0682840315453088	-0.042961215030172924	-0.06707104370800887	-0.061731675936901154	0.16552993905563163	43.848427079374446	4.903034331985618
602	0.22228648203956278	0.12096681458088415	0.0530883655240715	-0.060160162587462686	-0.00940139607164349	-0.047201071820932826	-2.967851722954004	26.68414341161621	3.115461345273792
603	0.15231581034972574	0.2601807395722856	0.06521103051443546	-0.09144197291333006	-0.09351168466508522	-0.03556515907221585	-2.943237890118005	26.896598779374116	3.36740032842875
604	0.12006989760441256	0.20467781898880857	0.06943048252561261	-0.06298376270482046	0.022133049215644643	-0.04354603854999011	-1.7509311511627537	15.678421588079441	2.0648293306609173
605	0.1731567115353576	0.25820733968828724	0.07147119116688294	-0.05276054769602405	0.03414436013468622	-0.05578628864908481	-3.5354411108674175	20.045432310035846	2.9824672605119393
606	0.17976055304259217	0.25145235863565496	0.043432994437601166	-0.007271361997082368	-0.020581414027807318	-0.05738277645933407	-0.6719997356834498	22.78353189732773	4.668783772969432
607	0.12622246576558943	0.2402133075034031	0.0017569144568135575	-0.0158374764428622	0.030946466694576024	-0.049425573111345426	-4.8930685422424025	30.431697607924058	1.571701477727371
608	0.17555568019241893	0.13656677371348708	0.004762690158449283	-0.01903394262985294	0.06339957416398356	-0.06392726306113071	-2.744033302049258	34.49890701559184	2.7070877246539164
609	0.14389763305267023	0.14492221135709174	0.007721236386335048	-0.03655000434947162	0.10645366050829716	-0.04990312870423006	-4.301340606066379	35.35805792461704	3.536552219652844
610	0.15143308289540627	0.24130889253108817	0.04126424219416694	-0.04142139970073327	0.07007075885745885	-0.026918662580937273	-4.767019168973475	26.501095120294774	-0.7052243151885913
611	0.22915263035291633	0.3612394241284691	0.046920609862922055	-0.051768104642419155	0.08640732230306424	-0.02626320685275872	-5.706795161075341	20.791391464460045	4.079297861795093
612	0.21685722499971238	0.18605313557246964	0.03523484126898372	-0.018529484979753243	0.08759880397956428	-0.023134241614776695	-5.189281801867552	19.603545353856077	4.437538046776789
613	0.22924376510238378	0.1761528079433584	0.026997665492515942	-0.04030976220595943	0.13088918841852532	-0.011820511222827058	-3.756777461875186	15.678243736098732	4.497103678785352
614	0.18725656420877126	0.18807684415159098	0.029782876486146505	-0.023944276684181868	0.09621448529732046	-0.023576797177899563	-2.3047229994042895	12.092876253657783	3.7471396108880017
615	0.1889776634592876	0.21068819399575703	0.04933028276675741	-0.03315077473586149	0.1116416077760645	-0.02886361330838924	-6.725658429754776	13.345836894964918	-0.3445374097509914
616	0.16401049036679055	0.23374244804242628	0.04854085561541072	-0.017970705525162885	0.0586105956966807	-0.016309017243020193	-5.8936377037467205	29.811669505133345	7.73783905470681
617	0.17188527810426826	-0.03897556603449104	0.07037893635071737	-0.024413227595553946	0.19944138331668756	-0.0042544006375790505	-5.81250372288329	22.597724970618952	3.131363695998096
618	0.1945782877909064	0.2655045297808032	0.0707217024364444	-0.03639393570947809	0.03832516137152904	0.0110202953788838	1.3054863743358924	24.68830145378454	2.095794997645366
619	0.14751759991144459	0.127290410429243	0.10309626708879163	-0.0003207649847987229	0.08372346163303988	0.011288629948614884	-4.084519123507556	11.693104483177562	3.429220961947192
620	0.20056033548731245	0.28789159770985173	0.10176033690669692	0.015851651875438307	0.04128033290417309	0.01156318345152729	-7.704586559577886	33.911505705479016	2.9461473778014406
621	0.16361136293293166	0.33357073467102627	0.0881754093819508	-0.014636977622184936	-0.02215616909409787	0.009450197135692881	-0.8037509628178898	28.043203287993833	3.8591005930763007
622	0.16794622845537047	0.20297109007173963	0.07976238043759998	0.016032070330114508	-0.07792542251185114	0.004077750575561212	-1.413463020613904	19.199400325788872	-0.0919827979601758
623	0.19705105428902558	0.07180828926194174	0.049931860298615766	-0.005794661830691033	-0.015109729589643121	0.00821382171085234	-4.2272811258681555	34.16170527224209	4.576263278658602
624	0.1380637164973064	0.2252771237561996	0.05806092930067303	-0.014370005902137169	-0.05530819554323669	0.0027310804006729222	-2.6698954645602426	20.611514103594434	0.7482156829449774
625	0.19466247574721202	0.050195721644608504	0.04646953986866256	-0.041916595692143205	-0.03258515932080805	0.0014500969948180844	0.41148312283298494	29.37129342977972	2.415533830994569
626	0.1504981993117815	0.1448196877654931	0.04935371321322865	-0.027801798131581606	0.11329443211765602	0.0061079352030675264	-1.1312641930245748	22.225438413874603	3.6365170018724062
627	0.12996977805013304	0.2760634996834156	0.031149184954181414	0.009068829829937154	0.07085383251931215	0.022248580568831777	-3.113918724222336	11.541818936607692	4.850953898049898
628	0.16168444067582732	0.22767405906478366	0.017750806012536913	0.00531732053387168	0.13764718539791154	0.013492224915861847	-1.2740319042400077	28.45898234339065	3.6702676285256897
629	0.2054752772816169	0.24853773209325158	0.051850663891915484	-0.012600297454462069	0.1257059098218805	0.011424125505992746	-2.9527101679371155	19.371152537287184	3.590450872673826
630	0.1804964756413361	0.1314339168987857	0.044905121744095354	-0.0026123013803058016	0.0840315985214182	0.009613139584689236	-2.120671526357813	17.505615339027536	4.713150751312421
631	0.15872249069045433	0.13908174941431428	0.04965106388622387	0.031307024058883685	0.05082411651550811	0.0009045742720611514	-1.6796362527379387	6.085106932377044	4.144373415001975
632	0.14596784982098382	0.1126498494927365	0.06704306874864388	0.06250020690422046	0.11088267387446184	0.0010291186266180212	-4.061532725332396	29.45234257634115	3.1098558858305636
633	0.18922561403346697	0.2916512328185197	0.04576495629246625	0.03349038248344439	0.061500817600939596	0.004069628755719782	0.3400682910635264	25.99997505284429	3.4306636577384184
634	0.20458495974213767	0.06527244367692263	0.04146680052404751	0.041506985673550545	0.12053199682693362	0.004686172034005759	-1.3260988724404619	22.10229189274536	2.248328232206408
635	0.22551266272168044	0.12342977429836559	0.06651765537422769	0.01897289665355922	0.13069785083997842	0.005016970993267922	-2.9781345836672664	48.91836148081122	2.480427732767616
636	0.20834707513442438	0.2241976368377655	0.06623252748108646	0.04253872120041559	0.030365391836069525	-0.001430938701390896	-1.777706673725204	18.82263336986136	2.9395320594184615
637	0.24608024360481054	0.11084969570617124	0.062048945946155454	0.07720539264779352	0.0658564558838353	0.0024777341970397652	-5.279108963681535	29.814652776642493	2.1927090621394187
638	0.21681129010795397	0.323840867152908	0.06861421566431837	0.06713535107679355	0.08503277586389014	-0.003398524412834291	-1.1144784044070937	11.385707865059283	5.8164815655514275
639	0.18128060086135186	0.1299027328187897	0.08520919452402669	0.0674295365195041	0.06180226262799098	0.009482124161642406	0.08682387785220431	24.338299219710915	2.0465815078166316
640	0.19817772510553575	0.06487932990926429	0.10605791301063394	0.07765438158507063	0.09643581019476684	0.01654915832411776	-1.5244450822134337	18.44499181920876	2.579556345973658
641	0.19322526910357218	0.19522206398097244	0.07545589257851726	0.06072868471606964	0.029950941553071764	0.01983507740559124	-4.540284729400209	32.95763141796354	3.3471834746932334
642	0.20086631343745828	0.22438285934949123	0.0671744667072904	0.04743321014657733	-0.035503722087194864	0.023701452813554635	-2.805523051532072	2.650130080468653	0.26153137271963917
643	0.269476804027082	0.21402726293259203	0.07558156693048088	0.05225465587312662	0.09568527098430199	0.039570439905379576	-2.257791837607891	5.368263417916672	2.7901877083114592
644	0.17683214462787783	0.18843867397667421	0.08747084102314541	0.008778906255218197	0.08551970317673559	0.03308443463882044	-3.5478894361479387	9.398293673142192	0.2214537343004537
645	0.18365115615542948	0.239767244999684	0.06250514835902479	0.011540629067947783	0.09399231093198415	0.022026635855811487	-1.6707479651237815	22.281276431655744	4.408330481768895
646	0.16273398655928187	0.2955641027284097	0.05398497511118939	0.0033875119239886848	0.10074241742131866	0.02214596177786141	-2.301597824828894	7.216914604112373	3.6932227759913636
647	0.20831508258399392	0.2484815578764586	0.03901840070399082	0.009887184205179658	0.1412205896386157	0.02037260381060601	-1.2677919354353624	6.273503920418634	0.649628865970516
648	0.22886223471410488	0.3290128839822477	0.050839502849983585	-0.008554702669291337	0.04128378497527101	0.029295210521823753	-1.5068858066953508	17.096103255537013	3.271257077108123
649	0.18621595157282556	0.3711020478064753	0.04697394925328782	-0.0241666194416169	0.0800037889116133	0.021066806853484103	0.8427570231950158	6.153437037442814	4.457953851409778
650	0.16930070652967455	0.283239797616997	0.06439456335265856	-0.012874248693234839	0.03159001625395457	0.022293668692976706	-5.126754000764459	21.783145975486146	2.1973565266325013
651	0.17024359787997384	0.16333542783151747	0.04217514702215017	0.006267503952069252	0.03608973751495982	0.01692354228687372	-4.166756689547318	18.45237296574361	0.8221040624161531
652	0.16086417279489487	0.17121566476454808	0.04173304161937261	0.0062247335978922	0.03570810398658308	0.012687191017399003	-1.2538533057529235	8.212058792275638	2.401416576493459
653	0.1320706968022496	0.16770872354619773	0.048022085623127035	0.014730177423752688	-0.005238268040722312	0.011653114244085256	-5.003592306464967	13.27135148936615	5.079195126509823
654	0.15108829542429275	0.04646133834406367	0.05190645783874274	0.0025712348064652057	-0.08944376863986653	0.02219536617338335	-6.0494800284897154	30.19651865475649	3.1257325135902407
655	0.1582137123775031	0.1742905554246127	0.02260567782842204	0.019498144050306632	0.02985538281298581	0.017396445413331733	-1.5957538426055484	39.35606819355519	3.721136213704674
656	0.09069444118852268	0.16775473973562782	0.02594880580484328	0.006998599174986948	-0.017413260363504497	0.024256542664744647	0.34219332465499447	35.1561096504368	0.3413456639704529
657	0.19725086300317585	0.05883049683170269	0.03807698783720523	0.022524992767967912	0.05933132266480687	0.023421968473970448	-2.800577655772084	20.027170421129398	1.894356619330905
658	0.2621986339864418	0.1755041909658357	0.03618367759311676	0.017779714160273404	0.06969300424689762	0.028637077268652347	-0.45296674312222496	9.251112023377916	1.818617499496601
659	0.10071983628446238	0.12069032586625149	0.053259771892066834	0.01691773303417176	0.07948698203338556	0.03502622588673945	-0.700393653832103	5.833134451329189	1.425016793923276
660	0.12790793672910428	0.1786770425550808	0.06452977790535226	0.0034994902009718165	0.1676800350734252	0.041388228334194976	-5.3648172887926515	29.089377901036766	4.775094520029675
661	0.15467843094815573	0.2053090344636544	0.057746107706782776	0.016850936733264613	0.17423774952138316	0.03969464376205202	-4.207845826526037	37.717351584728505	0.9461138151630045
662	0.12764013743175742	0.2397563489983405	0.06419581276334688	-0.017917879098653756	0.0038957881960202806	0.04458651648254964	-1.3365854977791394	37.63961079897156	1.0932268885498322
663	0.1931350345710087	0.24742887854919296	0.05947208367890613	-0.003898192871819448	0.05623190555009469	0.05225881346802059	-1.788229068672678	14.163441290918891	5.2687426655053455
664	0.2290563665051322	0.1542955178124431	0.07814033040764398	0.007987804378890878	0.02893374020481486	0.056520111922553774	-3.034957082769085	6.549222509288872	0.3922616750331302
665	0.20510057486386427	0.13504751245531635	0.06001063201824265	0.02115147298513259	0.08392115613083424	0.05465343141959148	-4.501597856601365	15.749875516567363	2.473742900443797
666	0.18322321143429	0.10189148272845243	0.07578976261450893	0.015931585281970258	0.17140944900357555	0.0518075196079266	-1.0358517652494716	34.79097139731324	3.7050608301691983
667	0.19156063411426	0.1583395539404272	0.10020475767886902	-0.010665516097601078	0.09941336619800853	0.0571130060771277	0.14893261406675495	19.512277700350392	-0.021465519482876012
668	0.20189038740360035	0.14026234180712208	0.07612304866523412	-0.03335778101830297	0.22895518578416663	0.05023085538848351	-0.5999838031779003	0.8169604963590184	0.8819628725226443
669	0.22775635130040373	0.2701227844227577	0.03983434614580052	-0.03202851768104002	0.07857643565250422	0.044495802228677266	-4.236628696481851	41.35234401668735	2.984319131697763
670	0.1890622709487929	0.2615093622231128	0.06914208472544443	-0.021646626722607903	0.17085689281258262	0.043720625873613916	-5.453980609592684	36.90686984026228	0.32282376863373813
671	0.15596666953348623	0.2850023038635514	0.07427167789861422	-0.027906677469861765	0.18695132200308154	0.035445826299850915	0.030952544868242428	24.81998579164069	3.6122474824756834
672	0.17772175894741915	0.1766559286715054	0.053067434312003205	0.00992966431379958	0.15475792406084	0.040970735479179725	0.9905048316912581	2.226725106234867	3.847682589049978
673	0.2151617624246739	0.3000329335179367	0.05238045592114675	0.0725228872343475	0.07344226166008898	0.03818155221331507	-3.069232119942799	35.21724995656803	3.2898324143164515
674	0.15178885564516292	0.13981022057714843	0.06525753637497514	0.006059223204615244	0.07982155847251687	0.03848923991439055	-2.5779127784573106	41.000551314743085	2.2302326723562658
675	0.18160476614721155	0.19066618085301296	0.08980216007809533	0.012780122469680476	0.15210200509556898	0.04529424297810123	-7.941388942649943	11.098168742355385	2.407286857709017
676	0.19513222579667616	0.16692304224234955	0.08828000298497975	-0.04617994115980639	0.13088474742960884	0.043622422668196985	-8.0691171113106	38.92575254724226	3.891426391220954
677	0.1630074789257806	-0.012791685710012296	0.0631834265748541	-0.055379544412095236	0.10304234604396774	0.03820063361889839	-3.362436683391436	15.143848076744018	-1.9582672988295202
678	0.12832311320783063	0.2442820570232498	0.0817872253829576	-0.05428684545853331	0.12984744086115954	0.038025527232454795	-3.9437222430264707	28.661670393805384	-0.12572062620848368
679	0.1843436867472939	0.22912528332076476	0.08089605156016721	-0.06126801739833047	0.16145774097182963	0.033732488150154984	-1.97752387024763	19.843220176330874	0.9236625323745238
680	0.18554638476258384	0.13880677338753988	0.07999386695249959	-0.06279692509268395	-0.010938481470292666	0.034232541568988466	-1.4161312211040296	21.385670268234477	3.326385148439947
681	0.18973155958305138	0.14344841630008792	0.07236326041005521	-0.029932457077255118	0.09565778183303626	0.03764790729137415	-1.3234205993554216	24.17699695424426	2.6883357680668207
682	0.21623685259708403	0.20528648788368734	0.08578611265659333	-0.030367097936529603	0.09681023657721766	0.030926797031544946	-4.29319761361259	54.10711811462234	2.7309892893329777
683	0.15548891114311547	0.28568213223071875	0.10983663148349769	-0.0458850153315832	0.10500335055921876	0.029984419376330756	-1.9431780333065356	18.152864903609082	0.8683524446550044
684	0.20266562974011268	0.13360858361148717	0.09520334612473808	-0.045147519662001694	0.13698232831048465	0.029460682962248755	-4.3277108618410605	-2.2836314173803296	0.6831646819589409
685	0.22162728604579446	0.16680215260031403	0.11194094312039594	-0.04988028559320705	0.12246116795954044	0.037664245547270866	-0.7828934322453603	16.70421556291727	3.232070145287954
686	0.1782061543612425	0.15875417217085128	0.07662531063607293	0.016800962967373764	0.08832052846155866	0.03718584286780284	-2.9208615960340896	27.22331894868118	3.896401465534625
687	0.19398836414227982	0.21968307272190388	0.07128680675590919	-0.029813030498691183	0.07034968809887765	0.02787637223164985	-3.871770393118513	15.11203112434979	1.3244805494246408
688	0.21551525186628095	0.25440449295861695	0.027388642892049807	-0.03454127099782621	0.07410507375853383	0.029308106544292337	-1.2252534316510004	47.191421981069894	2.4410068482433256
689	0.19156435262560637	0.12510904970431386	0.06693498152899877	-0.026400735546804832	0.14817845402045537	0.04479506038202926	0.10996365848567682	38.1003311999941	3.387940022923214
690	0.18717728962610589	0.06051186536424441	0.061280365251543435	-0.018680122459146575	0.1400194616374996	0.05079527918926291	-2.535128407460132	12.817626801867595	4.297894658262043
691	0.15409844230830233	0.44307080986678743	0.07430335336983275	0.03041971508134124	0.04995583182306737	0.05180094434294347	-2.605028016042393	41.100670472675695	-0.90445570442699
692	0.19523439252876834	0.16767319160497385	0.08597247894074048	0.026032093784813286	0.019020785860174097	0.07650265547830172	-2.8260342715713445	29.17179010506514	2.5521084044524343
693	0.18046844899607553	0.1726755227796797	0.06553181118429108	0.044055971310478406	0.08881871481428599	0.0840057009440806	-1.8638469247837346	23.687363114899515	0.29422362165601545
694	0.19956747510064632	0.1198219815053542	0.02182864130884949	0.06210528327096468	0.07037536551767326	0.09589397086376784	-4.595309023942599	31.19945435650569	2.3200303638118323
695	0.19904998697034462	0.2128264659823798	0.04014723794947838	0.01966216097336822	0.09099267515638124	0.08652423199227462	-1.637590869521494	31.202518249666838	2.110696761743598
696	0.21791633250468345	0.14544704222456897	0.04398767966630531	-0.0018333810468825016	0.021389044943481914	0.10894168842956387	-5.702345546527892	15.61931015593903	5.613028864529725
697	0.20548056115656252	0.2909390044617949	0.06571780403851564	-0.013619719390790836	0.08432664639330949	0.06816722501348216	-4.215600997676358	22.14851455169797	1.2153751346744297
698	0.2056817581393397	0.23683422292127504	0.05118771030356849	0.008357041743735432	0.04259833600357858	0.08214365563650743	-4.229932805118797	28.357555060220484	2.7493196159004585
699	0.2306428871703009	0.04222994331516944	0.04511912525595624	0.020803568268955484	0.030414360970800774	0.08412758826202248	-0.47547575856162055	27.02047712681858	0.6715316671691207
700	0.2170891241668814	0.17514501777923636	0.030400109675815946	0.015424986610846913	0.06805642875349248	0.05785638484477411	-3.6128307119660072	15.42110628793898	1.6786040665817472
701	0.2342411494518537	0.2370908648358292	0.046172232436110794	0.018486422566991224	0.0400706433800636	0.046364762041224125	-4.570656282342563	34.7539994489727	2.2380821083890226
702	0.205949966629566	0.258726841372275	0.055159437003864435	0.0006809753517774087	0.05903920459064199	0.055413175141712755	-3.005377675491547	25.433055009459583	1.9202638275222634
703	0.17970827389471397	0.2652813497094454	0.03360612804734943	-0.009117889695515767	0.08588346342625569	0.06685727405662044	-0.5220263005898728	37.591511707043715	2.8762627507500116
704	0.15955372298336773	0.23986317233226698	0.07531155534329556	-0.01919473836846074	0.10896180165456822	0.04636934200493553	-2.077793905012975	20.615636052863714	-0.4611887701515276
705	0.1569497875852457	0.2966720786659167	0.06641570434920231	-0.004291345685001564	0.07288611885796986	0.0320266146971045	-6.117674618436005	9.360747448931301	2.541042428457335
706	0.1602958491575753	0.13016784346203808	0.04030120833881131	-0.014152885207686464	0.03317333695471289	0.013175792594438594	-4.71426171819794	47.66995570299938	3.1863510831744426
707	0.11966488973402241	0.05336463646972173	0.02761956876238026	0.0016497700125630722	-0.02025623798208132	0.0009454751758688103	-4.142047192446728	12.503508456476968	3.941057365127755
708	0.1623180609834473	0.11088906039211609	0.04305860305950117	-0.014235205717614382	0.026554953894070275	0.0007295494096817359	-1.9871074312251593	18.876482387465465	2.27024353649667
709	0.19515798247835056	0.08589563357974143	0.026099109620134845	-0.017755022711267394	0.11424686666798851	-0.027912400998845472	0.6279633737029805	-2.9758888656562648	0.09277352545329154
710	0.11690286344329551	0.28532025363845914	0.045747205929680936	-0.014792228517246968	0.08486569879143213	0.05923453976013499	-8.998473486697876	27.765008424359547	3.660324741532504
711	0.13350374142292312	0.2175256626706562	0.051452293202810896	0.0024768024496814416	0.06667200921294483	0.04398756423363037	-0.6920223598184745	20.307073907213343	4.42140823376132
712	0.14947231185136098	0.3005682838674964	0.034881558791705576	0.0051040216621525344	0.051539647010002125	0.03971297423663482	-6.520942783846628	20.13413910969487	4.03285775102572
713	0.13119891475901413	0.2417055449636444	0.03122357982309864	-0.02515949858262103	0.050546089842688005	0.04664780630781096	-4.696659318257715	47.142262671983765	2.1166765517247264
714	0.16688432998649028	0.21593776723087532	0.04552343057469974	-0.03300884390664561	0.09377586366995631	0.04852932382892541	-3.2802624864053556	22.293861147384995	3.3291316853826993
715	0.18451813704473746	0.15175954558746113	0.06562886431265812	-0.023553764030082924	0.1502647358105944	0.035283248060477806	-4.02935118839931	24.17198594549068	1.97236984173624
716	0.17077749267894143	0.12825187584739134	0.07286393313284598	0.008853516869866847	0.1971980025219211	0.0011517713865402037	-3.14366720287653	36.48358455378842	0.44267993992298416
717	0.17100710054137483	0.22032203520818203	0.08469260377962451	0.012103044795980664	0.15976569218199393	-0.009189016585598418	-4.480905426136301	-5.5914167801708325	-0.5145288110081502
718	0.16824381945606365	0.27437585031681916	0.07261123569893599	0.00516481733770317	0.09044869829836326	0.010146049517954447	3.0888449753702742	25.755874923191197	5.390000591958967
719	0.1887229355306379	0.10151160662578888	0.03648651789206886	0.021167542790028793	0.10969047215335705	-0.008733042364432404	-2.5047226994420795	22.023933145329604	2.353100288545609
720	0.16514886107338264	0.195081141032453	0.03018949374047361	0.00793473924686633	0.04427109707272943	0.020559975330706054	-1.491018692117267	23.823083596518593	2.4993268301309195
721	0.23303232618120945	0.38154029997895467	0.037136006978007674	-0.04785507120740587	0.10392748854280476	-0.04061382866058074	-4.606582809187675	29.747409304882677	1.1606424395215966
722	0.14973665649328863	0.3531860742882108	0.029178937336697866	-0.0261791660712848	0.06672598057570545	-0.002442050064450217	-5.034373962412011	39.730194379663715	6.448447096263909
723	0.24964421961489475	0.20191380972661893	0.029476378072746633	-0.05938165883115112	0.06753927259916304	0.12604424906542444	-3.8472239380788373	23.18827831965248	5.132860964424373
724	0.22750984709144667	0.22694740176663186	0.041159441652870776	-0.06715776501461587	0.0308525830924193	0.04625639948315309	-1.5207187248714418	20.448278073539722	6.376307427877519
725	0.2057508147773044	0.23615965194601446	0.023258433520736897	-0.04549059906873576	0.06277641733504524	0.01705524970189516	-3.4131398546604834	23.29944302465267	-1.7896275546356457
726	0.17429388636629617	0.17475208222499886	0.03872173149677611	-0.04221240830831808	0.09218002572330442	0.013509993841921562	-2.4006576588247768	34.25800848221293	-0.005386255289391642
727	0.150466030362718	0.1796725610603375	0.03739945524175497	-0.02619799046360355	0.025497501872717366	-0.0048748944913753235	-3.912493321953028	25.982839506635024	3.7312291797656862
728	0.15971372578020385	0.026343504691534292	0.03435233483833975	0.01617159285134163	-0.0029034693140288365	0.030729419902563445	-3.037444828098406	16.08219610208078	1.8193274381341955
729	0.16544825168359228	0.13256393904408792	0.040936094254351844	-0.006772233618417389	-0.01733215045123669	0.0214762003852233	-0.32216203988342945	31.065584422501605	2.4194994938871903
730	0.20985624701517988	0.2547427128873346	0.043294903408359765	-0.023529238174508374	0.0004695229192606398	0.01392294016493261	-4.938871138926249	46.85690976729556	5.857022645532528
731	0.23131292180491167	0.23585681261492322	0.03131784897335873	-0.04930346308761842	0.015930454818324162	-0.02228551562811093	-3.2218544763811856	12.412626146885472	2.1190927059936877
732	0.12060377687197424	0.21904921449362222	0.034496929719987586	-0.039936559728937275	0.08013781184515562	0.04722784608150209	-2.620501747393108	21.481158900799258	4.241862166926203
733	0.17031399549201204	0.12037967171144393	0.05670671117064036	-0.04921687655210081	0.12433164292607324	0.042569045679250156	-4.988575566843467	14.71380563167846	4.907970127443388
734	0.11940119889382939	0.3071637168393702	0.07620980864587984	-0.094588348262113	0.1340990024143135	0.03648499179492446	-1.3174805611375724	2.5237788057295845	2.9406808935956663
735	0.14814272146827373	0.11509846948564376	0.07087291720326347	-0.10812593028265127	0.06009860280337552	0.01995125818951765	-4.046815260436936	26.84978653409328	2.1262343361388747
736	0.20468434518092127	0.19953699358202062	0.0492496337177367	-0.08069688276949748	0.0711879599879561	0.07121036173011547	-3.4639707658473036	21.871601971566527	3.5071315984900227
737	0.15648077408120803	0.12808976174975484	0.05960137573258259	-0.12328520899757077	-0.032368192788795214	0.003371482161066138	-6.455422683312697	24.3573904601136	1.6553025034056614
738	0.1826176094354857	0.1947179424610055	0.07094303930937954	-0.1137280070778825	-0.029424691143458002	0.028475274144285027	-0.5530625628052139	20.285383926219517	1.8624520907845425
739	0.19904566058342948	0.3073601984042284	0.053664857336746946	-0.12373431679479072	0.007110407862635299	0.003045360720615481	-4.871404717821769	19.16101844963931	2.005123778437529
740	0.16832516686048063	0.2947238445323661	0.018896306163970745	-0.12588023879571386	0.13494100925326075	0.010148869194344767	-7.719309383768509	44.74390988543894	3.792308871599342
741	0.16203618361626462	0.21440839477744472	0.02931368894708162	-0.0807270550062846	0.04410159823125069	-0.014139209437460974	-4.801857998627223	4.965301056745894	1.6650141995975245
742	0.11641328279137889	0.15252642510929987	0.03437567474759177	-0.07911004536665453	0.011571688282599593	0.014989376952350177	-0.47785696422883783	9.461508438464916	6.227107980050668
743	0.10626560896179957	0.1326624976032438	0.05033969591035598	-0.07505056997605335	0.07389534658167844	0.01841933354477099	-3.6124941469557528	24.367909349699453	3.3827586786318093
744	0.10844209709274101	0.16274597193423176	0.048255954036611204	-0.06270120707850318	0.11100993079612706	0.024722159058264963	-2.495217342660305	42.347325620072674	4.4421115534172415
745	0.14384042144764497	0.2979127133500738	0.043359920400155905	-0.034412815790694634	0.14996940359335229	0.02881071169080321	-2.938085887253346	35.1833182035846	1.8830492888469224
746	0.11081700372193502	0.2614931841493361	0.06056351340732988	-0.01950480343167982	0.12883975730021624	0.023885447916804137	-4.7926916760558225	18.55593578473046	2.992906380377601
747	0.16005329390538225	0.17076706326810473	0.05130861888240416	-0.036867310306017004	0.03792844669448438	0.012441597844513095	-2.2312913365955005	11.113603311776695	4.73414756777296
748	0.1897632960071765	0.2895229005569534	0.03824129611926993	-0.059680702986101695	0.007512643301756827	0.009792396506302271	0.28951713456299266	41.86675300471968	4.174702552617782
749	0.16386085324132837	0.16638552576898716	0.052111477647984905	-0.0860363057618665	-0.029254942891351537	0.00880611133250516	-6.689733940273822	19.204488348710793	4.5937880993915625
750	0.17969118816627447	-0.008353983424142397	0.0043991304504984105	-0.0607696863239292	0.06180124932799795	0.02415603079745885	-4.762787070813688	19.992593553512275	2.0833539872916624
751	0.16676160551834734	0.1498993613836757	0.04657398929011002	-0.12180395785941753	0.030917641336947237	0.007617305904389943	-6.077335484833832	29.84134601548755	4.5725085486247075
752	0.18072343586710093	0.1355823853079971	0.07505145915903744	-0.11823253064730373	0.05498632014227875	-0.028903078957723604	-6.1511318193223	28.6591848272622	3.276032679347625
753	0.13065393331466274	0.2458494647464748	0.07433290686096408	-0.08584246449741706	0.07671603944095375	-0.0695557644595822	0.24830170490265083	9.404708917595311	3.5925700840569745
754	0.1586702647719222	0.19358682878098205	0.03394089640706174	-0.07025468871688492	0.06712929980295342	-0.0705930877776551	-6.196374641497957	15.10110243054891	-1.7299365519607306
755	0.18920649941187254	0.006805690608158693	0.01309105265903274	-0.039927866705564474	-0.06584506659863314	-0.078506642256242	-4.019858125737781	19.25883002315102	3.9601703631912835
756	0.17865418789788404	0.19660138588145307	0.025369039677441196	-0.062190846180676884	-0.04778065417129321	-0.07151364417595975	1.6059338490984316	24.27334228276573	-2.1110547835142497
757	0.16852869924975533	0.1499890900575999	0.06738959577360498	-0.02480844687666874	0.08804176159906148	-0.04346812487795814	-0.6529388277153464	21.68521461303821	-1.0955638740554585
758	0.19446464845934083	0.26015196170839344	0.08185241755487487	-0.11473830034077466	0.07663590209505523	-0.03343322167081628	-2.1878100844278565	37.22568262133585	-0.09058282934553742
759	0.19869203688507958	0.24633411106653366	0.06636851111994187	-0.026101635527800864	0.06720112749366285	-0.020357938390372705	-1.2922764545978391	38.47014564302126	0.2983842139764766
760	0.16194786419523982	0.22502175132161722	0.05490486519691932	-0.021588101496055764	0.03146945555425457	-0.02815581278734325	-0.09652893655078812	28.08728081288825	2.520816193606264
761	0.15467743746429216	0.1455704694877957	0.10397046874177256	0.0008961577751301396	0.024309070324861085	-0.026743429549030587	-2.0553198288399037	11.187671721720665	-0.1117975716342541
762	0.1838196139667278	0.012360539575065915	0.11934595378303134	-0.002613034604361044	0.00489925693067448	-0.03340324020494134	-1.3827244977368451	49.947163614000836	0.9714607322329919
763	0.164590832808289	0.10388344827109218	0.044026698614155466	-0.003986999299976576	0.08876167558766097	-0.025174238512808575	0.7542887468046764	16.018027510773358	2.1534436810512463
764	0.2107641429021888	0.20294315600001886	0.052837026796781705	-0.018742786013860768	0.04710932410586385	-0.016247027791774005	-0.020414206188041968	-3.6773925295223444	-0.03758786724286298
765	0.18695177086125347	0.23878843886131462	0.034573129671840314	0.022657940202314954	-0.013828897378354493	0.012717027357876005	-0.9750515288330442	-2.7130814915493837	2.8477159763187494
766	0.17301320332703884	0.24438965476253396	0.04250970975496119	0.005127223958702449	0.04901341749367064	-0.006790052884945732	-1.816415168806484	33.679608487882014	3.4376610291747864
767	0.13919966792773253	0.20797506576877428	0.03380913560504224	0.0028542357270984293	0.05016395409858536	-0.011284895882673986	-3.111855422399936	14.617576642877461	0.2390914867542557
768	0.1685997975331114	0.22702643439325174	0.04008251270830906	0.03681014801186547	0.008541589980788439	-0.028841790647436437	-1.6542325715744717	26.997178617642412	2.7609786088207136
769	0.15474391952084166	0.17499544069950881	0.050410026780584066	-0.018926680387798454	0.010756997916014567	0.020884815847274217	-2.0271504616579974	27.620085413398208	-0.14342986274777583
770	0.12424158663684348	0.09384855110070614	0.08047420937507915	-0.028569514969425065	-0.049071618982422786	0.0021662284386926743	-4.437139869448294	39.894898185311135	1.8896119203866253
771	0.12643585682009248	0.17138017185854	0.05287039094384984	-0.03804923933708444	-0.06257074686164332	0.01036380499682681	-5.695011310743651	24.089529344833664	4.571457657562488
772	0.15362946600895647	0.07509410902576956	0.04666253351250338	-0.028960200350320157	-0.023457630699406082	-0.011326525483933942	-3.9754846593815003	33.35329861276992	1.2218449466834334
773	0.1535683433392175	0.35792635503847464	0.0454643966728789	-0.018987563989101588	0.06445666463388322	0.0108461455685006	-2.8384849359580797	22.079228864055395	0.811456665987044
774	0.26019208941586236	0.29743024329716083	0.023034260016134882	-0.06183060052613658	0.04683392193774765	0.014181282599547625	-2.2707679653017734	32.998469493774635	2.1557484334557744
775	0.2002738396944667	0.29485861025501103	0.02429965771332874	-0.10770041366986509	0.14643250705512173	-0.010090393436495376	-2.0539075898522348	7.204427182107596	-0.9384098964085926
776	0.10897846253735399	0.16466716205930854	0.025007331585391646	-0.044391782105772014	0.09407529651610413	0.023291220565688425	-2.504148053847066	46.34647800365108	1.3522415013622158
777	0.16091297462230716	0.23364994619825338	0.03254631435380986	-0.04951433103565206	0.07276905203803885	0.012332946062527779	1.1353578893645468	23.912323154055073	1.4631716845239129
778	0.1525106719320946	0.3544457261284142	0.0589408259219552	-0.009394934874013786	0.08607803190600631	0.0030065652890610244	-2.0516887669599804	-0.6494092459725133	5.832509201155485
779	0.2020512360116278	0.11393655636112945	0.05160259527131268	0.0015873558933757886	-0.004993104539922855	0.0343676318377171	0.4985545428079761	18.11239735015039	3.027527190679812
780	0.136892738251328	0.1621531810832698	0.04493405666352932	-0.0023202253104663527	0.014544842581772854	0.04830073153661403	-0.715088725526893	25.22590030850064	1.4065364013759818
781	0.15216383142584083	0.3244945980262797	0.05144846667098146	0.00509685205515936	0.09274786601379727	0.021452294201018084	-1.5906064865537661	27.31744723057364	2.4873467347749667
782	0.21842023692494403	0.14897341599980793	0.050807868277794266	-0.01819317663105189	0.11316074095690559	0.009897987728220188	-0.8753000633720757	28.437588056709213	2.5179889316249735
783	0.18568424017772733	0.03210273480937159	0.03382357566189375	-0.013586030242680031	0.09572244974808314	0.00365500674691371	-3.2612550619247958	21.63547393883953	2.103611605319021
784	0.147384383887846	0.12623053912650936	0.021877501591161766	-0.012318097637206166	0.12179734436015266	0.0015612199028846958	-0.8891907597798447	31.464285911696365	2.8257264950282908
785	0.1386512097929597	0.2561730709580637	0.021027992889368904	-0.022180604561685285	0.10040153988785334	0.044038104557349134	-2.065321737954858	-2.890901351163034	4.12918575082047
786	0.21227753039488856	0.18663952669563424	0.047231057377916684	-0.026781919513562097	0.06508273752824058	0.05515993689758241	-4.97583056439735	23.613459725260416	4.986785163773736
787	0.13155095296140168	0.17768321557732214	0.055490688728902955	0.014661601190194537	0.0816792480580585	0.051683303075965824	-4.623483057435759	38.91498405051394	3.282150029036243
788	0.20378277138425552	0.10485237887758826	0.04874772217499778	0.0030472407055545233	0.12582820797297284	0.07076165791419334	-9.059495211636063	45.29035540091525	3.925234584772992
789	0.13784431625489973	0.2345085298163288	0.06397429332480857	0.009504183230147128	0.1230772058901529	0.06765245364536504	-3.959670966976041	3.0193326221433328	2.2235904042049572
790	0.15791812347577916	0.08935831542553195	0.03821972542813373	-0.033145890675172	0.09126023051829452	0.05808261722978896	-3.977725718388966	21.806188454243124	2.9891472045043095
791	0.1450048096145809	0.07798092627911907	0.03953969858621622	-0.02412617804009256	0.10805996025000696	0.06004711617322129	-2.5389648349068636	11.672718807751929	3.51349402555888
792	0.191348274733262	0.25992756302405107	0.030334409616306825	-0.007664866388662485	0.109563594052589	0.06351005550465443	-2.446033342800397	32.3880362818976	3.3993178729671265
793	0.2227609268942339	0.32239977193132296	0.02311843825758297	0.008370254743769961	0.014012659863767735	0.07275167767269176	-1.2962386745324304	33.217767750581594	0.5140883334807875
794	0.19148206900777726	0.2994958124442234	0.029646031803029448	-0.0017195668635006634	0.07722326950917416	0.06411260504049772	-1.8453743365839084	29.280628508689343	5.278966128993807
795	0.1509727593410125	0.24237761098836202	0.019210865634914087	0.010924362492264696	0.1396710252928305	0.06360699482665261	-1.5329187587419595	1.4218603687714062	2.6551388049240443
796	0.24633658837520478	0.25484142265487153	0.009001338240052167	0.013305833155059895	0.14983804041290175	0.06171122382665245	-3.6747242253610475	29.744455905420434	1.3120925500476526
797	0.17479935379216752	0.2650252056383276	0.043768334577836805	0.04837580576924741	0.183412504948066	0.06238890488496049	-7.239606145981873	12.43895106141777	5.701894689227398
798	0.1914438085138788	0.06983146484743775	0.06840380067514566	0.018528702197135243	0.11262154155461268	0.060713408233089024	-0.6635583939723778	23.21063398976815	1.0269949227165964
799	0.17033520313340603	0.25560141985272794	0.06278671457758482	0.03796415344125423	0.08464985751122679	0.05957444870025971	-0.36952588073800413	13.94568850330515	4.445499347768057
800	0.15925905100909166	0.12610197712967194	0.10655399210381467	0.029247956608006588	0.10471328216841957	0.05991503937139572	-2.7962826478588063	29.720353488527575	1.7946733038438558
801	0.13821774021212968	0.16231599474720992	0.08543147651641472	0.04441125359410737	0.10523716251407564	0.054818578249739534	-2.7686659297029843	23.8944092130977	4.099912278516674
802	0.1934497813510101	0.21438150115141688	0.09481615500350854	0.032509998326007906	-0.029576798092233313	0.054701869474408846	-4.483348171423359	31.006502752325943	3.549583759775111
803	0.18336492498971574	0.13310705643561743	0.07014315792835475	0.03643427730953251	0.08086316043214789	0.05532852985503864	-3.95233199171162	25.445539322277348	3.626457354462385
804	0.24773041080540387	0.26625057486888093	0.07409887255191985	0.06661380580555851	0.10782944725876606	0.054457644505422065	-2.7932802059951745	12.580189427351405	3.9258636733287346
805	0.19112754036379098	0.2890782036682593	0.045379282790384265	0.04113168270400201	0.1227276044579099	0.05366163496021052	-4.897831030990414	22.449204336304636	2.640088274609722
806	0.23050771495978736	0.20341960424535063	0.03324827931081369	0.02418567347318061	0.12139195891260869	0.04485882357689404	-6.690925355671169	9.670005347415456	3.230363852212996
807	0.1853278898254447	0.2477378414637454	0.03685645373169256	0.04707683163798734	0.23145241466738053	0.062277800944924355	-3.484118230835445	38.642880975798235	1.1809825396814495
808	0.19365430105851208	0.1660134992270832	0.03750998629450547	0.04028594596315526	0.22528383376732186	0.06025366216456196	-0.7756906230410219	30.396419596442833	4.2534715417454745
809	0.17711540109052867	0.25086251812096294	0.04116989879895325	0.05780268577246489	0.04295910242901459	0.05821092297866423	-0.40567201031590844	13.534453481400114	3.4776989211872036
810	0.1953459263062448	0.10685866497772262	0.05681432872694136	0.0779424526368255	0.0521069981523638	0.058325263993602536	-2.433737081349754	25.92416179741744	0.6907686981978667
811	0.13558421008465615	0.21939214310647243	0.06378318734825275	0.07049973354897918	0.1333711509360606	0.058545100534577135	-2.2266822004681504	-9.230240603371353	1.979683752187462
812	0.21793310418318879	0.09518307580440809	0.06917070835483731	0.07203521689368421	0.10581843016452808	0.05135763409169543	-3.4735139979134226	18.83182518554721	-0.014633907658750684
813	0.1786242261315053	0.27678657901872816	0.06180347130635728	0.057630108914016695	0.10900605162871416	0.04338450681716347	-4.1086482960547555	27.996416241687495	5.557705116820046
814	0.163556813031838	0.28634103161314295	0.04848001665724252	0.02853968839776128	0.11645093654687018	0.04213669991082064	-7.95343011840347	38.74459756960232	2.764463305898107
815	0.19371142584148177	0.27523236444124216	0.04107828934218046	0.08333858319687351	0.11588649922103939	0.03871531649166387	-1.876201291641238	28.02014031865413	0.7007656739264154
816	0.18295783715484612	0.23867748789369175	0.04596936038693633	0.0890634325166462	0.028646136180261614	0.034016887832944424	0.01919349350606634	7.31643639341049	3.3305126329893886
817	0.1805828431344635	0.2997318771190706	0.055587488178586796	0.12758883514415584	0.10434118442591583	0.03446504642978381	-1.0981224780941672	20.864100374863554	2.2645532136255895
818	0.17708742116035445	0.14762203068326027	0.04851795152333308	0.10313914737161141	0.16738370863748958	0.031429732010279945	-4.750864232022632	31.128793349783503	3.4871487699547474
819	0.20194003462467008	0.21205283222945254	0.043374411632328934	0.07521998713407206	0.12435060758267982	0.025651770220160536	-1.6924832781884664	14.934160203407123	1.959460184702934
820	0.17676270161472038	0.1672536060036157	0.03922352230026535	0.05604351980245427	0.02913373121140984	0.02951134431718005	-4.1209987032575865	31.73585420503494	7.534958921136757
821	0.1436475203565086	0.20119040235196917	0.035566698843403036	0.009245401939000107	-0.06577808462422027	0.028159460615240155	-9.343641688373774	23.30958033700263	1.3020957558149098
822	0.1354193045643922	0.10907720290011291	0.03330116896663196	0.019428818526791077	0.17306148177082825	0.02950880084336071	-2.629662527613974	25.635866081624005	0.23351111284087298
823	0.16784411226915336	0.15316215603749395	0.04432957926351581	-0.008077345903618124	0.18476046996493156	0.03640740342290446	-4.656182647269422	9.286303092607481	5.537094060110504
824	0.13155291372735856	0.14143902956052473	0.05221089740731087	0.004861147461749305	0.07324878539271347	0.04284778334621452	-1.218170910972785	29.986694786717788	1.706152463558911
825	0.14747689381054016	0.15171560166802414	0.060508120140987304	0.03706314015945463	0.08278805300973266	0.0700354889308882	-0.7966266351619815	2.366640879658776	-0.07549808433829006
826	0.20517533552752654	0.2375786295774156	0.056722766945511566	0.027778831073852824	0.07408076886629245	0.05427971522455551	-1.869053906992914	36.61497629938112	2.7967452947348197
827	0.20454918854437043	0.0660306735782103	0.061136042247398034	0.09978620188229578	0.17100749567163576	0.06346031252812445	-3.3304565139348328	22.46438626324511	2.2968352580528104
828	0.2198626583685321	0.2289272596825953	0.05874164386046449	0.09292672229627913	0.07399659114428367	0.04994505436524812	-5.311013916404117	25.401011421403503	1.1662325089849954
829	0.17509343694568735	0.1727516885472012	0.05588793760749575	0.08262464585653709	0.057660064508661006	0.04493374665988315	-2.8850817627460406	28.10399284943023	2.550411032126765
830	0.19747417296481337	0.24798907726337238	0.057706416409772	0.03957499020774201	0.0809196889129318	0.058687179217178656	-3.8667704006365655	34.84834277528681	6.202425084527074
831	0.2014721722933733	0.09158032734803634	0.05812661060347709	0.01949919674644461	0.03966790030136248	0.05202098287305907	-2.2646169362974375	16.55704637825702	0.7115470884002241
832	0.19151403176509876	0.16756743366898832	0.06019616492358005	-0.011433845141440583	0.08579531731100185	0.0531936559444245	-5.360293366811432	29.366687424702118	4.371568346442633
833	0.18432796459995385	0.151587813121913	0.07012514628558729	-0.01277327448392106	0.051459555131235415	0.04742026311536784	-2.9538563869945955	39.03937211319798	2.8476697707374745
834	0.2056232668483936	0.2263786604081155	0.07883540476664437	-0.036011996153198715	0.1622026273331816	0.05005436695024933	-2.6044612714387707	23.517107956470394	2.880001508319942
835	0.22311252224878667	0.19319946363704285	0.08658503082271317	-0.03779978230584982	0.045838098226106	0.05500662156938537	-3.139201180100828	5.716811123170244	3.263502324704205
836	0.22353400691367545	0.13773103996330605	0.09459667887294859	-0.00600747854341291	0.06744488476485634	0.06417893844435231	-0.3914389099962234	32.2614396784077	0.7367461945919727
837	0.16773800034303799	0.23244039004297382	0.08989103034430093	0.03001311685269146	-0.027861923291159787	0.06946269729348707	-5.144691616751703	12.620271998222986	3.0633704206646484
838	0.1826269099231577	-0.0001105177539408031	0.08309917990083876	0.017567572819822554	0.014176252300472807	0.058412999581874875	-6.849222586574104	35.1674661532378	1.1915934610728387
839	0.1607976406093444	0.246154686683033	0.07416477408292858	0.021814069943574994	0.09649242572548991	0.05867448441812377	-4.52966187100006	2.628256353915531	0.5302165309654873
840	0.1752137368202376	0.24949017261625905	0.06797922408048987	0.027489006211034762	0.06312335555846604	0.053813774285671995	-2.9003224921176605	28.92523156309083	3.681758873054925
841	0.20376718301757785	0.3212045617225295	0.06348710383411674	0.0796426646553087	0.0604494713731859	0.05072930482728886	-6.730607579979875	12.573717784687647	0.8545575080299121
842	0.15845025580591232	0.35003248567285555	0.04917099892811244	0.07257238092874163	0.0506827846523753	0.04726093548583899	0.8274813747330434	37.74489521561467	1.1982346981656467
843	0.17189107951474536	0.11118706795306282	0.05075798016372433	0.05514496260535658	0.030235263840060714	0.044398031516749994	-4.185610930675783	37.31160535367285	3.592714854745382
844	0.1871483272932409	0.19881427919401662	0.05937528156665486	0.05249870007427164	0.1332681158490735	0.044888248537803085	-1.669297780722231	11.71908414444708	3.9889872093551166
845	0.1790560005348766	0.1596527970077436	0.059692479639714455	0.04061093020854532	0.08049959440522803	0.04726889262752193	-0.33743007513150874	23.430157257602076	3.665596284738725
846	0.13279960900391446	0.20304092515881242	0.06272439227649591	0.038795312158803885	0.10793074525238949	0.04873282541527236	-5.924503026767563	20.792604244326206	2.1463450189016897
847	0.16233684329885428	0.15448327093346295	0.05521603481021379	0.04153407260971809	0.1312397246401998	0.05369335748145252	-5.5861481003315365	28.51354950148328	0.3380002940063032
848	0.18632984622647653	0.1677100543890457	0.052827581594313555	0.07543260788071884	0.15382648101682403	0.05105209819898118	-1.346207532267233	40.30693586603165	4.158392744695085
849	0.20722444618799496	0.25853375088708586	0.060330282416338955	0.07057988496459941	0.060707371039548666	0.04495560479776002	-0.29676655832465143	19.289273767806904	4.733170721850745
850	0.22452836976224516	0.2239812665395889	0.056224033846682765	0.06946756371538063	0.11557484330547042	0.04139519350530885	-2.18320016572043	21.207449709359054	0.5778015429928478
851	0.16230043156530488	0.1835152744607533	0.03873704285419645	0.0529546324222885	0.09177561135695757	0.03940974387333126	-3.652010938107158	19.860265947688188	5.665444949670855
852	0.18687484223718206	0.24712083749284552	0.04137425801829152	0.07612903333883388	0.19106698722507645	0.03761990049745379	-0.6544172007511885	27.606920243006577	1.2731053344322756
853	0.21173773359088321	0.0842695016351229	0.05407296602650327	0.07501464060521582	0.030322256334941372	0.03397413861218595	0.3083993314072354	31.068660925506485	4.746846904574501
854	0.19422330008681202	0.22528513273909978	0.054099478965025934	0.07933193441552827	0.03544691546064181	0.032425396484853354	-1.2213852306907074	27.91588410375757	3.259379186851314
855	0.12590920636910183	0.14133301218100602	0.070212793950955	0.06279677466221123	-0.053652709683288204	0.03734790530750375	-3.2853795358921922	33.34743211635924	1.3069520638115495
856	0.1422600841810069	0.23365364252361692	0.06381616974874452	0.06222066140794082	-0.010680456373300867	0.045274002598856035	-2.9013438404018475	32.7210782646417	0.8669094762695786
857	0.17553012839352383	0.10071709782205707	0.05995105113816747	0.02938896118851122	0.10668772296902519	0.04710395575469549	1.2847312779046753	7.263941002658449	1.4979356383502498
858	0.19059326777924246	0.19876521064843838	0.060743377432553744	0.04687605025579485	0.048507625621971376	0.054164767029878894	-2.030990273317875	21.792801254713254	0.9448425085509768
859	0.19870108346320614	0.22191137370816794	0.07162013565367131	0.044791556376215944	0.042838479472677896	0.05254142299057283	-3.8921117590100596	13.12728433646079	-0.5814957173858001
860	0.1967295440109011	0.3301337076529209	0.06777544427605893	0.0539718795808666	0.07173751540636004	0.04854695461536382	-4.81751863847499	51.32284200575005	5.777953428689014
861	0.1830481534893819	0.14768802264569317	0.06048736440921568	0.04650155040708265	0.08944252051140521	0.04077869431247964	-6.8082842520957865	19.490893231266885	0.9250305051091328
862	0.18652755050863196	0.17949611616597602	0.05996170430689767	0.03518612220042933	0.1623246392611379	0.03751075789689219	-1.9559864084385952	24.206756783643065	4.332360895470955
863	0.2246948117508625	0.2572224100642568	0.06251847442179771	0.022671929712215166	0.05516320723764375	0.03887086296343986	-2.5570959695259887	18.349365136404984	3.8088495284563773
864	0.22878768211924042	0.20152846315986006	0.07046385931867943	0.04824697700282657	-0.006040938888879882	0.03986905785119758	-1.2009571826332466	32.775429526597605	3.020423799367565
865	0.2399516651833704	0.08373276872797002	0.06757796319296402	0.049227740551578476	0.12109492418631743	0.04246858992256497	-1.6674540467691694	34.713121342822014	5.157789093343657
866	0.12076000996867486	0.26672715707767897	0.07299848253728698	0.08171568032352956	0.1380568574598136	0.038468462921357215	-4.470011946094649	12.980545179074298	1.5923725621902496
867	0.1346884217153471	0.24071184815037863	0.06608383636399486	0.05455341310301909	0.14982707720874472	0.02982268590878578	-5.306193371399167	16.047792425980308	2.3505314384780522
868	0.15545428426479452	0.08847375249775281	0.06787682314936062	0.06339890101048493	0.08495192141040525	0.033874947353258474	-2.499784563851387	-1.572138483560321	2.6933386610466803
869	0.20391640624117388	0.2618365750761287	0.06805845724750106	0.08797703890653484	0.17445886093497665	0.042353195994011696	-1.9628976661294175	26.864576328093545	-1.4142574796610943
870	0.16791262308822408	0.2605744318394322	0.0747099178065555	0.06785057498163087	0.13025790761211237	0.03910555169489317	-0.0634608973422001	22.607123959433277	1.5572110659186549
871	0.17500489445178413	0.18695418179390447	0.07755116331017728	0.06954696580456965	0.07877819761046209	0.046233850098174725	-1.8235529815865452	16.67788903786737	5.898013692448764
872	0.19345298136216638	0.23148008337089337	0.07718702660177675	0.06291498650222521	-0.02794906176227547	0.05426663318298916	-4.1980853216251415	11.237417973182358	2.0488107220570493
873	0.1806009537030925	0.22286687361774804	0.07335370945781661	0.0506617120261945	0.01591882854616533	0.050748374113923155	-1.7175562353522498	28.00067322811467	0.4239614857075341
874	0.17241255249972065	0.13234699494405788	0.07354228161441373	0.0385001295878221	0.042240090719853754	0.050529520709146326	2.431039814049	9.58165479070982	6.799524901130941
875	0.20005183204835972	0.23131883726836472	0.07896533412949248	0.014027332944232581	0.0812994889157087	0.05033887686000618	-3.265893117592085	22.895295902729305	2.990875626160315
876	0.21661154186180054	0.04042729933546832	0.08292495671117091	0.01737919821264504	0.10678223662870519	0.04996234374520273	-0.6642097879076322	8.057638586380545	6.006944265128876
877	0.17349858278114777	0.2891273524612178	0.08004849307480764	0.018294703475550057	0.11546841561567604	0.04607852042468943	-4.281403820122847	0.20822860814244046	1.0130069281502176
878	0.1738117156669172	0.20994300153663206	0.08134632350190281	0.023725197326446706	0.20662601501788844	0.05288569911516974	-1.5322228439495758	30.525238426160165	1.773439264949485
879	0.16878166724525662	0.13584343141089944	0.0785459738604963	0.0179794041744907	0.14633212050983116	0.05716541995839374	-4.808467583255833	20.085261345420143	1.9030639042017345
880	0.1858265901594614	0.15985566683441094	0.08280666406219499	0.003481871800301817	0.10304844716496847	0.05524357912752516	-4.9274319954406565	47.7760171053761	1.9244866273541963
881	0.2045251498868302	0.17795243561983945	0.07807830634053493	0.006215942021392486	0.12296070960330217	0.06374945581742202	-1.35028418815934	19.203879087013537	3.328678624316091
882	0.17292009436208325	0.18289339883157268	0.05962759972799376	-0.0016675331119959782	0.16265598950090504	0.0631939668612696	-2.0662085414982427	19.05613149560542	2.975424704808773
883	0.18194072247159163	0.11933041353590643	0.06245252352911846	0.005350529340260441	0.1292132009603057	0.05648007652193121	-1.1856261678836426	14.090967000390448	1.0234432497672994
884	0.20592816694760344	0.08452010338942723	0.07259919153296825	0.0045130288794302574	0.12488552435022997	0.06451346739879758	-2.088084989173164	29.672290544764817	6.012387645458604
885	0.17804750448611123	0.2782656709780572	0.07971551194715573	-0.014966049030822005	0.20026105092777988	0.06164137242948693	-6.85538140664556	32.36513161156347	6.711260340575142
886	0.17211441274461942	0.15789020911964444	0.07438075070636277	-0.000882934820373894	0.14436326289848572	0.055498647399227684	-1.72974845828117	30.979228917795876	0.25945929661689
887	0.15987148279352562	0.20601645606254299	0.07218797722531395	0.007465558206386839	0.13842097314397975	0.0565885943738148	-4.171528517254768	22.65878277773849	1.2519617217019814
888	0.14147589844702968	0.2388676285079086	0.06408191219937151	0.01696824023171835	0.19735497030827914	0.04461879179781363	-1.9082066217973357	36.150469250758825	3.273251268221858
889	0.13578199863443058	0.23385191471941255	0.0509625663168763	0.03524940107783654	0.11305705494398247	0.04128008396879938	-2.870184784511882	-14.786862411344952	-1.1401770347726816
890	0.17681623071867728	0.12892024371404026	0.04393569056130952	0.031331779009035714	0.17634471715715402	0.04083622084883438	-2.126684381682656	22.78535914639817	3.9528043954828895
891	0.22160985178900847	0.16606397881470247	0.04996361558927838	0.03813804082933806	0.09521242456522876	0.03137827947501642	-5.659093066561098	27.03133042951132	6.284946818596429
892	0.2143371526256495	0.09705570012307159	0.010616137753778565	0.030116767126574046	0.059271086905894554	0.02793672052725304	-5.243957594900513	-0.19424460004549213	0.18176590137011242
893	0.1636110028044997	0.2643177028608721	0.034597198043841204	0.02875925122890012	0.026362173187545107	0.035712567520434106	-0.3861214622140896	14.206512284218503	5.178904425938503
894	0.17287061689184668	0.09781768514289889	0.050051948138202414	0.03200395315537385	0.11380248426775094	0.030333230592561208	-5.661328818310627	41.327104377370105	4.998170518881845
895	0.16970438392835951	0.08164981707126774	0.06357911996188265	0.03020035334057697	0.04821620967364691	0.03444946893862534	-0.34305082381736474	19.18692669648105	0.15585171860516173
896	0.16558027273712905	0.25232636291452093	0.10308439673236666	0.032317630361264046	0.023243929355626587	0.03391910514286952	-0.6333024455394045	22.76763703308653	0.4110659800622273
897	0.20997233121766165	0.14832658800728615	0.11862251936100687	0.030244431538794588	0.015849407837824465	0.03220131672196632	-3.047264232513454	35.78493928390055	2.972719668842917
898	0.17092094384431208	-0.010320736457919033	0.06103752387638904	0.008915589085351639	0.08642695920696121	0.027069539896940577	-3.53276158508752	21.7240357396789	8.147407656005655
899	0.15122914754663136	0.06433745991375914	0.09854411418390327	0.0036753495211601286	0.1331566854922875	0.02411377731759485	0.6308122634657719	14.986879278409925	2.263244622335933
900	0.19118647943332767	0.06271977095592107	0.06358031980550513	0.00023645058594440847	0.1780257686283709	0.018323030123908332	-3.532438314735778	22.1833258501828	3.9587562987431064
901	0.13957935954259937	0.21196965826949352	0.07571161010835704	-0.0030493723473199808	0.08022884962153051	0.019894984066155866	-6.163211479931791	26.080173867015215	3.4745615495292785
902	0.19864515172557148	0.1514990396124164	0.07229833286216261	-0.009735353415263284	0.0945144507887817	0.016675469546020234	-3.732372604063552	8.972811085837991	3.252971210683702
903	0.20517309658216812	0.08660771883170953	0.05107185310223851	-0.01644516822619628	-0.001469588086153259	0.01476914326865421	-0.3473309251881226	25.666296291661354	2.1631602885016883
904	0.1419148573140819	0.30090813965671254	0.10888079855759528	-0.023588728248443505	0.17119266763022598	0.020723576437358084	-3.9265722987249307	22.958227661741834	1.6470074103196948
905	0.20086707002189497	0.04751070925404868	0.08534289258505717	-0.018131360173020843	0.08695637401600619	0.023883705455143203	-1.0097463559719864	27.52107803948455	-0.24680395770916727
906	0.19351623212726116	0.14832348453019545	0.1086757494677632	-0.05052827250860305	0.08760057605842428	0.00418073468997855	-7.621870728595208	30.822111808960184	0.20969560222224537
907	0.20926516361383846	0.3067757365627007	0.06605290644970686	-0.05741988585046936	0.10729259184300267	0.003075702146324483	-0.5684465656507405	39.06677001060603	3.407565595245187
908	0.18633007768429338	0.18067178654523133	0.05333665313738266	-0.07762594665344694	0.11975071733175083	0.0002220990741065949	-3.343027933950626	4.797559222813472	3.6463892468310513
909	0.1168980823892328	0.10983468499682222	0.03290840974627669	-0.08446692969124057	0.10632075833737983	-0.005701145334163281	1.4469212795395072	23.99590070159139	2.8441397071680203
910	0.18055657186807486	0.3479301582617028	0.021795416539646582	-0.08172380841821672	0.017780097914582065	-0.018813953048188267	-3.3676973685624376	28.169488181047985	3.717218835310703
911	0.17416306632292627	0.07320235501158634	0.03548823756992915	-0.07614517502388875	-0.007836653353317463	-0.01982710826413087	-3.308864966410618	15.570192548471585	4.1038913676533575
912	0.18911618846627268	0.19519871240122605	0.05003691076341969	-0.08121968330626783	-0.015960916824991372	-0.02230678808695187	-5.542530715918089	19.501482204226292	4.566918772098377
913	0.17656348233853125	0.18103105642298015	0.05905067410815188	-0.07566773977963182	0.04755614538671463	-0.026947767534163128	-3.0461307636191135	35.80511192356607	4.557538410511583
914	0.1671927704405629	0.29732360420886433	0.05915457655147134	-0.06384659930911535	-0.007755379335198431	-0.02773283713168494	0.7029245974951326	17.654098510401187	2.728315112037307
915	0.13549404620795874	0.2833469278004915	0.07282296675839671	-0.05528144403231073	0.08124387652577633	-0.0287399482116806	-4.863880459276502	23.859773190532866	1.0388121187134287
916	0.16735704238746188	0.20544833678328855	0.06844267505785331	-0.04052004571170519	0.04377318211947242	-0.016290943549519134	-1.371794236813401	60.53983251036935	3.8120737090584536
917	0.18114997716834502	0.04980542951774872	0.07472772445510971	-0.07082489631231675	0.10286696739293838	-0.01380871865118873	-0.6166965003745091	28.821173352344296	4.7139138559908424
918	0.16229555452402084	0.09465672145421533	0.051760462223527495	-0.08169339989566077	0.06451063449597298	-0.028930018114486655	-3.862145246140152	18.213879545938386	5.47143281497255
919	0.2102397632032621	0.24883870642164607	0.036315933803061806	-0.09610621551444981	0.03315889600419666	-0.0456552711420049	-4.178618874553433	8.41547011492951	3.7257384541319167
920	0.19289326936545084	0.1657066409886273	0.049511207250380246	-0.07523306187700309	0.13598556136746465	-0.04096169578871575	-3.2598292484427946	18.15031695933024	4.823353263002277
921	0.12753292266579205	0.09307034754510222	0.034384388701185944	-0.06521483190448647	0.029646984462141868	-0.04454585210039318	-6.909898901687391	21.279127393915775	2.4622605020736414
922	0.1095619676130013	0.08576332132199362	0.03705440766971889	-0.06771205612779373	-0.03234315686759368	-0.05033875279023391	-5.892521733001573	39.88825341062131	1.699418327609854
923	0.13131639033227363	0.07897285349814244	0.039562477290965695	-0.06864831939150387	-0.04305523384456594	-0.04771336033543058	-4.1867201598963355	27.273649401558536	1.4569543042257151
924	0.18246294928703197	0.14985818268779152	0.032690191809880885	-0.06614505549431124	-0.059151248889282165	-0.06734008935325381	-5.4165661548427	11.609950632108871	2.9532048679753014
925	0.15893926494174226	0.22157407771492846	0.029627468246409886	-0.08233281202161001	-0.05040111908137654	-0.06264659221835522	-0.336444093157169	7.761068832240885	4.245005652547722
926	0.20789502482672437	0.16574224059327483	0.05521114979671464	-0.07787222463528669	-0.09306085556198285	-0.0824771763559923	-3.9321138221468064	29.515234786513652	1.9404531826903357
927	0.16231959145958488	0.24752405684619044	0.015351610538540506	-0.0773177153517357	-0.01662070306687196	-0.08537229328479684	-4.989647792328432	36.801463353759715	2.2517322827300457
928	0.10238676923708243	0.2257864796070731	0.011136512616222529	-0.08087426489922218	0.01153497840320507	-0.07716186876022592	-3.54338814123244	29.98933857758459	0.9466333046780845
929	0.14263421418844133	0.2335296242299112	0.02183315017598612	-0.08074279107561735	0.027557968318833597	-0.07273540994236315	-4.76404195902772	11.32693082189554	4.337326155914605
930	0.15946905694302033	0.18780424637429774	0.059228696123903884	-0.07862960975052288	0.09293385033204543	-0.06191496610222718	-6.955160248168757	28.791755957808302	-3.77405397383643
931	0.18663990003071448	0.2173126734928919	0.050094265310356365	-0.07825045965974536	0.0621770358255536	-0.055896325565086724	0.7319196579309846	18.18722943926022	0.8028710560748797
932	0.1699999005495219	0.15930089006909298	0.047726314383513886	-0.08165586944714386	0.09670980993007888	-0.0654285830247941	-0.6316052146291005	13.214835623573222	-1.7811616306297489
933	0.141715031885438	0.24641212558967282	0.015003102800473848	-0.08484009565046538	0.024539457073371258	-0.050366380062110694	-4.048575194152092	9.80747678085989	-0.7063947596059255
934	0.17253781090238357	0.17865577882933523	0.033554050938377294	-0.07743621788801702	0.032141104129202125	-0.0563065346714441	0.34108241200762324	24.03655171347508	1.0157140033592584
935	0.17738731454577636	0.13914569349833797	0.019922950080867655	-0.08646191104041281	0.05085239100551468	-0.06645610803110924	-5.465529430766457	19.093470190104256	1.5624083259871704
936	0.1587994928585187	0.22422290082891838	0.05017788300879995	-0.07909145900020018	0.09013013514867621	-0.05138277374543995	-3.7573125040667823	23.87750370686039	2.8039367230984396
937	0.19717160269317283	0.2075599510097378	-0.001365328084660545	-0.06242926116964992	0.17231715428411884	-0.030840824692511606	-3.8672515589088854	9.356484949419773	3.423447717722917
938	0.14149833982524812	0.23540623528833088	0.028504249401158956	-0.06415688712847231	0.10443349735889201	-0.022006418080159053	-4.020844302041438	20.658223393345864	0.038702808286250265
939	0.18877155145342064	0.21472279345938075	0.04698752809009078	-0.0584395180290139	0.13740926555489966	-0.005158484154403984	-1.9679463779858326	36.801492598646746	0.6174960226269294
940	0.23555008367937696	0.05755551512005394	0.05569214923111844	-0.057334397681272506	0.1789143198077758	0.005737309998149506	-5.216426747994165	36.884292895608986	2.5412844376951327
941	0.16444552583935915	0.3040357392995038	0.05147062657692357	-0.039639048687021367	0.1904083429588464	-0.013738030895537393	-2.4948927187154726	27.123185428731073	-0.10574053962178692
942	0.18273868538340957	0.18408393769970988	0.05739593136260332	-0.03747407009204093	0.15153437240041714	-0.00898387561093448	-3.494758082072715	15.203154309234689	5.686798763001954
943	0.13200862801227636	0.1617128249060953	0.016954093201646266	-0.0417080554766447	0.09843171806328588	-0.02171649830081455	-0.25639167081330844	31.07704871854769	2.994699003559845
944	0.16202981182067974	0.14771866841249387	0.039909871083743456	-0.04572924785421066	0.08368768336562485	-0.018125676129828138	-1.4340202967096645	15.889330240206986	3.570214900390331
945	0.20696550363157426	0.007077823724731841	0.04556716079924049	-0.05062254233229344	-0.0350330088483576	-0.013674510842195835	-10.10646757247512	1.397027751166246	5.346749567892637
946	0.19590409894833877	0.2917356096425597	0.04220430438395642	-0.06493453746835534	0.06214766810604857	-0.003995032644910553	-5.170256207722068	21.209926356805166	4.207358025837415
947	0.08792526067553841	0.28331990811533503	0.04486136498315305	-0.06892309700754984	0.09579019437298983	-0.00841726698321276	-2.2235648183742787	11.037696154045488	2.3152841223861556
948	0.1542777529715291	0.2176224522096343	0.05750190490882856	-0.06536318869587518	-0.022130794703876217	-0.012861075053467147	-2.7805179026634725	38.598063800962976	2.075718002018045
949	0.14318988302213645	0.14182479041569312	0.0551792167654135	-0.06507493723631466	0.052910410466981694	-0.014648048534514617	-4.675610375023549	20.832838560169247	3.2590635892403124
950	0.19486218265553626	0.2637931484249705	0.03588591272096491	-0.0694398576609773	0.07568695345061635	-0.007952660729695306	-3.8168570675290736	17.03329764061373	2.1238274831424597
951	0.14910694008180014	0.13807267933965045	0.03214080269548535	-0.07870652484824768	0.035805332503009484	-0.010543811558395871	-8.226714489203239	25.25750131667059	3.372499466096743
952	0.19469313455521395	0.19835908445623932	0.047360096813132135	-0.08831430982880732	0.06294941234599667	-0.028620998795112176	-3.8569111681815555	48.48048933413717	0.509381856100537
953	0.19697921877216396	0.18613056700524858	0.011823393522761586	-0.09133244990788988	0.062394104483187524	-0.03535147189495531	-1.225926634486352	29.51831316174651	3.502249975320543
954	0.1571752993524832	0.15847625007549307	-0.0031146087923525773	-0.09191394438436283	0.07595027444962893	-0.03965667404070721	-7.161875258743728	27.36465320904717	4.409856283993483
955	0.17110314275779687	0.17454836313718994	0.042436330228172676	-0.09392504357775845	0.05781260685582716	-0.031621320790949835	-3.528963892323458	11.968616747406744	-0.8799416430404503
956	0.1848107152703784	0.1739641379727073	0.06290466718336829	-0.09378308565709757	0.07182255394117783	-0.014200311773071217	-0.8779456805295097	7.369183610012954	1.9067238768798302
957	0.17031152163075533	0.11597284486195322	0.06361008208990288	-0.0902582452396856	0.06021563259379127	-0.032407629073731986	-3.812732634312748	32.8129059119677	6.594064234281888
958	0.19410382767996617	0.11009377993824375	0.021474807151559326	-0.08537707665346725	0.11662689617677514	-0.03617286082870074	-4.922913171114182	29.7033691604328	1.6880985309991179
959	0.15740373694267157	0.10381890702302596	0.057593470970825726	-0.08640335272322014	0.11231506591730338	-0.023179355680331575	0.09544992664725421	19.370487396589116	1.383175481813765
960	0.16841099662031886	0.15977967530451073	0.022308912505192673	-0.08467001377342132	0.11683825972844399	-0.0332538811910935	-2.7829003227651303	24.690909901477205	1.586323269053237
961	0.1671338634755227	0.2358885425881887	0.06712801045439104	-0.08151043155629274	0.17493533256259264	-0.06347186481987621	-1.4999518984953502	14.450398491037799	5.211214129101769
962	0.12101624141095874	0.30574495652683553	0.07084265180701041	-0.07641787645278551	0.11284718459117285	-0.08857938272099666	-5.913128004009286	27.265623760266934	4.551669718071024
963	0.1704496797767827	0.30676245311847117	0.004956188145070133	-0.07791543229325239	0.11947003770289072	-0.06089849615632692	-2.7905111152162885	8.836561977139286	4.9968252227982495
964	0.17334656483892857	0.20801811984562804	0.02638835840254735	-0.08595994179278546	0.09985535211859353	-0.06642710728603954	-4.656029690992578	-14.211213828641913	3.0669383784902733
965	0.1911877849244352	0.16330511069443476	0.016758116355539896	-0.0868155084082479	0.12504933172813534	-0.05737461471822269	-4.764248253319071	34.66313595028547	4.453777694487067
966	0.18747778189146372	0.2949975059048724	0.06191440744354615	-0.06511476764540072	-0.0004638339494235019	-0.04645221555312375	-4.8998591231797235	25.138618904400488	1.4005848787915134
967	0.12767707204715803	0.29977504420108203	0.05008947015290597	-0.0685179567257962	-0.010653473352301997	-0.05888620206339925	-3.16626710060358	11.500822432473598	-0.5208189393698675
968	0.1267606598414413	0.18021157581905978	0.02777231052474602	-0.06224101821904851	0.0393721793170181	-0.05926795676038036	-5.661919070304575	17.476999689020264	1.2481858655053861
969	0.14027787143433537	0.09354301797743327	0.041964779933993245	-0.06216626784776236	-0.021670198631789227	-0.05592673743574826	-1.6724644360322227	29.768319297378774	3.149384090533574
970	0.18168735362197824	0.1924589449895283	0.04325846202719899	-0.055117326060394184	-0.06415066005295678	-0.052895198706381784	1.725957542473617	18.113539514705447	2.2924195684258106
971	0.15436060721702666	0.1140954172054297	0.022075231158957348	-0.05667137891900797	-0.011695111569885133	-0.043261229662362476	-2.512943670103205	18.759983421334745	4.990430679458773
972	0.12798796941921714	0.10878811789480741	0.003926893828759135	-0.05976441001391608	0.048528776024638946	-0.04649346126831027	-3.6354031132430147	17.49872263779898	0.5531632908513963
973	0.16271301610001138	0.20503385991926215	-0.008114706947801514	-0.06341334511254118	0.10488012194532642	-0.05127634533200489	-4.0090627796244656	26.958797125023757	3.0068074837904426
974	0.16172798795406473	0.19275746379106815	0.002625317755192893	-0.05956840818164409	0.004731645533401441	-0.06642375287758	-0.6530789171399526	39.193568137743355	1.233573848168608
975	0.16623762804045317	0.14200410703246122	-0.0002614866070380587	-0.05985244124894887	0.013213369082468167	-0.05293792261969467	-1.8907297107705356	19.505576648460615	2.5173568827485804
976	0.2000170390113653	0.21748773565035043	0.03567611570580877	-0.06238525657095638	-0.005718378489951121	-0.04879550219924785	1.128379145439297	45.67766154988015	1.5479990933535914
977	0.1824664601955739	-0.007402001751463411	0.023001857877974655	-0.07256400015343388	0.11393220416514044	-0.05511111649735827	-0.023672174954801055	29.80652047297183	2.356161282293019
978	0.21844299873758433	0.1734276375726122	-0.023523315761814982	-0.06597104698677556	0.052989877884909733	-0.05571448377633706	-4.892661107485964	20.044579045461766	2.246795519530373
979	0.18925365680274747	0.2525497498255246	-0.012575288458187582	-0.050005517245851186	0.04179501136460306	-0.05848504131030556	-4.357279774757541	18.472185962464998	-0.6765296832306052
980	0.18975408884520215	0.20375719459471775	0.009823819038420414	-0.04296587016424187	-0.042179689879	-0.04811486741058689	-6.155471727640049	18.642183439804192	2.6783298968992346
981	0.21120098445909485	0.18325678255716019	0.06663661290858991	-0.06385603025651398	0.08270734662029344	-0.0521770907263755	-0.3114716836967613	27.76942051925769	-0.7056831453283209
982	0.18985307631494397	0.25965616762679267	0.020725338858174177	-0.05320416459214956	0.11811125995637489	-0.045417665219277974	-3.1502875125868304	15.37316261095663	4.349731149558142
983	0.2102714225341774	0.19344550408934819	0.028654815145697208	-0.054543461526501365	0.062251893593066224	-0.03602938041599579	1.4041976693612166	6.134994047313831	4.465464854450889
984	0.1892727437160945	0.1824656674494261	0.05105561848442007	-0.05991611896247047	0.06677207006051171	-0.026534735085200024	-5.356657246669517	37.64133201049805	1.6405017419495005
985	0.19302790451577845	0.3008931101385819	0.042002484122382396	-0.06192727898964571	-0.018355404837340366	-0.029514358588242244	-5.2423571216212626	45.328627346332894	1.7408850647802891
986	0.17347643039032867	0.15231102409064023	0.017846730580326514	-0.06127878340872513	-0.048065437331289346	-0.004820755921652358	-4.565502990784043	17.460071980136984	0.9943344503715799
987	0.16217882745986217	0.09108381109418633	0.05986612758404479	-0.05626944783838724	0.008635055779933062	-0.014856835475817341	-1.085409759453979	34.17651095021566	0.1579351605217877
988	0.1798237029423107	0.2631918493268757	0.06999003058177278	-0.04545640973565869	0.06258561498758189	-0.011583572811239074	-3.598462197148016	10.33660085927365	3.0232764995264922
989	0.15168359529742406	0.15265246001403926	0.0357020223818373	-0.042170899599854116	0.06847614942718266	-0.010018532253468486	-5.090637717292232	16.061437981184323	3.0000957160865664
990	0.1562725651952555	0.10926560560818156	0.01101252476490882	-0.01884552632846631	0.10698677326498818	-0.007722149967775919	-2.511059677581888	23.827487952558915	0.77763416938309
991	0.16129609263990843	0.18724574814016526	0.06862648970051549	-0.03161239255723963	0.05446115974433961	-0.001254207995192252	-4.265603024306665	7.211754669149799	4.39716277892081
992	0.18477449667649468	0.21649311679521444	0.056993729037515886	-0.0012910827631128045	0.14094505057358966	-0.005866016632937961	-1.0073752098011215	23.98234836819899	2.9544526301463456
993	0.18187172637068602	0.138028425851125	0.048103434439886024	0.007362470421130831	0.17252954219941058	-0.0018624866430247008	-0.915881385937627	27.21044508572807	2.715685359189004
994	0.21662848474714452	0.10178100022828948	0.06906823171447923	0.044745677901637276	0.17630309018134316	-0.003596800003031043	-2.939472245651684	31.626338497712737	2.3017159620210794
995	0.2538454432796941	0.22070769552848318	0.07059872625270144	0.020437919373030012	0.1645309659768461	0.0010148306331242592	-3.2077216301661884	24.585452046252517	4.919037919863174
996	0.2089840061321563	0.137011236832084	0.040026961758175876	0.022677244473216583	0.1132544220080304	-0.0026592335710471553	-2.7279399841151175	22.701174041650265	4.929650881371208
997	0.19077512416592798	0.2958928410918687	0.05707424069288773	0.03942321086873335	0.059824836343252946	-0.01660588397530248	-4.51201704653254	26.717530426489898	8.720076199368194
998	0.24952269490889364	0.1774094775857871	0.07086762395520804	0.025590966234252728	0.031341734644699706	-0.016547982681131605	-7.040828494354424	17.471449769433306	6.141184209596657
999	0.20828145843179438	0.17141568281174913	0.06736439269857586	-0.0011917769729462117	0.02437882537910898	-0.010262741947741745	-3.3306253253313463	36.62411559011698	3.756389028627515
1000	0.22539631643835822	0.11078601240767082	0.09634184898189133	-0.005253292327350882	0.016666430618780814	-0.014107684326812494	-3.2409444957085514	19.152506732135464	-0.9588960645128892
1001	0.1902138640214087	0.1795778801815553	0.05612425533503711	-0.07596422999954389	0.12728062351551553	-0.015090354770349569	-0.5272365689861526	51.37806648963435	-0.3390668641996028
1002	0.1676287774237841	0.1762548319766254	0.0750093473208848	-0.06542108113547783	0.1460128206923457	-0.010587589818670917	-1.9390675342823265	20.483127566128122	1.688547218492097
1003	0.25390425082695267	0.3171237731776522	0.05571708530479506	-0.050989371527438945	0.10731672418035519	-0.004858999844474195	-1.9299592215257695	20.066594092228275	2.4028013757246987
1004	0.19092275489737112	-0.10425119998706878	0.061472443950564136	-0.05993400168764607	0.1317421111174207	0.012147914110541537	-3.6706813979789303	29.06714752783654	3.281664221203703
1005	0.19347746111411443	0.16901683114852853	0.04024828629098684	-0.07760550908190396	0.024045329758627824	0.017533457105005312	-5.201664078519777	20.699457543000253	3.3461436374066813
1006	0.16707621858077296	0.12100124023548584	0.02521785819649519	-0.051569609014035414	0.014592245816756381	0.008463478271743052	-4.477988056714531	24.53528181681601	-0.9761606744060265
1007	0.1463843258097173	0.18666571560854853	0.046434749907362	-0.023538655548748316	0.12070497944221845	0.006442299461774232	-0.12862134379684537	14.645863756016825	-4.004506283606561
1008	0.16641474076278323	0.11778150222121797	0.044943862023722254	-0.01498419597929692	0.18439222739431876	0.00725655709965912	-3.8572584340675204	16.69039109497465	-0.8392903611813443
1009	0.16451294066511188	0.16128427925636954	0.044014113406696614	0.010980087207036224	0.11489511487771527	0.01905064388269658	-7.655074457275592	28.38760087877394	1.9721238781158605
1010	0.14562394381196758	0.23398589431452937	0.051976273666447234	0.04351890212414424	0.14298918287496298	0.030795889305726087	-1.8688624805775034	10.757951409493595	4.042485491719927
1011	0.23785243860282068	0.2290425946784766	0.02935880582737048	0.046295574804714607	0.1415049545333344	0.014011696136281795	-2.534792892048469	30.955913595295662	4.344472698445807
1012	0.219149505320839	0.14553933001138258	0.03426907158156276	0.05169066741126755	0.15682141865497215	0.017778804130194947	-3.8313981618676376	40.35074513179467	-0.17319701120384856
1013	0.13749314917708202	0.2289106325742393	0.07228871737104127	0.038881680075973445	0.13230669794897998	0.02783636654850374	-0.21479254026965205	20.27364471989006	4.516495024869822
1014	0.16051415913012565	0.220910554720835	0.0496503744023388	0.017643457862050464	-0.027159111705153352	0.035878268999833964	-5.577991872264875	7.836155144743076	0.6508887064605156
1015	0.15965317711730578	0.27031310939205655	0.08172609014225816	0.007240391314882671	-0.005871591608009097	0.034211526599566944	-4.928484195746562	37.831925666349214	3.0066483913291666
1016	0.17257185817807244	0.1688533198627764	0.04790875821682436	0.009758102113987418	0.07566815489376458	0.03852922956178865	-2.6092209523367633	44.45367520570737	-0.6244118218030671
1017	0.14019730673997735	0.12556408340182976	0.05006207984951947	-0.011532960481577832	0.18360140376504114	0.042276499846981216	-1.7981377383833632	7.460714793477046	2.051137457551239
1018	0.141543340702038	0.05147213402358475	0.047112402842165446	-0.009863669741889031	0.15526544694473984	0.032863040077269076	-4.463614378197116	20.354569673238206	1.897393639718494
1019	0.1226532901656271	0.1854933051273017	0.04269786189053082	-0.014712023257868025	0.04912880271175288	0.040836541038074665	-4.796087795299768	18.687598811744873	1.6951686193610411
1020	0.17386708081759905	0.12940097817125532	0.06638664361334953	-0.0060159718759976635	-0.02991882815764066	0.049634861619791755	-3.124572753107423	8.116809311307948	0.24296249218826
1021	0.1408862477492606	0.06084292467564373	0.056054342135436516	-0.016633864203850945	-0.027845618196426742	0.053163529783215945	-1.4981875148167707	25.05365344072646	3.2706342191683913
1022	0.16699083709236112	0.21378857848841498	0.06016747407606446	0.0021733794247832993	-0.0039022970836335453	0.05219914040920152	-4.2999489898452845	27.805390582037276	1.9593467193290648
1023	0.20419394072359298	0.18441262133321268	0.04181746101905726	-0.005177478002507964	-0.034578902162677796	0.05998055936045702	-6.363218205340613	32.196241983379814	0.2792375130411516
1024	0.118812090771864	0.15562622109469745	0.07433528984786783	-0.010090390885085669	0.05617771909618936	0.05389739875148735	-4.4169620903374724	2.939314928542897	2.742518918853909
1025	0.1782479631233916	0.17396293360350176	0.03315000972364499	0.0011181034511073655	0.03914336556621735	0.05046764134901396	-0.8930909230793396	26.33401046687779	4.006226761579335
1026	0.1828120103820338	0.27615594050194675	0.05100722007900159	-0.034199323370304055	0.03999777601359948	0.05480572153777779	-5.93515655983402	23.326573917996473	3.5244501529138823
1027	0.18680219586900848	0.2598200065371324	0.045055774423480306	0.003169592967235093	0.11337082485685926	0.05790283910641769	-4.083676850605959	20.335405837895784	3.3530153289324014
1028	0.12226054156311497	0.1856171691022336	0.07950950972102586	0.015612489324747705	0.041277141515215096	0.06161279676184307	-2.34584234802336	20.838876065137914	1.8104722225386292
1029	0.13894019726465787	0.1684530324127046	0.05457550338412492	0.02577757878123532	0.0343415102665342	0.0575698640488476	-2.6503729354364225	23.66979234792404	2.383703833504989
1030	0.19432875900220214	0.2054872523798778	0.08616600598581464	-0.018522305453448126	0.0367495272892834	0.06173051112037121	-2.6082675711370675	21.206468004193344	2.898096697876555
1031	0.21689250192149181	0.30782665489712596	0.050646874527382736	-0.022036744110008017	0.06592912851311813	0.06056781295478742	-3.2940651797100906	29.300233823838578	4.660154074840379
1032	0.14486755094227577	0.2239265238110011	0.026312031689262404	-0.03870814888759941	-0.006369434568878021	0.06157179784878754	0.09936765032058942	-1.309103677846802	4.911451747907949
1033	0.1423050658541352	0.16894422287849534	0.08132968240369885	-0.05393614742946761	-0.016673115149657407	0.05871598078256935	-3.85729319210764	21.981130613606947	1.4422698067920436
1034	0.18269584574109318	0.20112780113955292	0.07138276164935994	-0.010394813223602053	0.02637272919252448	0.055681093736691285	-1.5025669098854146	24.526706212982667	0.22022818213878306
1035	0.16162298518240717	0.1678098949718953	0.03500331677659492	-0.0798031919617493	-0.0895620064223799	0.05601423652908141	-5.565982879426864	18.606423351173028	2.5469670416057886
1036	0.09747560261857562	0.2636345257038862	0.03309545167481992	-0.025510983759174717	0.04102132605846903	0.05648718679833853	-0.7811319733141654	9.001384032045642	2.0711225773616553
1037	0.13167399241488617	0.23164424872730216	0.045837624939946496	-0.037394059942086805	0.13530088401855425	0.05911833368706616	-1.0452302407115686	9.655741475403454	0.727483292512657
1038	0.10982554255063545	0.28980746137260643	0.06274235164060082	-0.023373544836427014	0.13744900154135478	0.05827843213110021	-3.0209434847160233	43.86064384103937	3.6145681706621544
1039	0.13985102679160702	0.17231553103519776	0.07799521505697611	-0.018472386667706276	0.13292914996314095	0.06431729714665911	-3.0179593771650204	21.224849572563286	3.012404834603839
1040	0.16431422981454086	0.08314183254567292	0.06427030570352536	-0.03842585033691788	0.110495378669842	0.07051712773590699	-1.732172739513627	27.998259508840235	6.847199209344672
1041	0.16980703604099623	0.09309080579722463	0.07336547399558441	-0.00048804882789761986	0.12558812330812408	0.07273930611293614	-4.819844761825131	0.7777635206689497	5.193730355956036
1042	0.1972324582816441	0.13988538670082395	0.07398404435132974	-0.005123746923346508	0.06912142384865991	0.0711384148308359	-1.2131192508886772	51.55845462828561	3.4041146288675566
1043	0.1571514707785229	0.4210966040636454	0.051739999860918345	0.010895579195102853	0.02711960482141719	0.07765199710462056	-3.760077064271178	29.34076402775651	6.278762162431888
1044	0.18245529298069277	0.23847093454604998	0.07870848356092112	0.03227781104518422	0.09197907459976508	0.08450282737227177	-1.6020967231411722	10.597465119175466	5.955421665215012
1045	0.1404484350335498	0.1420778038829502	0.09024656133911604	0.01912261730802975	0.10463093683625208	0.08125054710966773	-3.3806262538841367	33.71310189757764	0.1403682031558234
1046	0.13833295423400455	0.14616895380426678	0.054090157246403654	0.03199639127422741	0.03130616176047439	0.08009516178026639	-3.5612315609644347	28.562575483498144	7.433469741085089
1047	0.19667958342324626	0.1530167959194595	0.03947210255912641	0.027945635672625858	0.0882800197179988	0.07692025254893525	2.461835242540375	32.551596042486544	4.995007656198763
1048	0.10965693079521968	0.18237019284121117	0.06529493906391635	0.042141601321283514	0.043129311100613694	0.08059973562522982	-2.774378288563121	9.662667655922084	1.0672476956909573
1049	0.18220684271691404	0.0088449348123463	0.05053366198910064	0.028806149592544496	0.0029643442049378313	0.08653339397889018	-3.4329575233198892	7.425211231226112	2.283632655697966
1050	0.17633636601391403	0.3132826471447932	0.054116823012014384	0.028660870413636907	0.04714916322809287	0.08405618023108218	-3.2424237002032905	15.699172410076258	-0.02166576146573826
1051	0.21777735811779222	0.19255178552267543	0.07260137472695016	-0.0022384105621856085	0.049610889945950996	0.08342011975035071	-5.209310711233029	17.009370975073786	4.703958539533859
1052	0.22006477572005453	0.11616729074046445	0.07094684369431493	-0.006408111354358879	0.05146621221157554	0.07967923021992536	-0.4169573909813904	32.11508404990551	0.5636246820652706
1053	0.2015341813375685	0.08389404246794173	0.07736373485771753	0.0017522442158328885	0.04112987315166033	0.08288011815991848	-1.235957720184794	23.88500023469627	3.6297286784509053
1054	0.2183812206258523	0.1250204728674244	0.0602279832295435	-0.021557578750665204	0.061399076111383864	0.07727208449250283	-2.645767150192713	0.24590025140651395	3.374528249701847
1055	0.14336064516087763	0.08346850922249216	0.06956612646040233	0.010484474611329835	0.030427617034874538	0.0805881877135489	-6.31461739556315	6.0128437220072355	4.757110980271416
1056	0.1373431211292216	0.14829270353156412	0.07564138430629876	0.01929253000516221	0.07322516542964952	0.08465659056076005	-3.385342471791849	47.096376597795974	2.183947435223513
1057	0.1358841572449883	0.34232799406691655	0.0785669858736934	0.0703812621461321	0.10346510424206457	0.07821742920251924	-2.082609046108072	3.5897145553703234	3.2263226007550796
1058	0.14300839316735878	0.1315616779086065	0.07951048489264781	0.06446872118383304	0.07804789548415839	0.07263645974585525	-3.4153021672541732	30.42475263499253	2.402996745431432
1059	0.16314815993079632	0.13110093656623545	0.045660532387448396	0.02372206759329098	0.09547730574977653	0.07360961087050762	-2.667050215328108	25.09661298537437	1.3555962451591663
1060	0.1876117050417279	0.2675776446367808	0.038487065771403955	0.011644784988003518	0.07225224814578399	0.0697661130411058	-4.977353263248999	35.10804642313892	2.2219333734878486
1061	0.1811426784896124	0.21918293141256415	0.056996106803469546	0.015860749367350453	0.01145184087732165	0.06268767219509612	-3.279710668766887	30.778634828557948	2.262350460220384
1062	0.17986769542963865	0.22618709158007433	0.0517328212029873	0.010306262947267972	0.07867246851981269	0.070156826428872	-3.0801200103409396	23.972977253778733	2.077712927745278
1063	0.136550071138701	0.14433152068496977	0.010557942285749529	0.020310247146759726	0.020201241205154624	0.06304333744588456	-1.2251228925696598	24.65550338492742	3.4530407014613846
1064	0.19750627846175597	0.31605834507073605	0.05092686055025316	0.014459546474678208	0.04816590001055176	0.06478259161853024	-2.607989947497131	34.16060839246221	3.565348318843508
1065	0.15664523737315364	0.19180876949690656	0.05047440022888529	0.03414242259414031	0.08827165337377366	0.06619364340898978	-7.28236521435114	16.648350918329836	4.696706578751347
1066	0.16406489145652076	0.17376047155456967	0.03968167138702383	0.02568652781901053	0.027958284570574712	0.06642088711544872	-4.82074096887644	38.025517531793454	5.951561688285587
1067	0.21060838679209593	0.31619098544097024	0.07006697243602235	0.0366244491658374	0.07342039347848871	0.06339746649929728	-4.879973554040229	11.61056824888086	4.193739610057442
1068	0.17363764979269375	0.2159312904456681	0.030919775604448356	0.02580622338329514	0.03293303036931634	0.06041045230863188	-1.888440962317475	9.287843706178982	0.5593931975175415
1069	0.1959861552375966	0.14948295006115425	0.045644461189235465	0.026212930581224352	-0.0313014854529352	0.05665533097820523	-2.6763897317200396	35.50183799688912	4.408388057689361
1070	0.15178453604442244	0.26099313023126536	0.042476258503313075	0.005600507374858137	-0.008369550082090269	0.054006895922301366	-6.151913598674626	43.32402821037321	2.2213244486641455
1071	0.16974892023232846	0.2565370196269249	0.03192140220324352	0.008491996625312295	0.025955895632746508	0.05740193639441431	-2.7199542350704067	9.019917499209102	4.442926872964319
1072	0.19943560659618376	0.25437606855535	0.055855031063626805	0.010194487935683482	0.08012773688227395	0.054104492524719716	-4.30214991182399	39.49402882210501	1.7629208484361871
1073	0.19236883299073118	0.19078879669020535	0.04360411526746656	0.005484805141652881	0.03023166795898509	0.04981682480795095	-3.008794393217926	23.716791080733245	0.3769126225872258
1074	0.1758917042688357	0.3693946755631717	0.050129151791902464	0.004681800406193244	0.17392278161316843	0.04617098839438627	-3.777092945250541	38.77205754168629	0.7846084541004407
1075	0.18359686352777427	0.12022701025092108	0.0629464954097834	0.006872681732795819	0.14714766467263873	0.0452047319825694	1.7733518241352109	56.34790128061781	5.371360572966947
1076	0.19021047972286248	0.2445135032776173	0.0537920290866948	-0.006851135683870367	0.03708986744421884	0.04692659294672554	-3.3827530592609754	33.8682734055853	2.956966853999908
1077	0.18270782069666633	0.1552646081424205	0.05242353835353242	-0.011075498219775349	0.012291522287439356	0.04582507496264376	0.7062937208532479	21.915571652979814	-2.203124691299029
1078	0.21461134511576602	0.2547413275411235	0.028337286027512426	-0.023619379480125772	-0.024255665521376923	0.0431120084308044	-4.402517872221465	34.473797883537344	0.8288191156887886
1079	0.18341467860574284	0.12433096413906898	0.0539364304723239	-0.04061361735236883	-0.007399516108161787	0.04108981357522341	-2.4586651982224708	32.948602437714456	3.5981122064582753
1080	0.20609754520186105	0.1804341108056604	0.05928153580558725	-0.05630771620396891	0.0055388287786364305	0.03680313841708297	-6.60710999002161	20.698063724716615	4.556631970837095
1081	0.18239221965412838	0.22877495597091202	0.03754604310642519	-0.04008893944136367	-0.057353748687397836	0.03731107571361823	-5.158996241101539	27.51230514574457	2.339354053651605
1082	0.1471154631461588	0.18240190661294234	0.04000778937721402	-0.052504103709943656	0.07435806533987627	0.03749083559922871	-3.667367364352957	29.481859639352745	0.038663211763635685
1083	0.19911744297809467	0.18254091927123853	0.07422901015997743	-0.040832491842567854	0.0696144206575232	0.03899536343553879	-3.0008279244954466	32.076953372340135	1.2491142050636896
1084	0.18010553794649092	0.1574176368028129	0.03341671562635974	-0.043659951817228475	0.046957471561996374	0.03606072521891244	-8.39707012399533	38.48777779129465	1.4716046909214866
1085	0.18264286451481346	0.29169557967090803	0.025922613526897932	-0.027478031867569627	0.10443573824031056	0.0364760019096008	-4.885091649956448	26.642218760803956	4.812650952826457
1086	0.11656687386564243	0.34210932669897487	0.06297077889196269	-0.021548342388811002	0.07102219376465439	0.036520526650324105	-4.356154537570863	38.61732700874893	5.680673627743555
1087	0.17729520198181897	0.2817750028897663	0.06087457925148742	-0.007885051922123267	-0.009796041570348343	0.033642637497773645	-4.120718714089309	37.77231592175918	2.694914544755066
1088	0.1687794759906933	0.23605033034457681	0.07007362327349036	-0.0019130898173510813	0.06837722509962943	0.0332616089579992	-3.3628500462131297	27.473316066209073	4.355488595324123
1089	0.18204466832611196	0.11575817651779943	0.07579365036445161	0.0008946216539029777	0.1200669543374974	0.03490139651348757	0.228564984709711	13.580681507484405	5.693928133538164
1090	0.18758405900694383	0.16820761637305598	0.0726895866534665	0.00382715465548021	0.02632265371347514	0.033538213578929624	-3.7021796187151934	18.80910059150563	2.5197800200633433
1091	0.20207749190176932	0.20069106162780062	0.06262710491650902	-0.01848902738478905	0.11586583799469082	0.03206166822996596	-3.142794487022921	30.478011987986374	2.843020626533992
1092	0.20353758260490054	0.19581895890946133	0.051095865458276254	-0.01856042556793195	0.03397444714779603	0.030282169900600942	-3.7777292860356875	24.247517725621577	2.464989279473816
1093	0.17160280323379715	0.19147685930620797	0.04339479618570303	-0.012969946372264212	0.016735529831070045	0.0295143416032878	-0.8675218337679189	14.474560289712993	3.8442514179314253
1094	0.18841751829505068	0.029008124804321717	0.06990057424935042	-0.017337405894795425	-0.023551488754975498	0.03001345870114257	-5.524948340310678	30.021357592932592	4.066932897228001
1095	0.20056019433979033	0.12567693252231146	0.024449433926451554	-0.037455583876734394	0.09438582547486826	0.02942990824496825	-5.293641330778801	23.642401049292385	1.4117267562928806
1096	0.17543368219854305	0.12668980874683985	0.036790403266612426	-0.02576806474309752	0.08185294777115777	0.027540299024597033	-8.531004255557967	13.022211389822047	3.0324235818650904
1097	0.11724976561230296	0.2605206936394313	0.014115772460174703	-0.006870308661644873	0.14236616941450222	0.026720635791476467	-0.9372693411224863	23.641578520628016	3.137196494902102
1098	0.12926903358060388	0.18074933811527427	0.01895321107741007	-0.0015793140873009825	0.008388694905896693	0.025460351857890636	-1.6378561863017835	13.746947441817856	1.1976308602187775
1099	0.13565445900038825	0.22429618453488603	0.06269328005673656	-0.015177563079599736	0.11470985032851194	0.027923526113939178	-3.6263581457228957	19.87902118114598	2.092411083715536
1100	0.1358944857960059	0.1413174884533566	0.050771060594488944	-0.0033951611655028396	0.06412064178254834	0.027050085466201735	-3.4824879465955387	16.8393918975864	6.113926909660876
1101	0.17770447464698053	0.24646775232347576	0.0377782372538579	0.007123067066126299	0.09246410169658444	0.027153665582219728	-4.272834344695299	33.92396981759387	0.3845283949354952
1102	0.17349359501842432	0.11009901222027187	0.049201913116524235	0.002338905270897484	0.18219749697518287	0.027403326585011573	-4.53282159291531	11.864563889549082	0.6260594478377053
1103	0.1648078367499651	0.30851952927948656	0.05452976754225662	0.0157682015446048	0.07811446417814305	0.030811967761520394	-3.85118973464275	11.112027854213526	3.709863769871488
1104	0.1381252866061931	0.052206311439833536	0.033921167806613944	0.018013320013285105	0.09300932693480587	0.03178732602791498	-8.523450939142673	5.047496556997346	3.6118336562842823
1105	0.1181763632548177	0.37312571080638024	0.04613831358503946	0.010513645068881484	0.17199465601341984	0.029388178332864594	-2.482725530162482	42.48455461764204	4.952118794960464
1106	0.15355785969563826	0.27009312309879335	0.043935927939226904	0.009190119819142232	0.008652251730274105	0.03015498513694273	-1.9006193352108858	24.926956874160968	2.5305764473332473
1107	0.15704747584020942	0.1775940079583061	0.06801949886766932	0.014535138318601674	-0.04151740490526841	0.031151394124227738	-2.936964212630651	29.728319968378372	6.03064270622579
1108	0.1593749420462026	0.1301769078123889	0.054156249605362056	0.018847613731676108	0.05174777623396225	0.03101626521117887	-5.089265913874181	30.445614202359806	0.6768843408988864
1109	0.20448151134818465	0.21340884251681438	0.04023202651268393	0.013602517662860204	0.12476746480289043	0.028613682565736168	-4.871811383973643	19.01225302036026	1.582024697926029
1110	0.1854585416965473	0.19089034199741636	0.050674000129538974	0.022170140557463906	0.06555496580818747	0.02967694948442656	-5.291442870483073	42.2761070201023	3.765120705049973
1111	0.13671527439764292	0.16789099341278618	0.0567947088781216	0.021420736306881426	0.1169498023392092	0.030456003829784164	-0.42089850420148206	20.816238292939676	4.448788088858941
1112	0.1367292846001256	0.23640469698963765	0.048737465430893044	0.023509868988175562	0.14730832764357105	0.03160267832426069	-2.3091198092845273	21.91685015129355	2.2808570812772095
1113	0.19434741384779256	0.1928598345546319	0.08577850556399645	0.020893466699300832	0.1438518201509275	0.03072993175801222	-2.1192453936485673	9.467108599304641	3.6603083583437708
1114	0.19556037335783813	0.17873017843225605	0.0442625875895051	0.014607229431790018	0.1868837582749942	0.03143918409320151	-1.530078036221694	28.971191813773775	4.016924899176559
1115	0.20443607321210697	0.2470597431653421	0.04603257231408083	0.008987200204479703	0.1568297357840437	0.03107835182123295	-4.487602561630356	9.857260439983117	3.012438941385815
1116	0.15413782407501844	0.18153401638870284	0.0672951037902529	-0.005630311386612405	0.14132134479379774	0.03092128003030838	-2.2143265385121444	33.89510320646402	5.15105639078063
1117	0.18259671347222653	0.2135166360621292	0.06154067311750799	-0.009655157474775555	0.11806072832865797	0.030921633797373508	-2.8174972424984297	28.263032908602987	4.042390285386893
1118	0.1574374317337904	0.0889320253465043	0.0669038039126277	-0.018984656979888485	0.01136601388931982	0.030076967712970144	-3.8575434427127777	32.501438776363194	2.2856448741428825
1119	0.15352764051222959	0.04647050879580231	0.08738785622904852	-0.013259302501538051	-0.08557475549863974	0.02949210719343126	-0.005366877723542423	3.879895644287607	2.532385515145701
1120	0.18455538019440082	0.3014786258855131	0.059752811508510896	-0.024965691522416157	-0.036926027476278246	0.029079686861973486	-4.538531783480856	26.654410260167836	4.106881236519618
1121	0.14043095343981343	0.15396046227965177	0.07052543254317069	-0.042345045613032296	0.076663850206973	0.028323526371879123	-5.627346628200246	32.37328667545727	4.596800293368601
1122	0.15427325212789117	0.24648144729787422	0.04450075139009229	-0.021730879673379843	0.03863553582218175	0.028834178256528984	-4.891644424626178	23.41026021483481	0.8752512583327893
1123	0.12270587095719152	0.2579674383226166	0.07090025547882776	-0.017483922624072907	0.06223997602987635	0.0281541746737536	-3.2297072109607656	24.90586859559347	3.9165930527542874
1124	0.10199846909398369	0.15237813917209542	0.056983868812900004	-0.04576420196841195	0.06967770362866023	0.027738712271132563	-3.961634018709711	24.254318384517283	3.60401405029866
1125	0.1595045473635663	0.23002771367079494	0.05690097678203456	-0.07233934821608262	0.0124118886911367	0.027369160802760292	-2.11909013286533	19.67841688320141	-3.2630048920831527
1126	0.1614601703155892	0.1543648972901948	0.0592662134394854	-0.05505282549198491	0.008496513275310275	0.027250343622207296	-5.019711684730992	30.792044052770414	3.1621830319157946
1127	0.16228152166952156	0.18887186925428956	0.05661435829172111	-0.07168767384880478	0.01909735358820664	0.0272540886182201	-1.607092680006957	46.165239921526506	-1.4403037838597088
1128	0.14964633742148736	0.12785159849721134	0.005782872825287826	-0.03362055374661949	0.053259692804315806	0.02759791184407426	-0.5859249390139311	7.102813966828926	3.0313661409470893
1129	0.18239645481916356	0.23954306992026736	0.0175039885637679	-0.0022592780562166615	0.048640221347492976	0.027663053270058215	-4.045357445875345	20.188861989488217	1.548112435053164
1130	0.21871681317928907	0.20499060190253307	0.021918808376886027	0.008392166054315094	0.06768044530342539	0.02782620391677775	-4.8463970484329115	4.799009263312275	2.9783667231197524
1131	0.19005454247205497	0.25414858663427276	0.011493455537250487	-0.021386171556063687	0.092321348782791	0.02789299618097749	-6.918787796658152	21.34385446306279	5.254983684652183
1132	0.20260070024570712	0.2545974066812595	0.04150355551718914	0.019349376550000193	0.14549233961087957	0.028105351709297764	-4.2566025673875	19.93261518580021	0.42339834549162725
1133	0.18173732873827309	0.11526521454797152	0.03887467549155724	-0.012038902971652998	0.20640124340853816	0.028189237968769307	-3.058802806622015	27.809003239690963	1.552052651895191
1134	0.165169705789727	0.14621808982951345	0.07028820677216147	0.01262537426804676	0.11534848461356217	0.02794794691821568	-1.2099050883619813	42.7688094275258	1.2480728090762174
1135	0.15150539934911683	0.10538317449141103	0.08739525129926758	0.017660316362638585	0.14368685214719845	0.027658953053829847	-4.9155878663884565	9.559285260729274	0.8510300950303189
1136	0.16503041237253852	0.28829167846645587	0.10502123094946383	0.018853650022731365	0.13434810693538418	0.02785571482894105	-6.608719104203337	12.948083500103676	5.107202243015641
1137	0.187473752025137	0.15029026475349133	0.0953373551282203	0.029569588275714157	0.08069655585694677	0.02744110574468464	-1.5154265707380057	19.7393528562935	5.51840929723497
1138	0.2121092618752518	0.12035831194946503	0.12137565083112165	0.03565401356788966	0.1118543699687986	0.027378175636645786	-3.7863455316990073	16.167225097644174	5.476296971012348
1139	0.1722206337084841	0.14908547468280337	0.09737262235408058	0.05272011581015575	0.08017917306901257	0.027626723509887666	-2.953663257069559	9.73304701170232	2.432521118522998
1140	0.1859702127825279	0.2633798647979919	0.0849693925948964	0.04056808129314797	0.05771736105837327	0.02800324646813859	-4.8657495659756345	34.243132341727524	3.1375407500419192
1141	0.19564667213670622	0.32883400196275947	0.04867633786598721	0.05739022158133068	0.05057718664591011	0.02766222715384856	-5.3147712650036665	42.877055239316725	0.8427623766473962
1142	0.1987519703918934	0.18373318961573037	0.03802462239620803	0.051501000021589166	0.03137789226922921	0.027837111145355992	0.20143341924476824	23.845895114646762	4.827966093176769
1143	0.15712412455664085	0.11033923282598898	0.03081377165685356	0.06099033418694927	0.02349234008459284	0.027779116965433004	-1.208740332770878	27.340008876013524	1.0743705632510552
1144	0.12461588746551447	0.0784763257499613	0.012234630649357838	0.04324282537232198	0.043891662826893815	0.027764403766971806	-2.213015852109001	23.979269168980895	3.128796857673441
1145	0.17155700715199407	0.20100012662028333	0.034246459401236204	0.022500919522287385	0.10859033307830535	0.028012212465158236	-6.02119504683616	40.58563903323193	2.8283908764597587
1146	0.18547772347557986	0.2964635475061276	0.07700021830991668	-0.008035084154671803	0.08440404807036025	0.028035415409282234	1.8053683998740522	23.105057298225645	4.628501536678244
1147	0.19959429742386994	0.1859910055416232	0.042603083054703256	-0.0021838306468181484	0.13387345729287714	0.028286881362935713	-1.474345098428551	7.051346435401864	2.3570339503640483
1148	0.17379681882566037	0.32458207785072635	0.02427916836443416	-0.013135711088716225	0.05833283896384728	0.02851838972313545	-3.389187763205753	19.759230652573496	3.801436957855693
1149	0.16862728393901638	0.19134590397657664	0.06399949900614128	-0.022043019767945427	-0.026842533496221455	0.02895899391403577	-5.486128202534531	25.75103141714733	2.8613868417661874
1150	0.16856456823452515	0.2826729785290488	0.03232251032624878	0.015355812240765727	0.028828658129316165	0.029078748256480776	-5.702770200247108	40.057624427201645	3.7440418523502563
1151	0.23013220968926412	0.12247304520815908	0.035130372197277264	0.03505314684187706	0.13709060668341305	0.029279996009811456	-1.3455830840357248	28.555801006321385	4.148637212415978
1152	0.18156176285941467	0.24600000565277463	0.054854747805739526	0.012747087191104291	0.001564999920601176	0.029269324541110402	-4.504781930044685	15.781887641321259	3.042100046902047
1153	0.11584484306305579	0.15580810508634987	0.047755322042896266	0.0145364611672108	0.05689431961723983	0.02910877990365686	-6.026671211669811	43.52525150739207	0.37937024170994976
1154	0.18041602313842856	0.11499102115016824	0.02818358129681475	0.021599773977524928	0.07895925132641751	0.028828991559803254	-6.08319612479055	5.305919326203175	-1.6356835077988903
1155	0.20038088269976187	-0.013510151531676617	0.027991529788793885	-0.001023188716741342	0.05575601439080675	0.02911338699802412	-3.57513372883465	13.213219431291295	4.414395092518592
1156	0.20020986361536303	0.08685792369525205	0.026312266117092954	0.00282737420021794	0.05766738041731258	0.029103329411700508	-4.726009897180897	18.351225110231255	1.6222662548696296
1157	0.16030624172595925	0.15825317748345394	0.041089753093867566	-0.0019101945943843122	0.16057635088743988	0.029162521190508765	-1.8356657425059557	18.008437592027704	6.118794654039887
1158	0.1270194561901898	0.13584830018705932	0.09244180373709496	-0.0009083557410680716	0.06665403447917678	0.029271909348600886	-3.271912817998888	27.203912206963093	1.873018312032114
1159	0.17906917115421195	0.14087576090033344	0.06104285636678583	0.022892268764441545	0.07421443505286378	0.029322852384062386	-5.295174692651669	23.85345071803082	0.9553114340124442
1160	0.13570965376825397	0.3308487708962957	0.06651465935154159	0.0365735120907653	0.07746348727767019	0.02950812796491675	-4.142205008798804	27.03333978803592	4.550374099976799
1161	0.12903508219932197	0.36120842262144964	0.09363143641272659	0.030296630326428778	0.05357213444821131	0.02935384284725709	-1.1728660913068236	19.40464258266172	2.846107325346513
1162	0.19696524313524497	0.18816851574369856	0.062077149137468875	0.02203097990546514	0.014991986807727606	0.02964683092333712	-3.619308840392462	35.31527725872602	0.8050499588458354
1163	0.17872974205869654	0.09134210511623449	0.07944597140361481	0.03998094620447763	-0.0284790903346136	0.0295911695246539	3.1943105578612516	28.90504506739395	1.5430338563651895
1164	0.13940471203473104	0.2301446876458117	0.030629610654002312	0.03718330243482531	0.0064251646568489595	0.029520804499250923	-5.655587044676566	5.010175429734379	4.124920698870441
1165	0.1415003584694722	0.10784487387541601	0.07643667170066751	0.04692368184882326	0.03289391525651613	0.029499680071360317	-2.6175551724597605	24.088098837781626	2.9419186873732883
1166	0.16557394018316066	-0.023229868880664528	0.0723068249546295	0.046073711439311715	0.009677453671314052	0.029272733040559846	-2.8117883310237697	15.114679771380187	2.998637245692785
1167	0.18610777443514082	0.05074170632019158	0.07646971117887287	0.039935504723250505	0.043500735669521284	0.029454338271466877	-3.3306646325283826	9.23175820774456	4.803598962126884
1168	0.1905569810489863	0.26238265267932903	0.07162310825133363	0.0432584244086807	0.04379427177271119	0.029178166606477082	-4.417787498172026	22.570129403479704	5.299532550665049
1169	0.1459921022916252	0.2158045367261362	0.03331947297301118	0.03800895698122514	0.06003735189132474	0.02916528722258464	-4.8499523798083635	26.837762016786463	2.097076666284691
1170	0.1261715617251125	0.1718401443198613	0.04440538749509389	0.04144852168180815	0.04400737013658862	0.029251914095450762	-6.332345840052242	31.620764235428208	1.968135205919118
1171	0.18799861502484022	0.16805388465565801	0.05143495096992336	0.034846251998258714	0.0340332801543098	0.029302106622680596	-4.428888035354138	21.730414102134958	-1.2215817091933108
1172	0.16345114889512688	0.25724119982293253	0.06168782900623279	0.03567107311997463	0.06903431668506074	0.029325187446725288	-2.802146017341183	19.968113135872002	1.4829344401369282
1173	0.18746374236915567	0.159943277947864	0.05460657065361882	0.030472790437939684	0.10024276638001836	0.0289744573371002	-4.159638763182399	21.70942989107799	-1.2076149413252597
1174	0.17750766426497097	0.1637003449513886	0.05546583737482243	0.02540860302675653	0.03541597740761031	0.029091427161988533	-4.181123152663391	23.891941984412927	2.4366810132672776
1175	0.21565693363396127	0.20505057439971835	0.05314940470652209	0.03594142972854349	0.042895674796684484	0.02909354337679852	-0.43330873090279043	12.187581411881565	-4.28870437968496
1176	0.18092652271885948	0.23163461778375966	0.05813096324782563	0.031101672859333573	-0.006803696914657605	0.029033111528886928	-7.0655721269687835	27.327666356964833	-0.17733848251302692
1177	0.1626828050611669	0.20873656292289552	0.06237616766945907	0.03366405558406248	-0.015987132599065854	0.029083341284914296	-3.4531508891908405	23.7357940629927	4.074796886791552
1178	0.19974693778085925	0.12519010749585016	0.059218050832134134	0.037162862457714455	-0.01830059218468201	0.029136838456069843	-2.9701653977620364	15.501280477915596	1.7947862875596505
1179	0.1688240451098598	0.18653487205901742	0.048580224458929205	0.03394516796368655	0.05980933775079891	0.029212339754461962	-0.11363093438461133	30.27369082944749	-1.822331641454444
1180	0.16079047821548484	0.22684141119728543	0.03871148895465273	0.037866451494149994	0.112795833249612	0.029112796155914996	-2.9599636873365434	21.667105807441455	0.9363421698166559
1181	0.18625148676522793	0.12005582833522778	0.04260959044895619	0.03410961827969142	0.07705491566994463	0.029060304039949456	-3.2882536140903484	14.650526823213717	5.068248440058362
1182	0.15996248087623588	0.15452360365625634	0.04885408752718558	0.029594253981740343	0.14874338029056056	0.029083641942686506	-1.2774830053098556	41.33776402566566	-0.3653830563082035
1183	0.21557727328206067	0.10407110646695081	0.06735843382901009	0.03979506172686844	0.14933741311953902	0.02903626147093306	0.2333816509948925	18.031156294959104	5.098259472434887
1184	0.2016235632331767	0.09618700935753764	0.057966285502246	0.021280711100743786	0.09880787354043712	0.028941666592207656	-1.0908491128541955	19.56686344845554	1.6159462363827581
1185	0.23335349849969603	0.32134654940785384	0.06483366448981347	0.002592958153310108	0.09628831522345252	0.028960962509780298	-1.2779988560845916	22.404665671081958	4.034673000872764
1186	0.18431777453592116	0.02952895272445666	0.07100381898701405	0.010153505342129762	0.07418066393464325	0.02890877055741008	0.6290293189584844	-6.484372695289259	2.72903638878045
1187	0.20199177427432038	0.14362870533770616	0.07342660029569317	-0.0008836386886271292	0.029228328870875103	0.0289497325827579	-3.6647098008356545	15.971056214265298	3.7228135045033706
1188	0.19370096304626444	0.13381350417483925	0.07115728574559407	-0.008347061907978006	0.12037773990522237	0.028978429482000037	-2.9352752225353567	26.469880100531974	-1.3259457426704913
1189	0.22028629715271184	0.05944841195259094	0.07584485708018476	-0.00880561521592136	0.064608997063117	0.028927946783499747	-5.3845141584212275	10.191221823139577	4.123036856052536
1190	0.20078634246717822	0.0676172099408524	0.07278110545608245	-0.020476231704301195	0.08935501915069688	0.02894072855285782	-4.524961222291445	34.09046205252323	-0.7465810938610479
1191	0.14099613358321303	0.1981669415610601	0.06808530885225338	-0.017168018041616193	0.07295900611330097	0.028947533701405632	-0.6270500759186096	13.489433645220778	2.22987646987764
1192	0.1636643156377344	0.24265577890859513	0.07409243652828316	-0.035002892012156	0.01409153699847731	0.028918326283681132	0.6502984283748765	16.204102334227205	3.154915362864506
1193	0.15537599463910903	0.2683156161971776	0.07468531387286735	-0.032819914984164485	-0.08535160781506858	0.028954497721568436	-3.1484991387979466	22.628277299472863	1.802812643200695
1194	0.1813316678267579	0.01424304385928496	0.08434995737387167	-0.03036572114395931	0.006284229224382543	0.028924595079993003	-2.8966393709499716	32.248152003090446	1.0961392302482627
1195	0.2160322701711145	0.2539713222761085	0.08013253848756934	-0.011017707577889647	0.03264850850932824	0.028851685937312268	-1.2200318039545834	41.84498373859616	3.36084498955237
1196	0.1691349850203126	0.16967734088329883	0.08499582618761155	-0.01642287327054851	-0.01677876751624366	0.02885935027442978	-2.932059915862036	16.662312519420247	2.0732360493016495
1197	0.13096493174599966	0.28174154394541184	0.08622881827932077	-0.03528114420327	-0.11204059487796471	0.02887541452336043	-3.2178252516464885	27.834265435272503	6.477774103474299
1198	0.13092663291319676	0.20700411672320518	0.06968413856794388	-0.014924509986906793	-0.06411575370036685	0.028856272993851663	-5.740959647630953	23.80274996813997	2.4464747035316794
1199	0.17870480267856872	0.11499850702413703	0.06645298029351665	-0.011465356175011949	0.011781645910549464	0.028893020303148383	-2.420287058864799	41.9686811554566	2.190685194213913
1200	0.2024103431829911	0.18634260766724686	0.07292201037401323	-0.017923440053744154	0.07859669589144178	0.029022355875499912	0.2401222212782938	28.63843888893798	2.4596626283017238
1201	0.1670809501929722	0.3718276229786607	0.05178647206314693	-0.026856077786244072	0.06255973180203875	0.028958677328286653	-3.4589802043500053	19.079850517657956	-0.6177813247092148
1202	0.19932477098657658	0.23037160453805322	0.07550532693410265	-0.026237478839760277	0.09644549774636088	0.028943117799416603	-0.09757149042063712	18.018967986831882	-0.7558568242315729
1203	0.2576141498244569	0.22925205341076788	0.04237530846663713	-0.009895676302014605	-0.028648627163164728	0.028930432712905112	-3.834142138372398	37.51608022452435	0.5999976945387532
1204	0.1748308206328637	0.13537602785305544	0.05578388621490149	0.0033976786169889507	0.012081431314399593	0.02883195388335237	-4.766676927232481	15.146917498565331	1.8977703775737582
1205	0.16074155509317892	0.04460344191828493	0.07043101889572219	-0.0011127113909952008	0.05330491912860981	0.028633153018144463	-2.033829889993598	36.748690385457444	2.5936926409329812
1206	0.16100248471881298	0.2996637469550304	0.07812196906353269	0.005093917982276564	0.02035896310725176	0.02882824339959338	-2.3221386069282826	25.783948027471244	2.5530035357042133
1207	0.20217938564296142	0.16640480077347947	0.05118963789371825	0.031464641218420714	0.0209001461724262	0.02869288897141668	-4.134011093646386	20.750558393680944	1.9336112424237906
1208	0.1994034125198762	0.1757367960491765	0.02914436184261048	0.02775922395611247	0.026307434678735538	0.028716523081828406	-3.481872368167803	33.85215758683199	0.9003483283759333
1209	0.19234846693583188	0.2869429035586134	0.026257077569102834	0.0013764304441160821	0.05254869890556669	0.028720065053728885	-2.605979402969794	33.43633968150172	4.946501164446006
1210	0.18874311946618338	0.1835198650656513	0.029843419555354238	0.010607945545627193	0.0173703706441303	0.02862039648341569	1.459298236803722	29.594001671349435	3.2956848977157445
1211	0.1984272324296896	0.22239986326655398	0.02852266932844611	0.021057420873925516	0.09402421393310517	0.02881698021584108	-3.587197305817656	19.342673109738367	-0.32913391101672096
1212	0.19516464453408408	0.1613311131643279	0.028588509472069097	0.02118958350295367	0.15150373807659884	0.028855805398977728	-5.8181715449837075	34.037299684030174	4.018748856257835
1213	0.19579926616357388	0.2401125031960511	0.0257767767375809	-0.004463615870747243	0.1562687186525659	0.028980708531358954	-1.825250170722586	34.46295870279992	0.07245953268428902
1214	0.16120671634490286	0.2974871145526266	0.008705677749524025	-0.0278902938157446	0.11945243258430814	0.029059761453761008	-0.23568433965627955	23.883798914335756	2.894807903224322
1215	0.11161895751272966	0.035702703403342834	0.07826695192966888	-0.0326426886753469	0.14125836030262967	0.028663183020057898	-2.232938775808631	9.851890406505767	2.1996684559102246
1216	0.130450970746748	0.19285171539183393	0.051368048169805725	-0.023716879174326577	0.10645200086682138	0.0286005380284819	-3.384775275425977	37.98692943206712	-0.816419243627165
1217	0.12804699487590973	0.17311448519470815	0.053036972703303334	-0.03775872997421145	0.08817778664792036	0.02802164161387158	-2.030869942285133	25.19805042026029	2.8676861977394554
1218	0.1469192013342333	0.16226320569381636	0.056816913816064615	-0.05254960063736828	0.03951974604193213	0.02771742279927051	-3.8336508290111664	22.65097475136821	2.459037146185334
1219	0.16927362722237746	0.1634193520659604	0.10137441347414708	-0.05976902052522848	0.015107502049542608	0.02724256699462559	-1.7436932124886857	35.558163390265705	4.366395829159274
1220	0.1880075148394973	0.1400638644730343	0.07843676570336393	-0.054786357500907906	0.03208843454430077	0.027869702463633392	-3.2068249762090306	49.911478238464646	4.8781377825525585
1221	0.17349606656634645	0.11697676309480261	0.05480410338305391	-0.05548457098794156	0.05599983944047022	0.027735790395407387	-4.1498093113685846	6.690572280905853	3.6409301429924352
1222	0.24788813288263065	0.343566165249055	0.02832538099040484	-0.05191930867621935	-0.01643154992204099	0.027388255640134418	-3.699318384422049	12.441644670297556	2.517990430621462
1223	0.1806714161820393	0.009458292254050371	0.03740769159390512	-0.075342874553772	0.0994402059467171	0.02664358271157419	-0.46660519966412284	7.989282211901224	-1.7835932657044384
1224	0.10490833554360525	0.2767588353563653	0.04361529941287387	-0.07205169030586679	0.03726937233761125	0.025857204455148115	-3.0024579002884133	25.513825776556676	2.5481520583855124
1225	0.1729291140716463	0.26279744602915733	0.043791261049876636	-0.07592243479578892	0.08747323210831462	0.025686450540777738	-6.568100293343869	42.399347896438535	1.7089607071654407
1226	0.18704490348022773	0.36681840696704526	0.04130444270927337	-0.0792086703555355	-0.08053256879007602	0.0252483895084211	-2.143954821113445	33.72115994792457	0.5809392234324019
1227	0.21168138467708464	0.19905972449286538	0.04540154785883888	-0.08830838777946899	-0.07743303780698346	0.02537968277115278	2.0241062175148814	9.47452453040368	4.057083195147997
1228	0.13693479549244938	0.17896621310404717	0.03356008429975249	-0.08032889855693352	0.024532470097603353	0.025116190546597115	-1.4784699532468442	13.547767629063737	1.6113310409425923
1229	0.1996210418208843	0.1952636214428415	0.036115897486835365	-0.08106863123528783	-0.007671601744856707	0.0260887731800214	-0.4493535552408672	20.95469503310384	7.483187154285977
1230	0.21131394984088428	0.13130783159771967	0.04040054742765119	-0.07938471159337047	0.1026556514940116	0.026396151045700575	-6.350759917799675	-5.208944842685886	2.157666200440425
1231	0.17045877998846642	0.11872831238160651	0.03565478741694409	-0.0737560262879887	0.13280326867133557	0.025945250121035542	-3.1585230699960634	15.63509612899567	3.155121721090157
1232	0.17495590473197264	0.11754488425801655	0.03985497963597158	-0.07992580192641001	0.09159705806295036	0.026669972859059064	-3.8252536347064545	34.62927171962787	5.687768198254466
1233	0.21795827709233814	0.2113289531239883	0.03735981180863213	-0.07144583398561781	0.048846008859396134	0.027042021841724346	-0.30278223712356916	22.700967355395353	0.17250194188600043
1234	0.19546229683525762	0.28952035106031576	0.04254809089884956	-0.06924449367857531	-0.021186399515758528	0.026235146901379097	-1.977207600515953	17.78989528557793	1.885162031644911
1235	0.16627958180054495	0.1883854315738494	0.030152408970253515	-0.07863886130078121	-0.08565809660335594	0.025977733347918367	-3.8923665407904013	19.24456268896298	1.3138494525656124
1236	0.1903979163791524	0.23193274224247898	0.012673924986354747	-0.0823403285338765	0.0010547939421248868	0.02541716239504805	-2.103671226047525	17.891524124905587	0.11891858384487607
1237	0.1406501430363293	0.23497747446387843	0.0016534251697925204	-0.08467124408208189	0.08223547012516817	0.02550877926700732	-1.9949350887626316	-11.581761150697096	2.123292038608917
1238	0.1541925533987294	0.2387074222774919	0.023673699519232125	-0.09432262134726738	0.008204784117707295	0.02607798996983739	0.01220996088714156	36.84883897732573	2.4499664113492967
1239	0.13401281802123893	0.03762161223106475	0.049253058365065425	-0.11175764797950231	0.10000216868811021	0.025310097179842474	-3.8045513305364937	14.465374932429373	2.9421835186857765
1240	0.21942896917550175	0.26748940021499495	0.06463459991799286	-0.09241397444168607	0.03829864253456604	0.02806717132338127	-2.2001498439840237	27.908914711752576	0.20986162697637878
1241	0.21513074270185087	0.16947125503028584	0.07456931341062323	-0.08700105411673136	0.022865982911070587	0.02894353896574223	-5.250063191794586	16.977499504836846	2.8445086636367383
1242	0.2071321808013908	0.21779718904350528	0.07336080481602046	-0.08483585995235174	0.022310112124705364	0.028733884710297256	-2.2343446880900406	23.439444534398817	1.387308757217458
1243	0.21459624962460605	0.1320192944078235	0.06290824444107296	-0.057743075510882536	0.07229484069375931	0.029999579333218323	-3.851790812586304	16.21436238682861	0.13706169780383984
1244	0.19316861478727784	0.14184830396627587	0.06000780799014732	-0.055891035197747005	0.11894143673327767	0.03142597401204066	-2.8179242879217568	33.139496066543856	3.4225463873351756
1245	0.14202343231001846	0.22363551925943717	0.07190773726579319	-0.043887532902075616	0.10294444603713535	0.031876399281582334	-1.2621427587055383	30.373785843923333	-0.07233293282526694
1246	0.13847406152072428	0.1449280685311615	0.03114424870209806	-0.030070755994516165	0.05819471922687147	0.03179309279711673	-5.3504487964165115	11.03318471362221	-0.47862388021091073
1247	0.12208633684912186	0.2000669948211746	0.04989995157647569	-0.0049203071903644235	0.038646186960560984	0.03135326049108712	-3.3266698207044283	43.639552199069996	5.1686075185035465
1248	0.19979757922608543	0.22154631430312519	0.03131589841597754	-0.010853542892271209	0.05745507440719251	0.03188098581537504	-0.7670145643331361	28.531791986694124	2.969429057549765
1249	0.2423899607391092	0.21594125695423	0.02741702737621626	-0.007025156493402757	0.06582578293935354	0.03309979831016935	-4.133383107756697	29.443057452491896	1.8221127898283485
1250	0.1966997837724008	0.14896800059102822	0.02118011716266531	0.005662193776307953	0.13838952600829035	0.032994906913314345	-4.874235840782032	14.571965985859135	-0.13016819075365588
1251	0.16432792379170136	0.23875940524409317	0.055244298966237414	-0.006148580146737287	0.0321097406642222	0.03358789411532084	-2.927654707891472	21.11048198144959	0.008644178650413399
1252	0.1504268288659126	0.19781329027613792	0.05418155670553449	-0.01074657353712487	-0.0001758943873179722	0.03501402824613212	-0.9215319922012734	23.22466567521742	5.110639332740252
1253	0.17920968695745376	0.34424420709903825	0.038020480138874296	-0.03729043329996821	0.17003974228408936	0.03659684069390071	-2.482447588226056	8.758705076177058	-1.6353510951158843
1254	0.2039962672166566	0.15946552844569603	0.055853239483835596	-0.029579509367098168	0.081448393280063	0.03651368363951646	-2.8662041063900783	33.01591120822696	1.8814197059858626
1255	0.2502377905742815	0.11273678291118906	0.042053700567484656	-0.03679633043473872	0.11655715078583255	0.03819751628304225	-1.9142107386621998	31.583075953644858	-2.1202975116076392
1256	0.17114604299762234	0.24485534946260928	0.046476909103224065	-0.05082810565201576	0.2021078138647192	0.04144993152287171	-7.814792268278999	54.85669169390163	1.4954405649011753
1257	0.27216119828083546	0.2730355281078567	0.04530177543826265	-0.027501103584706935	0.11104518206924238	0.042096848127787204	-4.300389979616077	22.997012768871055	4.332110947836393
1258	0.19119573095515557	0.3146635475814371	0.04677633221015309	-0.005130987729663336	0.07243393171413633	0.04375348440309632	-2.6677905851956116	24.178777654868657	2.3820950017077567
1259	0.14460227829151778	0.2722043790631608	0.052222621706260686	-0.0031412584628671266	0.09880209823829705	0.04310989170961418	-4.893640603976095	27.569197845627695	-2.782371030631523
1260	0.24155029036585468	0.21919694927471503	0.06961866276544511	0.0021349979496129486	-0.001202039243099709	0.042741979704039715	-3.55846584695278	17.006441229443283	3.684990577059381
1261	0.23181424116537233	0.3468104842031482	0.06030238832418852	0.016075451157944527	0.07232955901184017	0.0431964187639605	-4.603078400422283	10.145533185470448	3.20078486646303
1262	0.18394342296475502	0.1662802448766873	0.0510486316487804	0.014502418238351062	0.07812635733741335	0.043949243816246944	-2.9381317043904165	44.56254836476381	-1.2316115311471985
1263	0.16308551259237886	0.26526708203758026	0.0501088956551328	0.05027340956042622	0.030164163314121535	0.04610443360204178	0.10390987544678333	22.239109626472708	0.7966297704753567
1264	0.1962992606502998	0.23156560086118222	0.05314559652506907	0.060752148980092055	0.11236131186691137	0.04560873726602409	-5.6853977164859915	22.497251821835874	1.5552885325333428
1265	0.16456692392188194	0.2321645311870785	0.06506891030904655	0.039289179537303515	0.059408728027011394	0.0441243167460095	-1.5359212053580455	15.614344348203263	0.9314984522512543
1266	0.164875681655085	0.0739907534514942	0.04552533591606132	0.03792431293409685	0.15800869677521873	0.04195898810996432	-3.2291138363366514	20.236337197001234	1.8060392168548485
1267	0.1427693644581903	0.09762445624451487	0.02938256305301297	0.03363360249662124	0.11006471036802103	0.03975553497033689	-2.797430127936388	28.77845554669486	0.2176970310957785
1268	0.14912208351451403	0.16375534459524632	0.030801326289865552	0.016799740518329574	0.09793648455176013	0.037804837323919024	-1.5028362863713922	6.555550725805815	1.303232979331919
1269	0.16517550249579238	0.24514716131572162	0.030634893809531216	0.000139175441159229	0.15590224514610238	0.0352356354015978	-3.1751639979592854	14.07525008998735	3.190292296143606
1270	0.19613123353171497	0.07382398813891028	0.030040826894308266	-0.0021771018578732645	0.15248558275432203	0.034854387919915734	-0.4553289855095746	13.603823687314158	2.0223816057487056
1271	0.1868725263737344	0.33833704218690425	0.044903295175416406	0.013378996544475346	0.019588070412911572	0.035433248146428634	-3.825980978435809	24.309012703821107	-0.3686429885301221
1272	0.17909863880069435	0.25043236662640406	0.03982665789064151	0.006774902539593591	0.09789392375796242	0.03180687467288391	-4.698866981621381	22.532891786957197	4.2718880842817075
1273	0.15288231574224312	0.2168729752549967	0.03796077521865964	-0.019509185841471308	0.09407274061059451	0.03250672940380274	-2.166968868120031	21.63114744301921	0.7420622713659337
1274	0.19379534188237252	0.2271177941264283	0.03204156081462677	0.01041837508894616	0.03130664601484337	0.030347327185573262	0.05187363652487016	28.332434966557148	0.31634013718984394
1275	0.2029917133090522	0.16363229358173134	0.04227498422881881	-0.03273995614608699	0.10145282403158436	0.03152667691528503	-0.18587684995671933	24.73600992123061	-0.1624952045182393
1276	0.17470229111056948	0.2650057513355557	0.0733084154540243	-0.04846740867336035	0.1625770016869521	0.03542990160152149	-5.235333816734097	33.81068809851194	3.1601822359138847
1277	0.19074214186971247	0.1751894048372185	0.05121776664654963	-0.04063468500886431	0.27950772787031203	0.03333982751220911	-2.062331821840373	28.723104909638323	3.3418844987091663
1278	0.16335154573396984	0.15805238374270628	0.04770876091242801	-0.018725402922208017	0.0558810830838662	0.0324165789031051	-4.58686920500897	19.606742494619066	1.179984625407022
1279	0.12432428797457257	0.32876937224263914	0.04265169082410636	-0.024732155781570668	0.11510600342561882	0.031457804461621705	-3.8289779326481357	39.880849662554006	4.00836743370723
1280	0.1348203889106987	0.19673902394820827	0.062218127782405167	-0.005566335879202091	0.12462333557237144	0.035027744186913144	-5.033358565473822	15.400657314036142	3.9002379324491065
1281	0.15647241507631257	0.2023618333501026	0.06637769240588819	-0.049642103696660465	0.17384136841202824	0.03153141145357237	-3.9755111253189646	10.704985948942648	2.565025677653127
1282	0.15567412461807825	0.22811915059077528	0.0742545293706329	-0.04197822631869415	0.10044585773593065	0.029066351816217872	-4.381233081299593	14.33716432439972	5.318649924655144
1283	0.12811287148699627	0.2249693518911167	0.05280432239405943	-0.025976918756101048	0.05312926883502721	0.030857348168053533	-1.7510932659702099	29.478740175840954	1.8703923387458576
1284	0.16414388640256308	0.0784072341997673	0.0437726814675297	-0.014810953598432553	0.08424075532104285	0.03149028650639497	-3.310371621273193	33.26028950600919	5.336692883132864
1285	0.16799047603808495	0.3119305784392232	0.04979505997646462	-0.0023929896652282786	0.00710655297110873	0.02964159713221407	-3.8137202018390886	43.74850765509115	1.3997945664416664
1286	0.22297081152727077	0.08909528225498099	0.06798723632625506	-0.02224605049592431	0.11974578639076919	0.028283688522819476	-1.1834326129442687	7.529145577308868	1.215046096096069
1287	0.1670445028270094	0.03149607424475906	0.06802399937616851	-0.01584641925050057	0.20182476633286842	0.027801444981086176	-3.29646315566224	10.525777787929878	0.9877082690860521
1288	0.14054803101368388	0.28599402991783934	0.06524653252665116	-0.008041224700610366	0.1908676500093055	0.028761588102488536	-3.0144472617677125	26.177623488516332	3.515671584973415
1289	0.14634192372110894	0.28010725210597137	0.07500318547962552	0.0014891263206632975	0.2175660997765349	0.030125055183969757	-1.9486043049585102	26.465505782563916	3.6178071237076104
1290	0.14232836198613524	0.26883555056801944	0.06034732848635613	-0.002694524498424044	0.18134258714640195	0.026536448568061657	-5.078265271308999	36.633234241923894	3.6110158990799794
1291	0.15158713733405443	0.28427379336451014	0.052216834681083735	-0.0013132297907050307	0.05908225007325644	0.027013129027031377	-5.500298966839229	6.957816885016232	-1.1065903204809482
1292	0.1612462627960193	0.10295297946824261	0.05273238964557166	-0.0033684567434066424	0.040441734234986565	0.025567431720009356	-3.769968563689661	25.007337658038747	3.130928203284359
1293	0.16286118109824593	0.356832781162853	0.04688511800336771	-0.003732606883075161	0.13857089352914267	0.02574880444792764	-3.6907657406990393	40.0977903425057	0.4562169595305793
1294	0.17496657548710182	0.17978315961764024	0.07515835567308295	0.003089732567624564	0.0962735834653582	0.028002158579884022	-2.6114503406797307	52.094583862879226	0.7440624873134658
1295	0.21510600958191053	0.19429386251092715	0.06866478920197139	0.0019103220485656184	0.13911363752280176	0.02481088211455878	-2.5507251158712063	60.72647375444806	2.637170227177317
1296	0.22001611400246196	0.3146749421236973	0.06105040172118538	0.008178942148021933	0.04168544026508238	0.02519359673246414	-5.783551284061074	51.55553579124092	3.769993246579816
1297	0.22060066953875795	0.2017418211869809	0.06695492398467892	0.009750158353094385	0.04624793470017307	0.024474381955650087	-2.611553791238841	36.21589032721983	2.357096425266127
1298	0.24657301636707374	0.3079780620918069	0.03268761565036134	0.014033390586516039	0.056633177746280475	0.02596870727817049	-2.6461061031208892	26.688086800697963	0.13303396073931847
1299	0.20902369009720181	0.12610612175509775	0.0354925606132062	0.013648678530631092	0.018005354180936448	0.028347668016272157	-3.1317221235177346	36.3249297517915	0.8057041994816718
1300	0.18571630041794235	0.22846187790015476	0.039497813441918966	0.011642363209193757	0.20182119430514042	0.02726884763307578	0.9472926511762785	22.88661155846162	3.2927785797729947
1301	0.17812044816683423	0.1867379833798195	0.03490523770011135	0.007663115263440748	0.0553052550326757	0.028340913396177083	-3.5624263715585074	27.194924636694296	0.6813029391639797
1302	0.1601648395453526	0.4616458851037414	0.04948246168983464	0.006407395671177566	-0.08117154357283027	0.021808637728339228	-3.288724969743898	34.302377910835176	1.8836933314473634
1303	0.12839409067741595	0.1598042044465795	0.039180418658851794	0.005496024801950484	0.08658677858394442	0.02353911499656287	-3.14078054168853	25.528495415207402	1.4885376583175043
1304	0.15881245645902833	0.07196484625533264	0.02970637444428211	0.004427391346170657	0.120362168226533	0.02116014610007712	-8.823892631057877	20.263921147165014	-0.3049496961667951
1305	0.15841038808454003	0.19194890724629018	0.05250737169170367	0.007923858854440396	0.10756558698358004	0.02036955858477325	-0.9867398040699781	31.381060278461625	2.3213416440841352
1306	0.10080683078890418	0.1574041010803025	0.0605978392612357	0.007095127685369145	0.061331673837799895	0.017086737627557712	-3.442132768499146	15.039985196607942	2.8845319562442726
1307	0.15849794914305243	0.12985423400625862	0.07689733168577496	0.010832627666957823	0.003094841500308629	0.017375254614252548	-2.5225604105093544	27.547436186900324	3.094221774033475
1308	0.2021022683973619	0.3675846517707674	0.04630202590352212	0.00906046024608098	0.11131937481701727	0.019693281600596635	-0.8323371951788807	15.645801665841397	2.7169404316689016
1309	0.1859012350761246	0.23028092265355096	0.048544239505703676	0.00883087470113213	0.034696630024388234	0.01880937885865011	-3.6997612055098523	25.094236530336943	2.6425607376422082
1310	0.23672066889271998	0.0747582727385533	0.10103677051263958	0.010367101998100682	0.08915631316400556	0.020804044150777235	-2.535443219752932	7.658827820885172	1.3670102253460634
1311	0.18816436479786275	0.0895534614828658	0.02672640974948404	0.014687509776170112	0.12608152002940368	0.015361209199335916	-4.663192732479255	33.89986588377403	0.875649276004972
1312	0.17916936857531973	0.16720484459854382	0.028288537405547765	0.017389124319716613	0.1192925622911741	0.016394626366509145	0.2422738587299694	18.0091563429602	2.044564562669132
1313	0.206045035504231	0.1003104599572331	0.035270647522985706	0.018536024866884073	0.1896344116346218	0.015411966020506054	-4.615696753293938	41.60733042975846	1.252718798258513
1314	0.1920105731129503	0.30245292724575806	0.045904108424393526	0.02129238662333694	0.06557541666946581	0.01903974538722953	-3.1505046828944034	8.670026054801923	4.308199704933943
1315	0.14723064792283747	0.13128053789698088	0.04210079822381497	0.020234534562922783	0.10387812852737414	0.016785807503001755	-3.3386578678118597	43.78874578925031	4.504327264790824
1316	0.14113450972065425	0.16344812668372455	0.05181252547138935	0.0193458172593942	0.08224079238151066	0.017987125216575903	-2.1667253759677036	15.890695133253207	2.858301638411337
1317	0.15840608270386983	0.2020773312666391	0.03281284957313163	0.020363452066212807	0.14754373222492553	0.016120715768008602	0.36750486272278365	26.93302171906988	5.624538300858599
1318	0.1911758877019842	0.21256814241171493	0.034933260422793974	0.015233107009058187	0.16389125101992316	0.014141012345544969	-4.1044558332975045	27.404601182919933	2.7540036586528935
1319	0.21762004531806334	0.21485406129472734	0.07491145663720064	0.012380144251489509	0.004351695839842323	0.013950773374659102	-3.4771477575633982	16.045994808233655	2.453466215534489
1320	0.19900724747285034	0.12918844841964836	0.10353120418773903	0.017406287718349005	0.11812345941764296	0.013953257561936099	-4.381487235139631	25.250321092563624	0.4860125401798211
1321	0.18924268276525533	0.07463537925816098	0.09604764312035523	0.02331762827153373	0.09839531667347239	0.01225387222718257	-1.7431206273691846	10.207945490746685	1.6383358721369554
1322	0.2269828935390305	0.18052740279666907	0.06038354117993679	0.02226510575436146	0.08561307028790789	0.01888702474299133	-3.2944412536189995	10.888776388641482	5.002078848610382
1323	0.2176842231082761	0.2340262999484114	0.05422236695837523	0.021209607181245874	0.10704549780186333	0.020126862048982605	-3.6049090006902396	34.24168220951744	4.090414025295124
1324	0.21696897473768834	0.07814661288146597	0.06240664541876264	0.02318287288681852	0.14054687041729907	0.02001452799698829	-0.8987653841771647	4.829053206216797	4.158434734700466
1325	0.17401513120302514	0.0342796707400666	0.04361430030483286	0.015370134906330544	0.14364898533857592	0.016840202974698605	-2.0522400751512855	41.574856588539944	3.64058788813926
1326	0.18278959593785712	0.1327597005023297	0.034217117504679	0.015444922508468972	0.17137157876261877	0.01788581294133473	-3.8827032722756556	43.153624496944225	5.262272877460429
1327	0.1810906116761169	0.309404589221583	0.023007437079801372	0.015589968807421096	0.04689647847910901	0.015207121061364313	-1.4495727985482427	29.93357205243289	2.3529623028245847
1328	0.1495144046162858	0.17565976452815854	0.014769933644821877	0.0066078993431312565	-0.015873240294802353	0.017916108997977714	-0.07072048440760673	15.574640238856704	1.9761326381679796
1329	0.17245685951384512	0.11780403635063066	0.027481020547547273	0.010515848942283716	0.11464221552950525	0.014441183759196867	-2.399705171738916	19.139354234992453	3.4694669349928784
1330	0.1577552469720156	0.1888850272593014	0.041728447382428854	0.008347531939064767	0.0774201562287215	0.01398423873271723	-4.2768258312677805	30.117036982267777	4.113891182373189
1331	0.21453328805408767	0.22181747386790301	0.0360913224928143	0.00823355340687096	0.11094729685046899	0.015838766079595838	1.6695974891814351	21.716339749531574	4.032127140913885
1332	0.15578860439192374	0.2141834369472565	0.04302674857494812	0.010669630064528621	0.09762079834352491	0.01403819218659814	-2.377401570076002	23.220304259942072	4.701142673510432
1333	0.13957870552935248	0.2111308683288409	0.025797639450201068	0.006080134356141312	0.06576383230917239	0.011395691610509833	-1.399556527312362	42.09127218168651	3.93640679015539
1334	0.17314410933927057	0.26177103770629584	0.02859611391417345	0.006535311288504525	0.149773689512807	0.012460937821014794	-2.408445791205138	18.07534557339082	3.080184573885952
1335	0.20884299878522797	0.2234252292796155	0.02963017025409121	0.010997633358329196	0.08053139376040584	0.012801117885512145	-5.3888524334181405	19.51240377115404	1.446938276269642
1336	0.21409200497983435	0.34045974523363276	0.019586562874647204	0.013567426952801736	0.1869540231375945	0.01665035197691269	-5.403901018787552	23.02588287227573	0.9813068847535297
1337	0.17343311119201332	0.004594356598395827	0.033843414018743044	0.009817987400486356	0.1686419071504186	0.012520289268448405	-3.3682297991321115	2.9275099640113726	0.07745917625095154
1338	0.13235988743844987	0.3474116775718621	0.04364009237093093	0.0063709103638477736	0.0448244150769503	0.01184285953467732	-5.598976342594156	3.4306111097506355	3.329032814778456
1339	0.16185581851715147	0.15138990369160632	0.04359157508105239	0.0075612726288085755	0.05483221442662441	0.015686653779428347	-4.2339463965240896	26.999419925651353	2.7741672848229797
1340	0.20432550277632489	0.060310218138265675	0.05760287534391387	0.008891063313880362	-0.01115006702960418	0.01919032158684909	-2.0125503712090036	27.598103592693416	4.310872771320835
1341	0.16833600081201086	0.18745441972446183	0.06288030848660288	0.011468944213808514	-0.021116597708920756	0.015463331700394822	1.5437069101059326	14.423326676584079	-3.071189289970314
1342	0.17081251395416136	0.2116915312538864	0.08627593087970692	0.00997146865181076	-0.09277430473127429	0.02279782616739162	-3.3978925498565373	5.856278017530636	0.16972705613330238
1343	0.17963332063871204	0.18568497683322846	0.06619595261304966	0.010188874886316587	0.09049650961803778	0.024759808678723717	-0.31664533331248695	38.746468717812085	3.6194322548233293
1344	0.1677946634750769	0.1421160560138013	0.04318659214962501	0.008542276250229677	-0.0009186575165598537	0.020661462334067474	1.0794228346959982	24.43734187983222	1.6821319895576627
1345	0.15636300681055137	0.25526709787358326	0.01901571878340054	0.010404903477239512	0.042095191621560495	0.0170784276911767	-4.56783275505006	30.168731970845	2.029748787043045
1346	0.15021210382519182	0.33085689951797603	0.05310098457904615	0.008694567560692836	0.14025364917828564	0.02087700172019663	-1.7843045614015411	30.5034614184943	4.946891076912383
1347	0.17837237407898401	0.013224529694013915	0.03760321516076917	0.006105687865440492	0.07353742074134195	0.022989697943302176	-1.113318503809901	1.0125859202896048	1.358803220111652
1348	0.20455587615993598	0.25775592912356926	0.03524644705971723	0.00951269368678007	0.05379011607331098	0.023085245414726726	-4.162551628690004	26.463193212643656	4.831480918807248
1349	0.21999001849079952	0.07996731163315518	0.02346249133294997	0.00738588585242002	-0.015021164625081854	0.02856514566380099	0.21916292711152227	16.540158095362923	5.281761799354805
1350	0.2575005581515298	0.13797812889409733	0.051183617817480716	0.008615736027946649	0.10172440048613662	0.018515378945711466	-2.456550205199434	-0.8419353016656285	4.099059244753482
1351	0.24184163937935205	0.20202419317039183	0.04598143678748319	0.0032916167672757467	-0.0366185413994308	0.021101971788269825	-1.7840811686333413	9.461562343553844	2.139236066332766
1352	0.2077891522917398	-0.050132849420194886	0.0557222713719019	0.00687332021225848	0.11106702950555672	0.02527396369157408	-2.659056208240186	22.269510552222034	5.491165732849325
1353	0.174246246600752	0.1870884515981059	0.022636722939941064	0.009548014768155635	0.15767473952665503	0.029756130787293885	-3.3452736603634947	16.88765406325239	3.3038123207999375
1354	0.1590321476387731	0.1455494432896182	0.02677883107979829	0.007101160169316866	0.13280194557834551	0.028735071489705402	-4.330820658477028	17.847395086152716	4.105733787542461
1355	0.20904470707835482	0.1529986137871397	0.049812207692889535	0.005715490848810862	0.14082592174894598	0.025936962392753234	0.0019533687738186242	17.22714207895104	2.1561195593175833
1356	0.2158501028831435	0.1917375310032409	0.10776326876273062	0.005645174281916927	0.1271525989131459	0.02439996273827506	-5.105086409279598	22.96597786369692	4.4046705972942775
1357	0.1830764297963083	0.16915506590572776	0.052163730482965034	0.001577802650894737	0.16432770806206584	0.00899984590558293	-2.6563731161313564	34.86704416342861	3.519851226842878
1358	0.13586047087356637	0.2898409327144947	0.06491829958151961	0.0020864555293383037	0.11909336304103031	0.01126269368941403	-1.477309923295089	37.56749120012556	0.9124019238628037
1359	0.17092384861194956	0.22201061618515935	0.051551643219622106	0.004548059458398561	0.11924771364941945	0.009269838336887715	-0.9251649718948701	27.84798751615135	4.840417727634253
1360	0.1972859025187946	0.19251275876018473	0.08779292317405546	0.006363607036537415	0.06347280530221551	0.011581656080075362	-2.5742829259146367	7.455754920362496	4.205084417798372
1361	0.19103318505027217	0.21150928911255285	0.034324148203421376	0.009272100218009453	0.016650408611835046	0.009038118365939951	-3.389549273706118	34.75520724315872	1.5808134679421524
1362	0.15612478579342887	0.2117879323772823	0.06873222386361125	0.010192863679577493	0.02601735814296822	0.014039719197782232	-4.357924268078219	27.002367963960477	0.47324226221990057
1363	0.16308013307549257	0.09426421548676553	0.05616903193101445	0.012233082569446935	0.05960184868348671	0.0077125195589840614	-3.0661259172369375	14.767359082967975	-2.0641228720807363
1364	0.1906459432781999	0.17139701762435663	0.050382323428034725	0.008803944621746086	0.034387235041255	0.009668512267732523	0.14207742139857663	14.689463124476552	8.418845908388379
1365	0.18827534253015077	0.21237668170632457	0.07218503704472998	0.009496897571299352	0.14178467638954068	0.00952050917724797	-4.066873098570888	24.1061002440456	3.9237845008457084
1366	0.14913495421092576	0.26794382308448705	0.011209114286901238	0.007440360664230787	0.059432006121773094	0.017598712830316048	-2.3004751148465243	10.727682345627858	4.975747652556612
1367	0.18149866403898476	0.2175499641755392	0.055543203741989455	0.006700832389512918	0.12538597694095566	0.0202521820519297	-4.517723178215312	23.365037717411017	4.522280302334267
1368	0.18133802236162297	0.24047134985342078	0.012807720727785077	0.00881463182929496	0.08562999450236725	0.030343585418370764	-1.32937454594937	19.713628343625977	4.314762735551294
1369	0.1719586638979796	0.1859730428588828	0.056282390948088	0.005746694111123257	0.03831396632725777	0.040027969452903114	-4.924413430965645	22.71900816742114	6.48322273627916
1370	0.22189891267934947	0.11765600484404674	0.07085807057594339	0.0036537941977912766	0.1432102466099025	0.0577548492104683	-4.5126324582769275	25.58485717638205	4.566488144542833
1371	0.243600249858237	0.23638899196508223	0.033820694144186786	0.0005165204337570727	0.007519161506786436	0.0616661989604324	0.42852279758738304	11.626448475366367	0.4784411130037522
1372	0.22499067294345979	0.07503396820173688	0.036750723917671244	0.0015928680456784982	0.014472490559625304	0.08461326476320587	-2.3470974412787937	27.947552600465865	4.452386344970579
1373	0.15482895305004946	0.15712901395397583	0.08001414090975814	0.002909887225628706	0.0992632217698664	0.09769443274244434	-4.520788434912039	30.587269648251628	2.847420175707498
1374	0.226975585118949	0.328025732812862	0.06698658861778743	0.0011603785541615705	0.13034979726800958	0.0790660938211146	-3.3281399466628168	21.302760870865097	7.323018325533396
1375	0.23205359255651825	0.39699382141411077	0.07890524753511402	0.0035727073223717366	0.1598046583455271	0.09980999864647204	-3.952033835168423	43.82012957233962	4.322477845097146
1376	0.17371720344864064	0.1718324482953636	0.08673544504878022	0.0028866654298836223	0.19391886776442285	0.08945550318941331	-5.413593474598794	33.45577490915549	7.582406084250067
1377	0.15381012609768174	0.1605994260077837	0.08043620547718139	0.0003771495763737365	0.20781675890709977	0.1070628021577688	-1.0902340808091602	19.17253948051767	2.5695386039710915
1378	0.1508941292831156	0.13597746341297098	0.06482828327032175	0.0004909877453026783	0.1303175503772769	0.10967036349418637	-4.68740438571132	24.054275174338418	3.175337981049845
1379	0.22773653254648135	0.20838759253950173	0.06055785394574765	-0.00016442140155358784	0.11253887378023467	0.10562543294919763	-0.6360642375254173	19.622911595443124	2.456458549783188
1380	0.22245471355662227	0.21698180659867863	0.03779013212796339	-0.0009511715678640052	0.03241897210862139	0.10387991424393468	-2.5470967559457423	31.678764066713335	2.271242961648508
1381	0.16927700050712088	0.050793549709868435	0.0535740278989588	-0.002888953560250116	0.06576575491627774	0.10378683940108138	0.7748212710020439	23.10072290094632	5.695977306335463
1382	0.23642587909063356	0.1877615377941555	0.05935245060035516	-0.002620200661614233	-0.033967913355301804	0.10294347086144028	-5.233142820424978	19.819907726005503	4.565698017463888
1383	0.22907261522142391	0.017200672463672156	0.08880157466614022	-0.0026287079021438697	-0.034413325693598014	0.11016345272210268	-2.527591989476662	17.964334681608563	1.4278667096891111
1384	0.22771826243341245	0.08482135589423177	0.055857332302576675	-0.002497369479394817	-0.013004168728837445	0.11221770466859858	-4.467731869032751	35.064311589246635	1.5167925505344004
1385	0.1755885821615569	0.1689440737837533	0.07805685366783105	-0.003175370450501378	0.03777958929735205	0.11344236383860794	-3.408459656905455	35.177678365392765	1.4114275801572715
1386	0.1838308364376602	0.13522935995512522	0.08583427639126834	-0.003027372534216242	0.1192530023498117	0.10658235850749435	-3.7030264552452334	10.222761584293712	1.305158171087075
1387	0.11738029584154663	0.2226546562951869	0.07073287634858351	-0.002848357017290952	0.0026164839906265627	0.10361947169893386	-4.9131420538603985	23.45348753424807	0.8529300271680526
1388	0.14315893810190472	0.23298614882405544	0.056414305833956326	-0.002871461248563711	0.025360880783282004	0.10143467154509064	-2.4457719815260015	36.863945269984626	5.0209689307140675
1389	0.14375354425948456	0.1483510798778443	0.06909695422029831	-0.0037729384390944054	0.08934135499759455	0.09771366633168413	-1.0992965787313171	9.036280783837956	4.903033848302383
1390	0.13537609925361332	0.18855470353092393	0.08034661113640044	-0.0038980710659796674	0.12539940140553377	0.09427646856261927	-0.8986310474357155	36.9333560949601	4.025356854537713
1391	0.27490119024221626	0.17984017417711318	0.0659361064845753	-0.004368199738074677	0.15694060787099354	0.09990321192124102	0.7399298331699352	28.529620190941543	1.4630102729990797
1392	0.20694583722346663	0.21621747772443883	0.0689301228933605	-0.003948140402865284	0.04980425040235884	0.09757485474853633	-2.7155485972817224	30.890217824245553	3.5178732793619787
1393	0.1873285587058607	0.31036369603039743	0.06460981735484243	-0.004972355551955294	0.07940485266714871	0.10367231358072308	-3.876331439374038	41.447412275446204	2.894195156893543
1394	0.21563112298357923	0.1773242420252067	0.07497793624981032	-0.005494426581459246	0.1323118230637936	0.08545568563695606	-3.174980872798842	23.677603254479052	1.9508254976390367
1395	0.22653663538286056	0.31836718949891346	0.07174507387393318	-0.00485286622101374	0.12636917022958002	0.08657098913790816	-0.4169242766612658	30.730128435720243	2.327326257637062
1396	0.17655323941030485	0.21460090952192645	0.08233926175765544	-0.003269441499264259	0.080031670957138	0.08535246246049409	-1.5322883600494381	31.463928523675342	1.9990173030582323
1397	0.1710951006959911	0.1502535736497247	0.09543417255448731	-0.0036715810408135944	-0.008633877326528955	0.0936562186432185	-5.525785557869777	13.947334418744036	3.4153183871236714
1398	0.2075379272862805	0.29719753287673156	0.07036443803434834	-0.0026317096739903382	0.10969039586387644	0.08336786445583419	0.6049230952247497	18.436187633551643	2.636360638049703
1399	0.1953740081747937	0.2916986492968141	0.06311952305338767	-0.0029171386078822798	0.11898612636996311	0.07664635890293373	-0.4142351946370619	39.916568354340946	0.8297232401787611
1400	0.1888782698162384	0.12668430793437402	0.0661023010301337	-0.00286300279034973	0.1539794117147747	0.08785149527633963	-0.9176090584559862	10.258526951286415	1.5877340772179498
1401	0.18935446421092605	0.28890715537768974	0.06373271671051207	-0.0037555253331640107	0.13793160198187293	0.08275144515095452	-0.2839289957215585	34.199726366143075	2.8736525638371577
1402	0.16859048684171374	0.21203060953525477	0.05713267614263732	-0.0038311027041937357	0.08066551977547895	0.0769847187676574	-7.1886251615709	30.09391771409898	1.7934550122897732
1403	0.17004624501318724	0.12671196796779405	0.05960299832517204	-0.004982812435906503	0.15191700746058226	0.07643547986045097	-6.323187291747946	27.93128584580445	-0.2816258446008083
1404	0.21973658038139354	0.2944870004356197	0.05001494357379466	-0.004369398474213084	0.12208480154961696	0.0681997219580225	0.15091674569628866	31.474413864420978	2.509715140891134
1405	0.22358593803022703	0.3146421420426056	0.048210404515651784	-0.006532714794950276	0.12481941197503167	0.06644427129804369	0.5354321001446044	19.28033637041516	3.717649923181343
1406	0.21951273071902622	0.08466249529552244	0.0628807757411327	-0.006402570013396834	0.13248379117691397	0.06707754706665077	-2.3948647341208282	20.790747423278706	1.5663039126144156
1407	0.18027891161065068	0.08149958990942456	0.06574829775723533	-0.005029424282869434	0.13454536081892038	0.06906458257366276	-0.11999150312296328	11.326328307348083	5.125534971037785
1408	0.2042996222201935	0.15003771455770987	0.06378667319056341	-0.006413814457806083	0.07808927405542838	0.06966594004380539	0.011521330859003403	25.722106149379606	5.575040268206367
1409	0.1777091712472624	0.19673355155686573	0.05420408825938702	-0.006691738633471989	0.09674821881188203	0.06674855330312778	-0.43828594034166074	36.97547640466133	3.231885175630143
1410	0.1895785266157043	0.2853005931852594	0.03515276865964378	-0.006548007636089573	0.03440185842365659	0.061685761194659836	-2.5022808989637824	35.30624291312852	2.398380099877918
1411	0.1794932204579285	0.19105591371335054	0.06888311888766849	-0.005382420480236965	0.12882300080769718	0.05285843488612539	-5.000643059442024	12.156271262168879	3.1100093963554154
1412	0.2260787974972408	0.14456174447595901	0.06233672208262762	-0.006176364177077269	0.10300042068881719	0.047945860080130444	-5.712609338094336	19.28683687543035	3.45492808084909
1413	0.1860062361206395	0.1743852868443928	0.07776493526552905	-0.005556925660089814	0.034212516211842854	0.04835154228316596	-5.082735504617228	35.08054687023435	5.497495947230292
1414	0.19902410432000656	0.24959880043025495	0.05875793916846898	-0.006746357328605881	0.035688226477085264	0.03771226757716256	-2.056285809725502	33.432759902743925	2.1885494738405074
1415	0.16613363779908089	0.24987247910064725	0.053719619684760536	-0.007667146603904338	0.10063453607243808	0.0443385925059813	-2.0545989039185564	15.000602607614779	2.603937249139616
1416	0.19926448218635287	0.2258982409132897	0.05187335224531445	-0.008089775550016927	0.0627452357000235	0.04744507326518529	0.3575547581419281	34.00346722369488	-1.2917236225522146
1417	0.18023456548091052	0.12850722127366865	0.06252585431082118	-0.009822705099024935	0.19690765257131437	0.05213284781930335	-3.250282948110777	19.608331109867517	3.554661065202737
1418	0.20832325169675994	0.23769445291560293	0.07634871869746909	-0.007307751826238591	0.07461798401249087	0.05360768754848659	-3.6803003236424012	5.472024507434704	3.6430127742089367
1419	0.16504081343132293	0.2625546399181921	0.09284529682600481	-0.008222042228540437	0.08831922767659106	0.053556137119730875	-3.698439423665502	26.67767478568421	1.9916947500463176
1420	0.12132090665174686	0.198586963644518	0.08709459664984004	-0.010266467275584718	0.035339603061459494	0.053677585081062434	-1.1405935554170032	26.120234096949545	-1.2590788806703732
1421	0.17219544658917219	0.06701078514271049	0.08061837180552003	-0.011801762685335058	0.0991290748356537	0.05073947733780329	-4.686949395363049	24.80204384664329	1.592937452926267
1422	0.24015674651843066	0.292335404755796	0.07808281469110709	-0.008625582667281324	-0.01808126453983292	0.05202496570838734	-2.2925148024673376	30.8413538840598	3.3889568084327313
1423	0.24197771994299827	0.2974130492546383	0.05426258063138169	-0.00235665486100182	-0.015267572129239806	0.04885252472607367	-1.823271123631168	45.55376994809751	4.569185835228954
1424	0.18686778936039578	0.14094404171055558	0.05771630965041092	-0.0016863429895347356	0.01864005330385182	0.05070773782620045	-5.255841240624865	18.543322299763563	2.31579401545749
1425	0.1636914968506494	0.27786311778624073	0.09893839601929272	-0.0017627294384709312	0.11799677148327911	0.04739136505071001	-0.9055812715193204	17.294215497868084	0.4111717884394369
1426	0.19049453850527223	0.16999610208690552	0.05232795374866833	3.4134506526830146e-05	0.11451240523923861	0.04938230316609279	-0.874534475880972	31.82151076216722	2.823879264213793
1427	0.18729237808081634	0.24948044809807413	0.06940132214972229	-0.0017938348573636885	0.13127879944129683	0.04744056526568027	-2.4092260091301503	33.784790746649875	0.8887580085237764
1428	0.13463703435527052	0.2581018765149263	0.06749021597490573	-0.003743095512526785	-0.030091951771564443	0.04502378040030341	0.3738853244829436	32.28844785677731	3.5826605366425546
1429	0.19633883773616595	0.08590504836526348	0.0728025015677009	-0.007225329055578185	-0.04280717023894224	0.04024802674163307	-4.650524256383017	22.27632187969182	2.0507188189560694
1430	0.15855724085463482	0.12874130174690096	0.06665085651613087	-0.007383665455823829	0.04213788862389248	0.03438552824122312	-0.7716816135471872	21.666046577126643	2.52204955082249
1431	0.1789458395131817	0.17821999411941578	0.0855917804413457	-0.016748839907609746	0.10329333750898706	0.037099656617495855	3.0355734579944986	18.270254342689466	3.0949085967672416
1432	0.1670748981794515	0.1729047462057341	0.07407589801588511	-0.017374762195444204	0.03815936351087827	0.03934697462457322	-6.075190214686874	21.544245348028728	-1.3189038313789472
1433	0.14667910182665253	0.18743528778625257	0.04131604405425157	-0.015484390430174902	0.0897065366779037	0.037723531750369584	-1.0968657694141792	3.469134066235068	1.9431655147761708
1434	0.14985143028289813	0.16667750378195104	0.0720637006528967	-0.012894207066252179	0.11337127390028026	0.03666586360264105	-1.965331627648793	22.154382754731934	1.1673327270336065
1435	0.17101444024604107	0.13237846750946192	0.09741487699774747	-0.016984060092216695	0.1332541881239725	0.03810383518261932	-1.5630506358382448	23.05420235251388	2.042111182120606
1436	0.13983042249509062	0.16901587727938422	0.0726540151133546	-0.016709961297868562	0.14686680671076993	0.03632471983715344	-0.8434838727407086	22.38780605418087	-0.2688626625822381
1437	0.17782406369342652	0.14704262806944265	0.03188804059380215	-0.01986224416779589	0.1551432669224081	0.03546233778794129	-1.4840357190330054	19.539321619267692	2.226514621079029
1438	0.20402808696148228	0.38061392165374053	0.05628690747975953	-0.018262172103996575	0.08458701580442068	0.03371990854435106	-4.027745465363455	16.216149761649795	6.697433261716844
1439	0.16915074621093992	0.2547951275705138	0.08210460049797474	-0.017804738610036196	0.060687298899186504	0.035145779666788154	-1.399728524714793	0.592349901583699	3.034051630473251
1440	0.17726150600313678	0.32634931373597775	0.020995003249038836	-0.019080263096708794	0.08186691963404831	0.0324730058407733	-5.098138180039314	36.06117925162409	1.5749362557265418
1441	0.14384475337170052	0.20749869281203323	0.032204496021719015	-0.008486820872394253	0.033091227038280276	0.03407972520730233	0.9582024294003053	18.29118384209606	0.7662739496541499
1442	0.16342969171406782	0.096991868631282	0.05490249900414309	-0.0096276305413005	0.17024480326202285	0.033195600313584955	-4.226324600798465	47.20915936581364	0.9737606917582168
1443	0.15381355337083955	0.10875272598048903	0.04659230352183402	-0.019653585070758692	0.1577471866645807	0.030886638692822595	-4.769277466030269	22.462662840249617	2.5933807413744856
1444	0.16299755235108399	0.1069366135412682	0.050167971379631346	-0.01963004582975335	0.11070272459773972	0.03032300416391323	-0.6382866355191803	41.94922959491439	-1.0784492960731054
1445	0.16744203955330972	0.18829879110110342	0.0591589891449462	-0.018938496228401536	0.07602364446027159	0.028750584492198382	-3.742005666782225	32.182072070131	2.37707748223807
1446	0.15243476404023218	0.11885635375404877	0.06445708968643857	-0.015032532745258703	-0.0030383069047174374	0.036680455720827905	-3.5756220797997305	16.829319768524854	1.921501095885352
1447	0.1598750558432949	0.22936261203987002	0.06444800330975566	-0.01456401279574365	0.08496514217659504	0.03529629737347071	-1.5742026280779844	27.966605270488802	2.41706803916474
1448	0.150098005961011	0.22431227381769459	0.0419056558718115	-0.010622921802444	-0.04102615229889488	0.03981606749542773	0.1819476985450148	27.069668685329873	-1.5848618290986238
1449	0.17295060622339833	0.2599728697118929	0.04772571943224309	-0.011891863422632145	0.07821366739598386	0.03815793810981104	-2.6354406518381253	20.21938669454792	1.1195272679693544
1450	0.16919334432047398	0.29653402026854436	0.041416739606907095	-0.011465133639925004	0.05380384684716393	0.03991309591920007	-1.6036865968953518	24.431947339402836	3.567567015006991
1451	0.1880188519127168	0.36311802097857265	0.07462104208580411	-0.01008876022559614	0.021935654241396207	0.032930630941860314	-1.7984769620274514	10.067710021572749	0.7807010770924221
1452	0.14464058310566116	0.22749845770197957	0.06932424157611239	-0.009860565864362288	0.059785998921939004	0.039523651421167434	1.4275683666381809	25.821354335647076	3.052019328298646
1453	0.17396606225389244	0.2825870470236142	0.06759571811975729	-0.010424221371960795	0.10314825923782786	0.02528144753506791	1.6275472157097985	28.209972375357342	1.6310736740666274
1454	0.1740616550011239	0.32137299937071023	0.07913668653625898	-0.00954522378738871	0.09766997576263237	0.014981751898645472	-1.7426572357227859	32.806099560228816	2.5153072389092306
1455	0.17366648174283938	0.18998548971933865	0.0705970025249208	-0.013390692258842103	0.0737699759660703	-0.003855143747867667	-3.0281124080474635	27.785278934666206	1.3819839575663146
1456	0.1772731654945692	0.2445931577867757	0.04750089536469803	-0.008377292481955068	0.07243504964233821	-0.007265521454654921	-3.5774243516981015	6.266668325153941	3.495360576682017
1457	0.19111382820767459	0.2140794577824526	0.04296068268610402	-0.010941775364578825	0.1617700638220991	0.005599459116040272	-4.787417171734974	11.304362948925501	2.0600501382680427
1458	0.172056025158213	0.17531411732574012	0.05218522643780597	-0.012863996143512382	0.13446200545097511	0.005812510349118256	-6.141613250067637	29.85019632027765	0.7729767175843654
1459	0.17377790870313622	0.20998990791078703	0.08149820100160045	-0.015871807646721064	0.14118703819242948	0.008885604868727078	-5.946486350505184	28.162818161356093	1.7752391810131403
1460	0.1711349596641027	0.1974225094209655	0.08169069057872276	-0.01999467473193617	0.17190086753177647	-0.0033952781406735365	-0.49454848596986983	33.89761345033106	2.1400589994146086
1461	0.16545743172651647	0.25758169445377377	0.07879839710052712	-0.02335792904293258	0.07976785562918717	-0.014113250587327352	-0.7948919467601293	19.05991449219252	1.8526966972152308
1462	0.14094361943546035	0.30160422453444785	0.10148497562702627	-0.02145158540505901	0.018800472769978115	0.01342395013090277	-0.4323470310944664	20.806993759709844	4.571923519326237
1463	0.19351463603303787	0.22383229246279152	0.06943419150690543	-0.01965618111536552	0.018866711696185715	0.023562778891425627	-3.64006153950205	43.26093394009073	5.034201523904912
1464	0.1879796667847715	0.2539318869941902	0.06101322531345217	-0.0220874926236167	-0.007038401779871237	0.01962870381967935	-2.0957911501646027	5.3488796607147995	0.09639266898915211
1465	0.17276569532790878	0.13583716492783973	0.038353983542747064	-0.024986561561435305	0.009294434508977635	0.01783859051119507	-2.0473583185266406	3.748461345921779	4.0453237134871145
1466	0.17325662998029084	0.15311510425315394	0.04248200596312054	-0.019249044389602933	0.004532304719709933	0.024419530202414733	-0.6272297390225038	4.310393035376326	1.4285527440365704
1467	0.23009804074974705	0.13160672166920867	0.04184559253692623	-0.019515885930992412	0.05358701500078075	0.02217204324626226	-0.16392280566665574	31.2490138338058	3.4260359610325137
1468	0.16817877249442242	0.39949991575845867	0.014380192826543209	-0.010635208590602685	0.06678186235078329	0.024101215465639474	-0.23128537858893788	6.3267224594769775	2.1305636526542195
1469	0.17657102691716076	0.14846430462242333	0.03284337695671402	-0.011762261540981693	0.13464584264106602	0.022797848734365536	-3.802220144807857	19.763168201137017	6.113898377661704
1470	0.18660443024007187	0.09617195952067356	0.03925652441217123	-0.021757575945896845	0.09301601327134151	0.04682874513822327	-4.353824207015188	21.651451927852264	2.76525850373301
1471	0.21202516350511166	0.06428258479699636	0.07626248833535701	-0.019678210962871343	0.07426790631130223	0.05577226291877197	-1.0869675383583257	27.757573775406414	2.4728039355739773
1472	0.17543449384409615	0.05629259253408203	0.074679657350676	-0.014969919996625733	0.07308918042835573	0.046499592697563964	-1.848229843529662	18.54961318609432	1.0508921865370402
1473	0.18105382522437768	0.21601518054005003	0.09748527709738355	-0.019304212848478414	0.046070734887722856	0.0762596891725	-5.214627774893534	32.927111548556724	3.5743576114502993
1474	0.13379031346635767	0.2744118041505131	0.08100870846947748	-0.023756233342547287	0.09689337169471987	0.06566807906898872	-2.8150675373176224	28.981170853246116	3.755518668797188
1475	0.15374660497157155	0.23374349234614794	0.05027506641522252	-0.03113653007267534	0.11383298486915715	0.07012861714596216	-2.3518287443924213	36.85997783071232	5.9659879539232845
1476	0.19367197660645274	0.17957180668231967	0.05349690909067824	-0.02212118561739596	0.13817261914031728	0.0773709915111077	-5.771577090041061	34.71076588821337	3.2241754705483436
1477	0.15321083503301733	0.2771713725117789	0.03870849698020899	-0.018218607148708977	0.08595169738644551	0.040345970129970946	-3.4230138044233906	16.524192294332206	-0.2729212368440879
1478	0.12532584633706775	0.24132894466769078	0.03393311750182816	-0.02123082047469805	0.0013207604031139075	0.017202662134012708	-4.8781803031264115	11.363824618489465	2.919279835915294
1479	0.18429224437731712	0.24165147364497352	0.015738586685578933	-0.014552894838545832	0.011541985193169763	0.009805972861308281	-4.127647795549826	41.627239924693114	0.8344237438163966
1480	0.18281511349966956	0.18738235759402405	0.02972042997756013	-0.016378723105546042	0.17658608083844723	-0.0027677681958696654	-3.715722182723115	15.412518579629376	7.6469197898493855
1481	0.16210167234180048	0.16473855600000145	0.03962837532929698	-0.021794809385810018	0.1288824841054641	-0.026759394397898994	-8.87369864151705	22.25035967218541	-0.351679767784384
1482	0.1361223847151441	0.2172190134610451	0.057834683775158484	-0.021590225999334824	0.04277790252417768	-0.04994183636741359	-4.39012165988889	28.510074741227847	5.321188378030992
1483	0.11999821370949759	0.2452618405861811	0.05276216599993455	-0.015082818812060438	0.16019224835238305	-0.010160744141308692	-3.641519083716695	19.936996122729237	2.892963989951456
1484	0.18842738120786032	0.17965236897750522	0.06922806232559114	-0.003639123333810235	0.0822041461819908	0.0018528972726230986	-3.017741433981048	18.40236535348139	6.210111765031645
1485	0.1965147661380836	0.14422651538284673	0.05763905769202174	-0.013743277371488682	0.045726813321368825	0.03435624826456545	1.9119893629994726	31.41595100782131	2.318031842998586
1486	0.15653348357656943	0.19245361396118948	0.049149199045797946	-0.021147055713441245	0.016920045216068227	0.07219362362041082	-4.16486116050292	-2.3593027016815156	-1.247850507522367
1487	0.16741815478889327	0.24434120147274593	0.05588759674861528	-0.014261563636860309	0.051286866332581796	0.05820904270139728	-2.9432869845906255	32.94798203797852	0.7616763966239749
1488	0.168863922915691	0.2469530208643314	0.06136343849279996	-0.012700989615488815	-0.0026608939090690606	0.04769638490187589	-3.895333930460149	33.58937905059538	2.8829321764247857
1489	0.19289360831725272	0.07941489200343235	0.05013953957847661	-0.021066667394638108	0.05899375612849303	0.011723727546770854	-3.6415216356662694	5.92016393678799	2.2125485620318943
1490	0.1413877661492299	0.19333629359590515	0.0867912619827887	-0.004096333751393685	0.06794428624976279	-0.0105663354483117	-1.888907089173727	25.302150506930932	2.836465145293148
1491	0.188278863908384	0.18492198725862077	0.09439989597090118	0.0010021237648083893	0.09580698490406961	-0.012037881588307856	-3.359847935222423	19.71995050632482	1.5926524558510193
1492	0.17129428060322824	0.2413491643298089	0.0918583830103791	5.6016351042995766e-05	0.018960454038922957	0.013839278588507522	-3.1062650219283654	13.695771721418868	6.559155337303546
1493	0.21339494091106226	0.13874937423477246	0.08867024753448782	-0.0038775981635446118	0.12931572976499686	-0.010975841299326291	0.4636710156523576	37.14266165160663	3.099881973160036
1494	0.14644335459871716	0.22987589461545505	0.07231182008788686	-0.009521948462469804	0.07802112308449423	-0.007142301264916394	0.9029262540787633	21.786690936460072	1.8172442858317535
1495	0.23158238273076495	0.11269786944987543	0.03977486649519607	0.016744267185522542	-0.007811522925093781	-0.00145502631610896	-1.343130618035198	11.491681254955346	3.89985673677899
1496	0.2223494920834547	0.2456096891085201	0.05065910623745645	0.017991151404266766	0.013012642440842204	0.0033896842005983565	-4.011100896766149	15.89423791882776	3.5896432972732235
1497	0.24171985521965816	0.287203585204795	0.04001127749053106	0.04471034336607139	0.09477139511166147	0.016220670439212836	-2.549928555417925	29.52253203620964	2.801992726346027
1498	0.23649033733208857	0.26217782170632276	0.05413147040906708	0.02781778901496693	0.0831501749402079	0.01828222014962055	-4.881779904520311	10.453074399169717	2.1428783471505204
1499	0.21296635748324982	0.22294961623758466	0.05918888145516466	0.017491154077217852	0.048659165158818025	0.035040592336751976	-1.6138199826931856	29.86884801144695	4.170562293147349
1500	0.17668756434559063	0.19526938800102936	0.05998263541018071	0.010595043223859325	0.13078275605561365	0.04284006170442128	-3.644820492318339	23.412629206938274	4.876313835329214
1501	0.15917818350634474	0.2175601081571077	0.01939924113489165	0.01805711427127906	0.058075215611119856	0.036860349558624654	1.5580567168789454	20.764851121088995	5.309392112657357
1502	0.16720606845482242	0.12617906102912607	0.028515301405786855	0.02051650784770195	0.0998762978170908	0.02205578604058	-0.023482851018073302	23.14824015159131	2.976193030605415
1503	0.20137868125943678	0.16062227804572854	0.04310976245404734	0.013285589108631765	0.10617074286410527	0.03635256987617533	-3.2333429723781677	2.311356916854801	3.544618225770055
1504	0.17956512758357648	0.23574958609608257	0.0806573439050759	-0.00034927183005586276	0.13355250891617376	0.024628655350169393	-3.4441436459179062	8.882990461018895	0.8736418069581627
1505	0.14864648765642618	0.14514821504362949	0.07616100953464923	-0.000291755476319629	0.08655034621521607	0.02585963099003651	-1.1950938194670342	38.28498626415527	1.214743408018186
1506	0.21353995306193693	0.25166094348059914	0.10165826690703629	0.009803812555658063	0.06848992008801531	0.023823721369411747	-4.019260829852909	14.909033827567011	5.163219976856741
1507	0.18823154524973018	0.2978075577418554	0.05214127804374817	0.02358175483189239	0.02187894759217325	0.030471620645794936	-5.769551955268568	18.85790099616842	9.456726603433902
1508	0.19579364677565347	0.1821410271608317	0.06136658862889086	0.019118330135192138	0.14811720796300165	0.06179327178634565	-4.980009243785298	10.9786737218128	5.293545950492274
1509	0.15813640045138982	0.23864637953009016	0.06065329154430923	0.0203268772890308	0.08948247579656293	0.05177565301979485	-2.3875252441090695	22.951517361548035	2.861986764861327
1510	0.1223727410463779	0.22163115437822367	0.06602268097211428	0.027564676627103407	0.14562695791203004	0.04215567069512646	-2.431628164317208	14.573465687548238	2.5857995233393534
1511	0.18416542666781444	0.23867141765435781	0.05872495256802446	0.015536575989670912	0.03330555344757839	0.03515425061518073	-2.242612681367618	28.569106324498385	3.06122553027433
1512	0.1878169025558166	0.18614755103400896	0.05421121666122172	0.01564430509503803	-0.006621958342288799	0.054070945961619855	-4.449311113335292	21.31141920687822	-2.274083299633059
1513	0.15026995887988243	0.18900591673179903	0.07169068770537827	0.01382769195372922	0.12703108875660693	0.0572914008832064	-3.441756494301092	23.397809986072417	1.6077477766966686
1514	0.14521959232712908	0.13056503832894442	0.062798872606642	0.005742477388720409	0.03537218775314491	0.05031554240051463	-2.3805652149660745	32.17220640047985	2.780534091266161
1515	0.1378127831625043	0.02278729116329578	0.06233206509180346	0.013907345001506326	0.06833699610672384	0.05416362425021796	-2.8970268704550417	14.08073863698787	5.9421345742976355
1516	0.14561515965268043	0.10178874644462332	0.05677172098841455	0.03647806581269851	0.13860241228716588	0.060968621981440735	-2.048516247784991	18.63516417516848	7.93540657236126
1517	0.1744393320990553	0.09159641486095858	0.059391241781269	0.025458522071267684	0.06915067494036252	0.07200304286143847	-4.051429889972624	17.77988329567462	6.222185422376369
1518	0.19104404382606122	0.21687438655912838	0.03430530164459828	0.040009218221888854	0.059211037730496456	0.060213596100892934	-0.4582537949241313	43.91221125917074	3.1149000885598483
1519	0.14437521937351816	0.18628851259482293	0.03102109503624062	0.02110226816004783	0.01366719877215215	0.04469893768370053	-4.059990210085974	18.256684432017853	0.5471634425166013
1520	0.15993402799042	0.0989955242342266	0.026761731859295874	-0.0068731132274642325	0.044492101945289464	0.04798581462013195	-7.520149016616403	3.0404850358341644	3.886815174424108
1521	0.1345738963916867	0.1037508369962771	0.03172125017038499	0.019758099431159016	0.1614752153284253	0.04490077162396969	-0.5562587618921885	26.22507182544836	5.196782254186811
1522	0.14796730213707307	0.22473784351131731	0.043930892636373016	0.009636878860437353	0.04367216900447216	0.014153001288541533	-2.6282221715516925	31.762593706545363	3.2881678409194146
1523	0.17778219793540218	0.2952519203958906	0.04929136096816668	0.01095662474829031	0.04282188233222218	-0.015321068210120681	-3.2086746966751245	28.363208518152977	2.942542779936543
1524	0.15552268197391628	0.298467675859769	0.04270300414241354	0.0061852753711023065	0.05666237172623875	-0.018246656396909894	-3.1238369046223324	17.89641533091096	6.382073592614229
1525	0.20145587729222078	0.08203820927637857	0.040817518018108526	0.00950717071290087	0.07171885770461846	0.010037861299274727	-0.5994861397484721	6.943213378175505	2.017344351768424
1526	0.207673154904441	0.07088894529264775	0.039555562556655884	0.026482068072522787	0.07079638568565258	0.030599914656296173	-0.7491493456451368	14.815671330857484	2.411106932564907
1527	0.18540026820710453	0.1614417182293076	0.038192232605042745	0.033018471482679806	0.06860115019445795	0.04347301479392188	-5.01158761543411	16.05113458938741	3.968938827715774
1528	0.18359751126656745	0.29879714172455935	0.03805379994074661	0.03848050154435858	0.08395910438859289	0.032251147779970006	-0.9330111378164545	17.704828502605704	3.593337570317291
1529	0.19770556152888347	0.20421172227992646	0.034260931352301474	0.030111553246102145	0.09418670140027818	0.02528474337297884	-2.5145902000577527	3.071103125477769	1.7582177441985158
1530	0.17245992692139228	0.20299569375646648	0.03678945452916784	0.045804880671891174	0.09959009602875574	0.0118880639480617	-1.2691458426725217	30.716531614010293	3.2587607452264127
1531	0.16750499920094544	0.1786740868739067	0.03893902899280219	0.047077463797720105	0.17733906024511645	0.028275392428080862	-1.7857647234077316	-0.524835465506076	4.942383158911958
1532	0.17929517232733522	0.15218884119551762	0.04166045715850661	0.04584278352192192	0.13061887796879026	0.049912887137466576	-0.6803457227253643	22.098489218494965	3.2677460861147067
1533	0.1597354051198453	0.2107616047058951	0.052666702228916486	0.057713319040211014	0.09784912245702107	0.04687499220556008	-2.093185886164225	30.176812850618436	0.44902179694909156
1534	0.1298231342142092	0.17363181095231706	0.056864426041625504	0.06634792239584172	0.1027738545740071	0.04380133922285508	-4.343649187676983	43.68986432232343	5.8571810331725045
1535	0.13731786754159234	0.24624753843309843	0.059745347192609086	0.059263964051208734	0.05735177204699472	0.054580452521102274	1.1416533455881404	37.72890260899229	3.6175279953674906
1536	0.1494852788681938	0.1346159354607157	0.05753603429293055	0.04075192008988869	0.07476756103664886	0.07888020610045851	-2.4348881640046773	11.124875808277917	3.13279036248837
1537	0.1775718311947877	0.13200769278987468	0.05670651530362359	0.05263153662864788	0.04369043534795367	0.055148351148842666	-2.3327865831085925	39.24293452503312	4.434016471301951
1538	0.1421629571697554	0.10487692699818997	0.05762348811418106	0.05318247426661994	0.11959065778092375	0.0774636800566155	-5.357190801280623	19.87074353095883	2.89552232554469
1539	0.17083316841583712	0.2936144635711669	0.0629942510758404	0.053321163622835524	0.08042640981900027	0.052951647994686185	-4.6612883576100765	38.405582488965976	1.3097446496198397
1540	0.18265376065345293	0.22564779473555585	0.06524523320616117	0.060864192457971915	0.1725068399801698	0.05442605752223706	-6.125960184511668	30.57231273153563	2.5882141382462645
1541	0.14877243140937405	-0.07048644481564462	0.06797901231955239	0.06416051233221456	0.15399558415797038	0.04593612656889215	-3.226684174242432	33.54933621843478	4.652609813031008
1542	0.19840909529190823	0.31227570378773806	0.059398209182575455	0.059289497069786264	0.12017714946043119	0.037478903635625525	-3.1846933349560658	19.383483261720194	1.7286577222877482
1543	0.21185914658484295	0.22745411656469658	0.06537510234706405	0.03796581245509052	0.14285452145443236	0.04253582876287413	-5.796455496136823	29.959426186518005	4.533441647129795
1544	0.16389868257542314	0.28512724041651444	0.09262970430406503	0.02033964459878356	0.1272892139067873	0.04152820145520313	-2.727202928586479	31.672396735863458	2.4892524018689133
1545	0.17478959027287566	0.10142537004546995	0.10267083216317198	0.02704130182935482	0.09030416454158904	0.043595274065483185	-3.6556088109062914	37.0830329551103	2.299711763109174
1546	0.16856826161183946	0.14409319521398542	0.0860998455017325	0.02558916339967721	0.11658251122049729	0.0498676353151457	-4.91224398884691	23.09736487047894	2.3233214286372927
1547	0.1874447578284764	0.3946409187294614	0.07879919522286202	0.001639665822063447	0.1876354909463297	0.05227748760406687	-3.2042162479555163	28.234192380296655	2.2675410133894127
1548	0.1593002629514702	0.26024500243127263	0.07828381817763878	0.017727907421831134	0.10101978353124982	0.05249009927535896	-3.0603875122823316	27.459013022926403	2.915949082431583
1549	0.17448680141606518	0.17423280542311387	0.07255546710246115	0.0682398903033763	0.19316384724260904	0.05498640435226753	-6.219053520043301	-3.7029374418626713	1.0194779828128184
1550	0.16215489031046804	0.13977423382881224	0.03711751240886001	0.04230614030452573	0.06621803029182557	0.058751573662062816	-4.969745372492821	29.70351398289105	1.4262968388476789
1551	0.17018702340801287	0.18504028895159574	0.02147223642660234	0.021859352695163155	0.1097282214247128	0.05540105547718485	0.2809556669015408	19.696797074471	2.047689375706946
1552	0.1585933117575241	0.18876527080427227	0.04553004259570293	0.0009260937172709226	0.0712083896798159	0.05538911655487888	-3.5758325749969	23.032235236481057	2.831491161655041
1553	0.18017666325043843	0.26250744860748276	0.02330623179530578	-0.0044043098117437195	0.16171348960969054	0.05025864603542557	-4.9279684256429475	28.448461452821835	2.7291932715395437
1554	0.1705311053478385	0.1679402990947656	0.0687662421508574	0.010558102013643064	0.111985917191392	0.05024423891337124	-4.95543429394342	37.72627806244553	0.89847365962583
1555	0.1724277768178407	0.20943557690729464	0.03224054472167365	0.014533278671592108	0.10624543973373202	0.048355217583426334	-2.0179880824401026	33.05842276847154	6.374969721350869
1556	0.19371476611364555	0.2025816754581866	0.033313193847624385	0.005208969752206769	0.06152899229861279	0.04474594252899235	-2.570327940194748	15.449687305681326	1.920678391960338
1557	0.18151983312384629	0.2539875493525555	0.045298454902264244	0.0006894500338491191	0.015639586280827594	0.04277737618210624	-6.321336192823701	25.506235882514943	6.258419426739617
1558	0.17762721265570935	0.2551590125897261	0.060965354987624676	-0.003185063942639703	0.05378935429923311	0.03827194459571676	-3.5185356114004205	38.76334633011569	1.0943957603827497
1559	0.18221605063785118	0.23877583051284193	0.06127671654760328	-0.03442215293731228	0.05637113744723786	0.039691859828844926	-6.1036779184623695	49.89316777342074	3.405296509239258
1560	0.17756375954807452	0.32641446046176564	0.07304750870470623	-0.043178099698671035	-0.03713521985556898	0.03791618024474781	-3.393564045445513	18.526513801591925	2.4666017059919056
1561	0.17487987380804748	0.1372831453983639	0.07882743377933772	-0.018193342536730443	-0.027688702197679462	0.03526583861053463	-2.2399055068702403	9.269520775220629	4.833851999187492
1562	0.1735822615638241	0.23784852560948383	0.06881028233941175	-0.005359776876442492	0.08694091150420707	0.040152016932192336	1.500731835430326	20.83060499547615	3.806024035025653
1563	0.1817545834831853	0.20493633690012966	0.047564307767093306	0.008749135676426299	0.041957264311486935	0.042445658807067424	-0.27537359269158046	33.518172098501374	5.1987156630191755
1564	0.18907648956642495	0.20735631728249487	0.04099559836374069	0.0001936400849742899	0.003057251447482069	0.04003295291687749	-4.054171481380108	20.765206631997973	3.3886793622233546
1565	0.2068213795028074	0.008800483782237217	0.044307694262379176	-0.025791897705159893	-0.018054832955727705	0.04277852867878363	-4.14259517145703	14.568491642649741	3.0287604645339687
1566	0.18974984247108345	0.17254406195148295	0.07374228432247946	-0.008686248147823449	0.051106800327642754	0.03996376191464028	-2.1547509297902607	23.457187790134178	5.509596790941566
1567	0.191559250879298	0.15613895251916038	0.08482137947215308	0.01344926942791344	-0.0023585162597068374	0.03710477700303886	-3.637847571340278	16.85378538369782	2.0620213461633825
1568	0.18219686769965535	0.18111150571173557	0.07914009336761745	0.01399255521455103	0.08687087782250168	0.03650123434488985	-0.39205267082233597	55.06612951342109	3.882725621771882
1569	0.17188999733472138	0.16395868094185248	0.09044894715524965	0.009023825754780071	0.15576727941828616	0.03740786748747	-0.166890681895647	24.69575856634848	1.4755132410239424
1570	0.18375247545812168	0.16578404538502953	0.08508110918197657	0.005550289393509878	0.11645811987676788	0.0386115675980455	-1.900564848131053	14.99038422631377	2.165342111253446
1571	0.18403302516777673	0.21136519768514656	0.07896709495181455	0.02764742737638562	0.14912919037964803	0.039279112760645905	-2.4647113409548767	11.252675259034577	4.9998572064494065
1572	0.1665311232355252	0.3081239248485892	0.08274636342366577	0.039029746879509095	0.16073593467536773	0.03984478763110812	-3.1351992394493546	-10.091716452377334	3.013947702874914
1573	0.1611179644946056	0.16657916665696765	0.07903332501166786	0.042195500301284466	0.1804607304255086	0.038654241703227676	-2.472213131057899	21.81765910371671	3.4183581214384553
1574	0.1821724664019815	0.17778812270783653	0.07500092341868292	0.03183884773176615	0.15328994972995633	0.03448050739307413	-2.3099551062185446	14.598240546835932	4.3988443290139365
1575	0.18136129328754397	0.16668189685426896	0.05996764721091025	0.011202430691280267	0.10356895503184343	0.031246590381574263	-2.8716611334081175	35.18738017374252	5.531641285770051
1576	0.1839667869325171	0.1933592889646001	0.0570053505017336	0.011335994511171813	0.028904681601618618	0.02863722423181021	-1.9479640608793634	20.892689200713786	2.8430062093477395
1577	0.165591485861113	0.16713042191591918	0.07513469902780169	0.018272456099049234	0.056612341082311335	0.0250690015318659	-3.6844073883298307	24.794118275855833	1.1105158748709953
1578	0.1984304050531484	0.10775450748790057	0.07252111122472096	0.007591962230989625	0.14863014993517193	0.025997929211660595	1.4794678849563225	34.983152485996406	2.1418577302996002
1579	0.25425479974478865	0.27689585088511015	0.06376216231035292	-0.003720042799116568	0.13723808641868004	0.022889468642742078	-1.3744033626248622	5.694592824177	-2.38618362835021
1580	0.24028617166696398	0.19045732638839846	0.05846578601396726	-0.012528609521926354	-0.005762786351051208	0.02263392327681006	-3.8945916480428684	27.10894023970267	0.06929765876697572
1581	0.17127699687047215	0.25942995661353385	0.07616080774794295	-0.01528595647019574	0.12690489732953575	0.02979069049824503	-0.011882550625503044	9.813643834845786	1.9259960938520613
1582	0.20096644178558506	0.3270431902365536	0.06646540381692717	-0.008348441842769169	0.09514672838286858	0.03387236548024422	-4.727483442578157	37.38578337891371	3.342374931226787
1583	0.15863699518888774	0.14185288278355182	0.05618772378601183	-0.012233759194223766	0.15514479884738286	0.03327948975158698	-3.2407703560954353	20.71482111782724	3.630103002427827
1584	0.17013434774322705	0.184755107697629	0.06432401521410532	-0.024524752060722972	0.1093706523181428	0.03522388202193838	-2.379202026069236	19.064424191227687	1.0252891638327966
1585	0.16557167396514932	0.11418062005366593	0.09135431878860631	-0.00757038846666239	0.11355057261479548	0.03883168878362435	-3.077417582280931	40.02905997145607	0.5413850084773275
1586	0.1673316395698923	0.17847203106928608	0.06539858037333487	-0.0076185634763160995	0.20425858922414653	0.03538090287784534	-3.5438447725895204	30.987548956828203	2.9076070178227407
1587	0.20654919396248256	0.15980500206454457	0.03579422887656937	-0.01027345115017481	0.08308150839237263	0.03606712994022301	-2.0277294294529398	18.2360237951531	2.6914323123307344
1588	0.17924694312729436	0.017726221724696622	0.05064929920225464	0.0006552359876786287	0.07625124457998554	0.03752822200646821	-1.451476182134402	28.5297122830438	0.4590990509684134
1589	0.18072861165475856	0.06243195237301799	0.04303057258045864	-0.02500972229828967	0.059466518964691614	0.03443381936574326	-1.2580298190615755	31.56561632748045	0.18715414152974183
1590	0.15412857404737718	0.11996196340875699	0.05305504326025377	-0.035542282681121855	0.13904293752327107	0.03181412438131211	-3.9285167523010633	23.334360219740493	3.0401576854105463
1591	0.21363322245917893	0.187317933900948	0.06448960186518077	-0.03780967630962914	0.07862486452596017	0.030459809819588905	-1.5576072016012643	-2.304705523089725	3.412884654849865
1592	0.1866113286426026	0.09291906326090289	0.05966273705264667	-0.04144903806487127	0.05763449797554593	0.03247808916832573	-2.065367530415792	37.70185823409775	0.356743727980665
1593	0.17560714713522457	0.053910260695342355	0.0626749083366769	-0.026775587530538297	0.11679709964716649	0.03152397975234582	-3.542096087414513	29.54423507141435	0.06905057310146101
1594	0.17811727733587157	0.12214627018834975	0.06287031145841666	-0.026590710914588058	0.12841465253437553	0.03229758366709153	-1.9106633060608973	27.12906090770811	4.295961329962045
1595	0.1983186111379267	0.18079450095362112	0.04220310900012349	-0.035765040092272896	0.13622341259680013	0.0356005058704094	-2.2145990003435414	23.129717585055158	5.4760297570305125
1596	0.12261454581685262	0.20791417481813612	0.038617857251494206	-0.03250612739676889	0.1148731744962136	0.032549378200823834	-4.282564699844753	46.505384576415246	4.977549042932922
1597	0.17358307856860186	0.19708942976538324	0.03296455063086037	-0.03083378097498768	0.07427392427203046	0.028550165425375612	-4.9215353519845175	18.131565575379685	2.980458523025639
1598	0.12965390542579258	0.23769646495793537	0.08081014087704907	-0.014707136325472181	0.059168672424399424	0.02691640796965987	-7.068029972633749	17.118321507197123	8.020150215654171
1599	0.20500679090943688	0.16089754597551603	0.09144169413017976	-0.001997989004020339	0.10135460551299164	0.025754641303462836	-3.265933881710368	35.844572569690364	2.32307289091601
1600	0.19579124271335843	0.21426990286565586	0.09607319794389653	0.015259374359914677	0.17709715678805865	0.024416705572004666	-5.722416612392066	38.33524807645934	1.9235933492344894
1601	0.1970690855224838	0.19472979486911338	0.0672401836434267	0.0353333715628068	0.13314920011866654	0.025292875808766234	-1.5645032459198212	19.75644854311182	3.6908181915583924
1602	0.2061709237510067	0.18622532378643833	0.07376850935740326	0.02544344583663638	0.1040093083776374	0.02560305423418511	0.33443576306984657	20.318325785477334	-0.2854116394559636
1603	0.18657763937690353	0.21789557974834878	0.0684843520301755	0.031086377207385833	0.08844636184818518	0.026607592177688506	-2.426929559179345	33.95587807449389	1.8707513275094072
1604	0.16178976552535523	0.16480761746320616	0.07592325009243282	0.0025425360529448566	0.152502406443645	0.027053777421599822	-2.8003091453703988	16.620602025485272	3.008777827750717
1605	0.1871858592243832	0.0873621752252756	0.08336458791016946	0.02691642537361571	0.07692758342469219	0.030842381757647506	-5.209348948244095	2.1044536788087966	1.4471679974891691
1606	0.1396256055843667	0.19376182224958288	0.06360858298646645	0.0361680338236243	0.00822664976588041	0.028814753813339703	-0.3217180266742565	36.094380308878	6.082021274429648
1607	0.2048728482271522	0.17817866675290311	0.056867588945474896	0.04773012975073936	0.064449463148267	0.025123859754773104	-4.894421207086358	20.34283485900658	0.14237306447667086
1608	0.19947911325410989	0.11236787098797202	0.07806207494761616	0.04475015061670808	0.06815380105746102	0.027548557123919834	-1.4583951002513647	34.81834255806486	0.5151878699238394
1609	0.18678641418695593	0.017928424284789996	0.078369207309887	0.043203325443090725	0.12660453464576044	0.030460429197940345	-1.6628403263706284	41.41429352433078	1.2764530734466475
1610	0.1898259130751898	0.11923640590912939	0.05438697251572527	0.03605087744881419	0.03292844176427329	0.027584985830916602	-5.6270650404991045	29.190467699243857	2.2367496128202604
1611	0.1842493173892886	0.11373810183179703	0.041144627669672126	0.03451070525005597	0.12681018780387032	0.028107160506820786	-1.0183247961320696	14.87446739268446	2.1691231987272026
1612	0.1740363770417286	0.14903726470604245	0.049354980264033996	0.02875952737054252	0.08699029987697332	0.03002650403163763	-4.0954697085229235	15.544698503443497	0.7171942971594498
1613	0.151094295308059	0.17134751906272003	0.03171324658251308	0.03893298808913168	0.11921090430181575	0.027994810154226914	-4.557943112462951	27.942043100075207	3.405256409557021
1614	0.19540769183307866	0.149566010434164	0.02920699879358907	0.03991125941572512	0.11533329762659011	0.02873523345443477	-3.5874171620162363	14.554143139386735	1.9287448128040512
1615	0.22546911191733648	0.1978554141388565	0.02960240960192807	0.04258013759286722	0.0886780137921189	0.030939799672722083	-2.1756722662641517	26.462403852740696	3.7235962954982678
1616	0.2262692792159487	0.19559093385342724	0.03299346157156284	0.027224750426381145	0.145698989238076	0.028522157629606158	-4.507285227089405	35.782936186182766	2.6438056071909077
1617	0.18776640197792047	0.23974680899283096	0.07498642431054833	0.01177344070371121	0.014180187885813413	0.028816281808747478	-4.448102359692876	19.516697532048294	4.6849511217130075
1618	0.21166885522098725	0.22590122575269306	0.09993193626831312	0.005619761811962277	0.09091148282389448	0.02651748098752367	-2.998500596696058	22.35924218163546	0.3906677070388059
1619	0.15466940740919158	0.19299120827335858	0.07885954507867582	0.05630872982841234	-0.006338152573564154	0.02873607872864674	-2.133588098101248	26.315126369828995	2.9083301652972353
1620	0.1466718716182848	0.10988955796612115	0.08351239347580736	0.037997211526277726	0.04721895797636082	0.027423423515793917	-3.4570461567059017	32.15514323709267	2.2423420465659785
1621	0.21058164732486667	0.13658365574069198	0.10100111279200776	0.03708420645184569	0.041601556992454464	0.02657919410077574	-5.046107610949167	15.363535437517225	-0.22206906068255064
1622	0.15745551685750328	0.0947743030127895	0.0676401567511581	0.041109992136458155	0.08697922014731943	0.027650701702961324	-0.5127097543027141	15.906567751410805	1.065492949943666
1623	0.21724102164270484	0.24967669918168273	0.04645941249282458	0.0809057564238844	0.025592715316022804	0.025052282639310336	-3.677426272308053	28.370520812450994	3.39066375339118
1624	0.24718793224660685	0.16324644674925304	0.06609105744848323	0.042286669962302695	0.02280266091109366	0.024746354880942005	-3.542408743331106	11.490663431744089	5.091257844687494
1625	0.16101547982117706	0.2322400852758521	0.06650001590884388	0.009250601999260746	0.11789343466811396	0.028621621179332517	-3.640719154860071	25.51906179671848	1.51171632098336
1626	0.16963892609015274	0.18890051605209765	0.10898201930049906	-0.016382511787795498	0.07046944372782613	0.02858559702592298	-3.006629454255385	33.99610456660263	2.2717318733757
1627	0.15682982791056072	0.33141489431754734	0.1261301334698571	-0.032653403468484436	0.05733210633152318	0.02597161709456937	-4.226294239479784	37.20977180373547	3.150048544814486
1628	0.14032304457203698	0.18027273191270968	0.05253901950450421	-0.04969627656908167	0.03029235767653206	0.026320442740618104	-3.9821044675806228	0.18626740769733113	3.3352713270260628
1629	0.16895489316338538	0.2480785137913631	0.09339022081427475	-0.06449406890090434	0.0022938420390633957	0.02550111741458299	-6.206987112529091	30.091421642286655	4.564020549354749
1630	0.1750990728383653	0.27631959379470694	0.05791937439281089	-0.12226778757852849	0.0030271996017001875	0.030586212145130593	-5.67818347618696	26.792129505727875	3.0023375855420484
1631	0.18342152546169097	0.16474277853027053	0.07287171397653444	-0.08659131590106324	0.1765089955209932	0.03150042811285288	-1.7338346000236577	36.735053691824035	-1.3993877754270674
1632	0.15067966712832392	0.23366344894173463	0.08222723115547131	-0.05172982820650697	0.06597458575312416	0.032335106275685845	-2.7700104464773463	32.15725384250837	2.584865640970907
1633	0.16396426918173873	0.1492082375319316	0.09952987695892743	-0.07439722327773021	0.06579597367503283	0.030934585157155702	-5.504269162172986	23.882139070735345	0.461343531574752
1634	0.23752845951147455	0.09999667703641367	0.09869616124202933	-0.0624149107860779	0.14374888923385393	0.03157706485929308	-2.243016548432273	15.665434382137203	4.101774351837666
1635	0.19175050701351876	0.3670281959396481	0.07099351988984899	-0.05491282671523154	0.11581242394545012	0.0302749779396796	-2.2774321537093254	21.64983087312576	2.3460125898232977
1636	0.2098701523347131	0.22722931902091242	0.11039707836885237	-0.0968781867206641	0.1166275760107112	0.02925288597196065	-2.32864462980127	27.386701782302264	4.954239773070939
1637	0.19525515793922874	0.1501074164047364	0.09568742250716347	-0.11906886765656596	0.10117903414361169	0.03343013581863163	-3.851171515572004	5.764296592608701	1.434194353632928
1638	0.2304370473874533	0.2090955307725219	0.07814748168374187	-0.04133023378490236	0.130482925597272	0.030049420527020306	-6.03741547763473	25.92647176438954	0.38954336979744875
1639	0.1745320843395492	0.24501434369258773	0.052118636407264135	-0.03682923498317958	0.050973126757535694	0.03047988504779506	-5.469641131220015	29.82032323927139	3.9915378354962865
1640	0.23037107572484777	0.3695051970211545	0.05432442787148526	-0.06360511545829202	0.05903989310130683	0.030355897326590893	-5.8240551673967715	17.566673440191575	2.6732128832533766
1641	0.2096177543629148	0.14433700314703476	0.0903639180409972	-0.04366176658458536	0.16147587607459568	0.028596480935838588	-6.815561527838403	41.19252430694416	0.023819268293831606
1642	0.17617113428677747	0.14035731380204342	0.06517476352415061	-0.03922507849892851	0.03772054865103265	0.030591813539492425	-3.2262044719548753	25.106171006547147	1.0748389442126163
1643	0.1470902903325983	0.21410460332249698	0.06792988957860929	-0.0838986858567413	0.09526687149997934	0.02974978223538386	-5.43495086235706	-0.3879237134177226	1.743961652026386
1644	0.16167162520844816	0.18994361315404645	0.03542461596809541	-0.09151963009941949	0.09263364968718649	0.027871504948100114	-3.0546102579696233	26.681992997958044	2.1419470312478577
1645	0.1684731312441841	0.16676448338510264	0.061556629473524	-0.10231839116819542	0.06008375104365907	0.031782323897075054	-5.222000853433327	7.103340672656374	2.668435926353595
1646	0.16265706866616894	0.20095003843864806	0.021630650314326424	-0.05310453073112043	0.20442091781706856	0.031683251612391675	-1.470561679954068	38.360448541676185	7.859365493160047
1647	0.17346324592208162	0.059905005000555345	0.033237973804135915	-0.028447169186648368	0.1850164608677507	0.03278714546954437	-0.6468134364070125	28.538292291635994	3.7290050994664843
1648	0.1787123997372751	0.13685569290948396	0.06647847302762241	-0.021944826502652934	0.04661647470855862	0.032851114006097026	-1.0379014398617274	37.29053339051222	5.841734129965277
1649	0.20337423055043663	0.1920505878308425	0.06091056039225286	-0.024267618437451708	-0.05455481972386417	0.02296517805502785	-5.894445872058624	20.823960991686043	0.40400892657792026
1650	0.1876370605682659	0.1649040996625847	0.04710342260309704	0.019108311187903047	-0.0648135972894827	0.023052948908763752	-1.9842369707358272	24.952537807215265	2.3717585820436597
1651	0.18562711717930683	0.15323263551173522	0.08342474450103679	0.009128923933543065	-0.04341904444547995	0.02157859137026488	-4.603877887318558	21.496226930540963	-0.5270342836845776
1652	0.19693690681329323	0.12223079052163209	0.03616329965947176	-0.007206689041568983	0.021283060155918562	0.021026882685140268	-0.07941551109491574	29.290720771606786	3.69837864842481
1653	0.2038076760807506	0.09436938134142427	0.09650853009468338	-0.042270001289701306	0.027112244184336838	0.017877141826738017	1.9933220966859184	35.663362079085694	1.6011939111751092
1654	0.19595921619341652	0.18491481119746073	-0.0023280227401724224	-0.044611574585867744	0.06702145017628658	0.017011405258140728	-6.555043453082364	17.304001707700795	1.941867924043336
1655	0.18648858369667395	0.05125766314014013	0.007479471962240539	-0.04933857300406651	0.04077357776993867	0.02993746852643385	-1.9931797670727944	29.48629743046281	1.4245934601076136
1656	0.1675678174973056	0.22682806236125747	0.031073209352721072	-0.046249590878589555	0.04601274352980963	0.014063860446848755	-1.983698361236275	17.722142131757156	2.1576462413177495
1657	0.1559672077207669	0.18649569977030148	0.04369703043111346	-0.06052796526368295	-0.0008218503139213323	0.0094001670246563	-4.167624602062478	18.776661220363692	-0.3635525158251407
1658	0.2002784880981185	0.18631275562338484	0.022643820071170773	-0.04559969617073996	0.014945676322765764	0.011161503033597742	0.10544301734520924	63.1506396055749	2.9820499253313084
1659	0.2110519963011864	0.15966832171538564	0.01621066118877563	-0.017972484806969072	0.08668902074659735	0.0008285306327247017	-6.046995162996662	24.13970250326962	0.2602028477356917
1660	0.21436748882772602	0.07237529156391355	0.020021162528497186	-0.056738697457380916	0.10582483149934767	0.006105574409088511	-2.213845015487921	28.322322848826193	0.649713989890335
1661	0.21583107953031355	0.2487612720127349	0.02376717307151206	-0.03843363563536318	0.06087881903706464	0.0008479261053999576	-2.6144539757143472	36.419710955491865	2.766983085062369
1662	0.17913364560597977	0.09084076977547226	0.049088699511128486	-0.0028696534840880403	0.1373079929526293	0.0007793830728972453	-1.2624227441698743	31.159366550990573	5.279569603084586
1663	0.15316750316688038	0.3266618300081776	0.05359379649452048	-0.027013110737593663	0.14478395485219264	0.0071660662818885425	-0.3756190980865664	35.048003281105935	1.4424878241672383
1664	0.14469702321946792	0.2877471749179159	0.03900637996359526	-0.02048909331798683	-0.006318313187102298	0.018299955801339026	-4.398930286894529	38.7234631776192	3.8294518293201634
1665	0.16991768986260553	0.22562346602452904	0.035521900481861615	-0.030610280183559335	0.09753075107157472	0.004538814520236788	-2.1611025093980825	22.898992974657844	4.108398475481323
1666	0.17838964826332646	0.18976962696552166	0.026866794192738727	-0.03977232224227055	-0.026880847934728752	0.0036053018427744457	-0.500151333510215	18.533534479685315	4.822456352185658
1667	0.1963883322264617	0.2555043805232755	0.07435646779746655	-0.033729004134257196	0.04944077919623384	0.005330017572197659	-4.57727233282158	37.43514818829815	1.7675505673272216
1668	0.15981569982915753	0.21443678708239639	0.061499930282741894	-0.03500930863935382	0.02441620655456403	0.006409469155629336	-0.6328147259433234	21.031827184911016	-0.2738081916073016
1669	0.146992197990933	0.10933764794131869	0.053031066635245525	-0.05776602567343353	0.015773413670884355	0.005315921938216604	1.194276901794241	37.995912274071046	5.472618619275799
1670	0.15530798113403194	0.2130381077708568	0.05704579431426613	-0.04961626750045456	0.01050602575511906	-0.001546126942281822	-0.755973928220778	15.159203247433945	1.4040646114869981
1671	0.10800361521514647	0.11301542442067927	0.018790584769293517	-0.03720581582481132	0.21621140519819673	-0.0023927066304047766	-1.7805557017992377	49.48943085492349	0.9222489802567317
1672	0.13612559229671825	0.24155431857401288	0.010373325333043058	-0.02862175760297754	0.044980645646800925	-0.006158867244029583	-1.2442110939713913	23.50528127160796	0.3996032516737245
1673	0.15651613271778586	0.2580616323241476	0.034930621153655514	-0.027568747772462467	0.05232672717521331	-0.010969550232793881	-3.6352439906317167	10.750003048865587	-0.7591115897519726
1674	0.16498277369444042	0.19128155796894544	0.02644606568188131	-0.034373843016012824	0.04936439139222876	-0.010015999865921237	-6.734368061849924	17.53747142838908	-1.851675202202517
1675	0.1392739652151783	0.2295814973190843	0.0423960781138513	-0.044319534702216806	0.08245207624904537	-0.005058461035729791	-3.1262587709481298	29.3654224752994	0.9772644782408852
1676	0.11914383938092718	0.2589416643737629	0.030592409753041658	-0.0521503883958702	0.014518873123191653	-0.0075825132657915215	-2.386993445753372	1.1682732506781597	0.8119439577204115
1677	0.16735867807698065	0.30700788416991115	0.008728090455329067	-0.03334612951646407	0.09347573984749036	-0.006525126581227314	-5.171282812154974	23.25194980236011	3.0899089296417355
1678	0.17452658875170976	0.4317092438149768	0.03740117195582653	-0.033443467097952845	0.08319083149321033	-0.004733277839711744	-5.258094109190454	14.96011272005649	2.1865027227886458
1679	0.20116422240414902	0.28599007868108495	0.03269385327969388	-0.024749348741423167	0.028553748267958146	0.00016881320640524475	-4.855719603876832	45.4111535884225	2.292425497174784
1680	0.2079846709173201	0.15699927815211512	0.026570540053318464	-0.021652831052763513	0.06482023848170998	0.0012868740009365294	0.8535014031962047	26.888618177777218	-0.10381326283552365
1681	0.15884721093123286	0.09867718663834311	0.02094277806358496	-0.035955069196120196	-0.005840165392568708	0.00147599807174218	-3.6229555679158825	24.25310315797115	2.360040511408454
1682	0.16526272488839133	0.03989087387272408	0.021731165286491536	-0.04850349039574067	-0.00903667504361997	-0.0015263366048871136	-2.0383226301882043	30.607307309088846	3.0408405614606675
1683	0.14595177782585583	0.25826805409894377	0.026116148717992754	-0.05976306579434275	-0.01719035564861489	0.002166493867977753	-2.3650758693390226	11.683978835960765	1.3380391583892899
1684	0.17989392665923074	0.18486121512267636	0.032432140467869006	-0.06343510557122806	0.06063940279505256	0.018361968737763724	-2.1219285724140247	21.823658808391926	2.4868177815937442
1685	0.1342383073357664	0.15539997500360214	0.03498658770379226	-0.06679753714756063	-0.03544822010552548	0.03120830857545378	-7.351252369986098	6.770107942082729	1.4676583242196297
1686	0.12124694715724404	0.12329456190583085	0.0354292753961162	-0.06770112965056238	0.014938705623411954	0.03258644003541285	-4.081221416097456	16.344234356125295	0.6039149681725569
1687	0.17042603107584406	0.13305753970659578	0.038925686458557374	-0.0596809616212509	-0.10438787733633477	0.035499719264249344	-6.304618001666552	26.216499287695594	4.002268986928239
1688	0.18909709888788476	0.11531567443567839	0.03683515513418699	-0.04956456019649301	0.07827240555728518	0.03757501192914188	-1.3257197512234598	40.00048191537751	0.4908695827535881
1689	0.1504465292222105	0.23419801732929846	0.037146341984444754	-0.05135157955327523	-0.03166406183005295	0.04402650138681584	-1.2537370117168394	19.017168817358506	-2.021819950535522
1690	0.1969053859012143	0.09738660564555732	0.023016756262253912	-0.06782081108744734	0.01667792538659347	0.03397929129430568	-0.7334981710436749	13.116773928808378	1.632026107671919
1691	0.17296063589976285	0.13359180868988518	0.03180302683253701	-0.043813984677792475	0.024154370066754267	0.03463561635199954	-3.476498995781713	29.910387889004063	2.6566187624789155
1692	0.17292581241126523	0.22898934654717026	0.034064647261288696	-0.058208402214890244	0.049994139747682714	0.03459592149058634	-4.05921175680379	18.92825855577631	-0.32899992188254856
1693	0.20705773677334202	0.28228858732296735	0.04556902058657066	-0.04533880070981691	0.19677085577352416	0.04209366788660125	-4.348539405247375	12.447834491490203	-0.20681372449127722
1694	0.16453016160606102	0.1887422331350903	0.030919600329553362	-0.021657802216747332	0.19078113038254033	0.04234598781837027	-3.6901778873981037	35.81014146888592	-2.0619666876524776
1695	0.18612484948173033	0.27231761153841444	0.02871715173128092	-0.015540263798702412	0.1747963477913891	0.04326968990111122	-3.803512565020317	35.992067771261674	2.374905688554844
1696	0.1724018031622303	0.15498369272943047	0.031158477215756118	-0.02999030017316672	0.13563255093008922	0.04121964641696958	-1.3475205261435947	24.119615303862464	5.129859938804713
1697	0.1440925742987778	0.06449050729229022	0.03589954382492349	-0.02546768486729293	0.07418837256636339	0.03650596440458966	-4.960445280955687	10.83868102940624	2.233733341227497
1698	0.18651773343264497	0.20975705567532082	0.05602390249565529	-0.01736771107950194	0.1276570880244728	0.04108521863514104	-0.4625327459427688	22.64792008842753	4.952256087176357
1699	0.16387550007273988	0.2101585254710222	0.07154359854999492	-0.004957344054141929	0.03991800716622297	0.04684058558739017	-0.07368715802118361	11.043701374465906	2.7733835220904774
1700	0.15985320894759314	0.21316633145846092	0.07091320783598176	-0.015335288931423895	0.011238874483294643	0.0643213010630381	-3.346858999166919	28.432432862344903	4.241473142700791
1701	0.1766877769012188	0.20159402367573281	0.07026623204562188	-0.011409578716502434	-0.0009128036476650885	0.06090011668969578	-2.0126677546214466	31.422774884821607	3.9532306850091676
1702	0.14998481818716694	0.25002076891752933	0.07452435976152282	-0.009769552612258559	-0.012474432090466427	0.059460895521196155	-5.53972232751926	29.811588875865624	5.139999947153042
1703	0.13517403544698747	0.27896837070299046	0.04344859861957585	0.04405539587256075	0.0564581155007305	0.05010451895214391	-6.25850638721618	28.4668243611978	1.6881001346386861
1704	0.16286312242902665	0.2777940289372932	0.02954949237292854	0.0476614863828116	0.12811574520576435	0.049905174215577885	-2.886417543225248	18.617879409303313	3.867888916488949
1705	0.16966250627915336	0.15625704157334236	0.07410486454522654	0.05235807113448748	0.16699516488303953	0.03464772569495449	-1.4842926340313047	44.597024472687885	4.871675104301718
1706	0.19277647863399416	0.12945907489687952	0.04762081362680217	0.061532682691721116	0.08853789783743761	0.027344266218791605	0.04254302823628346	8.04340498540247	5.855790369800929
1707	0.16022292287822765	0.2869814694320827	0.05204837940445352	0.05868411350230308	-0.004339256886572142	0.02431225988559671	-2.9869694289758595	13.385736968976495	2.028146401949619
1708	0.164966437469469	0.2198163826655888	0.07185596766472517	0.04216940572600651	0.07475637343465685	0.023821829011871798	-1.3386025959031012	11.35199709235334	4.891404363842311
1709	0.16956298364641828	0.17612046571831938	0.050101980213557454	0.031084661252326343	0.22930686560789765	0.030945798420876938	0.45426895596540434	17.88522033686539	4.211360596775236
1710	0.17578860861323656	0.24018833097520215	0.06835678630299262	0.04263512678940786	0.1154619316828031	0.03365431979178384	-3.5330534406193177	19.112853371888427	3.794474685918015
1711	0.19830331066775325	0.2712950354448599	0.05594156843739092	0.02268072374941483	0.13300493536092692	0.038738026255756945	-1.0442663496344413	30.427705525311474	0.997426742463703
1712	0.15597496311867287	0.248964331160386	0.035821070411662215	0.03087298586353158	0.15948024383883486	0.04758024481981368	-0.5725501269139825	36.918193085198666	2.9849955153859415
1713	0.15732507853584649	0.12020023508459077	0.07158782086757037	0.029571621101777953	0.1818523349356268	0.04912156516753194	-1.0897112736800492	29.10991467363812	5.167307980890453
1714	0.1476811542066924	0.1931994690984154	0.11072127953104993	0.04644044994423443	0.1471078077806162	0.05176321456418772	-4.9793301962897605	28.834951908730815	5.53894560377129
1715	0.17032239471528032	0.23686060106749032	0.08432010847295683	0.04687283317498632	0.15390240332796745	0.047715688810697994	-1.792485768765752	8.353179910851777	0.6102699532389675
1716	0.21090311501303058	0.3092947491996066	0.10922547056629216	0.02773626880596113	0.12946374674734443	0.03787147444799111	-5.48410015298827	31.074322708206342	2.288982720412253
1717	0.2459812910944274	0.14404542574786075	0.05118818199331617	0.016853857155143728	0.1261554893130983	0.03048901762647327	-4.528003332801498	29.609101385029554	-0.0504692565854491
1718	0.19838829120126572	0.2823795225845818	0.04958530292018721	0.021127540111835805	0.18222977254358716	0.027581771108816055	0.7913653884190335	27.370335834363214	4.210516955545437
1719	0.1814739074034981	0.2373872685808044	0.046929884859874225	0.013480179199761265	0.17565815918975064	0.04218498451046867	-5.551857953884494	38.21401392964243	3.3248209470272583
1720	0.16755529157559954	0.19061883492307438	0.03501898873387282	0.00843625006982383	0.13309703773866516	0.028559395642431387	-5.008691806648398	24.960206620912587	3.468556320140724
1721	0.11077308051371514	0.14224311545246365	0.038705674691173614	0.015908490080637796	0.06268112054948097	0.022551023989015852	-2.978720357432349	16.703574651009202	0.24817582982864525
1722	0.17893024283124576	0.12840630053148178	0.03322214308796574	0.005504794099564959	0.03837443362035752	0.014803281567605117	-7.041591339328874	50.42817653484144	4.556161046071097
1723	0.1766308208583053	0.16706685705783572	0.052204697477235204	0.01159230816394551	0.07489945933887521	0.04823563020375029	-2.650143544904977	10.535891728561964	3.535130222227396
1724	0.20694213558706315	0.17521832856946673	0.06855671768322215	-0.008394092767337205	0.12406284248578683	0.025223097692455617	-3.62610969778751	10.894580151538387	1.9472885424062525
1725	0.1564053995855473	0.2200237814438415	0.04736735850405846	-0.02003666581664843	0.1281736976584016	0.031592052951216684	-0.40161124473487825	-6.516060038015161	1.296532877028363
1726	0.2039701792503459	0.1952924623423559	0.024076553615385646	-0.015962407781358094	0.08702226146424277	0.05818750322182728	-2.9300144410705635	21.754216622041145	5.453735087361134
1727	0.19925583355805349	0.09373649740512803	0.013414349234215505	-0.02599836170836355	0.144931781282256	0.05526154164125063	0.9764354205220359	33.95665260515473	3.9427900856107803
1728	0.15656346500275817	0.15253705940821857	0.020125631868887845	-0.04565898343582729	0.16650984406907648	0.05762002611752755	-6.2224316764666785	37.4148060447818	5.52597760405523
1729	0.14684710944267335	0.20381052027036103	0.023088478403734805	-0.0386134095257487	0.1347113425332959	0.035780477272478434	-2.187267333449068	36.0894295899183	2.7026156206218253
1730	0.12583042306082654	0.1997847659290007	0.041514918687681625	-0.04670294690372921	0.17342710316612178	0.037975809829560364	-3.0393549341933985	27.244153574279068	3.645689867406575
1731	0.11394293460112878	0.34181561722160037	0.04509465441378718	-0.06199399343813871	0.1294430127637954	0.02671940665305842	-3.3264216290711475	30.713540432912044	1.6745335579435192
1732	0.13630773182211797	0.2492914226138467	0.05598693078963864	-0.07474983279516242	0.13141334514381722	0.035197106825437814	-0.951491609345391	17.147773029435474	1.3807260304257432
1733	0.15818831545620352	0.08281131599884567	0.06050379647092589	-0.06522210441106209	-0.0035180560614615497	0.08719616830680543	1.3341720862311708	10.421242240791146	2.823836064019948
1734	0.1942719262213492	0.22844143444697446	0.07735081476070414	-0.04958186813132675	0.04828515770754567	0.015765982111294777	-1.6746846012222438	24.0714869730836	6.73059340389148
1735	0.2007450105718203	0.19706019016209048	0.07560981335339767	-0.045356311429577544	0.03509628454901518	0.002227855386800889	-3.568439361252014	30.09183440564642	1.8202969205945303
1736	0.1959885446543254	0.08474316571500941	0.08081400044663879	-0.028515271859909937	-0.038535408130727596	0.017341557426372667	-3.311403176171724	16.05244919328496	3.3651054554487043
1737	0.1755253866072804	0.26202462203641047	0.061858110462794956	-0.019484147833742242	0.014965282978793203	0.027608919206493967	-3.8991007570120253	23.06690026122119	1.3668890166756869
1738	0.17336759123515866	0.20239358152810347	0.07207972278343563	0.003513222425914871	-0.030729027212184234	0.01165705668894908	-4.580800960775906	29.968889874917586	-1.6526769462848265
1739	0.21848788789476095	0.30498827861975375	0.06022048598264888	-0.012836524237230414	0.06299595226220957	0.014827768528473057	-6.070255834968285	32.17567862391001	-0.9275808763625046
1740	0.19949961443818873	0.16374290136064207	0.06007962083603513	-0.018493733945259657	0.15885217142735422	-0.0029939921794067993	-2.1180831281566066	14.44885949558928	1.4288530746253887
1741	0.1740288736766889	0.3403967426216703	0.07283329103797372	-0.013579566938911122	0.08913205688897279	-0.00656115992110214	0.1914516507697359	24.78916824230381	3.3967595343194197
1742	0.17460099534842063	0.18696045396522595	0.06346114329031914	-0.021988368925014275	-0.03785826706330232	-0.012161922219242604	-5.150890595380657	14.77313507472296	3.8885515492202223
1743	0.1279508451512401	0.04609472704757167	0.037872879957289995	-0.01559257661248317	0.10186695764117577	-0.012367740449146682	0.06638811818967605	18.07367520520149	1.5699308731312291
1744	0.16475126706981558	0.19702346337840326	0.05418666688168277	-0.001958446168185201	0.08460780225531103	-0.012298571307132506	-3.712933274110984	18.70122656361426	0.2286594054589715
1745	0.22121078951172984	0.18955832080311844	0.05786934246577945	0.00011349234101554846	0.10613818332460839	-0.015266379724930714	-3.9705464228935416	35.84495685559253	0.7752393333544697
1746	0.1760948201247342	0.1335413682401862	0.06869555332678343	0.009484722437676915	0.08633016940433978	0.0006699110875456118	-4.7239109796071865	37.22064031247949	2.845660685919148
1747	0.17818065550678389	0.16731015225189383	0.07286984716550636	-0.007202984675010245	-0.025865745011590932	-0.00022411120501814085	-0.13594012527452098	24.113773814055484	1.9437919612566352
1748	0.2310326795958156	0.08315326448435897	0.06460280607248105	-0.013202366322808684	0.023391828077418304	-0.005868158222605375	-1.94131720562536	26.984465055480253	4.063651938775062
1749	0.22900630046458553	0.256870436114608	0.06028714812277988	-0.01260682282432065	0.0021004712757220767	-0.006111667515297756	-2.4516621898784776	9.70652169221379	2.915422479503928
1750	0.18107718347184643	0.25081344140215667	0.054723564685667796	-0.026462982924342616	0.01153520040348152	-0.004472527456158053	-5.490450232588805	17.779785262838324	4.3806129817150365
1751	0.14204347678872262	0.1218066556553499	0.06188680775162937	-0.057829526151881964	0.07709239462699641	0.01580696877772337	-6.686558807154813	25.04862071987965	2.506874019443434
1752	0.15464801690750088	0.08404091186428554	0.059656756280551254	-0.07322316729364617	0.04106857537348218	0.01043966031057133	-4.553532475801567	12.774239717082487	0.33823242288466776
1753	0.16267207938713743	0.0654939308909671	0.07557377288405724	-0.04979854522546728	0.03698091164007791	0.019576513738029794	-1.6564581398793963	18.352026359337696	2.687764834850822
1754	0.143473666281951	0.13741074108148602	0.0795163511079756	-0.047724008183712106	0.04314587183302369	0.015596568932940941	-2.3126226575536197	22.523764726199463	2.757964568205192
1755	0.13809811248611725	0.3420671733602309	0.08255842305446835	-0.0605917196722967	0.08547069913428633	0.015051057221160078	-4.428093555481712	16.201604259343586	3.1923412980536057
1756	0.15674313279180271	0.1795468103817195	0.07188953202396792	-0.05097017197832269	0.14096999847185876	0.015888480831421362	-4.7559976255763985	19.02280973599404	2.882069582810426
1757	0.164389965825232	0.17124619075890243	0.07031969572360486	-0.07089270908369592	0.1039856762008875	0.009097639438460118	-0.16840918821287543	10.300367179624718	2.143621593432055
1758	0.1590302799571386	0.06874779056450439	0.06476227068716266	-0.023288937054276867	0.09653085592701509	0.001094125357768449	-1.4400464552681098	48.60877372395147	3.355805577941799
1759	0.2042377283798259	0.25241335417755634	0.07662235274264668	-0.03734866896103743	0.04419284991889311	-0.0031114117375643977	-1.5952000482935331	13.354512643636838	4.218713678632474
1760	0.21204516774888385	0.22385879283795643	0.062322939500596794	-0.01612824377268964	0.018166163629904836	-0.006349535649840136	-0.19151695165286337	34.09793276962923	3.1149887745762013
1761	0.23344708782334628	0.12919551163048731	0.07137536642222618	-0.007872662284337147	0.021421603591989018	-0.01593068686785429	-2.1830224221886834	32.175161570033744	2.0770577992423096
1762	0.18505090428266138	0.1043783563929766	0.04918027642660473	-0.03720972702472093	-0.001564298072845171	-0.0070418574638337365	-2.9882688482155784	24.337232266670707	1.7915407475173144
1763	0.1333436517215886	0.22170689096586296	0.08855977832113918	-0.04385498804671767	-0.027771747303967545	0.00010717926122936344	-3.839701387911889	33.38733037005871	5.14837120616651
1764	0.1213724828689103	0.13381185036258658	0.07120679954587728	-0.023094150180203256	0.09621190772385652	-0.0035160801383914858	-0.5501205208173517	22.946395800696024	-2.0588122850307804
1765	0.1724048067404404	0.2745995750230493	0.09297265482215053	-0.01441120373997067	0.07601815589041357	-0.01089098382418949	-1.5785649900445087	4.6008989903917055	5.8886556704186575
1766	0.14580337386101944	0.28925896184664823	0.049149564439231595	-0.0326505231000416	-0.00501605015820486	0.005214870301216241	-0.09630717920985302	35.6300462130345	2.409580141814418
1767	0.1753963447057128	0.1293525061354055	0.09779121648671277	-0.025145261876128568	-0.030779448896631152	-0.0090228956773103	-8.456026649585345	4.585997880129665	5.901608156561486
1768	0.17873172924657527	0.1970294009388116	0.07229529887440492	0.005185750178724212	0.05960871176085318	0.0007104837456890093	-2.3219891145736447	21.42403798811528	3.8400492946424354
1769	0.15524495525868584	0.15885804098424444	0.07389431996504285	-0.012556592475115317	0.11026481191478989	-0.009338991939113174	1.2962048153880141	21.998210731376837	3.615734040268772
1770	0.17404165162783058	0.26742485801708527	0.06440398648299342	-0.02764335961119314	0.012277600380327429	-0.00405522577034485	-1.7469152355331745	11.802736079102772	4.727142379985443
1771	0.16812788766991887	0.3303633472533229	0.07925706300601901	-0.007582565810318772	0.0360125478419567	-0.00835294054015912	-0.13515274054686116	12.354655178860193	4.980193375209453
1772	0.19694569247343008	0.21869593919215638	0.05813360294777998	-0.0032312105878799582	-0.022621427152912786	0.020808664180942266	-2.2707136448013303	19.980480470095177	3.339016377195576
1773	0.20110740653956322	0.15987810630989827	0.03716584385714946	-0.009140648726873151	-0.04590752945916071	-0.001332110640170317	-0.522045546237857	18.315578268302055	5.561966537442927
1774	0.13681777222780261	0.1092864127774999	0.042883531292686274	-0.020577157854085776	0.034381544430968886	0.004312653772295886	1.723947801455046	19.82647372894223	1.420516565027797
1775	0.09599911788367468	0.16442378231313556	0.04793233411227485	-0.04105707561129011	0.024193201962349413	0.005731389190792581	-3.7271854596693355	18.554364934603765	3.482324522747223
1776	0.12943764550207715	0.23399899612842842	0.040071259266706245	-0.03163678306560072	-0.011123586704563768	-0.0008295488482997744	-4.721442924391348	24.39498098686668	3.9051401253945737
1777	0.18321118868933645	0.130673871648214	0.0573881208304516	-0.02748473001490921	0.10253362965428885	0.034520867415387235	-2.9586379174661697	24.62890633266579	4.342108666886516
1778	0.18110441127773744	0.12245966958987485	0.05851456057125379	-0.037861294923582575	0.09453924501062935	0.023374038140877525	-1.4385172198055878	43.437310050809714	3.339415556928029
1779	0.16130554229906613	0.20186188523689175	0.05355732826720639	-0.035844369631246806	0.13708769802678156	0.007909743968342053	-4.05812700284724	6.994933738729676	3.898082663019232
1780	0.19730246855744504	0.21911377918404445	0.05788027035037505	-0.03687064666403425	0.06430082673906162	0.0027807025100713865	-4.368108023780071	24.18263109151812	2.8561947620427284
1781	0.14428839108563943	-0.023699891944969687	0.06706007493980266	-0.04254004869631525	0.12167973024126144	-0.0005497621127616391	-3.0385253029896417	23.698530577932623	4.402955069519583
1782	0.1759160178159639	0.21953847548064495	0.0752062531545657	-0.045088734251886864	0.09544902799346588	0.005677297948023573	-1.0378794676163376	-4.840742338101733	3.8563694534967645
1783	0.15905384685256424	0.13577771639900377	0.08407385867646136	-0.04932414811795966	0.1198781637054445	-0.0025868346323673873	-4.795377481394386	21.237222741155307	0.26259083928823446
1784	0.1911628352722638	0.2542822268964692	0.08601012470465733	-0.04976646159272012	0.05672223340846197	0.024234500387126504	-1.1827726939225265	39.05894370280123	1.1072551627751193
1785	0.19600936365465704	0.2216076882520291	0.0955387634926631	-0.05791141390595634	0.005417221746850186	0.04238901943815625	-5.616525729910528	18.937116717442297	3.2298478044881653
1786	0.13629325881777649	0.2300096708331558	0.08841886439998525	-0.04922371013994967	0.04800994603509094	0.03756670661426482	-3.976218152113121	14.148241643476284	2.657089812144284
1787	0.13452164368129307	0.19551484052272866	0.09812332591394902	-0.03573570195169999	0.1061106585173936	0.023705240182134834	-0.9987569299174691	10.508810437028492	-0.1150688768704884
1788	0.13873898520869493	0.15036802950015063	0.10011302031065863	-0.025606349743073506	0.08748077402251264	0.03606379782796045	-3.4206007961990617	25.966927216259926	0.9188796773183575
1789	0.17045877903280504	0.05845235894477255	0.08096466327653443	-0.026114167748981766	0.07123556104339299	0.04369613009932065	-6.808862265995217	57.316402442627364	4.482935978996803
1790	0.15706551985922773	0.23822891999192286	0.06990258615423127	-0.02166465209978552	0.11290405177389834	0.03515359807502132	-4.940643715232668	28.834709004985303	2.3929269378572067
1791	0.1437577209183605	0.24852242243790532	0.06685734033823387	-0.013087639152803223	0.17712695435014897	0.028380114340803234	-2.3507277175815307	19.53096852682552	4.151609204505314
1792	0.15532370876901355	0.16043220944434453	0.09092741747625434	-0.004600095201163261	0.15065283774352342	0.013329102210301341	-2.652228145371336	20.93216337482752	0.43885101862598974
1793	0.18084476245450098	0.1838104783915388	0.0925493517157842	0.0019661126003041834	0.10535815052072374	0.0029333792074620994	-4.026093366231981	28.074305793634576	-0.9709737426091881
1794	0.1747115154284129	0.1921659222045837	0.07264958625374227	-0.0005671577505696112	0.12809186791636942	0.016111899769883864	-7.76583732646215	20.401978190891406	5.794485352764988
1795	0.16186864239925636	0.09823209604305977	0.07423108971123006	0.0125078124222773	0.10491233007887818	0.034877156049584815	-5.085089860899677	11.901248487922672	1.8862558793490696
1796	0.1378678375723155	0.24020798402816484	0.058983528740331234	0.01734353187280823	0.07966625694729235	0.024718084950269906	-0.600566608215003	23.477322908250432	-0.47772829670351524
1797	0.12652171183151062	0.09488627571120502	0.06924938126710203	0.014063311520339388	0.12276366606369546	-0.01095631744649222	-2.625628132444461	33.84570465142134	1.8718349692402325
1798	0.1744350167426082	0.16646951957345185	0.059775275782340445	0.010439094549796716	0.1373389761686531	0.004128010806018928	-1.8938502766135923	29.490923533313495	5.501393893828851
1799	0.160328556698677	0.19237616095138005	0.03267462010249449	0.012436788235457099	0.043420970739480126	-0.014389618376591539	-5.282468147237132	28.71687677059156	2.588468741261497
1800	0.25286883573027863	0.15785202133205356	0.052934526032791224	0.011324540106288056	0.1405692996074841	-0.003201427691485041	-2.642512374848884	27.25692882480679	-1.1163581865843433
1801	0.1853307889005359	0.22666304514819907	0.052331120956575196	0.0016408383427465876	0.043374099631756556	-0.013871093450181865	-2.443124102496037	38.18275152058477	1.317263914470257
1802	0.14948639620414436	0.06860622022527908	0.052854575420104494	-0.001108673044506893	0.0414190080398324	0.015183733695083596	-2.864198301979954	35.97463002753924	1.401240506374316
1803	0.2011691506305533	0.3265013888805798	0.03446705790978821	-0.002550757359412608	0.10812724344155694	0.038373447437636515	-3.608348934259743	29.66663456290499	0.5019798128386311
1804	0.1871179155375148	0.1834359191808125	0.048737813925877456	0.001160323631023914	0.05339932242701334	0.0196815328468235	0.3384187926260291	23.052961665277213	0.8393875196288452
1805	0.1706703481150504	0.20844897588786776	0.04833325097064083	0.008456160144069058	0.13275294318355674	0.004890307390827086	-4.037154093067365	14.706115738535932	0.9424513669207767
1806	0.12427243718127778	0.11561753721756067	0.05419979987242961	-0.0024974227487222986	0.18958604720538597	0.014910923576696988	-4.6899867556748545	32.60108083386587	-0.01558850344144519
1807	0.16749253944860262	0.2190645379169844	0.049746481761246686	0.017581230935752513	0.09358051060638967	0.02517301562836166	-3.0369221530208015	24.408588599367334	3.329202734483873
1808	0.11947757054897598	0.13600985275983074	0.04273052397067432	0.015145677619501426	0.0399162828357911	0.008177979761872652	-0.9859722966328076	40.326609120207706	1.279866917809913
1809	0.1101941657330999	0.24345455258160142	0.04750516976831963	0.01751296946976996	0.027576018396296004	-0.01629385963542697	-2.988826667138666	37.08388594805044	0.07988266088919871
1810	0.1568399911439144	0.15904054421708766	0.0337853659285456	0.013912836446005487	-0.004925980943085396	-0.0010160979927471927	-1.365644791626667	24.543305038985775	1.3464877901476162
1811	0.13835542798941264	0.18342817277537743	0.03232790264804599	0.021327639737141975	-0.02078366034044292	0.017222741997275384	-4.281874081384213	28.474347558273042	1.8908213975729926
1812	0.18544767686168298	0.15187576826989987	0.041553623420309216	0.02266231693131241	0.05348841195362865	0.002974700136167143	-3.240012330873826	29.378960618996533	-1.0655289498898957
1813	0.1350521378010992	0.21312633438749817	0.06050656933688349	0.021009289346579276	0.11227182460817456	-0.006711708434095095	-5.120485254361612	7.598531461488012	2.8000445238441407
1814	0.10789844100689755	0.15712222440462875	0.06225611791337702	0.023522905614989823	0.04773319337958643	0.04052833952051457	-2.922671340397644	44.00078247882734	1.8948640204481468
1815	0.19686645611832534	0.23843749667714104	0.05207879450823637	0.02119240083545256	0.0662635164422415	0.012679195360128907	-5.504509289812573	22.56240531374394	2.5023420134012695
1816	0.20090714021398562	0.20571476450077214	0.05738128130320073	0.017466263502141713	0.03829294820825488	0.013617705741049063	-2.690966370901325	29.986229096887268	3.204839295328613
1817	0.2178872705804752	0.12990804005826656	0.05069426315435659	0.028118631524863075	0.09947106954415005	0.04613139337894508	0.5673410675263004	5.158904473570571	0.895592910615114
1818	0.16800939341437593	0.15669694824524036	0.037479433912697056	0.020121492556198793	0.07276999574033213	0.0713855282587261	-3.016558538267414	27.73246436043052	-0.5174481642993985
1819	0.16589786385245717	0.14876113278906952	0.05717015397805986	0.02915241836462967	0.06603664704335646	0.08442944384568743	0.5911018603990399	38.95147986122309	2.438851327764063
1820	0.13311956645414974	0.23104387723886052	0.0281645406006284	0.02790962231381249	0.10153081348322283	0.07876571397880379	-2.8168319432768896	39.898264684358665	3.1241502836576274
1821	0.19219863819705485	0.0576637549994351	0.04520576783313786	0.026544098062874635	0.08313980358699982	0.07177560440046604	2.1141446954949843	24.75246691138488	1.350123472869209
1822	0.1921526111552372	0.13596724880678526	0.022636892923634994	0.031230813553485247	0.10110006598946318	0.06994033834539948	-1.6708452975395804	37.96362941682838	0.7553655188921183
1823	0.1275405392594838	0.25601711208989425	0.04458527296880535	0.01856924521470344	0.07119238565264648	0.059093772965884396	-1.0887194883462967	17.906246181627587	0.35520144319482144
1824	0.14575607492682438	0.21936180143750364	0.04710888299038582	0.01541328850490619	0.06643971010753857	0.05155611035721353	-4.249085238922019	20.19295651898885	3.0806463202052843
1825	0.16747789711725275	0.20861291152125147	0.05921746124519764	0.013757563802369921	0.05757055376721303	0.04270710322396868	-3.0262293008174486	20.78930532505994	3.255587591132142
1826	0.20314021578187172	0.1451812140104039	0.05812221664492483	0.016988220778189688	0.09021955383196426	0.048343980736646516	-4.044118375789765	27.48660835379048	3.7212921263323335
1827	0.21658880785200801	0.13809872683054167	0.03664126880744147	0.033563765601786526	0.09852559969239706	0.04878199831303124	0.8338430730179336	18.708039854035324	4.8297348162757
1828	0.1818018117022357	0.20697284809611427	0.04282484952364762	0.025938663100528548	0.055283346110296915	0.02804127252300903	-3.45403140953765	12.27024437251605	2.2250607840576926
1829	0.1996449317683113	0.21805241803914793	0.03337842078593098	0.02710329950261763	0.06653314219541179	0.016157208616787648	-3.729147953478983	32.90303640091808	4.478053284348868
1830	0.1522354374165685	0.22942737634276805	0.023122783174997722	0.01978530720760932	0.1108937306399555	0.0073165525349350785	-5.615963865278958	24.915907518614947	3.0242495840761237
1831	0.1459577925993591	0.1543294985262711	-0.016969767848995322	0.019862591906193515	0.034723979960475465	0.0030235474154939185	-2.7555167403538503	26.636010715594836	1.0864515546609683
1832	0.1711257480823244	0.3340232868901993	0.008211679516944424	0.02027368105962743	0.045495267930356006	0.013952036633788646	-4.898180871396042	40.60381634467698	5.761782574154446
1833	0.17782413348967815	0.23632564522947574	0.030960837093991028	0.014395878542873853	0.05491132589512537	0.023184628658234473	-2.5065855295756236	23.59276147899375	5.671222349014503
1834	0.1705270443738222	0.17057963716765842	0.016971758450839047	0.01600926240705062	-0.006985361267582285	0.020022694778012433	-1.6349270766372068	37.62362115662396	3.581201032659714
1835	0.17309513790089778	0.12256160989767578	0.015873286583351347	0.01992075578905968	0.0791360854431895	0.020411343079429895	1.3338491024520145	24.196268030478535	-0.40851287897803207
1836	0.19469297183416323	0.1553179258306471	0.026978635302756324	0.021775704092192334	0.138084474246629	0.008252800511479197	-1.4316404349082905	22.183146104399384	0.7485244174767071
1837	0.19831371175126808	0.19163525625355202	0.08613063421096916	0.019781553024189234	0.14235259268795025	0.006652911774275979	0.024851255379321417	7.461241784417871	1.239095567197931
1838	0.18793489794794158	0.2790765828303709	0.10072523433377834	0.019079443522498175	0.0570597955364812	0.006395420293340203	-1.0114049585090343	19.695071467074797	4.978173053995583
1839	0.19067720695555587	0.2025237923921177	0.06867743012550781	0.016011291374214316	0.05656904497965211	0.014051050166979218	-2.0309696579696843	24.18861019636274	3.4501404923484857
1840	0.1702455344437438	0.17260952561502502	0.06573163487274929	0.017360632465090446	0.14968416713873706	0.011138997528950981	-0.9221132197841571	21.705233297524554	0.1823595615593346
1841	0.13143666215284736	0.15812919897495895	0.053025414242394785	0.015261291158442838	0.12500062549140356	-0.011216094844042311	-2.5828114343788116	-3.075106915135649	3.9750890785515067
1842	0.15234264435655526	0.1681359569352156	0.08225747233691469	0.015921637015955795	0.12283725673827098	-0.022901143044678614	-1.5547266286023862	24.26949502579796	4.228502807368522
1843	0.17887653829248173	0.13687895194281235	0.034202377770854	0.008801125556692477	0.06531278089103741	-0.025818433659037195	-0.21490741918777442	31.819270579892997	3.5551361799846903
1844	0.2015323124324862	0.008388520953391349	0.05999324170757477	0.006260637430010709	0.08203253196436372	-0.026733245741825465	1.5217533199508162	41.151198327856214	2.086954187301733
1845	0.17012547608777814	0.13152283834240067	0.047180756779097374	0.001974770129003408	0.064187790234881	-0.04433645936530045	-3.3185191735957296	12.32565970417915	3.9593258049591267
1846	0.17600540805470832	0.26570806464859437	0.07379432859154507	0.0057603853133014245	0.058160300179837296	-0.046646830336773124	-1.0900951648478812	21.33770253032266	3.6102322959065756
1847	0.15241213834817688	0.33290891198278183	0.02024018180153487	0.006861789111676283	0.05334556627903361	-0.026800651681661857	-2.9280409147934328	34.54260143384406	2.9228739077373738
1848	0.15867208570465077	0.30946022864548467	0.022953499788722714	0.006963560179483232	0.12626260795457825	-0.003898908371773528	-0.6263717792678127	23.918893950185147	6.0154196736042875
1849	0.20912654657890598	0.26020821111667924	0.024234032963783594	0.0059582057445920905	0.021002141206592592	-0.023291276411386518	-2.310605045779898	17.647528381528293	2.0140698963978823
1850	0.1994665341241979	0.1940220015914761	0.034740447107498074	0.006421537606628534	-0.001576630924551247	-0.05775446391446429	-1.7229603481924123	16.613588274523185	3.695819926890615
1851	0.21167492707485863	0.16495140481180026	0.02420351454230623	0.007129798755658554	-0.08571766623813537	-0.05944836034895372	-0.7192569518867391	10.406683759477248	1.5983054089212476
1852	0.1644197935554484	0.22769601906373257	0.042780906669861535	0.004723548745753054	-0.08979060943827896	-0.06545993255307125	1.3128792248819892	10.576875970828295	4.033437723695094
1853	0.13840952613202323	0.14073340798247036	0.028442045596170744	0.0008707768519971891	0.06977139902213463	-0.06610125367976166	-1.8613322219365576	7.552843016878332	1.3956134359879175
1854	0.14223743109261738	0.07244766680308212	0.02491377752999348	-0.0065364393285674005	0.04473939263009909	-0.05118260706538412	-3.3683727194084585	41.45448615862544	2.648741398688212
1855	0.1362586662917025	0.32327477298719054	0.057154199448186595	-0.0034937982503829112	-0.03894298088500621	-0.02674186011340185	-1.789469810354304	28.044256057084738	1.9993327294359995
1856	0.09077433454633158	0.09413124654056812	0.061016730769711945	-0.003687067405047029	-0.025662813920182853	-0.021681669942094667	-2.036469581600377	9.442654502333653	0.5314979801470407
1857	0.18257886687644193	0.2084601153476982	0.060817586353753304	-0.003743815140473383	-0.0046093331086816455	-0.02061173410945654	-0.6777947983189037	22.622716507116078	0.768882257192382
1858	0.17882057828450149	0.23741410502192212	0.05129769972661448	-0.005610464488192696	0.0705887262233899	-0.022964223192941762	2.4646706058183225	13.354800530847745	-1.4039874282998677
1859	0.2059980487293146	0.17881470630785984	0.07141142389603701	-0.004165439626777968	-0.015566371693333594	-0.018939609707096194	-1.465819348853317	40.66378553780677	4.257111309636919
1860	0.20824969789838652	0.1781755094066729	0.05119637329747005	-0.0022340120503391236	0.025645707526983686	-0.02414629408997511	-1.2270528331601267	22.448590479965777	3.3270544382051006
1861	0.1703613900413065	0.08719423722209055	0.05244254658769189	-0.005540405541200044	0.10283714333007064	-0.020835249550173657	2.828327352547975	24.727546156979685	4.053136995765251
1862	0.1603334014922308	0.1862009578447331	0.047052138030286114	-0.0034711666705738325	0.11527162672337173	-0.02169278062260612	-0.49448808763362406	22.38389225677501	-0.34940767999848976
1863	0.1826220765334285	0.40174341106629374	0.051838241198090496	-0.0008662094751032324	0.053977306063598074	-0.020493764521618087	-4.133729441283744	8.64522052974797	4.851578351409902
1864	0.16440315932853758	0.20586314669915598	0.046030199377701746	0.0027533058455720153	0.05920062970861552	-0.02030774149074799	-2.017441085845417	17.289401178172945	3.0727889816643423
1865	0.17805074202154836	0.19074175454340958	0.03696161055682157	0.003636535452838983	0.05428655039387713	-0.023945800964032902	0.501040506740785	25.304425705438167	2.2152362527884133
1866	0.16052075071214325	0.16900852621353046	0.03120553680566538	0.0057524337644698125	0.03921917994914943	-0.017766486600853244	-5.5808783897029155	19.444425853855048	3.4933741293938243
1867	0.17984258779385073	0.17826799923374304	0.019426542356565473	0.001373285970062799	0.03554000889495497	-0.02252483160593043	-2.1255643380815847	17.36263473641954	2.035732612944488
1868	0.23442435097332395	0.17481450297735443	0.017986127368100322	0.008123076498532843	0.14066736141771188	-0.02228714199566266	-3.6275324587805162	32.76035275087726	1.7908271979076962
1869	0.17555114935547222	0.17974230637500005	0.024126315666719415	-0.002966358495462342	0.12917398405202632	-0.027510466547713497	-0.9465063047032938	18.847511565475145	0.4689238925932753
1870	0.1882985062719096	0.23224159860844062	0.022139645256857667	0.0013341675211653806	0.08183582451170163	-0.030161250682907016	-3.706279506601665	21.311547354723192	2.8571309918433636
1871	0.16884507619887332	0.26026492841206844	0.025772562853930366	-0.0018646185847667172	0.065867657599653	-0.02382635425211588	0.8356982097086213	27.868618119314736	0.5985067733405098
1872	0.18083161626957836	0.16598173832111887	0.0289819619877154	-0.0023344547286663843	-0.07768128606329255	-0.022758377925707122	-1.42835963696222	19.19435097542244	-2.011144400358959
1873	0.1831412014970959	0.07332387543182788	0.030371599963780853	-0.004567846902981172	0.024942461644136625	-0.016198182308019587	-0.6447327300816547	15.312491017054644	-0.13487079269632354
1874	0.17552608335534503	0.2625924506109891	0.027462207460736108	-0.016688524792950632	-0.04462535739539018	-0.02361718940278016	-0.3302451008158885	24.259860533976507	1.9835385096481293
1875	0.14726609470879173	0.06909263816082437	0.03987213975879829	-0.02116441175224515	0.01736964610028813	-0.020129082986098692	-4.408163476637092	7.423056643678066	-0.1035164444129987
1876	0.17818477571114	0.2193578254979714	0.04690907421235736	-0.030823452065796366	0.06891695944164407	-0.020962369881059456	-4.691880672834269	29.840497603244067	1.1839316826461628
1877	0.20784506745082867	0.37828623687094287	0.048892145842690575	-0.019408069803109912	0.05716791520352142	-0.026241596071647718	-1.9341455705760495	48.15965465640099	-0.6151492009869087
1878	0.21974715454305999	0.24349429846189527	0.04583132759775424	-0.025721446543409326	-0.032041878743379625	-0.025860850692005916	-1.8911612236879847	16.666140784390347	0.9053469176207373
1879	0.21685789620909673	0.11872214966445632	0.04345179965238527	-0.023841511504015193	0.09211667914411921	-0.023620882315820588	-3.46435759938516	20.796482784123384	2.2335474189562765
1880	0.20094423306352915	0.1309038141343011	0.04209587686513691	-0.02204635168449861	0.0337969154415311	-0.018846747299732045	-1.4287024955913838	22.759788307947453	0.1153832111617098
1881	0.160895482759619	0.20182910523453051	0.03914968324262427	-0.014323217921736202	0.06715073745900309	-0.0265446084357413	-2.0324125632504972	26.30690324719528	0.48909157393920233
1882	0.19074887315209374	0.08260810852829067	0.036466067543505065	-0.023318222630292904	-0.089363383583147	-0.026608775813209466	-0.4575389279088851	18.32301833074662	3.075403396676284
1883	0.19678512278961127	0.14745229021952974	0.04089645709104143	-0.024338863070003065	0.031211141317301447	-0.026824107065352463	-6.380096633633165	25.727721187770545	2.44857322039692
1884	0.19288199598397124	0.21637565508497636	0.04002464352356275	0.0013728543356208399	0.0421091455280254	-0.03301094647122947	-2.16851362434471	9.585993393043683	2.0452989122119494
1885	0.17452419841675784	0.15540163250065686	0.038676200371571545	0.004446411673011868	-0.01653437209537887	-0.038414721172123314	-4.59573022214401	19.9651647877677	-0.8186121392873558
1886	0.28078348786698826	0.1425554082397012	0.03958758948213635	0.0028173083713245194	0.05181318937412941	-0.03294510451420505	-0.4100849118915972	28.372433796705888	2.242781340706953
1887	0.2701729170036342	0.19998957871114115	0.04213658346545712	-0.0052889228542552244	-0.004155159924192263	-0.028938551938826124	-4.6819288078231684	28.058822449208936	0.3922103493097092
1888	0.23950984798219394	0.19424593840595775	0.037228201015967	-0.03167244721182562	0.11264987517583785	-0.029748744425898862	-2.1075781864485448	19.54187963224613	1.5724005117528388
1889	0.21013191765119354	0.1688238429747908	0.03552735333979636	-0.04346173682169744	0.10795865886730646	-0.028610498628966908	-4.715262088829643	3.756718610696694	1.3171200587632494
1890	0.16980151237140345	0.1951835280163642	0.04172587988220998	-0.023935134479844022	0.12940407559202846	-0.030139790977526785	-1.6905071136125456	41.13387519072795	0.7791588271801181
1891	0.20529330346601188	0.26028668036663394	0.04357036179222102	-0.032960051294630144	0.0642667276286236	-0.030364275012018785	-1.3038415514075805	33.49025804558369	2.293694208146689
1892	0.21046147080638603	0.2761532174911033	0.047244994495938206	-0.04135420612230976	0.06688469559544151	-0.023228356575740447	-1.7084333085800973	27.313043917700465	0.6392920286032977
1893	0.16483646478823047	0.10000377211132559	0.05869987164244926	-0.026901301065103814	0.05919355456037598	-0.02523853802003701	-2.980041258140682	1.6567304984380569	1.6497287692521092
1894	0.16106744646467852	0.09780664020392625	0.059392478667307826	-0.03525128220950866	0.13289442822625333	-0.03669583198748076	-5.575959437928401	32.80684866831747	2.2098812902076257
1895	0.22431229536785774	0.11218373842627131	0.04926813829197145	-0.0012948544310448767	0.09538382569360743	-0.04320397595694214	-2.9346033589879608	12.52964851891334	3.014955408374734
1896	0.1854801656307738	0.13458377618802622	0.04697072209947507	-0.015075145373165144	0.016352157461480346	-0.040474805835992195	-6.376669693073895	13.007999344413458	1.37912959917527
1897	0.19937869773124892	0.24514372343888824	0.04817113724094374	-0.034723705072995596	0.030874330989712387	-0.04031521843820971	-1.1416458896782922	8.065694011970997	1.954317257487714
1898	0.2003541960491441	0.2549327859506452	0.054157262506963094	-0.03375102322446401	0.0484532778220173	-0.04117036119770135	-2.7998194998923474	4.472977548813238	2.9662693601559798
1899	0.19260174795361862	0.2024678810002191	0.05375549766663027	-0.021238532581265988	0.05437470757189897	-0.042811754829133554	-7.050046431441356	22.18218149448137	2.213831872931641
1900	0.16793749688440812	0.15607777843050943	0.047530520806755856	-0.010993920898513858	0.041007166170238765	-0.03031397645795568	-2.4257148128996135	42.07588020612653	4.254092242971532
1901	0.18766618174794233	0.3284614863841399	0.03920547960242692	-0.015463583228596783	0.12863074045795503	-0.032571491624644455	-3.138809331644649	19.798917856550666	2.3876956546222754
1902	0.14932318876994022	0.16153871401687164	0.04594482169000483	-0.037351331272799014	0.14348795789153382	-0.0362547685718184	-4.360728762998781	20.429307998582527	1.0402786777734372
1903	0.13831907308621763	0.25512340472532136	0.04028230361520813	-0.03852543152902229	0.07885350218494058	-0.04971610546572769	-1.783465794135508	24.500327569950397	1.8000361019791251
1904	0.12818308721818678	0.2505086565552875	0.04170761312085902	-0.031628568718525325	0.06688578014758628	-0.039000875593729716	-3.6571037600489533	15.17551136278554	1.6363173043618209
1905	0.17850257853166157	0.0809217005152562	0.028540961343741705	-0.05496438032350819	-0.006903991011657196	-0.03731795488889615	-4.2455754163498405	18.352092244559312	3.455783825072658
1906	0.20490785372794895	0.30523753035426665	0.023262259591825932	-0.08726499937249722	0.006270254655314729	-0.036098828364383495	-2.802523493569482	16.541308910229432	2.3543972090474976
1907	0.1439041042994222	0.29265101612430106	0.026962696308133437	-0.08055098794525443	0.05260868640862581	-0.06053955689738064	1.5167817406343438	17.152339128209245	2.8896422525985717
1908	0.1226894526970318	0.11669722163548557	0.022991314457731834	-0.013282481704983494	-0.0036589905674023204	-0.0691706680741413	-4.837868547242316	47.31287681247413	1.2861682227338864
1909	0.14179466190130344	0.23779723705023048	0.010701570942096627	-0.04568510042732472	0.056665476054948025	-0.07690513537590585	-2.851483685220868	19.794716039842346	1.1000189680741028
1910	0.18182767311272977	0.18504966057553612	0.01435984173751537	-0.06158393680892617	-0.07696623459282789	-0.06717776902413218	-4.5518483847541935	34.693429238598625	4.100457137386868
1911	0.15874247099140465	0.08893959872544452	0.021768448913573914	-0.05719995249984576	-0.03976771017109908	-0.06104462887542374	0.5026497240841911	10.886731844678765	5.917439694494252
1912	0.15476617205910748	0.18644006818547335	0.017905298618823336	-0.08669933392430698	0.02491245881254782	-0.07633895481307951	-1.735589948181533	34.954598482273475	3.818555532825665
1913	0.12851495971212065	0.15330857773450351	0.021897471023213176	-0.07360380137130995	0.06355077052637549	-0.07269911739857687	-4.216949389771517	43.19840773972186	0.20664558902366414
1914	0.15031350390343018	0.230090072614026	0.014039722397943696	-0.08222518603069602	0.08674129685076257	-0.0562903043815818	-4.659684551631777	38.84898068658478	3.0153631224713777
1915	0.13599866284318854	0.2883694445540239	0.03103831163885947	-0.06534056444318712	-0.02418433553642313	-0.03659368814282579	-2.6789666201360425	15.437562452822453	3.220819562227167
1916	0.180298108619254	0.27792412239962044	0.03453569962214534	-0.06369606531415016	-0.017766594108898318	-0.05544321425346971	-1.6448863434968866	40.13760763167366	0.7986924223055748
1917	0.21414184870894293	0.12205059008661778	0.04857754360755442	-0.043756741770585604	0.0321044571604547	-0.07172224475205806	0.9322956953843456	16.99736194519773	-0.38566140999681453
1918	0.21461083983052226	0.18608989966947573	0.048182983976146565	-0.04345350440038978	0.04519029796573022	-0.052292071360858616	-2.0568912205368934	30.324205309300346	4.443380371603514
1919	0.26566775138807025	0.1320180687388342	0.03855678673544415	-0.02334477638558162	0.0017381860301566854	-0.06313190974005096	-5.099922769815728	15.853917911522949	3.224864215118425
1920	0.22005786705919475	0.19982352134915463	0.03542540079514718	-0.006740595635753754	0.02543938108218152	-0.06271011609890578	-2.612978521091128	17.53692857425215	2.5956825156716357
1921	0.19592584842868888	0.12698933189449663	0.026442459065243673	-0.055199348215831834	-0.03315154296858243	-0.06155790462833007	-1.2526782878808698	7.196895458226684	2.8862280822566153
1922	0.15095827567839815	0.1478059083346067	0.03580689980036398	-0.06891106578748438	0.024835217900765212	-0.0609384346122066	-5.015248016327355	35.09450521867327	5.33233223893418
1923	0.09393031567366178	0.1746996368021791	0.034347310440445145	-0.045309402907238255	-0.009860501630833362	-0.06760335246795585	-4.582091249837297	6.340102010728429	4.019733367514383
1924	0.16999730613499542	0.281375287123667	0.04488329823993046	-0.030225299412764695	0.02284445935837686	-0.06880285488022138	-3.299289349740734	30.488389659456146	2.5052415975288445
1925	0.24313756775548404	0.40539126762151634	0.041766364312865185	-0.010044949209003388	-0.023107949856436015	-0.05752803516555718	-2.484345287749858	22.612422537583985	-0.8989738854869992
1926	0.18828172517075367	0.24280003413856016	0.042592669488804476	-0.047789806238375664	0.04498175904296381	-0.04802910037925878	-6.370789560066393	37.76079419740969	-0.48892853529170205
1927	0.15851192450035684	0.1372729419321837	0.053995637183582766	-0.022552817344770486	-0.026490614430899093	-0.050758834972785744	-3.056323936678555	22.583527086391765	0.8586743783985944
1928	0.18427877044287788	0.2505686538744379	0.054876922347910334	-0.0670498896715743	-0.02366147351047461	-0.04734928355667348	-5.44862024610063	12.194249438004327	2.107705916601527
1929	0.2041941133841823	0.1287304187768666	0.0513086779464743	-0.03136361327955408	0.038022687651398705	-0.043947322101509846	-5.556343677750913	22.71959498505644	5.935305474579955
1930	0.1455881085675775	0.204486045857738	0.043333282515591584	0.0007052546694452794	0.11926840740825764	-0.049619297970803465	0.4363389167608223	25.923819328143033	4.536560034907438
1931	0.19787263627056975	0.14683482248861543	0.03716359948754996	0.021873324788339494	0.06676459302369689	-0.0443095156995314	-2.724847853546597	-1.93580196562506	5.412454012448535
1932	0.22337926908475866	0.22647843112803281	0.02852464208498067	0.025186121585525578	0.05930750385846782	-0.03495307252611895	-2.8997501992709687	21.194933631282936	3.1085810630424904
1933	0.1983043316363376	0.10683405031147192	0.019643246807611703	-0.007814537412679404	0.1507156284012216	-0.030493833852147465	-0.8956257914334125	25.905670443473632	3.3762422079038164
1934	0.17383123939291512	0.210068465036453	0.02426861636866179	-0.026257704576460133	0.1254092154014827	-0.02838914357649693	-4.398887405763186	14.471603967987223	3.5719820326320573
1935	0.14255739273914783	0.2334684453111574	0.01315375206529496	-0.04052791135941508	0.17726419443866503	-0.02005721383853687	0.17507994392639134	32.29862872938426	3.1146338776159075
1936	0.17789659045648443	0.2041811611296107	0.02275471862911059	-0.02376998137809068	0.13953922440769764	-0.0030843544137111965	-2.513181402258448	22.485828047849374	5.106870011934219
1937	0.19862337691688442	0.15192079668327702	0.02643237652185787	-0.016374193114871195	0.13009252304267643	-0.005678791820725983	-4.904805731900615	34.236342236839896	2.7331407735379876
1938	0.16668147361948668	0.16339577319559495	0.04008980195268227	0.010138486049612896	0.08440816156504724	-0.0008349796555149527	-4.25953123911509	19.29876660397274	1.4440583454955507
1939	0.19199370904297894	0.2599159391232039	0.040037662292080285	0.019527098524381406	0.033429004890283276	-0.010372217269379865	-3.2300867994647495	17.361708172112053	3.3740631440730278
1940	0.17636300511160016	0.14318818867051714	0.03995968087085491	0.003023020027272041	0.11330293387363492	-0.011390096687343329	-2.968082533326619	18.37435215920407	1.6733552156787368
1941	0.14174302171673903	0.2537572665725736	0.039159449919842174	-0.017094926612616055	0.10446150830019356	0.0002756590554074904	-6.143796871605211	35.14863048668783	3.7714726454339567
1942	0.1798733038223566	0.13821262736007095	0.03502065043036948	-0.028645885183679325	0.08826096731263025	-0.007482824863968732	-2.196265746375068	16.069761569597073	1.3272318285585016
1943	0.18376633638184406	0.19236132279941573	0.027350532025619337	-0.014958909269510844	0.09981964649094575	-0.012801082640076974	-3.5952204301773376	26.11821009340206	3.4325292525959012
1944	0.1841763262364304	0.34288449637207163	0.04634290566980566	-0.004453372856706123	0.03378740511094372	-0.02168354834660625	-1.787795051975769	47.3230569942182	0.8837206876863406
1945	0.13323845258603192	0.0975200328714683	0.044817343013845545	-0.007347524041442666	0.08851755620019958	-0.014499613722597261	-7.006821181508553	16.349667993971384	2.6984868065154948
1946	0.17060811910283813	0.18195365673151392	0.045752293455883754	0.008533959851787506	0.1766181287323397	-0.01901878293641883	0.21968429341129672	28.786710137895234	0.49975854548835447
1947	0.1820948761176074	0.26489137303491217	0.0686888869562995	0.007343461556731515	0.04015204573888195	0.0005418725195178997	-3.5250943195942064	17.302267859991908	-2.5520683098661303
1948	0.20300101932649958	0.20131265847211405	0.005316238202607834	-0.012500190180640256	0.11601622499221413	0.00857410022406067	-4.425527555698503	33.15423715277473	2.1682586668567994
1949	0.20313996562105066	0.17057468534334097	0.02978463145353438	-0.04603278193501471	0.0407039303311551	-0.0002898820564652821	-2.0041768204472072	10.800254563616512	4.1925714999914865
1950	0.17876560655343254	0.15777669980513653	0.02099556221866551	-0.021449879325367058	0.06481422687768706	-0.0020549196640583687	-6.140934121163444	29.34039121632975	1.6733262387840988
1951	0.18094805074525824	0.18187156852308708	0.042210013632309126	-0.04030092376768932	0.1164675197140486	0.016607394387363087	-1.55318921863939	19.34764551199533	3.688887113678058
1952	0.1504154663648225	0.13934388291613078	0.05240496901402662	-0.00896869468376768	0.07338299003392595	0.026653857130452912	-1.7725510274602188	42.83142483852889	3.6466542101578776
1953	0.19960079478909273	0.27851672975493147	0.06816715990860484	0.00509999586228716	0.027213582046115806	0.026291943392407306	-1.423715265682352	19.238540319521622	0.2969707785293297
1954	0.20097462277741351	0.13442579923243703	0.06825678343847467	-0.04694929835777223	0.07661753530839138	0.03735675570555198	-2.0152978092707547	3.8524388672861662	2.243948964605571
1955	0.1721773480678271	0.33392985361994654	0.08155464547326802	-0.05254309888679637	0.12698114850388847	0.037029558963431616	-3.7441288514265016	30.449830825114958	4.473476466308863
1956	0.19848548233540195	0.13015043562507067	0.06115464815132649	-0.015616691952525956	0.17834314289193615	0.014986320176077456	-2.6707453163068102	38.47119335410484	4.481250180132029
1957	0.1448103062167768	0.23857898805816385	0.05631462824931105	0.008762277802595284	0.08815259525580002	-0.01605492264822408	-4.895425697569771	30.269993405809	3.6962567108748203
1958	0.222672797167206	0.21140460111576378	0.07048529776345436	-0.005498109594964698	0.06752883713901821	-5.9342986825406535e-05	-2.8067033518118896	27.207781230479124	6.265546531053377
1959	0.1758354396354223	0.16123715711178188	0.060812377899693494	-0.023437698623338714	0.0015229055017253953	0.030048728086720426	-3.3623428452920376	29.34817872534521	7.031382345041701
1960	0.17401769144537	0.33811614370368576	0.05095762563798743	-0.02742498895023584	0.026813579354396933	0.02203490508959765	-6.858252246872896	15.242985002166545	3.4918779732304475
1961	0.1670534434448539	0.06771627782056666	0.05731902457368135	-0.02519439868275698	0.04073196679195436	0.05770162439168296	-0.8304083393721253	27.84628439569285	2.7724156006043903
1962	0.16269572021744388	0.26348155436658566	0.05617653567006861	-0.043152839636494064	0.06293323926519916	0.034624617893721864	-2.4811123978616156	22.808111783819797	4.364650485615301
1963	0.18449284552761258	0.19305289704509737	0.05397702171926412	-0.037316998554733666	0.10729787406953145	0.04198421039011243	-5.912521249745706	23.907073264825048	2.0324636077438334
1964	0.19920569362667553	0.19464098483303044	0.06065441519272563	-0.028013461049560266	0.07903813435182794	0.036254667644907854	-4.762985895678409	30.81827435987361	1.55378823408397
1965	0.18311208961172065	0.2264071058624156	0.06654540435821518	-0.03617985174959128	0.018251281611490214	0.007012538088119489	-3.476462693916176	16.089855792015076	2.4684578086010793
1966	0.2189488007418109	0.19362332255913908	0.060276333730614154	-0.03286731483095506	0.16503367778352984	-0.007009980579988166	-5.954916989028393	46.16561690547075	4.300945264607606
1967	0.2644468379144691	-0.029493448649476534	0.05927233854533231	-0.03595770112914536	0.13414744072189083	0.009798400916483098	-4.369437290443406	10.734735777679017	2.27436530944918
1968	0.21491251416544072	0.1412485300925513	0.06131373644479565	-0.03713797363487825	0.08943953259387116	0.013572342445356905	-3.883161132986007	23.18959363757906	7.080371026225035
1969	0.18197626926045418	0.2098558092043842	0.05847344034819223	-0.0411884573013857	0.10335856035225774	0.005248245183526677	-0.045687878287276225	25.83603486572821	0.09030693571536247
1970	0.21477862074549792	0.2520659839856193	0.051330332208150996	-0.04283476224283586	-0.010320389453609864	-0.0002257264407756842	-2.547884612240744	27.020058723563253	3.6444515333318517
1971	0.15839712934831734	0.2810104571390459	0.05939722877169393	-0.036272461227317594	0.046770362380032286	0.003021802323744502	-0.42048895090850785	19.7154007341854	3.768821037572036
1972	0.11059606182004847	0.17678396030671756	0.055507569704177896	-0.035434711445084734	0.046285926088376186	0.01149303451994466	-7.802732626619453	24.66073574888899	6.085029846501073
1973	0.10474647010289606	0.266220903583715	0.05610217560158649	-0.034665931537618856	0.04488605893168749	0.03119120875901832	-3.4928000197737905	-1.534343911622129	3.285512080207777
1974	0.1857036740528951	0.2374001000015484	0.048246675214629844	-0.031609671737605836	0.03975149574402079	0.020259768736445062	-5.55032659158946	19.546513435221794	5.666930088819668
1975	0.19647246883845215	0.08158794211592067	0.05182294428982034	-0.035220040555858804	0.10360590892190014	0.040773634261460245	-4.8562201490668535	26.68554279337985	-0.056337424707214326
1976	0.18004967109588862	0.10084019690383976	0.06449156815226384	-0.03797096234871156	0.05646563335806075	0.027288292387611872	-4.751323730323645	22.145094144993934	2.651089279346208
1977	0.237923397803658	0.24201290961928867	0.06327915646500545	-0.042701788081502275	0.020581255206778552	0.0006265127470272951	-4.079081036071099	29.929150736320825	3.719229854224759
1978	0.21633423564511214	0.3599820192991652	0.0817154548230049	-0.039293645153705474	-0.030492148074887267	0.03444360218366424	-2.209004163053529	57.171351361532146	3.8623683830365048
1979	0.20957012629231012	0.24180730390798394	0.089375161563067	-0.0380282786996942	0.0709102872555022	0.03969287463309171	-1.8062482979712355	27.43111363306191	1.323358086528906
1980	0.1571954235282219	0.2510857854316415	0.08907183817511737	-0.03759795777796258	0.03354008040400745	0.031283437734410106	-3.160549390859586	31.878449269077848	2.2140075449527323
1981	0.2016623728282657	0.1480929552557216	0.08038928085953492	-0.046487592484571016	-0.07384871521867348	0.012257565385887924	2.0539297773504193	18.650961403723585	3.717813925141887
1982	0.2027549946774309	0.15565481123013053	0.10102547043794032	-0.029804299412267872	0.11751145135305163	0.02363677064113974	-1.4891514750056252	18.310293806075194	3.7218702415656577
1983	0.20264123811428827	0.22262011127758735	0.07598474257761288	-0.04067079291992275	0.15236039207952196	0.01755554464469172	-1.4461549277924541	16.758294331357774	2.7120835072364904
1984	0.19169732802101247	0.212892029050113	0.08219844543992916	-0.033392105189112085	0.11917787358812863	0.0002754313884877624	-1.8802506118840463	20.90195410843158	7.570007848969133
1985	0.16763592905196456	0.09365342051844844	0.05579223704907628	-0.02402595143056225	0.17638095996272057	0.006665858559424818	-1.1692667732687199	34.61667861417779	3.388431130069281
1986	0.17020368414102255	0.11590604431144243	0.06658943824167322	-0.02508828645760911	0.06728573238077662	-0.026017474629078798	-3.9612381676423034	23.019068347579644	3.0590383073559875
1987	0.1628270137259453	0.18304614501455735	0.06435366034014701	-0.021127648663458513	-0.03362237801435915	-0.0249316871749045	-3.3235023364863228	40.59399774752679	1.1406109482542903
1988	0.17161926638950412	0.24622229172134052	0.054573503474790966	-0.017589227828867213	0.07022954809175976	-0.03375121033787751	-5.030647260524919	25.540314558808394	5.776137745520793
1989	0.14485528562917574	0.15870098330262533	0.06527650580966257	-0.015267817346428247	0.11448017226405446	-0.008560881940106731	-3.8273645303046036	16.452901109526465	1.6303815323077624
1990	0.15014420458285882	0.1292261524521915	0.06704290652286163	-0.012011450095809287	-0.02644708302314836	-0.006812949046927938	-2.0604241124205416	26.241657637572956	2.6944991436786627
1991	0.1740746257856996	0.15536823804854025	0.060498980087581145	-0.016058382632134844	0.005090756629744536	0.00011088513849903214	-4.670703482303757	10.221190573081985	1.7238914838944892
1992	0.15488833950790537	0.19889361877276837	0.06375759696150911	-0.007325312787109447	0.12645048330600445	-0.007711181290086795	-4.839006170031192	10.10889033497857	4.588127494494852
1993	0.18417705487909858	0.2997817030225508	0.033096052506473975	-0.0120697056025215	0.062448726026813284	-0.007937160910352379	-4.016144891139028	33.881122437653325	1.45975502776457
1994	0.1403422586783739	0.28806842616503614	0.020995529073248063	-0.023026708005009375	0.03295780844608136	-0.009922499838086227	-1.8881434127594354	24.729726398977775	2.0909299593150363
1995	0.19060007898957781	0.17948214457188588	0.05877155575263929	-0.0293329506680734	0.052546278549312375	-0.021610836375204546	0.25526118444044654	19.971303784031193	6.481191594827476
1996	0.16121473374693632	0.29937886906801	0.06843667315726597	-0.03562124358124065	0.1192438369677188	-0.012786961874108702	-3.003360853429898	35.9555437681716	2.5123950222775515
1997	0.1489719818355886	0.11531954996517844	0.02773752325311005	-0.032633284554762616	0.06700973285477241	-0.011741575849263223	-2.8587825089411956	28.67938015080562	4.06713539422859
1998	0.14841310792662837	0.23870485269780684	0.02081146551170283	-0.04120151952127508	0.10880496336167285	0.00040987604245252066	-6.780385038504151	18.46446743056266	1.9215803161627765
[truncated: 8,001 more rows]
