# Supplementary material for: Catecholaminergic neuromodulation and selective attention jointly shape perceptual decision-making
Source: eLife. 2023 Dec 1;12:RP87022. doi: 10.7554/eLife.87022 (PMC10691802; doi:10.7554/eLife.87022)
Supplement: Figure 2—figure supplement 5—source data 1. [file elife-87022-fig2-figsupp5-data1.zip › DNP_DDM_driftvar_traces.csv]

	v_cue_subj	v_drug_subj	v_cue:drug_subj	sv_cue_subj	sv_drug_subj	sv_cue:drug_subj	t_cue_subj	t_drug_subj	t_cue:drug_subj
0	0.16710938143759171	0.11466983071977208	0.014580342616122665	0.012864024512197673	-0.055719606060468524	0.03382455284903637	-3.779846101417336	25.045026927415886	2.669780558440907
1	0.21508990753282275	0.03566641831663753	0.009670688988011798	0.01497822534181738	-0.15200193988839117	0.03321197207835861	-6.309108223170693	-5.618739098977293	0.6603121752240161
2	0.1618907293671848	0.045435368442873214	0.016052020210141037	0.014562560453814294	-0.03882665562961063	0.031613428471776055	-5.92891181120977	13.060473746841481	1.6348712807152952
3	0.19560080529310908	0.01912807901268794	0.024518762828654464	0.013904497465175853	-0.14639890105159475	0.033659085268352235	-9.659353803986374	24.41117111188079	-2.112264135072262
4	0.15279006228095598	0.10388989544016286	0.015064412830945248	0.01666309592699302	-0.028900107470507714	0.03652290715568102	-2.9788807356107707	4.2173485533233395	0.8084340812898103
5	0.1359943341069981	0.15836026816866117	-0.00028479838159974156	0.020995937998759654	0.07109060620952562	0.03593047806081385	-5.247083718694576	18.318615074129823	1.7493665134910397
6	0.20807477806149577	0.03373954903361745	-0.016753829501537424	0.015623011107243602	-0.11281343165807124	0.04214256077940898	-1.983864128385518	12.361803467445313	-0.1848436282679538
7	0.14436215740802494	0.10295208191702855	-0.026321058749054698	0.016296072167652807	-0.024065391397131746	0.04007704135155112	-5.2674885060230805	8.38472947788038	1.6889614818538232
8	0.15673641004925898	0.2416401994936338	-0.010558005796259606	0.019267145693230497	0.05875036666365538	0.04360581438012047	-3.9189823976445	14.363067504955977	-0.09336108996651267
9	0.20879122904543768	0.1712274493068618	0.018866657540830306	0.023417662294971317	-0.010108307659157063	0.0410129427647141	-5.280387480116192	7.687137068111454	2.5325287409132016
10	0.14623727704334188	-0.1304456173894417	0.036127999838103345	0.022300477778101544	-0.015175151705969966	0.040484916403719096	-3.438922827026464	22.088101061271175	-0.4555872766701201
11	0.18137351296097345	0.03810515618157821	0.04594835867010911	0.01623801192400081	0.11781637670166666	0.03996929556438998	-7.57342913872459	24.975984032695358	0.9791120794085432
12	0.18514624129398527	0.0705304569644878	0.030982390386934087	0.01748794740402399	-0.005504236692418691	0.04127101254300904	-6.436616297724217	9.401595502807142	-3.4805076494668885
13	0.1975467857541563	0.019530519000559805	0.009514387978712107	0.01705878275208555	-0.03281463118525144	0.04311336059917297	-5.580577719761147	28.53637606467445	0.5454019897023912
14	0.14365106567107147	0.025481869228103582	0.012559284568265586	0.017422057207953513	-0.05982760639820844	0.042502066645639006	-4.278493103441221	-0.6124650863301335	2.575431288630499
15	0.16829890267844452	0.013988134433074617	0.02042413622963593	0.02321037898954632	-0.08036621903288318	0.04185999935621017	-4.308134124572312	17.201052118852704	0.6778226677550487
16	0.22321138388243772	0.03369185379637947	0.026834450359693132	0.0237460295436473	-0.008986750808479903	0.03993054779665822	-4.5637877089202785	12.961140446374086	3.1698654756328706
17	0.23049754041962825	0.11724742244096271	0.03664624241221055	0.014263360657094175	0.04215611890990622	0.04006696623341201	-1.5165613459009017	24.944044236565375	0.8615212451264497
18	0.1896405295179039	0.05554901112245944	0.055928932607267404	0.02124507832634691	0.03200905876182449	0.03919834427852786	-10.59707741188685	14.296970650292948	-1.1416657901449039
19	0.21453131791978236	0.10291251544284248	0.06992684225911934	0.01830554478185172	0.0060130309552945665	0.03673035739490668	-4.97828299300572	15.331651224036781	1.6956496611127438
20	0.17562162828545996	0.08410135499504237	0.060545043195597	0.019017562122178616	0.04478555323993129	0.03628286973626244	-2.5621382777001633	25.90149290214397	1.4746014796990494
21	0.12449559580419998	0.08897317960608166	0.05496102921593692	0.010287310949332733	0.05813076711460541	0.035986615480635566	-3.6371148159236113	33.619220625251984	-2.6447249793112464
22	0.1521683738081096	0.18958489256578478	0.02912701289758269	0.005031466073142124	0.05901467508611168	0.037310403254750955	-4.949471344520694	3.6250675097440155	-0.5573064147445522
23	0.20134730470127216	0.10299819562928733	0.007917485774799431	-0.0055258034681600655	0.005169479197311845	0.03819211653594881	-4.3516206966489275	3.450253698712562	2.661262184386338
24	0.10537812962490001	0.07921577657567408	0.0235190778518337	-0.006306265364413513	-0.018387152719725106	0.037804394968370715	-4.7325214031593275	10.49856208183585	-1.6269154080294188
25	0.1276263601523529	0.1672951897930537	0.03149572266527537	-0.005220664181711449	0.04808967332296235	0.037907960612523835	-2.369853279676767	27.982108675300772	-3.976745039617064
26	0.15543967230097275	0.03027766042676392	0.055900770907303055	-0.0032192438359055354	0.09190134936679399	0.0385429507514132	-3.39119827541023	13.758564317661028	0.14359835626269568
27	0.1965249206055789	0.06703256065514382	0.08546943969120445	0.005809691596282294	0.06274943374030315	0.03903126829759668	0.13212708595452485	23.553549153526763	-0.9144773149391827
28	0.1953822037611099	0.15709264751486665	0.09100975910117652	0.0009930826080015065	0.0641746669817737	0.03972685236397092	-5.371927665825806	16.403972386371414	-0.8857254298047235
29	0.17152686827353975	0.030174590728284816	0.09268678241713366	6.728730000631067e-05	-0.013021599457973092	0.036142812068129665	-5.6983227338986735	11.885127211541622	2.0427587915910345e-05
30	0.16365759010114175	0.034924454620320705	0.08752888696130738	-0.0020301157924633023	-0.03022614186001858	0.036018890173402394	-8.51521589089897	22.84866708464234	-0.4605869826855738
31	0.17096693702521973	0.015380824567363276	0.08249436210234612	0.009621443484647097	-0.05873271174334996	0.040445257470205276	-7.364413335004377	22.452285482994885	-2.0067840235060057
32	0.14742788893381756	0.09349310769203692	0.12083279750434231	0.003531965389040998	-0.06194556575872672	0.04023955562384834	-3.41298561432292	21.30125590632088	-1.6136449470140146
33	0.1845627751476603	0.18902201097694676	0.08197155982189333	0.007513639053969201	-0.005725168376134962	0.03872033621165275	-3.89486802660578	3.681833769884752	3.1481173462617917
34	0.18208302191768846	0.03995458845203253	0.03444580304590519	0.012330268964593046	0.0673948110884769	0.03932465399929219	-8.999684987743485	-0.9462886798984916	-4.242279133644588
35	0.1869881313514429	0.28319532057811625	0.020063198516842823	-0.005405680134763972	-0.005009344227489034	0.036216935830366725	-5.003020332225148	-1.9050992920178165	0.6829665432851234
36	0.17738961516872706	0.1279756202869682	0.029286170909161875	-0.0025390931826784315	-0.030391056778923814	0.03474794573149362	-5.316513042073952	18.468048533049647	-0.20711650892142824
37	0.19608341480558486	0.08462726508487353	0.046286752703173895	0.00010514346140712456	-0.004995828361507491	0.036652452919032956	-4.837431730694312	27.784330863693853	-2.8519006961787214
38	0.17167235842581757	0.1262423160787986	0.054784846436851255	-0.007342478860364593	-0.10588276042265823	0.03368082503320775	-4.785364439305172	3.9419806286696817	0.9207660695022932
39	0.18430512826828843	0.12116044016293315	0.04539675083573624	-0.021881065606288906	-0.058537061345420915	0.03234598089022222	-4.685370057562999	17.902297634859366	1.6846058123075833
40	0.1803153407925606	0.05124817777603704	0.024448243110778194	-0.02212787041527301	0.036439522243448305	0.03361170684405995	0.3605841925162518	8.6858147755865	-0.788821622643168
41	0.20616550377618437	0.05777235935922137	0.018077278146977575	-0.05586255377865791	-0.08294709296691628	0.032617830638465614	-5.943381591257311	25.093742372746906	2.703800066459717
42	0.1643587068733843	0.023167788067747268	0.02723591713794224	-0.05766252739577563	-0.019518983440252168	0.032263911081716945	-4.010088076405027	23.00730866642821	-1.8683240607328326
43	0.20413820099734836	0.007739231778598962	0.024800897194157748	-0.044016206832741135	-0.04934988539093639	0.03306307278131556	-6.490226325302285	8.619763688477416	-0.6271137051886387
44	0.16043766128585224	0.20467435268329945	0.047822628458195404	-0.0489520463255493	0.030913846233997545	0.03177096130728569	-5.627666239456757	21.205211259123224	-0.16270379008607833
45	0.16824455871520014	0.0876767743976472	0.04376685459822111	-0.06875826288904471	0.022035665430230826	0.03169734831077539	-6.597970049912812	12.722878754656126	-0.493876110110469
46	0.13232895294126923	0.06484592182605493	0.02607563253577798	-0.08916903855794281	0.035201821641468144	0.03187271373199818	-6.641328819733252	1.0120407186594813	0.12405188539460195
47	0.10535063185758071	0.14514718317894387	0.01674224733114727	-0.06985399444851985	0.039179939260770194	0.030827639990632205	-3.9713655773899874	3.7846105542755843	-2.6065643446597524
48	0.18802657674499873	0.0459377809498637	0.02758456237854396	-0.09444295409572084	0.03989757570527331	0.03109712830863211	-5.566572282282786	11.264205778816107	0.07492198102917373
49	0.16693085904009708	0.05810641407134183	0.018287316953247045	-0.09115000297008853	-0.07055728020700378	0.030501211676617658	-6.544896399865467	11.303636206769236	3.9498514413823522
50	0.17128652635797068	0.1446572373459009	0.026245980337236095	-0.06092797641125167	0.06846169001875571	0.029718494631577632	-2.9854682850318692	23.382508824434765	3.3309041080809494
51	0.22073426470361576	0.04583364973021244	0.01635624432111707	-0.04510625994649281	0.008623982970666176	0.029874801923976527	-5.558263747965897	10.911317388992128	2.8585749100037443
52	0.1872194814683603	0.04113336331521372	0.02317114084296487	-0.054170178282110557	0.032361844463024925	0.03302890196804614	-2.0836142627259404	30.40400646816506	2.034956277728827
53	0.13387532774599212	0.11865420247496676	0.027535223668831557	-0.055432746787030154	-0.12736537467873302	0.03445345408952744	-5.1348010324578	6.810250092595603	3.4888354779580215
54	0.11341858301780337	0.12824849399348281	0.04858894690715499	-0.062106353071886285	-0.057543189695537886	0.03393917116525915	-3.7111664367370896	5.646245308000033	-2.490684806315909
55	0.13032735122055714	0.0390562951683498	0.057399684289367384	-0.050673826706247205	0.06116430683811975	0.03626279088964622	-6.965640178792499	10.15913145687212	0.1456741621279875
56	0.1799718823079837	0.1570909377083396	0.045556954594836566	-0.053756965937207316	0.023511130308609858	0.03323696122965708	-5.046550250437609	17.64581753488173	-4.088578135421954
57	0.18178492134370527	0.10498853257629333	0.023637816238238945	-0.054201741719676476	0.00010115957882837756	0.034663498615253696	-4.641230423258531	26.12747548229479	-1.4692658006463775
58	0.125725150144173	0.14617787556054107	-0.0094142975874415	-0.053191142132927166	0.0189179528142029	0.0354248567223825	-5.412891455781136	26.889844543895933	1.7309432533086087
59	0.1403752116541308	0.02111436614524824	0.07276039911012284	-0.07826143729476326	-0.01811553942064211	0.03602569529850793	-5.361380555924869	12.529868553903965	1.809253088447705
60	0.11943900525296412	0.0713164337326754	0.058141729069571844	-0.08671689828112869	-0.030880536359965786	0.036871809810386694	-3.909946764834946	15.635891699509823	0.12600834769760827
61	0.19369547170478213	0.07941277967218309	0.09392727230333434	-0.08575971949754568	-0.051075024959773715	0.03858140133301426	-5.258995477244603	20.258162867120877	3.382446962387644
62	0.17415482676389715	0.09277964991502877	0.03555052400330687	-0.0842890835651709	0.018058021918234034	0.036205704433523125	-7.672853122573556	5.7827039956013495	-1.036028865965664
63	0.1411807556838638	0.15441944894325627	0.06841743357583374	-0.09748631590190658	0.04691115241354646	0.037366344387238716	-5.15228879954168	18.48927836178579	1.8311047338641722
64	0.13746521035406634	0.107933545842301	0.05121042085665549	-0.09305357653971943	-0.045980664140502385	0.039767498626529306	-2.810071639225734	35.5906188553796	0.5192576562882609
65	0.17324604319541365	0.14201872095628673	0.0018202856859884584	-0.09838529259518261	0.006474363732240022	0.04017343938011622	-2.4149507685076173	20.404889273915476	2.2798118029582213
66	0.2259965936180378	0.017732494284547075	0.05001909344298636	-0.1018831026138466	-0.01216020127852206	0.042936431305876224	-8.433511896344514	17.437564214570845	2.8736589324716384
67	0.14352887210614268	0.1581275397152723	0.04027816128815071	-0.0819696666530412	0.013542111174513833	0.04450488887305664	-4.126513374261188	2.4584068429937544	3.8839901074074668
68	0.13980952813294528	0.11104363692033715	0.0488842352785618	-0.08681311877122525	-0.04710312691827209	0.04058584322814285	-2.5833824226819933	32.808249587074904	3.1882232310562424
69	0.10029725865058242	0.04421251416980336	0.05822814264206504	-0.08499452211074701	-0.14311930888976018	0.03672171362369513	-4.557855651807471	9.01860493525795	-0.6234384512272447
70	0.1415565616282361	0.0771162529495864	0.08457918190199246	-0.049142498442440036	-0.022595960742511835	0.03655241407914754	-6.910147297737054	25.569666576984716	0.46526391181765375
71	0.16099093468039816	-0.01066630959660772	0.09296101174397423	-0.062051131207009044	-0.005867071796968715	0.037557954973583337	-3.5093627128391174	0.37831462783263076	3.961295065508531
72	0.16520224383990667	0.0008488179218568287	0.09092023487472123	-0.017162153326501475	0.10376814083066323	0.03778376412669047	-2.8548771517147316	-8.0598279204201	0.5101541785378775
73	0.1290112390429612	0.08690510945099142	0.02008034719947939	-0.026206663096923342	0.08808755494914444	0.0351739129707863	-3.9587292984349367	1.2579707610768498	0.45546300984116567
74	0.18005943674604116	0.029970503331135448	0.031577240428426585	-0.03424859054119001	0.06384797960507968	0.031760273691193455	-2.6861685604187016	16.581362502982746	0.880809837844418
75	0.17192361736510986	0.13515462730932046	0.014477311050731896	-0.020943943900882445	0.015003602674169631	0.026962226145291743	-4.694968044024813	5.588752904679335	2.625145848194236
76	0.210358597227193	0.13399276371686564	0.026941122107255855	-0.004006619427352772	-0.0012264855101895254	0.029765312556877668	-4.029306487459181	4.140703792862582	1.0654864907311874
77	0.15031382921617048	0.14731575432332777	0.04198985372908404	0.01404258896862734	0.04672386746873066	0.03245763408130279	-3.9107797560903443	-1.2735623302273513	0.7919083327986425
78	0.14676275144702794	0.1251306478689425	0.009340098041506139	0.041980455713579314	-0.06825010262938372	0.03795882633228916	-2.59748245817669	36.145351562690706	1.0046230046775313
79	0.1554084846778465	0.07955274187204658	0.01439120545690533	0.03678670150726865	-0.04116180852919922	0.02987476467445193	-5.725652580130944	41.31636380739828	4.884583276227544
80	0.1066034682653377	0.046619932778852874	0.03479967555531754	-0.007147804449257706	-0.045902367951827686	0.02188184902026527	-4.329879774221606	7.764310258902843	-0.18559611067241005
81	0.13666119201257898	0.12712440628677998	0.030714095765124044	-0.0008615258484561735	-0.055416518493914046	0.018018390483925693	-4.700011387646535	26.684041536397007	-1.0762538946886917
82	0.158872849864329	0.05774544068710861	0.026200999744938898	-0.006326091124231074	-0.09433175607951683	0.021281017466554926	-6.7595421202150465	12.733137269353639	3.1751427694534544
83	0.14694486715851116	0.10125797163246693	0.03608220442697373	0.0060996495542323574	-0.04383094081616888	0.0242222203749678	-4.240545107774921	22.219056392882596	3.758023934793249
84	0.16206769904233542	0.07403070045635754	0.03158829548740496	-0.0013811925084327979	-0.037619121002304114	0.01932361838037841	-3.470849990352376	36.18850963457711	-0.005528599342360658
85	0.14693981720827973	0.07592408370204384	0.05549330854773762	-0.003944643667691178	0.13775488111086445	0.021638883145894412	-5.829452183161562	16.485957291926532	-1.9778439525902198
86	0.13633671641855838	0.1317537678646125	0.05470204690356813	0.0014694001385374134	0.1380099949393092	0.02319262948314186	-4.898096757909388	28.070324806752716	0.3625499047682807
87	0.17691295003053342	0.15496139075207316	0.07019443367116476	0.025946067682715693	0.07840570536807931	0.02129179252663598	0.04879354858387027	33.59708135978606	-0.8174268039159004
88	0.13399460158961413	0.17699501652568278	0.02870389795648533	-0.0008070691649276485	0.08935378901209648	0.018931187811672346	-5.778574810122502	23.113855421045105	-0.4953707462280263
89	0.15833013260648843	0.055097794343472055	0.07005973675348667	-0.0456936554313537	-0.06753672803063135	0.02678217906951711	-5.911581261035881	39.424958032166934	-0.9983049661677883
90	0.11926721055962598	0.18822032838042657	0.048553515271243776	0.0025952883970322103	-0.05351863479328388	0.02876193297370295	-7.1055930376163685	18.851334377343267	-1.1052136244492108
91	0.11523318186901078	0.1035875948056313	0.06663389272666209	-0.029469318474669496	-0.14891784456490426	0.026537379552802682	-6.8956199411689365	15.318969782140089	4.813945100651287
92	0.22198065227221028	0.033320729584117095	0.06480242089122058	-0.02901116447034672	-0.033544390893275114	0.02970351591419792	-2.83676400079922	28.406626641876155	2.5488574834269024
93	0.15993133377480254	0.006604299491552557	0.030844779983165087	-0.024486542879978514	0.0030806932869511597	0.02577024143669281	-5.248952409730825	10.90619936498539	3.2666264346233156
94	0.14473448885648513	0.03214203344472914	0.03908345585180825	-0.015121497293659292	0.05186069970319429	0.033021123699297564	-4.209363231725455	-12.627560509607154	-2.368199247456843
95	0.19504601895644208	0.08679486087981358	0.029354411962813066	-0.05103104791459083	-0.06314641240010782	0.03942981264959323	-5.084247727213434	-14.21537907119172	6.115248882843705
96	0.1976889070243002	0.14051440216897254	0.08935689601608468	-0.054690638537729624	0.023509970963869378	0.04078317887596117	-4.044351286898227	13.938157887565895	-0.3445060585399588
97	0.19800611259721596	0.018049401835841472	0.09965572193906548	-0.04098366538575067	0.14414946217103378	0.04929608838035236	-6.337225566235312	3.0305220884645108	-0.781235595813422
98	0.18022244658915973	0.0495135743779285	0.018246291410781202	-0.04106202012464882	0.017205866450516513	0.04874400436510556	-9.392544858504195	6.808975480953043	2.209998739902865
99	0.11553088599112993	0.03717104449356634	0.03201824639200487	-0.009927111454910329	0.06038593818395621	0.03601561888739652	-4.853434217279119	29.593132586224943	1.5726091614162319
100	0.14839338709727626	0.1786254337703652	0.03409287865035588	-0.00448865765856753	-0.16004579911582628	0.0543548560406919	-4.923986222986852	27.376608817168524	1.2384161954345791
101	0.18393850986299493	0.026326151196311744	0.025575027860842293	-0.01957388987662792	-0.13335993287443632	0.026240176547881543	-2.6656096825427738	22.531138840160807	0.7929547642523691
102	0.14438752856699	-0.01706982509444853	0.06261291455419049	-0.0322954349413836	0.00883302010561345	0.03771746284644666	-8.99300137771558	16.88031378304484	4.383850193918168
103	0.18327069431883067	-0.03049527342144119	0.035330489315821945	-0.05419285785769742	-0.0938648155026921	0.05972523264932554	-7.374917299705464	-15.057754729857994	0.6256884353926528
104	0.11617436076572613	0.06392787422343447	0.03126298462560767	-0.045227515487509626	-0.12939226872040832	0.07608478863737066	-5.754349147260484	3.3333412181972313	0.4961643163061821
105	0.13778295751194333	0.12449602323687219	0.03912440822451549	-0.010834392163116144	0.09400038922466487	0.07809337362750957	-3.473417452727826	24.12715457923244	-1.0267836083960427
106	0.16057337042532177	0.04528162736016465	0.056726453694086264	-0.06688940519235087	-0.030213025868304717	0.08050309280974854	-2.8022990046768625	3.9029075117647807	2.275391388726199
107	0.12625872402954583	0.09485585457109018	0.011431513592334637	-0.051611956954911255	-0.017678016596450387	0.09202733116748829	-8.480476120701308	30.875872977060784	-0.17440589775806653
108	0.1799310916903293	0.07211122174321276	0.04381002032842328	-0.02153487442403319	0.0849119484837651	0.06399673233653498	-3.745473611082995	9.372988489143818	4.145837402167566
109	0.18453797045025983	0.013381351950441364	0.04466589747855358	-0.00613112556237541	0.07432097121885076	0.07362588734773602	-7.8386128314612264	17.734496407442823	0.49359691817015805
110	0.1502884016239962	0.14096822080493934	0.04520604906508302	-0.01082312279499937	0.07338191285462295	0.06861510451641305	-6.896558148250428	17.487916047288277	0.08902897145887699
111	0.19261353023843034	0.02029346964758809	0.061627408524479385	-0.0556003079224074	-0.0034804499598064947	0.06705131431973833	-6.2494106350513094	27.102939009701323	0.7175035407128182
112	0.12932534596964987	0.08343886426479247	0.05985361672452019	-0.06287731565311566	-0.08521729847433149	0.0535695891393083	-5.1450896837299585	15.337339811625252	0.2536719569902913
113	0.1331596919861987	0.08409479752234746	0.0833343292805312	-0.05716008534347748	0.12342094422279082	0.0564769411289214	-5.870712623456098	18.987418110062112	4.25505562195014
114	0.15301450826572963	0.045638055660107577	0.11573672540505127	-0.017557336861081272	0.00814821388519216	0.05131739057709941	-2.633566295414102	10.678918129430654	1.9498833436367997
115	0.15455148384685485	0.09944707893491125	0.07920451852351801	0.012834397877900451	0.07403493113217641	0.04708606013104172	-5.464428464044798	17.011657133921975	0.0018096236053611117
116	0.18897163893407776	0.06750706034809643	0.04739913272552456	0.019529633698916464	0.14787488907731527	0.05640091962194214	-3.901829680754538	16.10705013189995	-1.917524654869406
117	0.17087529662553286	0.1614510282320459	0.06381131222520321	0.01690780608937737	0.07650327534432778	0.06038337583738258	-5.816551798887024	22.031779943940165	2.3616010721580083
118	0.1505270292541206	0.079178421164311	0.02128673299677146	0.009508678623350964	0.015010406515475402	0.051493003350183544	-2.7155040130370374	26.128794925482485	0.929883601644478
119	0.18923456369984612	0.1331006830437751	0.04474328696842732	0.015623266344730453	0.09667535434751506	0.05231062459276581	-5.505287713841938	24.53697612805022	3.852820219603425
120	0.17423256927655995	0.019819447083944293	0.025817485086706515	0.006154918734771239	-0.10694918863158767	0.06736353600841247	-6.491005454102554	26.929182261253985	-0.5992657832767779
121	0.17734677424456946	0.07701434455783031	0.06593320072144063	0.008751581309602154	-0.05832639748195301	0.06516137295664795	-5.6921057278417955	13.004502210721993	-1.7562242539699475
122	0.20894078063016003	0.07746581936162233	0.0843543058196182	-0.011946571644046645	0.08149942244775632	0.05660443497153846	-2.977971066642306	21.26499128117786	2.362362689072318
123	0.1856381881971876	0.07271477935681574	0.05318380675936176	-0.01643995648705046	0.0016063138748386302	0.06115484719585605	-8.094765311570573	16.520169782509413	3.797415359043244
124	0.12063398847459036	-0.019966263705950435	0.0654038296954794	-0.01808080263956545	-0.062225612768061704	0.05860930617286401	-9.948996377703443	-8.207436313703544	2.6573911954002423
125	0.20908715179516113	-0.02209967367201221	0.06238913010307544	-0.03269098988488313	-0.02009615347345755	0.034742362577934637	-9.744655715932653	5.461016201215458	1.4013224149287296
126	0.20110828439827064	0.058150739966579316	0.05481709778580443	-0.012365736400815702	0.025318196458965866	0.026784989891949187	-1.5510751218929522	12.326642380876217	3.700766769375474
127	0.18061165507726534	0.0701325107117311	0.05445566275130138	-0.006882634340182266	0.039436191169233144	0.029310240463071523	-7.6591268328637065	-1.1829106359207073	-1.7636054539547377
128	0.1842676576518738	-0.032332137735804345	0.04728569955672453	-0.024986550264758677	0.05965887385388355	0.03358859738555456	-5.678083444597276	33.58383794341096	0.7893829351118485
129	0.15314640326594275	0.13989349661530698	0.0661710901308241	-0.0701060701832071	-0.11994183410764418	0.030361103896126878	-7.400794374491218	15.593194753829051	0.893145880797129
130	0.15143408417678625	0.1849739099063949	0.06529452706595647	-0.0637352114290121	-0.10537462874179519	0.04657833006917111	-6.2867302583080305	25.808797524193608	-3.0960589749878005
131	0.16286101755590704	0.1301001046133366	0.07420742704541479	-0.0593173571547623	-0.12162617452533778	0.05030909059188385	-2.935716046243037	41.958299011695416	4.535558121729393
132	0.10490392187190324	0.023372158754415978	0.05856464953866728	-0.06394794823308632	-0.0017809600269718968	0.06087257338440917	-5.115993776829465	-1.6888823284043757	-2.9912902171258997
133	0.13110435136238052	0.06779988647011068	0.04257975654782127	-0.0648315763787141	-0.09450475119468349	0.07814260425305161	-4.421309842661623	7.033151492269567	-1.2724573694111334
134	0.16963115575014273	0.09761589676798549	0.06461076709652484	-0.05930817789178661	0.08012501319544742	0.07438449941763	-5.122838917265161	-0.05054134813635078	-1.5073077593597264
135	0.1028553773507346	0.09515000040700841	0.0722920945447934	-0.047481508795854575	0.05640496862286598	0.062439641286330935	-2.752112454539754	19.61130711542094	-0.940312222790588
136	0.20475103369980566	0.03700076041841036	0.06399745149345237	-0.05769809195338625	0.008517114383796997	0.06481462804602112	-4.074713799158006	17.008857903433054	2.939941037110377
137	0.17738011452179878	0.093787057798348	0.05201694262073403	-0.0942279940807759	-0.10037085409456183	0.04488782970120199	-4.554527702525022	10.830002358142716	1.067894871254241
138	0.17879818071387585	0.02299327853527293	0.030504672188413864	-0.07810217464570714	-0.1694236212140525	0.06301726741984896	-2.245705289097924	35.812847833950336	0.771220351053574
139	0.16785040673922597	-0.013912410900176489	-0.006874386281133222	-0.027462372596734418	-0.019651251517222343	0.037381049728428026	-7.004242711797983	28.149790408398523	2.121821014159789
140	0.14519371461081837	0.0721325166065423	0.011521427104937115	0.006949690385684659	0.09446684506736074	0.0431468467827512	-1.0389716137252405	15.18252332479993	0.45597911697294363
141	0.22533254515056533	0.018577379160537102	0.010744246568667334	0.01690286448851784	0.23787460901310503	0.03914036182237109	-5.8306444148536904	25.295909568116265	-0.561009100004225
142	0.19726319276443652	0.05650528111611365	0.02304575673100654	-0.02507803613325069	0.10469958141762772	0.020699199600948036	-4.33814630600768	18.062148997148675	0.25087468098018656
143	0.1431242617988393	0.029151824798586405	0.04404828088486765	-0.014446890835409756	0.05638912549231568	0.05004400218346454	-5.699588214724305	21.73231000502419	1.5754512435938934
144	0.1997505150578768	0.15906220177255811	0.056853910453969786	0.0025236942298333524	0.16875817803317514	0.013666486480881503	-5.753870161754949	12.05970305931974	1.9173539451040074
145	0.26395099939717015	0.0775955476502201	0.03177197908074487	-0.031693445711761546	0.020016520789326614	0.022024787148243206	-4.79177694454012	16.554555714891688	1.4424661645269925
146	0.14913600357777926	0.10373332751742546	0.04474504257500417	-0.026764207983411403	-0.021407285262829097	-0.005652251472523767	-4.173961511768402	26.856909616865334	-2.1710499274497224
147	0.16334722095076276	0.057624950347574574	0.04111174774910796	-0.05012475649625939	0.04640306729646522	0.0037500082739270746	-1.0602962380294143	25.473249687395803	-3.541349795181992
148	0.17562660917309872	0.12220182041892524	0.030329954062611533	-0.031638234904901516	-0.07131083196298084	0.04468873479703908	-4.926459076818932	1.5093034466386461	-1.4531531863483
149	0.20520352459476657	0.13625425232166774	0.06503501072701202	-0.01742559742088372	0.05424615825617154	0.06391455165631996	-7.229286282941117	23.421131412663534	1.6659058329524377
150	0.1820165190815536	0.09307796852101895	0.02756825441783669	-0.05433832693072595	0.050880979585270845	0.02759235896634503	-4.15836304859738	27.45860945785099	-1.015115007244704
151	0.17347071127960234	0.01427174606672995	0.07787492721488126	-0.04278630812253519	0.11623241780037014	0.034820072440959644	-4.838081852219462	13.462673656612994	4.972990393999544
152	0.18254674302438906	0.17650017710696575	0.0515670037297296	-0.0600064823557689	0.050075494563777675	-0.012744417965926604	-0.8788704075455801	0.7995782220232596	0.9602956485843472
153	0.24034109789714608	0.13545503402009967	0.06856518047670151	-0.0516520374966785	-0.06472922204658807	-0.08121263134936978	-3.1846498395135754	27.596938517767384	-1.0521486143251253
154	0.20419075208345122	0.12334761993595832	0.05275620230056576	-0.027883378716442166	-0.037390292760944716	-0.035654241662672864	-4.691575760913467	10.678766080585346	-2.0118020787581132
155	0.21194324615589932	-0.01719921282006484	0.06380381473396156	-0.021425324086114722	0.01642843468803549	-0.00590169462604037	-3.0108304978785796	12.74385811189549	-1.9553963765139692
156	0.18975948996691683	0.09446061030020894	0.023554706204752918	-0.02018225979892419	-0.07613407149677563	0.010940489102876752	-6.505996949495042	-1.160879195715274	0.6483658408542693
157	0.12281086670594604	0.07200845135492873	0.02929168487120272	-0.02906407483074085	-0.12816775020767657	0.036228582875439716	-6.137851867885636	37.10034212648587	-0.5559602335358678
158	0.1136383956174265	0.01563778226324665	0.0026225940268745085	-0.02055799103015418	-0.02561537788539202	-0.01029134284640545	-3.215971164507835	26.843931261999465	-1.2145990267938291
159	0.1491867225662342	0.08572128369992045	0.025961776079586836	-0.014886893653138515	0.06808975903816145	-0.027187658025730956	-6.442347670618747	13.79773783565616	-2.2296785277015654
160	0.10271191652325823	-0.029447399059773893	0.049793964834232145	-0.016779470321039974	-0.04300321106738709	-0.014511682367735382	-6.157438134651538	9.05424777180391	4.0815268369522295
161	0.1359738788221185	-0.058653906447651616	0.07110351644506696	0.01225566774177974	-0.06604278278766551	-0.0280613991748465	-5.248156789732887	16.61166273710571	0.33350034555277297
162	0.1525002314296103	0.0860180684931983	0.08431554977324993	0.003957172817640671	-0.07694182301628011	-0.012223368527767594	-6.4048518056060875	32.676231932385114	-0.49869352540301304
163	0.1691141413294682	0.03709585100186994	0.03344770843384615	-0.025142939144446846	-0.006097535156833228	0.013092660686764382	-9.476152221071656	24.80610720972698	2.022464062631815
164	0.20290726210151772	0.166474525875429	0.033618444883168216	-0.0015639868489575669	-0.017826878047594183	0.030011802574800725	-10.27843920845263	31.995283646362857	3.2916256312515957
165	0.20583832076299258	0.0438127989049019	0.04480697391237108	-0.00856757425361777	-0.030496773812896668	0.023210795537714223	-5.24991777997	30.454607163691485	-0.27447271522014477
166	0.23421547086916555	0.031250137485054195	0.04702673344080324	0.010858366316263737	-0.0027722998070314852	0.016925006827199836	-4.154248694343869	9.167694352010146	1.0027798668996728
167	0.1625166068917609	0.07769681382633989	0.035118599623285535	0.018903513420889057	0.008938908520360719	0.014095783678990888	-6.1595207658632	19.989365317121997	1.9917645878624297
168	0.06983986514897363	0.036622524291872294	0.014648378182612286	0.02729198425880048	0.03247731563352138	0.017971710822683798	-4.621743795921032	44.038655469712545	1.0868269956342989
169	0.24246972336984	0.2559553622549542	0.025460620168759093	-0.03174648538578274	0.027442788966092424	0.00495592993388966	-3.285484309947316	22.14480833109577	-0.9937812861227933
170	0.19669933319833452	0.11525791002844739	0.0393369415809562	-0.04234272137442671	-0.0005674112801180124	-0.003336927108806783	-7.694772792725494	12.775284078655764	-0.5704154718306854
171	0.25487565069899143	0.033251332129943814	0.04435015453430209	-0.007424595384272609	0.05298781328255661	0.0035967252916981243	-5.116233875401205	19.715810103037384	-0.16994485340644003
172	0.20170453454106624	0.08173512677147045	0.02754121129331589	0.0424302983867398	0.07148963414238667	0.000807429175246514	-4.471359440512259	19.41790105573402	1.723786905900256
173	0.13217117841491133	0.038483812266937464	0.01982530961186249	-0.012599581834819299	0.006434400038420886	-0.007631679914445613	-6.088229864884586	16.35145831888087	-1.9722601026617008
174	0.1935126637838043	0.14450833711054975	0.018513949359246246	-0.010326845938901371	0.031089343929580612	0.0009050956359108425	-3.3008722442073184	7.476708441151779	0.5083782309582675
175	0.22732304576859005	0.05879354362963607	0.0411165096954326	0.024631810885991277	-0.0021128870722367243	0.00228746079045674	-2.921908076307782	5.289832345455713	0.289294924601926
176	0.21462286877439593	-0.007629451267563404	0.02864972915856892	0.011423434416381212	-0.009062114045889816	0.008686452298633249	-6.560845005359589	25.91345047668358	2.3582770133873923
177	0.18271085361798378	0.05202669911917762	0.05572843553689046	0.005364021617005426	-0.01557597448664144	0.0022332924994590666	-6.80802459676143	2.966282569707419	0.40051224880874825
178	0.15034282917896175	0.10896084901304984	0.06860532236007508	0.008416157769513714	0.03909164457092709	0.000455040044805813	-2.6686020915289417	18.09725935798533	-0.2600673258683098
179	0.16531730101652464	0.05883828674884748	0.03820569709636355	0.0060887464651758014	-0.025422400362943118	0.002222522252903473	-2.1333048346158225	14.276068685984804	4.681112324651463
180	0.17542947458263114	0.02714073970448211	0.02611048447417015	0.0597146915690837	0.060064274065420954	0.020035044890753584	-5.784752929741078	25.455340798603892	-2.6207471031667535
181	0.1651993664273046	0.014728211636221324	0.040753732638110864	0.031143394888988703	-0.015812944526450132	0.012808917933373739	-3.3299827493902834	27.068746148478887	2.7639056784877214
182	0.1507664953667776	0.016185485829094362	0.028526474199527002	0.05492232461824107	-0.012480194143556297	-0.0008690725521257213	-4.300699106120449	8.75430266569942	-0.04139744812978457
183	0.1617373475909544	0.07183039415044046	0.01999299022706792	0.06641909582484767	-0.07975319910244219	-0.013123354121648561	-6.955338804588055	7.727768638398736	1.4863746427815439
184	0.18221784618809944	0.09422233758280858	-0.01179457867882525	0.061015093776401345	0.0696198826245745	0.004139236693758305	-5.080510991690002	26.09497813237504	0.650781718039283
185	0.1773882512699405	0.03831959357306303	4.266560529387481e-05	0.021699713973165804	0.004167524113178484	0.02303933574086588	-4.589436350172293	15.73965268229039	-2.769626475350877
186	0.20052474444261725	0.044381611040665736	0.03329702855447479	0.0033862300254336782	0.05027804199049995	0.02029718254530807	-3.223370073151203	3.857682048528113	-0.23696440464771393
187	0.15281766572180963	-0.026871678621961867	0.08619128504858488	-0.005351935401165429	0.09003410727056291	0.009935475276285886	-0.48989229146744223	16.523442511863962	4.935752494594825
188	0.11790856245922432	0.04523684291528284	0.08664093574215684	-0.0029438612524964524	-0.027731339709059402	-0.012429063040577379	-2.0688600575352414	26.109268488177946	0.9146065808613866
189	0.15724782506140378	0.0361394511239092	0.05883730488734654	-0.02272644625600029	0.03711026983619848	0.020557242142635927	-6.333060336607224	26.63246170789039	0.8298859389327989
190	0.09595657416485517	0.1387818418394029	0.02512812021522917	0.015633085782700396	0.1523697125183936	0.02625944076525895	-5.803467306002466	15.79342729284388	-0.604551028047383
191	0.12455686395217537	0.091246588893842	-0.023339694445511774	-0.006781634218562453	-0.10001708333932924	0.032196412844987005	-4.442644409838972	2.4723529787511085	-2.1315593564189643
192	0.17165462688188712	0.09393625239345928	0.05211364705545256	-0.0015439330310526135	-0.0012395577145456887	0.04167098303672735	-3.7842943296619254	23.027892008119217	-1.4479755761234798
193	0.20224221183751392	0.11133515132609731	0.02157793309225021	-0.018950553189245628	0.02972795097717725	0.044398222097342344	-1.9709169528936439	10.614306816004875	0.02651256337800735
194	0.170019065896907	0.18686266281366837	0.03230469925399648	0.006932509972897521	0.025778134415504035	0.0053909211038748635	-3.4295504334234668	8.629078975860478	1.0804780253801733
195	0.2140601605699936	0.26270400505303887	0.06036033364623509	-0.0001380359409534626	-0.058703653910883925	-0.014220285656219203	-5.728231010301627	11.553077678097615	-0.7099740540914399
196	0.18078245267900275	0.2048500075179877	0.059204664084161286	0.022022389553820895	-0.0338234765986543	0.004669863652795845	-7.813919014766293	-4.4572632991717045	-1.187976156836057
197	0.12606535746296796	0.16007449001210694	0.046062560917503624	0.020801390452683713	0.021475501081056874	-0.011658850051391292	-3.832948728801789	23.50490173749672	3.150675147076827
198	0.13187386752945132	0.06965669069581432	0.05960563625067848	0.05238839712224434	-0.04513584199315801	-0.0018571176296800565	-2.892131531375209	19.896728519954884	6.209342186487496
199	0.16293424072346288	0.10548109490939336	0.03789698783177947	0.04351976179032975	-0.009969255959908184	0.02224242758734629	-4.66947153687128	46.212421385741884	1.3848520716643111
200	0.16662176912504648	0.05888567878642121	0.013655791782201668	0.029619290214827756	0.11272048689905084	0.00979191904366135	-6.953425464249018	15.232387462755183	0.5708498540987711
201	0.18092375437802521	0.045196199305546914	0.023725989534720687	0.030375280374485357	0.02182377370530997	0.010366719162406075	-9.23643884958484	14.824774252815692	6.964056263485709
202	0.14362834945925865	0.14180442531621157	0.04063483632353872	0.034894874043927514	0.10848838084792531	0.006027445484670014	-3.28310226809646	0.9642301694497649	1.4466170146857886
203	0.17527900437567054	0.17486799474954218	0.025937687488848483	0.03309023201718984	0.019248380399485586	0.0223040907151169	-7.844223993396922	30.170864658850387	0.8053149124862403
204	0.16483788006107272	0.1772774602404682	0.008898218914455702	0.009201761168668466	0.02237161981059477	0.029437781245989218	-6.287054184440993	13.552044593960009	0.04988794027773299
205	0.19215179100324023	0.07833130942285346	0.018966071598136593	0.01689527070505781	0.016095082437663125	0.007818581298296892	-8.83926802502171	1.2450480610926973	-0.11093635995638121
206	0.17410735432803692	0.039507882990673725	0.028596354819506772	-0.008382167934708707	0.0607401756917019	-0.005852355511744294	-5.594778645317989	19.16857776478012	-0.8850505299160571
207	0.15890673400637087	0.09746673866411316	0.042844787106686266	-0.042732646667070814	0.11384448481939727	0.0029770340969452204	-4.322972096319593	4.13283433287559	2.9458052308812093
208	0.14255734089814082	0.005092108604503695	0.05235405904547993	-0.021884387510673148	0.010522931221136567	0.02441883417859725	-1.5090586009176852	31.401174481552648	-2.524242569252812
209	0.19687458028966648	0.009123917461626246	0.049644253596045025	-0.030100230104598814	0.037617977974891775	0.012368134867495516	-8.472771215837536	18.562352955606148	-4.206563678094262
210	0.1824109168305963	0.15800396353041318	0.05258716783049157	0.007545189406348803	-0.0005807254833171405	0.038455110663687384	-1.6833287839824476	-7.664751833516427	-3.4579168507957134
211	0.19575919123484084	0.11797349226867121	0.026352572169725516	0.008023177466201781	-0.009983779786123527	0.04312280980910533	-3.609368025164337	22.873302767721142	7.022790805966636
212	0.16853393972348463	0.0961419876840263	0.06552964108797721	-0.01131827347405531	0.004896666470561684	0.026643234877770445	-4.180962946662415	3.7944955168894516	1.33004412075953
213	0.16306622854152217	0.13462549994380865	0.05447307598640904	-0.03491631499359904	-0.057695526364294925	-0.018220351500289403	-3.5671150651618353	-14.200370089267174	0.607655049564796
214	0.15033699862530442	0.13648039877111995	0.038168200408259564	-0.038068525657245306	0.03953055838164111	0.005275442247097145	-6.8637237921285905	22.70740112579972	-2.5543237180615526
215	0.1692639939698758	-0.0033675679506729866	0.03342898955757552	-0.03406134291188849	0.05615177155696073	0.0366570942282495	-5.3534153604536	17.209977504968503	0.3185944835789832
216	0.1366951635245617	0.052488294208546345	0.02976481853001014	-0.02440061504247476	-0.06069289612839207	0.05312169621909841	-4.280017703463089	19.900005594992457	-0.8915037782134833
217	0.10097417503751714	0.13852139537018418	0.03757314479781518	-0.019392666699848876	0.08274165306322671	0.04165252298716171	-3.3539650056182255	14.93774864319337	-1.2757958052372818
218	0.18955432464978997	0.07622201367896617	0.030011400020657296	-0.028188631364112243	0.04752866655156824	0.02901074815996749	-6.7790232499114875	14.78732784587947	-1.5442409585989763
219	0.1276478513122821	0.10078559975867533	0.03720634213985721	-0.03916676094579318	0.037415581159664216	0.016686261911835816	-2.4196961612567383	17.308838559289317	-1.4962759739093534
220	0.17423936898150344	0.07865181345955986	0.041243826558351245	-0.03245404478638244	0.07818348462790226	0.02283125595179962	-4.8318936582735095	21.82825163871467	-2.747374736957551
221	0.14612796451993276	0.06450517916633497	0.018756832826474047	-0.04186953241842516	-0.05473445214589927	0.0074000334397278916	-6.715814899146602	15.816917276653585	-2.3235172433312905
222	0.16981999016117186	0.1770209971688705	0.04388784498369374	-0.04207273070615115	0.08800506555792849	0.013083311672705211	-5.878228602041855	18.77448520818378	-5.701664522177406
223	0.12348028923468268	0.0791689996114453	0.021992282653094317	-0.045921509834507	0.11509405441017287	0.02100226948680732	-4.907304210746925	3.423740610513679	-1.5555760397670104
224	0.12675931212565883	0.1049104035867918	0.035138329418864585	-0.031309939780767904	-0.022773766624868713	0.010709467377870222	-0.16410058305520256	-3.572682062298063	0.33967443303898787
225	0.14871922787135294	0.009782604984445914	0.011330557753659605	-0.02564010901692625	-0.056357198292925695	0.007300369849503515	-6.600290034899455	54.16019763982249	0.4063070982602658
226	0.16144701311732318	0.04621098089208032	0.04689278877572597	-0.028695704462348554	-0.1514701231820234	0.008258726421674294	-4.838955242908779	19.489117621149113	0.9643603622603271
227	0.1685658154532757	0.054872192344948806	0.029379719980942014	-0.008475496067639665	0.017345893253399004	-0.0008055117979314623	-1.6323769796956016	29.359567036013985	1.4492930371918193
228	0.15594465294209048	0.13386668040467842	0.003386107855223485	-0.020690657165192715	0.032392190140009394	-0.005855073076544778	-5.6481891099753705	6.702321333467109	-2.7276138800825294
229	0.16847948219574688	0.0078251021749417	0.017953609580435567	-0.027761747275633547	0.04888361259950111	-0.003404988622903271	-2.154909681669622	42.52902728998063	6.048213941188366
230	0.13376193992014915	0.11045930551169905	0.0009497058160008193	-0.023226627489356243	0.037412022555365465	-0.012252360608453125	-6.2413232001086705	2.8662954114948533	2.9521653413431146
231	0.13014847091294604	0.18775547542437487	0.024131125783241253	-0.022985076136399173	0.09431486919355075	-0.016172319426763518	-5.039780087868224	13.244192134884383	0.31663604400762035
232	0.17353572682060653	0.04599941075917396	0.056797581424070945	-0.03557718852680292	0.006317216119033692	-0.028121999862752097	-4.778495554945131	11.45798189486636	-0.5152137606559132
233	0.18369085851255268	0.0875707093391593	0.02681336820230023	-0.03026237406734323	0.024134480822862077	-0.029836144188460947	-7.605078655570856	23.703142636929584	-3.095328958048042
234	0.20273494327256802	0.09346812070178313	0.005233970111677002	-0.025594035089878377	0.0545887740279616	-0.03464435391801817	-1.925067907975996	21.423465719670457	-3.2035377367457567
235	0.13000701912808427	0.025305747078833235	0.01731098429328536	-0.024119650217797994	-0.08896315537818802	-0.028687762797344238	-7.244393565467186	25.129520121319022	-6.1949507036176925
236	0.13244936958575373	0.069365034874693	0.013979130098741995	-0.010858970274137857	-0.09880270071060251	-0.0310873294411829	-3.5734901063760565	23.389409473927753	-0.7090344821788668
237	0.15293269839156304	-0.03413497602758147	-0.004552874911731001	-0.021124132349469832	-0.17217682207166152	-0.028215959438872423	-3.955069558929862	29.62494421654017	0.7219798984354436
238	0.15914666375440517	0.17998715036617094	0.014404908732023531	-0.021755841592466484	-0.05399342787999604	-0.03152979215779057	-4.430521068549298	10.17307282587009	0.31795426305731717
239	0.20687245270898658	0.14455202242208287	0.002368735958035899	-0.01683991378277285	-0.11159111865283321	-0.036156302763283604	-4.341753178055787	19.287598876150362	-1.1406667047770702
240	0.16930059368880152	0.1856867557420262	0.05461398832994083	-0.011664493507904576	-0.06275273358867944	-0.041615323728933576	-5.754105056689131	21.7370124970425	1.9740028697104217
241	0.19776550766377488	0.03443923354729502	0.02289695662442428	-0.006302439405103255	0.015464316138704916	-0.037596588577285955	-5.742945902730525	49.47307629389834	1.9199100067521964
242	0.18624886531037393	0.051660686935288684	0.007822558732179142	-0.015784054625715232	-0.09290402854522596	-0.032976443183522844	-6.4268894903496285	26.789602581847586	-0.7709809823877609
243	0.22456942433500485	0.11942118626131004	0.01063097637461292	-0.005946800571106049	-0.012422989947225651	-0.026842514719864347	-9.12842857584675	22.733412906208347	0.8129960981545904
244	0.1308662263305663	0.12709868736546	0.02577384056968408	-0.008802362791838148	0.035064602739663414	-0.030209222499807606	-3.58607396811026	27.914135218505482	0.6250720484377347
245	0.14062954371420133	0.05172790908809414	0.06257912770263754	-0.007214650232245233	-0.08614616466985736	-0.030512288455693416	-4.296151859676937	0.5171916736011126	0.17788703223264554
246	0.21369435111175225	0.18547906677995626	0.04134765598015306	-0.019479840648800487	-0.07155762319829694	-0.031648111753508346	-2.7780857434548323	11.60146417277015	1.1041150308145784
247	0.22678656096794225	0.12217964293013028	0.028524435808735475	-0.022161727069167487	-0.1315837949679639	-0.026049221424671108	-1.560510239469383	22.45013384852859	1.0614062342032822
248	0.16576959161393562	0.0881897434745899	0.008400352704398564	-0.015820912666636426	-0.1462109586015247	-0.024911087344232297	-4.199127713308774	14.475668615241618	2.157610272520961
249	0.16769601459837566	0.08004268040303343	-0.0043403389757166976	-0.026409313209844038	0.005301659137125908	-0.02594212271441899	-7.290397743714478	17.965297505835206	-1.6480376729542
250	0.18516235550433197	0.03240062290243999	-0.02165043828018262	-0.014795355216987546	-0.004111495642709781	-0.030224063367651516	-4.199609675662639	-4.907253036486453	-2.2939463748031805
251	0.182966912440149	0.12970945658719635	0.02443931816254263	-0.008950418223246482	0.033639461112939556	-0.03336722606733862	-3.740221073495525	19.182839552923443	-2.775303026565231
252	0.1876265207350006	0.19157931939758888	0.06718795065070168	-0.002335862060561031	0.03436121045198068	-0.034856696605157146	-3.47104605333776	30.456838042938895	-0.42424097537196104
253	0.21392986409942402	0.25509648833365056	0.02229339479402509	-0.007012008471051015	-0.007651816712333538	-0.0274420256854742	-4.698025696820414	20.06028214834041	-1.9675092185054448
254	0.16676658300721506	-7.367720629603003e-05	0.01632139035151283	-0.003201517617954723	-0.08150441761246656	-0.03211752162868694	-4.923719183733335	24.16573585552107	1.2978764856847853
255	0.14910131928894868	0.06492425619105041	0.0359961746952534	-0.007155333754562478	-0.10949945027423902	-0.032664843733419636	-7.112106792243018	7.2301595105212035	1.0776237714637598
256	0.16766727581967655	-0.015308662431961037	0.0418267215099477	-0.01293399822803832	-0.03734618013986653	-0.035309967534930806	-7.765572118990183	6.872363011459639	-0.21317546436213422
257	0.18197844906088947	0.14146825134240687	0.05053280011085595	-0.02187631662537587	-0.04569073225917775	-0.03687566094585909	-0.9577104074546343	18.044377545635353	-2.161984581834645
258	0.12795014466760835	0.09098891474318392	-0.0019691789511629455	-0.01718748610331977	-0.0721129930518761	-0.03221000234349432	-6.243920377135327	18.07023991154026	5.085740792077215
259	0.15796367432102926	0.04351680084211684	0.0027790189829896735	-0.03333315133883054	-0.12859580559230688	-0.03277394889675184	-4.883532324231543	18.6982241121338	1.5370852102737262
260	0.15444131435102826	0.052416202591580724	0.005582635295229128	-0.042692282394424144	-0.0265806845530402	-0.04085358828415339	-4.6135353863293735	18.52489756549808	0.9109003031595203
261	0.1632147228425257	0.04028798682040379	0.004214992204665437	-0.019847695271413068	-0.0468504100924078	-0.039494134306870675	-3.6951459772420074	15.953139447123284	-0.5033840280978732
262	0.21477345734976666	0.048776197149772785	0.03386576573530767	-0.011250393451255865	0.00816632922535508	-0.044584180467113856	-3.488076782651962	22.43934165499146	2.4692817621192327
263	0.19793419599031825	0.11665080999255394	0.04532413091882929	-0.018490473372942663	-0.02185665050504215	-0.045539238803881214	-2.5175451113725797	-0.8624977948469142	-0.5990638679419041
264	0.18877110439832778	0.09305841436442376	0.050580257139328635	-0.012057478436681849	0.03454766966991735	-0.05223900195401542	-6.517008003319083	-0.7591588438586525	2.6146569281284564
265	0.21402687186840968	0.047098119379323684	0.05416806283496029	0.002249888711442577	0.05378475267164734	-0.04947645298748448	-3.999947561166805	19.42252187684077	-0.414945694129115
266	0.1478269861468491	0.03024410535601374	0.0647467302663898	-0.0058473923152647	-0.03015630825885621	-0.05091901819977655	-3.3548198584460502	6.31767079045927	-3.2847408302581775
267	0.1258148086533858	0.05814119662955267	0.07396755199395852	-0.01850193510305765	-0.01163634861677286	-0.04781844848707711	-1.8090036211370948	24.041579609447485	-3.923790785747558
268	0.13680539772086747	0.0531279381888303	0.07865669635045248	0.01681127069670784	-0.053819583658863066	-0.04498682832927559	-4.6208672687096914	16.86472783078517	-0.0029931838974018264
269	0.1453640963749183	0.09284158469312098	0.06220476600880118	0.034443838376668055	-0.07484663823041829	-0.03068785817661157	-5.318677772364965	-4.486452407191591	2.0735565252826573
270	0.23415645096447624	0.0572466008821238	0.034561460377641594	0.04690151011045957	-0.0797128525837414	-0.022790672868718727	-3.833243846269457	5.0709270002925395	-1.8009989646325901
271	0.17313864855399178	0.08523927867236272	0.023792183744521217	0.051873262270656036	-0.04807036166411395	-0.03578386140037208	-4.956266105618417	31.25712706728448	-0.4968609685285163
272	0.1363684515892672	0.07695914646301774	0.05848472488171513	0.0403548327295472	0.05651827849781289	-0.030896402835386676	-4.2626302343988405	1.422328147167036	-2.222914329043246
273	0.1894789355526582	0.01583870083409017	0.08579005687228355	0.03476772948325151	-0.12915739941118806	-0.03163764735636881	-2.02528922673511	19.73190908259711	-3.0730647640806787
274	0.1543544063204215	0.04646368549900475	0.03147373488400555	0.035486490945320706	0.005481042923318039	-0.03565741198330623	-4.626306266668955	0.29734148873911126	1.6128470521954141
275	0.17858439252261524	0.005229022912484116	0.07765929988359979	0.04351602074075099	0.03788482855725156	-0.037132874908060616	-3.764784158608549	32.08897814608985	-0.26237397913118693
276	0.13179715924828903	0.24322775892199475	0.02064776462250625	0.05147034158686426	-0.07407101728013693	-0.03837995096948244	-4.549358758261115	23.1296600172792	-0.007551708335490695
277	0.12272339369000712	0.04557592513239818	0.03475387696971875	0.0365631503131415	0.013275413018647982	-0.032061117628059854	-7.041243173311815	13.335682937246828	-3.435862113946216
278	0.15109040522317524	0.11203380626628076	0.018235831085384697	0.02579155910467112	-0.11405845507622416	-0.033292099293414	-2.412825893744727	25.32074399257067	2.4340781921402934
279	0.1583152010051272	0.1738809107655866	0.01717828464417627	0.021410156965406997	0.0697600739622819	-0.0358757825680213	-7.526003624091166	42.36024976420839	0.8196133270540992
280	0.15273239458565616	0.17542517690905468	0.0006554176503209171	0.015466253384304383	0.08039610711568795	-0.032740108826829865	-7.97942388541196	11.103982005963793	2.8736219014061906
281	0.11394438570231374	-0.041283393616823254	0.0191754949423654	-0.007471826402555793	-0.025834478514426325	-0.038633654400388295	-5.364463049308191	-0.668148234025119	-2.1624608983698512
282	0.19518174263741367	-0.060128339400308276	0.025208730579682138	0.018568358543519587	0.08548218927382141	-0.041631757377595655	-0.5509487053882959	21.44980310803382	1.9667808130963633
283	0.15718809265490785	0.072317972012051	0.05675552389899171	0.007729343380156821	-0.12245498526302293	-0.04356871396718419	1.5628027173760044	-17.36538231579635	2.210176783501939
284	0.18554022641810508	-0.07223389509972765	0.05161583842546267	0.0044065979370852115	-0.14079455398141244	-0.043331153305046125	-5.7231249872346	14.736379375823743	0.5543043920845478
285	0.19399492303001753	0.16600070529654415	0.03750211050731622	0.02735858664960216	-0.10224009365569339	-0.047041459915548964	-1.0929187097548547	22.21155343982945	0.06605198009473122
286	0.23041411192285233	0.03397626296187629	0.0443243938878567	0.05976059444694376	0.01571027369953807	-0.062914191918919	-6.997603909980231	12.980146730562353	0.3530225811611401
287	0.22732237184155912	-0.01653958698614412	0.0416927834558941	0.057797246252934406	0.1119086089331916	-0.061371754041632635	-2.1338372760569415	27.655547165915493	-0.569954377639428
288	0.19574995839350243	0.11512879781331661	0.014953070685152343	0.07075077804594483	0.0654870879846085	-0.0753055204701499	-6.5118873962154025	20.55157567923939	-3.0112276899263284
289	0.10905844167011258	0.061018839996315015	0.02431519751936906	0.06486649022839332	-0.02823724641138234	-0.08082229213135035	0.6979794307171759	27.613191628403428	-1.217233388986282
290	0.15378046961265343	0.03706270680125919	0.023198402410800956	0.06921913319045547	0.06797554428392806	-0.06951215346775028	-6.473737149649515	8.520408639254539	1.5837005863812927
291	0.13775067161138702	0.002682766154109187	0.025335700304782015	0.058651060266637745	0.054879507890466674	-0.0718517815547954	-5.514478451056198	14.398125516793828	-3.870216949647702
292	0.10628969911673772	0.15692299219829572	0.005795012047576827	0.06406196525574506	-0.04667679183592756	-0.0711246784507143	-2.0224893012792937	11.784661080649574	-3.2011623954820467
293	0.14211177521050344	-0.06063625995683851	0.02062144530088442	0.047536660190681465	0.0038817261850967316	-0.07792658796503778	-1.9270500415178733	26.950212580183056	0.1793914819655817
294	0.1415540635472435	0.09110510478638277	0.03938853732733473	0.055709879630126365	-0.033278755349800695	-0.07693346646469716	-5.006154783143398	18.169186581773847	-2.5114010029896194
295	0.12402919120639574	0.04491581974307479	0.08378028075027505	0.03340646894351759	0.004470487591079278	-0.06303544198420781	-4.143405779589686	9.165281548419019	-2.2706166104890775
296	0.2186521464461254	0.011574190271995168	0.03792553493694819	0.012851316116328265	-0.017403929888186315	-0.06607627832393557	-9.431289790132789	7.525867294832709	-2.535976202470912
297	0.1679375171123228	-0.013646346771255105	0.05812227242958339	0.0442086010311432	0.06794814446785992	-0.051966564444643995	-4.645428233278598	16.196941469957995	-0.5426272274274847
298	0.11943068801700116	0.017578952609021793	0.016774190962086488	0.003268026130642133	0.06748570915616725	-0.04202485704734217	-5.393302027197474	29.555662586123965	3.61838788761532
299	0.2084391698198096	0.07523918735812388	0.028294922634800025	-0.02191255567544379	0.027038174703086223	-0.04242096154963608	-5.596373893587501	10.307298754985592	3.4241616824054013
300	0.15529804243982887	-0.04081073640806519	0.018678251067878716	-0.005534334343332049	-0.028850104816384226	-0.04592730910386875	-7.23728323181819	6.811444580289041	4.661626303826821
301	0.21058244907402598	0.026348841229176773	-0.014123940336543319	0.013569667855935948	0.061406114685291335	-0.04660473821608626	-4.373923189057634	19.35274420905711	1.6421173145655505
302	0.14152156916052672	0.12369075634281798	0.009550651942773242	-0.015932907196046467	-0.143587381193477	-0.04665139703766311	-5.143869319945267	20.70558241292963	-0.2696907166892486
303	0.1506226215169375	0.08858157505815073	0.04416920526540785	-0.03244074091482533	-0.08941685169940078	-0.041130371699336005	1.8295868243828868	29.48079636976659	0.734760490770888
304	0.14147779236947958	0.06527735407352775	-0.013320933772435262	-0.028481490210156182	0.023425655482859086	-0.04322576045458979	-5.461872450402064	36.85279230178648	-2.9534286012989592
305	0.15813184742364275	0.05682240551232744	0.01345932963012599	-0.017324611103026733	0.024010036610157576	-0.03407191996507576	-2.2193046066882434	22.63281053708411	-3.3139937759293474
306	0.16250686834691008	0.0062156831517122604	0.019839537388989654	-0.014534469549008344	-0.042351130210243615	-0.03234357417612568	-0.15975033634650507	20.32718562859129	-1.3646377880411513
307	0.17884017244510203	0.1105496496998019	0.024519518946832027	-0.021664876475674995	0.11626612686468786	-0.028615075714943483	-4.279081922985569	24.675314144794374	3.3962518080588295
308	0.15490111883147212	0.036658904839948776	0.03632532997212834	0.0030599633830733497	0.07661691920191788	-0.0028353519284820203	-3.7010628763283178	11.833963503760524	1.5285350865329863
309	0.17662925542582564	0.05785566934697717	0.015212782908391252	-0.005925714676159212	-0.046585876894374045	0.018570158782563677	-6.953629239614035	37.357824545660534	1.6795475339134958
310	0.14326830411566222	0.13468363866115957	0.013637517060646408	-0.030449636238222905	0.04732089917618431	0.013572353182598827	-3.53979526402568	19.271868035056052	0.4031070523453624
311	0.07446019702624056	0.15810870258556065	0.011558409308411156	-0.0283462049026351	0.0342627956268206	0.0325942178602401	-2.740200541982376	20.20128927827918	-2.2631675278973593
312	0.09932242565677923	0.2383346206274417	0.04322029070131393	-0.04508839376250596	0.04956254561085301	0.03355483491886311	-3.5090572558064714	16.70963425462508	-1.0752344183214921
313	0.14728957054066927	0.20042818475015844	0.021202554174770835	-0.05609963383285274	0.03472971987122586	0.03575048399800274	-2.614855461318126	9.939619189082379	-1.4503927744787706
314	0.15145149958019402	0.13315609770435488	0.04229854882667775	-0.05560769081541074	-0.016448490256577533	0.05558017427419159	-7.738576966279104	13.835129539253925	3.9700512392648464
315	0.15352439254134728	0.13008168283264795	0.02393791966004538	-0.06682340471878631	0.15290266336823977	0.03331792143942388	-5.6475864804687514	0.4513759260989514	6.2651990206290735
316	0.15892765267723222	0.09291851742249711	0.006038243893624017	-0.058589260947634725	0.04222826333112377	0.027647149243297472	-1.2239994739643867	5.40357058636534	1.450905958667956
317	0.2135446514275464	0.15398649868521214	0.00919444626885409	-0.05740193243570391	-0.029807313200797946	0.033636430217761096	-5.265040114713511	27.475176468825165	0.15638230183523696
318	0.20483531289211826	0.07170346883969876	0.017757140317774183	-0.0519390130343008	0.024631317235909434	0.04659270887311911	-3.7772762702366225	21.88974047475656	0.20072877044955403
319	0.14411599192180038	0.006243877960885089	0.026461301006218376	-0.024790031535836674	-0.0813584993155333	0.033624667971923324	-2.8189049382779667	28.632201415521337	-0.23146634326227022
320	0.14195658321613794	0.08387023924859528	0.07730455761386262	-0.023534162136729056	-0.03675190214566504	0.006403583609993678	-2.409474587863626	11.225364647481147	-0.6089499057096242
321	0.11928758346415265	0.017735398808692737	0.05822137638287826	-0.042213716077779746	0.003905278759682506	0.0002770460712957308	-7.631505521387115	-6.07022788264543	2.6364342711084334
322	0.16046711607942227	0.053387498975531224	0.023502191641734102	-0.046176140849366866	-0.006990121676205226	-0.002885676397587412	-5.089223636259113	33.685698387548534	-3.551058372556257
323	0.14462567523305275	0.013605012974817546	0.016624918463816595	-0.051420730991301025	-0.07057091791592976	0.004457805593201883	-5.47929710476763	13.099503164493619	-2.5609990077395954
324	0.16341722797781782	-0.05121922588048113	0.03401047000223525	-0.048919551589714616	-0.004444822237197631	0.014294937000230216	-2.4812394190816454	5.73350863027949	0.4090813450932202
325	0.18057602898660324	0.1724602411953694	0.08188533098696532	-0.054133658020342486	-0.04303909983441885	0.058056266012843256	-3.957650902311067	24.946106765323357	3.440945435968307
326	0.19739155730889346	0.1373994457065233	0.0849736443481729	-0.050664457448686334	0.004638793859344713	0.06469755428558929	-4.333594857792203	24.728788198796316	0.17816208498113795
327	0.14525497775272195	0.034116304471501956	0.0863856995300851	-0.03349276065289378	0.02525222913558878	0.0654890817505241	-9.140734073304763	-0.4944672109784068	0.1941106191602396
328	0.13428688345613407	0.07272996140202427	0.07622755273481288	-0.03370326267835258	-0.014827496876781412	0.07060794868298856	-4.627262393316152	23.203562709485556	4.902173104379974
329	0.1637953714241001	0.14138174086789804	0.0758485931222925	-0.03843492412646621	-0.0017465110405716494	0.06649938885828086	-4.200496926136075	17.818112831006992	2.7726496931220876
330	0.13589403030367198	0.08084614938795655	0.016534600148423444	-0.03390464353940417	0.03400933589650232	0.04947664594323429	-6.045762917171903	38.64125809584562	-2.9321415804340183
331	0.12693222400855297	0.06561021342427281	0.014822274664119086	-0.05722328517899596	-0.014543777889851998	0.056335508059864724	-5.174005088733447	10.113683452079844	1.2442142273970147
332	0.13876174757285076	0.017468669145980234	0.03362844177575006	-0.05725080110974343	0.02236016466726427	0.02733559079214703	-5.4887899718002	8.330876529811288	1.5585131599431878
333	0.15770449304629447	0.027149797774137736	0.0763446373847598	-0.06318933246975926	-0.12759703472306672	0.03946194259904304	-5.343399785075887	12.184922499643331	1.7900957500118602
334	0.1695785354957249	0.10302183790787159	0.05418042234091904	-0.04843597713907543	-0.060475089005156774	0.03954954909999817	-5.53666220630107	9.710281669932721	1.016578425848817
335	0.11660681135902784	0.03933451993352609	0.02973331448610797	-0.0570494504176321	-0.04599794273267658	0.040747643082115516	-6.079247359979285	7.622003480777405	-0.7806048364445775
336	0.08271470365619807	0.02342032375902226	0.026186305068959415	-0.06107552670602673	0.1268451604137558	0.0355468179862847	-3.304837165811012	29.70946795868682	4.2243865127124876
337	0.1902997489647646	0.03656016521762192	0.008081857588295372	-0.058120310326976295	-0.015187737176767585	0.04014736105616399	-5.569008950408627	29.68329080456627	1.787892131509688
338	0.16494314723372694	0.050387894570575804	0.035290493206611935	-0.06674989977132266	0.008917626000205011	0.0631005405646271	-4.860411350028792	31.058110008341092	-4.6027878200874515
339	0.15622071393660664	0.021151923431087225	0.07004179712556295	-0.053796005276610055	0.06952939643251249	0.0532803482204423	-4.469743382374212	16.36320656342438	1.4025957533646982
340	0.20053132552397535	0.12334061354502264	0.07774271321335796	-0.031208630397734617	0.033641290926373316	0.0541743192838502	-2.632667035172297	-4.095118533498344	0.6314588632556227
341	0.2205551763510437	0.11550145297070646	0.05305533827489575	-0.013996600987808742	0.14707272534053453	0.055610747946737066	-1.7234194394207305	21.797657971947025	0.19942220676953626
342	0.17495015346704856	0.029380978818388095	0.05851716529763397	-0.03232753693568918	-0.01046822033370507	0.023395188305614392	-8.846278328954034	19.2990461568688	0.3880701788357555
343	0.16669838811127868	0.22259185287892824	0.047272321217730104	-0.03775049856057325	0.0074043736509026	0.020598970035014014	-4.803028507472111	34.514355570659205	-0.19034528958609656
344	0.1528207047474466	0.13665709029620376	0.016167398322389726	-0.021932823419675083	0.06485770719705729	-0.005682576711247741	-3.5412593501784206	35.143332206947626	0.03967758636271219
345	0.17018514462573067	0.05628193689154103	0.01894410062869427	-0.011392529309103588	0.09222389412120716	-0.005006563382691301	-3.713931995246204	2.578924090732881	2.2013993534538234
346	0.17176578333251225	0.1673340808764201	0.05588027425954346	-0.039497789953718734	-0.027285988204472637	-0.0068443110979309486	-4.298704145757702	33.692745613706876	-4.367601468540551
347	0.1487764224690953	0.1291502151156269	0.06172810020241008	-0.034541619886110694	-0.07220149332023748	-0.010986055217291804	-0.5538330499764919	6.586019854922617	1.4472689851888807
348	0.12467028357398377	0.08544737048060992	0.07227274086515928	-0.03810714551369745	-0.07257127333263816	0.011726146807214687	-7.037833775167046	6.3090683321584144	-0.5368877267037072
349	0.09846137361648412	0.16131202770598446	0.06047665959933753	-0.030372959288743333	0.08666664555703402	-0.007078354812416679	-5.528298533396311	18.69422545877719	1.0574908807346184
350	0.16269358915634483	0.06888140945593402	0.08248744604911627	-0.028952234084478425	-0.01944859117197899	-0.03450255505527727	-6.995187474153732	-0.38546487229454074	-2.3474921835589675
351	0.13970839239140997	0.13726399161442054	0.06076353571866788	-0.04401527306958216	0.03656443381316817	0.008222237652201814	-8.176120016849197	36.33972240166651	-3.6853645511985555
352	0.13066788172060312	0.05277178468869022	0.053090630834387434	-0.04354681394785964	0.04446065090040885	-0.022951768175592177	-4.140899763507916	27.381596323090182	-2.3865943100777796
353	0.17750508564807227	0.12068483368083294	0.037534539294426864	-0.04672931713451327	0.045600659532779385	-0.05137521593517833	-8.21036693681273	24.523036436277614	-3.582250833660402
354	0.18016198461496002	-0.01143291805672475	0.04866545746458972	-0.057812164479510306	-0.0220596572465244	-0.06252210957723246	-6.207414220278489	16.801953020710467	-1.3768510371797862
355	0.16277954331238675	0.037758686488979974	0.03111174967510999	-0.03932686180966362	-0.023893312574943728	-0.06718800752942242	-5.484198678979353	18.44577769042319	0.6559538870374878
356	0.13010854252115792	0.038902441815212546	-0.004350077287132355	-0.04271586394727797	0.041816621547282315	-0.11780626980276325	-5.4355231784490545	34.633431979481024	-0.28764757766282234
357	0.17032343816840198	0.08684374454660215	0.00394402904660727	-0.009647773349136048	0.008097047908949863	-0.09928812778991335	-9.201131736757269	30.84488309040966	1.248530006247086
358	0.1795422715181459	0.2871183378329748	-0.008199527355982741	-0.0013546216744708562	0.06000129649285242	-0.07111693118346446	-5.128395976721476	27.033908834117295	-1.0509806446428414
359	0.17818326497172757	0.01564787900651765	-0.004095815874381128	-0.013085748945116906	0.10571146753609088	-0.03345870117734936	-3.7133454243015414	6.206549470473747	-0.17823346214120558
360	0.15145678067410648	0.04741848505764624	3.551590106273296e-05	-0.04067301846015855	0.07444351595446351	-0.032748879587288206	-6.308263023424689	21.829509080554228	0.6603505048102132
361	0.1515960375470345	0.04300368519992193	-0.012584582580510484	-0.04958624733701834	0.017859089676486008	-0.055398005441966616	-3.6190883026755825	18.781686276148093	0.8578757229228167
362	0.12585764225324314	0.16793902396952642	0.004883392177667187	-0.05894585049639282	-0.11031832929722035	-0.06306781932213423	-6.839833717459368	19.11314787566787	-1.7782928006746783
363	0.15719109668398082	0.1642959661243283	0.030669259996276246	-0.04583449876720467	0.04910230330616334	-0.06396256921519534	-4.853035484219624	13.580730703042523	-3.115612166058408
364	0.14282551089018947	0.0518032718774874	0.032082615743649665	-0.03194797756985642	0.054198836786900434	-0.039756759054703966	-7.915795432683944	15.656702681012057	-2.306118068413749
365	0.12210460697952605	0.07154217690983149	0.022501728116908374	-0.016354940234272537	-0.0148768407208399	-0.037109091533767756	-1.6453572041771132	10.178543368006995	-2.7588302701447307
366	0.18186031209594644	0.1474858601744839	0.020836123317499018	-0.032987268361985414	0.024631432722551704	0.006129365422192362	-5.518952416949563	21.74339886377617	0.310521562192765
367	0.18300138220530604	0.0659467644772115	-0.021287530269783438	-0.018726496296698016	0.030546982858205715	0.0010323930573807039	-2.4733149282075604	26.360319745236716	1.1267039134407817
368	0.15843241647478604	0.1900848328246778	0.006364280317086263	-0.0309019482407389	0.04133780517771417	-0.04292179392606242	-4.154719544279875	12.364662518728322	2.322563007868039
369	0.17908652490532886	0.19607587482963185	-0.00850430424331692	-0.011539305906391883	0.002791446568533456	-0.024898826849411533	-5.492891623929403	20.57128108497183	0.1977120125618821
370	0.1703868738128363	0.053777242530205334	0.04033309336071547	-0.02853539159829576	0.12540633257885214	8.674419450037146e-05	-5.826117027908788	7.361389258506286	-0.1268406686132749
371	0.17771261301391034	0.08985631603670069	0.04182084584395723	-0.044792414370657424	-0.02584611526880521	-0.00015364075851155654	-4.610636409425174	15.882884207284134	-1.237122859617568
372	0.17172259287160657	0.058082167090873854	0.041126659503805854	-0.06282771937953756	-0.0006306087630713435	-0.017080157554884647	-4.010832338585285	7.771991257193652	1.2830240715600316
373	0.16772824416499735	0.1730648856456855	0.04780841898154789	-0.05873161733036464	-0.1236775156138982	0.010033787527088856	-4.519103528632701	16.506283329826264	0.1691498726476797
374	0.22178056353321135	0.152956057712737	0.06287531512206647	-0.06868128639515698	0.0030731617012791507	0.008937162280961652	0.14848660772401062	32.99177022549173	0.1610388899032474
375	0.19087314070663478	0.07150052121914571	0.004823510869018248	-0.06433079784138887	0.05780257048693553	-0.0032273734245028916	-5.990615135927871	19.17245421828104	4.128853933045405
376	0.13715257457230015	0.08015226358188118	0.054168286214095626	-0.05662781928925857	-0.0016141108201110088	-0.01824620605364002	-7.750689816748332	12.04800425331418	-0.9659142693160444
377	0.20758146854756376	0.0823399420129404	0.04723856200197348	-0.08589372285958428	0.08053803418319763	-0.06428723363414568	-7.932874692963514	10.410651433886322	-2.770473030482926
378	0.13709526967214747	0.13956022314419664	0.03276549223029432	-0.05324433600058677	-0.06435304124204103	-0.04467340317294273	-9.31409218997279	25.604408467404763	0.6167142648744549
379	0.19075863451220273	0.06540634173026746	0.031110418997515318	-0.02732873036972028	-0.011601185232453973	-0.05260522045988045	-5.394422984679864	15.665344789900889	-2.5495774298117553
380	0.2060673898327605	0.06380550392663517	0.0459248399437672	-0.033955838612274844	0.022727008281657538	-0.04660868768834369	-6.010708708910531	5.9029383488943505	-3.694054555939551
381	0.23352727922468386	0.09128131541629829	0.01649840235628779	-0.006070470779316476	0.010969021859588942	-0.00944254122490315	-7.3418895044865815	20.891311681431883	0.7719088937147885
382	0.20147364754132163	-0.10157642264186281	0.0322356596526089	0.006449830583825809	-0.005603656986351378	0.001151048956542236	-3.334973245205653	8.365727349892843	-1.5516117140604755
383	0.2159519800406075	0.03452321185708412	0.021682018501623358	-0.017137893309883086	-0.009209816764412074	-0.011478873893484093	-4.789217838933388	5.813903357963265	0.8083940055797879
384	0.1996299318805664	0.08972890917222946	0.03832039585310908	-0.03867325584692128	-0.008624666409122484	-0.05832614271270256	-3.102433177890059	25.999854122450632	1.9913530803567425
385	0.16603228789404506	0.023143068374784345	0.04860470155671953	-0.025495149921189626	0.08965468629448564	-0.0570041187690839	-7.469850370034425	27.12810940740344	-2.2867234467107878
386	0.16788459608749234	-0.021826423993398097	0.003548791196103622	-0.036327284752842304	-0.01465342494120289	-0.07508356687110351	-8.015275099271348	29.629713920499707	-1.5964292282647823
387	0.11566807507394819	0.05520409776683692	0.00594405499679546	-0.029564183469477437	0.08575398958804123	-0.07269558673480181	-8.379608359917771	22.730159739542756	0.1644915113072128
388	0.1541588760208862	0.09026619343762185	0.019691600116323295	-0.023641260507610076	-0.018158853975860548	-0.04170352296789345	-3.6292603450610983	8.42761895853727	-4.787959575652484
389	0.17038339757550364	0.13112516906472857	0.05118609626190988	-0.017363219933284862	0.0038945683572920685	-0.045740905502224226	-4.768730238836329	23.266899618791104	4.400288299359465
390	0.09973261132989564	0.05860012236843956	0.06949415061828487	-0.026003866982010862	0.01359712995596057	-0.03756065337937008	-4.861890493714235	9.883677895506032	3.820251174729488
391	0.08424836959663798	0.08558922323580587	0.061808522562492335	-0.028623239602344145	0.08427640446659726	-0.05157983259540113	-7.094483715682103	11.778894745128051	-3.211508786458248
392	0.07951989847763052	0.14104072434517984	0.0738090216347559	-0.029002063214050085	0.011270726774459137	-0.0681772129573312	-6.542173242486199	27.073803206685614	-2.2569111638773087
393	0.1702891132920984	0.12537096040639747	0.06516491815397553	-0.021699935999759237	-0.009886774509308215	-0.06680100150847343	-5.067571812330611	26.75435069021187	-1.439048586114437
394	0.13806812157078013	0.014341035988363705	0.06052220321768866	-0.028242085304007854	0.0020657202614250483	-0.07086542089327959	-6.562837616833386	-1.0380147377265712	1.6601635425913623
395	0.12099302931116918	0.04234444183263671	0.00680433082943438	-0.023054649294748875	-0.0057486927239927465	-0.0886794637250925	-3.694835982865548	37.3632653778707	-4.2589303167555945
396	0.14090346822041633	-0.10178064678416544	0.010962995909825158	-0.02255177792768504	0.010114299974375376	-0.06541827773042985	-6.686604438529877	20.859736874574097	2.1982135396142413
397	0.17246177187708195	0.14790274918588686	0.014229682223128644	-0.032691028052701236	-0.0595084218600098	-0.06789515530864101	-5.590339462476905	14.931773114478535	-1.332915015268284
398	0.10231197164733355	0.0485438978314019	0.0016841312608705684	-0.054224095041910704	-0.0019528336691968014	-0.05218366539691172	-5.609998948939894	-4.0525851573903795	0.8378375200732099
399	0.11701286843726175	-0.006316707516867803	0.018625551408302972	-0.062355208714372154	-0.038040732688150405	-0.04742954527598514	-4.152687218139435	13.668056218159235	0.6758491002348598
400	0.15141081877354792	0.09971298657867524	0.028322581158082623	-0.054527499525280486	-0.10626243967681696	-0.038019526045348	-8.40968063526577	14.383005905305236	-0.021011950820407983
401	0.1535672999079891	0.1269291501897567	0.03608354517112338	-0.047616139008484874	-0.057828262394279434	-0.02565228178746795	-3.566692099681809	24.72516922134225	3.71483232215239
402	0.1477611180682801	0.019517506147351062	0.03214734246790778	-0.03701063070831454	-0.08087212386929325	-0.018716764750786877	-4.8711834005452985	12.513921283808003	0.5562562390144585
403	0.12415393415438951	0.051556480897551854	0.010423545872589432	-0.01967472905966307	-0.028342541473203177	-0.046022475342041055	-2.4015060242244695	11.989041298114262	1.3548967457990926
404	0.2372174461974998	0.15880105606825565	0.020923895760705278	-0.0471492386363012	-0.021380066446391982	-0.027253817105511356	-5.28554571876028	17.835768688061275	0.2386677429729317
405	0.1741687261578457	-0.030301211731713712	0.04125063397656516	-0.043133869748933476	0.020271071301458398	0.005099815439562429	-1.3953149614443694	28.193379583100644	2.8371026223357796
406	0.21494829481701544	0.016147519572302454	0.04081899912085278	-0.03341665065862327	-0.07454459038903541	-0.031243852320084413	-5.330122454996434	16.89834043642129	2.1244012293307097
407	0.1537602969745736	0.08785288996493444	0.05127411219555229	-0.038340611969293246	0.0033537552840238118	0.0026897354961490406	-2.1034390080130763	14.850647670827389	-2.646624375327533
408	0.17287469320415536	0.06616148197673838	0.039052814554565274	-0.04662062053392386	0.01127308169808617	-0.019481300004039057	-2.2705239583136727	0.5626390465722775	2.6886858564859835
409	0.18817518528804414	0.12304523645402946	0.026999443807685243	-0.04598904603059006	0.03059287506915982	-0.03643426826995834	-6.856066083455071	28.822130309301738	-0.33458622285471373
410	0.2280542797984968	0.065625519016683	0.033898293761927566	-0.039974761854923595	-0.046043092740059216	-0.005880442999479412	-9.237934482204704	-0.6583470630945748	-0.14481782607576513
411	0.2103607978368115	0.029408202367869472	0.016213096297394387	-0.022709159796206975	0.049595678048784245	0.03495593943538625	-7.435610187469585	16.94765378885795	4.7600398353913
412	0.19377210444781715	0.07466375005557781	0.03477025070625256	-0.03369373782739172	0.08072796521034035	-0.018252756596923297	-6.92505048186789	19.946797299560323	6.488756017140301
413	0.16146516843182238	-0.020743290143341267	0.06660359755599578	-0.029890003056433013	0.1956945397320574	0.010859553759016701	-3.940108376319534	27.368698384474307	5.343910903659759
414	0.14974900044030945	0.10435468053932781	0.06148434373578601	-0.018695395615354462	-0.027891618123478325	-0.001658545634486485	0.3805250860225672	20.05549233543754	4.6755626610907495
415	0.14348684734243017	0.03327972869598066	0.03548351195383407	-0.022874660355563212	-0.023219137442841865	0.017102867457283448	-2.0829715269356543	7.129769069907435	0.13959070998885806
416	0.1386796648636196	0.07766993319001324	-0.017570734099431863	-0.012318673176899289	-0.09277945273126564	0.08816451717112347	-3.7324383999789306	46.221244296536234	1.5333720334505152
417	0.13722444107610618	0.008715180733045537	0.018559009633212387	-0.00033892152626852946	-0.1153952295759063	0.07004317262965726	-5.5193015232151	16.184233014466013	-1.159651237203717
418	0.16901859950656764	0.0631380598071096	0.017808653048584484	0.010421542775206186	-0.03792996627230263	0.09446879212217765	-6.311670481843353	33.05993957244707	1.93756691597885
419	0.15911573746540145	0.04260159443519852	0.01979543700102555	-0.0015791394962732244	-0.010101453499825233	0.0020168357312698726	-6.298795034414524	7.753454967932822	7.546170161998718
420	0.19974984509257687	0.11647368508817262	0.034812597637603984	-0.00892922647339835	0.09328622869807394	0.020994109584234043	-5.2330368652191	39.17246143241246	3.961244216179739
421	0.13045593529671376	0.19459882977212123	0.005741405064568352	-0.016129645209256655	0.00166391721726664	-0.017737938141829578	-5.3711758887465075	4.913808892078479	-0.1832155912350334
422	0.1661813816794474	0.10776880544076047	0.0096397258002117	-0.007785920293494699	0.025045086663727248	-0.009932684404413888	-2.3106919884637556	19.15738393952175	0.8007301022658765
423	0.1442630634051056	0.012871784504979548	-0.0011617650022234874	-0.037985843113214394	0.11309138436002877	-0.04955886820795447	-6.868445754238718	41.49217399567476	0.431187642121254
424	0.14896370724143596	0.1132374988809011	0.01402416436383317	-0.004086514575993121	0.06912774129624227	-0.050726023430290174	-3.3575121292955052	5.500016243998509	1.4215380301737013
425	0.18809674119145142	0.21241862779864662	0.033549971550547404	-0.028538112549599287	0.08334470771658686	-0.04420974706717148	-1.593244700895573	12.252638762066747	2.202589677620775
426	0.17860754865768075	0.10549208700174223	0.027129754599424512	-0.04472789978962808	-0.03290458679129181	-0.03342937075531521	-4.103424965338607	33.183559949259674	-0.3963069774482028
427	0.17215318529286852	0.2273304545070685	0.0010567342250335995	-0.03820725311825089	0.09358449611146669	-0.024468997959654456	-7.32945514747373	18.987758538198097	-0.09167677138563479
428	0.1772274850247693	0.16786383031743532	0.013215762850729394	-0.05737186248017586	0.037641208102366173	-0.03804285705667721	-3.762129144136875	26.644410245920557	3.303901711867258
429	0.10369070007422374	0.17563273706226817	0.008620693679419651	-0.061317420757187345	-0.05344484946325438	-0.03172056901840795	-4.903568064430509	19.021596127282905	-0.06392881918789785
430	0.1794389366002388	0.061048683210361034	0.0018800204079553696	-0.08904483253299794	0.03650152073923944	-0.02584507911884598	-1.8051085692031439	8.644845469234296	0.013932301890581627
431	0.22320328296125225	0.12298654779573373	0.013164062122862896	-0.07793913202060362	0.02587884560224746	-0.017056216177760347	-5.081736048241185	22.344786843601284	1.3683157785337445
432	0.19771373133850279	0.038808540852157875	0.018519594686497644	-0.07138864187055335	0.0027197562848743535	-0.018266045448661034	-5.89838169417048	1.5442120429878334	-0.8467428536163658
433	0.16560058492450777	0.0264330467141456	0.022143113722435905	-0.07131873646943547	0.04709059729602047	-0.004321863355498133	-5.122684460163752	43.18194808501548	0.35924893565813576
434	0.22084543354238004	0.10161076517860618	0.01863776523793977	-0.07278566470775123	0.08818749100681114	0.026676662612480515	-2.7691386402845968	32.00836192323472	-0.09405372634007594
435	0.1349466170232742	0.05224595873545665	0.030645537887174425	-0.07168751489416983	-0.003704700750952375	0.034732992301199514	-3.871497679800145	12.344274012972466	-2.105819958465382
436	0.1347474375209093	-0.03111059352835388	0.04446666686765835	-0.07638418480751231	-0.01426395987069674	0.005360133654788768	-2.1021027528624034	33.42963472116732	-1.4511460560221567
437	0.1814743059382397	0.10796402744997857	0.06372200630615649	-0.07467462402535552	0.059811398093446023	-0.013935873354087613	-4.617875422942099	25.247931195446736	-0.7217894141895086
438	0.15187535545185027	0.08701407462230627	0.057279899722953026	-0.05498720182562947	-0.07148818610718823	0.03840044409917136	-3.0403070437644764	20.715938450483872	2.7106312851122003
439	0.1284393829211572	0.046304997616504424	0.05897176266471125	-0.04993286057045965	-0.028240239268289273	0.01951822372439874	-4.643086494576702	22.889721827709845	0.16709937296289942
440	0.15553802708323133	0.06319069243190639	0.06413762433377884	-0.05839852705092763	-0.0711988603242125	-0.0032979621650813533	-9.654198429614755	22.045655189263513	-0.6344574793191392
441	0.1555044128141596	-0.04397549085155947	0.0720824765168802	-0.05435794293162498	-0.14142123295831657	0.0023608492950531294	-4.0580414788777786	14.938657903797578	-0.6924227555952297
442	0.13320628154506975	0.0010771640429357993	0.054145252927810215	-0.0407201267349047	-0.05353811262465837	0.001640221220251134	-7.001947385345068	16.063982423430577	-0.1124490969892204
443	0.1310398757178865	0.15404986287774028	0.06827585337383864	-0.037888845836358515	-0.043372036189932336	0.006822006544179596	-7.3506914659033935	25.552824110373763	0.7842025005232013
444	0.14126057205679732	-0.0326552694598391	0.05562610835991312	-0.03602080053809784	-0.020102001609959882	0.029367340759752045	-4.461119294374958	24.99429980466607	-0.5328782282574365
445	0.14973984719426006	-0.07562554437419644	0.0675942548976997	-0.02207500932529113	-0.06078390915814921	0.0019241810770345604	-5.928474669532757	13.532197448179026	1.2982356655971783
446	0.17774943281482006	0.1305794093230001	0.06043412527643577	-0.0018650612086546052	0.051961296755152916	0.02537734179548466	-5.857150770242796	18.897008905440597	2.9055816227620443
447	0.15970696581014537	0.07008641533994517	0.06173635588028304	-0.016084914372604293	0.045637717563877925	0.004715860553383397	-4.966281452499939	19.28689563281266	1.335785437431098
448	0.17119510203671054	0.030775220238995548	0.05879787232442405	-0.0014793346993135334	0.02646066321781435	0.007173433115801691	-4.995574431787109	26.706952830552883	-1.6022208014172183
449	0.1968933401972993	0.07403429521806765	0.06710619303987163	-0.021154944825499348	-0.05747231219671542	-0.019394440633332434	-3.0372954679933533	24.503188017387163	1.9702759805497971
450	0.2071040902494537	0.051087178685855175	0.06083011962456252	-0.030563024111018192	-0.08008493746497601	0.009973491455813402	-3.9504584920417454	28.02356754042971	2.6022941124220638
451	0.2063019105633866	-0.04450028827808704	0.059920310671421555	-0.032390681004578745	-0.07943831182005182	0.018123475698858166	-4.18968050964453	32.65397057353042	-1.6017026484377723
452	0.19520909200758613	0.13140268558047083	0.05270768523208062	-0.006964484409035221	0.025024280051410226	0.02073409618752195	-0.5653251946450351	37.857639942480276	-2.190470021475166
453	0.17671199504661936	0.10232017185214552	0.04108605346275352	-0.012901994746219678	0.06256560208055685	0.024342973685496826	-3.762900302818281	7.27905259059186	3.3140395576746196
454	0.16067903486631127	0.13593942608865428	0.034980757250125144	-0.02172977623438308	-0.03274275756878904	0.014514512064467616	-5.643517577805736	3.510679618501631	-0.07258209303484563
455	0.14081193257471075	0.1708066273763647	0.030319054048972647	-0.008059594987281187	-0.026731644613840297	0.009427915302547985	-3.92659995533994	15.557631866161284	2.359118647824911
456	0.1515966768596723	0.17461169908091745	0.028358946364803878	-0.005181707143950618	-0.079528632225429	0.022158850961611725	-6.886815711718677	39.60097319362523	-1.0759203595153635
457	0.2013401202567281	0.06366604880067377	0.030564347671648805	-0.019089200299916044	0.020362423694770745	0.052491495450894085	-8.9466412646803	13.5122520748744	1.149672549092692
458	0.17383078154228707	0.13691951250492784	0.02210086323591701	-0.017125869452530695	-0.06700380902001316	0.046300665750953374	-6.3421930612259745	6.92265187378962	-1.1671468470555328
459	0.15834155960670582	0.08832504135271119	0.02574097486637817	-0.027524203178407675	0.03131179662303204	0.04623126860848695	-2.750714140922741	21.549129899730367	-0.5073769016841589
460	0.1419832107124202	0.04133647995105501	0.042109535466690544	-0.023907108403896343	0.06340375513881412	0.06802572821106175	-10.024764317599546	9.291922460023455	5.208649177323575
461	0.17386897295231005	0.04078210335556567	0.04729589228348935	-0.0030226597627448235	0.09938070434265375	0.06671536705390176	-6.4135322935877435	35.05437847551387	1.5645732985670093
462	0.09409768264917867	0.011118460385623051	0.044081782787360003	-0.012040303179349678	-0.039095579828290254	0.06693709152380238	-5.825715749803197	3.977245610572137	-0.14087816531599304
463	0.1062521092769081	0.1295160585613209	0.04743074505962472	-0.02780305775259982	-0.03024688088135548	0.06598734034456832	-4.577254896631073	30.032512440402247	5.491283290663743
464	0.22506926212111159	0.04979244174176637	0.03824139103289579	-0.0343731384309618	0.04815897134746608	0.06485113188511246	-4.776640005266714	-5.10088511382499	-0.8567730065119216
465	0.21179130055869805	0.12856018965323887	0.04129592009417234	-0.04155817785291579	0.15489982487807524	0.06822396040995019	-3.9443998985051576	32.86789689847422	-3.346331960875966
466	0.20312929538482705	0.008116434393252214	0.03688944050006973	-0.04558379136077103	0.10170593010401867	0.07519400220513803	-4.0233257775790685	9.946832076132395	-0.6700976517843373
467	0.1805799969909837	0.05342921634480257	0.029907168781714524	-0.03948078636018546	0.05743701037839662	0.08087212544906452	-6.219447653797551	1.4037789393472369	-0.06459360592363261
468	0.08073259785423344	0.09081186935469492	0.03539034928430311	-0.03349352608090507	0.09350981693485966	0.09383864896768708	-4.166670289143926	17.898218551314926	2.362316942559718
469	0.15571386420532812	0.046244112534501315	0.03384545321391967	-0.03688104990647765	0.03498134361145515	0.09701401299290774	-6.05867301392561	17.457875908970063	-0.11143345698851255
470	0.15947536423858574	0.024878970850600333	0.0326781961734526	-0.04275702046430197	0.04490929436808735	0.09034856977904317	-5.125990709007907	17.757211508536894	2.950262278473322
471	0.17952471560060235	0.12422896175882314	0.031462561720740786	-0.049044596995995664	-0.08453868535217	0.08970482704530171	-7.82147220243341	15.454359774235028	1.8673129148910208
472	0.2071607583354053	0.14129838464424777	0.04409339955158779	-0.0542908861669697	0.03125142189205966	0.06910654451378861	-2.7806515220999377	23.050557030087862	0.721775709116604
473	0.15355473433687278	0.09531374225248442	0.044207542150865704	-0.057566687995010433	0.03150588464914649	0.09796975496418192	-3.632217051831157	25.945539179855	4.9403244936130335
474	0.08788230975176543	0.12177846020018204	0.04724589051824773	-0.06147542081493354	0.11026839544201303	0.06213638449843678	-4.255109663024356	15.489029537906656	5.863756127108702
475	0.09915362584743748	-0.0005803086566686516	0.047736018074732385	-0.06586612464995711	0.15453158817237023	0.03403669271958028	-3.44411227049397	11.757758939205884	0.27791527640153196
476	0.10191729231496072	-0.0024639010623477564	0.04034565733838662	-0.06721152396721558	-0.14894122158646367	0.06794929496366565	-2.6616085766816098	21.95342946311769	5.688477212648968
477	0.1259086468530245	0.16836763473548733	0.040573662922504264	-0.06256680597964383	0.024037537532293842	0.06432797942468985	-6.123678441887847	19.840012267807637	-0.039463988376688436
478	0.1619522201068738	0.040544156395803096	0.038577708812225206	-0.062097411733012926	0.055452077602690365	0.028244183606332948	-4.356696741667004	16.505622376626047	5.686938493221789
479	0.10360785409530293	0.10699046406829023	0.04693061135825802	-0.07488139584449785	0.01968552645696224	0.014353161560509614	-3.5195624243672	24.512855492683936	0.36803982083864545
480	0.1092318292640971	0.14146892121793875	0.03399623750538905	-0.08723709077958341	0.12186126468853518	0.005903804662809389	-6.102250601017997	27.00054075261391	1.6345738813419868
481	0.1546564736253644	0.05834218244122493	0.015255487400249332	-0.06770445372481526	0.03161173812249996	0.004518481720851097	-6.111125594739619	30.18669506640124	4.803929441097492
482	0.13588048309921977	0.04736055124603442	0.028780251198315548	-0.056783015420966136	-0.07089493845612743	-0.016966359636887026	-3.314616891759171	4.435306996138909	1.9257200893679478
483	0.12067867921262329	0.10031021388973527	0.026497581773347056	-0.05585837383076047	-0.011487221589170316	0.023612326307523822	-5.840555335011007	15.479357428306917	3.888682135839091
484	0.12805112493670381	0.1675325016355233	0.03956212258201751	-0.04665870795021108	0.01723539557841586	0.07672795993591257	-5.399917316143717	15.717148792517065	2.526616571928431
485	0.16936783055629454	0.08508070445137522	0.008839075345687836	-0.047062954705844755	0.023759844998811286	0.010328649483140148	-4.127783990931212	11.042904081332447	0.6746468714098325
486	0.14556655604683483	0.09583344115244533	0.03210483649287079	-0.05084081713328983	0.02020296279576153	0.07737660210537373	-7.2241235877564955	25.65031664605854	0.05062265079398072
487	0.13306570987271923	0.02456617839656669	0.0757596791680496	-0.04445761852322992	0.06756956149328328	0.080792290221529	-6.69150152779746	8.905288452415816	0.8892415597946883
488	0.220779823245073	0.046732746627335925	0.08437011017296431	-0.04045885848667448	-0.03287365423015594	0.00393587790517512	-4.766606569397437	6.840545646612947	3.944878554689527
489	0.1480500673543933	-0.00541342833063671	0.06764284457086563	-0.027769731895048368	0.01948449472826287	0.020758279362505627	-5.881670668037513	9.252396846998728	3.449046573672289
490	0.16770679091735874	0.11538822782138382	0.07573091229157446	-0.028013732650930486	0.08072524246073992	0.013226996473056751	-3.4592720813779114	9.100409470537729	0.8330635200934443
491	0.19985065696750032	0.07731154172549584	0.09387023006356751	-0.024694011941864564	-0.014609629408482264	0.017508696893631756	-5.469091936762737	13.851549377992844	1.0533074658997057
492	0.17255673800126398	0.0324708901218655	0.07323605427786205	-0.0177411516325388	0.07536996987797519	0.006335644961930224	-5.957377955347233	18.639605244081757	-0.46740711019487835
493	0.1898772301057604	0.07869822725171707	0.06448364292376792	-0.014135721954237807	-0.08137244485779482	-0.009037568979338953	-4.604523085173779	14.008283001312632	-0.46116128943556534
494	0.1789265328882525	0.03394191976181734	0.06287391847657091	-0.020337051499110536	-0.0018533891266210595	0.022746155956175833	-5.757702653383456	19.56161236497701	0.1333508324359525
495	0.11435805814439826	-0.04848147581059652	0.06695678619670402	-0.013126412918417239	-0.08357270505020077	0.03934362327025788	-3.5971330623568285	14.857940153468103	2.803286961765992
496	0.17580460480169197	0.1427032184333531	0.06298300486060193	-0.022609068719159704	-0.028817640843657736	0.009144394738900977	-6.1839274785650495	14.16684029192819	2.522562478439106
497	0.1527719844468266	0.04107678184616946	0.06641508251241544	-0.0013103158371604914	-0.01652831358421602	0.007464421892587436	-6.96971014180244	21.18101217488572	-1.3146867167591318
498	0.1487060345159101	0.04521110818751244	0.059983032687312456	-0.03777550860981307	0.12345981664910481	-0.006342689144947698	-7.2609521882752555	35.82119579789832	-0.5660831179204726
499	0.17519025034113206	0.08887983925618448	0.053903843051779324	-0.03314917452330395	-0.018449967344392998	-0.02543552388855137	-5.155676972319789	-3.203127978956794	4.256324870127718
500	0.19224366291380462	0.07549372075233363	0.052902172553173664	-0.033727470375175525	-0.06428654711240306	-0.0465365062727076	-7.94853416568949	6.284645801915616	0.32337185208731006
501	0.1277139505795503	0.01821284489176253	0.04469953495091415	-0.05047917969463499	0.058022948956271504	-0.06808079370936058	-8.180335862981531	11.314613050829117	0.3297581310802383
502	0.16772699408048092	0.14968652879727512	0.04570387395043954	-0.04494450010126953	0.09700483562257398	-0.057207678017886746	-6.852505574718981	13.398116323509452	0.802313424773823
503	0.15551461692229368	0.22173250050871474	0.06033817466676787	-0.04053670281923551	0.06150442425307894	-0.03812221716202201	-4.070221933539497	28.74598803637384	5.490268536862217
504	0.1650945386149093	0.07711221123020669	0.06656751607453558	-0.04317475595334583	0.13734986118602277	0.0016290828248362076	-7.821170551044178	21.471426293010747	1.4457150270661332
505	0.15735769342344796	0.0017672937345941664	0.06419181332617663	-0.037364450904470686	0.06392130277624569	-0.002685948282397854	-6.007402670352678	18.17885179974444	4.861830665041703
506	0.1351278974068928	0.35793991395768243	0.06477828965235315	-0.0377138952650103	0.0815693592027638	0.014796359731970847	-5.517074695159191	18.44910091378967	0.7443684926779657
507	0.17505252594942536	0.1670354468680006	0.060273921041309304	-0.03515954945330625	-0.03118318186017925	0.020860501519669884	-3.536394160545578	12.395691445370272	-0.7190831998062485
508	0.134072839489282	-0.05258426157737697	0.057823629880595556	-0.015928926587418235	0.03422809604423259	0.027241951346844134	-6.706910385146128	23.23793876618434	4.896997751972434
509	0.1500285502419941	0.12444262531572253	0.03224856126202552	0.008773511622640371	-0.05624403468518062	0.030964637660797614	-4.223292852556568	23.796074387016183	-0.07799900889938864
510	0.15199171048152188	0.06877975790355112	0.011448488874804132	0.006343656368948783	-0.0061483802162602685	0.015591425677451715	-7.237985876033861	-0.8854932650954674	4.224401630696407
511	0.15766853027646283	0.08113434182620065	0.023352571529284855	0.00045330852478978425	0.017212028892338974	0.01532025718964881	-6.941557579988372	1.7033338447770934	1.4502445726946984
512	0.20939031377824566	0.09050600390148161	0.07506239254339213	0.03112365259177556	-0.05561659867619962	0.03682267082657813	-8.65930254269428	2.987984232259452	1.246500557790432
513	0.1784114174116582	0.13257513942649282	0.061114735345487184	0.05497998477482427	-0.016894386831771947	0.020585497040716837	-3.6310993816809356	21.860882114033544	1.0360124235723558
514	0.16539510504308177	0.012537238460014213	0.013734033622906951	0.0550158669338675	0.019091782577513483	0.005845306353029685	-4.572862321367289	17.27151770697938	2.329648849139301
515	0.19997196745561402	0.18281864663974853	-0.004818602961685341	0.03216195742868219	0.06919106161594966	-0.0019522461921121373	-3.279710818945001	6.861508018310263	0.6579166105764472
516	0.19364887437611647	0.07824943564081016	0.02967509273555842	0.04279317864827599	0.04610527006203964	-0.015050800941407273	-5.965562603986025	27.742675268170064	4.812458895543309
517	0.13697363736549828	0.11325500516364305	0.05888102829534884	0.03430911756531285	0.018215834879723503	0.01809015571774953	-5.136011776973854	10.411940110782423	0.4949481999082601
518	0.11012632375573206	0.05081428580834602	0.05762000051727971	0.03527072471911812	-0.062496746960500116	0.01918254388617162	-7.264305083265982	29.313936391255492	3.0034347572168483
519	0.10873754702271608	0.10290917376400083	0.0038387929066061033	-0.024807518436127197	0.04857252916667783	0.022575353829416667	-6.732994132939525	13.681038916582487	4.875306151547294
520	0.14826534073200404	0.07048381692516535	0.03782734802741987	-0.03656194434362182	-0.025462619810066707	0.05312017990470983	-4.2259891096719615	15.062284547837805	-1.057346527971903
521	0.13099313727637002	0.1627467417709379	0.04470712406735476	-0.03649110332584781	-0.04658177525592361	0.05279525357245184	-6.9206185339644	4.799306793073395	2.293730369445683
522	0.13112079244574038	0.08332173019996421	0.04106956122564392	-0.058748142977616054	0.05828120465573768	0.036702436005224985	-4.014713312804798	13.00980502262294	1.1116862040871391
523	0.16597627917178648	0.06762003876911472	0.01564765888333091	-0.05827330846016934	0.05334271990137445	0.05706192324165456	-8.20667898940057	34.052542360668916	4.999781165695426
524	0.1376176424980352	0.11979880172454369	0.028396700210027628	0.05327544108056293	-0.03180585891335764	0.06139221363084805	-6.09582452848008	22.274040342116297	1.8599165908246844
525	0.18365396840205767	0.07273110249579322	0.030602038152283857	-0.006783135844857514	-0.07876093879281895	0.040875129226111986	-5.3785044012825995	20.179875809787593	-0.6349163407780581
526	0.19463219778554355	-0.05460583472286151	0.050478205570604194	-0.014301393348753754	0.04283739283924952	0.003356731857741189	-6.87094716016653	33.333278117903276	-3.619899581351703
527	0.1917270489373928	0.08896269860565277	0.02116931040717539	-0.03973880574669271	-0.0809151401010527	0.012201057091646995	-6.641817948770717	24.515001465110785	4.962384563986604
528	0.13385555308899305	0.06427239343257889	-0.015474946533045613	-0.07966466585395515	-0.17333567367727457	0.022014397327100713	-5.628704595959917	16.612422242969412	0.2444046245938811
529	0.13918557709380106	-0.0010668771447956416	-0.011938783533367412	-0.05829597937414793	0.04462091363826438	0.016839833625094634	-9.034257799359471	11.243088127573904	1.9091952903514884
530	0.13301956248801108	0.029788737074306147	-0.0316608871103323	-0.0885677789996425	0.06747722504512392	0.029118762525990743	-3.488965676912344	25.726130269069845	2.140078335253508
531	0.09674840146484953	0.09213814863000354	0.028047162249223413	-0.08731121120616689	-0.014596419184986387	0.02938520015550862	-2.26231235757508	14.92357626945202	0.9054666887835671
532	0.16313125035223136	0.03250753007012501	0.03831840353503125	-0.09328787408731222	-0.025473202723489	0.016986054271799562	-4.271339317320717	20.06660305540107	-0.28669679643452545
533	0.19097027395178545	0.037730303666751286	0.021416645051864715	-0.0750113721291983	0.0375367459785271	0.05110438462770965	-5.83356754141016	0.4157830943820572	0.277133664753999
534	0.20077771396179414	0.047013222123397994	0.024601710365492493	-0.06594119793284862	-0.010059437542232631	0.019346225967131148	-5.226537373219675	-1.9999086866963611	1.287298032677718
535	0.09458338498942001	0.06633109035908444	0.011502166892239938	-0.05332393839306977	-0.026656412463226233	0.04720969925786669	-3.516282082841894	-9.134041523212126	1.5927227634478909
536	0.16927554519225949	0.09312281582448904	0.0266439948855818	-0.04930343520711014	0.027236378224669622	0.025960921982435402	-3.5368860272941562	-1.8196551832180725	1.5106005586715783
537	0.1693563177269181	0.06982743818555608	0.030963172125210582	-0.056865118723761515	0.08901213744765141	-0.007616816540771076	-5.417915411471102	24.382348589751945	0.5551980165724749
538	0.14031505209119804	0.18379851847335676	0.02059932785994028	-0.052801729504435756	0.000961251083589968	-0.01944542192253973	-5.274147971514682	13.67517014422818	0.998103709766412
539	0.13457849415745002	0.17741677880902026	0.011993771406998237	-0.0629255095629702	0.026897797679889517	-0.002077421889685035	-6.2439116879522425	7.805581035427393	0.37734335309926614
540	0.11598608450519976	-0.010620454397876289	0.05195250168946016	-0.0587918530884138	-0.01549321970529794	0.0030186612336533187	-6.370569842081836	31.118653512878637	3.6990012640192242
541	0.1471981683170951	0.07898893493388606	-0.006020937448697167	-0.0799714927861011	0.08970261032669444	0.011720791190007747	-5.41342743395296	15.109000196669657	2.9553911285532664
542	0.16884448766320856	0.11187787269838666	0.05944256525023653	-0.062039822504861106	-0.02550292519247903	-0.00018718315432163062	-8.63470671940292	24.057779306175735	-0.43862987629172795
543	0.16974662427190915	0.24811166392782152	0.07834128554938978	-0.06768857905376763	-0.06879248433029204	-0.020312757672228163	-5.657329831065032	14.635736757637636	1.9522695279652356
544	0.15881558046723127	0.0071604607933479225	0.07772781967961367	-0.08368179959747621	0.05318083599882528	-0.03871475665739031	-8.386093173387419	8.243973315495433	1.1047627762054908
545	0.18155647234202035	0.14890351404418647	0.06532282716794569	-0.07842182611820936	-0.09779476746433163	-0.03171414720323821	-10.09392206315482	5.174938476537503	1.724040874543816
546	0.19101763857234125	0.1533807138109214	0.03498003836020906	-0.0689824838989162	-0.11745782364604959	-0.029601019689171566	-3.9507626733080925	40.85740207177689	1.9325495766799472
547	0.14611745885516053	0.21410311346299454	0.0278012143458355	-0.07336347061665409	-0.015462547133767036	-0.04161256039853177	-5.286457605354544	15.803838640525338	-2.0812916566472834
548	0.1666331998414746	0.13673680854052994	0.02131101552546342	-0.06497967820011294	-0.06736072468252016	-0.03335230892634275	-5.883355519904002	18.848744887839448	2.0563420900257254
549	0.17567063548956469	0.1012277046508958	0.013224520527856347	-0.09745274363983376	0.09897603155997171	-0.029951405611365767	-5.598620708162043	22.83627156456764	2.276695499143179
550	0.1739888116312941	0.04909796519376487	0.040456208591393476	-0.08305669683523466	-0.04027074584938428	-0.024022688756006258	-9.752019289384052	3.232348362950754	-3.5791141218854787
551	0.1392002747361739	0.14554410484204378	0.03920759317312296	-0.06085136515715984	-0.09838524223821704	-0.025240721369097347	-5.4983777090556405	10.22571717874371	6.5594690090462064
552	0.12246492192832382	0.044639198328886014	0.046507442694841195	-0.06838929454010081	-0.019356223281816916	-0.021205443295453097	-6.626255065005343	11.169779041151791	0.7275874349998938
553	0.11198513209937035	0.10937239776216381	0.03335843161263145	-0.047887376864404516	0.018373853347238317	-0.026143896688870263	-8.418230670880837	9.269807978223566	-2.72046778796408
554	0.07670053239619637	0.06303627198150705	0.058787066004591444	-0.050973663705853496	-0.04769945437497414	-0.022154580119756725	-5.248770119633814	29.90965320085199	4.254170170239226
555	0.13173209759727314	0.09960971198654592	0.04246703375266211	-0.04838435625069209	-0.13150568237674992	-0.019074978180486292	-3.4906086980825557	9.122029637146882	4.962026603498643
556	0.12943431015044873	0.1579913753211854	0.08028630425447225	-0.04310836006409528	-0.04178034049810355	-0.01813420420258325	-4.448340404246167	-1.1082998637216048	2.3834946516371134
557	0.2042332340651603	0.14913661202255607	0.00848802005951272	-0.027783847234830718	0.04427554767732766	-0.016882242455391026	-5.3288063075588905	43.228749055697705	-0.5401892138795797
558	0.2190516803558068	0.09867091352993582	0.060831408565270716	-0.026607729260530368	-0.0366369827646425	-0.01001889836487784	-5.571999267790093	-11.014092561034195	5.275037498239823
559	0.120946957767941	0.10211008144319395	0.047787367423920424	-0.03003476905958212	0.06475623734326712	-0.014548993613058173	-5.84885988448746	16.555491004374716	4.038334438139318
560	0.18163998068954035	0.08981703426663845	0.055191188952956195	-0.009346725196809394	0.018467306183804388	-0.00499092472607078	-5.968237475857215	0.4070427804551899	2.7680740365196037
561	0.19606467142055667	0.13478502062200132	0.0697400406224	-0.0200127080726624	0.08210709970048827	0.003641685488407239	-1.7387058414403125	30.834522999877116	-0.5509490922390079
562	0.1357013498488567	0.1570344149638564	0.05986780675466172	-0.012048774344528407	0.020376472568746664	0.0009818950885397773	-8.722329118084609	11.033067652573552	0.2216369222256875
563	0.15175065848932556	0.05735855773202101	0.04792911527197669	-0.022001438660228585	0.06451134451309733	0.004065143134405185	-9.62024983004586	18.04024912077737	1.2327727911597346
564	0.06602317926869289	0.12714237658516336	0.02972406871117867	-0.00016359889075913316	0.0034277485003555673	0.008464808664657625	-5.8795293355508305	25.321980621717668	0.4943920256082983
565	0.18746442750051132	0.05634915597163378	0.041810289325710195	-0.011145447270660209	0.025377142727145252	0.010701339379242551	-5.773412475359771	11.14956427057839	3.433340011141804
566	0.1514038611287231	0.039795592150640796	0.039971073334876275	0.005465854875472314	-0.06456499604676436	0.012504687871602891	-1.5344475857214483	1.239799885775321	0.04903320115920298
567	0.1200261746449981	0.0957892889515148	0.035278113978363064	-0.02325343577952338	-0.04207800301368339	-0.002327970061620284	-4.728726121388338	22.27652086066158	1.247711398594404
568	0.1756787774770822	-0.02973259010872631	0.054003083951158146	-0.007943227756726012	0.012525299527796078	0.004080901805839355	-4.712923938433009	-9.410688735085643	-1.344515346981834
569	0.09308280237517623	0.20471246408801902	0.044458038560599406	0.004970982135110307	0.07073833512510133	0.0022500425195188054	-4.2043563463284555	23.59857789204211	-0.9289072210381402
570	0.1433413717317688	0.052489017787323254	0.07749755383756333	0.0004613026075109028	0.07630217291418094	0.002947113237352379	-4.305528102188787	22.38669266131132	-0.8172633131890967
571	0.2160284310691095	0.10220212951699457	0.016985778814988424	0.004674760614761018	0.05886667709918772	0.013519321940134887	-5.617663200140831	19.70658464681147	2.4293457005789296
572	0.22356061806999067	0.08304582763650044	-0.00781007469622139	-0.0010692440522246838	0.064964980329382	0.0163478736061654	-5.390824107381166	6.080608365422277	0.27467455116077333
573	0.2446067955456842	0.13937494985818175	0.05829034325170219	-0.009296629185146427	0.011295654071525526	0.007796782031165273	-9.316673062365416	14.255158306641569	2.5416917001637276
574	0.20484842422082422	0.04115562514303397	0.06905829678991794	-0.0030198771475665525	-0.0045754052466991674	0.008690999163212762	-3.053461042496144	30.869817969789977	0.6270007150505809
575	0.21158783566857542	0.14279014567734494	0.06991256259690604	0.0031478456629654783	0.022705391582641968	0.010896370842826459	-0.535084343393616	17.78697316718149	-0.24070046319845131
576	0.17610104429614035	0.08623326532273831	0.05448250300133498	0.003080531833368788	-0.014357418608518958	-0.006531360990173677	-3.5142227386954503	34.53472978547382	0.12913586155218892
577	0.12105058062416696	0.11058622755442545	0.025243308975673173	0.00010130665237694219	0.022057265495037073	-0.013419750061003533	-5.7141140735760745	32.78889018017957	1.3536449073297137
578	0.12094422363613949	0.22329671673793672	0.010308225216838971	-0.019190489795032614	0.04378775916172094	-0.01037507998332288	-3.975886405945023	2.3205616909780376	5.517933956143856
579	0.12878752394356158	0.12054601401837253	0.055536560318608735	-0.016822815769328744	0.056624535061301454	-0.032307177722163544	-7.470161723926883	21.532076055401326	3.7676758347460115
580	0.18976640634780362	0.078253684301687	0.021633437929775373	0.0021354613226992752	-0.06760083856842103	-0.0012808278870805167	-8.854254231587209	9.167334850198948	1.6358123399012143
581	0.1820280115524029	0.10106724055012342	-0.006831480990634187	0.0061008486716135	0.02539690763401129	0.012371319457921987	0.0967160733198174	5.221816853393638	0.5456728476871471
582	0.147485531236211	0.025684255841151964	0.002175196968866134	0.02129186389501289	-0.10409923706106469	-0.015970160580775106	-5.673478271353237	-5.0720229694846095	-3.185632839586244
583	0.0993904115230004	0.03128635170237545	0.018968354031025425	0.018677593323316387	-0.030095955370945233	-0.01720175806500395	-4.291048942285704	14.044835213153583	1.7059751882886078
584	0.22945542428747012	0.039030414455129184	0.04926719189350933	0.0056496056374479835	0.013081790315578844	-0.035883151770188575	-5.9403437570494395	1.9588724699385867	1.8972109617510555
585	0.1346509543356771	0.008469998286678902	0.04984312516757817	-0.0014645613602013879	0.037289654143270706	-0.027402724712724084	-5.675886619565942	6.694984884629721	0.6516697248765588
586	0.1808699142175922	0.008765061895584243	0.04728064964537271	0.0021081373141018534	-0.02571167123261973	-0.028718678563315572	-2.983886901769388	26.257315849181737	-0.5806060232151873
587	0.1586564565326771	0.08260012266164078	0.05901874436434018	0.006235840283261098	-0.01438607304650746	-0.03498059070371051	-4.12520102969923	6.1625129800366905	0.7833322287025516
588	0.14858748747333916	0.10804900057095643	0.06487082850810769	0.007113866161837267	-0.05878441661299308	-0.03455841251820095	-5.763090189807827	31.105940845649926	1.4354435576987
589	0.1400488913308582	0.09808293130485038	0.0689436311245966	0.01129111423584343	-0.06690388519262298	-0.04434456303267288	-3.7250693803587023	-2.734007648817337	3.164229328250372
590	0.16872693994038018	0.11539697423550818	0.07338437032428617	0.007842426822067197	0.06554151164857334	-0.03621922624398011	-5.171295003084543	23.824162536225014	0.019025423596431355
591	0.15992102007259512	0.08999719821172167	0.05396814985036037	0.013859841419549003	-0.04533886436381407	-0.035987671287249036	-4.437477241401471	28.563543221227018	0.5639502621581356
592	0.18298196098003366	0.12458532625550386	0.05187945856429445	0.015134920598053124	-0.028914626607160016	-0.023381362840842062	-2.801124211980728	31.013934002495898	-0.19561019599215168
593	0.14546806313530192	0.15010224844148928	0.05217723685229799	0.009773766495326863	-0.011747863503033747	-0.051840226139842016	-2.800635738548833	31.728998356764148	5.081691897888967
594	0.14226059383604703	0.08269909652307236	0.07066403463869282	0.019340706671809163	0.015675819698886092	-0.043997320044798026	-7.1551818691263565	14.735025104524201	4.481248167963218
595	0.10573184390075485	0.10021451366640241	0.08083514491343767	-0.004695552287131792	0.0722869194477272	-0.03421299803132804	-7.833954739691694	38.39519521897063	-1.0653442144241678
596	0.148204350034161	0.18378404671098633	0.0764020497807034	-0.006569936947809853	0.1144253023596088	-0.05328534762082365	-5.088599144348055	24.50186700365894	4.064678681646228
597	0.17234176984600733	0.01108681972706363	0.04349270792052194	0.015385727930746426	0.07426743004890689	-0.03861058782474725	-1.5629543705861912	3.1232555331090555	3.4801411309980597
598	0.2123588818770292	0.06159070742318398	0.03708972289662829	0.026959075000516662	0.05945505929946272	-0.03718318795758338	-3.523377532594127	16.95229484019014	5.61408146116476
599	0.2332817785572533	0.1467475012769979	0.04930491617431845	0.029484690499105733	0.0458248416008334	-0.0384459054356054	-2.126060683171984	31.826308189745397	0.09143641297775157
600	0.2102655984558673	0.01784221068655778	0.013043438770305782	0.003919986554686367	0.07391719014234861	-0.034687446817575775	-5.743716073198905	24.061136390464274	0.8505045268058897
601	0.14224199953938535	0.12778506359572425	0.06449755379837815	-0.052048758086769446	-0.031172088887422362	-0.028827055711219993	-6.414134452999413	21.643756931794172	-1.746019911522062
602	0.169479655700983	0.18119311172641445	0.05863573316793362	-0.07294483452328718	0.00683739988064686	-0.027166918264933154	-7.593023077052627	8.103112279728157	3.918543716660932
603	0.19889316811613494	0.050171904730219485	0.021693748070142762	-0.08121155712962994	0.10324487428341803	-0.018023024204133584	-2.613596022593316	23.686624214920183	0.6811640778683649
604	0.1983691850874221	0.17589638825456974	-0.03945818610415745	-0.0509198104266203	0.12606229773817124	-0.027287464607088512	-5.119669850297281	20.444953738058555	-0.8014277592958857
605	0.10055596934540326	0.09546332671729611	0.004259632130206269	-0.05082297460917616	0.028614439447299633	-0.003482169157786239	-4.667821312357082	22.97330438495051	-1.1967282737156617
606	0.16657562513344165	0.1635241759412403	-0.017977541614457457	-0.05488228596885148	0.08719060133632027	-0.017156910731418482	-5.985063754082976	1.7526830967783038	-0.45504131401537706
607	0.17810697861091898	-0.05903180334524247	-0.00528697136396284	-0.024601012297393247	0.0027043666129951474	-0.021054178864741258	-6.655902386179351	22.698792742071717	-0.9227359954868365
608	0.1592278781097818	0.0059060515244052925	0.022423298427085517	-0.043526583453730255	0.04676208574785169	-0.029293309205908925	-7.486347850619888	12.249877718303653	-4.792315494759776
609	0.1941723589847516	0.007514735123559588	0.03828872640649345	-0.05654631453456986	0.054321570382261965	-0.021693141647988395	-7.147306458066655	14.294988575458584	-1.4665434802458568
610	0.1525466502171994	0.07238367185780047	0.06262139965380185	-0.09051384151793668	0.05541280818925706	-0.02965648308254114	-5.182670960147568	20.54946274732632	1.4834072854216724
611	0.16164823756830216	0.10171717875975637	0.012817240743854048	-0.09341508567439995	-0.050647924953316444	-0.00301842196349366	-6.0302785414855595	20.243801027386173	3.7842305188974645
612	0.13182344375857485	0.11838469332787156	0.025017887207445	-0.07402882932363258	-0.03380417412959619	-0.023768630765865672	-6.8015643400069425	-2.289924393386385	1.918672929058914
613	0.16814528805182383	0.07515147884781342	0.024003985948436727	-0.048810779736718754	-0.0032663164957280333	-0.013965124626400247	-3.4679457534584484	16.564233778860746	-0.667877085852847
614	0.12841219197840376	-0.04205296357567832	0.01962268729066473	-0.03702928916125565	-0.034930134645597924	-0.038136117399269434	-6.067913574279342	17.76208891411677	-3.172397827830166
615	0.15951065171327986	0.14768969907776508	0.028244105806474788	-0.00307394226922187	-0.0035162099311656994	-0.04328925770807025	-6.191212886734964	18.868493841532494	3.400951152703423
616	0.19297097544195582	0.25216845016685696	0.008560215947313082	-0.01908760296677489	-0.047151365362914345	-0.051348375980776774	-6.465444598909492	1.694152288688182	3.7037678638827565
617	0.1683842302775233	0.037260715392251974	0.027466092694579405	-0.019917022009645815	-0.014768067150499825	-0.03989360412703862	-3.6510201243836984	20.64181688874688	-2.3903405127113735
618	0.12863557296566924	0.06336686667554416	-0.0029639077879255286	-0.011497745186808921	-0.03491217522169786	-0.006309417435900348	-2.0514039082410744	11.374051119769565	-5.43021709285468
619	0.16428255453219104	0.03579373519620942	0.033152259424377335	-0.022963828053858677	-0.11250601608331146	0.008919316776232552	-7.011025380648232	24.1958425046936	-3.0807089773284857
620	0.12770876479804405	0.0707722733513263	0.005918834852562345	-0.02823368161895929	0.0021676309853198537	0.018536779908884846	-5.65517541725241	36.2774571748445	1.3052259530237333
621	0.1582631160082276	0.05947253513039564	0.005034390843971004	-0.027435976466838315	0.1495157425800576	0.03138588156454933	-5.61688714344202	14.025065024837344	-4.0459405990959345
622	0.1936680562305768	0.03798184296764259	-0.029726546389896174	-0.003167919960571163	0.049445255604128185	0.025539815569414644	-7.251690278458504	22.721409898173047	3.8323169602189022
623	0.19191427524678012	0.05225960602977879	0.00041786082414467	0.05572964085718867	0.08320562050724196	0.008852868742653166	-6.856474388773209	10.542495022621504	-0.03253490737697556
624	0.18712660803207778	0.13883624324882587	0.04321509528332928	0.011584187253736722	0.12604812577477797	0.01310183348842483	-8.699854515562798	31.294011538306208	-0.7498250759118954
625	0.18422783583462823	0.133462556626485	0.025475175790559388	0.00900112438994571	0.0869748513670491	-0.04620635092222952	-8.234696892161265	3.2284202680551695	-1.0128905879355188
626	0.17741857710535855	0.13968586089048673	0.03276697996891855	0.03613640931422812	0.005613799263858021	-0.037190499851214406	-5.947944195094408	-16.703867746284992	1.640471846264797
627	0.15113136142765338	0.012865895786863007	0.016938539487614375	0.030632051216935408	0.05912032613499001	0.026858049817133668	-5.497933663310217	10.032169883604308	-3.0761542652928338
628	0.20053309579721795	0.0646858889359491	0.01874299838164698	0.030226608337267792	0.06599224891913866	0.004147284683728259	-8.522609586719515	16.595902938835312	1.6396011004606188
629	0.17039723417645333	0.007931985663581081	0.023242275784679387	0.05124808349308328	0.03320651871039294	0.01885162534624861	-4.036144307725382	9.000341597010218	-2.4536069274936074
630	0.1863674022659995	0.09807785245642126	-0.0024163651431066517	0.0589804957847485	-0.0114792823531552	-0.01581181226604243	-5.158589164190973	21.31130361212078	0.8982266459671749
631	0.1567298743907777	-0.0056902687629292875	0.00820074010110166	0.027454370021547148	-0.003923770154039193	0.024338209162521388	-2.2512240354175557	35.21755885141038	-1.1441323568478043
632	0.16465570080658712	0.1850688560646272	0.06094727083046164	0.06267408597916321	0.06829519499930463	0.014293700451950707	-7.9154563345309565	-2.1964204696950165	4.8423981507585685
633	0.16235967315698216	0.2403708351934497	0.05710653308126077	0.050306454118936146	0.044261792243897424	0.009900344820599098	-2.5693034797659045	25.815422631365255	-2.1653735746536564
634	0.18735450293485661	0.1128733274270124	0.05749701917247239	0.029775125087368813	0.019979879616862522	0.018268715148611416	-2.7285266229865215	-0.9090522679457304	2.175643883696266
635	0.1463141142945757	0.13754654903623842	0.06679392974606015	0.042382419138646314	-0.04007977039575316	0.008917619991245374	-2.6300561686677977	1.9147191213368369	1.6022780230650333
636	0.1747035346180985	0.10124292332279466	0.03933957780585966	0.02186005264177486	0.1541729310836318	0.004577529654241066	-2.7827157160083322	16.7369295523105	-2.1014912097717757
637	0.1672408916539666	0.15258763021502897	0.03722683819614653	0.028387229159350033	-0.04631817775556385	0.0015953060736068284	-0.8300677055025993	21.239651296170578	2.2018569671612975
638	0.13666842282335345	0.007237676680630523	0.02306547732527936	0.0060296785236156804	-0.012594768639582194	0.011714555319274962	-3.3035531542908902	7.622823254168425	1.8798007076143886
639	0.23999534538132178	0.15435627131802188	0.05245990626286368	-0.004220668477390841	-0.07012229311166812	0.004093049069856912	-3.672805556540799	18.62932086048463	0.07417254537403443
640	0.20177669300214893	0.04324298652593103	0.013419200814073065	0.02904998477474831	-0.06118853524349927	0.000670809436777403	-2.7488717804701936	20.050763003011866	2.7707465495420784
641	0.2069744193658316	-0.01419539717362256	0.030312415952894956	0.016496847518385323	0.14257273968688142	0.003198591434389228	-2.724172043707066	27.217136441451185	-1.1444062903226608
642	0.19809580119921932	0.11221138642863451	0.02015173692406977	0.017600970161475337	0.0575929748413829	0.011560212144545362	-2.990855907134793	19.706896076850676	2.5246576231369775
643	0.1201421654389428	0.0994836870007702	0.008563690305000341	8.153744058644538e-05	-0.011835382113292256	0.01973658994789341	-4.400158944155336	17.03929735202709	-3.953147974672119
644	0.19911538835613213	0.14657649518977756	0.029690613869818073	-0.005211517750641591	-0.10976927620862426	0.0250073040545631	-4.7175783648189515	22.01800737766213	4.026064482167399
645	0.1502792988199011	0.1203606316207968	0.045750333756084366	-0.013523531644873011	-0.02998788569604681	0.020202538396690298	-6.602275206576187	6.1605751557582	-2.9765662628448992
646	0.13184991142935826	0.07338637042102861	0.04774670696782743	-0.026281037458589535	0.013936563671754448	0.019449796503585217	-4.714062981899959	13.705668131626977	1.0226654865489966
647	0.13152743698843714	-0.012730307608445526	0.05906592738149179	-0.0263907182986331	-0.013800886194438472	0.019767371423640934	-8.40934070658795	17.026790194234366	0.4634532185359378
648	0.12550884920270317	0.058481199047977606	0.02727552723109134	-0.007881247540860153	0.024932756921076007	0.034804074367767474	-5.537871815751955	11.493964538674149	-0.8986500596136658
649	0.14337722316964263	0.057424183049828284	0.03377568847432848	-0.019198413866410663	0.06330212553175843	0.039047077352704455	-6.183395162863438	11.272966167214946	-5.430259466374217
650	0.14304208200951016	0.10053607199051103	0.028619956257908915	-0.026453444095738913	0.008742748550119273	0.03332438376154149	-4.938444399811812	8.459485733406648	2.5375489188237714
651	0.13207052167191252	0.03031628784265781	0.00023852205649334615	-0.03412150860642494	0.028142918950394884	0.03526034297969395	-9.051879367621085	36.195541435574896	-2.0646286505542966
652	0.1566943719037326	0.11904400828720872	0.0038015011440508204	-0.016672065037287014	-0.03504564186246356	0.04468951576414841	-7.287630879482305	4.892074201311498	0.3385029919601342
653	0.11089105763871074	0.1165097976405777	0.002838925899111614	-0.0035214897822424956	0.06922374576095075	0.04103213754954914	-5.019119072081938	7.784580837088115	-2.172940745938277
654	0.15627742015956314	0.09888168400689301	-0.010978608361448101	-0.013736877364344622	-0.04152107314433785	0.05029211981301307	-1.6063359102723245	16.05910359728505	-5.16438864255455
655	0.09251558372902517	0.15989721387019643	0.010576631712406834	-0.008129356250083984	-0.06972284263740205	0.03648910439424309	-8.258362054957075	9.282220292578137	-0.16974815103075436
656	0.10802796003327536	0.038057033233958135	0.0009116525988403192	-0.012213765937120603	-0.06868969804782626	0.034306134015647395	-9.24514858680189	13.72708644997676	-5.2070491599186015
657	0.18988915971845322	0.06384349868157918	-0.008129633202248545	0.01296443194529357	0.12827469920696935	0.03165571352078625	-5.8443470723427655	21.687499873397357	-2.3586244425237717
658	0.1587707118146777	0.11220086681982061	0.012069649742159183	0.030818629549825654	0.18427613059184633	0.01940042470777107	-6.704829084182766	18.378644867766425	-3.1509584292550374
659	0.20126000954396178	0.041449801189493464	0.02035749869312277	-0.00044602223497827373	0.09497115598624489	0.004231362802401335	-3.7880102771846063	6.78478116988206	-0.669677661960182
660	0.15528049928118384	0.04817483704616411	0.0004073726804709084	0.013782791497600179	0.018241353675795303	0.018508813517226008	-2.93054630672025	-4.246483911900113	2.0139776374046643
661	0.12866815508593288	-0.020121590991060742	-0.01242969125937447	-0.016107118982822306	0.030263995695886	0.017161671336035616	-2.6552876128067084	43.312177157764076	-1.5237156850023699
662	0.1859261234815972	-0.0811499775741771	0.01957206433233327	-0.0032463922228797154	0.01196020945504134	0.0005100381367643802	-7.882294878103568	23.92199220428205	0.7835430013495521
663	0.24984455021434837	0.19849822655959531	0.05324273923668986	-0.004794638352258995	-0.025642130664881	-0.010988669347000914	-4.475852552398627	1.9808645642415725	-1.2186831828889424
664	0.15568265433890047	0.16881010391668533	0.0468352337147557	-0.011857922986242915	0.04540390593932748	-0.007743817530375003	-7.545482253107186	3.740552945857253	1.6023266917128502
665	0.1755823543780821	0.033464812867326624	0.04406215902852475	-0.009802676394587515	0.015204890323765152	-0.01374868950091864	-7.155870530671664	-9.641957241739382	1.8044714471512038
666	0.1448874656917453	-0.010112278386887733	0.025101805568732857	0.0011387294038803005	-0.0300666178388638	-0.013769997508094876	-7.732448280350652	23.410404657123507	0.10197716944812882
667	0.18588008878308443	0.09955733619376003	0.022669635254206212	-0.01827500688533297	-0.03449275184447788	-0.011514142956814114	-6.612659046815281	29.02627597633372	-1.8064357349923283
668	0.15439238420512308	-0.02347352818714618	0.01798911628140466	-0.016911038441980275	-0.02378552278971999	0.001102703515332741	-5.917883879208257	22.497640001611376	-1.2443516989669534
669	0.17158497344013396	0.004506731091372604	0.01178479818288673	-0.013984003546616348	-0.031168455885050506	-0.003889634116010301	-3.2032045671218112	15.634321391198666	-2.047399195257054
670	0.14547660378405597	-0.00359743896705559	-0.006181165020348109	-0.02352224807890983	-0.032196703882597585	0.00024982788005223	-6.45082766114593	19.23550289709089	0.508419154775709
671	0.18876817265461823	0.06323101762980052	0.00015089557635276744	-0.030243518093890667	-0.05088098997645367	0.0033975437577072384	-7.238329313260832	24.58849127842257	1.1897889773318067
672	0.1627994201580919	0.10969436448919248	0.014952250123808662	-0.03144506387138766	-0.0909674454938075	0.011306446421474145	-3.125134154617444	12.354161187910035	2.202262389247994
673	0.11415886542206713	0.08044408911651998	0.005951746816187523	-0.03469105164371185	0.05930427694774018	0.0045786128336336935	-9.963602534171692	18.21509817916792	-0.6294492149103559
674	0.1292793021059597	0.1278494742307968	0.025679691019767057	-0.02593889504825703	0.07481698217490698	0.013933109196445716	-10.308527677659391	21.88623004463883	2.566614134121682
675	0.14579305261459524	0.10860903271135332	0.017976898299351774	-0.05486705971678575	0.02477933224241731	0.020148147659889273	-6.774349832100668	12.058976163536776	-0.11820408654972836
676	0.1923356819038988	0.11066607411909087	0.06016340282954928	-0.052576142417054154	-0.05638409596707679	0.01923139840594892	-6.3486061935695925	12.754871778070132	-1.2004555405789858
677	0.12581210680277405	0.08803623964538328	0.06732849167970727	-0.048546447204044864	-0.026671049475808024	0.017592512347578092	-4.082045465096759	31.840930395579907	-2.7259142083396344
678	0.11447085303811122	-0.007442406760594572	0.04569643068621275	-0.05889267194792813	-0.03430054644467454	0.015896390253099992	-3.5684122560285387	5.210610451725505	-2.6451506502191453
679	0.2017805122129309	0.00990069705532863	0.06260549386539271	-0.062288544644965624	-0.031363684989247784	0.016701640000047414	-5.650016191806323	20.123228797355438	2.6401968811438272
680	0.147927456192237	0.048409028507125564	0.022492182501342915	-0.0615919402922065	-0.1383718523020001	0.014520326783274702	-6.452660540443531	14.073257038870423	1.4717025860770045
681	0.1655140080372042	0.13607985242157059	0.027792164969699336	-0.0330033411943048	-0.02209459830061604	0.026882429765805196	-4.839081164530161	-1.3311995148782771	-2.536572060291927
682	0.22148358795831574	0.11665406899447844	0.05817730681295473	-0.04245977444423727	0.06141436163092913	0.032806628501193286	-8.82984285965317	0.6208689433475026	-4.061717337134186
683	0.18863686152597967	0.06626031078741061	0.02331437327627278	-0.06525213609527077	-0.05024576952755905	0.03893334127154045	-3.5733193814329227	24.43541005129283	-1.83566779277671
684	0.18136143962071738	-0.013049332653708251	0.024396410708357436	-0.04496376758945474	-0.10234837488165377	0.029406040653465255	-6.186536267709949	2.455113304041502	1.8705497956198223
685	0.15653193765940604	0.04150396416246488	0.019933025384292695	-0.05554608840539357	-0.09238680177084081	0.032538141639147554	-5.264298258019088	20.945471818468054	-2.3765499577332108
686	0.16724824108009967	0.01983272980297529	0.012933687725145776	-0.05148394543267673	0.07194235027959894	0.04140728824043718	-5.762047936094342	-0.3773596367889036	0.9413225782047877
687	0.18422400285160856	-0.052467181144176665	0.0317631553813049	-0.05640156483368125	-0.02306633191468258	0.03735412515189605	-5.559455247501059	10.365022094273684	-2.8998385973640963
688	0.18722249214238756	0.005380765372647672	0.023900065936833033	-0.05445475404949779	-0.09633560434924482	0.026314664497106156	-4.581587398250596	22.94641232560852	-1.966589030396166
689	0.1918060597767251	0.07232003401037156	0.03202977212531636	-0.06561392461283704	-0.01330921975218085	0.018344899517626318	-5.916943592731808	6.330576705043509	-1.4691959494920337
690	0.1517036709146913	0.07158419471067938	0.03485889445754487	-0.06354535839943741	0.019121894446206503	0.008528172458930804	-3.567737964462787	25.95562394776378	0.21655618558604456
691	0.175700905390808	-0.005034306514821771	0.03976469151283499	0.01071752663893467	-0.010995095421180778	0.01158153181313854	-4.399939971293111	15.241975262845799	-0.5710642753930651
692	0.15428106994317287	0.07143306023800874	0.018872349955132428	-0.028284929966857948	0.042391905438986785	0.015477885884954507	-7.459515821305503	15.789606633995794	1.2687950534920096
693	0.18799381317267483	0.15022196540749505	0.03442998675027352	-0.10056554702373399	-0.007030039370730739	0.01597318560840194	-6.681500499447821	26.012873970270153	-1.4090767253406238
694	0.15795493367944782	0.02468239897934585	0.04598512616059618	-0.01627050055713079	0.04378908766192218	0.015136126737738585	-7.591198457175378	5.858759712259406	-2.223221453438967
695	0.13739604505899877	-0.031368068346516544	0.044535128441960975	-0.024017714379552885	-0.0747108451321842	0.01673300177733048	-4.9963231338757526	9.633861474471136	-1.0558467582124051
696	0.13528230034890346	0.15525699560454598	0.04885061541645136	-0.02694904268211335	0.002935959786872215	0.00928179138313243	-4.713221037649439	21.235968148937662	4.034211430446053
697	0.13360566427758597	0.0004051155732874151	0.05797350034932984	-0.02554838986925772	-0.08401376324306234	0.010659856969313463	-5.8870136681322025	21.10491679823706	-2.389452095091405
698	0.13652529827544246	0.02763384745048294	0.020943187358543867	-0.027001398032037154	0.017687609954314655	0.004207904728892518	-5.873041763105926	10.17798646351083	-2.450264673941944
699	0.124205100267322	0.1066406175392492	0.05627942267292689	0.0031108881167666996	0.01014909631299677	0.002979491883743206	-6.584991611551146	31.08701578512006	0.13179063389623863
700	0.13783180846263612	0.08290908452304852	0.05117571571176838	0.0021754399833441595	0.025172089443536452	0.0003263141325994595	-5.032846365268026	24.346801462374767	1.9347729638864755
701	0.17392970747029612	0.09149508243174558	0.03392587825145361	-0.013243565847741397	0.07057536084408185	0.0003591377407782706	-2.9605133622424744	16.90856005622503	1.9207769576080265
702	0.12840055314189633	0.14392242009271608	0.029714995719090025	-0.002539020412776348	-0.07391246539387922	-0.0008460371779945518	-4.70441334259045	6.493261948165796	3.460827548728952
703	0.19290168263095175	-0.0041877736243098596	-0.011994876145401857	0.010611091223963824	5.9989658444822846e-05	0.008943964862983766	-6.487845797886021	11.181980303711818	1.1715021461339905
704	0.19490944802968782	0.1418278530817586	0.0036340571930140284	0.002669125998697836	0.07029366402951401	0.014729885938041955	0.42308663398069307	17.32611090563277	1.8068169957107387
705	0.15182380440475163	0.1310074255765539	0.018890462082273858	-0.003930276147378701	0.0034434530721779086	0.0013076208288643164	-4.918179584011763	6.0806490370176585	0.8234454861666762
706	0.1299948456266954	-0.006563354627327267	0.03057113741616777	0.0066102647176217175	0.009178923553608154	-0.0027337460261785858	-2.7435880301686852	19.993897011402154	-1.0663581158180004
707	0.21172426030680921	0.16003136762588827	0.04954680903526051	0.00674987519493269	-0.08334762213559495	-0.011761505973874483	-5.011791074784996	12.567268036612946	2.9879543684539627
708	0.23734905470307324	0.013807638391020581	0.028554489590194354	-0.004415795506956531	0.02560887440964903	-0.002870069466241483	-5.30894284764396	16.607769855249202	4.242819985752889
709	0.16555645103705774	0.07458518314412009	0.03730350376527125	0.002999187481928438	0.07798746110892243	0.0005646344486918833	-6.720032234338968	22.852789192341532	3.2132777657837424
710	0.19408237801798495	0.06447320162019811	0.027355209299398553	0.027487117577805843	0.047857645133211876	0.0019597505161662162	-3.3080412034760585	3.9639938967431876	1.671952953583334
711	0.19145552637650265	0.0942279020456793	0.024266416609313175	0.01927034553010281	0.0001283998670362288	0.006243811708049014	0.4313442400470848	2.593567505388356	2.702501859077564
712	0.2769464814441229	0.0074556447119706465	0.04198275117860629	-0.0025790222643299714	0.06181958064080533	0.015613398039286262	-4.677804270770248	-12.826520848547858	1.3666139554167787
713	0.1866303726749492	0.05578760833281289	0.04248563939155846	0.0008152497059974865	0.056780568334246405	0.013952107802744584	-3.525988856533265	2.998435995969672	-0.3100654202811174
714	0.14847587993170794	0.06902691012659205	0.07768693211435898	0.009587062484829406	0.05856231757160994	-0.008185655764092583	-5.226729867807737	29.780725271576443	0.6606567779766254
715	0.1303611472636104	0.10397517013957555	0.07052616296251618	0.0211227648914007	0.04107729195935201	-0.01751452305226109	-5.423063416381702	5.626777209742269	4.378280818985023
716	0.20380161227973004	0.057234744694980605	0.05342217765993643	0.01498793801095881	-0.0598464348612768	-0.030372699094525203	-5.958575511508727	16.137114342334517	1.95737353370803
717	0.14977440588471985	0.06268071676222936	0.012020431378643889	-0.0036342826326587994	-0.0983288560546855	-0.033405929621082596	-1.2314580338243686	-16.994733454469145	-0.020720773348233683
718	0.17755716016224193	0.08303210739941613	0.009899669509740368	0.0035570858120987947	0.0635511835843498	-0.040099979295164304	-7.185354051944084	21.711083611065828	-0.6950962535283782
719	0.18626816281178207	0.0502168083651498	0.009584423160084286	-0.013660260671590256	0.03826985086611974	-0.03895344476614556	-5.906246002529182	1.8548313420413391	1.238899694615454
720	0.1878016340127908	-0.0323170701691855	0.03631702339749421	-0.018225767441899188	0.08169899968494404	-0.047247708019821213	-4.268426535124426	26.127467786182702	3.1624003326071324
721	0.166550819766775	-0.015519415164329323	0.042568545244027145	-0.01972379858010612	0.01790428544717925	-0.048506222172165145	-3.831583394791835	34.58498464831001	1.3280770236605037
722	0.21735728604480406	0.1191913736872901	0.028061240297796365	-0.024519837778690833	-0.013460327394266391	-0.04463653364228923	0.44339183745385413	18.0534942047038	0.8133535245191745
723	0.15576851421530705	0.07647025367675665	0.04117802028394982	-0.043286909597449026	-0.04173519454785345	-0.03243020712603187	-3.1418228742044323	32.46236617575426	2.460921493782609
724	0.11963730688528534	0.030551970635755134	0.04423266933934203	-0.045119768954367506	0.06592684546277111	-0.02590790545942483	-5.367349989176104	28.322787671167497	3.2693751873338557
725	0.145574122973573	0.12278949118450488	0.04809451313923361	-0.058237246112185524	0.050368435572192505	-0.028106960866200632	-4.417562869664397	12.63234529908994	-2.7752880519624785
726	0.10634279420513948	0.11544129825860039	0.04276011452154221	-0.060704062196478524	0.032218896708816905	-0.013062893299288137	-3.0584117569463953	37.5192439992387	2.2701820290055763
727	0.16071790255072646	0.07745752848693419	0.0146282427166541	-0.01995973168488889	0.02792065078622935	-0.010509408222561759	-5.488064312638213	-7.2542068021657915	-1.5660131874757148
728	0.13731657152150922	0.05567546302438371	0.028171193475400435	-0.03809142366755931	-0.053400538966193706	-0.023045341337320693	-4.4127911877379775	-10.82663150938398	1.7745542253701683
729	0.12433092286546985	0.037583683710555094	0.04608254017153366	-0.04399641012706505	0.004516976029049095	-0.024488885363217413	-4.939054976809226	8.964175228231218	3.459341219039797
730	0.17211855274184498	0.04288037680943371	0.02307074236446627	-0.04983890245053417	-0.026469696255308477	-0.02240639558319583	-3.1530022226881322	14.153449875607997	-2.557250183928027
731	0.18334302695641888	0.18307032435319398	0.052932555612551814	-0.06868233653799144	0.015499876495030446	-0.03614250602117088	-3.553502165443264	7.958889560719298	0.4589050866310705
732	0.19358123655199735	0.10397641375584281	0.025435100513456564	-0.07997495508950142	-0.00792090258805715	-0.04407141352353671	-2.378680125573706	11.309286850534527	0.23745839687753156
733	0.2031531448220307	0.03816641990812388	0.019987695887775485	-0.04348177415828099	0.01783508609847834	-0.04683683741322093	-5.58613415911935	12.35553752951608	-2.259719285640585
734	0.15949838115614468	-0.0414734261575397	0.03348417613745491	-0.051080904446305794	0.009642115663661206	-0.05136357075576059	-5.106280905308978	-0.6963745522345841	-3.757664347125517
735	0.14589112129850748	0.0820938354278507	0.01721433749413827	-0.04995296601432159	0.02219179799611196	-0.051488813889115866	-6.908817267279146	8.898083761522917	-1.968002631841337
736	0.14493688326279205	0.03118451918525155	0.009362503169735026	-0.025609294979301485	0.16687886805598504	-0.05453795684245201	-4.896561862142498	7.776249621063691	0.400482062766197
737	0.18731839622446336	0.12735397892754285	0.02917992540500077	-0.03306232597857469	0.010320038363329505	-0.06279881874690539	-6.3076909482305705	10.822850458957042	1.370950895777532
738	0.20206538548999664	0.09955224007252228	0.048596552337505476	-0.03388128339521197	-0.0010536707213918486	-0.06044609727536767	-3.8773932048698008	11.364806080859998	0.2806332151625932
739	0.16500383628674042	-0.006174341279227599	0.025107857717545902	-0.03436308783271633	0.03621016427177088	-0.05540226095268641	-1.9193376192748368	7.6577737221330855	-0.12743370347656469
740	0.20911281069731108	0.07770497790996209	0.06284328850573068	-0.029799141522561287	0.06696623425234399	-0.05620998571550047	-5.931831937507386	27.319895382433703	2.7324005644158285
741	0.13402659439615294	0.04093457188119509	0.043688140062832545	-0.029913639326099	-0.06755241707802825	-0.049350554162288264	-7.011998048449689	14.22266451622437	-0.7425312221314521
742	0.12879928023767276	-0.08379448435936179	0.021271559323248042	-0.037720090484186626	0.038455863619663196	-0.04890863527737249	0.9760500168105946	49.191369258063595	-1.7780291422758205
743	0.17447639819973662	-0.004844591340332063	0.046100227558831405	-0.03347420041605801	-0.09801629677042704	-0.043006658897718215	-3.5631898010217995	25.213557551454088	-0.7092585275724284
744	0.12807350382932758	0.06810839552570097	0.05246975329278456	-0.024779016501107337	-0.043259380778942036	-0.04053242981677092	-3.528027039564537	-7.799045861018091	1.0907165048061866
745	0.1371436043220969	0.08920779976221982	0.04512410550627396	-0.04764950610012518	0.02698065874495465	-0.03199388733967946	-4.202448918089167	11.942204568476274	1.431761518171238
746	0.17162096832009804	-0.04076911726073359	0.0552122241420181	-0.0655780813792064	-0.0300760492034685	-0.02557128135191441	-3.843951109510531	16.961905296388515	-0.30397467785897464
747	0.1798139372522768	-0.022695989897159548	0.06803212679705319	-0.03736529406716514	-0.056594318109248615	-0.023549454372466264	-3.3919575993187148	-6.445804223994331	3.3841074411239527
748	0.2157163797716378	0.158524761854552	0.048140133486702694	-0.000702814962871761	0.07593034737226904	-0.027946171103051025	-3.6098119562632136	14.052580049491873	-3.435208611280186
749	0.2152826676569992	-0.1043277520238779	0.04618026550139964	0.01037227520874726	0.0353597150549103	-0.030380696002723712	-4.426949493688407	25.815495355038127	1.3000562799824882
750	0.07737608672434342	0.154299952301937	0.05533890087985707	0.015544692525817819	-0.11170706267693284	-0.026070740419139555	-2.8958275276548897	22.31831648170156	2.2184091419323755
751	0.12908762827767142	0.058499505455700165	0.05398262076580321	0.011980202278091651	0.06577707092226984	-0.028047297499240433	-3.3985003050667375	15.908981889876918	-1.8520909038175137
752	0.1209849338800527	0.035217640068656686	-0.0011813302209619791	0.011589306075275623	-0.06257907731740814	-0.030884779619801662	-2.851493364459116	20.71282330509831	-2.1434364385163076
753	0.17651820722261702	0.06406688678137304	0.018082447499760314	0.014744950994067441	-0.05529517406290386	-0.026400175382483033	-5.639895307492321	7.839106697281204	-0.6254148693712949
754	0.17409413678503538	0.06727802339523234	0.0003336406356632231	0.04195436316998699	0.009842240756487333	-0.021700565858843206	-3.012862704618583	10.477681050521745	-0.0885184011540466
755	0.19695784193014546	0.04153801971553506	0.007708928852704128	0.06339337201886434	0.03150205079278344	-0.021243863102348944	-5.032189008042758	1.8197731971979179	-0.7083686227585445
756	0.16525191104842887	0.0018737631872559196	-0.016424539212991134	0.060427554061534654	0.02903268251336471	-0.029346815160496337	-5.284204428655358	25.735689710580818	-3.459991334662772
757	0.19123795072408048	0.15145010815855242	0.024095277887817464	0.06514080807358805	0.03167141114994617	-0.029755642007191035	-3.922550003140235	8.25362736728269	-0.5414352984128606
758	0.14528742985691515	0.05093527050609529	0.03746197655321175	0.04923329684512574	0.014389645097105337	-0.032091425835630745	-3.4303602769207733	8.264633513451193	3.3149143118381126
759	0.1299983301669454	0.015908231828529053	0.032349885576257294	0.053841735790390456	0.07479382625806698	-0.031239890061792844	-2.39628926558597	1.7315193879953727	1.2817266812249049
760	0.126346238571289	0.01573907758932957	-0.0018681618508147105	0.05215586576839622	-0.08898711934551114	-0.02876714672818711	-1.913349492901944	11.691990788577016	0.7997379103349084
761	0.22505948809410214	0.004426935074463449	0.008092696521596313	0.06977694968846829	0.06611392270642134	-0.025725426830251225	-0.21536431072144294	6.162549494941138	0.41676011540986596
762	0.17053175468174214	0.07158831351476513	0.028647268435251415	0.06241076057249131	0.028950829863064284	-0.02693894029229371	-0.5392992840043466	26.061198214051277	-0.6308813636068876
763	0.16432396843464583	0.13745911558865134	0.00574154319935166	0.060816439539612674	0.0034742945975998153	-0.02117274659831407	-5.968506426973563	25.76731475748579	1.019089412216487
764	0.13977879964843326	0.0689968926788777	-0.006672014322850299	0.05225747904688538	0.117081491507856	-0.01015985872666472	-7.987286013021126	22.128894421188487	-2.3633677939303417
765	0.1642734649529381	0.059526322482252765	0.05894790417000601	0.04814186299938868	-0.006211056776512597	-0.003952672480298925	-1.4607270050869532	22.222602865982463	-1.8889822237901701
766	0.18932197986106467	0.07045078576798404	0.019105519241250382	0.04130891873705544	0.019490555131747862	0.01735085003270489	-4.977798429788272	15.81754850353528	1.1339450473373658
767	0.18337238540137457	0.06909485994024313	0.016851122149278776	0.03605213178109945	0.014488416073356884	0.023205439041401	-3.7706480073541724	5.6606507698886475	-0.9971312968129846
768	0.20894262224286445	0.03205967561666802	0.06106225979517104	0.040332878641433215	0.08251542127163528	0.028809658515339537	-2.006607759228029	18.418106988071482	-2.297479140870614
769	0.13158770729044245	0.06048604486987509	0.07020399839889435	0.04313597030617612	0.008215289594929984	0.03527182563224676	-7.840460354026163	22.255058371022788	-1.433437818320922
770	0.1101025180430755	0.013661268047361563	0.06953956378849727	0.04393873953360312	-0.00824625657222522	0.04485384927543737	-3.945203123992958	7.575950092993149	3.5545039663729456
771	0.139569527928172	0.04920269785093734	0.06163950070833843	0.04868104532635739	-0.06022935072874272	0.04421898534947383	-3.003563868491413	21.512396198739772	-2.9584639363622602
772	0.14409248944530442	0.07421444156936083	0.07351036372925152	0.04599926874930004	-0.04929449293523301	0.03539413229027267	-2.5198443372768904	-6.918388440374838	-0.43994575735606767
773	0.1127303766678666	0.07651536513198495	0.08404773758418568	0.043165650939093934	-0.09228894401937895	0.029576618784416434	-3.9844637476702416	33.923846020175866	-0.44609992902670487
774	0.19261913669952122	0.1710911327241336	0.030198140431721372	0.04317614801710701	-0.052105633410291535	0.02460503642123245	-2.5127950004927655	20.75955406425629	-0.39030172912395966
775	0.16776545829689726	0.036873586979562244	0.060619188846327755	0.04195329800557932	-0.04781356445982812	0.019878186598809598	-2.2349782286609337	18.704380940422546	-0.06805290598055282
776	0.12949501734696045	0.12207896952793204	0.08896065183150165	0.040105825057107275	0.07649133094586538	0.0038564980958746033	-0.8112631265502898	38.63162633498245	1.1247920057438332
777	0.18297470078487255	0.14777683702553218	0.07443090910315132	0.036998546017114824	-0.05131848929412944	0.01629619091116062	-2.3341535460967338	29.794392221114936	2.363156068614747
778	0.18244376087150377	0.024054279349805065	0.0683648818642063	0.03301849566704236	-0.10389766338707145	-0.006594969659490575	3.315933761172786	-12.883278195546165	-0.7619097523461444
779	0.18456124821532252	0.15894158477512338	0.06840332910300434	0.02942810348452858	0.1324345434698246	-0.018630530969226893	-4.193035887719317	40.17062481879216	0.6202572393893289
780	0.16117833608735757	-0.011537682938784821	0.07139614264394215	0.03032448258962514	0.054162083509855866	-0.01642771365979564	-4.029488407047156	9.736513878875192	0.9533891019824822
781	0.1734035093289778	0.08498700960714102	0.049262373106353174	0.03050504099281697	0.0052015278525378815	-0.008930908112373032	-4.2924319554558075	34.44110826327494	-4.952754124699997
782	0.1858123631336693	0.015915088157359328	0.04615093650442768	0.030850901938828893	-0.11876904935577566	-0.01862082053479932	-7.195299930243513	0.3333309917209204	0.5480586775591505
783	0.10919564255883804	0.009235524803026321	0.02882765270040792	0.029878792341110443	-0.07874648262880776	-0.015405964728723243	-6.037377299018267	0.6458152608023391	-2.1552261976198395
784	0.10365742717948195	0.08699645419095105	0.009279999788366924	0.03203004737780639	0.0006194505322782914	-0.015005360151641136	0.29509108554421487	25.142222531140625	0.2442664988024605
785	0.16210977781872726	-0.001352780034334769	-0.0037993042388733723	0.03399393715715702	-0.09238991107598357	-0.01445776277388909	-4.7134476515283374	20.636281898363677	1.4682447549095812
786	0.16712134113558905	0.06392370848580317	0.01886223020883208	0.031943472364213715	-0.05299173562743646	-0.017649641766921204	-4.4061048152914415	20.852717044293062	-2.8451851412431894
787	0.23853026612093292	0.09030797190538448	0.01607245534848043	0.03363383287945947	-0.10739248876863583	-0.008136214761235286	-1.4983072652484581	36.91171604619719	-3.148882080028239
788	0.14036270747813992	0.0684911525639003	0.010402944330573323	0.03625382536284138	-0.07223153375387241	-0.0023319942252244975	-6.226329968985721	13.797255824097137	2.268201546201086
789	0.19643859858952062	0.019096136945880623	0.06842976094437343	0.03765197377004812	-0.01143927321630328	0.009141253138023369	-5.500962459656583	22.91394846554693	3.219210654110996
790	0.20580767273783718	0.07728287466472271	0.08349771464178178	0.032857126437687775	0.01023669699380425	0.015080068300782764	-6.167712211712423	18.313284334579045	-1.3776919227131819
791	0.14817454618898968	0.07426178285078469	0.06071478388780274	0.038584429014361724	0.050778820012674496	0.012558854422984194	-5.29674076789974	3.7646825838696003	4.06283784575931
792	0.13395510870886715	0.11141489993869828	0.05585769299323118	0.040813065968892635	0.013211581514906139	0.01627732282732142	-5.194063380975599	8.559933381839897	3.1910498048198757
793	0.12321460014775301	0.1559908732092769	0.027969238426368295	0.03773809006754363	-0.09957228947975544	0.006779834077887299	-4.3663824588173155	33.19235674671214	1.45834144861956
794	0.1526318714475389	0.13297763844243923	0.034646858043977276	0.03923041850707462	-0.08126503347330448	0.0063389340961230375	-4.420716667315724	17.80689294500415	1.492987937534415
795	0.1869499882117254	0.036362527079670345	0.05055137232099292	0.04066440104858885	-0.02333947697265104	0.008606015020361159	-4.346427769139296	31.788972550019682	0.8874503480676985
796	0.18700334709195454	0.054986511806436086	0.02956634660073374	0.03382908322181122	-0.06856301712658797	0.0064486723178880274	-3.2121915142594006	41.54766246194817	7.572421994582665
797	0.1737939691487838	0.1879245489506172	0.043046513575681226	0.04129812471807981	0.04411459555344065	0.010287423225673697	-2.9005194047689726	13.973990048608496	1.258629885448502
798	0.15858431756201405	0.047886637950623756	0.029847266455878013	0.045533593649572796	-0.019950299514449037	0.011508768803852286	-1.3987077434549378	18.43655127298921	-2.818538497839682
799	0.2152125359855114	0.041758528141892556	0.012564309572168472	0.04946804611167169	-0.1312488820619994	0.014608415629020648	-6.9726613064602185	-2.378198330742688	-3.1585368066815995
800	0.1337529538389276	-0.018200291094723403	0.044377548162151156	0.05085338545001582	-0.03981570795973908	0.01813773912954189	-6.820696377411555	17.036012347707835	2.1708054531711083
801	0.127007362415619	0.051275666126445976	0.059626124987980714	0.056288329191316294	0.021964019700351108	0.015971830684666136	-4.941297287362721	17.883364043170243	-0.6989051860126678
802	0.15946875958595177	0.02595555235914339	0.056652005571483255	0.0534187523195583	0.013199034125927593	0.014526370427491442	-3.585032172994927	25.0213491927877	-3.0880687418905586
803	0.18666182576982282	0.059484691097552084	0.04055564738069949	0.04712548259532711	-0.054694130690716034	0.014316061913692918	-6.7890776926363765	20.16261863158736	-0.24788946007154256
804	0.1874927137026359	0.12472629335699638	0.06861387064840774	0.04423807794984179	-0.08278120149269311	0.016714835218091282	-6.621213285151867	13.940328128547916	-0.07135174671603794
805	0.1601556822326049	0.11068598159396098	0.025892234773315974	0.04295372234874864	-0.030803616215179148	0.017014141750947013	-3.9738122100663107	28.015826001246932	-0.14037635539847063
806	0.1740372058323941	0.13411954722947392	0.021934084062990702	0.04650809663275744	-0.005168539785237444	0.01899390489787121	-5.441913017387669	15.666554619554063	1.9428800237096988
807	0.14707472442485245	0.054397805114628	0.02850889029911291	0.040023307917329304	-0.03352168377286084	0.0211948594470916	-2.9087453826837737	16.616867627858785	-0.6004392942091447
808	0.14224926371481267	0.10058386466335076	0.06329794030012326	0.04157398316810847	0.04741911631359144	0.01432643686910742	-7.948652511874879	-7.7376991209371395	0.4978521435130878
809	0.12150173515994268	0.17152272667170074	0.08620760125049813	0.03699480400984207	-0.09224286921891357	0.018700557296401934	1.0332094726776577	29.731151740016614	0.4275849299073938
810	0.14155167269715127	0.18696114030115474	0.10122014611866684	0.0387353782568571	-0.03143637902677882	0.018941874287025384	-9.496555388479923	0.9293249589671562	1.4986174625048407
811	0.1969675387522809	0.06488084912617076	0.0909207914713267	0.04429638981631047	0.06235693212192098	0.016490839938687992	1.251285988227483	0.9081037449579239	-2.397243663753043
812	0.16498347449830583	0.13627724429961421	0.1068342094757524	0.04051673547366822	0.06745723046375969	0.016724241637239984	-6.998059107390355	0.8365058463359366	0.39642687264249116
813	0.21621643687044378	0.07977603439932894	0.08646313040848153	0.038181081973237545	0.04016962913024195	0.019679993606615463	-2.7770094236395857	16.709227659681794	2.8984401330261185
814	0.1882992205385018	0.06616354488934834	0.0844422145751771	0.0496945725670509	-0.06099596381476453	0.022411231920698417	-5.954473303055744	9.330419879156855	0.8429839931395728
815	0.17205770856779704	-0.019723482084852084	0.051736108381110445	0.0521140713670786	-0.04410714643985401	0.025111492826754515	-4.823311554772897	11.171651516255439	3.0549446235033604
816	0.18413370513764474	-0.05071070292774443	0.04220008633373305	0.03840024602649779	-0.08727924223479358	0.02309345909987072	-4.826739740512252	43.47911580788891	1.883628653954387
817	0.17274128536763955	-0.15335581410213495	0.05860882970175875	0.039978849712614	-0.059562714585494364	0.0213248704979525	-6.473383955890354	26.091165469070045	0.17077715059268112
818	0.18967617121927516	0.015489213890450229	0.04706491998417955	0.03702303327803201	-0.09707452635364948	0.019444927495738874	-2.0201990368714475	23.602146281315516	0.5639028324346236
819	0.12086796322371132	0.06359472219556282	0.01930257499036377	0.03319011354852894	-0.07845843483632846	0.02269643561211341	-3.646731408650781	37.27572585537656	1.0643104381246038
820	0.14211343035288718	-0.03499847779589825	0.09192290881190857	0.040872187198105064	-0.12134987865796493	0.024185960765677507	-3.2380948084508856	7.563642853990873	2.447465295829627
821	0.18720402759287197	-0.02615417513183843	0.10056665733635553	0.03909408132475366	-0.04908951102635682	0.029392561960421178	-6.313232872266913	17.31169429938388	-0.7251521379036583
822	0.2389224773677262	0.0282880933135325	0.0960600875188773	0.03319614368768825	-0.0945908698084511	0.032889013353672544	-5.805749963316424	12.951936332047786	0.18579671710987614
823	0.1772935860151476	0.06594374432097903	0.07964135923882587	0.02611998890939924	0.05898606033779893	0.024348559866310272	-5.968563262830442	16.725680495952982	1.9170473114890296
824	0.16204553870305172	0.05811105538673798	0.027782687092998467	0.022575570317545382	0.015272388234205587	0.026036566446851463	-1.8780489441564079	-6.764648215871964	5.803201981439336
825	0.12549313367631298	0.03212439238024322	0.06933254483527916	0.028685673827336673	0.06953485254412126	0.02515504678485572	-2.902895506271051	25.862958189270827	1.8902112106543618
826	0.17199817209203352	0.08454466588717775	0.07947349375331005	0.02665208133877477	-0.026551475491376448	0.02691054598995969	-5.0578072033489985	20.995887344713434	-0.29594957006936734
827	0.1911823452031618	-0.06737262320107539	0.084631044129409	0.016997032336585494	-0.007977938540672282	0.030381766935800143	-0.11297346510773112	3.090488377256966	-1.5500924957093278
828	0.10794084458004785	0.03423555342115346	0.08545947182681714	0.022106919525680505	-0.03325485734588898	0.022117373305483343	-6.2800368574671666	19.962997256306977	0.4167225513991039
829	0.10676252709471563	0.08870718182460349	0.03170502116437241	0.026153510470989103	-0.08238812666270763	0.025153653666398754	-5.30515276984198	23.634314513461504	-1.8832136687038812
830	0.21256822944071133	0.09118378033067644	0.023730790927024736	0.025611379376472083	-0.04442369767556341	0.027947886236522248	-4.65058424929461	24.947648943286488	-0.7561624274854636
831	0.1742989414831157	-0.00819691132460297	0.04513686212618996	0.014401738024991704	0.007985578775651373	0.02636694423520904	-5.0724406667485855	22.1703755376636	2.4299991450055596
832	0.1911015506885774	0.10470530578667628	0.04992957825439051	0.020507716682232464	-0.09874111909948263	0.024419885982870256	-1.1707239437752048	23.365631019788633	-0.2109773290799624
833	0.27035884414307265	0.019651107984814217	0.0597185494117808	0.02131080690803394	0.019118425136529654	0.024478951419375086	-3.055393252793683	16.661828725359257	1.5612239226133857
834	0.2113577579776754	0.1114468805663016	0.05752007081945783	0.0198419085814339	-0.10608699650474897	0.017886748121811062	-4.172106037617187	17.786799936312303	2.217823330892382
835	0.09027746022181984	0.09867429786849052	0.08168713985299814	0.014881213598074806	0.07598635796535083	0.017472899778104827	-2.927655816071934	4.998816599843671	1.9933962366805902
836	0.13316256839934842	0.07011672962304345	0.05052902226636183	0.023810368538305707	0.03965325461070582	0.01658613181242075	-7.264736148619722	12.077458610210142	1.7021320360142786
837	0.14283933796871728	0.1721080038799354	0.00883050589366283	0.02242781161504153	-0.04567223462675914	0.020730848046633596	-2.9343150669910774	20.467112455571097	1.343959947569675
838	0.2017121024389596	0.10191085678680027	0.023590682455532017	0.024020492273505396	0.05059570276738261	0.021836296838118222	-5.5258928962052565	10.379065505508573	0.6779911888937318
839	0.16318064015484407	0.18062049099839256	0.03823408089937157	0.029138449514781225	-0.05299415454480639	0.022479789559950496	-4.750371790997839	43.66635861065928	0.5927274523494332
840	0.14470333517380018	-0.002183195259145995	0.03649415757215718	0.02729075267853891	-0.03190812235312785	0.018271824757469104	-6.003387412557151	0.5654066113825393	0.42767567237562704
841	0.18260268850244532	0.06084557089342579	0.018173639882730748	0.022995023843629808	-0.018240734052223394	0.021507866112902414	-3.9032478409460523	18.667086892960643	-1.667181077808186
842	0.15176106002286946	0.06027462700730407	0.00253698704328887	0.029251267392548987	-0.08958331634975916	0.023152066266357227	-5.367496518124014	30.291295359664996	0.2486850404848036
843	0.1600229999550104	0.0757900300605205	0.008147638722878357	0.005046889280794763	-0.0678379643223831	0.016456994332477878	-2.3567531915626345	23.342819479487307	0.4344265305947371
844	0.16181086252715932	0.06635829808283578	0.0296155080363606	0.004191382460967751	0.0002475641921020049	0.01908513658569931	-3.591890419880414	3.938303670323155	-2.084349789224644
845	0.12436272910515532	0.04164286028479498	0.0331961100826881	-0.0004069772749568665	0.035047341758568586	0.01941038445534423	-3.445962767882319	21.852217898893073	1.8437834715826793
846	0.174607613470394	0.04049545313071868	0.016754311057126138	0.0014989310890089558	0.06375011051781057	0.018292442367951633	-3.5321178236321393	19.566137859451743	-0.2911127676569552
847	0.18791100141712808	-0.017123228395359374	-0.01578422497890279	-0.004517395917643156	-0.041712477149392156	0.02016774077104706	-6.825157255906152	12.181579306746864	0.9652305028861764
848	0.12361942768229685	0.15347624548143035	0.03600311058923417	-0.006023645735891692	-0.019369655529480695	0.019082720449150447	-4.846768659277478	1.7557625856035892	2.6783258146273017
849	0.15509434686449308	0.07588163341816541	0.007172371630767742	-0.00253800187423315	0.010063942856241733	0.02606044012283353	-2.247624959296239	15.950677568819977	-0.11648106004610577
850	0.1349959646173202	0.08687702424936493	0.022938381993387467	-0.002224287790898897	0.16234466938265846	0.011386979255361317	-4.481224942326319	6.795585501491584	1.5217432129742177
851	0.1847479210905683	0.018679836961012553	0.02231398883267634	-0.01063351392493062	0.10474498269899238	-0.003806120760847592	-0.8366499845638918	19.008249910679332	-0.7249456197435209
852	0.1237058289477743	0.1459112655582962	0.021335641877109183	0.025325948522193064	0.0767365534156958	-0.005681887544333863	-3.788618904320633	20.58781481652193	0.18149278991480727
853	0.14030717072020416	0.04943877089776315	0.04392022990273738	-0.00527522548026063	0.09920345147466883	0.017944031841249212	-7.657341985106879	11.731362217552544	2.2829721825556617
854	0.1552535930202597	-0.03518432389720992	0.04217727333763954	-0.0021613220487566934	-0.07762817607884714	0.00567152408433496	-1.8949795472128077	-5.357197853100047	-1.9219850647809824
855	0.1521982394166773	0.016745843090442802	0.054937687817427965	0.013367209311814716	-0.012336901408626177	0.002157036059112684	-4.183862509773342	16.377836463463105	0.2935797919931054
856	0.17495230836192666	0.045154573773070944	0.03191548803651919	-0.0019734060639674134	0.05650299672456728	0.01636970489228884	-2.9769417134418865	14.927629118267395	1.3493747858311393
857	0.1801056474260203	0.13202415047774457	0.024697271483605333	-0.005771102317607645	0.004823371265498137	0.01620861968298891	-7.5106420373582035	35.57565622973353	-0.3903420876598819
858	0.16192223673913514	0.08514510268080634	-0.0074118397693848405	-0.01961877284514363	-0.019007143169369203	0.005370031808827293	-4.471850914776163	37.86100778567865	-1.4026348728306455
859	0.1660283901685512	0.08591418110689797	0.001579864209714294	-0.022784888049509427	-0.02244985905961734	0.011644956621757416	-6.687865350714683	15.778984796137614	-2.8379716488100386
860	0.19767409191674926	0.22000783217098802	0.02249649704543603	-0.012922634146081295	0.04150817404572849	0.022714314500764256	-4.752116355821694	15.496793382624535	2.5982958724309673
861	0.17860561957639903	0.06605218924859013	0.010236209610905662	-0.007605192878896396	-0.06900340280119728	0.02022589393063997	-6.09448271300712	-0.08465021999888925	0.5388409507253071
862	0.1563112620929805	0.1301749985646732	0.03439787631907336	-0.01901747007708213	-0.06133113366304283	0.047948270710449686	-4.403979366105873	10.076909132549549	0.285577636495521
863	0.13599135357559153	0.09455541196606163	0.017399983402054	-0.009495438218565386	-0.04738300460107074	0.04614884849230014	-1.685821801731165	23.735903442078097	0.013208483279991506
864	0.14137282238252566	0.015395225680456738	0.05739759796848254	0.011895868167092573	0.018325451880777985	0.046073651972414864	-4.652697008570861	12.486414696871375	2.104354152189688
865	0.18311756476292979	-0.06054131247928763	0.047432451201241524	0.010790464970427202	0.08414379809619717	0.013615340799589044	-2.515743509419991	9.173013543074722	-1.2194611088202933
866	0.23170529880311402	0.14951892877222683	0.05501692216734593	0.003654834102128461	0.015361825324269718	0.011088154638741769	-7.77497052035105	-5.759432151204412	0.12830493547917446
867	0.21409810478986285	0.1409795393296358	0.02177514531497993	-0.006014335703155275	0.03403747038617663	0.03071436973188905	-6.439960017551172	11.104544826170889	-3.418686842553818
868	0.15378340152629022	0.11349513260438274	0.034453191701836444	-0.012188710270037055	-0.06528136498476292	0.026208854816400305	-9.63162851173796	19.379858465015626	-0.5834823420330981
869	0.208468795374608	0.09890283579662107	0.007942026172033836	-0.014224313446244469	-0.15406719967609728	-0.0015113726568030256	-5.8128941330277435	12.325672883038543	4.737711164262596
870	0.17715838519769242	0.0768149786254395	0.01482193393928877	-0.0016094635386988024	-0.037671742523894165	-0.02460946876788629	-6.342451157491457	14.302224212718803	-3.874741324877512
871	0.18005633150699835	0.040241208447090615	-0.0028640062608833103	-0.010051431850725585	-0.08232854775353649	-0.008837587141837196	-4.252806010984066	-3.8307406084820763	1.906123628367769
872	0.2245382102852262	0.17709051526129077	-0.0024714313450810684	0.003182526772256858	-0.07344590051631796	-0.011766033363785493	-6.29361185624769	26.250805294078493	0.6380395574687534
873	0.16691254455691112	0.10138653400732285	-0.015439787523411434	-0.007661052587815552	-0.02165987997099017	-0.016530426427563395	-8.606046947790864	0.8580165744296702	2.348639427053008
874	0.1352744686704179	0.04437933231949833	0.016122903811735576	-0.01346828435766193	-0.05190548427467749	-0.022370413074052395	-2.3801482449346243	33.36944573781143	-2.0990931355417892
875	0.13595837156011417	0.21389030703599293	0.01835476623516001	-0.01521324386286656	-0.0229652607581081	-0.025550178200648314	-8.259493378191422	16.961076225600113	-0.5802186491904692
876	0.17436263874587446	0.02065308514176508	0.046437235766174756	-0.03041861116780436	-0.0009454676848104429	-0.024215144512792962	-8.482265783938333	-2.29053305235603	-2.344837923783861
877	0.22800187637022828	0.05941176142035967	0.05248748776906671	-0.02542298900373458	-0.019921471219568224	-0.04892609590015174	-6.118143000701381	27.8067968364082	0.10613206540338768
878	0.18054288729840684	0.16354133867922593	0.039436628658613936	-0.025695175782362387	-0.21581660152195092	-0.047233633028829616	-4.6439582863046	20.433690408725838	-0.904156348641293
879	0.17771172633292862	0.10712022659964943	0.10336552822520173	-0.022397901855032876	-0.08109640310229597	-0.030004696236206982	-2.7048921852042906	14.083203043813427	-0.6873325494661362
880	0.20037579055190977	-0.047271931241808327	0.05232862828508242	-0.02216400250652841	-0.11822439827155029	-0.04414550016151043	-4.020736348063868	-3.053863613489808	-0.032707593269855596
881	0.18461142832909455	0.08105847830136322	0.06796407807943484	-0.027931165796816548	-0.05867760600333732	-0.030095671653345243	-0.9619854895513663	32.849620764984685	-3.491119321169273
882	0.19082245978069032	0.1684481017218671	0.058205021346372586	-0.021495421085305878	-0.11423288828634148	-0.04621348746134694	-5.467111539731208	17.819539115240946	-0.48913650927104857
883	0.18894034873084767	0.008586678083377992	0.08165818350648982	-0.033479635465739115	-0.0387083811663783	-0.12486108473253313	-5.852410016257331	16.58027481655712	-0.5906361625426563
884	0.17400413335453574	0.027715676522399965	0.11022848318241321	-0.0028211129784401837	-0.04073750751194107	-0.016865261852858436	-3.540983003061232	29.337722720071167	-0.6102904400928111
885	0.2519845447178456	0.18969004678524742	0.04728038964443653	-0.004421311006085034	0.049739191494726144	-0.038665416014767126	-6.255027751482501	13.850928227746016	-2.6483560360963336
886	0.2175504027227758	0.08293598140431115	-0.015392946895482443	-0.005220250317119205	-0.059229684302247454	-0.019853827119788506	-5.494305311426719	27.96090249313736	0.43868468125557636
887	0.2089242693753897	0.14848549795716282	0.026246714797427545	-0.0022395494742647303	-0.14802429090176406	-0.004198667771491407	-2.9886588485701644	18.194252390597594	-1.2949841740003916
888	0.17317301090876722	0.009207389182872464	0.03944310303941685	0.014384216366030775	-0.03251697252300455	0.011314967630016578	-5.791145410662266	17.738197054731174	-2.302606502794217
889	0.10526814265943862	0.05344789830787714	0.06751856693870582	-0.012346940769854773	-0.03281958694826807	-0.025808112021398755	-3.256657818496437	19.559532503636774	-1.728040712567031
890	0.13588890788523533	0.14689492406084748	0.05811078140558627	-0.025977734353643762	-0.025658917768887048	-0.04133605226156541	-5.88386582494695	15.07143529871905	0.08230126432226656
891	0.18132320805107352	0.15004505872646062	0.04707039542589353	-0.05883030825728756	-0.09022662137529161	-0.029812306677628575	-5.099867914879532	20.353744036874794	2.6519668297523835
892	0.20817335272062765	0.003437448520811043	0.03238717714451296	-0.04848851735619756	-0.07525383411199477	-0.04988643343398399	-2.9590638456082075	25.879366115924093	-1.5002611954036766
893	0.20148480643604183	0.03788750449435887	0.031177919308803963	-0.03269795125744539	-0.06884283290561709	-0.03883841011674302	-4.282014112855926	19.343257020791484	0.6362736262700648
894	0.17812898159509233	0.06627237667058744	0.02012021485816672	0.004846393284455748	-0.10891516962265022	-0.018462959127088875	-2.875633094287481	29.636836344880265	3.6465440295170213
895	0.18130715874928308	-0.0804231543001783	0.0336638999898394	0.002595935013833598	-0.06484233149243747	-0.030561734370315438	-5.315145526149084	3.0293557778415803	2.098653512266341
896	0.12813035976494716	0.09216542546879125	0.056812687551629215	-0.005717627188300892	0.005770514141623221	-0.048103031357024116	-2.3585612968995116	0.21589479842347437	-5.253797864355918
897	0.15816688827467001	0.021540230502024353	0.03834527767115331	-0.0417230946802689	-0.008814461333941336	-0.052057522268650326	-4.963073088560756	12.059238745308315	-0.39170422796188176
898	0.17955781021268175	0.08524132216575167	0.04011669939375259	-0.037078293769662735	0.028312090840401302	-0.0584086690144671	-5.108134951783243	7.264172864813635	0.09904712848031515
899	0.17363744619051819	0.18971261361163982	0.018314268616644352	-0.049899907071831645	0.022431480603053958	-0.04252894879221961	-3.7545494506975734	24.172883257223916	0.3208023639899432
900	0.13677940228369337	0.16064221051140615	0.03592381173186557	-0.03623913637447432	0.04915170806073593	-0.060428646967875234	-3.669484187830532	35.8707126863848	-1.2144134781955547
901	0.17565125816342603	0.022250468399374876	0.02707651474343696	-0.03489539250930203	-0.008042829301156205	-0.04300033214236868	-5.1582625721541895	10.896490392069122	-1.395937015902141
902	0.22104403256055993	0.03611919715095348	0.022718558750877645	-0.045953767934578435	-0.12282791469755575	-0.04329157984008961	-6.570102647837491	19.990382483594328	-2.487010473789908
903	0.21683683371288415	0.0171174669873701	0.010327686459695668	-0.04553902077266091	0.03234013346450456	-0.03765337861410926	-1.318015412372973	-2.9709471460680135	-0.9771528971119176
904	0.2292192855485624	0.05328263012663613	0.011829969382484437	-0.05880050873504873	-0.02764833359437928	-0.04276355072583751	-4.374427199206151	10.606993540970597	-2.036376078102044
905	0.13220828260089845	0.11371154366444586	-0.0024020790163059857	-0.07048553540151985	0.07130162313301575	-0.027934519117157608	-4.368061390570582	12.570160231892283	-4.118422505733717
906	0.17491656775677694	0.06212864619666488	0.0008503057541480626	-0.04064724393178307	0.04500617489197618	-0.02540891306257701	-5.53428189501909	18.182887501650026	-2.480131076574214
907	0.17578323652423367	0.034105306462951734	0.020839386748010166	-0.009963595801513113	0.06433447863823244	-0.012845596320402608	-6.534107484750769	25.993231524832705	-3.59791465533349
908	0.15851804148059734	0.07566676160288166	0.005149284046458698	-0.03728954187721936	-0.04640076424189829	-0.005571683007167227	-4.575564133707429	2.1354927851562	2.0386446819107937
909	0.12887881595638406	-0.051152126844800194	-0.010676470962564301	-0.02840053411197114	-0.001754848763722507	0.0037127307058139928	-2.2030446561930557	27.13969091240554	1.5235947408455772
910	0.1938139219418184	0.028522315986861863	0.02465280299227089	-0.02551401007983552	-0.0183739532241943	-0.02832607494223255	-6.713326267257465	34.008131203710974	-0.5456477749051857
911	0.179472320706584	-0.093211153575937	0.011556547774059366	-0.03779392658301988	-0.027615441648485714	-0.03529320760030835	-3.415098939725775	17.86630554716592	-4.114593714555397
912	0.13892988504225048	0.06437510281731182	0.00015838907532002636	-0.051727591983362825	-0.019083360983804653	-0.002933731650273526	-3.1657671093960786	9.01349622326762	-2.14697974587937
913	0.13916602114272394	0.050369932090068445	0.015211786478920717	-0.05358387537492627	0.029267705977816395	-0.035854923540103736	-7.288246192956527	43.77902060501034	1.6163040608154124
914	0.18173116662105762	0.2023835529367276	-0.0023087627934127754	-0.044368293137658076	0.02153890760442291	-0.01446424129223154	-2.8715569621373365	25.28000920710259	-0.026202672168443103
915	0.1972932901604961	0.011643097975844743	0.03486382486747078	-0.06590122187636682	0.0917904231127189	-0.015079994303520998	-6.3469593718238375	-4.307421914361276	0.9581322301215892
916	0.2077467944321734	0.09889797335754254	0.05804286670746098	-0.047280615014368706	-0.06156615650366772	-0.010598008105510233	-3.9271184744318917	26.32726378332595	-1.8469144622941562
917	0.19759013668314412	0.052856520353629415	0.036734012749676664	-0.033718484607999914	-0.09588952792755479	-0.01234306399902839	-4.377051373867057	23.34604453318185	-0.7443671412124899
918	0.208778881091877	0.07438444162440694	0.022687608500607855	-0.012990927382451797	-0.0999082420980891	0.01197706728952266	-2.652032822080384	15.518447380181685	3.968046070219531
919	0.12213206757716102	0.07346500484077	0.04773857564596347	-0.0026144577291520275	0.08225730057328073	0.02313401672290484	0.2296926380614293	11.181131464922899	3.680999368340718
920	0.14139578669299596	0.07801166788023793	0.06842922276867376	-0.015894523212325935	-0.005837688211734053	0.021380278349111895	-4.955582686261947	12.833318058688928	-0.5901003067729147
921	0.08489640423353287	0.0460511316353885	0.03838415663861984	0.02271680523161294	-0.03367312794537548	-0.010706300060821754	-7.555613360179931	17.40252912046416	1.8131343349459483
922	0.13519489851433752	0.05690167314187752	0.029693952893993594	0.01988120167854426	-0.07684225738716857	-0.019102456811519626	-7.4769719490392585	18.960720579687653	0.6364297149997906
923	0.22958113579987766	0.026969308289953024	0.04445449172359282	0.03236555028007242	-0.0074663000266825125	-0.07593875871794986	-7.420416955489982	24.608470367610852	3.2434321802995174
924	0.18345575731910732	-0.005017313766805642	0.08115444223128213	0.04285715428902798	0.022922573316842644	-0.0805943072006552	-6.112018252622748	20.733522719084093	2.995514839811613
925	0.1955829314603201	0.13902089692350247	0.06342948800004225	0.048912908968378375	0.04880542699465737	-0.06385618503411261	-3.939593794993774	12.516793546407772	-1.5413758072583845
926	0.13153921918800046	0.10012297598261616	0.07705969273901671	0.06862424612551335	-0.0023548779218882272	-0.06526786164978654	-5.077470561274898	-2.361742143371273	1.2658772825270992
927	0.1306621900225367	0.091155937250452	0.05465103813608585	0.043515742373154725	-0.040199944960286324	-0.031657107714950464	-5.476162649430794	11.067438145230524	-0.7107203308145007
928	0.17529227761257682	0.01532193438278226	0.03920048874299893	0.03156341624243485	0.00956928185292948	-0.010580829391089857	-1.5802381689915965	21.65428913995777	1.4097820049899694
929	0.15314478971023712	0.024731218902788003	0.04914036677057991	-0.0013104063432416895	0.006519838142750669	-0.017673093479321056	-5.784900123617092	2.995133637038761	-0.006457149431313429
930	0.14129794052041036	0.0957023691888711	-0.008411446695306427	0.005322094408238488	0.10737725208456482	-0.012787793345321336	-5.207985388530294	4.747472466617506	-1.6754408456638243
931	0.19173456847053416	-0.03285640403967413	-0.006863974382882217	-0.038776925382959765	-0.028439754767397192	-0.026265450338718414	-3.088540433548812	21.34219357216735	0.1502891334520688
932	0.18332794449030407	0.0561080002855559	0.04353968834528979	-0.0517823385801159	0.05201109151870149	-0.07815283860797578	-6.049359016957252	25.698399712215608	-0.18860558886762643
933	0.18501255774438355	0.1427879838667499	0.04715220040718426	-0.06620023189001449	0.0985682111846791	-0.05967091534389479	-6.04727568443313	36.430081007449125	4.567746353328888
934	0.11379274193046685	0.06895682861783543	0.031553333269855724	-0.05495889286454796	0.10668459661457949	-0.06055379125395518	-5.077755084422935	10.534621953856723	-1.8291334180300538
935	0.17126592680113173	0.08642358162188021	0.0327866537389679	-0.05755482992587484	-0.052995842087525884	-0.06262647942301708	-3.7123356507859118	29.04101963740651	0.6734439473157933
936	0.13964880474941024	0.041559252634233226	0.039127428565282354	-0.06433164056725012	0.06272746582216027	-0.027014155675874445	-5.936146952839536	35.33381529086972	-5.106113569749437
937	0.19174506351268938	0.1286182735548576	0.02397515749835031	-0.07040922211968421	0.03392616672242252	-0.033166871354787325	-4.684375600158292	6.985139023726005	4.191531407678591
938	0.15550793679759414	0.19813296666307623	0.008770809584416946	-0.06742988918397598	-0.04175245974283878	-0.02184877163563379	-6.556232030819383	28.393633569665667	-3.4042076839159146
939	0.17007680700240438	0.05442624112922547	0.008257416834204504	-0.06566176202785587	-0.03940576533735168	0.0013947007901239181	-7.315900282409519	30.47606532525114	-5.710077475393444
940	0.17323594600806655	0.044530819369084124	0.004160329116314903	-0.06759016137465754	-0.06974779745689753	0.01709352212955046	-10.551130066944959	7.099817314796582	-0.9301195277775719
941	0.10900481168125226	0.18479182847875242	-0.0043189889531837465	-0.06961075089139385	-0.023505155336845284	-0.012740237465964699	-6.145255830737734	-4.12264166061212	1.3508835264880348
942	0.12250630109096604	0.01468294826343465	-0.005007221568686247	-0.04703786609057168	-0.024107207754813995	-0.010265158900391202	-11.90581306985645	10.912859542640724	-2.6809300275076584
943	0.18440556848500114	0.06309415480794375	0.017143357111122387	-0.04587314861959805	-0.02867254197256055	-0.0036635854280116058	-5.029673202633179	-1.9446197661860503	2.4153935646050466
944	0.17963472597183117	0.0883213656848239	0.03571861842081798	-0.028135129466061747	0.026257677085786375	0.0028309988765119302	-3.8987029179894694	0.22332929720505004	1.5170687680271318
945	0.193910693267062	0.03824692387313873	0.04285597721334397	-0.042546112466375276	-0.07513334898206628	0.01060166384925804	-6.841940174078645	34.0365262367741	1.8150785570076096
946	0.12885790656839963	-0.06707403284138597	0.052116176921844254	-0.02731961649128383	-0.16151435675972614	-0.02008423320032455	-6.249374015810776	14.969131299999663	1.3542849199495617
947	0.18519066218507763	0.10742529162574332	0.051043061985879254	-0.02239452047191597	0.09536318073557265	-0.017987075760576322	-4.403050398603371	31.003902432578315	-3.164002813366027
948	0.14060755336999112	0.17126418035507468	0.041216814234434324	-0.020619187789804067	0.038783877162170424	-0.011327130437749291	-6.098663823626071	31.28155346607741	-3.1819241862965297
949	0.14527930432645886	0.023067362726677393	0.028768483568948098	-0.022182799052477956	-0.015021610916002608	-0.020009695102571716	-4.0720297836179835	6.994576195311308	-1.5743988568023273
950	0.10174646888897104	0.13072354853796553	0.030798903324990492	-0.01958915965412849	-0.061328706295290525	-0.018188852649918968	-2.1546060617876703	5.927039708958099	3.110063806313706
951	0.15942783994079793	-0.040166364959100975	0.026257174422868707	-0.018890248910957846	0.006371496301099334	-0.02915654723057331	-4.216919854831609	18.37349096449443	-0.1761727459361613
952	0.13729882592501655	0.1700852344119451	0.01535994727302181	-0.012458922235671804	0.0737269136924788	-0.01686565565074455	-4.398994911028706	18.287653663070238	0.6841816651168764
953	0.12134167791768116	0.09176917704374564	0.01859517013924878	-0.017675016841876758	0.05638798851948258	-0.01594421896217954	-7.534394266437537	4.476050256514522	-0.4475336123942633
954	0.16974822409792478	-0.02950354189104827	0.02067862129452637	-0.008033930350179372	0.03867333286348852	-0.014588547868542924	-7.198105116937889	24.475012829575174	-1.0863300661563593
955	0.17893460410139098	0.18250208519128625	0.019682073534520117	-0.0073015197589130325	-0.018517283432218926	-0.0011121823582677431	-9.661920291131093	-4.830477162233858	0.8609421722139649
956	0.16158737610061258	0.09876316390540159	0.032035285063970714	-0.03619740223456193	-0.055243030882017694	-0.03180474470912306	-5.760233919455035	10.880571472984274	-0.7177134966314394
957	0.15001485219639987	-0.030450436605669762	0.04074905064769768	-0.06518816528395643	-0.10919942858395516	-0.030248140945264398	-4.453225802045265	16.94133901546232	3.496267173606689
958	0.1501923123574865	0.11470227518259311	0.0211571573927661	-0.07340642208815744	0.1462299931016204	-0.04967935057788568	-5.010716316456553	16.450629064447657	0.12962218123878463
959	0.24499143467799622	0.1467419734673719	0.03577119063425516	-0.07826620833203092	-0.03652833995410678	-0.05190903683076318	-7.566391874338615	25.444125902915776	1.931514432468209
960	0.2112390307980836	0.00862759409266968	0.03138097137533051	-0.048942236588886794	0.030985538780308734	-0.0667937073139315	-4.666777793908866	21.5917404651122	-2.359631868874665
961	0.1442912145463823	0.07542208195672112	0.030018515588966233	-0.04505386149295552	0.045782380959413845	-0.08613099444958763	-6.230445699670325	26.201592929219775	-0.18344586814179378
962	0.1734484922848875	0.1513106343615867	0.04661816981763157	-0.024431605454764346	0.09914193512645439	-0.056724131958557966	-5.094099608340567	7.964666710070254	1.1751482048159754
963	0.14248179067942143	0.10945945166348499	0.029168895210339427	0.007931964607054948	0.002758686229563133	-0.0860954905816088	-3.36387833016753	22.15016619453631	0.6633853984437844
964	0.1446954637046644	0.0828361691994654	0.04098911749561693	-0.014593024840260763	-0.06182868516381252	-0.041082304752509145	-7.191116002949685	0.6598072595838094	2.04562651321862
965	0.14904273487743752	0.10600885310783854	0.04196373190930181	-0.03481259952793407	0.013965787006036172	-0.03095735759423228	-1.929614173781546	-1.1234392491175673	-0.626061682287904
966	0.15170475032825453	0.08524000038028194	0.06866909519436173	-0.006180721885111044	0.04655368815805836	0.04683225852798077	-2.306591588608065	20.993577287434274	-1.5801993024602998
967	0.18930074483758907	0.1862972714719749	0.05813625989580465	-0.03903333490305985	-0.10212575964756407	0.026918751789479552	-6.811068728941433	25.74955220767	1.0881712720905052
968	0.13502509077755892	-0.04145607158593846	0.04343769630842198	-0.057161674118943025	-0.020491962624624348	-0.003884710804111663	-6.135723764320923	-4.188994650990659	2.669494937089338
969	0.1465904640927761	0.18361800854385002	0.04993678729207115	-0.07122092419827628	-0.03282608421620025	-0.0168061633225536	-3.4662090194345723	28.866034915381416	0.6027549891225837
970	0.16997397111287232	0.07820069639747804	0.06210988475684861	-0.08620675675743857	-0.06123826576059054	-0.04638018482858071	-4.42625263936655	16.515286980109043	-2.2856105384712837
971	0.13224902873048724	0.02127356636361412	0.0702006468428643	-0.08353726690159238	-0.119589163971491	-0.05344011035891195	-3.15003116652526	5.1175920204053655	2.676942742111687
972	0.0928195647825798	0.03640362799480007	0.038698630273278065	-0.08892909481577983	-0.02980313449650481	-0.03169656844292018	-2.130661333857907	3.198786837794537	-0.7611841331842844
973	0.1861457798561995	0.040561473541301345	0.029059846919917767	-0.10153699175637829	0.033126860638978795	-0.008923810483114632	-4.322367180077181	24.178427806326056	0.6589981845401618
974	0.20859618339616015	0.06286951851987534	0.04911859432816432	-0.10149042551818324	0.11676496716262927	-0.015773510453854698	-5.283188007239499	19.36164268255091	3.637110725149321
975	0.21781003128383591	0.09030606704263307	0.04656303963859165	-0.09019085359113312	-0.030129019104117624	-0.010400621032788795	-6.138718014611759	16.977735153006577	3.3335683712196826
976	0.18122091268837864	0.14566872387501012	0.06675942889055302	-0.0668522382188058	-0.045114186184950056	0.0811614668446542	-8.010245174665798	7.467277244596969	-1.2625019669703632
977	0.13229710810312967	0.12122641818626928	0.06537449479010134	-0.0554316728589043	-0.08302393424422908	0.04323801915755979	-8.070906700176165	17.236562022495	-3.076306945661602
978	0.18063191070739504	0.09109584614232799	0.04563083158661196	-0.06371968517114387	-0.09131064813987211	0.039934201378802256	-5.274508281160642	38.14127380186982	-1.1523161316578225
979	0.11259700184672757	0.049711173691699355	0.04788737050292021	-0.062336392019587274	0.04308036390206599	0.03838167674841589	-8.017646321300703	13.665764004743272	-0.8251926200424009
980	0.1264588045268527	0.176222886102204	0.05451691111423679	-0.07115384705031835	0.05258690476474327	0.06552579432435474	-4.348482179664708	9.063665458142163	-0.6113793795847118
981	0.1583201454257332	0.19616700950786514	0.057280832251362476	-0.05850910279202588	-0.05670954761188517	0.08083135977638664	-3.9713539129126745	16.474515353186412	1.2372980194204393
982	0.17192920664225766	0.1109787653788291	0.05207711277094869	-0.06391870204999396	-0.02806845017527238	0.09184894245090956	-6.389873259148143	21.791682877853756	3.316479668473921
983	0.15684491089303454	0.046794356332155874	0.03250308828597031	-0.06643819278823518	0.00624907731563047	0.06794951212532398	-6.72937381220349	23.730371683674136	1.7971067620126606
984	0.13135964546265735	0.043772736916064175	-0.01223030451643422	-0.057004208633462936	-0.032464268621213134	0.061831774527578424	-3.053493004859198	36.20193952979253	2.3980563877636816
985	0.06425606857761827	0.08166124970344982	0.02411519301912319	-0.07550385261207514	0.02789525236250721	0.04300409886378902	-7.457880027897939	6.93606506463758	-0.7970105222967566
986	0.09610141539520767	0.12381392183675186	0.06673671923571406	-0.07702270048146365	-0.037312242362414066	0.035294375812148976	-6.413816619192113	31.393755376659936	0.3108190199836357
987	0.13227565806636557	0.18143212024776	0.06337010712150358	-0.0790068839631349	-0.033342296629842526	0.022934311828096184	-8.369632273046413	9.751010687110913	-0.28302550961559353
988	0.15307306693844344	0.019047257932223394	0.07431409644804654	-0.0747471914402826	-0.06713441203388952	0.0028266244398546187	-5.385202338605738	5.442843069180884	-0.7781985341661514
989	0.1623176039330581	0.08976232939746366	0.05673805060005361	-0.07788607535721573	-0.03778056917639919	0.002044497699788309	-6.581336622005451	5.602116610808788	0.6373077016368768
990	0.14714988195120193	0.11238729828156298	0.04453568325088124	-0.081803106911051	-0.11196860652141748	-0.018158995775474557	-5.556229691039805	16.929029178863846	2.2292394871331465
991	0.14467151020492194	0.09261605781872916	0.05004108082816103	-0.09229462404186865	0.02423128677693384	-0.024448977343600464	-7.628585373039426	18.469199365595088	1.2800740865779185
992	0.15893845680011964	0.04641240538683126	0.04506437616927242	-0.09507447772570794	0.130535297147617	-0.04019321819248119	-4.887979385295316	25.2156078688315	-2.3711406856059347
993	0.1869979906095662	0.07035329901494058	-0.010216806229698179	-0.08871295390358945	-0.012820683497957314	-0.07189979978688506	-3.1795300113052414	12.556128837727377	-4.490746174256967
994	0.1488672484003801	0.05208376849144283	0.01586844699350489	-0.10400312803997548	-0.07055156664030306	-0.0434098190310996	-8.377574138219067	15.083622306730446	-2.2098808104212084
995	0.19252469451806148	-0.07224840047121447	0.03526402326518846	-0.10961016768583332	-0.0465872080078351	-0.0660404791191489	-7.66247319803293	6.776530204017039	2.011583144736346
996	0.20271996769700754	0.05493252686103701	0.0349858236403188	-0.12382274612355194	-0.08791785166434031	-0.0797612759815283	-6.1921897301093844	26.569028342473086	1.1937173788611946
997	0.14506024825691138	0.11216199440130574	0.027171973346768023	-0.1232717741639748	-0.017449834351277234	-0.0612992953871497	-5.509405786936118	30.40200059221777	4.256858253327203
998	0.1473268347667355	0.03032469065525243	0.006545688133524477	-0.11936880283337348	-0.016968436079330525	-0.06244875142409082	-7.08162890050454	23.62932480508298	4.033649159266908
999	0.17966978623146834	0.162806853749311	0.004622369446871388	-0.11773421414041321	-0.08564563684065891	-0.07011186868020704	-8.571974433923288	20.663613955443715	-1.3232684250876903
1000	0.15824432824908746	0.135106160442763	0.02006931133522897	-0.11744917049302603	-0.052404075261104334	-0.04155805227284731	-5.334608198046913	15.273370636115843	1.710035117955178
1001	0.23068512329059665	0.022565074475157494	-0.020460575065900096	-0.0999212213655755	-0.04529213391453163	-0.027553523027493344	-1.2292980416915489	13.778828036434035	0.2900648482605029
1002	0.08099071600400741	0.16640870744266495	-0.0030876813208211076	-0.09425181988909773	-0.04739947524663263	-0.02976392513051605	-4.961515487162275	39.94886237603333	2.7266595807758014
1003	0.12731545733056646	0.04587944777007781	0.01101926979722532	-0.08454392977516975	-0.03406501005105261	-0.0233631223430127	-6.896197286912761	8.769071228426325	0.3716568089533177
1004	0.18760708243150112	0.03787078273411992	0.018960321440964496	-0.08991632870694222	-0.0704356955290149	-0.028007029375335977	-4.422704204396152	9.945103861554731	1.0995045002438837
1005	0.13144844285089996	0.009343337560928065	0.07998925562352532	-0.08057400922677763	-0.090749077268133	-0.02682899049666909	-5.663703263494712	16.427259962296556	5.002263514133202
1006	0.18264163476825981	0.05185302537438764	0.044976692617727174	-0.09289153678744355	-0.16342840445149504	-0.030503055081010373	-4.724844751779122	10.420794626032722	-3.8523546098737222
1007	0.20309315208500864	0.2046017640637251	-0.002604820790505927	-0.08807400491764526	-0.027842549541209613	-0.03450134387892163	-3.81617979971915	30.640119035577722	1.8928834553523464
1008	0.15119260823161282	0.0312700026310519	0.040680530632531596	-0.08901396618281122	-0.10026422191447817	-0.035176861999834386	-5.156410877819187	17.08847931692377	0.4781401796279624
1009	0.15276910397715066	0.05420493017936372	0.012515786682494192	-0.08095067357195315	-0.0761001623876715	-0.019767711457377428	-5.9411966416461555	28.80905383401014	-1.1931666618066101
1010	0.1632402426158026	0.11407060805625746	0.044800606110658885	-0.08849924944237164	-0.030130211606993938	-0.026464482834225676	-6.543739388730011	27.505133777838772	1.472046565313936
1011	0.16622251300289068	0.06798258521836004	0.024948726865242143	-0.08974971676261836	0.09691775194546136	-0.02316529012728626	-0.036215162290915114	27.559465964525383	2.0717531291318747
1012	0.15295431899956444	0.1336237491497503	0.06569145424612405	-0.09408265869472768	0.041132234295086584	-0.009104678955691461	-4.491362613604851	6.478679319436909	-0.0925000908286497
1013	0.15310828345652808	0.1468168055420379	0.06370254143846624	-0.09047345695049722	0.05345353281917982	-0.009190744691695651	-8.569322605703144	21.42033887979204	0.03683022383098376
1014	0.15713668972134887	0.016038325474401954	0.009564643019513673	-0.09107808833044062	-0.02940200382636826	-0.01852671109479121	-4.509788012314731	13.546602120839228	-1.3570905606959283
1015	0.17605026733179846	-0.016773296569298643	0.047085297362578986	-0.06930893535529313	-0.000439710056239921	-0.013423681818535111	-5.555292190987615	29.580617928520777	1.1983037325707704
1016	0.15003324973769758	0.07954257530579523	0.03402723288775395	-0.06645850792072214	-0.09681507707684338	-0.016868295608395922	-4.904788298075045	14.564836251998175	-0.5289306546630316
1017	0.1071967628640611	0.016765793363293466	0.04401911373775298	-0.06954424186324465	-0.06894191354965824	-0.01594063580211816	-1.4503198924503646	-1.130245957346638	-0.7643549032172208
1018	0.14700562433525116	0.06691716397099258	0.014068232382467148	-0.056258181083388606	-0.07599996684657104	-0.05112977648260425	-5.341126490368194	9.507023936870379	-1.2271394083122598
1019	0.13252747395383124	0.027939598102530855	0.07463486400217008	-0.0786066704220236	-0.056632312083066946	-0.0385787164012931	-6.079552750662493	24.013360601093662	-0.47384468203183827
1020	0.16037753377555028	0.14255622597861348	0.04928682271144056	-0.05257564348296849	-0.009264469141722229	-0.03143106931993139	-7.4273048192086	31.839631428081702	0.9271551207901644
1021	0.17782408383688952	0.06007690993070004	0.024348949256461472	-0.06036932103358725	-0.13397395718634098	-0.03691538583300549	-6.719500584255509	25.67165981894849	2.0768104962300815
1022	0.20080810672691812	0.14014204685024353	0.039561251400864014	-0.07094416981861361	-0.031155650183924757	-0.0376323489553425	-1.9052433620699392	24.089901381694993	2.8071246577363094
1023	0.17759589056968259	0.07164483365245038	0.06443204963537323	-0.060023588682392846	-0.07622309065658603	-0.05571350816114526	-3.1354650828412898	1.5373251574838844	0.7615551709417866
1024	0.13368750607687435	0.119862312726148	0.03013510030132749	-0.0704911885866878	0.07214464818929697	-0.06480531541839248	-3.0159935282971917	16.86370445532694	-0.4210734944866579
1025	0.12340330309086345	0.04426452338301831	0.023443517532429296	-0.06982869305298198	0.06497996359762527	-0.07044112749590163	-6.270182066755633	17.909306223899353	1.0345798555390837
1026	0.12672741746428534	0.18600186660422247	0.013699064677144346	-0.06158547843850334	-0.021494147497994675	-0.08192312927115332	-6.980569514234467	25.707497229953734	0.28772809751320966
1027	0.11045541912916129	0.10021412587306447	0.012549440211649516	-0.06306949142146175	-0.0444644414254416	-0.07394970056870183	-5.300842631253101	16.865942106208824	2.0376374324060156
1028	0.14811244902546483	0.04351403726580344	0.002163930587371382	-0.042916972764159435	0.02510402061880516	-0.07796170647358107	-7.282326079255013	5.266218318985941	0.14857534892796978
1029	0.15627194857061744	0.0054802972361398805	0.02182994115816258	-0.05480395879597833	0.010931754260980815	-0.059518185854911164	-7.529979558933521	11.277450882718222	0.4267405204704817
1030	0.12724022987817363	0.09300915416668706	0.048605957533960506	-0.02360834053687915	-0.012957835528282315	-0.06823217350610215	-2.8321788865232516	24.302069594184996	0.4451577584654714
1031	0.14902786600459345	-0.02526594550243591	0.0387795792511685	-0.023356939885103185	0.06384529276388821	-0.04937621276766341	-5.381258614678836	29.632973463577738	-0.9965019596227765
1032	0.13691873622191736	-0.04023662248986394	0.02210893584613287	-0.039402771467832824	-0.02063877835653964	-0.038823174395176144	-7.1046000656469985	32.8090649118912	-1.6429930686218461
1033	0.167520384255326	0.20713656574560202	0.042699817795590685	-0.06892397164174421	-0.03040883631458365	-0.043336590817728754	-8.054965319810831	24.677598820155772	-0.9143369849220944
1034	0.1581820148712625	0.1703687653371024	0.06606156935893735	-0.05348231239867775	0.011658775163474102	-0.0300094543064638	-7.203658924205497	18.512220040020974	2.7033611248543736
1035	0.12783062977747317	0.05602252293846941	0.08147642021168942	-0.044073239278422015	-0.014833687995681008	-0.029826338212007013	-6.117957447443386	25.612299403441465	3.241380991172965
1036	0.11330284062890697	0.15497894867933087	0.05057553333077056	-0.080547454415997	0.013891677023018252	-0.010846015570394073	-4.396447855644476	16.26339673653932	-1.0045861499003814
1037	0.19922678367911892	0.13668310969093028	0.06800045068809583	-0.07290584292145182	-0.04175384896319993	-0.014512616890772604	-6.938195231564413	7.999468042853727	0.09846920778215608
1038	0.22768279374273728	0.08931234464781546	-0.008817325945438947	-0.0408536482492907	-0.24967590833442005	-0.012782722337966894	-5.6912870349982985	7.302659032833364	-3.1420517274642226
1039	0.1416934222854547	0.10455854241707274	0.009967211638781243	-0.010107744329651041	-0.08576199660384867	0.0007246292249810105	-6.164017524551385	-5.72493913642556	-0.7181788786232393
1040	0.1585969830873139	0.045856707833656925	0.014411465647226306	-0.010039553348023464	-0.029545768811971296	0.011785828212508056	-3.893023536421445	11.459564730475792	0.7733893613200687
1041	0.1637247877862592	0.1494111737314548	0.04700695228125257	0.016855406807183	0.010225098412059853	0.009471026449679782	-4.751448606024574	25.195366267750874	-1.8175527330591899
1042	0.15313118225465616	0.10974197954518006	0.054672408340655704	0.011153316026384568	-0.05897692814783936	0.0019281571665857138	-2.5093408818281375	51.552010773563005	2.9330678243520425
1043	0.19788555870336455	0.14193556836047347	0.03995848164218767	0.02981573144007929	-0.008621367390972183	0.004096709146461442	-4.6538377100842006	13.158710293370014	1.7504660707194606
1044	0.1515736228635698	0.04099140881317925	0.039893330708279925	0.023618138124484017	0.013424370584492354	-0.0006897159633391273	-6.540554669137648	22.665929879737373	0.6505848238202945
1045	0.1512907046320442	0.021417795009413085	0.04171012993672537	0.012351279838658195	0.08355732863169203	0.0073371732103056225	-5.237032673895641	11.33282732714343	-1.5912404300146732
1046	0.21317175475976582	0.0992363827272571	0.12507807608604554	0.018591609771010726	0.02626953406677801	0.005835125514922485	-4.43383100735276	19.908130333537354	0.3678312579810415
1047	0.14401401899153862	0.13052587723019335	0.03576129280053137	0.03297902033008975	0.03833922888904689	0.002738927059180861	-1.0242827042512792	7.5195184985646355	0.7856962932001983
1048	0.14257201085293428	-0.042170170201385845	0.04230934207150429	0.03055521962297777	0.023483733606387103	0.003473430399553421	-3.9450270860724523	29.455981581907043	3.9232487579652418
1049	0.17029564314809406	-0.07556278877354035	0.02160901049707479	0.010002486084908259	-0.009062516390044646	0.003177544064914114	-3.944989289099271	40.10989926255164	3.1172459500559193
1050	0.11332471347978744	0.015213356228385724	0.026530206582063454	0.009458831531327335	0.009584440720766937	0.004800066803333592	-5.510031855904106	19.904166348821132	-1.1058291545226877
1051	0.18831609948913855	0.10099507719263162	0.0030100967219334925	0.0023407985019501818	0.10022097236100785	-0.001570582830712484	-4.191190509075059	25.41147524196617	2.850760329201343
1052	0.1477515945054028	0.09345504185008702	0.01664214136934291	0.0032360697768276255	0.025400438502375253	0.0020886328976924885	-5.483204568003995	21.307279891605937	-2.393640143318903
1053	0.17042493263043107	0.0610178212086945	0.018582173713015154	0.008083319686532224	0.1128950122505976	0.0035005350893013124	-4.025397801854412	36.962705357699	-0.016745584462973924
1054	0.15109153752045942	0.012580242938132515	0.02205034113837699	-0.002973548257725447	0.020030712832205495	0.0046365339872514785	-6.950822452023773	12.032517798779944	0.6351305419469968
1055	0.14027130023308618	0.1331100848181215	0.01183083643830836	0.011072616938720853	0.05982713275948265	0.006066332500303565	-5.454017316892271	45.50016274938037	-2.0646993193338843
1056	0.13647820937982205	0.015011580403508432	0.0021611580753197234	0.007526439061591746	-0.0864276453899098	0.003622597605856142	-7.6901609754416995	8.291903219852477	1.6663297712879575
1057	0.1964057084083997	0.10207363100488633	0.004351919383143766	0.001607519004724616	-0.06372873560901782	0.0019624698059347166	-6.430811076144693	15.862710812695687	1.2930065741669734
1058	0.1445835145217114	0.035777551840783954	0.018122244175804568	0.004398614767746788	-0.03662767663027888	-0.004876709134960238	-3.6788263124086322	10.061658945570574	-1.7476428620967908
1059	0.17254410418701105	0.024840689776842485	0.0018598437908291347	-0.01065634443525061	0.06417013020237446	-0.010794507994729294	-3.884813556401097	18.31603118753126	-1.1710375652248188
1060	0.13654568800024747	0.10384824021889147	0.012973888371011252	-0.018305112874804907	-0.06113261924669371	-0.008501372604812815	-9.292678085913286	0.12382624124372167	2.0611344532077305
1061	0.07933630841761935	0.04678347234204758	0.031577907669334056	-0.033220522182449426	-0.07032344988353764	-0.008478773277063052	-5.944687824791553	16.852119249312867	-0.5171383888409136
1062	0.10468504273907611	0.050539540493112	0.03174541614253912	-0.021476750783260577	-0.1465028228183426	-0.013233966457561565	-5.686563088904293	28.573489901043214	-0.055558682147425285
1063	0.13056966713840626	0.09772475126375671	0.028621610967964433	-0.03236712593446979	-0.07878184862694423	-0.012556312400804256	-4.734882832226573	8.257089053127583	0.3384333396399288
1064	0.15223905811989297	0.03944124737444678	0.028082208425407786	-0.040904198319488105	-0.019596500419209694	-0.009096731441281128	-2.7479699884511932	33.668617580725936	0.8005798785195375
1065	0.10365396059928128	-0.006615229025373162	0.009730444577940407	-0.0273426437464274	-0.006782017644884514	-0.006523693728701191	-5.573785153431761	7.366231507611078	2.9243000877011793
1066	0.1852598873201512	-0.02788293254817826	0.01382203958971065	-0.04577815239216619	0.06707115077666054	-0.008473384638076358	-7.2419423753893835	11.327957557986853	-3.0964084224048025
1067	0.17330172973549865	0.17124725778084415	0.013469541794534183	0.004299458610457989	-0.12420230519195641	-0.010063137508495554	-5.681209658324768	11.264065331735729	-1.423338566260605
1068	0.15657039829868158	0.09599571530313168	0.029853637246412303	0.019350247894122305	-0.052805973982157806	-0.008848334041651123	-7.39092300170716	23.774442134204683	-1.485893246086274
1069	0.16606438445634147	0.03186394774252196	0.03927321378093548	0.017306442615731617	0.017650381034011228	-0.00872791542243347	-2.131343036789989	15.451551304219631	2.2240684069782812
1070	0.1535810442470365	0.18361784282631935	0.05368485707120518	0.011690570109983913	-0.1253262203683721	-0.01199895811451107	-4.8788370575812054	1.9397244727007088	-3.343301482354371
1071	0.15609873030660643	0.17536874879528402	0.04256024655584438	-0.00012170279800302001	0.005587392047725757	-0.012899000834709582	-10.373486184298567	19.95749424076628	3.280378980501121
1072	0.13517827714666092	0.11137399953022448	0.01744781979539395	-0.025958001680171622	-0.016342319179512454	-0.011382173009259883	-3.4139616921864495	29.325158299800485	-1.3861009816150114
1073	0.14650955666304774	0.1218417041288648	0.02473222081210184	-0.00843224178670017	0.009767918929509527	-0.013191303634995937	-2.8743769248431223	14.682826082797677	-1.1800647895564977
1074	0.10519673623011419	-0.004183500940639684	-0.0012373708848166382	0.0006864197948049143	-0.07760833378877842	-0.013682284121776786	-4.972091594552605	21.618057124674618	1.4809231404805425
1075	0.09892110749621086	-0.07795598160985355	0.03144812294519505	0.005389688188821519	0.07927548505018821	-0.013456175234035412	-5.344856290370263	18.8424815575479	-4.013572439473771
1076	0.11274544789317761	0.04356959897886076	0.03606585413854738	0.026156734126968405	-0.13118148542723185	-0.01027609350461862	-5.94442068987699	13.001254826048033	0.6635564497752482
1077	0.15316797595231546	0.1870481002527192	0.058682720163585826	0.014771187267826408	0.05294961965787259	-0.009621062115345278	-5.007977357793988	18.88076170205991	2.6908620679108606
1078	0.12860498246476834	0.02613023738427775	0.0668998945078411	0.022136183215786864	0.017921200480454355	-0.009703379982148989	-4.728225412459076	-0.8780765311374068	2.6507674800062806
1079	0.18436027198542007	0.10517614128791819	0.09200737624756933	0.022339430265430622	0.01878966360215458	-0.008642556236042974	-6.291043596010053	-3.1536841315708655	0.6619962983935044
1080	0.16443871018342868	0.026342563824577447	0.049417391123429334	0.025813062490554463	0.09219388778306806	-0.011605455846991955	-3.5854284914942447	24.481694514767007	-0.3645071094469124
1081	0.1573240206035611	0.1172669830176769	0.05214681963837549	0.02089487866875739	0.11987642347727097	-0.010954835553152777	-6.868528305584671	23.181671598486	0.188105910011442
1082	0.23436318017614197	0.15073965556725144	0.013962173389520972	0.02603993846653111	0.004234771771119819	-0.01404172138246255	-2.2174478137412956	27.099290053364292	-1.243310373234299
1083	0.17271182486665865	0.00764341941191965	0.03531561490549825	0.023791111878554046	-8.903075146361739e-05	-0.013883406207193425	-6.0160390770051455	13.116778862465031	-3.545191727771669
1084	0.1339392327052369	0.1332104353741368	0.02956698865059041	0.02725637426333466	0.10702411409265804	-0.015745170762376304	-5.5344904051401915	8.813147793506497	1.2589316448785381
1085	0.1688998319615417	0.04681799832383453	0.01378278667010854	0.021862933372151082	-0.008543115563265815	-0.015462354328561058	-6.407594239875285	-1.1299269520590738	0.5677035596255193
1086	0.1595052369524099	0.07490488483062892	0.016447553929265876	0.04945526959535039	0.0031395482108622294	-0.01401017525080044	-3.2994987482714233	30.492394988307748	2.2959219592971936
1087	0.17019385010876448	0.03194979401070619	0.02537040168416096	0.04789757847271013	-0.0017143089833839865	-0.013741236000183042	-8.408029735721838	18.245429407385274	-1.266929599898978
1088	0.10886841756971172	0.081354448433122	0.020125383093833334	0.05905269101922984	0.03137073678604687	-0.014180135925598445	-6.510886665741917	18.624052257574668	-1.605379660261197
1089	0.19671263572401199	0.13594232128895029	0.054974626615573355	0.06518081381774884	0.001459027057268733	-0.01391374114470536	-5.532838165629826	3.0816611240146905	1.2564788083065779
1090	0.18895692464620456	-0.04684759985321661	0.06705830036699045	0.05767786579033706	-0.05985827515519958	-0.011900269872842472	-2.6822344985300646	13.914006195803452	-0.0024210610100549464
1091	0.20989095019548654	0.14658725973544298	0.02612955815382116	0.056538178699063225	0.0016215544537521885	-0.01411421288392004	-5.738803411573899	9.976845167655263	3.5230719273754474
1092	0.17180748942528848	0.03880855313757931	0.03852570810081243	0.06792259554202272	-0.10973105417418297	-0.01418236083016258	-1.9651526844339686	7.709879320658539	0.7401764482252725
1093	0.1537181927740529	-0.01654316342407075	0.02238816887403158	0.04742353105673418	0.026556863592342106	-0.016242017610539814	-5.688019273117515	14.332070584694916	2.1622962928136267
1094	0.18915829681814247	-0.0006986270172033154	0.05540127698391588	0.04818498311145186	0.0016649168532087769	-0.013229376555908078	-4.443282700272569	10.159006717312954	-0.12660166713463566
1095	0.18467689621480768	0.08507950979016897	-0.012277272555875546	0.05646061986928328	-0.061079873124556705	-0.013557482160673736	-0.613447187015633	15.032104050256766	4.928078466975224
1096	0.16968503464752713	0.1674994610768537	-0.013566765187340818	0.042133588928294545	-0.08490969935234355	-0.01721291391876859	-4.294367444700254	5.426170603319919	3.1711394525321386
1097	0.19213118734119478	0.17460975740429385	0.04391381706181631	0.03365754326270575	-0.09424113035646162	-0.016853474976433157	-7.70191157902511	2.040525546547647	1.9146220497091804
1098	0.17334459095702223	-0.02498265725896119	0.0183533751351398	0.02603259841379723	-0.043113240445498774	-0.019000897159930905	-3.5948606786038555	20.227428961173384	-1.0362290229611963
1099	0.21159041725210231	0.026880940526284945	0.01729239465035061	0.017924394043407718	-0.05362352057536873	-0.023223173474703544	-3.4331675847854655	7.114057057614374	1.7177420378940096
1100	0.20395465401761337	0.042448196448482176	0.0077280782792744016	0.021199407893274947	-0.07902437222556674	-0.023746272793079275	-6.191855538347741	13.032721464716241	0.9207642348107578
1101	0.17703695082747162	0.08063590858542727	0.03445070390397901	0.0016690872151083839	-0.07097873284200412	-0.019282336720101854	-5.688495777926127	1.3954861285036535	-0.3224799007701448
1102	0.1628310297373	0.100429966954031	0.04993095450951983	0.009582466265564304	-0.043928980197938644	-0.018653378621376365	-1.42442465161913	13.204577038872126	1.2520776870492614
1103	0.16090857734986244	0.04895536481611733	0.01896781808440614	0.006220303760425424	-0.008376429285837577	-0.017484676828822678	-4.802367135336001	17.83546747075088	0.9443467124478095
1104	0.1920588564999368	0.0645219557445047	0.023735441373506836	0.013412961105848156	0.049969944151685645	-0.018166935108509523	-3.8361904599507897	8.233632526638944	1.4700387314284524
1105	0.19372198382958983	0.0596570645386845	0.04645001097151918	0.007298444664437348	0.06386102848299317	-0.015254134929431921	-3.041478766922538	18.706460852605225	0.8031719808337708
1106	0.15277036365283672	0.14357009242549132	0.048688773839410365	-0.009344545008989232	-0.05219406235967533	-0.012341636057770214	-2.4712545333641716	23.621768850488355	0.33247082351563834
1107	0.19917403823184548	0.024247026648844844	0.05044408155708245	-0.009526651411901524	-0.030457451262364453	-0.014395404507154864	-4.899361945902819	34.42133067724469	1.9253853619135466
1108	0.19455841031528784	0.010023025006947378	0.0532021158357165	-0.000870902047400899	-0.08668385839916001	-0.01479498927368859	-6.03598955256681	4.257341508462598	0.5034156521047308
1109	0.18131522285351348	-0.007231782694687008	0.03545287127332934	-0.004804616805197603	0.017898625492828654	-0.017323650905786008	-7.293295138601445	10.59214933203709	-0.7226829901993564
1110	0.18826726587449524	0.08642232005455669	0.013557339144035663	-0.02047756277954842	0.09969330774194227	-0.020234361896791054	-2.040303269916955	19.388079523181833	-0.7500422424621669
1111	0.15160171833832733	0.0442324331578607	-0.00447342014985788	-0.01364735671464419	0.026286966076178406	-0.02503209222509708	-5.753749591068414	32.01555682195452	3.27407206129221
1112	0.0981051308429651	0.044219653133531045	0.011514802923141075	-0.010580755146875207	-0.06151108135494268	-0.021630947105013516	-5.922346297213864	-2.0174669682932396	-4.852852936243549
1113	0.12072469064649896	0.046657194368940155	-0.008237563056394316	-0.014256968959495617	-0.03720278426445422	-0.015365364098970519	-3.383742033493376	-2.0237627685042066	-3.1039775042667093
1114	0.14060461082666095	0.16454709919696436	0.04030302500882866	-0.0021428008973222966	-0.03213737142583175	-0.015054340012432917	0.8333897595183921	28.146858971389683	0.05463698807104528
1115	0.1182126113632751	0.03560585815814816	0.026269819888927813	0.004310515172580942	-0.09762883401270547	-0.01653739673640796	-4.4587240505711385	9.007548697876022	-2.3718159896686215
1116	0.12917985937988205	0.06879505373283423	0.054359887544235055	0.0020084587897140124	-0.05495116840123693	-0.01938043761135731	-4.00859126040164	29.053524131270255	3.2086368769631313
1117	0.13703318506967072	0.07544801900421672	0.026839293633948463	-0.014999646401341195	0.09856869339142174	-0.02072056461195066	-3.1497064042867837	16.188534363050124	-0.9022174964664081
1118	0.1549144737874226	0.12099401445926787	0.03787544763043074	-0.010646486130525127	0.08269698016061444	-0.021670432979705716	-3.1897674123281807	24.551836097516112	-1.5144123906243532
1119	0.1825805150369965	-0.0017815171650919434	0.001222420823550745	0.009203271912842419	0.04026170942031974	-0.02113553044864071	-3.287245937695257	-2.274915714474732	1.264754264896449
1120	0.13484636309489131	0.0793157031168628	0.0049222386966947425	0.010304469829731476	-0.02500691911764428	-0.02045293125444644	-5.994987743615406	27.991498721298047	-1.7189007639410205
1121	0.17088709069791097	0.1019912164072234	0.020679629393379383	0.017438191150314628	-0.04714971210599078	-0.021810117538513765	-4.8808840594014065	11.364266558869764	-2.6824408334488683
1122	0.09023069074942852	0.06404707399698564	0.006317175926340547	0.03613513077816231	-0.011222929976857293	-0.02105284352890508	-0.09235534018212696	0.2405621994717288	0.5400084482778026
1123	0.19552008154168554	0.07983512705002344	0.042961555265564125	0.04442649781613977	0.0027744347535352113	-0.020435722756015594	-4.402395403787581	9.71056993760573	0.17294473607041064
1124	0.19617279372203836	0.14498751181802488	0.06670966464913072	0.04393325383751447	-0.04420891086352214	-0.021322504126718232	-1.7953610287902861	29.882950842236806	-2.35541930595561
1125	0.17390883020939554	0.07974576595619495	0.031663955548058786	0.035282861842624136	-0.05225654923768927	-0.02699476932390125	-10.679162577316585	15.93781204000054	0.2585708994682158
1126	0.1379678964466531	0.17595051222642932	0.01930308930445186	0.05427194040187133	-0.08722984203639868	-0.02925663430669383	-0.8408690572226066	33.99348112163419	-1.8967917088313981
1127	0.16325896929373157	0.09916163411153299	0.0582320601468425	0.03868949255084795	0.10818682187532487	-0.02843038558966232	-3.758723942752633	22.02588102861644	-0.7632463969448114
1128	0.2063821022983629	0.009955155854212791	0.013573880486054813	0.044424667639048745	0.032686587126001906	-0.03245140243813499	-4.248021691754637	15.722601262249805	-0.6867787316361784
1129	0.11942290021522048	0.10054370604341586	0.04097456568593251	0.03748214773644315	-0.01828285410692806	-0.03006856405734645	-3.240041851741807	12.91272048175971	-2.9459080908847715
1130	0.09020142472708349	0.09863461859674869	0.040254045913175066	0.030340010690814434	-0.026659273190754687	-0.03810725901127064	-6.075921869865464	13.405464118518902	-0.6693240036072484
1131	0.1550852089551586	0.21970884609768226	0.07673669393479014	0.042743231344766236	-0.028957862831059576	-0.040023231841517085	-2.319203384500932	22.207849382197672	0.08340157261810166
1132	0.19994428064717554	0.14446061860394388	0.05635967828637549	0.042327099824895596	-0.023480944966707287	-0.03418865831488175	-6.615649756779588	18.364238756432627	-1.3752359541496793
1133	0.14863680011330227	0.14677695884736325	0.015309589009614962	0.004329095182190788	0.04659670361352873	-0.04192454298448092	-5.289438355629388	24.50551222720525	0.5018849350203944
1134	0.10455434480321293	0.00360129198866474	0.0063107914266017535	0.010609657361580038	-0.006648479862004685	-0.028550040626739943	-2.0915527555619304	13.199871787550125	0.6311826123918494
1135	0.19011901765681968	0.12999573987933008	0.019527584978024384	0.008387519974049134	0.02155227551391404	-0.041300267381208	-4.277603529751171	14.605033963054247	3.6715281728276636
1136	0.17617554951126238	0.0756721882323824	0.004909015810704676	-0.0056735049106088975	-0.033870359709137585	-0.03454720015711146	-3.594983031793126	14.455033432479247	1.7404923148631566
1137	0.17165140493091177	0.058028813632681676	0.041348843240838595	0.04153991530981165	0.01161931463283078	-0.034974790474289	-7.9367279051204624	19.068467625432977	-0.8891766581232202
1138	0.17689858737936165	0.16188255466025492	0.026411379898122637	0.010940970335347494	0.030291057783722063	-0.025637953359350256	-2.6246062090433466	26.62662657136141	-1.9778990919197297
1139	0.1251895996900792	0.08797411864210743	0.03521961279287318	-0.04144854151760187	-0.05378743125674454	-0.0009926083406501252	-3.207392224494387	20.07179634300573	-0.621245090780383
1140	0.2635372915108416	0.1308187061790821	0.05974314561093635	-0.04262982316047689	0.047369752082846724	-0.005714899181886549	-1.8250407201768977	20.88558468470179	-5.222588280156947
1141	0.16342448938073015	0.06562657119314347	0.06541013164543606	-0.040596000213610504	0.039817771157554714	-0.01726897871357557	-6.521536666759239	21.88969703743493	1.9813483173227904
1142	0.16992290002544208	0.1019797114695454	0.06556431555324742	-0.029401256213312965	0.012278174899349903	-0.028300067486720416	-4.740859040022471	15.65970173893013	-0.8899908662422794
1143	0.1234935703548434	0.1413862643660425	0.059023096854252804	0.03825015357495973	0.042216091627059776	0.005227002799037834	-5.299112402425282	39.91969341553315	-0.43027118244082585
1144	0.16265598467978568	0.10530022768896372	0.04161190002517563	0.04976808795291418	0.0037440930281936353	-0.015171745786224912	-2.632157510951741	20.158836219306274	-1.269703642099584
1145	0.1662099420197673	0.10818124680836597	0.02053107443597836	0.02270906782871053	-0.04341658290226562	-0.006782010119418274	-1.24407916630641	1.5879396612890462	1.944610143830696
1146	0.18819768880640086	0.18007711414481475	0.04116370545735342	0.02920074862383027	0.04101396473010991	-0.011836203529030453	-7.533686156222471	9.909027549305872	-2.086639240664344
1147	0.16792475813483101	0.1046729332256151	0.036559612782197076	0.009481157743999883	-0.07895340830388187	-0.009859288977940578	-8.167475507555636	22.04445142473173	1.5441798767891886
1148	0.11709897891023936	0.06210969244528691	0.04082895300282349	-0.01727993356866495	-0.06896815925460063	0.003948009765578581	-7.7972569292223	6.356612014913075	0.6479137139725689
1149	0.12467856359405027	0.07296686741153659	0.005803357163302988	-0.03429752332512767	0.0662461071114056	0.015445545611794247	-3.1685440640812867	8.506000596151255	-1.1205951453069127
1150	0.18238357265908675	0.07232695387142485	0.036481850495511836	-0.05984216255538423	0.0591053831131393	0.02051672816336813	-3.271098263219271	29.004757763336777	-1.5451380765639247
1151	0.2279997162707444	0.12683904222462908	0.03393579536925971	-0.07013158496427113	-0.007670811061659545	0.02012294918474735	-5.237065757567057	2.450767361002424	1.350662235629442
1152	0.19418043974439092	0.19612443172399757	0.02293050102370313	-0.10805230908206492	-0.024906180895694192	0.03620775732342789	-2.4088468571124464	24.238563489487934	3.8452470386909274
1153	0.15253822673882075	0.0688810768770523	0.0220469659492973	-0.05789773063797053	-0.016241166281943595	0.03561818235336473	-4.799554957175795	35.93318680702748	-1.0258718419676855
1154	0.17188467347808614	0.06716776228506792	0.029991821315714363	-0.007183133896567714	-0.05540966757444754	0.04550807335074894	-0.4139966875406822	18.61685726630555	0.45098822796550614
1155	0.17443311962865798	0.12998512733564482	0.02556248028006318	-0.03586485137886604	-0.0830771456318985	0.04203924440683853	-3.2391139133245854	15.580725445095549	0.7120474258855766
1156	0.17007399852687058	0.05518063394320102	0.05338431409257076	-0.09557965058569814	0.024798123699033545	0.04255408296626523	-7.581687347215207	14.197115348384724	0.6454559318627424
1157	0.10941327265991634	0.08154501039159871	0.013789140976836901	-0.034604474259326	0.0019603038276265403	0.041982603376980634	-6.843807177589293	24.103929672046995	0.19782245431723103
1158	0.10703922019581788	0.22670174787116226	0.0037645234243373835	-0.07630019669790941	0.03921890250251512	0.03682707428733875	-4.31251592304778	23.0960141133681	-0.597573773530182
1159	0.15003123062687337	0.1454350066608111	0.02491936476618579	-0.10077350494105074	-0.08265511360042921	0.03769981124678144	-4.864417156749878	-16.890996999381915	0.7777132194522958
1160	0.11623900037835838	0.07062978098728741	0.02514021736337319	-0.08813432934678261	-0.042894104012299455	0.0235204563573865	-8.563844027938485	39.16751200637858	-0.4568660469752569
1161	0.1567387326145898	0.19481655436379242	0.020728847922260756	-0.13666680019077512	0.02155435140172309	0.014035868087664766	-4.295816352703718	-1.1369530910035306	0.15560281926579098
1162	0.2033368602968555	0.04839338728601231	0.042767983161421996	-0.11398706315689694	0.002312856466806446	0.010044899604956213	-8.437777360856995	15.660354215361865	2.7046469706145975
1163	0.13956588728218425	0.12265095691255784	0.0593176043751331	-0.09021357538658667	-0.02558470655926137	0.012678922334808329	-6.125424677619049	16.648668746816995	3.659528404413165
1164	0.13732473815425494	0.06882829523506798	0.06661857979626455	-0.12980180110403838	-0.08909492400733514	0.005128287747008598	-10.414032857640196	12.219176842471036	0.34099901123699244
1165	0.13108177222050615	0.052508963261323885	0.04303338027896193	-0.09648429433936956	0.02954616961544971	0.009517406051893516	-5.0811106920156295	42.318918609186326	-0.8605889287806302
1166	0.1629560097670477	0.05036554297408513	0.04568111565604731	-0.11055633378122288	0.009177544016416947	0.0028539985045665135	-3.6298480515308897	8.30993402101215	-4.212187791027314
1167	0.1579138297362863	0.06864639224834143	0.06447895793694844	-0.08877771332234902	0.06512694515522463	0.014366332304619218	-8.951309357720374	3.1528207431332587	2.989260962265918
1168	0.17501920707619184	0.0026362965417518897	0.08310792763546751	-0.03660275784710959	-0.09075076701868659	0.020950589950431173	-4.068411940598185	7.970874689587836	3.080271176579505
1169	0.23077240872985838	0.03992652805713314	0.060546343635513505	-0.03154115377554499	0.01679586345954036	0.02366582686055385	-6.655837254055601	23.71684906817081	0.14357040631152007
1170	0.1958840133074773	0.05803724595894286	0.07037287839480642	-0.04037124005299564	-0.07256532596385046	0.03627272782673897	-7.142982808872754	16.5625557244164	1.3239048777087497
1171	0.13957357776398666	0.048997512004779496	0.04056075254756911	-0.06749929907758055	-0.025515857627336047	0.06060733399556565	-7.075370357857863	10.554956550422416	5.109544239973445
1172	0.15208601737247937	-0.013138162050455579	0.020954383469375247	-0.08049207455641927	-0.04223150069027137	0.0460195218338176	-7.365214693201576	9.8525633931471	2.628667739230219
1173	0.16836256374249245	-0.03384439834274	0.018403353281950485	-0.06662978168264655	-0.06528172218494062	0.06295793004632708	-0.018930658665913813	16.508780024116987	0.7516003525815106
1174	0.0896068333134556	0.08790161486383609	0.014092615748189114	-0.049882978001869714	0.029274551109165374	0.05162744642886235	-8.46568653568186	16.52808210514606	0.04128683210068932
1175	0.13191292466787363	0.025886768296694153	-0.00021108021335657784	-0.061304264859272276	0.05492100785698467	0.042353243860108844	-7.504817345693126	45.29698014519212	1.685638796677313
1176	0.15931606023631745	-0.009628364951641169	0.024637866616948542	-0.060506843250148545	-0.035741798832326276	0.05152173495397639	-6.130280188612153	8.116759770472308	6.254538744184539
1177	0.1717461030865301	0.15940116336016463	0.00953398856589505	-0.05599127040665342	0.0014833149909548957	0.054711017909483614	-2.181840119718467	15.410673246714644	-1.2332817376680423
1178	0.12048167373423772	0.06775374421811461	0.059665049228141934	-0.050733229387690294	-0.01732117668441106	0.05416687939346212	-6.154998768367226	5.971701301352047	-1.0638260268302127
1179	0.13472848747245358	0.10553544824841601	0.044994538904862214	-0.019166886696345767	-0.046561912432043454	0.06470910971409895	-7.11378942491491	10.744673229439726	0.3800619796983006
1180	0.1796589422384378	0.13001681008349433	0.0705841809672948	0.025695020165318345	-0.10399187200600596	0.054940789465320564	-3.005910319106945	20.329295698141113	-3.764828158037258
1181	0.11498546633827701	0.18049068021580725	0.05613816480912938	0.06436585232368196	0.0632249543092475	0.04605490866238586	-2.4515691029145152	24.300761570174554	-0.9025268659103999
1182	0.14859101155042215	0.0617198250550616	0.04090457295338367	0.06981452213938541	0.012990345495189112	0.04140993335246272	-2.5369691609247527	31.199351338735497	-2.2503017768706512
1183	0.15747884183383376	0.1404594876687353	-0.00469116690656891	0.08118654781544922	0.052650771905247	0.04285552044474135	-3.5884806121351835	30.856422381795383	0.7022562156445554
1184	0.13628356910400366	0.033667978857160545	0.01702738003014941	0.0795884197791343	0.026497713152264436	0.05728031724175728	-5.541700800233658	21.182673309935243	0.44495747880606085
1185	0.14490132621961319	0.18313807816576627	0.060937784822869094	0.07156413332037989	0.08900747574051696	0.05587192556196926	-1.9294126921913022	14.340937528695807	0.8094414464029701
1186	0.2146807699356963	0.17856630603897752	0.030914025589626862	0.06429534481894314	0.07445178344987032	0.032492326621173066	-7.596071578592194	17.464033166393776	-0.36140446668354625
1187	0.17463620678570999	0.07309298869021488	0.05051143892963658	0.04128136393703736	0.049470695371870564	0.03196701536417433	-1.819335298562496	28.789140904631065	-1.1898166039484266
1188	0.1549519498197827	0.14046602839481873	0.038500664397709286	0.047374450304183045	-0.03244356590262395	0.0010913745018060403	-6.974342696616645	15.433421746585807	-3.6783973514610113
1189	0.14993043359465372	0.16045720480892195	0.0604695362428853	0.0589009557545819	-0.03198169021735232	0.0014025355118725247	-7.442028197369686	27.99510053683762	2.0441013674476416
1190	0.18716024113256285	0.06829811211081921	0.06959249667997233	0.029962765917349702	0.002449458587989707	-0.006013460549270759	-5.438808374276875	39.08350445533451	2.374287551110289
1191	0.18964701248872706	0.052008430721325834	0.053486915464616966	0.004690909936742239	-0.015029305209955462	0.0025315133456894137	-5.351540694873885	10.244617026907012	-0.28909438331857734
1192	0.18868313293164438	0.040367607335206966	0.05870539724765692	0.04401705615270757	-0.024585571216656034	0.0034087732423616606	-6.521473853620931	22.13133878060611	-0.0405819567168167
1193	0.14235337180731955	0.11064738668116833	0.05920607106254472	0.00841984491836286	0.04499106214749468	0.004992277431943616	-5.7213096563164445	8.199004854243245	1.7464571870857772
1194	0.2427672325890865	0.08770697244518683	0.06156436402390081	0.030041202276004885	0.10255382160515894	-0.009940738547375972	-2.7252432169023706	19.267675117388862	-0.018185863673307014
1195	0.12704883183354226	0.10575396596191391	0.05117747379431393	0.024761069782060385	0.08159688722202842	-0.006056426146333195	-4.348908459482902	27.49807083809297	0.6067230494671454
1196	0.12845586972537532	0.018394751337599866	0.10059818948716755	0.02404322504650915	0.11042343344088397	-0.0003385153486846178	-2.2607184325146465	22.19676359684898	1.9146195907835153
1197	0.12463419697590097	0.11912103952763091	0.032867644381656	0.06182940491900654	-0.03904195068145742	-0.011130349219453968	-4.24960115834716	7.805522084023863	5.379929775961813
1198	0.08628641288326344	0.09776489495311672	0.06468168118996885	0.04195620038343991	-0.024472538382500613	-0.02030031147184084	-4.728493338474527	35.05452942507889	2.1909112669606516
1199	0.20547811910650257	0.12832629119412403	0.03918999554679193	0.028247835149964436	-0.04250209255756693	-0.0025574134729804384	-1.870664210067988	23.522657140542872	2.3840522590023285
1200	0.13259466029663558	0.07812983278945246	0.0684315415839157	0.03540583112797471	0.027062727822626524	0.011194754276339697	-3.2712132244925933	2.2577442123625504	0.15367751777533287
1201	0.1512379734353437	0.15548773461665166	0.01629018659319329	0.051793784573040916	0.011016041214016153	0.013322191543542177	-6.555308145831691	9.464366670216696	4.453898973461621
1202	0.20846130203599506	0.020766040344418105	0.045058199470612945	0.03222942003736536	0.0762105842885743	0.006351664791585307	-5.369549208029341	30.497681568080324	4.2674589002407775
1203	0.18296421681471273	0.002000620006725115	0.02598782033401735	0.0154300203277927	0.08965841834416563	0.0028504054117548254	-4.768810106429433	19.253210691490516	1.7685231001692086
1204	0.20383105000464344	0.07697021447578559	0.05399035264642058	-0.009837995136321958	0.06080370416430551	0.0012988882251467279	-6.212926419644121	35.14949247765135	4.282718842246595
1205	0.19798908022614542	0.12184816002496532	0.009958429864085865	0.029990533766797004	-0.09081322901980847	-0.006099198441921301	-2.206764044266247	7.999929410242447	3.5676356314322857
1206	0.13745122170099353	0.09047000474170439	0.04450176501760675	0.013492355843453888	-0.049247661391462264	-0.009345130692309706	-6.322267578869028	22.77315892000524	1.6414609786531806
1207	0.19138014360263478	0.17253890313018294	0.02977056783330883	0.013225604814361396	-0.009770522016594518	-0.022931370667133494	-5.882617590905391	29.61686265000377	1.6969841525046117
1208	0.1795923661506605	0.16587097715557045	0.02697509376627178	0.03875140086719162	0.02855739646447507	-0.024078740632822764	-1.7076876831544574	20.790812622652748	-2.120409630937062
1209	0.1587275961039295	0.06963278519951974	0.04089557695955392	0.033161112284564136	-0.039529888673814864	-0.009355195147088567	-2.448912332586798	18.568514445725228	-0.23263433228057742
1210	0.221975024409936	0.16236266076764036	0.08532456823994315	0.021679095641948337	0.13017470163706724	-0.0045175022183553005	-4.125579147924707	16.13620070924816	2.62190423282676
1211	0.16217832560763587	-0.015050376055670861	0.10170812857188412	0.04474866990979984	0.08920783510842692	0.002171719640586119	-6.569758143245931	21.748422913175006	2.8421969897651262
1212	0.1258978451859954	0.05459099440603539	0.08867400317129076	0.03149042769089584	0.04133949398781425	0.010802775400285073	-2.514945698206106	8.129530716603478	1.0876783715718865
1213	0.1898141211678764	0.00754264257855123	0.06047808415642136	0.03833597472388258	-0.13583443348944058	-0.005190967298594957	-4.232764240185154	17.43698691007836	3.439488602443832
1214	0.1687342857933989	0.11225920372312717	0.0908627789388113	0.020703615204756855	-0.030069159554152187	0.0066175139309572325	-2.9442120398463327	16.412673737056217	-0.938266267202084
1215	0.14048572949535554	0.04209614032530496	0.1192019134074946	0.020271717438406403	0.052598867925252	0.013079301946654263	-4.39179706734583	11.379422376969346	-0.8981582222860516
1216	0.19984833655275525	0.14145111035587593	0.0930419043626173	-0.013823256719027503	0.010079153465813895	0.025542349354570875	-3.6740184528467816	16.714186191347796	2.677339567370775
1217	0.1211955029007785	0.1287291896992271	0.08763259303177148	0.00797092559224788	0.10448524169979853	0.03866821216221523	-4.5449960117798405	17.481690987205084	3.8498806039146944
1218	0.18405989217380528	-0.007749356142442265	0.08941054381329872	-0.01689938196621623	0.09578404732341836	0.020350383072941212	-3.1915380634261994	0.650063431765208	2.990406845098012
1219	0.16975853445929714	0.028708120803082146	0.10194047270908496	-0.0030081837659495826	0.06566503794586494	0.010599112720517872	-6.1093106905291545	-1.3157384823740403	1.6321799264932713
1220	0.15163249611392093	0.14696716827180561	0.046021567999894264	-0.0077299587027355385	-0.047249517082226224	0.014529608059290813	-5.085615671966574	38.29898188552859	1.189554008216404
1221	0.1720591678451166	0.10067315482110156	0.03019836298367012	-0.0286919565840905	0.009029155043342658	0.026633456177594987	-5.397136598518973	11.3648948825038	2.0383244505382963
1222	0.18770133131518052	0.11386858469012062	0.0773119959067865	-0.0417646566669162	-0.04975810857602473	0.027056431070878927	-3.111984747810947	-0.9424695329368904	0.8823685506401042
1223	0.14584958208858903	0.04256219966708232	0.05730046289976895	-0.018188441265579003	0.013756464896905254	0.02517649538088702	-4.622029836907454	24.50256221863958	-2.8054817130492804
1224	0.16662057672298342	0.1426380443276161	0.02046185459871718	-0.0011665580573811697	0.007331497644939079	0.03719713626490821	-1.8548600788689205	26.60897416604093	2.7888480476212907
1225	0.21455674994941065	0.08538524430924409	0.03741561125598727	-0.002853370393032932	-0.05728248781415818	0.032691143037214224	-4.699254713973869	28.764488137587563	-2.4819923079971082
1226	0.18999962116906075	0.16022053984891121	0.04015106540634943	0.015506147234463554	0.08213041221082819	0.02095365715100455	-3.8410031028070093	2.6444027868671345	0.6371032705168433
1227	0.19147287318592435	0.1130940353975735	0.08292303058871622	0.024121672413480344	0.22524333177503245	0.02350261980888701	-5.046276962099776	15.416762917752232	1.75030322746782
1228	0.22404103848213855	0.13338916279346763	0.07995477788723121	0.01798556264602892	0.07816241163655462	0.027810384359482025	-2.885162041943521	9.174336090833382	0.6734660175992296
1229	0.17504951991319373	-0.0004679016601056851	0.053760805831443055	0.011358778719153055	-0.030551927128212655	0.03814473727941499	-5.698277061281416	26.74309402697659	1.439679042470993
1230	0.13189570340913215	0.00458968245967474	0.07918447890674346	0.0006354720101058794	-0.01751970005021993	0.03236095770102189	-2.275833714772726	26.48278524164087	-0.8516272664621385
1231	0.17825139918171554	0.09825439240109579	0.01810459265516321	0.004074231163860839	0.08925802713627932	0.028518275318379357	-5.337794866193585	22.892133554027776	0.01107595653919663
1232	0.16799902233318095	0.17068040906351217	0.03699604634943109	-0.0034642333258079585	0.08280017970470682	0.030477453489697666	-4.386351698326941	27.58572032967101	-2.709009270665234
1233	0.18915016547605135	0.189724075068784	0.03678130577260094	0.003249746220996233	0.04489576544914467	0.03168699222223517	-5.440069348135303	-3.4853232142006627	-3.7087614191986247
1234	0.19065872219744745	0.10865501738649161	0.04938398678679243	-0.0042021223517184495	0.09774267513538744	0.023072705762298293	-7.44325513202064	3.180625026137378	-0.9809625952222334
1235	0.14741133545676416	0.10140228184254899	0.023075839114087466	0.0024868863024341105	-0.0849068124446494	0.024499791885337713	-8.082478579902402	8.053128947130272	-0.5186551128371224
1236	0.12715002210126553	0.08291209870914143	0.03372604977890739	0.009425371177460156	-0.08830044273275142	0.016148422430310526	-1.9755506504549143	12.817841745346463	3.893269627265296
1237	0.20788064805605438	0.08570014855184255	0.029194840447967073	0.011478617678349748	-0.008333466984498189	0.019862423254926563	-2.9316127946345065	25.001473546826993	4.569440254659549
1238	0.15914366193747506	0.07289486037521027	0.04408878163450887	0.024621100257212074	0.02895176611649053	0.023512070080882134	-3.44199644227108	23.360681262114593	2.308930800345361
1239	0.11784052292442668	0.04136983826724748	0.041172424612865695	0.03415917949793275	-0.08962315643758526	0.027655240507511898	-4.919115974100563	11.337355716378397	0.6538687084186847
1240	0.11955012405355145	0.15573178704222468	0.05201589906891883	0.030244126900747077	-0.020526153717609397	0.03238455768325719	-6.936789637738631	7.8196380712614	0.6823841281448915
1241	0.138102850166157	0.06528747042585911	0.012679167694737713	0.02891233760361599	0.04385310596973036	0.04937161990408935	-5.5292834300434865	34.01522205223058	1.1731854179709376
1242	0.20661915717856483	0.05952982923526343	0.04357480820718432	0.016440599177769837	-0.058562959940353744	0.035676988401484186	-1.4204535345751397	4.4210456730415775	3.281863595579829
1243	0.15887805786246087	0.20127149200465771	-0.0020342863393179936	0.0181387496307261	0.010252666379301983	0.032451581416424444	-3.826303281995483	22.029331613451667	4.170198119424032
1244	0.14608511618024886	0.05585915880815625	0.01724984409426908	0.01954609194190778	-0.0793271409493037	0.027721916550195052	-3.533268006080176	19.797646077974655	2.349097236489231
1245	0.12084153491882485	0.014387920303095159	0.05531221564827273	0.011739083785418453	0.058101498180388726	0.02739988287663364	-6.168732460859317	-5.166183844456707	4.168782837106363
1246	0.13208358125787845	0.008323312635791155	0.05269460897514559	0.019646969171200103	-0.10407478479249364	0.02477517478313271	-4.744941042008569	16.64708004706236	1.2692642951348176
1247	0.14654054876842076	0.045726884673378626	0.024938009458802944	0.007720914162193784	-0.02400915415740774	0.01982701116121807	-5.465760336357094	21.406935607559127	-0.29236822319421996
1248	0.14914261943870222	0.08204373647187804	0.01636500794364466	-0.003931768889957357	-0.03876343601446694	0.01658167710762819	-5.865792524241574	26.91626273754181	5.072052800090267
1249	0.18839772451632947	0.12186884434129433	0.03740956332999835	-0.013853702923960796	-0.02473006169527997	0.012432369815309516	-5.602532333553558	28.532395368709835	0.5202662851841312
1250	0.18997057593383876	0.05128960782514111	0.03865304168566868	-0.012174930775443224	0.05350175202782728	0.008810893718800344	-2.728838031578332	24.697612204226278	-1.3984874946507202
1251	0.1779708904577989	-0.1300947803461384	0.03556212192113785	-0.01451846637590063	0.09445363266049675	0.0027587438594760616	-1.6109767691248584	7.518222527897396	-1.5974826973226528
1252	0.183450773257151	0.1750211215780004	0.027421566846838306	-0.0277832397453477	0.019534397176801575	0.005198522176040224	-1.3762547260584144	28.21363838434235	5.300314898910276
1253	0.1392918895208128	0.09577687239844676	0.02482683162134349	-0.017791625752203114	-0.031082069577097925	0.01274157721406353	-6.162159208037929	16.37062677590132	0.36245512261987023
1254	0.15988740899291257	0.11507579885979487	0.033665352339562145	-0.014122555911849084	-0.12325073347590108	0.007441181507875066	-5.945332654352159	16.851588750963128	-5.221875775667435
1255	0.2036600011519979	0.04569040912239821	0.0273625041127174	-0.010038599437094538	-0.03868438891538787	0.0030303089625120854	-5.48580139724349	-6.330092564552369	2.5881027667075123
1256	0.1918519782901716	0.0740223014263965	0.032918993857081545	-0.010490555358142457	-0.08242647957690245	0.0010221461780509848	-1.310583260424528	2.2088755628007806	2.376691086603536
1257	0.09432306761120317	0.04112849665835466	0.04359884722618877	-0.02422877291262441	-0.13844943287625766	0.0015131607880027847	-6.328141058075105	1.3333508456915988	4.475892501886758
1258	0.09291542482186675	0.04540577482545002	0.049408516273938004	-0.030778334825454796	0.012180962283501566	-8.327547594296771e-05	-4.872577073533456	14.359845109459995	0.43842323450817716
1259	0.15174020292443585	0.0867902935387805	0.030603112808460245	-0.04467392928309395	-0.020285506277430202	-0.0003408311982010919	-7.130860319545877	23.987183171982437	1.4759466369191971
1260	0.15137894776155567	-0.01281088142200465	0.030126780281118537	-0.04034497783403037	0.08952810812511829	-0.006089517454664404	-4.112837070157216	19.414186407677338	1.4475376511797993
1261	0.11183994015347365	0.1867481360337664	0.03344670114773904	-0.03882715996825003	-0.05066796918936853	-0.0014783972865110165	-1.430323413044252	17.156861003731198	2.6961620919737195
1262	0.07652005444638395	0.16602759087874136	0.00812594967769035	-0.041597017447982707	-0.021006534375865537	0.0034593533120198462	-3.585981007109931	-3.322297227243906	2.529393445119883
1263	0.10678904103039423	0.01149990146348321	0.02374004569442052	-0.021404935254610194	-0.03266716413271947	0.003305901239212182	-8.198737299231283	11.277594455864056	-2.018557962309144
1264	0.17691060501575953	0.08818126124008055	0.015006674226139296	-0.026632327447859643	-0.13600642200287427	0.00427312181606622	-2.4516964910805084	12.92962846198124	-0.6778109204608913
1265	0.16906599778205955	0.027573412649486054	-0.008474864397692463	-0.024665564070444082	-0.09443924491384938	0.0006616771909952034	-5.3357289701212425	-11.438667976875792	-0.172225023510146
1266	0.19444079820362303	0.04050892264414424	0.013773319633287574	-0.027986288866367226	-0.2074500831901325	-0.0012056907259423327	-4.992917457066887	-5.761656907934086	2.351416911597606
1267	0.1949258081113169	0.11979177408472545	0.03762565331464457	-0.028476769859672662	-0.0332219804832766	0.00026644055996803055	-8.47412373414902	5.394722019746001	0.2933738232826696
1268	0.16481982824296906	-0.023004989009757046	0.04062622260244785	-0.034564976840409406	-0.09528135067576374	-0.0009767021111206017	-2.077581909604479	30.665291026368404	0.02192967138902425
1269	0.15348008499806925	0.030712423138685038	0.048226561719588903	-0.03166704973103523	0.002404348308771991	0.0028937242178224422	-4.2773794551260185	40.01221275620537	-0.024772290065402523
1270	0.15693042729088189	0.029016064770724798	0.05787988959263904	-0.03199236380569129	-0.05770872254164321	0.004213953758482879	-4.888331219717891	22.961561639921452	3.805205301913399
1271	0.11215905638207616	0.13480444219913937	0.0729057765602135	-0.02992937837686336	-0.10613503098511706	-0.0001039862956926606	-4.893224249700978	7.487133426371592	0.19254431822656737
1272	0.14503267678053958	0.015628730876921917	0.04987207878754836	-0.03019887409111945	0.02019626643188533	-0.0006794399807770029	-7.235090474372809	8.05500417120006	4.16554755659226
1273	0.18918942727768104	-0.0599159851986522	0.04004882908473763	-0.017583705252877564	-0.02507931323949567	0.001783706626136368	-5.946547460002695	27.30916923404031	2.471315513827066
1274	0.15395443846939355	0.17838633914963886	0.03425605577696163	-0.01973113735010129	-0.12270516727675831	0.0005085166167946094	-4.519650772663615	16.598860374201653	1.6484805072652526
1275	0.179615798095293	0.13816380729006147	0.036387341339624686	-0.024739205019376508	-0.07242387043414134	-0.0008653431501860623	-3.0108872029123446	22.046039454408966	-4.562206862374567
1276	0.1454334357780391	0.09821350537123866	0.029853325602630817	-0.031122813790731865	-0.03779512489841479	-0.007040516638192661	-6.350926905353246	10.176181561934156	2.152366172560886
1277	0.1350718487879897	0.0246473836388994	0.006643054101142883	-0.02709718059870279	-0.04924145521519622	-0.005978004942732471	-6.523191789856261	-0.6020567026912733	-0.05269871526602469
1278	0.21481493933075596	0.14716788197333452	0.021788474433181843	-0.024392888628476033	0.004049895567691323	-0.008687645340827482	-4.819582677194547	25.870418675884515	-1.0025047521614776
1279	0.11793291316267417	0.05549720981844995	0.033966303323748004	-0.024751169399903464	-0.07172567285547743	-0.00929814775177919	-4.963165401426614	24.075496682955514	-0.48814657705053494
1280	0.1634610463280545	0.06648488002892257	0.03690911098169498	-0.028120022892698014	0.0348767051214024	-0.005519134356982452	-2.584827005169478	22.077078777553368	-0.34949788375294827
1281	0.1685717161615989	0.13696394907917836	0.03689854140175932	-0.020567485323042277	-0.15014698946626573	-0.007881994181981516	-4.98881290190363	20.761964663138095	0.05306922720266563
1282	0.1774904174032623	0.13232805924993524	0.01948951572675126	-0.018309338929094563	0.05351835716644112	-0.00704656276525502	-1.5081892918181525	-1.387204065467041	-0.891391625242647
1283	0.1905398655140704	0.14524695395820075	0.04104192178686006	-0.01221359995170254	0.07330368183588526	-0.007444420737426386	-0.3606162909709299	-4.906994986003967	-4.122221805522832
1284	0.15966689761546007	0.018329333177497978	0.023847812590245723	-0.03100767851800626	-0.03198771264583491	-0.008352129187743827	-5.9850287428606865	48.24139568123183	-2.674322177162259
1285	0.15484811538690768	-0.011851516982177346	0.03508624318677069	-0.028082755671064802	0.026518438420009973	-0.004281212093766503	-3.0823140765800714	5.927107265120916	1.1208166156494865
1286	0.16200928714910542	0.07792151064087041	0.0345008958981443	-0.045324655862907404	0.012006738190101007	-0.007581741639819434	-3.906123646451062	4.718505856021238	-0.7053731274589817
1287	0.16624347053031352	0.046687910641138676	0.03708054617464325	-0.04336395832614515	0.09058405658617161	-0.007366510986980811	-3.3470664499801317	42.06459865896408	0.5852205734147261
1288	0.19553948569546367	0.09894687793287502	0.04403161538885652	-0.04858252314765333	-0.015197092423317266	-0.00692008008776429	-4.503832709466596	29.569871988778484	0.2076931981906531
1289	0.1955826591170053	-0.005018548697762165	0.03377626543207111	-0.04279892765004154	0.019635641926473945	-0.0028879605680811747	-4.943163027518156	10.023625374551257	1.078614400476516
1290	0.12498018824659804	0.15822628873942526	0.03965009582509811	-0.02610748493727258	0.06624697729679421	-0.0012725518868874507	-6.176170784049197	19.476357821996974	-0.38600763170494534
1291	0.17290643155806457	0.08365344174021165	0.04373731216726729	-0.024643189150747813	0.028909776948223137	-0.000980702776451265	-7.778963824783544	12.875994536441855	0.6171222065199736
1292	0.15245923733986855	0.07581701060911042	0.030864476359215853	-0.01963287164944407	0.01773606250361781	0.0002710749478438087	-4.03096787487092	21.97694498614568	1.4809187391087466
1293	0.14897874772171932	0.19968709691514056	0.027963277734700972	-0.01466309894254407	-0.014714578864004737	-0.00044261308372464875	-6.12103689296173	8.513883093950096	2.551504534171427
1294	0.19021036697312566	0.05875113540357221	0.024484112813469766	0.006614257850828658	-0.0077011310566479085	0.0012098240734463865	-3.807623842748197	19.385597199989974	-0.4220939390456019
1295	0.13102471873942778	0.08557139258008688	0.02858828952703172	0.027572047634441453	0.07443273078912165	0.001492629921332267	-6.0171760663202445	18.530955949713064	0.2630488174783983
1296	0.18720872500288496	0.13629304625391425	0.02894837018948804	0.04599778487982575	0.07700031259681056	0.003488198279635221	-6.865779790926465	29.248811879154385	-2.2262014735371998
1297	0.17310765376734802	0.04987834132266365	0.015942787268161538	0.07656360535040412	-0.061870888348363635	0.003875679998433731	-4.310080853849033	30.96596574548035	-2.9801738360659717
1298	0.14117898008485838	0.05050607338065717	0.027614999943890252	0.03664831233069393	0.05565062443015791	0.002166736889240879	-0.019540782395858353	23.789237072741706	-2.520297286359853
1299	0.1790731157148451	0.0910863108704561	0.013562363969738714	0.013175279989825088	-0.017380128812848134	0.002433828220056374	-3.3492873274558956	5.811317504382201	-2.628368814590801
1300	0.15514978864374773	0.09239960129180945	0.019300824178923072	-0.08283154396563261	-0.01785831014772512	0.002476748649826875	-5.770470812464552	15.680321086337976	-1.0146152371761834
1301	0.22801016652261238	0.16871485030959946	0.01791844331886887	-0.04396425665697612	0.022897280751056365	0.0021870799133090705	-3.2087133727778903	25.952822888652005	1.7532625728462234
1302	0.09804396481074236	-0.015068836621506848	0.02788470134539494	0.0013752441760717772	-0.0036930191227203327	0.001072948660268297	-7.066217938642126	19.08874385700613	-0.5618869591583154
1303	0.131295685175342	0.11928707019652757	0.03814750156961172	-0.010548632195747462	0.024338742428951315	0.0003968514423370994	-8.725887414715881	14.20308395542325	1.9008867315472873
1304	0.12231487255812797	0.05518558308324768	0.05568323212987005	0.008803883958299528	0.06259380770073182	0.0009829296158881385	-5.054994002989196	24.350938743999293	-1.6449256777284174
1305	0.16407585111189554	0.07965047522433934	0.0642058783886958	-0.058455585149528866	0.03546622353273387	0.0005819500434921486	-6.1190043836684715	20.99779839952652	1.2538114399752327
1306	0.16598687029248657	0.09830245208995513	0.0517776123926834	-0.021652776160810714	0.011303292752235315	0.0017304115340974766	-6.490378152143537	19.113668262988213	0.25771682611630237
1307	0.19231887622350527	0.13066833651350107	0.021554680281753495	-0.0054457062718013885	0.11473943099728419	0.0026264178963212367	-1.0582871239533673	26.15329363189419	0.0037546343696511202
1308	0.15394266539352164	0.0022871150204784585	0.06246436974789066	0.018277260980219912	0.0449343601991718	0.0034765566998282986	-5.289949085582426	32.005413741061005	-1.100815753002798
1309	0.19138627128641564	0.18479460019659844	0.04456423371635591	-0.011005423423242264	0.09099042752763273	0.005103102744703027	-6.30958529267728	3.7019470621592783	0.8827866287116468
1310	0.16689683883435935	0.065630172054599	0.050074608644858014	-0.018403030328282773	-0.06573732160554296	0.004070344340876614	-2.4022597738547056	24.8243691543008	-0.7828856817307767
1311	0.19737987303790774	0.1575001978094489	0.04736239579596701	-0.017980626818179773	0.018370133884886557	0.004237442313476194	-0.957385833394107	-7.161447816704056	0.08472183756182533
1312	0.14174643417791624	-0.03434467264968574	0.02540263745905698	-0.03434087544290821	0.00912483940728504	0.0032703877728155243	-3.3713235497647585	27.945247049207822	-2.329490048847415
1313	0.17976824119167642	0.16779978719174213	0.013566698783781368	-0.04000649879773656	-0.07070059376564569	0.004831521173856326	-3.664220583082447	28.13315978780154	0.1658860737257555
1314	0.15214462326365435	0.05885315323439057	0.01492497592232904	-0.08380437670595291	-0.06810518140797006	0.005130166414168905	-4.189602773593814	24.821677081817263	1.2295149547492878
1315	0.16931793395129607	0.06176658563205873	0.032470255010403674	-0.08851978631342085	0.03078659420109676	0.005479604736356602	-4.358884461404393	3.3441285543596466	1.7944925607075386
1316	0.06079822086871273	0.01814408805185637	0.033920726101186176	-0.08089602107514568	0.022836021054721704	0.005414062996488905	-5.901878229651511	7.6712784906704075	2.482692639304564
1317	0.11748137029231293	-0.053925047127866846	0.04494129756463899	-0.10490120948627195	0.08404578662224609	0.00494870982039656	-6.60680305225385	18.39312195543771	-1.2192153245464783
1318	0.15208230507540474	0.1889612328347847	0.02717161616564523	-0.10440640541284625	-0.04821761275497494	0.005532637527365783	-6.70259097989496	10.661023992929296	1.5621792040935494
1319	0.13751911268712627	0.1780218002755949	0.04715805882136286	-0.10650881811602833	0.0738092642883308	0.00787804025429766	-6.718428440598072	10.642777969153517	2.584075659443546
1320	0.1336844937709803	0.1335873506384253	0.04632073453467558	-0.11400663319334937	-0.08520951921020142	0.007729462349169433	-5.3977671903263165	0.6281824474992231	2.5535789001637577
1321	0.16747033545535953	0.04406902016113835	0.057288623671372656	-0.09712156273122886	-0.050718718636277096	0.008489021049492562	-5.553324162351692	17.682485712368145	0.4006469147746756
1322	0.16506685523998973	0.06940607995528458	0.043397892629732364	-0.07451204257531492	0.14432122438408362	0.007018841284614831	-4.252749619037382	36.3469459213235	4.709820427029781
1323	0.1261398790383319	0.09319609463774886	0.026887880354332278	-0.0765333526636591	0.046493885943414276	0.0057354634539784	-8.323353758071912	9.90623287416184	2.183050988820735
1324	0.1266144586721061	0.05167661134069008	0.052651110811089065	-0.08642115327022996	0.04299803988448103	0.004743697686395782	-6.660440345381961	-8.529010207876942	-0.27899395256795717
1325	0.21309348139073786	0.052001556742532234	0.03978137905361085	-0.09320948557433144	-0.01327955443826058	0.004966213331961573	-4.518424295230472	15.601418266015026	-0.5588156632652557
1326	0.17453742024319352	0.0211429505523019	0.03676282073145924	-0.12267789394389345	0.060870453694124485	0.006262643523170782	-5.11622741154424	26.385609615711505	0.6292798146070784
1327	0.15364718417011133	0.025290571970464068	0.03793771605076143	-0.11835184040320416	-0.0463324127200863	0.0067991112080983285	-4.464941827250402	11.807844845775804	2.1363454398730526
1328	0.13021697168741242	0.00798191698525974	0.0395965273025126	-0.06943796039235162	-0.0027880657026708652	0.006028143436329427	-5.411887756448382	17.007087674746835	0.6232967485829906
1329	0.12183490553138142	0.10413753157722247	0.007944057448596404	-0.06090130415972068	-0.010786761215825589	0.00638203398210571	-4.4223902323789215	21.127091216669413	3.3132240934739707
1330	0.14465362102116033	0.05900622611535388	0.034036988307208346	-0.04697391076357696	-0.05132226542338134	0.007880581894706213	-4.531872978260397	46.05188348504148	1.095553712590872
1331	0.10493502037235697	0.123428731294347	0.03377242709350501	-0.02856534061782609	-0.0351280055270901	0.007382819881277069	-6.933244303925312	37.43456023627885	1.4173201345163269
1332	0.11804694139065054	0.01019196529288137	0.05418996941673278	-0.03190107303570433	0.0406252634531493	0.0064432579689133246	-6.773403453850954	3.5404937487501074	0.10084120036800329
1333	0.2060710680894219	0.0913819281151095	0.03897745895081822	-0.03166389197337202	-0.007643199866238192	0.006373461428053766	-3.503515729135201	10.198554318042486	1.1331367935126337
1334	0.12283017912972354	0.04808863684035027	0.03803222386603185	-0.05100917409433007	-0.05305045318630594	0.004914520310433093	-1.804600501029883	14.215110764289317	5.302924812434027
1335	0.11983081116968787	0.12749988242744842	0.03119065402249228	-0.012822125633699326	0.04846424502646422	0.005880856000042562	0.05564439860077878	21.5108705601858	2.7117876533653735
1336	0.15703996570311676	0.032688144683768766	0.031833282001317714	-0.0379571687208996	0.20551551104119184	0.0051642852842866275	-7.969740914957158	2.5196128088564236	-0.6673364881662589
1337	0.18709303893512216	0.01125143187504421	0.06748834119228178	-0.08352644891401731	-0.004503062493142379	0.006520087642494411	-5.828300681379188	20.71592427345081	-0.7946243702816301
1338	0.13152387538735633	0.04186807630155402	0.040967915821194745	-0.11918782392598892	-0.02243277205898842	0.004890093218855115	-4.962937640364757	9.269021411283774	3.4458082528804335
1339	0.11783107989788363	0.04785443658563707	0.02520657873729126	-0.11209009830086783	0.04057434971251818	0.006076999666969739	-2.2592190910509315	17.65164612714382	2.3067787608955586
1340	0.12011321850631015	0.03931664763148267	0.046800866494201294	-0.09867965370212618	0.052287495778536766	0.006316424640025875	-6.963008427378748	17.695474830740018	0.42547673332953456
1341	0.19725117165831302	0.11388461298063147	-0.010647231062054584	-0.11650757017615025	0.1128296817641363	0.005785157209309472	-3.5957025381261523	30.291058623871326	-3.2156710229116947
1342	0.1814704174064406	0.08706188944438678	0.036373702951491164	-0.08305209496566622	0.10867580728543247	0.004810089437636666	-4.1664778077764195	20.494277797373375	-0.5006740974298388
1343	0.17635304801905466	0.041076473871488314	0.030308420141514865	-0.060819226705861075	0.048570122351334434	0.006191833587400051	-4.351924868007366	26.08031566785395	0.3501790360135353
1344	0.18829609680090614	0.13788034320400444	0.0283732135000895	-0.04583744501303199	-0.032768570688697055	0.004919787768481035	-1.878649194191338	18.06967879621099	2.139455490901246
1345	0.10750267064098176	0.056414294074402974	0.04254401745083728	-0.009186318826974526	0.02369778959384675	0.0037053388325993613	-6.1159231840742025	35.56697714155374	3.177007000341259
1346	0.12594779746090243	0.06569651418022276	0.06592572742253522	-0.021835575941443707	0.06308829289707109	0.004108101842317754	-3.886642740492164	14.245247954045164	0.1344962637595383
1347	0.2021650463290741	0.17330091795799774	0.05127474805186694	-0.010811653127407372	-0.014031005720769513	0.002932880196519155	-5.8313690265520695	19.429850080787492	1.725216758442747
1348	0.15156146843216156	0.08978479805226469	0.06357356833617761	-0.04867956261801842	-0.016329027435542775	0.0014143155434153468	-2.9861700826951596	1.8806383373254059	-0.44992832221148693
1349	0.18071165029893121	0.11598786362616723	0.03631152861278721	-0.0013968130849994617	0.061171705995176316	0.0026174066023870275	-0.2614213727042342	24.210386963596918	0.3528493083763378
1350	0.16599953132643258	0.06653531443137947	0.0184481171982143	-0.003733577755581439	0.07074281768286947	0.0019956741579915866	-4.687021751039107	-2.960345153399647	2.9364222930081905
1351	0.10487980619829668	0.07076854223445027	0.048368598067157716	-0.004234662325211235	0.03539042953654748	0.0017417964795825814	-5.000168865335997	-0.6945735282416556	0.6847592319405053
1352	0.15791914667211437	0.07921808746933727	0.049998857424247166	-0.022033107929597395	-0.003788469062789207	0.002205062856595233	-4.181333234348257	25.78443087406579	-3.3840511908109527
1353	0.13868749881527184	-0.04317094052753501	0.012902325014699213	-0.05939601683627196	-0.08715846438033405	0.002030940477093826	-6.561624617511511	22.818225873414068	-1.1063848963581009
1354	0.16584371255424699	0.030473525630809184	0.07552881496118713	-0.03530580584477448	-0.005311802911151981	0.002042546960236326	-6.684523333901147	17.538775860275738	0.30540546434337246
1355	0.19473879863875151	0.03810599560306614	0.059805673649433656	-0.06071907942980904	0.0835883185010325	0.003532340015680565	-5.41180089566193	2.0085629350862466	1.9582664238820433
1356	0.14550700520561075	0.26358121952657176	0.03532202030739677	-0.05932587693193706	-0.06449539538289695	0.002098561145791171	-5.861914666045711	11.780062450515166	2.7603778595765704
1357	0.14726295664131875	0.1889141511757529	0.050572902406888935	-0.11346277181835343	-0.013859329515407472	0.003628995681059054	-3.858279509363433	6.536045035441763	-1.7517333898692005
1358	0.18894155354535244	0.24742642317353136	0.047319921945255645	-0.10245692684217571	-0.021120709654465688	0.0030342306966014976	-6.05235757489044	25.13697879122044	1.3314594594175453
1359	0.20024513501062685	0.14537611613094686	0.04260046294669518	-0.0878603315945894	-0.05591349451967788	0.0037008629466779865	-4.866324167709908	30.371860721447387	0.2535272789369108
1360	0.11951728028517689	0.1477979178312172	0.02159668081564724	-0.08821561923982486	0.022657222353219056	0.003924835930747184	0.35905057796747214	23.634221144646858	1.8551946124742411
1361	0.15061875688746684	0.10920107043403982	0.03590777059472868	-0.07047672667597753	-0.07862233175973966	0.0038785869306350905	-4.007037154713445	21.769284896884425	0.14769006920160258
1362	0.1865941726030888	0.0010122607709449755	0.049832011524759835	-0.051707189340196066	-0.10482225962451816	0.004258885857644297	-5.342058827096069	23.26700473186171	3.252874114451404
1363	0.20088814716864223	0.20189372950955242	0.06096391385973567	-0.06467202913645778	-0.07450373345140401	0.0037580554733497706	-4.717687852363085	11.795546176092328	2.4595713587683834
1364	0.17107679761519784	0.03801057874585901	0.057608525927555776	-0.09745789519255381	-0.06436807798645058	0.001977195423096647	-4.983182942173099	12.201430126326795	0.5087908202204069
1365	0.1434365827941967	-0.0501303058023736	0.07111145205297013	-0.11416588250514882	0.03637340338038475	0.00301946763548606	-4.733900391493082	-9.04101875277509	0.717875384909136
1366	0.17145192336843335	0.06995454145588163	0.069606038655832	-0.08254418811663819	-0.031406559912332835	0.00267228144519166	-4.199921586489819	31.474411785894315	7.00503437353195
1367	0.15815285766682702	0.05603536222207579	0.069151721734146	-0.06126862024678072	-0.0794941904545144	0.002989997294801511	-5.916168889717523	31.269348071131777	2.533895036529912
1368	0.13232266773746962	0.07389626383353576	0.062370171855682686	-0.048000363062803045	-0.09517386261004415	0.0027376978415006867	-3.3501065331578825	26.34865286592157	-1.5526748570105229
1369	0.13060680904723623	-0.0604210632716209	0.0686809779736123	-0.056418710634864117	-0.06771243979487478	0.005314082626028044	-3.3424856584592746	18.089886665765196	2.651262564544001
1370	0.12384308891897586	-0.05562491073706981	0.05168933878696572	-0.029302061140796577	-0.06722985620296733	0.006721395108283902	-5.19290700079622	8.760316461288337	0.7262345999487246
1371	0.16321246259161057	0.06407139106440228	0.051360116201971534	-0.0721157920647241	-0.11671222497816638	0.009495366538610956	-4.2362819714977	8.752697208693132	5.287555763307247
1372	0.15443848239603505	0.07109543784806932	0.04349616946088687	-0.0727558394191732	0.005749259041706305	0.011088502717281713	-3.3128556644245992	17.945867543312822	0.6290226510318908
1373	0.2209528547995584	0.10516078280761743	0.02552347419684958	-0.03987990310367298	-0.02979995023498288	0.009461378841965715	-1.523157716123152	13.384853700524117	2.267115024753322
1374	0.22921089217070562	0.06323936645001224	0.047727722615080265	0.002974977724768145	0.004204149369374123	0.0074563733457403076	-5.759870287573571	11.635954908851144	0.2744169668303046
1375	0.18435634251778718	0.08761751777955767	0.041812215068806426	-0.018157370753040872	-0.08113755034234693	0.010906420821660826	-2.479098870413921	39.16969015401433	-0.4514725528469313
1376	0.17359654582361175	0.07824943565688353	0.03328232920572704	-0.029214666955664152	-0.10521176375478275	0.009726221470285778	-4.622657860158519	-7.709636468617987	-0.5406621542344613
1377	0.16186830469605237	0.02711308987816225	0.051763116950697206	-0.03832955330558427	-0.07541607987284195	0.01276141838781723	-6.094637720397404	20.212053705577052	3.5751600420930956
1378	0.17701570331790434	0.06695438070794577	0.05713619963375445	-0.04533211670943415	-0.010138644738288648	0.01441773847015369	-5.420489375670061	-2.9152678032088146	2.616729285415739
1379	0.1722140994450158	0.06070256251930375	0.06314701257098898	-0.0070676753556425075	-0.09096615975049546	0.014017159677418359	-8.783306729048054	14.655951074533274	2.326651133607241
1380	0.10481432216546635	0.01852123842659218	0.03253612295144811	-0.01569168294116798	-0.022026045226961645	0.014096906833526665	-6.090074215513742	2.5195118489899273	-1.1531794791772922
1381	0.13942666329299913	-0.0023082195682433138	0.03548617374860484	-0.006972623971979976	-0.12318620587846824	0.012741555787123644	-7.266036823093218	-1.4541461851170205	2.472562292868463
1382	0.14522715986442122	0.06074581720288719	0.02390381794411576	-0.02941927998265509	-0.04192440508847736	0.016459899909118666	-5.507421279728862	4.530970727418071	2.7288528345190324
1383	0.20824221021572187	0.10143445470727266	0.051442483833566824	-0.04825973951659183	0.06840058997532661	0.021050517399620997	-6.204628646299689	12.99199257259097	-0.3374634700379897
1384	0.18560605700020347	0.1804593558079033	0.034078883083954584	-0.0306803146547317	-0.0984725225486536	0.023740243094656138	-4.678826085905567	20.161864626274042	2.170056403766578
1385	0.1763464604253712	0.1327775013637038	0.030442508703586134	-0.021614922397166815	0.0005860579964971774	0.024628039751366362	-3.606065158062237	11.326526040100727	1.605943704050357
1386	0.15449318111486166	0.08568218255391015	0.013092722212456151	-0.02343169292792638	-0.024166137645147592	0.025192626788895008	-4.239762343037472	4.676277433557448	1.9056506017385104
1387	0.13134680808177704	0.19648511270266258	0.033818365400153094	-0.01078099635060128	0.004317136244303795	0.021997132307976293	-5.197025366018473	2.684846547817421	1.4634178391517012
1388	0.17031201968654797	0.06568156067138145	0.018821992519138568	-0.020195391522945458	0.05964999977861819	0.019088212909284592	-4.759994661967368	20.08645775046908	1.8453022966700237
1389	0.18888914893909128	-0.003030487705907692	0.032431368201029126	-0.027223333894637443	0.031810000689108935	0.015998356381262947	-2.371074902532691	27.739990955022915	-1.1666070979366687
1390	0.18399295415331063	0.1477508747609113	0.037049880853219634	-0.01716357022048095	0.010755633164913604	0.018900003849535364	-4.761931277848641	31.12186007991975	-0.22693480794767246
1391	0.16117804874998162	0.08932967949813514	0.022072104282368523	-0.0055557266730304235	0.0245998279789358	0.01136004946730948	-4.461269668701912	15.349457224078513	-2.391566596912218
1392	0.22428594181370703	0.10016626609749807	-0.00865169462267499	-0.0059037876893426365	0.11331734151456388	0.013226975364860068	-4.103122697032683	1.485191548258975	0.2085557225486789
1393	0.17339947205478662	0.06162145575168479	0.01785999575648764	-0.003876679473376031	-0.05541917591220335	0.012318329004447355	-6.4875243596126	30.03472881034218	-2.526391578969122
1394	0.12926114081289586	-0.04066309550500455	0.03527135703872837	0.010943528076270867	-0.06884999262729483	0.014688811094679195	-2.9339553621384056	20.08065005528872	2.517650165896805
1395	0.18925049441539674	0.010508321380223187	-0.004781695115922618	0.011173159520735707	-0.05855687402999217	0.01774954899131379	-6.6214553352689345	-0.43268438417450733	0.20728386673448926
1396	0.1492522703887734	0.008210857501775637	0.04147742690449753	-0.005648016800762485	-0.0903875666606128	0.017746885407828344	-5.350379258111529	15.930782250056508	3.0750283796397437
1397	0.2172465109654958	0.008248368741655819	0.035724602757409574	-0.008803542635666807	0.03965092498660686	0.013125198296048161	-7.047148045782427	21.425248248596276	-0.3837013970848437
1398	0.17877764713686106	0.0670128584050241	0.03677130551037767	-0.006689127773296579	0.06331257812745737	0.02996312492648407	-4.062913149932037	18.024320179285404	1.6379062608232662
1399	0.13212100457532297	0.004869878088836627	-0.004090745494064348	-0.014854631090713746	0.029486339064417246	0.037017101634925755	-4.985187329437234	23.940085846482987	3.4353948560508107
1400	0.22130435668644616	-0.012463060118190927	0.0031798951515936355	-0.030298691499003893	0.09836434382409141	0.028933150659544472	-1.0281414349438434	6.247775228332667	-1.306025077163216
1401	0.19833445349984505	-0.010911737825773454	0.0482625813404746	-0.029220841245482597	0.008357168714127863	0.024408606507563723	-1.7865010361559666	20.096307556073963	2.5063328647359353
1402	0.1313511034957191	0.13424218822525325	0.008779795784244468	-0.04816794323702018	-0.0036334234765916153	0.01817361267903272	-2.108371014920269	12.879812428234734	-0.09089195596074942
1403	0.17681707124764975	0.0035627305952501964	-0.0031464749201142845	-0.05906611783941602	0.02725477087695866	0.021749255584175307	-4.167422467974426	10.394288497976227	2.2098209627460847
1404	0.21085663488763873	0.06869451618043586	0.010135423405647513	-0.06863698678110856	-0.07220493375480676	0.02537290804663953	-5.58122819215753	16.618881500574386	1.87865094698541
1405	0.1785512763649742	0.053622603009775276	0.000524240933664431	-0.05788570310375364	-0.01898055121600474	0.017858894024564413	-1.7757070746544559	12.41359875515134	4.589035549158132
1406	0.15311196986772352	0.08166563739609815	0.021972917789517918	-0.03316549313101781	-0.009129851756686305	0.01629033920613253	-4.88008983039029	25.76661201286296	1.2985833550594161
1407	0.17361330557284324	0.12334695911263381	0.022076071108856052	-0.03157777028206641	-0.0769059454300321	0.013375207207948298	-6.190666270837956	17.65355668257933	-1.496534661771034
1408	0.1663630933931666	0.07694761653893044	0.024733177575223787	-0.042291133985696616	0.07606382202791633	0.005504648183555664	-3.7839792977802187	34.800245978998625	1.7784960468757542
1409	0.15434646096793322	-0.00210409325217098	0.018751251275935323	-0.04708054773713722	0.09567346915577309	0.002348419123135292	-2.4532844576316926	24.63026783068057	0.8848294750579994
1410	0.22954909001147056	0.07602383631935808	0.020941007854253155	-0.05890051269787604	-0.16492205422873768	0.006726779261784918	-2.7091341473111767	12.374360716528008	3.1408642383539975
1411	0.19938495327663514	0.06072281502463981	0.02243563485032591	-0.06007740420122216	-0.06632482706888149	0.006010503616034928	-4.087293285515881	15.856633424707889	1.4011293856965943
1412	0.10625830759768744	0.10152265821759532	0.022084982742647283	-0.061160942894575326	-0.05218446493749883	0.0041105702120579025	-1.5715571495595995	16.207782827138306	-0.0704391248211488
1413	0.18933229997850545	0.05929970810583385	0.010042632646011218	-0.02877938860150695	0.09836313208327481	0.002679356555772714	-6.820593286584079	10.526940711087292	2.1365218001486666
1414	0.14830143040311244	-0.0715266828360252	0.007624617343616053	-0.013207514731299424	-0.1047226612754946	0.0045890111226995055	-2.5293391803996372	7.461924032290023	-1.1630356780299271
1415	0.18995841658584128	0.12432214291362356	-0.0011114413098067353	-0.01952395614455895	0.009650967954038081	0.003594960500991302	-5.697444963980748	-10.037546796930387	2.031996993617929
1416	0.167018838073304	0.17986149394198908	0.0016124659539941567	-0.02912131607509892	-0.011441965125497815	0.00535020431375478	0.8993941450959383	18.75896813441826	2.3658552303170746
1417	0.16529710911658127	0.06512196512940473	-0.00223060696744801	-0.01800692063510852	-0.16506865267989698	0.005485190161987815	-10.27776372248388	26.985796187842976	2.8475630614477403
1418	0.1530930876030892	0.13104956491616265	-0.017563352668425975	0.01078231916823072	-0.03945217535034312	0.004304874252824512	-1.8114816646326612	1.5189574869187428	1.9903556518482473
1419	0.18276911868150092	0.0627216784068781	-0.008508675716951082	-0.00871307221740944	-0.02587457275125142	-0.0025604557349480747	-7.01152274256572	32.0592463881141	0.8495113083143239
1420	0.09846220430903684	0.14099087736603513	0.013227944994269259	-0.008973721622391611	-0.062974693678166	0.002655930675411612	-4.218612783553639	18.915116943466153	-2.4254416421796
1421	0.1403734809119949	0.0023215875011235176	0.025489640493061145	-0.007946787839328374	0.0005795137717420802	-0.008079608826216956	-6.116455326233401	15.461788907079251	-0.20359634379228836
1422	0.1713325917584881	0.11944995173723622	0.014984509676894216	-0.016185889243054134	-0.023095757013292702	0.004106522025168154	-4.047968969693869	23.885569132170243	2.043605514408922
1423	0.1477312220901223	-0.018078065831761164	0.011632897085330881	-0.03563376562128403	-0.048981104706805764	-0.009162081269205868	-6.840387057974511	7.5497730150494196	1.8162296927075177
1424	0.1653787135789751	0.06375433557033063	0.015278881402246019	-0.0342498764821236	-0.05379401262282718	0.007755815833213916	-5.5178713193074165	19.992022874102297	1.9418621870667547
1425	0.17397406849875702	0.15030705155614194	0.043778885392150566	-0.03911660062527999	0.003125919858218952	0.04105253909279873	-2.9905553412989527	17.920616086812892	0.33264387413991375
1426	0.14768597443463685	0.006941348230231292	0.07116605146640889	-0.03172697289882049	-0.02986027754029826	0.029627208539106307	-5.1116386394279205	9.50281949476614	-1.0221837007621386
1427	0.15810272962366673	0.030054093171228452	0.053042964306501274	-0.028166797522691803	-0.008637805628077866	0.025179535455075952	-5.603857218418413	19.81909570555579	2.580667371591603
1428	0.16396777301744972	0.09456786588710324	0.03713953121856593	-0.029961231435546465	-0.06270955272496004	0.028923564003185145	-5.660653413035708	17.198898677534224	0.5119535786320757
1429	0.1550549058079504	0.0278480736714969	0.04924783017084617	-0.021037816955791107	-0.05478577418448148	0.0338798695803675	-2.55555268341956	10.842640980287632	0.10831409168835697
1430	0.1532452007522569	0.1822516627948928	0.05048948752286664	-0.010636821434626248	0.024570466024889454	0.03207183555663533	-6.015745006355473	20.36003410505723	2.7201070345175897
1431	0.12972232792609897	0.06490574697807341	0.03773030851270621	-0.028425724435658387	0.007457975555685533	0.03796535359223449	-3.8692420592137906	23.101686860960857	1.8121853241062116
1432	0.16136168709992163	0.0801571663091538	0.07582350795222902	-0.03288443883370011	-0.057416223338469005	0.034194280861089374	-4.918835663452834	21.846220296539094	-0.5251942466606107
1433	0.11475589105073414	0.13624819385070314	0.05068085369619838	-0.02515767512740813	0.02382398762141545	0.03479053058464315	-4.316286533654364	19.09813639646265	1.6097352272173644
1434	0.15449055244983195	0.03688709484464641	0.029493803742123965	-0.022202471078968618	0.07503598231514311	0.041283704193667094	-3.588164981732124	32.49782821141167	3.401861440815347
1435	0.14462307806208033	0.09254349323646799	0.06314199770870713	-0.017126772239506906	0.11188480554916522	0.05577676002167534	-6.203760189050394	20.539535359494614	0.2938650019958728
1436	0.15995744852468372	0.09658547731010929	0.05257187962382632	-0.029483676466687536	0.0045611430675628305	0.04128270192338607	-5.151032394742206	14.836986881677873	-2.023777345051337
1437	0.17265068899318053	0.022014510377620436	0.03453760706660167	-0.025362068539373842	0.050477045461624	0.03998270597313305	-9.141982774756482	8.612927451481822	0.11726470053876518
1438	0.13130351327097084	0.11777142725110804	0.03244037585101925	-0.029509933958170108	-0.08190362821460928	0.008547293896027238	-4.601027678930714	7.145173063932637	3.275619390480127
1439	0.10664161520616017	0.0836037690772053	-0.021181817597949272	-0.03531796032333	-0.0437963099082753	0.025827667934822378	-8.727175295448175	11.324362295651191	0.8023666206598409
1440	0.1595468394903927	0.08538043101611811	0.03734317464183019	-0.01764431009382999	0.016196214092505275	0.04595890627393054	-3.104327336807447	9.320608953730874	-2.007571887050249
1441	0.144167526870781	0.04842306232565223	0.0067547066995506735	-0.03540009283903361	-0.06006963876123162	0.048778011466036816	-5.062917429941458	21.404476838388085	-2.8293946825741014
1442	0.15601816504429084	0.0952111800072053	0.03826597747784845	-0.04481402306927375	-0.027981199242720065	0.042924948584818635	-3.077468999088027	33.99932375240466	3.737175905907472
1443	0.1480910805142203	-0.05681202424531029	0.13072179860827632	-0.07082326538546758	-0.0017956982148829978	0.04495278408656628	-5.240131122652436	14.413718940224703	0.6989156799973536
1444	0.11300622242354483	0.20910889765948748	0.057173104972172525	-0.08397348832599358	-0.05458678250511332	0.032265211821922005	-5.783374205885467	15.260786789398109	2.172585141702163
1445	0.1334656714179902	0.10575918318909591	0.04064874992035193	-0.09209905166773807	0.11695465359981215	0.04237969528553135	-3.732980655430958	24.351685009701907	0.5477424932975076
1446	0.11353964413957926	0.11383087528320635	0.050459128315879606	-0.08342825336368194	-0.11207759504845158	0.035543649051125954	-5.081192833278176	1.0177573401776492	0.12531422679613555
1447	0.12056412327076066	0.008839562774689058	0.01979890430041569	-0.07578556661068805	-0.002573705387975741	0.03700471512613809	-4.240765478433818	18.33635544377015	2.4922435545516084
1448	0.15013736756647478	0.0819869427763202	0.032092165379230236	-0.05796493590054886	0.08574181621648964	0.04418175761929151	-6.336594723020025	17.446247371993106	2.2470540573232713
1449	0.15408038676886127	0.12566999945035132	0.07912083865384487	-0.08168132186167652	0.011332921327382266	0.0501356065621112	0.20670218199059318	18.76207448615879	1.940060822220744
1450	0.16334719105086365	0.05917261511270214	0.014694540589036426	-0.09179071523479639	-0.02333502051296349	0.04447923761048383	0.7932745295303137	14.410933282754714	0.01119399796583459
1451	0.1625921576472495	0.09213151861354761	0.05290832383919976	-0.068602996221244	0.04248800443898789	0.03532701040293604	-1.5066476027752627	15.868712482569133	3.759570247753405
1452	0.1751097301918758	0.05604552395146168	0.03461137729672364	-0.0832007945327731	-0.1469869502084759	0.02501921840144026	-3.672843719851811	21.32225407947969	0.7634446772187826
1453	0.19890211513228695	0.07029139352604721	0.0661709325264823	-0.06369152156016375	-0.0560474141627768	0.031396328354566384	-7.090260917462669	10.998120954691423	-1.220309219405668
1454	0.18414446645892105	0.10471320917333893	0.06518873269086178	-0.07270055512242994	0.0905167127974343	0.02251741062328498	-6.466395940928826	25.53351873092395	0.530410607393258
1455	0.15830318801707832	0.1280500907298949	0.04646105807381515	-0.039410476535922834	-0.013954091086157493	0.02534540025959295	-6.809970861677131	0.2172405344522503	5.379934325329891
1456	0.15025718394088186	0.13326905603048292	0.042514090060597115	-0.020895958608737226	0.03444729365526594	0.012044934077726622	-8.313625699435331	0.0737090819869432	2.1841555639555255
1457	0.14123174576976777	0.16002632891805493	0.04296298589890461	0.00918968184077217	0.01967663463469005	0.0069741829346279295	-4.766050136121046	35.88676981535016	0.8412985235389189
1458	0.16204418998116527	0.12359601600215972	0.038922903620627156	0.013256697501810568	-0.07710289238645181	0.008774022814441639	-3.6266828646937967	12.054522649102992	2.3149031583669455
1459	0.18672881276317657	0.04265646089054499	0.02856162082403713	0.015306104964505213	0.026255300638507166	0.0059571109237794816	-4.78935105603851	24.137156825305134	1.4837826153980562
1460	0.1282632116889537	0.11349247255796888	0.018275929859247024	0.032502393147502216	0.09659614651812948	-0.002486621628151344	-5.020420886414612	4.719626241820825	2.476295941473573
1461	0.23063635781835562	0.01005938455903331	0.011174339090443465	0.02202909589332919	0.03862405580724597	0.013300742080358273	-4.872057201697055	14.169220218607014	0.8862711498857745
1462	0.22963248466929054	0.11201733578461287	0.04120135201328637	0.022620066741704744	0.08755165368653153	0.013415008593346977	-8.728819854580909	1.168218486164902	0.3963841772924638
1463	0.197048605701176	0.07418632513012799	0.04800447359361185	0.025215112448934554	0.07830853915932544	0.013367680342439254	-5.196638663710544	23.272299414208838	3.807523927483029
1464	0.21130684583773368	0.12578727781609483	0.02458650923698302	0.012789407244573931	-0.017746718675708244	0.014759194708058521	-6.877678887747022	4.4167360756689655	-1.9585034132263446
1465	0.1963230525317775	0.10878380461759192	0.0403034470361877	0.026388276614193205	-0.10780831301499241	0.012987709116048818	-7.732512844337975	18.85229606748034	3.624247438102256
1466	0.16638299035960816	0.0029663467910083646	0.037004120561334376	0.01953899803861735	-0.07940218517956407	0.011160571935644974	-1.2970218565361447	30.721369745810406	0.590831299443559
1467	0.20963812313514807	0.1390256257366722	0.03456427503547464	0.020938052001733376	-0.027985701505881415	0.02003404456505436	-4.281758998938707	20.89206279482471	1.9278477272594974
1468	0.15241048817312663	0.05201083320002792	0.04499436270440228	0.032227940856622034	0.06432547075878353	0.01969254840947974	-3.5898454511925526	12.114794726970995	2.2225352643815954
1469	0.15843727002012517	0.216223181812675	0.05705285923152743	0.011905089460975148	0.015421532891919651	0.018411839011332837	-4.1386657777188685	28.74980390505218	-1.255845484713846
1470	0.21274583840568556	0.030716109737066302	0.07764442926272283	0.0030337439408674987	0.06672840834042013	0.017717603320761586	-5.490029583454778	9.999566680384296	0.028260797762247325
1471	0.214157541426702	0.06808637713952617	0.04549595797328655	0.014473799036775275	0.03316104322569117	0.020016027612656907	-4.510198669754472	14.157456110444084	-0.23136530608216427
1472	0.22844424812766495	0.0699063638731287	0.036901870618199155	-0.007584284204012037	0.051544702057793775	0.02255537559026075	-4.854255912971715	22.42655293974146	4.844275681084552
1473	0.16762143741627353	0.02276531921255273	0.04813484052812259	-0.01811286270192334	-0.003454882892065171	0.023284943210761987	-5.660588989380556	8.152268866360853	-1.785165988230219
1474	0.17888407179862256	0.1246529022667244	0.05485167736412223	-0.017595272663714204	-0.03910727422467012	0.022484891709099723	-4.540738398297039	2.930756414486415	4.307877953721358
1475	0.17582005655350355	0.07124569091511014	0.03242203502353492	-0.002702147862672433	0.0534596048496245	0.026224869182760475	-4.766453929890472	-11.26079426382031	2.9331855408253382
1476	0.16307004611245762	0.08091163420802375	0.016837969553755713	0.009631991202018032	0.030835769556777876	0.02510408608973692	-2.8601963890171676	14.81293396143991	5.085581413979641
1477	0.19512579765002563	0.0534621798093908	0.05272242443713927	-0.04106639011647388	0.08673414689048684	0.023776999468318072	-6.292628603487168	10.94749163517671	1.7800453061314567
1478	0.1550818640327154	0.28054213093986946	0.05692036568854639	-0.06308311662907748	-0.03485382305353244	0.023613423661828108	-3.0857177065507084	25.347085090759	2.3610714884693267
1479	0.1775609311473423	0.021764805000608442	0.06041080680135844	-0.041725994847665177	0.12433438627006424	0.026821882549252284	-4.891262487356827	15.94999593493391	2.656654587853336
1480	0.17756927425111818	0.0621491733478574	0.0499101798591204	-0.05062003526648174	-0.07490559420299059	0.02721673132336431	-1.726270561575199	16.610963454319137	3.526595264881998
1481	0.17364486414362118	0.0706958112651091	0.022071642086223912	-0.06751428769980566	0.08075097726147921	0.02940618512560165	-6.9982553511066525	10.231508448989779	-0.7785400253638765
1482	0.20102675342523116	0.21815616906953805	0.03563265647924932	-0.04102238844097222	0.03941994981983841	0.02795723145763937	-4.908943998860596	10.192470092454712	0.4279349629712954
1483	0.20129386998913776	0.09450826183847338	0.033629026235219274	-0.06574618556803694	-0.004635902922208527	0.02586424607020961	-5.140239481322661	32.457206569959666	-0.11986938894775886
1484	0.18963627323653512	-0.05691079002323576	0.027736761216839007	-0.03995820378486954	0.03345789999920198	0.024412175246143555	-6.9716698848827034	31.863336076249237	-3.2819562603158348
1485	0.07339251735921852	0.07576821809908593	0.00689017457338912	-0.053361252645473964	0.08972818954712222	0.02420776042943255	-7.82215010930263	-1.3930287373980672	0.22677073485227825
1486	0.17977081887836174	0.1930810111393412	0.02509160088506742	-0.03948466953257382	-0.04577833800765753	0.02716962460503647	-2.069287257533307	23.349744417522636	1.2171104232424788
1487	0.2090458558047616	-0.010965335453345104	0.04314567152155629	-0.009777441278346007	0.06322384417701238	0.028199069132437384	-5.927249188140754	5.323191161031724	0.876532937734878
1488	0.18624714964842948	0.10488508908690444	0.012388707130738674	-0.027331883897322433	-0.01121995503090338	0.02610064477396927	-1.5084342933821318	34.33918653695098	1.895089074676136
1489	0.13843473498349917	0.09305620532274211	0.015338343483779989	-0.002561467112654859	0.029629937016478307	0.024070864065574907	-2.6391204258985934	13.068892877919204	0.9327012841967921
1490	0.11358820318426532	0.1946565436422325	0.04638349770712682	0.012385038529192281	-0.0880945424276463	0.02410909417199305	-4.472903565939578	10.433032515745722	3.456218288716108
1491	0.11375760574754197	0.0023439462155748214	0.03881567829400055	0.03296494299336306	0.09069389767910548	0.021037519087261675	-3.329815141949811	17.1764395963244	0.8286011999229403
1492	0.1526361612821369	0.013751935289614908	0.039233085892455666	0.03930060963144516	0.062336727227531336	0.019242481739605737	-5.667709821762048	4.467038490410906	1.444306693450842
1493	0.16937977612634633	0.1394797080187978	0.12603773903933344	0.036140950759870526	-0.01577154673125019	0.01761154920872595	-4.295340745041212	31.518365736582247	-0.5157896607826441
1494	0.08346336724371278	0.07486871281474414	0.044182117751321436	0.0241619544056572	-0.03891225256677576	0.015746697365637965	-2.799651899931946	-3.983041610197292	2.925477604652288
1495	0.16504274191688242	0.11622913105222363	0.05501430910202	0.017687574115026646	0.07970792865053794	0.01755959197175136	-6.819273995436808	-21.852934736100963	1.1436143375445806
1496	0.18291320879242762	0.17599250324529503	0.07694638166563453	0.012664734045065625	-0.10844851590235306	0.02071410544518764	-1.3492952229709454	21.24796552131152	1.991231594743817
1497	0.19741913843824682	0.18631436576271204	0.08657423019601668	0.04087966094995786	-0.04082887638158771	0.01746515581816514	-4.579728147613196	32.92634018303153	2.2870925581956616
1498	0.15772730292624373	0.10813606086056399	0.08750023950596691	0.009300829293535668	-0.08339974367651387	0.016902858874407862	0.2485126488349634	19.859969690139106	-0.42195232780940783
1499	0.18620079535529796	0.07992460368188777	0.12518190267729418	-0.019227800014037337	-0.02672309559864803	0.02012415427604234	-4.180810573781432	10.704056224415593	2.3452155222978104
1500	0.16988301094370098	0.12072345247301039	0.11376339819907069	-0.005285092388873448	0.010271637952063012	0.019747650433551797	-5.4751536666291605	-11.321776484973455	2.3388278797884596
1501	0.1622633794797318	0.13013693980494093	0.12023764843845039	-0.010439160794656186	0.0333420641752443	0.022457500939484443	-2.824358922584062	11.140809734461424	6.827234536427331
1502	0.2023971892552402	0.0388636178771124	0.0734094872028734	-0.009689967474344838	0.0293427952702784	0.021961411080756287	-6.47982279406912	20.774785121771814	1.7447803321319528
1503	0.1962913854207272	-0.015619511403439229	0.014093564119405433	-0.011464921605061395	-0.0187142041277291	0.019716962099015987	-1.7364393969001362	-5.925385118908687	2.230928616304233
1504	0.2090744183738359	0.06478216696415331	0.033121678556276776	-0.009497313046400897	-0.01820305276703801	0.018746192260647953	-6.034495223356478	0.8785691257946691	5.602031905652604
1505	0.12644918540594258	0.11145739277639509	0.013751357257063473	-0.007064268649074884	-0.036164139070519796	0.018124227058578097	-3.804598808011482	8.116968780301995	-0.6160762273266127
1506	0.20543860575952827	0.10107931919166942	0.011729286392287798	-0.01065795048920767	-0.023718540530656907	0.011711377388857613	-4.048081854692508	13.741743992343656	-1.4297430692077115
1507	0.15785574237681294	0.0480052870353155	-0.0015694677326678896	0.012048093926712557	0.09324710943673661	0.01066656141393476	-4.491990114598885	28.89240405302017	1.0282621414737385
1508	0.1471543374468684	0.06072702182901301	0.02884971466643623	0.013786050146998144	0.025318939921538483	0.011155975340342891	-3.7804343244192458	30.0455465555838	4.209622036562135
1509	0.11045582563531106	0.1402796209274332	0.029547311362519535	-0.0012704777357343947	-0.02732910528120026	0.01288613172105523	-4.340214234355548	3.442178563703052	0.8268980556933154
1510	0.13194813848892858	0.07447349614115989	0.054333761774155026	0.014015522448442255	0.11396457871354866	0.015857042628342474	-3.317773134357414	14.731588847235903	5.297272962728789
1511	0.14487150703571966	0.1630141980438805	0.05588309508742629	0.021298240221489902	0.11962086150039947	0.017557545924380125	-2.3329971247910604	23.09447577087115	4.439686224042073
1512	0.11085945483762374	0.08272861648951164	0.09199081189536445	0.029400466871597943	0.029673436404037856	0.022245875393946853	-4.479956225777787	18.187068667587287	1.1625707532931977
1513	0.17231173911274833	0.16994869079103217	0.052770300951183735	0.02433954709831908	0.02899056037597989	0.027483302338294123	-4.327277109806985	14.744775720164043	1.9679585498774133
1514	0.1731145418032014	0.0997467806921138	0.040211205440140084	0.06411291141268645	-0.15823562853025536	0.028028568137529766	-4.171483324974915	2.833863418406553	-1.9167468282101987
1515	0.15677108344912072	0.04927782561025885	0.05942898435650831	0.09844148023475384	-0.009182664629949655	0.023153584257473634	-1.3866754971372939	21.604915691783628	4.8054264648268
1516	0.2004684174209091	0.055021677554207615	0.030442743805311458	0.10704342374040939	-0.016975608440249854	0.024209464682409997	-6.52079250602049	14.668751330232894	3.145093725961902
1517	0.15132281206370402	0.15691390976740244	0.027817659663394945	0.06934235403582975	-0.08837745425439777	0.023448844922487614	-4.544871102489024	7.788680336753452	1.2056843155842136
1518	0.16008367031574405	0.11365275260912812	0.03364248055167064	0.06892590020170213	-0.030985605286554252	0.02302600955827622	-5.367599157088367	26.3583142284483	1.6843480770155783
1519	0.13617985251785486	0.15423765348573804	0.046523818946490596	0.0625931072055116	-0.03146298380464051	0.022619174422316934	-4.791359629603729	-3.733329679433888	0.6408315497108404
1520	0.1986161560982242	0.11634292137479552	0.06105341680234345	0.045601086474733155	0.011980040827512167	0.009546786814597622	-4.871185580845122	7.829651793526538	-2.496805438126438
1521	0.16731699307437511	0.02291602895047568	0.05347991808738039	0.04938621402968377	-0.04997933586984284	0.014679097931960428	-4.421121345471427	22.236048830615765	4.003480219204713
1522	0.21028028045329575	0.010704340855726142	0.0872341585300967	0.04400919658083045	0.0009490135446695875	0.0014204323864599761	-3.3672663681830386	29.87644781046493	3.830986903426384
1523	0.20508186224762254	0.03554120797505658	0.04618296085209605	0.047831235202832764	-0.11680420870274721	0.010103670371801009	-4.2094302322986605	15.041497897912034	0.4276179653373183
1524	0.195664955371905	0.14557410968053763	0.03534126853148061	0.05495131653358962	-0.04917682995214258	0.006490621448571607	-5.324974168950233	10.88602890272952	0.6521120328768626
1525	0.23967669993629553	0.030181473908989044	0.017517434057907982	0.052698204923555064	-0.06794243328071599	0.026485699999168284	-4.560108894457705	2.8833867073178188	4.499787539427045
1526	0.13177476848701342	0.06093809473596312	-0.00922256342961831	0.06252264908274979	-0.03206864535244648	0.020678607894509485	-4.124832782395881	5.8847128152500465	1.465044235411813
1527	0.1841603995303326	0.11333122459890681	0.033078058447330395	0.06846208475581934	-0.0637807984986522	0.023688736843437707	-6.529964604200666	19.183300689469075	4.944034468675574
1528	0.2403573610231995	-0.04070539847723624	0.029989346711044685	0.07201366804827485	-0.10451411094954949	0.029396014024481533	-4.852862930654669	-0.5002682924331887	1.306497864278628
1529	0.11994106909662985	0.07052243039393058	0.012106259102541046	0.06282072219842255	-0.08664515788878548	0.027452844665265888	-4.158015149600867	30.33019394476394	1.07976829639469
1530	0.15878403249504736	0.08080440033607998	0.02691632558317273	0.059397209078272874	-0.14092409002832484	0.025951615033361335	-5.3878466827309	20.808469289185513	-2.2023305650885083
1531	0.14413058390164332	0.0234906744493382	0.02197464468172933	0.055120351543035837	-0.0035238374549598182	0.026271303940380835	-3.363062142423254	12.487956189598938	0.5768014132565905
1532	0.1355768574346974	0.05389702411681067	0.002390956047292059	0.05034681207631553	-0.060400144074638604	0.02761396507701323	-2.836396951177266	9.490702370360166	-1.253441923075015
1533	0.13034076183329835	0.19717374822602832	0.04675529727897346	0.04712324405699976	0.05307603063967552	0.026798288989206595	-3.9091930638860326	25.303435288041637	-1.3027197296091355
1534	0.2123689673913541	0.19735918569877997	0.06758781001492926	0.0456416466003036	0.11220747615275628	0.02935041201991296	-5.1425150232537	13.70526141068642	-1.2608306804946263
1535	0.16509887594732978	0.1937501021493235	0.0675016409546115	0.050801799456930676	-0.02450018041477365	0.0329842266993169	-5.714291524646085	-5.321348507418281	0.350277510488582
1536	0.17474871271246373	0.06504994975358457	0.05120657417212851	0.04753099150279322	-0.030027115895836894	0.03323269101299534	-5.738584417865925	20.309427579399696	1.5044758782087266
1537	0.17914755158408016	0.12176027736726369	0.020288896019605356	0.05258944632071038	0.08073000902511988	0.03816229224475408	-4.134547429759243	24.5866528977918	2.4624927664214353
1538	0.15000793229029896	0.1597479065344174	0.03885821658089633	0.04892217755013881	0.0866521413576871	0.04564204681780069	-4.713727775661537	34.37628584784414	-1.3861814059888322
1539	0.18682864620456863	0.06037214370600335	0.013923415210304529	0.046627925789660414	0.10190340130820591	0.04621063688020177	-4.958087038907088	34.663230707124974	1.9161655648229134
1540	0.10373626732414816	0.05593248787669761	-0.029115840272606296	0.04441320477434205	-0.02002839599988593	0.04653708252689225	-3.0614779422199803	10.704618317856404	4.694747314557806
1541	0.2147056561492262	0.09280193725000666	0.01623261810310548	0.03532277063774951	0.030265986242934785	0.04795015900644892	-6.220149101850885	30.088987281170287	3.972352761755428
1542	0.18622867260715162	-0.00768029113406786	0.054444939654780505	0.03354282688635557	0.023643363268769976	0.05239637858702649	-5.170826133898997	0.46855972557035763	-1.3742348197170604
1543	0.16032116014197226	0.16618167576396736	0.03509046264239374	0.03242572145158082	0.02459831760530251	0.05336065614462047	-5.321464855173183	-10.87365358291878	1.733463789550365
1544	0.18391794213077728	0.05736506362711232	0.07849486454346877	0.02431578339287658	0.01995893096835892	0.04861267124549327	-4.449415139444511	9.309504244862511	1.603606318761914
1545	0.18392793458042056	0.04050409869713709	0.061418948246956984	0.02332869923745625	0.03364230600925417	0.04342721151579005	-0.635637278142278	17.46041824091757	2.560800378744783
1546	0.19317654025867584	0.11969561966513312	0.05772247330915084	0.02715709693064451	-0.04242060094300503	0.044498033375899866	-1.3732971935447469	20.915408392550656	-0.5041439626274272
1547	0.2135489522667019	0.05352259316694736	0.07445792949578872	0.032661890241778825	0.008622958698606215	0.04752061630366228	-3.0563989980656734	23.731425744303596	-1.3736863158882915
1548	0.23932087412505795	0.001966849671433818	0.06636362296334294	0.03634875813768433	-0.022085605486142856	0.04993036699181284	-5.096153518091904	21.28245559738183	-1.5021937748906546
1549	0.1536046527661919	0.04460937436771481	0.09169913842263475	0.04103845627514528	-0.02429001915891594	0.04554900196685205	-7.527729024927078	15.829427683611202	2.264273395465252
1550	0.11179761285274041	0.12199182720074694	0.06533834518928887	0.04036700510345532	0.025346829665818697	0.05187501163392209	-9.160302304442101	15.581340466593934	-2.0436437046739844
1551	0.11525290878270061	0.16196373946554277	0.05788396002806754	0.04022983834510046	0.09553707305516966	0.05515154398554694	-4.43281764608447	19.891574599526315	-0.9295356636816938
1552	0.1889615942879413	-0.012887131415965147	0.03644569565826346	0.03568232268192264	0.11978027572135955	0.0572080606647384	-7.083954552805187	-6.1246274649819945	-0.5881923135048865
1553	0.14511519733940442	0.11173996021771548	0.031077639125359834	0.030030805028035706	-0.0025891310346548846	0.044245363142144375	-4.508370535424884	36.15247768013788	-1.376840317681892
1554	0.118784976818187	0.013244741919862225	0.037441107606722396	0.04699847965499557	-0.09977833024652527	0.04293450266918267	-2.1464846133214763	15.200898087832574	1.2587282908790807
1555	0.1567157697960089	-0.012331424546697195	0.040638009256452313	0.04675887441325853	-0.09144549200720534	0.04776869782147454	-5.042636401850563	1.2398138221904158	1.7205040068599153
1556	0.18189687073437572	-0.036789846411735466	0.051278077959221055	0.04450036887244994	-0.049045843682589914	0.04523342557893855	-3.7121672970592323	33.19140003696734	3.9542178332901465
1557	0.217226377053296	0.09976338075017921	0.04565255020465656	0.03944586321300097	-0.004782399492665207	0.04343494202933841	-2.061276794288569	4.934929535447788	4.418293666166476
1558	0.16233680064717187	0.03643468707137891	0.04580856899964129	0.03002828083313635	-0.08259703056176479	0.04758552257585936	-4.103439442951372	22.592926534827367	4.9682961040032705
1559	0.1874623149273087	0.025306543520156807	0.03933485096065854	0.028366651945804094	-0.06725141805410453	0.04283713188329643	-3.809236847241613	21.0198822064316	0.39864978790136263
1560	0.1654170604754557	0.032843505501970814	0.023944270476838593	0.024195279377777497	-0.047786611373614694	0.03417029820709547	-5.99807992118636	25.895475759175152	5.2042122526775
1561	0.21287708525158536	0.06346977586144066	0.013336978066010606	0.03403255200567142	0.08626478721383038	0.03876108687912294	-3.9945107301421556	18.503400189283557	1.2991326402760064
1562	0.16563811276705004	0.005200300714427883	0.03716758476641063	0.037944161852275525	0.030576661939153097	0.03542066628930585	-0.0914964664204339	24.56227351152055	4.521030204965529
1563	0.19740534135454862	0.06315111428678803	0.03343117432289881	0.04544753465655237	-0.03802410546678616	0.036818170219514425	-3.618937852533045	26.427439741520484	0.3109089899291244
1564	0.19369841656230355	0.028443156985383647	0.05727614132821707	0.05034261249713772	0.03748390736483592	0.0387285716381419	-1.89697645939595	12.458733240473121	2.684366643136398
1565	0.18606483056294998	0.06219178596675666	0.05181472090535813	0.05178354664348155	0.011412647079341594	0.03147735893221779	-5.438267598227947	16.026708286792008	3.0932733561029053
1566	0.1461633926488941	0.14079866792025084	0.054681047652785114	0.05110546665050497	0.0021356356269209946	0.03833265279760145	-3.0605612120756693	16.025568065061364	2.341899807942062
1567	0.07856191388546235	0.04872861070738848	0.04209635882382059	0.0495822337774553	0.09536243163686609	0.03904269367246418	-2.5940511865642955	10.348069139888556	-0.45738789587628176
1568	0.17499968765705398	0.061548843750410226	0.019193428827238405	0.04765403344179993	-0.01661566102328876	0.036566322365638455	-4.141728014734813	15.198437771863366	1.3324397436813464
1569	0.19556262913850841	0.042647201559131584	0.043836981556730284	0.04575547047452583	0.06475243771507641	0.03158174999508884	-2.79097444316549	7.576223682852499	3.555042892902126
1570	0.13884406128790472	0.14573824763800042	0.044071316235248556	0.044729380650848125	0.05205457779745856	0.03453834093296983	-4.479932772174121	11.29225323180729	-2.4455137280114227
1571	0.18495017718548518	0.085976630425461	0.051008280516186486	0.04717426273433095	0.00839624844694787	0.032945971472284966	-3.0233593692351106	18.029698491733143	3.1741452308558196
1572	0.2021422804392404	-0.07082373906527797	0.05107173154271798	0.04508630231485495	0.05623784069757262	0.035039126531683444	-3.4594008889596215	3.7612706960558246	0.8227933780574486
1573	0.1985085783045918	-0.018752244281931667	0.025998455632732044	0.043523992556663844	0.029360045195407636	0.03434588368052551	-4.159422620711245	5.838775323754292	0.6320767377554982
1574	0.15565417568277043	0.04085610518873467	-0.00229048427533117	0.04231776044303741	-0.13274548492679694	0.03828323235452855	-4.020141261115629	35.959313269713405	1.4904719524931742
1575	0.17920743249651577	-0.01892208359281157	0.030079165057111088	0.045628778134656434	-0.08335888523372581	0.037575147924328735	-1.8685240859846837	9.318019612281711	0.26252754872746487
1576	0.15105774115475182	0.1624881318004071	-0.0003210202221917355	0.04376475444004878	-0.039865737917329946	0.03874430413608709	-6.911995128094416	10.833916772871946	2.41614404580666
1577	0.1604069385536704	0.1281608497874599	0.04188338282465747	0.045427203422403424	-0.01173795945619891	0.04155883127430289	-5.608035960167329	6.274561953774599	-2.311020926270498
1578	0.17654106965086291	0.054432561855045164	0.007172097702649951	0.04244480412706923	-0.029108936621790836	0.044463453041900546	-6.860859557975583	3.9538853943010213	3.4005808045035013
1579	0.14107680436966608	0.13291316396084635	0.021216020244643228	0.04620802886178008	-0.01467397056581573	0.04448902027862122	-4.757993903673512	8.212355742017834	-3.341837796811618
1580	0.1943920815795563	0.07490647999278051	-0.01729172988271474	0.04870775739322921	0.11780539738021942	0.04567757693883138	-2.9660537857395695	33.29427591228239	0.38091930417418024
1581	0.14714288608570017	0.04294663957070647	0.09761597313434642	0.043216632766454696	0.05914076493779771	0.046570057687446584	-3.178616828992936	31.733186661786803	-1.7363238815375461
1582	0.2543674373009194	0.07288424352036851	0.021220491456118203	0.030681086944614303	0.03298141163973084	0.049979187446611485	-0.5251484664078148	32.65590886949847	3.7015944257216136
1583	0.1918147380117296	0.06736927018030538	0.0644113183264983	0.0342960158171096	-0.017955321554145004	0.051739510081191216	-4.509990330644603	19.47421195473568	3.538402437014033
1584	0.16739380540086388	0.08633263136995624	0.0762552592995161	0.04483128941436394	-0.19245434915741472	0.051755541668855154	-1.5754204677650672	8.072631584643924	-0.386934156600549
1585	0.1579465346927092	0.09014125779406693	0.07551854397514059	0.03944209783892451	-0.015550897466274714	0.05069863454518829	-2.392535443278722	18.222837910002692	0.42499805043661715
1586	0.13829526627331334	-0.08235762793905216	0.03552526597449261	0.04100826558004893	0.03896967141827151	0.0509641949466993	-0.758346520637756	14.934597355877544	1.9382647829969792
1587	0.18599909740803144	0.10313678728418815	0.03786240805699719	0.037463405958862654	-0.1125852397354618	0.05168761145175	-6.159004508949076	9.113213956868004	1.9705281771551353
1588	0.17636184502016203	0.05326536182776202	0.048609125893219876	0.01787646061594672	0.05689269628687408	0.05025247008363769	-4.432200477206491	17.357550174146116	-1.1856869133910684
1589	0.15110966027509584	-0.03466211108572233	0.05339520219690223	0.021946100722852066	0.15048217548898649	0.049635795061701744	-6.032079664202826	8.482600099099734	-0.3519457737300247
1590	0.20260085153069915	0.14722207252726768	0.05579922022733411	0.00024000808245332314	0.012583854112071947	0.05128570660912264	-2.4004788198467177	17.642512524711417	2.0236543862551026
1591	0.17963204732977303	0.1446833417141588	0.07939861943461343	0.007275483940810987	0.020923574555841887	0.05252582960849403	-1.3124023490050318	4.674160668847295	2.0182503176411517
1592	0.20931885117012558	0.11655455949391486	0.05457837410111264	0.014035353259316851	0.0019097143406725744	0.05593650005046938	-6.08294293027874	15.135947563623668	1.8940063282006565
1593	0.21055233425401232	0.04344045183268478	0.05879890627817072	0.020417251331122613	0.04285684386323103	0.05548165986426523	-6.68405221913192	31.103853298212726	-0.40545193966316795
1594	0.16026587493438305	0.06391781899193137	0.05762022239077125	0.0074052580945163995	-0.029946717898049816	0.054414271750882814	-5.803247183666632	9.183507966949136	0.6525530058562498
1595	0.18495563591797184	0.00022022916722277963	0.018658025711228095	0.015240613075833081	0.035447614626616684	0.05260232443609903	-3.3576326663823504	13.512038650558685	2.096314632742124
1596	0.13296937686008323	0.012301968058092243	0.027102071809573827	0.016507336651935958	-0.04632671504039854	0.054461953122808604	-6.194109065336271	25.42439282307906	2.69667710657708
1597	0.18480716957648813	0.03897463754346981	0.028867175449460256	0.032659531175418054	0.01942971699569624	0.054931108977266545	-6.439891074220919	23.926912708147142	-1.8013059142772048
1598	0.14679508381270204	0.14155973375039552	0.050668637287062716	0.011501514687828856	-0.041151906232571644	0.05207012362212156	-6.307500340801608	19.210837031593265	-4.719251236070854
1599	0.053683887904128424	0.03817036213172537	0.06592930515053103	0.005781829027115395	0.004691594506023733	0.05487631055114452	-8.554442507898514	23.132339758282132	-7.965261500453832
1600	0.175711343784148	0.049485695962822554	0.025409619540782767	-0.0034993518340627836	0.03250351260702144	0.05335671802471354	-4.081393106679191	14.092471607625761	-1.1633386194771136
1601	0.20310897879954187	0.050991435782822184	0.05315130982965452	0.006854897623018501	-0.07083397389662581	0.054620288573317674	-5.698767531671797	6.137061218446753	-4.886099898082581
1602	0.1729785504440385	0.11683769699827665	0.06919968933850433	0.03834381438781949	-0.03510836812845755	0.054949655217570705	-4.915451274279898	14.092897511434971	2.222728478700168
1603	0.17518748315770072	-0.015152960754848975	0.05631844844740408	0.04203374838229144	0.0399311062476883	0.05463535977930594	-1.5376469798775907	22.084601756086233	-0.7523200316471199
1604	0.16638386422164483	-0.02242052647248853	0.06941105853616857	0.05006805329762029	0.01970792341961982	0.05504211852547391	-5.147861838170316	7.290960395404459	-0.8794504278697476
1605	0.1982607368188092	0.09454479299335428	0.06310247384511991	0.035879094683444954	-0.08353455937228295	0.048513148495589124	-6.117847305630206	-3.7936763185302866	0.10083868878442155
1606	0.1783087940246406	0.0693106778044951	0.031115171890512505	0.02288714719495094	-0.02559472153818223	0.0511439231905754	-6.177878891829124	34.5112266310104	-1.8785629482855615
1607	0.1266760568766509	0.0471752481936126	0.0310251817252663	0.03020326130616143	0.08723818644871686	0.04944177935117389	-5.942157010590023	21.1800513504675	-1.3124328188531391
1608	0.1309145701580111	0.06923381791463257	0.011865396625113538	0.0012754373238451945	0.03434167992173891	0.054383445412317	-6.66583097505256	17.89620424179533	-1.5864531073389585
1609	0.15873798427384922	0.08694091437273868	0.04007880012786576	0.01630658047009499	0.04106814878950255	0.05497436603627251	-7.93379090938323	15.50809178561422	-3.640488712991087
1610	0.14080945268577846	0.11043272377434396	0.02677468353363737	0.0054152017980005395	-0.10436809666376592	0.05413576282226728	-4.1634858316815935	12.093898949573655	-1.4234523449495762
1611	0.17772687703607276	0.21355482003158244	0.04956529327851545	-0.005534897948274225	0.0005853933457959874	0.049620357510214916	-3.4173575193375116	0.5342630625417982	-1.706428000575823
1612	0.2417616211644564	0.1468489448527706	0.07679845988080893	-0.02934354163214551	0.0005238886124618036	0.04515082794017495	-5.201478224342219	13.039780416759529	0.11197623895945397
1613	0.15777657893887465	0.0874551839567481	0.05538568751302424	-0.042828031383666504	0.05935035263707952	0.03792721213635071	-7.783334826240667	17.413103525650843	2.5856013335810646
1614	0.15723833076499896	0.14510319179130401	0.09793982563270218	-0.049490897368318715	0.016472079570026013	0.038013785014988005	-8.988700423202063	18.447546312517154	-0.364612427585866
1615	0.09243224115101657	0.0704481656049995	0.08655450168265343	-0.01949833986369096	0.05884257677643841	0.03648850707286971	-4.737419853611056	28.14532375971454	-0.552976635517613
1616	0.19386392009435693	0.04922031578088108	0.07352188784669193	0.0024836830897430567	0.13429311478661649	0.04053651325412613	-9.453181432684314	35.61427629644231	-0.14320881405062347
1617	0.16167980251717398	0.1454495089580954	0.06195487238793843	0.015761839767382765	0.020304596359320016	0.040946684430304026	-8.081627097141793	17.885392487666564	0.47537979407154374
1618	0.17870567558868863	0.2477678885360533	0.06330476725991287	0.0060647369626899445	0.03620205123344751	0.041990278554843566	-3.1395150978706132	23.960112402353786	-0.2886982270916125
1619	0.15201048801439504	0.12530693694514844	0.020518809672082576	-0.0013568358168537847	0.0558353933835357	0.041014197498557885	-2.8429741862972135	14.20033900075645	2.894350529050524
1620	0.12977746207841895	0.06453128506109183	0.048900627683525405	-0.008425368846395831	0.004495885822467329	0.039829133895209576	-5.620555933634684	10.810237438960106	-1.051865686735824
1621	0.14441756618184381	0.16987912569833893	0.052567783084243494	0.002964652163541904	-0.01897185741457582	0.042468889130056274	-2.8336877761880266	5.879124259045558	-0.22277589115785898
1622	0.11247047310820996	-0.0088429982923834	0.017255710029208553	-0.0034789380980709767	-0.1090140647860767	0.04290832073565204	-3.7230078241902724	7.59315664702782	0.6758872679983836
1623	0.16455058270501075	0.19123068292111742	0.02419132657630086	0.008831084183691327	0.018332258315199704	0.044573349674505935	-4.480300413928183	5.44588128777196	-0.49384235195230375
1624	0.1782053014658725	0.07938267504132787	0.023342037712531738	-0.0010837572043474897	0.09354311067020579	0.04451217499050849	-2.8686598771483625	15.542294685603153	2.9845526267852343
1625	0.20232541205374688	0.0756040109188176	0.05366795209170634	0.001472651394343042	0.08866662200483749	0.04370233583138611	-9.075740917505591	19.830005224777075	-1.367894411716604
1626	0.12632167367619723	0.15393928332100476	0.06835892350880543	0.0026083095308583474	0.03248378796280088	0.04389094415118254	-10.271811562897314	20.506098641482332	1.9779607375650168
1627	0.14191192881074907	0.03393870149477758	0.06671688566489767	-0.006696736845805712	0.16021850704375687	0.04317895949532333	-6.0709464086156695	30.337912777471328	3.6049116546151656
1628	0.12865291477987528	0.09275373328596763	0.06423605507526517	-0.0001335786987223292	0.10644304898679434	0.04531916256021273	-3.9591388305970434	7.565038281341967	-2.2773925918301905
1629	0.08423919736424641	0.1123854828619036	0.03320423622000358	-0.007760827986604207	-0.06377322938175278	0.045102692683951916	-8.086959917802139	18.59758233587598	0.10535619826442802
1630	0.1434949777776684	0.11906854824298703	0.046339978848479506	-0.014425590274121262	-0.050654231487435225	0.045133682003388076	-6.20888867338671	9.228159453652223	-1.1223359928702146
1631	0.17298510630739158	0.07723623044038391	0.040980205886390134	-0.014133985306581661	0.08279938418200085	0.04792886219521739	-2.612353994808099	35.46495768936973	0.7912451442965844
1632	0.17599380272954762	0.09761993634016886	0.02695099499851702	-0.012661134861617723	0.11641096005046155	0.04692079387871931	-4.795858741398874	1.7428437477459962	0.4666344939104376
1633	0.15792698329373006	0.06668734058505565	0.030875613256378814	-0.015803560485993014	-0.02029079304866692	0.04805719507589602	-5.012765666166987	5.897349379969714	-1.7007798246832941
1634	0.18004136104799282	0.14925730547606653	0.047366214223990066	-0.0104780001463525	-0.10341298463039039	0.049532961393198065	-4.535412088700773	22.706990358079764	-0.3469193364663061
1635	0.20388986549629287	0.2406558031195476	0.04915195065742554	-0.021868463931908395	0.014613099576818257	0.048173062759929386	-1.6558114036605074	27.119764699222376	-2.6545359525129912
1636	0.24307024062959087	0.04457885287355853	0.0740366801209663	-0.014789247394328658	0.07010114447497881	0.04753658497938538	-5.897414131641086	3.9346813906577705	0.7322629202524719
1637	0.22149879464671585	0.0435515038408469	0.048633906467517474	-0.012568674949011621	-0.0017377589494622786	0.04729500530805714	-6.476455023132725	5.303003074094683	4.72475353841533
1638	0.21354269117095684	0.07787618301561416	0.03871491628269906	-0.015141154891449113	0.050761654939148776	0.04660931188361613	-5.103724781157984	8.778064621530662	-3.6218421008510866
1639	0.18856901544542023	0.08251165064494687	0.0230516202172362	-0.018032141879884542	-0.12565365775692608	0.04888116099753464	-4.835399002425629	25.635748269574172	1.1302799501449337
1640	0.13975195388610165	0.08226518521160747	0.01730648934500379	-0.020825964849585914	-0.09968613824300207	0.047920382328742496	-2.056042320008334	10.026269132865487	-0.8535786573397955
1641	0.17010440442900998	0.10010008624795	0.008675106970304271	-0.02835944271626608	0.0009858256645289762	0.05188649295502263	-5.7998629214843795	33.6979391642734	5.3840867212637304
1642	0.11051284319808935	-0.03122827260572232	0.014651665522035517	-0.028439444375240423	0.051648616097753515	0.052167341554889946	-3.3931569164450046	23.063942546427917	3.423624106869913
1643	0.17773071038054739	0.13504813025179646	0.003891773583659292	-0.03192677439345284	0.017545593269719422	0.05112631946488761	-5.560968786246135	25.90387639419367	2.8416321341008026
1644	0.09882584693077193	0.19091074908518585	0.02411955656400198	-0.035596987640890414	0.025894256287000376	0.047271881308667434	-6.758083172181442	5.394663095067226	0.2019846362168858
1645	0.09042654319305893	0.0704529416071765	0.04269008927221198	-0.03775352498309183	-0.03828771059365821	0.0471419586476565	-4.5648631523968115	25.991901302772217	-0.7846354128566437
1646	0.1284878970644544	-0.028674763904992392	0.014210701865910474	-0.02965300885295811	-0.07109155251381521	0.04832959082325427	0.2825915309076143	10.329090787530014	-0.9221852387226012
1647	0.1703468804595725	0.09315137840777807	0.04705362937003039	-0.031616566392540124	-0.060658561946424244	0.050871162228577155	-6.536247444288568	10.522576945844683	0.8759842639455692
1648	0.1670294022229354	0.1408943760951453	0.017068369247226895	-0.02984037134059397	-0.07796441135510251	0.05037364802468671	-3.1487563989380702	7.315655480301969	2.3328252133865273
1649	0.08460858368852825	0.01998364936551289	0.024161914078974913	-0.03952060149741419	-0.036185005375230145	0.05532789588769562	-7.579936239561124	0.7828896138488642	-1.5020187328449013
1650	0.11514841712097688	0.04555605407528414	-0.014517084677104958	-0.03389030380172088	-0.027940291444640154	0.058853265730192506	-4.149987765592846	7.444469665696779	0.26985306624191907
1651	0.15768449174038038	0.06772291022499977	0.08375211213179526	-0.030771066678103625	0.12946171624873906	0.05773696664252308	-5.351190212961297	9.793530714617365	-0.30559396596838534
1652	0.13147333364131475	0.08857329999658141	0.021095909496951892	-0.029995194129536877	-0.07132419470845157	0.05609214853552753	-5.347265535460312	9.161863858710918	2.6255137266997823
1653	0.15483015870124536	0.0435692822624747	0.0182473372758851	-0.023029770666034406	0.03096103904505871	0.049888876191667715	-5.627328719432483	16.58078415742741	0.6118985136709243
1654	0.0790607458214494	0.09536455229982653	0.027038942856794878	-0.03227752668371063	0.014566328927772619	0.050955939901818216	-8.16913622498642	14.87822377934823	-1.7943354554071358
1655	0.10977920664338298	0.08873644714049295	0.037221294182945446	-0.03762916774427666	0.05290801603975737	0.053913365162622406	-4.475404591886872	16.22838428910349	0.2962816123631915
1656	0.11789080270250693	0.014401100965935727	0.03881117896533211	-0.026301624039837268	0.005152686398718489	0.05499389112971703	-4.230004057974376	13.349386620443056	0.1495302205239789
1657	0.18246950778818227	-0.0076360480658072966	0.05609289300332513	-0.02497297485937189	-0.14829972438987654	0.051776850991346685	-4.99396372686168	12.221375969517826	1.190894712400272
1658	0.11478413948458739	0.06039412115965251	0.08954390999021579	-0.019934461405681017	-0.01591344939983321	0.04881355499536003	-5.51385395881322	23.422196632046916	2.4325224914528842
1659	0.18007297009366044	0.1354274826906624	0.08270262132688828	-0.03231625901820375	-0.056006855704909625	0.0500432515866035	-3.7469722545713497	16.30731681056159	1.7222458944328471
1660	0.15398857270917343	0.037735672231072666	0.06323483716911989	-0.03686846771158864	-0.025095832475454733	0.05103491875709505	-8.321850756113175	16.054719947930977	2.6937263174794173
1661	0.1473648309389422	0.12502072773589756	0.04531485193271701	-0.03241945029089741	-0.10602622156495768	0.04972771025122064	-5.928754803841688	18.849552102233915	3.3737364191590355
1662	0.12420007488402635	0.03874122719364488	0.024193035514914904	-0.03115652950086773	-0.051160417198526625	0.0488103748070583	-5.65016353297549	-2.7285820801967695	1.1785342362750189
1663	0.14992733888787277	0.025444451096077625	0.0357548997947948	-0.03969272265691235	0.032945520446161246	0.04579850968094255	-6.913320994402285	15.036452534627758	-2.025018063506197
1664	0.19980117685750368	0.05082514448696652	0.05098436862996053	-0.04010312536096606	0.19684744863690917	0.047012613646471954	-8.617517271094577	17.4961637807995	-1.8105980114713578
1665	0.21415124877749367	0.05190346853375116	0.04959578945646479	-0.03605614055039764	0.16057669130941743	0.042954041099093364	-5.445338095807768	28.267801424570205	1.0118400137773922
1666	0.14291374327852102	0.08605273044753742	0.02273470679239323	-0.033561803561501485	-0.012744819924868929	0.0414348286902008	-3.600207836394008	9.103516334308349	4.3109089068682085
1667	0.18986653548542534	0.005359089038357315	0.0037905361756793987	-0.035921991095086064	-0.024355473798474872	0.04154847222754289	-4.094044413029268	15.821158134155175	3.765494673096191
1668	0.16479685138970215	0.057664524574516	0.012908765159205544	-0.03852635482653814	0.07603795072724906	0.04648428411940062	-4.148753999973595	16.02173127370518	-2.046599319344523
1669	0.159218826191513	0.05657893437379861	0.032828982925383256	-0.041999160712557874	-0.01228727851815334	0.04446426696436857	-6.460732741866994	20.831448888523934	2.6955091713694115
1670	0.13055440376076288	0.1423186272097597	0.046307226811756946	-0.03762681412097632	0.007345138415067919	0.04065119649402387	-3.1134066715650355	38.42466466738422	1.0396651336814289
1671	0.18001995998545278	0.041923442750151564	0.047970107900846076	-0.04355242899920222	0.08108249773466952	0.041817696964534176	-3.3368286559106575	26.74106557160523	0.43718128682399127
1672	0.1828300278119803	0.07298714297530656	0.040212240498435914	-0.0395075882775875	0.049446787879261545	0.04180762519199302	-4.452005120602476	5.040600367883298	1.182026126797586
1673	0.18027803891002603	-0.05790259505895616	0.04412628067755121	-0.0399767880037091	-0.05898730666754944	0.03965680634390219	-5.0850491960008455	16.086759135846435	-0.2541251866217142
1674	0.11962608254289735	0.11075157380460293	0.05111738305535171	-0.03222831270712108	-0.04254581519467017	0.03475803348252761	-4.541058779422148	16.671457385533582	-3.2012678531215766
1675	0.1361120139206487	-0.010399010271646733	0.052528224414748116	-0.03142706792595285	0.04515736747117875	0.032303752578952356	-6.5341508731641	11.265852388997875	-0.17059741483321042
1676	0.15833009057354916	0.09384653648860763	0.04974151498412042	-0.03493615009653163	0.09381318091503671	0.022577037108671514	-8.15571665436658	19.60954977523003	1.6591251824873046
1677	0.18907201158800188	-0.07382757918315286	0.053584428956510416	-0.019952230828848828	-0.08853548066948894	0.02132419328357364	-8.087733720505929	4.249268761764418	1.3626668730673823
1678	0.19427042096501596	0.05089126490159408	0.05192762942187644	-0.016750738398616828	0.10520709667322051	0.027390562704258294	-4.860648620173523	38.114214104353835	-1.902671774634639
1679	0.1598881686590796	0.09832170204159067	-0.0090126608814729	-0.023828268384450853	0.0031112485941651447	0.015097071533208158	-8.53609421175281	14.278786088920743	0.6685981471831723
1680	0.14711806579617187	0.12408861052448643	0.027121103939809228	-0.012780891925010808	0.14992994652223052	0.016852327710145415	-4.999482050387064	14.001397379500851	6.2368021124139545
1681	0.15699884225318797	0.17850947250132798	0.043344060484171096	-0.011117329773423022	0.10015001502040721	0.01721190325678199	-3.8665509425098423	15.697424345437978	-0.3624840173687109
1682	0.20200633983301816	0.11561789874219865	0.05210000456323417	-0.008807339199489839	0.01612307291407177	0.024363367708679202	-6.287484939129315	9.129673308792125	2.4224257877477466
1683	0.17583134163910527	0.006609632824606609	0.0546073206986282	-0.007790059680348443	0.07474077218554703	0.019184764467760764	-5.055891206999814	7.635645602129121	0.930139821795896
1684	0.14151991253561758	0.08237423897214056	0.024410113270390416	-0.00013920752337146262	-0.044903524912207844	0.01152590717731548	-3.7922001504644345	28.10557311811701	-1.342251619679405
1685	0.11398261624285719	0.039381033501877556	0.021933969899309326	0.003952222271271357	-0.026034904044459697	0.021160081121315275	-3.9302850909150977	12.554325697895422	2.2917637322019577
1686	0.10407287570629269	0.029789036329597382	0.003905164684229658	0.010289291718624432	-0.10516810112984137	0.011895621010734289	-6.426285140483523	5.9268445520264805	1.6108588138820898
1687	0.16601936148561197	0.19363168645774662	0.004561087599431066	-0.004406100258482822	-0.08312416925623925	0.01327259978745124	-7.186726796979353	15.90679249922267	0.7327759694829927
1688	0.14323824171770003	0.01323328156059446	0.0490507480682514	-0.005408170257313224	-0.009471995753890319	0.005648138746612413	-4.225117393696372	13.493183376646552	4.945816052601581
1689	0.14686521473851266	0.055868326949367816	0.06453370722409568	-0.01346639400706038	-0.023543888674195976	0.026983858732324853	-5.997973209353735	-0.6472266113569762	1.2921564991893315
1690	0.21388419742443543	0.03265430271685056	0.05732512142993813	-0.03490832972552484	-0.04857897753938476	0.025582579853025502	-6.907519759120057	6.496798651329073	0.8535744115522248
1691	0.20549178478016608	-0.004714552307179515	0.04900858244093536	-0.05856363819009515	-0.046577007245027856	0.03307240778555487	-3.3965905599817696	11.009589792008397	3.4787252268631548
1692	0.1342968788571705	-0.1272736028921857	0.05437701140091577	-0.041362104259148824	-0.031234382202467555	0.02254302589001264	-3.8079939631678235	31.059198157569565	-1.7940017173567815
1693	0.23204670823947235	0.020455271688096667	0.04874985075633476	-0.045229476610311486	-0.04243466325798162	0.0158909280969123	-3.000872720591621	11.421669142885259	2.2058149946414503
1694	0.08310722692168748	0.07571979352891317	0.046261445858288355	-0.030463598416598837	-0.07646167657754252	0.022879469908856063	-4.721550992918425	20.974228939809002	4.3992374896011395
1695	0.20103555880694957	0.08231261153808199	0.03541479830738026	-0.07216232541062617	-0.0078213948446549	0.017226819288609873	-6.498349373491345	36.036159604744626	1.6632979515426554
1696	0.12635547050355633	0.07849614432039229	0.0453934942966001	-0.0458017205019157	-0.002784652400030075	0.015031948031825705	-5.577160004478272	9.105130202186752	-0.7737244921369483
1697	0.21334058550123053	0.010503070864027936	0.04058551190908366	-0.039922159224064634	-0.021380525826851807	0.004643192577827198	-6.48734720534296	13.80120962417394	2.5215906930578456
1698	0.19091934501106195	0.10488042685082546	0.048104703171650096	-0.030968496857628595	0.01832850721758031	-0.006226995898376726	-6.051266033895457	23.75918933619501	2.5222314709912297
1699	0.17818542973568813	0.09239822759389837	0.02065747986972169	-0.026985258979770735	-0.033695624511268556	-0.0264649494412174	-3.744288331174536	28.984143844696266	5.005206008707428
1700	0.18779256636693115	0.1077693202492962	0.028863588846487546	-0.012865288985141185	-0.08281151660084343	-0.01787386255224732	-6.919203305226606	-0.3179007514266703	-0.5095641301383786
1701	0.1857145239963861	-0.06304929842991683	0.034183673754233486	-0.016877199921178556	-0.04947176813543691	-0.008863210814749875	-4.512638733877316	12.25214754526781	-0.21930465745906683
1702	0.16899742895068184	-0.02570605817095195	0.021634319221645527	-0.014698703024334805	-0.04236855700711244	-0.0028991902101320726	-3.661020581242245	20.56823798582392	3.6574255704169256
1703	0.17714830011895316	0.08843092351503805	0.057064334357098984	-0.010626826105003224	0.004099161128182184	-0.00385394563646118	-3.5140382862419846	8.031459019663483	1.5648317351233207
1704	0.1411355548822928	0.03598092931745455	0.042555774421474964	-0.018333027306666538	-0.05015417826317718	-0.008406829408366803	-4.718726428944608	21.898850878016688	-0.06500954592912134
1705	0.133479218665517	0.018776523393014305	0.04735292532009	-0.008933688281060205	-0.006868631963721793	-0.008779945537588853	-2.0257252394639917	30.321572486511986	-0.9539752830575814
1706	0.20458831418620463	0.21867062400996332	0.05780015862081659	-0.002427975521423143	0.04282151380514508	-0.013325957775166535	-3.8147252841202293	17.826340524998876	0.09210802575570967
1707	0.15276833085740654	0.028923290411271	0.05917864639536044	-0.016159034444491113	0.02474340102421562	-0.02166590388758354	-1.759168123466338	14.148621742512448	1.0449659274807195
1708	0.2232550140444413	0.2099544708960001	0.05639408206661092	-0.000490623677120175	0.025650035471026143	-0.01828505797325502	-5.216561116645639	7.4165921494559575	3.198122281415364
1709	0.14240691431388985	0.03737013125037905	0.07084418006239554	0.0015294746497901473	-0.027236833374392703	0.001983692489862794	-5.056368404290295	14.781014517195352	-1.5198621019160434
1710	0.18561206411868014	0.09174861118867565	0.033019396968506684	-0.008984290978542538	-0.004956134403732507	0.020586284536840888	-2.602775842330783	27.317980015899913	4.3244323011739
1711	0.11742946833755097	0.1775589740108443	0.05373829394579091	0.0076350197515737735	0.01349002641030431	0.015135024702102396	-5.719503495366742	28.958889601043683	-0.3393660877351
1712	0.17647368519442108	0.10525381350448626	0.05945913996899212	0.008058268068224099	-0.021168419524658377	-0.0020888889956622346	-6.334924363451629	30.721335617903375	1.265971082525005
1713	0.17025857782930084	0.066180436355763	0.05979712088449895	0.036305981077993314	-0.11685514675158326	-0.002482495621201954	-6.424076665601892	37.392407011247016	3.7895508672950933
1714	0.16412698039969223	0.08740738031258449	0.06030308810168658	0.03440725277080409	-0.11678829416784745	-0.005490319120396992	-3.5484018596785236	19.189276611735504	-1.198606364657299
1715	0.18389315927568858	0.041663591043153425	0.0583166758935825	0.04923458784350317	-0.0664798870607364	0.0005636376056162144	-3.2095644473646945	18.45912465328357	3.930910713494764
1716	0.1558231524949762	0.10299866893262474	0.04516473827406848	0.022861207832405778	-0.060729649155653	0.00014447817574246178	-5.892329323605049	8.777334495122881	2.113277374091774
1717	0.17254419674170893	0.09526517885824307	0.02479464903178874	0.03082596825327801	-0.11159658269972149	0.016952716525482837	-1.5881055678891733	13.970090945965165	-1.285886704868035
1718	0.14901246809414848	0.051745079295839415	0.04316670162641014	0.027248383481492694	0.07637468221537667	0.03956324185647362	-3.33950018568133	22.15097747475182	5.15897680639177
1719	0.11736551820853046	0.059443260766011516	0.035977506127314485	0.0292995555268295	-0.049529645241145136	0.037424087225834214	-4.375084822484368	18.313648242723907	1.4164414650892576
1720	0.15317393665601	0.10587209841176597	0.028556231578194667	0.030039578987402428	0.054345473408702924	0.04234867860061568	-6.228180040924632	32.96155695241767	2.086907179697219
1721	0.18652353620595596	0.08831602157748901	0.009241191733768885	0.03299229938302139	-0.037943383100144536	0.04342380848551172	-7.827503478482788	-6.615355163465227	3.522958040534365
1722	0.2128355368901944	-0.11551280606759119	0.017181272164349344	0.03308687163731416	-0.13335818455035015	0.03426846079567297	-0.695533084030052	-6.472153726921763	1.822288203013459
1723	0.21113163461172005	0.1105231121088674	0.020170296897686915	0.03025997209301206	0.06001156352556696	0.038877451877739534	-3.2829538093053907	33.25226858595605	1.7509023381112545
1724	0.17556219556476682	0.1481544179558946	0.024695914958406315	0.028212236898956196	-0.10713052315847683	0.031235880430601007	-3.7414425781322826	29.43545664395607	-4.154132576023719
1725	0.12462658535191572	0.08392582023532211	0.04590779478652459	0.02846368456026919	0.01757256460607337	0.030868240117607207	-7.450147244026483	16.95768463615697	-1.3868361576063042
1726	0.1745284388721128	0.027847592554640067	0.04567579162177108	0.02617664657287849	0.12429811620309038	0.025725736135720823	-2.6714323056946188	27.691383903079085	-3.128205625519066
1727	0.15638639124021844	0.12501461287796956	0.04720799210927622	0.02303468166247221	-0.029720231479104433	0.03003496415738819	-2.8077242516084606	13.374085209421464	4.211330799185935
1728	0.1905946013277275	0.0896353870041402	0.035469330676593316	0.02531987401645776	0.022019240538162677	0.03046458408289366	-5.497032202065141	3.5939745114222257	-0.6969236800963229
1729	0.2092942446583147	0.13575650675571138	0.028712352148981685	0.02566527814375493	0.05272832869232647	0.025046463441920977	-2.671715081327468	27.433901833791833	0.20395315512460102
1730	0.22522516012724073	0.17663710734488658	0.019898732845601296	0.03148702287033164	0.08503690669022898	0.017530783524620754	-2.2051223403031415	8.022907372885856	-1.6602522415702978
1731	0.19269052972623352	0.004917395633216692	0.0303402662279974	0.027885242222877006	0.09757921412010025	0.012006788532649979	-2.2940357315419075	-3.9795165296219808	-2.2307458771962976
1732	0.19547630153617848	0.06817192077308917	0.025310603912142803	0.034779793926173745	0.10282842086448384	0.015691901387730613	-2.648376609414745	3.2231478652716694	6.9675781177480784
1733	0.17343861005751116	0.01405307175847615	0.03679772846792745	0.03028295179638496	0.09435441723666152	0.02173836495909229	-5.717948711797882	26.078409070891354	0.5668453682271722
1734	0.2180778598755295	0.09077498059482102	0.04609328768107279	0.032762540703529915	0.003186527467402313	0.0268044545118283	-3.783647498304295	8.210642957217065	0.41879891545973524
1735	0.16856598845313578	0.1708910049930062	0.04276638819664972	0.0315755529640724	-0.0005529974442206077	0.025900587053890787	-1.5500417945982004	24.46258455233815	0.8881947783919737
1736	0.1369633877712806	-0.034593890613848405	0.02318883642612714	0.03194284844620732	0.04326096206596655	0.02403225927018991	-4.15249338625695	16.48643984519825	3.091789580080929
1737	0.18940944037742297	0.07846276523256478	0.009335388696661548	0.03395076808234484	-0.032256885625174155	0.027710256114308142	-4.01593323583516	19.567980698896687	1.2361938256162968
1738	0.17817012130452936	-0.044975375734459866	0.025845006346010044	0.033246670313368386	0.003618606541648069	0.020401839397760413	-3.8138416996903217	19.021258383504538	3.094349791866568
1739	0.16103411000195875	0.11805424113252842	-0.0023542977858750647	0.026218331994314472	0.018295920692669145	0.02131638637152787	-7.079034128366632	13.306574933467946	5.359226725138366
1740	0.25011420653491534	0.0453165712180395	0.040749894768041035	0.02450013407050032	0.021679421882440895	0.01755224648802522	-2.4814865597512314	20.578843741582375	4.461991773757371
1741	0.2379681327160123	-0.008939634740582389	0.02826856208459999	0.02201583716360135	-0.05351720507481028	0.017385005974055085	-3.2761496476904717	8.60189889119661	2.081859781345971
1742	0.19904055168979762	0.09262414597254512	0.05398369168367748	0.02465819587536575	-0.15501976487224584	0.007910306073751741	-1.884077862921054	29.347004823118244	6.337796772460437
1743	0.19231294220277362	0.025293814553472134	0.04547005047753016	0.021831560148668838	-0.08534104422267745	0.004930456481877393	-3.722611544235555	-8.93902160416088	4.929256199299186
1744	0.15483593247374108	0.13112847707519543	0.037403954258478506	0.024236499467953206	0.07473206383203242	0.009228496645534162	-2.569330803144743	3.706679044265337	3.735206218365124
1745	0.22170136988887595	0.08842683149288204	0.07268354376737268	0.021262884734009162	0.013344127431545231	0.008074695531840061	-1.0309748861284176	0.6575469031224052	3.3669928642029614
1746	0.21284788088829873	0.04592219441806476	0.07345922847780363	0.020527220834666675	-0.005628536299537658	0.006131924898156311	-2.678367840434656	31.71111612616076	3.81468210217473
1747	0.16228030948300842	0.14256743444234746	0.06263105184162442	0.010215811619746572	0.06919073634559339	0.009940527594419924	-3.61245383120578	34.966034436108174	1.8469735255063398
1748	0.18788019828699176	0.09439637275898984	0.09442152954489598	0.010466555378298312	0.03552237339716488	0.007070282783012795	-4.93296596319097	11.13880911129298	1.3104584394069552
1749	0.16149448142628667	0.13565061930028538	0.10246274855316594	0.01623729521979615	-0.07423515184523433	0.003898420586280471	-2.7001152400957444	16.480571124368367	-1.0465231307051435
1750	0.2416170535386838	0.10489490960686383	0.08472844420741656	0.015240752678541317	0.03618272697761651	-0.003331066317062116	-4.559242969215888	15.262665353641511	1.783355092781469
1751	0.22567715802371652	0.10994526799918863	0.06628603586489511	0.01636691722248854	-0.023741425321415974	-0.004379332456270631	-5.002040394063283	31.822051550357404	0.338910577513647
1752	0.17343804961444564	0.04575111222588295	0.01680805913414005	0.008609890381009464	-0.005198866926246464	-0.009817682103806498	-4.5775665472076	11.375956670081443	-0.24936407038975628
1753	0.1914755679366427	0.045450969895010726	0.014775931729718663	0.005801096729238514	-0.009412352160047752	-0.0021589661498578575	-4.694546486312158	26.01475333442252	3.429580718826752
1754	0.19588401340646383	0.02215661223487994	0.0190273051735504	0.003996800956096462	-0.024669719205376587	-0.011937123787907629	-6.462871522269634	5.752259569438684	3.295471271634892
1755	0.14172408698307984	0.017524484127449516	0.031305809947643426	0.001838936773594809	-0.01924868220895483	-0.010223158545970964	-4.350468184831029	21.15910233965375	6.589670777512389
1756	0.1892612228498422	0.07090541429238012	0.04634718803942691	0.0038084155556922976	0.00017009093625007694	-0.006207932872473225	0.5630173103427388	26.124091215994024	7.513325330901458
1757	0.16818568892637148	0.04514472960545171	0.07133723222277713	0.0022805073713795506	-0.007027724384830059	-0.015570396680754175	-3.8326831031450372	27.230744988626306	5.219992992271824
1758	0.13101044430813544	0.14365924453449502	0.051338229849195484	0.0001319967823500607	0.03868563394156467	-0.012122166733098004	-5.3797368505522964	20.923527701050823	3.405525313727008
1759	0.1462381553024571	0.11518386656916017	0.05696468054544992	0.004255668172269156	0.10777702455876906	-0.008917545599862933	-5.683568768795895	36.07688108402923	1.6881218450810718
1760	0.15450804997314843	0.08558443123391722	0.04352754862518554	0.0023144180676563267	0.03884652945768931	-0.008939858143644088	-4.28613535406406	34.54419009627857	-1.8388702398965442
1761	0.20613217845831153	0.02535771407181317	0.018326855068756656	0.004244266339708338	-0.09115581420830529	-0.004568723374937789	-3.6225716974455673	15.910313093390235	6.44767399941723
1762	0.1910786463977571	0.12041111132471302	0.09042469170291138	0.006283732791835642	0.03015485869513322	-0.0053289174209194936	-1.9900977231775185	6.109684318817506	-2.3559088915952198
1763	0.1545416363328495	0.16269811332624615	0.0675173194441126	0.007646991713217029	0.04756286366684087	0.0013253315123437073	-4.545157355059688	23.21418774836734	6.683698529712891
1764	0.1551491235901825	-0.039877241271806294	0.03553036542984151	0.008994438567758127	0.04326597448181006	0.0047173570354631	-6.374529431588584	6.294509399032684	-0.9689440295032387
1765	0.1719547729279603	0.019741167106181665	0.033322144980818154	0.002062271737893468	-0.02373508229323963	0.003160703758554835	-7.821406284684993	19.199376029301103	5.885955692775283
1766	0.15634597931241853	0.04337665525321532	0.07218640316978324	-0.004955354789510747	-0.07150598598723334	0.002812951008826981	-4.215467264169013	16.78478880886727	1.4560401848640996
1767	0.18921897819744152	0.12476388700851981	0.0719859937207808	0.002577688010984416	0.02016370660506943	0.008058272346533557	-3.8153609359371297	29.319875470194358	1.2264501055837427
1768	0.20083993937544192	0.03351669821356691	0.05741456586132837	0.0010143454798106832	0.12494123366501333	0.007904103487986473	-5.732665629557674	14.583086082953741	3.7184561480789324
1769	0.28130097307160085	0.03456172053869319	0.0628732504625571	0.007707277285466718	-0.005678133163775995	0.006584803742478837	-4.651600895110855	6.442034267844786	3.2587134408983793
1770	0.15375528322439191	-0.015525435938281318	0.06923662601452255	-0.002297621065802023	-0.03613174782280595	0.0071666529652259165	-5.233091290144572	24.67771707198992	0.4968617643234042
1771	0.12807777484071506	0.044962004450936253	0.06197970615409609	-0.00620079901852362	-0.0016497069816299283	0.008017691069329183	-7.08176796203161	15.559721726060816	0.5565942118321561
1772	0.14311721114644946	0.06414291731158606	0.04925075877304115	0.005811478768541017	-0.014259828053444498	0.00673317381119278	-5.63401496078341	9.039188256194565	1.5991499407169758
1773	0.1415987583295916	0.046890846684734255	0.060469503946241544	0.013227287303439734	-0.07063210104197148	0.006493973256638965	-5.308863709771744	3.401673147158415	2.0080626116522042
1774	0.131136759213108	-0.10595536904823662	0.061100611560216206	0.021959532443474497	0.020271649418745197	0.00447441390933105	-3.2969533824369486	19.634283236775428	2.808024031788327
1775	0.16432212223156428	0.09906551574285175	0.07162385068962313	0.024202558553896185	-0.16379507114284786	0.0057279087598317985	-5.132604279955248	13.8622010697071	-2.3449298734573065
1776	0.12927173214190807	0.03319459916996305	0.06699707058384408	0.021612161589659788	-0.018274114753712614	0.007871110330743008	-4.180552098768187	43.39007002986402	3.1545164174816938
1777	0.19655719405187172	-0.04027195896067913	0.0526209613421649	0.02155652756545257	-0.07818300254433284	0.0034107654625211386	-5.717167808252545	38.43173730291424	5.801137049281414
1778	0.12045523728187468	0.09328257669880882	0.03728807914217091	0.023618223948127067	-0.024471593603991187	0.0062036186074272024	-3.1078680429003347	27.38427204945137	2.6978079891875777
1779	0.11327606115542897	0.11649242288632894	0.0020120974465250296	0.018696987867491122	-0.008681281255261485	0.014285167815944199	-4.718305714126299	12.607677792995698	-2.178608030891657
1780	0.14805550028775363	0.08490427702145271	0.028725685043367484	0.013630889760326259	-0.030097515402899604	0.011250089832827206	-1.9938119228214446	17.283917522687585	-1.3733300926378624
1781	0.18165322989707067	0.07648004187479501	0.05350616092613067	0.019722680417029195	0.08877722148004179	0.012065906647314932	-3.2642352501631478	22.98730012218874	1.2430672152903819
1782	0.17211293777207015	-0.03658340387664122	0.038224384037352274	0.02256223023779629	-0.030547725656273044	0.00945098229489391	-4.064123004046417	19.90259661676233	6.445020706278953
1783	0.17383485671185	-0.024715707519898114	0.019293424757477143	0.021155399845045553	-0.04292408870835752	0.0014576708188241763	-10.637702126202349	24.077801478166666	0.7478436482691521
1784	0.1965606360454895	0.20027653202168602	-0.006289164733163027	0.019545073790739692	-0.036033690743935747	0.0024468175892768495	-7.972188818436475	28.526021770807535	-1.3724196748219282
1785	0.1705196249358411	0.06419774403243067	0.03675900986460191	0.01378027553781972	-0.06626548881829693	0.002037835218659291	-8.087917200866134	9.360436601316206	-3.5546543060606046
1786	0.13195234273392686	0.11739096852997843	0.05424447068260256	0.01346773350839061	0.030025138081666444	0.00035062639789010036	-4.786535575292437	9.99526890174	-0.17315898984915196
1787	0.1671181058938917	0.049215847836879545	0.055020095836833316	0.015338196947421383	0.03547363386810097	0.007137743487765749	-6.159144083385626	29.82393617489584	-1.0931649114522115
1788	0.1515793258890206	0.09110849980366353	0.04867594726406197	0.017538760984798125	-0.02251922654224406	-0.002522010065016087	-2.7278965487709295	4.876350657362821	4.500135111181547
1789	0.18148873968898147	0.12232061411570816	0.06955835533768026	0.02066610724380754	-0.03571963852048905	-0.006672285281895852	-6.547878717079569	12.136884179251604	0.2847910010987507
1790	0.1852667025044769	0.07020483263395	0.08486872285005945	0.0231159738774692	0.04737012933611361	-0.031138063586872173	-2.5558105223047165	7.176181322372139	0.8887357863031372
1791	0.19113023821156694	0.061394380502724	0.07704494832216363	0.022152472628997194	-0.01078795065949549	-0.01893539843393576	-2.88673227108348	35.53626872055958	0.1790547962427588
1792	0.1860978873616129	0.10128458904343579	0.04468605689114967	0.02347100062633641	-0.10178847279208439	-0.020288190422153025	-3.2162004735151974	27.70145198201275	0.7554094781892173
1793	0.16480176093400975	0.13403995838901034	0.046584112402131915	0.022611075082451214	-0.11250853784362079	-0.012299615113436621	-3.4714058487086095	9.212833449552686	2.7443155546523084
1794	0.16602987855535634	0.07145766479117999	0.025819068727460096	0.022918551758643404	0.028987632290537454	0.0045421235156152505	-6.813744799669815	21.203711721771075	4.491431249398085
1795	0.16159634018652475	0.04639097154567876	0.03283447842140514	0.022937001594753096	0.011123244004707974	0.009102910108598601	-4.623177190701657	8.77070709291993	0.5639510768988115
1796	0.17478004789043555	0.03401179171377723	0.029287096526332372	0.026383330335172296	-0.0619394754927141	-0.0015645633527223632	-5.10564173051492	22.027698785747372	-0.3652869876651749
1797	0.19068497681706428	0.10532900843138501	0.028926921689768008	0.02550037574650162	-0.029122381312415152	-0.005342426101538575	-6.710937728485591	47.49118265105078	0.7385042053988441
1798	0.14241051685605438	0.1292637994167199	0.04613912380973042	0.024917285735521003	0.017381171872737317	0.008334835660152555	-4.59208938903184	-2.341652844204064	1.1107033966910957
1799	0.1224357278818212	0.04269359574908235	0.023339943203023728	0.026135116619489328	0.011396791948998931	0.003044788349086851	-5.293716799097513	6.8504826142337505	1.6028757179096251
1800	0.1413577976906527	0.17789386416034825	0.03570139211499496	0.026220356980110486	0.05359718319653363	-0.011593571975826972	-3.5639819325607323	32.33009351451973	4.299317250724661
1801	0.1470189642144149	0.0792773559230789	0.023139349790922352	0.026527010577139274	0.015993849036605758	0.0016318745653352198	-5.371590303167266	8.89636166587172	1.0428864033309286
1802	0.17675396239578028	-0.008682045582019696	0.04982980347553004	0.026764658944385414	0.019000092714232905	-0.005824469902227606	-6.202676283167213	2.0821816473183783	-2.03114704663516
1803	0.16432480054860332	0.12746048982616376	0.011902097063809448	0.02532459700477203	-0.024135838152724784	-0.014701022216764649	-5.194823715999644	24.033972659210075	0.8102499602972542
1804	0.15268569880523591	0.05511899469775005	0.022627635825532653	0.024964430224408748	-0.04940050807291895	-0.020678148145365678	-5.679270880083578	-7.027788572134118	1.8719913772669385
1805	0.1720491085717544	-0.0021009689816448365	0.0213823123002648	0.021906160627149326	-0.06601471269429147	-0.04933703727338308	-7.891081548723233	21.246765222148973	-2.2699555085451664
1806	0.1745966092793107	0.058833611433344174	0.020385975072200208	0.02173609400511322	-0.01688955117308766	-0.02057068543785161	-1.6447208014229124	20.522295692249212	-3.851814691395159
1807	0.23436089215290148	0.07435851117557667	0.018312936221842435	0.021779643867555563	0.11625916758900218	0.02612618423541275	-4.361412834871474	-9.32058753607836	-2.774583388066009
1808	0.23554193040610538	0.08843884652454286	0.016124196380415574	0.02030649118365939	-0.02785251681797347	-0.0030203926774503365	-8.363732877635089	-1.9777355467980768	-1.6611262829522118
1809	0.10532812385655885	0.04563085563297169	0.038119147787417554	0.021834624553278812	-0.09874161103675003	-0.008035257767074878	-4.3585051695994	7.455026371781517	1.6836997883586102
1810	0.1537158633568815	0.1598621552116832	0.035714043986856	0.026142260330893376	0.004692482841368417	-0.0025577703813592367	-8.201068583998277	20.752408093984155	0.9445556662083302
1811	0.1566319479262335	0.04674055574043596	0.03626161534489991	0.029363580775130103	-0.036710614964283364	0.030078498555010817	-4.192366484451279	47.96379297239649	1.0663481168781028
1812	0.230675441034132	0.13055938433812547	0.05105640394566054	0.030978520012812972	-0.14774038357126185	0.04810325773022102	-6.275331441149318	27.235391330890778	0.16928623200850998
1813	0.23468244913598565	0.061115168216906386	0.05362443793118179	0.03437616090594837	0.05680012430948987	0.016065840336264365	-6.271675797767163	12.700738599514743	-0.6606521085247365
1814	0.19906422785000122	0.10974935345190179	0.045103399021035856	0.03670116311156196	0.026788059115401698	0.026843699907554485	-4.4245729683610895	10.063566768804488	-1.6748705474120378
1815	0.19469661994865564	0.08785222721223429	0.04115034160324155	0.03500703590194519	0.004994468334688479	-0.015622412489250876	-3.626643891895465	18.090038883730543	3.043345165387172
1816	0.19654416780369693	0.05088469216266907	0.04080291419682512	0.03324827743109163	-0.05446540789944846	0.03266179214565463	-4.930132861846331	38.22944964198668	-0.6419933019263688
1817	0.18930531727059283	0.08731602981978855	0.03337812114620134	0.03005756099346389	0.024946697312849132	-0.001865182910986288	-6.483346155041011	18.82070940354108	-0.012203336082206164
1818	0.12462875566301687	0.1391050329490751	0.03806079382195053	0.03190731562259953	-0.058506156096242046	0.0190278052852761	-7.134000798789586	15.111564658990494	0.43691834244783073
1819	0.18785671655405364	0.09177781405848132	0.05110557604596474	0.03386300427102007	-0.0985616497897571	0.02731575090232428	-6.251692352288989	45.54518704423667	-0.8723185772594158
1820	0.13622166067566277	0.0712539544544463	0.05602095041835021	0.03414779216685902	0.1514285045220803	0.03196609334279617	-4.4276173901797105	21.21229399772488	-0.5616822942884525
1821	0.15726642677126337	0.0053145110572932475	0.062417465930647946	0.033647874566993	0.11099634938163543	0.04540400646989572	-6.822328539503515	42.32933024672217	2.014922249001595
1822	0.25523499113682846	0.03608517446600187	0.06097965271603105	0.03607442100182775	0.18255488834787176	0.023317399886003346	-5.925557831202199	13.216753975761241	7.760700376215997
1823	0.30409929694925747	-0.02612266466287662	0.06168721249267667	0.037419428438350714	0.031634251454333184	0.00168412414298353	-4.768280596858494	6.579115169317383	0.9742957072673456
1824	0.20416481537167208	0.0726200573276314	0.059596185378264444	0.036583328626089436	0.02543926472066025	0.00045305795099046084	-5.122753426172501	-6.925092730121593	-0.23145577833853923
1825	0.09358866442334765	0.07730116022398908	0.05747899524708845	0.03846782603049073	-0.03031616167291365	-0.011836632673298212	-4.5400556123431155	24.861577543756283	2.377362616313469
1826	0.15328066297418974	0.07443475332049934	0.055881975780867364	0.0396252866432004	0.03499173255818925	0.025889442534812797	-4.662057083771511	35.10362220078182	0.6572234460636419
1827	0.1711839568936259	0.052591092112848764	0.06339675809879361	0.041392255584376904	-0.004729094357134702	0.033509270026910384	-4.940008091309066	35.162053879253094	4.5435815165370865
1828	0.19476353665937868	-0.028349743457996478	0.058459028933736716	0.03853570867137212	0.007482433751596329	0.028062000734603198	-4.804845907062956	10.460656117098477	0.8721957665273699
1829	0.1913413549627691	-0.11004597962234729	0.03484615730028521	0.03396708372020359	0.12175228993801238	0.010409573624341268	-3.4627525264215695	-4.308525746280264	0.48879785756024396
1830	0.20152908772196054	0.02537799724238899	0.033405934827375486	0.033800687672322374	0.05973116914451938	0.0022332972693158287	-7.085346113254338	22.31626489473546	2.444466741691535
1831	0.16810991922880497	0.15783397587267564	0.0186601231879804	0.036500403306944706	0.046336161954860705	0.009103772744690267	-1.4934517816574522	19.90129978798477	-0.16301581445508723
1832	0.12868917945530078	0.05292755422313898	0.017849146178930294	0.03687505208889091	0.047138383859101254	-0.0016385354182880986	-6.603990514860528	24.237390408343135	-1.0073103941505142
1833	0.16037372500178793	0.09159163219157423	0.0402079424766787	0.03626292361443821	-0.06751811884750605	0.015026347961385253	-6.530125422851489	21.13579474336385	-0.927074019140704
1834	0.1482043048046838	0.06796362161344724	0.0420470716859285	0.03432772094232	-0.024011887576719817	-0.003458174082085746	-5.748133559840457	32.649163931972595	2.4376640739523037
1835	0.19464117919932444	0.0427345992223309	0.042765015828507114	0.03106117023227013	0.04762273571386053	0.012745855799995227	-2.3352836906004795	12.989662688007426	4.618339651300978
1836	0.1396391407315246	0.06398745601302427	0.04914008141148435	0.03407997901182811	0.14682222611165452	0.009015086155228056	-2.883014621700955	30.04603616586021	1.8911084205226616
1837	0.16443364140916514	0.0975164148368268	0.06327303007934626	0.03566190514033752	-0.010433010289238293	0.007735017309768376	-3.0005663254301234	12.413969982290547	4.9327815612840045
1838	0.18134012219554704	0.07075484608309625	0.014620811474641608	0.03352081208981024	-0.044294831891387325	0.017378620176101405	-1.4667917150959198	4.678259539814383	-1.1185478119833656
1839	0.17584040281925978	0.16341206771508662	0.05160444894791758	0.03439872086071666	-0.08202873025908632	0.013712464696350098	-6.597817716657664	33.77318870756375	3.086772675178301
1840	0.17150893059066755	0.006955132983777146	0.04620067524354398	0.035264101070100605	-0.14615499479263075	0.0012392410576990117	-5.621429678746384	15.441383975686843	0.5182056785290259
1841	0.15072504665269526	0.0429535706644012	0.07088047045867912	0.03401834131349045	-0.07249245211877015	-0.0054230200310836545	-0.6721030428796975	19.32353293308688	0.9613634936410829
1842	0.15012821932835807	0.01068470387585535	0.039378186200435095	0.033897076527984495	-0.009720340363676576	-0.0166146853315887	-5.071121182572196	27.493392647795652	4.730888464210901
1843	0.15577650877481058	0.19999149624468748	0.05417758892684893	0.032611101025685756	0.11105821333528593	-0.00928222349616637	-4.038853574067638	19.491010855632098	-2.3121548807367374
1844	0.21348306119883997	0.033101432281444944	0.025852960331248512	0.03198683318317687	0.06657579833511736	-0.007685992105858367	-5.986291574155804	24.28547320317232	-2.075036519245003
1845	0.15628696199526024	-0.05739094632164571	0.026536021610063902	0.03388496210844504	0.025653134407556663	-0.01639306255003592	-3.705865640288098	10.936084671201614	-0.9826603084155481
1846	0.12949699004125736	0.07289632863492551	-0.004200161308912369	0.033452182544132	0.07655335497431157	-0.02188542976330464	-3.3323035369383636	26.78902567380044	-1.7925476473513993
1847	0.14207638544495735	0.13816862298638166	-0.008298019777289382	0.03365055090629494	-0.021157600931060123	-0.01670557818833586	-1.2130703334801034	25.918937116982004	3.7743194734064236
1848	0.22462424334792366	0.0651695024628341	0.006853635409612055	0.033568940808834	-0.09739505573549542	-0.019474149204553204	-2.993710467230096	20.832468000018444	0.993119242461306
1849	0.16182068323373686	0.09121565178681401	0.04709036583536473	0.03372141524749747	-0.08004342520385224	-0.021612856931442673	-1.5822824474026718	12.235654234781672	0.4368790630528499
1850	0.14145089812255598	0.07464606412994128	0.06145741192882805	0.03476637109926704	-0.09459020791537527	-0.014129602899501739	-3.731902761392008	21.83185564673364	4.114135782392192
1851	0.20221585755450436	0.03881797585923438	0.04157380039651026	0.03396468914280763	-0.057282495162532684	-0.017601646459957772	-6.035275951472894	26.88655108688045	2.343012634502027
1852	0.17772577680875704	0.043679065973327484	0.04176369611172704	0.03381073752458356	-0.051325827551719515	-0.022993480321222688	-1.3216938422449782	14.565146649152611	0.7597122357238886
1853	0.20575281182565883	0.004731551154127309	0.027762072723036886	0.03324383259831501	-0.020654120849124127	-0.027281387548331915	-4.739477985306828	9.336401885939084	3.111874169804388
1854	0.22291887893464762	0.08884318807771895	0.017080694143148327	0.032903923225668104	-0.055430721888586484	-0.02116936402709872	-6.451515410518845	5.181874187629267	0.09757962843331665
1855	0.13850316329867682	0.08789238651176381	0.02493637983659814	0.0316746971256766	0.02315956486129304	-0.01305815633557255	-4.009521595825501	16.78713487554448	5.066894191741699
1856	0.1170627617950806	0.13572479264652576	0.03723498308209255	0.031176116024408073	0.1033421032347902	-0.01825308238758809	-1.6675939176745516	3.1136348276380126	1.7760236541782348
1857	0.17128954849979264	0.1426272103862874	0.028986170739173558	0.032950289734782486	-0.030969641682751358	-0.013995254353789153	-5.664364469738818	30.745088064151396	1.249744999244757
1858	0.19774240515026592	0.08784334261657888	0.040725833036916605	0.0333417905234293	-0.08818306569430426	-0.016049582674287653	-4.578737942381125	38.08875044798082	2.57142292581703
1859	0.1025604850569274	0.18424172463814478	0.04325371593374295	0.03372169898124663	-0.07922156342232131	-0.012028719789652196	-2.336599173539994	29.598988350783916	-0.8979630635078668
1860	0.17382376202511768	0.07810352316812756	0.03670654164219253	0.03297690263377694	-0.072905629065934	0.004328861476406892	-3.0228370512942146	19.775992903164084	2.028953739307501
1861	0.16385426653579044	0.15172616068085373	0.046658607606098246	0.03387276720683017	-0.05945312226031875	0.01025178731343571	-1.0821623228049089	17.044859111306504	-1.5204659959793727
1862	0.18307388479286113	-0.0088479189067667	0.03496370878004252	0.0319098092839352	-0.055245452828602284	0.015190097075095695	-4.582755480558156	5.556025090961416	0.4497685192524866
1863	0.18152286122699593	0.11342452458547661	0.04185012746767681	0.028721424163319506	-0.09095410426561355	0.017336274571234704	-7.589334741981438	25.000924472499513	1.3682926870620165
1864	0.1677696283464642	0.10616072753662076	0.04443785857248891	0.029026933775426745	0.011530577441679369	0.02570231278263952	-2.1951551579236908	23.653034879225014	1.679260146607867
1865	0.21722589720474325	0.011868416721255284	0.06596128360562563	0.029845504675820395	0.06977656635514748	0.019290182473586864	-8.33054025163905	-0.6227399328666734	0.538551227456302
1866	0.1994989896382096	0.09791273255648386	0.10071879569419732	0.030025641956339732	0.07599034088150936	0.02148038596391383	-4.530132190591723	25.407229460447912	-0.00783232819238748
1867	0.18713585641910802	0.12200985043275125	0.073300102373932	0.03308775460789301	-0.0961210219736871	0.03279279469371342	-7.762130687179171	24.716554542026813	0.7945290811837967
1868	0.14864956944525848	0.023774322119035227	0.06995537122751971	0.0333876034215155	-0.04496440001207824	0.021764274330641546	-2.425640974046193	26.58866769694984	5.89801775253787
1869	0.1555065428491661	0.07198495570016122	0.07086149490759482	0.0342120374649496	0.12099062454379016	0.028925066302288364	-4.509151262412287	7.858306731101909	4.0783662784356585
1870	0.20147915325304794	0.27833001624913223	0.10485610425922717	0.032108920253691685	0.055184659100298475	-0.00011402069769246917	-7.720901962854432	24.675778518757046	1.2822836138326388
1871	0.152478356003516	0.11353016822772924	0.07328868782832978	0.034206598177797184	0.03756476226758814	0.01681759661172592	-3.3113128279032784	16.132729411710343	-0.9890016085075258
1872	0.09733211364150662	0.1598154399734312	0.06826189354839655	0.03285965383552666	0.09180188077282615	0.08037074240426009	-2.831653255017526	23.230486565202042	4.320327744984702
1873	0.1905067559298485	-0.07207683350839511	0.07190076528955204	0.030374785568521995	0.07616982329874311	0.0574935079741884	0.09385251039332412	-1.2711927837065762	-0.16122742077045463
1874	0.18857142613680067	0.14183110497190754	0.08070315675325536	0.030974248010427356	-0.00692651204527037	0.0802757810573139	-5.6819178448403935	22.397073543982952	-0.7742489992543203
1875	0.16744268598906786	0.16824375390025667	0.0714744148872521	0.03282155239561587	0.02767186500584319	0.06004435567052152	0.5278566517259659	19.19399789256023	2.076810829085201
1876	0.15724952506740258	0.04577727659123835	0.04707264767988204	0.031964991304381934	-0.10791752654223476	0.03752558884366659	-6.268614385852387	5.124245752714551	-1.02813100460859
1877	0.13964927540194225	-0.0002474184274660479	0.037127178125226756	0.03194421852013227	0.0018418488284481023	0.029102956967380297	-6.877385066801136	29.565909391163707	0.15723250530573116
1878	0.15911270886717438	0.1427511996124805	-0.0015107456734793842	0.03128189630523393	-0.114309044496123	0.05189616651431046	-5.9360871168049245	-22.47574381925215	-1.919651103084638
1879	0.20572091693275335	0.03081308336730476	0.03377381710447988	0.030404991787703145	-0.09169141911808174	0.06379169958293739	-5.487969828579182	23.084850796396637	0.9746789293298441
1880	0.14963492982949017	0.09296278408185099	0.03629348435716084	0.03140014104560379	0.025836141366559852	0.041144502453161244	-3.4936170790163863	21.396455830862124	-3.836463420467045
1881	0.19966670238467182	-0.04189170302685792	0.05966318779005182	0.03177335418844643	0.02176259338496507	0.03756982817807632	-6.378519056377359	16.5831225071928	3.5170268061102448
1882	0.15753395479570073	0.004348415848032167	0.0651546772122244	0.03145733056701796	0.08156534181167775	0.03899707908197387	-3.870814960193515	37.712849271025	1.5404384734267291
1883	0.1157520579429569	0.0480197997780601	0.0786856028050209	0.032564244947080594	-0.045039831660653354	0.028263113925078517	-5.473594869088784	23.263441400996157	0.5015148984331328
1884	0.1543398564602984	0.143569744327402	0.08076877457764807	0.03162178278410205	-0.04867321506354743	0.056373308839349705	-4.933361994648146	40.8247165520754	3.765273148568545
1885	0.15672027749645345	0.09857740910158758	0.06802398780172879	0.032522088772440574	-0.03719677327326119	0.06052677591925913	-5.324329794472886	25.82822153687708	-0.607634632611949
1886	0.10227084414194407	0.09519916101054596	0.0597427972877317	0.03231255615583138	0.04326841188511833	0.06472368095940761	-3.138550591946563	19.12027216565651	5.144144633364119
1887	0.1435631460203533	0.13630685907585277	0.022176573825684057	0.033158243265685276	-0.05107691652265202	0.06940470243696292	-4.083291841380405	24.36738738440832	2.689343154914244
1888	0.15415896712692836	0.027323426304402598	0.050986294682361794	0.03320425276232378	-0.010786772478710387	0.04815307935734303	-2.2582501692780412	-14.395708987914142	1.8479939018818232
1889	0.18227381959326028	0.044916869138080885	0.017994838049394477	0.03386264939995043	-0.11637925766385399	0.031039444188711462	-4.808734802592763	9.262889670419268	3.1270155757519222
1890	0.18125709064182327	0.1442102083096757	-0.010000433251451762	0.034309599439268604	-0.12809311354671787	0.025688142165176682	-6.24801644637064	14.407810930653586	-4.617953187547766
1891	0.18674544831952605	-0.011161113899961883	0.032302087885682236	0.032879895609214026	-0.13849815532575815	0.033733897362466195	-5.946251265093931	-14.439661298196272	-2.3601470983020643
1892	0.1608271191617	0.04449629542229301	0.056623442176347495	0.03228226796239592	-0.14971901977322827	0.018457683907278217	-3.9626802092429334	30.61979058556808	2.9182475402967776
1893	0.1731441482353789	0.11879466358969551	0.04115348237359118	0.03131847830041562	-0.14767709700535886	0.002750313539840602	-1.5871285831219244	34.516933877391814	0.31553855958999083
1894	0.19030774921354912	0.14615519628644424	0.0611948801338888	0.031063619365469364	-0.021388663093402174	-0.008159041532224996	0.36103292123955755	-2.942625850242544	2.603154097733343
1895	0.16619676049438054	0.10600002278523979	0.08919829941725041	0.030823299186904303	0.1139961194517203	0.005377835283168068	-5.526410543804488	20.897987300419945	3.391382333793631
1896	0.1632217169462232	-0.012692420372009253	0.04507158429982672	0.03137205564938748	-0.10371173284821956	0.017635657467480477	-5.431551996684753	17.06320442831031	3.342608986178852
1897	0.21590370753979427	0.013320636604768135	0.043953369939748105	0.031579218140031264	-0.06926641905158132	0.004557276190976821	-4.006984956035924	-0.8713892548234143	1.6950894610983316
1898	0.16311008579547864	0.05304295928092878	0.05299213675483534	0.03200486214784884	-0.056523602796760365	-0.01112427601422221	-4.07924257078166	17.218441517221116	1.7645588691342577
1899	0.1521672463751152	0.010470524029686692	0.06300981784079693	0.03154267948526608	0.032136461946048314	-0.02434855195110635	-2.10160682372095	3.2128301640886767	2.6818995496840494
1900	0.1909967840717367	0.0870495267822805	0.04444281550479273	0.03262191404131175	0.05924996115914714	-0.021336402095366466	-3.548720705083062	10.539323317192913	1.6926829610688683
1901	0.21388251141488013	0.11229530704494597	0.04311772201111044	0.0328718315201411	-0.126949078825482	-0.0004889648301729787	-6.977945440237825	29.684471812347866	0.6332183721268075
1902	0.17530518792511252	0.10571156817893312	0.0916425287716105	0.03321266972005264	0.01173592151339983	0.04930575039431845	-2.8742671432396047	8.219481035342318	0.45996896391384867
1903	0.17274892154711158	0.034227486454836246	0.08425983629408246	0.03393802078529069	0.09607635900708783	0.036553079114754444	-5.658309406256723	19.466335981211362	6.354207353838089
1904	0.2009959693874513	0.04484278156434543	0.06724855669900527	0.034218513830054115	0.02371277260731404	0.05799060108149533	-4.150137259452767	13.286708942401807	7.710079752805187
1905	0.2082387245064852	-0.006788760799831095	0.0690453349191175	0.03395413191389264	0.042852253237867045	0.06648449957808834	-5.5739796820774	7.338773502423993	-0.1895167011318319
1906	0.19679468266734837	-0.024160240928959575	0.017218069952707166	0.03363043046950649	-0.09432685380696793	-0.0038969589737678154	-2.5551472115149085	7.774263397730221	1.9463251658067946
1907	0.2314432863778427	-0.02564103048575883	0.015461941185310737	0.03444348621780744	-0.02471446344412027	0.007686119600156984	-2.504252397250351	12.372189756560969	4.013931776114351
1908	0.12534561658356605	0.03275762853248663	-0.004776187823585087	0.03450619579310635	0.0426646943851437	-0.020334909119734804	-5.533398197881601	14.885180944569848	0.7815651423091106
1909	0.20238270883515913	0.12522140695227965	0.030423017420830777	0.03523294899131759	0.17642858057598085	-0.03381898568673021	-1.821856876791518	2.263551143127825	-1.1795828413222202
1910	0.20714793021539984	0.08350184241625566	0.0605387970385658	0.034937570054989854	0.04067638338834	-0.008024843500276047	-6.313577680622702	5.207913674967398	1.2644147129055912
1911	0.1906896697513725	0.07011955975838745	0.06321395169529263	0.037163433949713026	0.005438229474263317	0.004031025322421863	-7.21518976491794	7.817242564265465	-0.7089291944249704
1912	0.2307609111386752	0.01611498543284745	0.016220749495131474	0.035797024564061704	0.0647232284765294	-0.0015853791541019552	-3.5535516915056764	20.337617792629473	3.638893774873257
1913	0.16205255449361533	0.09719725670453061	0.02139605389767715	0.035180119549658	0.060519165611002165	0.001225110196529656	-5.893961134426161	40.66959469572093	0.5316607010593339
1914	0.24668954705668225	0.14470348668813907	0.026340300458181073	0.03522970423839718	-0.04331547672907119	0.016773081542226995	-6.06800999634041	-19.42813089133889	-0.6543253607919861
1915	0.1686392108890851	0.05801483810379619	0.04496431718616785	0.03508007668176625	-0.027405544492670075	0.008213321181390782	-3.73850528651297	11.485597025085118	-1.0416031697508794
1916	0.19713726691319466	-0.04093849788479888	0.03395309227223039	0.03540595243412682	-0.10201451205451952	0.014405967124619855	-5.775421218010042	15.1953171175357	-2.5306431300660535
1917	0.20425267717782863	0.05692043028612899	0.04458999212176969	0.035166131335735214	-0.04354138080334714	0.006395573474938067	-2.351107061367361	0.08466304012716766	3.454699185922626
1918	0.16098160301357356	0.00570429289826542	0.08136146895618188	0.03476687103098703	-0.060078336756256984	0.0053406473783249395	-2.785959799078801	15.02812023035826	-1.5480665498121868
1919	0.19932151125248926	0.04196364518668733	0.0382268330072782	0.034978217663367894	-0.05513350806038717	0.002288570227172238	-6.431202141269669	8.930010374662821	4.007878649957662
1920	0.1969662873548077	0.1396017295336137	0.05042075420102058	0.03626746283889106	-0.07182270177478337	0.03225847143768698	-0.354038494748494	32.712424926256084	2.03656274805425
1921	0.12470444269037334	-0.012538488129203551	0.07171581268272918	0.036689717898839784	-0.09331118443690208	0.03506214300264826	-3.6998705584602156	26.593333418000284	-0.40339493321896047
1922	0.14619524730024144	0.09972095324963601	0.0499877765401132	0.03614152083804322	-0.014627221676868295	0.019176150946621846	-3.234656772383239	27.174631708130846	-1.9170382481229005
1923	0.193594381313469	0.1319046955999264	0.031923472191994345	0.03683016215879206	-0.10293136160921335	0.02307797364047251	-5.732853566765581	6.129377417835251	1.8787085729090192
1924	0.1351308440447735	0.0065696951885863	-0.03199064448220901	0.036740811484473127	-0.029316553098690582	0.03199832932250614	-3.2375911127049917	-6.459572027502271	-3.499028160476163
1925	0.11698106128800473	0.08112872397082568	0.022079248589142855	0.03764833971100602	-0.03392895050789596	0.0821292336437664	-4.587915692685049	-14.935400011737848	2.943465688805318
1926	0.12655123983166144	0.04853680080532646	0.03445967530861129	0.037729991500807046	0.03614412748834894	0.06208352309205861	-3.2679687641626822	26.923941122795156	0.7303817839961186
1927	0.12963988468613455	0.06578704561544747	0.008762615215203596	0.03595211206038793	0.049600166114132614	0.05550756262084619	-3.9700322773619017	11.241796996230105	2.5879660031645506
1928	0.12665751636106176	0.06237726027377527	0.02966895041675749	0.03458542545550954	0.012039800583471146	0.046960192853531216	-5.26692424343332	35.55688455061296	2.0665760626881555
1929	0.14433809529324518	0.03529833596935357	0.03689874199098248	0.033062294415925286	-0.08663364631616505	0.05970973890740476	-4.338822532722082	25.018290075422655	2.4379543497033787
1930	0.13099761565366116	0.043317216364336636	0.07674465015876607	0.03240974946259861	0.005632532616736942	0.0028861286851877	-3.610071644486359	10.779619060182442	2.419309635391874
1931	0.18700560513669062	0.09802760859723056	0.0435915113907356	0.033498443960175234	-0.048138158587700375	0.005161346657634588	-2.826463752872799	29.358244373541474	-0.5735353636490648
1932	0.19642151135262653	0.06950927741952385	-0.0005593405070102933	0.03305368454019366	0.006161972822117291	0.004480021346527562	-5.322902885891222	17.3132245704593	2.3955407864497613
1933	0.19974789239034793	0.12703897688675492	0.02136404644421389	0.03388990752727538	-0.07366207964307978	-0.0006132493293946476	-3.2465383006159056	34.884988753429504	2.6336327347522186
1934	0.15134106737032738	0.04944973570359604	0.030314706017170432	0.033595570285910197	-0.05680636468600564	0.0009172274724032173	-0.9202776221259403	30.497258640102956	2.215409702450214
1935	0.19234502788873079	0.11088093586682873	-0.006686058484060918	0.0334498528074948	0.005936692021646632	-0.00956624541408899	-3.332801594233895	40.79843229048647	-1.2390587508351916
1936	0.12801360778743512	0.1103432799292471	0.036994516950956	0.03326946475989122	0.04578972071057739	-0.011096683267153741	-4.119324421011644	16.440105773102438	0.7578428768802968
1937	0.16016379415348375	0.015801525555334164	0.06949527907470493	0.03306286406310288	0.011721195484490275	0.0003916035824210809	-2.903744989258426	21.39183708326897	1.7512542068975527
1938	0.16691243254193835	-0.025072679386440012	0.04707146936985364	0.032421668803446685	-0.06601188021830172	0.005326695622629121	-3.2342124486551365	16.88634796222155	-1.0497758645464732
1939	0.12629180716634136	0.1041349894524084	0.045298355544065534	0.03156004013435423	-0.06728463719279902	0.015580842604773392	-3.9803396901138153	-3.318259816603549	3.293737157199078
1940	0.19760572343733743	-0.00011010859149480912	0.037547265156249905	0.03256864114922481	-0.030556278681211396	0.026859172143931024	-4.787108374800122	32.169760058623694	2.142516677602634
1941	0.17819195018069256	0.016197058076090662	0.04825454666207396	0.032001342533128876	-0.11808383821825992	0.037083103124242685	-2.7889770895327968	15.640534398318394	0.6755697569799713
1942	0.16568500414841775	0.01849002266166866	0.03991664054962136	0.03135132020913104	-0.01761253471997237	0.02421518424973071	-2.261196658513251	34.8223942984882	-0.13190190099775626
1943	0.20418830463992635	0.0786746958590451	0.01687688864727111	0.030926510423224335	-0.008995108277595785	-0.00036710742549920985	-0.023409858324992955	31.841984978277658	2.8198958678410015
1944	0.17857711027679116	0.14640873381746095	-0.0018041275164034894	0.030333941254074074	-0.018489070963607114	-0.005050141585927287	-1.3696354797652992	25.758347647338	-0.7649516516775082
1945	0.14661848159180266	0.038706083400523124	-0.007852914858938811	0.030652231081848308	-0.07025457423033131	-0.027060781250618258	-4.213763930843833	34.528797911263275	-0.5375600261937054
1946	0.1892431497147238	0.0055864699006570664	-0.031691233124722336	0.03081057774912757	0.054414317149074	-0.0277982790165575	-5.490561043338617	12.266587118542496	-0.39641334809621764
1947	0.20772937218826915	0.07928440732927969	0.03256991649220145	0.03058266043267489	-0.11776307166557241	-0.01587626470757593	-2.8198532784636168	7.394576377617524	-0.5276841356402008
1948	0.1750840294394605	0.05859244217044075	-0.001162177930823358	0.03050788127734712	0.042843726733980125	-0.0539478652903649	-5.943977662643718	9.139959629078897	-1.5233031441287532
1949	0.15911410886972466	0.022785087534457942	0.03777141995047652	0.03093457039989836	-0.044567993794161334	-0.049443818039266556	-2.7741382757710196	26.613676560497133	-3.6545832395380926
1950	0.18979456861368577	0.058854133455895144	0.059597241350912246	0.03037614059423701	-0.09233894345754858	-0.04168654276702656	-3.7227200586339495	33.44784403090021	-1.0681139782951528
1951	0.14477096532042966	0.10594678306676353	0.04324931818484033	0.03066885172717405	-0.063055164422058	-0.05692939116892744	-4.2398245824263725	16.531848828510405	3.9783874984558842
1952	0.17105934484211582	0.06574674657880529	0.027090870454613353	0.03183979177142237	-0.03305333062556128	-0.009551158469526371	-3.610957538783368	24.001955184833758	0.25579457690255636
1953	0.20134765178141462	0.1081707458011223	0.009195035229808385	0.03272759850814515	0.0162273764047235	0.0025884022870551098	-3.9959787248457683	21.150049818894882	-3.878681653222569
1954	0.17743925752167075	0.06775711271325907	0.06819364100533169	0.03372656702659777	0.015156786409306025	-0.030831376299015577	-5.469746256575924	10.869429282188186	-0.7836750382187653
1955	0.1810606476630175	0.04052172777680031	0.05358471039190996	0.034197577218685216	-0.01309635016387103	-0.03284179688913389	0.016250399494488477	21.955315111635038	1.9644917948973555
1956	0.14631515910092655	0.0873499024068123	0.03720098695886877	0.033747838398921225	0.021447283336357995	-0.01621305146944366	-2.9869792636029007	-2.757652057799282	1.3727966600022217
1957	0.11973210369833892	0.24942331828682152	0.01944672535565312	0.030701961941040648	0.06878861029506966	-0.018187002005342526	-1.8174549365448796	13.147699950758522	0.2132422792855446
1958	0.19255421506825393	0.11388993653034533	0.03567421683465226	0.035031677026922683	0.07568313043488681	0.002349122233690607	-3.7314181915441793	4.436387890413918	1.1718180442889563
1959	0.15613665361300258	-0.010150683075913325	0.06771396299595576	0.03640066528044561	0.02773559715690591	0.027697486484042102	-2.675237137627268	6.868443058337611	-2.640467131706285
1960	0.13269022579561646	0.08672547168258364	0.06642246046262355	0.038155556357485215	0.05664575862333557	0.03860064254481313	-4.099971570259916	3.8930799150805417	3.2231193899874553
1961	0.1413837480740558	0.1755557520492648	0.02963279531993948	0.03178653661697615	0.03840316898277221	0.07426501530352847	-3.1928517504812093	6.30402710285106	1.4445317294912479
1962	0.2044469276624394	0.13949146522536154	0.039838067206946305	0.027972679619070517	0.06681910539635592	0.04287759666236808	-1.2549792113751963	18.104099261124325	3.760949621214604
1963	0.1621375989736261	-0.00019661921463354215	0.061481905622627044	0.025277119863035113	0.03802778054962018	0.0028018824446037482	-3.4387486793082647	24.260451625212198	5.211098819705536
1964	0.19017608472138017	0.12827203983158134	0.05780311289069857	0.02336809241110448	0.008371870857000988	0.00548510516596383	-0.9047923094073038	18.765405895611202	2.3747039637476575
1965	0.17193177367762397	0.019839291082730207	0.064710265582083	0.02362848223931871	0.029872126159118138	0.02770057575257718	-4.1605814444548	25.680899796925143	3.2143686437270507
1966	0.1343455815597709	0.018680245765391963	0.02124797297785278	0.01834173273896858	-0.0009690831857892407	0.03443911890435454	-4.634702081933506	7.7543104256615605	-0.7647558710958277
1967	0.14264914473454943	-0.009426207736701213	0.02960583976777096	0.02198077043320135	0.00260513135833511	0.04714554085354717	-5.5587499024861415	19.983453274374753	-0.02254109371575052
1968	0.24813826745697612	-0.0030543946623361948	0.013723020153501093	0.019054652548401822	0.010425283475891022	0.031890444161112405	-1.8480136842620918	32.945041677717995	-1.464196584925027
1969	0.1694742864698545	0.01684217715143109	-0.00294145710599366	0.015575352631268455	-0.025595257777212548	0.024102851403831838	-4.662018009618494	11.712814967497025	1.044071740643015
1970	0.1601896386238785	0.11543905308008062	-0.03460419163787023	0.011592409693995711	0.005617488429858413	0.030198201453325964	-3.291725842764942	23.600842403637255	1.8978950125279055
1971	0.15149119924216595	0.08049872349667722	-0.0350023438001762	0.01389485388573381	-0.0685541599462173	0.02392007321750201	-4.109503954373152	7.213669906863356	-2.482585101507794
1972	0.13623307910884438	0.16945051002322903	0.00986895075707088	0.011021604085969002	-0.012655610050141862	0.044140059710043124	-4.612965810097776	30.964296960070172	0.49467407912761785
1973	0.08834299170656046	-0.009538132626480143	0.04886077738478171	0.004101223100867648	-0.07592262082217018	0.013559626449739794	-9.09809528852054	15.486637750250857	8.277169570038089
1974	0.14360010911422988	0.038773711045234874	0.005713685750432344	0.005324616438458496	-0.043470230303606056	0.008463463717232372	-5.142099252105831	19.722464968665847	0.48884934041269834
1975	0.13951443783239	0.16511227942205176	0.015622653532667768	0.005362044983829466	-0.07253484690510331	-0.018055993156084957	-5.267244254256668	17.405708948073073	1.4058904983693836
1976	0.20069715258267903	0.13748654616088	0.027578047650167196	0.012766589994556593	-0.06894287904972074	-0.001041026820197898	-5.626023584116903	37.75266207198821	-3.122106761266907
1977	0.1803653118479573	0.028038440825399046	-0.003553495142442631	0.006754705912542252	-0.042788184531136614	-0.0034413538467556615	-6.675641652753207	-0.04733206537034171	-0.8039563242697113
1978	0.14314427811657163	0.1387393951278758	0.009613836132430328	0.0038695082700853376	-0.05981600425389837	-0.007712427632850286	-8.00505758388307	14.404650821879544	-1.8839549323745575
1979	0.1840879065474588	0.06467363793088639	0.04504476721621631	0.0009797482770162696	0.0007641836585761119	-0.02559830471203097	-6.589547826415251	12.547798280766788	-2.3996528635354246
1980	0.10937273889406644	0.1230910262903766	0.07324611277430029	-0.005759675382996916	0.04782278043951292	-0.04307430257645952	-5.922243384418571	17.842784337852034	-0.852587990021356
1981	0.15204929200783443	0.06690811593365725	0.06638709561452476	-0.004502341527906651	0.044699222290155965	-0.02525199335021197	-0.6045294314458716	29.22000015959867	-1.3735568031769605
1982	0.18241547017848542	0.09899971807548445	0.03607757899452196	-0.010197056298174923	-0.03272284849082739	-0.03622152234198074	-5.050134728310425	29.381236470155127	2.416986783435253
1983	0.1921442101754367	0.16140102043617485	-0.005179335328038069	-0.014717461897067739	0.13003742244509248	-0.03239578845697721	-7.796724003274862	18.499191073446344	0.03740235537949641
1984	0.21079512119407026	0.1252962947930959	0.0001624360972380494	-0.015201352059356254	-0.029498630540680193	-0.034493127349806155	-2.7999427455446337	16.087936944847048	0.34007173362007437
1985	0.17096884497190587	0.09932975863497409	0.013886253793863977	-0.012112866017880568	0.007568778190775539	-0.04374964876046655	-10.698458039993422	19.328055109319177	-0.3334544602330891
1986	0.19792468309056852	0.17808731164108307	0.016685657324591322	-0.005934339865008332	-0.04184760695640402	-0.044103749633539954	-4.339005941992406	27.608134859781536	2.165308134243895
1987	0.18345663920646677	0.04554577753503406	-0.004135405220528101	-0.011732268102725043	-0.00425228141199771	-0.038034169248490846	-6.706541391565207	20.991069185691433	-2.7163075560057073
1988	0.16625819116982762	-0.018377891903236597	0.004567834774451488	-0.004780490239167243	-0.017803699122704825	-0.05715247792981671	-3.838450797549492	-17.592662342619214	-1.3827446389564424
1989	0.1376208863350694	0.07121900691503857	0.030893007260503806	-0.008003348817963225	-0.043411175863479826	-0.036928427156938136	-3.6098925472850256	29.736312498089134	-0.968907441550476
1990	0.177664626768635	0.09340163966723974	0.05329515853669635	-0.016394098789829573	0.03411111583874247	-0.014448694369071858	-4.099633366023042	37.08386624550943	1.2136919957785302
1991	0.15401205366217038	0.11084391150478563	0.045654601849654766	-0.013764519393552112	-0.01916958824209495	-0.05768782953047962	-5.563214537504555	14.986607611604327	-1.4714477560556383
1992	0.09966400104629142	0.11445082703224853	0.06710955685948733	-0.014105907798775935	0.06475718116933908	-0.037201912562655565	-4.740795715546052	28.114799279463867	0.4505522440724813
1993	0.1508409544862583	0.07286406056095254	0.04410200875423931	-0.015132125815841365	-0.1227026374349807	-0.03881365151157594	-6.418782088107351	27.904726569685735	-1.2376905959319384
1994	0.18381408501375082	-0.05312217048969957	0.05235307162428578	-0.01070141485373632	-0.08964238162663002	-0.0399762220913448	-5.976151094401787	7.69764162538906	-3.207366574219276
1995	0.18826639673865947	-0.0019438909772017537	0.048762463143612225	-0.0009043559521285582	-0.05670255020563369	-0.04863316710791799	-7.264060671820394	39.55155030732649	-3.1505431369868258
1996	0.1860940273910257	0.059568439976379096	0.016588415509098387	0.004106170567340517	-0.07535888113055433	-0.04219744116173992	0.1301192218882471	-8.676384997995587	-0.9825361948126022
1997	0.1811587519658128	-0.04999355268027311	0.036748269187050465	-0.005211629303006004	-0.08119738742542289	-0.03957979344624186	-8.101353360013722	8.589697620437711	-0.13348207257918235
1998	0.1581461604212707	0.13014693818048112	0.039835719268653584	-0.00841668653296061	-0.03770356695040126	-0.02999670860040892	-7.403214842088698	7.593869196978901	1.220864332854928
[truncated: 8,001 more rows]
