# Supplementary material for: Catecholaminergic neuromodulation and selective attention jointly shape perceptual decision-making
Source: eLife. 2023 Dec 1;12:RP87022. doi: 10.7554/eLife.87022 (PMC10691802; doi:10.7554/eLife.87022)
Supplement: Figure 2—figure supplement 5—source data 1. [file elife-87022-fig2-figsupp5-data1.zip › README.txt]

Source files for weighted DDM regression model parameter estimates, for model including drift rate variability (related to Figure 2 - Supplement 5)
-------------------------------------------------------------
In Figure 2 - Supplement 5, we report the effects of drug (ATX/DNP), cue validity and their interaction on drift rate (v), non-decision time (t) and drift rate variability (sv) estimates for the weighted regression model. These plots and statistical analyses can be replicated from these source files. Below we list the contents of each file.

# ATX_DDM_driftvar_traces.csv
Contains estimates of drift rate, non-decision time, and drift rate variability effects of drug, cue validity and their interaction for the ATX DDM model. Each row reflects a MCMC sample. Columns index the specific effect, e.g. v_cue_subj is the cue effect on drift rate (v), t_drug_subj is the drug effect on non-decision time (t).

# DNP_DDM_driftvar_traces.csv
Idem as above, but for the DNP model.
