# Supplementary material for: Catecholaminergic neuromodulation and selective attention jointly shape perceptual decision-making
Source: eLife. 2023 Dec 1;12:RP87022. doi: 10.7554/eLife.87022 (PMC10691802; doi:10.7554/eLife.87022)
Supplement: Figure 3—source data 1. [file elife-87022-fig3-data1.zip › cpp_drift.csv]

	subject	drift-split	-602	-594	-586	-578	-570	-562	-555	-547	-539	-531	-523	-516	-508	-500	-492	-484	-477	-469	-461	-453	-445	-438	-430	-422	-414	-406	-398	-391	-383	-375	-367	-359	-352	-344	-336	-328	-320	-312	-305	-297	-289	-281	-273	-266	-258	-250	-242
0	1	low $v$	-1.0206517918289078	-1.039667688112656	-1.115778143172459	-1.1030379727740465	-1.1860931121510174	-1.3220240714367135	-1.318088510270435	-1.3303179628370074	-1.3930276541048134	-1.3712731290288047	-1.3577289913499457	-1.392816678572414	-1.3842380434046802	-1.326510457094067	-1.3470347258751063	-1.2697689367103615	-1.2267706699663066	-1.272428383432894	-1.3738872041300683	-1.4742110723096193	-1.5277709264486528	-1.6022327543205814	-1.5309892153823117	-1.4827264318268538	-1.4553775191258498	-1.4697706212179422	-1.4146245988253472	-1.4248154253402663	-1.4312215958271675	-1.4135362338663393	-1.3500332965111612	-1.3060963790733062	-1.3772575317651128	-1.4564395736225269	-1.528145672205548	-1.560583046003349	-1.571232045075494	-1.4853192692205974	-1.392456488122042	-1.379637644378028	-1.340725188705939	-1.2875855449149256	-1.2897799260914147	-1.2787667856376266	-1.2820354144780854	-1.2915396550144056	-1.3432261500122695
1	2	low $v$	-0.6694843588878652	-0.7006093769568739	-0.7492110839893001	-0.6839647060676339	-0.7234218231158317	-0.7424324730441396	-0.706816393465263	-0.7920713855945426	-0.9499844141227292	-1.0473618607687945	-1.134067000275415	-1.2357109169182396	-1.306838762410253	-1.3528054635841626	-1.3836959662611592	-1.4191059071104726	-1.4462728741329705	-1.5427080465355165	-1.6441546992676284	-1.6198429993556713	-1.7491144580866316	-1.8597471684349003	-1.8317790129636842	-1.8521940510141353	-1.8890992994255118	-1.8451350747048008	-1.932377379238901	-2.0313001608511283	-2.045454945010049	-2.13596763027927	-2.2437821542037546	-2.2261151429910457	-2.102367547156386	-1.9974396447897356	-1.868314877804719	-1.7361909949620873	-1.7102741446150995	-1.6790226108384567	-1.731878743471275	-1.8325612253971917	-1.8815204702573256	-1.9295839084414443	-1.9661364638860823	-1.910372128814462	-1.6678704152300246	-1.6123230367210568	-1.5600079613486848
2	3	high $v$	0.17787936512438476	0.16679372943338905	0.09296373056609575	0.08834231557864368	0.015426754241850055	-0.03635388250382977	-0.0411147696934426	-0.07655229750561691	-0.12252850926878263	-0.24303339691214657	-0.2643260901919566	-0.36406773076084575	-0.3771562840028068	-0.31273912820352623	-0.33597140109038093	-0.41963275680951745	-0.4039506940470563	-0.45757189688368266	-0.5766178782514622	-0.590285064472129	-0.5673418615440649	-0.6876375123369314	-0.7282542955736014	-0.6332459851159301	-0.6875843200908748	-0.7713223304016262	-0.6835486212184905	-0.7959341057298558	-0.9530196642059137	-0.8412819648379462	-0.8452988204856429	-0.9973907736583374	-0.9267165246103195	-0.8564969727774125	-0.8985941051565416	-0.794778683939146	-0.6074324252159315	-0.6480183957512744	-0.5627052884200953	-0.34460252109906747	-0.3876368739788561	-0.3793661611747676	-0.24750878899260412	-0.24815772301829658	-0.13461120531662757	0.023261455090943295	0.11295441700034682
3	4	high $v$	0.49294210507244535	0.44513785625169616	0.4081775119020832	0.3763897012798719	0.24635725945297038	0.204984293413535	0.13143072914855203	0.08495803799947475	0.11941487827164271	0.11288182375520496	0.066883774607781	-0.06121138406215305	-0.10639684993538347	-0.04025781507163034	-0.12860172887851368	-0.2910346036298801	-0.3869199579333787	-0.4405483813643717	-0.4612472901121881	-0.5694623333512313	-0.5629772693166069	-0.5941974945785033	-0.6542553230335961	-0.694103698083022	-0.7048683792680513	-0.8573596257241812	-0.8532880216753277	-0.9159994798777702	-1.0828780675354677	-1.243954833275664	-1.2719440263657666	-1.3870482214316564	-1.4416122184130231	-1.3341114537201015	-1.3586274806778522	-1.4585882679789184	-1.4803802136842124	-1.2872508540708953	-1.3154088692200898	-1.3049758017877842	-1.167537370173788	-1.0318404183215701	-0.9842200584934445	-0.8164881057637637	-0.6546331661240797	-0.5143608464891573	-0.26906090885289946
4	5	high $v$	-0.3136922382426105	-0.21812299256024612	-0.4353715667235149	-0.4019398027086503	-0.28724033629701257	-0.4624961556068844	-0.49120128115457207	-0.493514059295366	-0.5858321750150121	-0.6321856482643392	-0.6261548077927888	-0.602379836008178	-0.7551381891492616	-0.6982429566184862	-0.5972010306871663	-0.7423030464049886	-0.6395378801365801	-0.5517512832547946	-0.7211797982005463	-0.6817524358832853	-0.6239714891816407	-0.7191261161494975	-0.7584197813271762	-0.6888228940969099	-0.6889084232648055	-0.646170210805663	-0.48984675240414993	-0.5145805058510967	-0.558175993751271	-0.4448421721475641	-0.3695567903956638	-0.35581094883032466	-0.29642287516911325	-0.300827188470592	-0.303655198048172	-0.25880354847305587	-0.23490931316305544	-0.21804832767634186	-0.22084489021289952	-0.18811236913848442	-0.1266326535728994	-0.051132846807270815	0.05147406542770577	0.060701333405129385	0.17441155057110033	0.14127857458008003	0.10440472970434322
5	6	low $v$	-0.3087976887372353	-0.3895093232769648	-0.39805493363685096	-0.36852588388738117	-0.44359943778206173	-0.4801460489896984	-0.48283946324207017	-0.5178781226768729	-0.4710628837751106	-0.48472820910722586	-0.46678516915388724	-0.4603586917672051	-0.46501156087412254	-0.5023118904491659	-0.5672409072855629	-0.6141523987667524	-0.6300859542445112	-0.6891469735832711	-0.7041978362227523	-0.6756336243635843	-0.604845776948343	-0.5756413746340313	-0.6277103504522508	-0.6275527158925019	-0.5908031823319148	-0.5075439498265634	-0.4961430561198921	-0.49050801045718784	-0.48760934412140244	-0.47891139335227806	-0.47423687656006197	-0.4567171188141889	-0.3817618573317147	-0.25973596902239277	-0.164749907744535	-0.17946871347458276	-0.18147627427823823	-0.11847572512757971	-0.06229576968786179	-0.010678469464138255	0.025261382805810268	0.07321053009945558	0.08954137208309519	0.09876169519801939	0.12311290748857573	0.13986057892740816	0.1692648631676887
6	7	high $v$	0.4081496579324479	0.23022474161437614	0.014860669235945164	-0.17098112507582655	-0.17007797017868242	-0.0835668967142325	-0.10150523392931343	-0.027377971259731924	-0.01403772122313922	0.0987626514148393	0.1822087762895348	0.09903570738760885	0.006749194858205083	-0.09984269497429633	-0.12466717890153303	-0.1462485806170048	-0.15900045788678116	-0.1797782468787786	-0.32962446028944253	-0.5280166295331693	-0.7311725442271282	-0.8792518336258774	-0.9549962484396696	-0.9669382971561282	-0.9768062411326947	-0.8819008657708148	-0.9479956445574709	-1.313951007398354	-1.3238724383672829	-1.1905957731617154	-1.1923116071789461	-1.2466286541377605	-1.2488715085936393	-1.370849473485824	-1.4696097112480782	-1.3929142557921945	-1.1680288096389262	-1.1537555678491325	-1.0049532466963162	-0.5126229842516884	-0.27437791119693666	-0.19610980123944446	0.050692402979317853	0.21114638580941525	0.2697278125524495	0.3770372067473477	0.4183409648446759
7	8	high $v$	-0.2281240805164645	-0.2041323605825763	-0.3052828023771018	-0.33743145640155275	-0.27900208259027853	-0.40625861093841936	-0.501557800562157	-0.46513091404743945	-0.5807328508839946	-0.5335342989273176	-0.4489962550549708	-0.5246893272836823	-0.5781701326634261	-0.5208472072992028	-0.5214537219098714	-0.7335319118125817	-0.7929501254011707	-0.8084308273450961	-0.89665100246543	-0.9079801139120018	-0.8244729121204961	-1.0619584217047202	-1.1262732994780902	-1.0131057925544813	-1.1881742764272176	-1.2413615679148888	-0.9830162873296512	-1.086288753953961	-1.2455581229189583	-0.9998429021606263	-1.039041860215888	-1.0823321124007939	-0.7654373672369328	-0.6010032305014239	-0.7105289122472155	-0.5930802482404548	-0.37579893309676443	-0.6017087959450589	-0.5559486834185648	-0.19833700996608422	-0.37403787693635654	-0.29854303760354806	0.1400224098895341	0.06478437689778604	0.049053988968614425	0.34059462595596707	0.24703227193711563
8	9	low $v$	-0.5307217145146683	-0.626718900407671	-0.7734068870858802	-0.7898577407176417	-0.8091411078673845	-0.8663777164126707	-0.9165120706763705	-0.9924995846149706	-1.0472995446977367	-1.1321160024270356	-1.099948886545774	-1.2917873575501224	-1.3450310487314874	-1.1691303712246175	-1.1161261406180158	-1.1253751365942521	-0.9559456984719534	-0.8610567748994034	-0.784750172508679	-0.694504446799303	-0.5912139384724012	-0.5611410720199366	-0.45519451825542806	-0.34619363528873587	-0.3611493754635118	-0.28229574182190176	-0.1347896100031005	-0.12867220981604802	-0.054384201200197616	0.14038347680095906	0.12920289386435332	0.22311440293520807	0.32506748324698787	0.39628798419223166	0.4360584257803345	0.5015466939927524	0.3732977063496257	0.23092386763105965	0.2858931632112672	0.1950918789425745	0.003992418962665637	-0.05804697854121093	-0.04968204249900956	-0.07447523437737986	0.002621329686839119	-0.004092462292896861	-0.05856121294041756
9	10	low $v$	-0.12540971059023323	-0.10780241173179014	-0.10337544117767568	-0.09653825898360069	-0.07018895107069636	-0.10834235536663012	-0.13489680079132546	-0.1851212010360209	-0.20495661932395928	-0.23532346648142236	-0.28197054084790796	-0.3226188378842027	-0.4171648163575274	-0.5105304073999182	-0.5880758370123865	-0.6147663290541936	-0.6471108319322255	-0.6387919876453446	-0.6283865401013895	-0.5844132621386939	-0.542683178479078	-0.582146019483742	-0.5622114387168086	-0.5347271335871904	-0.5228871680997037	-0.6267626867376774	-0.6786893102814254	-0.6822380221485036	-0.6803196884074746	-0.6475920836840398	-0.6532451413897911	-0.6723964666017965	-0.6437200412812084	-0.6232430676119373	-0.6067558055542452	-0.5491414098256027	-0.5321774689124935	-0.4705435761386292	-0.4368507743196866	-0.4109903673066703	-0.3783513258489231	-0.32506119318575577	-0.31552513994908604	-0.364651222791662	-0.3174950370954128	-0.2615777815658053	-0.23470371321377514
10	11	low $v$	0.1129653018175978	0.21576660502499628	0.21858612605725555	0.2029289259312869	0.2226893790626393	0.2152672083620394	0.1179362648517474	0.10735607632595036	0.022824762920628437	-0.07468008847506036	-0.016469275112718507	0.0643919199736863	0.10040922085895161	0.10400832537675611	0.2830971161760811	0.43289169726895665	0.5897470316687157	0.5676387138516568	0.6127990792848631	0.6058249476763171	0.5510580470372848	0.5315354899089589	0.5595163114085883	0.6337315851980359	0.679360790800017	0.6120484470154881	0.6103406781352051	0.6890185008051328	0.8378439310281689	0.9098678438047875	1.012276133006928	1.0700979546108775	1.1425619828779257	1.1311002697207178	1.0863925467764235	1.122532699816212	1.1049699345453958	1.0725413645010633	1.0748635699511084	0.9935666855899719	0.9842687002928147	1.0577511227520497	1.1713146563547696	1.218163550381738	1.312516226077146	1.3751960813694597	1.4312492671723063
11	12	low $v$	-1.3178032860456668	-1.3919335130260755	-1.4725254920506115	-1.389300769618265	-1.3186049564726663	-1.0825375856769364	-0.9873276720144173	-0.9934870449174347	-1.0556617832050983	-1.0458162864983322	-1.133949972500393	-1.390443310911404	-1.585339743993917	-1.6471203094424578	-1.5364187984691113	-1.5301457282215627	-1.5706630895988263	-1.5364193605997478	-1.328422164227478	-1.2445171398406263	-1.2843584167998303	-1.397895190472259	-1.3962187979765577	-1.2987588709710856	-1.3423831046409038	-1.3848347690828857	-1.2577712209234388	-1.0761299706186915	-1.0997125193089208	-1.1352893724500819	-1.1007850170637379	-1.0322626427732369	-1.0318795776153418	-1.0146882586050672	-0.9047459212868141	-0.7853702989135335	-0.747352826988072	-0.7930358434484978	-0.7413075009498594	-0.5933095333509462	-0.5689831459605612	-0.6045927717815118	-0.5641912148310781	-0.39248977966497506	-0.3057335302209265	-0.4254313263467798	-0.435219482903111
12	13	low $v$	-0.4523077603364017	-0.4887226374097331	-0.4351852966111989	-0.46546766528511097	-0.3909173882864152	-0.24797229492981637	-0.29257496621316265	-0.4323413024422596	-0.4357719812900193	-0.25002068577550646	-0.2118546566585015	-0.2027414069915583	-0.2126821198238518	-0.07393562081465462	-0.014868432503133137	0.04343682074119303	-0.005861349290876168	0.08568569963483082	0.09837972415999416	0.1519667938134891	0.21293749361225872	0.21597352977597054	0.3017778467234962	0.29922971201189597	0.27841333871655416	0.25250911235810086	0.42306253095216617	0.5202483044031178	0.5625488432010994	0.5721043230887924	0.6338591258373241	0.6253816777198292	0.6451991436908006	0.6409450154959032	0.6008305489479964	0.6058143803872055	0.6877495081800146	0.6926991182969752	0.752300706292738	0.786050694434226	0.8189216423225341	0.8393521343334839	0.7786897060370445	0.8186345013776853	0.803868481237271	0.8722095923130452	0.8265772876193935
13	14	low $v$	-0.30445738910494136	-0.32112243894832965	-0.4430626491624299	-0.4858186228844608	-0.44410781640310937	-0.46968915473500034	-0.4728708748415634	-0.5224524648154787	-0.5666031826087945	-0.5241530520770299	-0.5759492975035376	-0.5171398889227189	-0.5111539562870413	-0.5691177291800998	-0.566430289653703	-0.6443426392460787	-0.7244391961661245	-0.7084426032297552	-0.8192423066097141	-0.7675455407447461	-0.783045200220317	-0.7488746923559851	-0.6580539053297707	-0.577316668678457	-0.48179430917714083	-0.49740053194012257	-0.537490955214598	-0.6200673771518059	-0.6650502978040075	-0.6363215356028497	-0.6137429229645497	-0.5877396733656477	-0.481936201563709	-0.43720597914248926	-0.36233070469978923	-0.27220171429014023	-0.22241733953371703	-0.1345180612210547	-0.0298454062964404	-0.006142165515436479	0.022715742150112444	0.008066113432779637	0.09752025960850792	0.13546657365937598	0.18933620034004436	0.3465108843446115	0.3584627300125726
14	15	high $v$	-0.13319958084884329	-0.23623998155831508	-0.27119748343906774	-0.27258571646192603	-0.24963849196846613	-0.2675197192391156	-0.32984209217952487	-0.24012886124870325	-0.3053827166197605	-0.3983292626198826	-0.47169695842040316	-0.48443756632822854	-0.5067479636126111	-0.5730706704365727	-0.6243864899453405	-0.6168744654928812	-0.5519612248760856	-0.5866460847462867	-0.5632176121757548	-0.743845561581332	-0.5295785510369795	-0.618118088256341	-0.569287836327798	-0.5825595507020072	-0.526988317316236	-0.5190879745988497	-0.5026761745757632	-0.5063892280180949	-0.5126030562397046	-0.42385515920205336	-0.44616146818412605	-0.34177914967869966	-0.47096870187420353	-0.26107365169012187	-0.42155906969841683	-0.18622540064707716	-0.1675337089724206	0.0036618522651591504	-0.01613746997468636	0.10254220435612622	0.21604092959043653	0.3299081898621657	0.3428523138826044	0.6406630054014752	0.710140308251007	0.7581598546629716	0.8808099597223347
15	16	high $v$	-0.24113097012595477	-0.22866628261212651	-0.19944866910319836	-0.1889725340322886	-0.23059158029360252	-0.25382827902233146	-0.2504989261640818	-0.22127854472579747	-0.17963932362848248	-0.13468410884085388	-0.1736811781665815	-0.23389131016851636	-0.26375318645734325	-0.2463118506622165	-0.29006532949724795	-0.3358074990108357	-0.29074332071692743	-0.17787951503332963	-0.17918194671101534	-0.16539587807931927	-0.19810718510132316	-0.11279172283455079	-0.17504030213301286	-0.2013656922541091	-0.170664434031226	-0.14956755268924712	-0.15271000493681586	-0.18538179416615413	-0.2022179538671597	-0.16207287150827754	-0.14225288647255413	-0.11528389229651018	-0.09994542100685556	-0.15157603124405822	-0.07707127833825189	-0.08752343315562933	-0.06586411620340177	-0.10059394068766098	-0.08886053588375081	-0.030290883512170203	-0.0634248922327494	-0.04805356961218873	-0.051795312477676596	-0.028491577649068196	-0.001831768369209411	-0.00248428868968978	0.04577553924700017
16	17	low $v$	0.006853647829672265	0.023734731103421933	-0.008429442294734758	0.013509425718952509	-0.024824450257637482	-0.013505152496956606	0.020869225750947042	-0.04082498418735727	-0.027091836457883954	0.012517595505694342	0.017402815944632503	-0.07041952502165928	-0.08554078603752902	-0.11546949801504386	-0.11258768144863086	-0.1513686411090367	-0.16592170099896242	-0.13171618122200415	-0.1227647484703539	-0.12567413015591483	-0.1393104626830473	-0.09328146525947466	-0.04370852352998936	0.05089459248634187	0.07194009719432043	0.08960108285459722	0.10661942606293524	0.07227963043548792	0.03934770147296248	0.03848816412094564	0.05237427228535468	0.13436190183617666	0.13359795908285704	0.0843081724275948	0.10935714015611105	0.12768759590304746	0.14761773910948117	0.14314501014558925	0.17053642911256187	0.2255474317624668	0.35981561413201024	0.4204284961075905	0.5183082545414687	0.5670934588221551	0.6116906311876246	0.5384299757835985	0.4932433089599675
17	18	high $v$	-0.1387742591710769	-0.15356128862458635	-0.18123692146344586	-0.2444493027872685	-0.24305823658619813	-0.2793629599243399	-0.2980671700999725	-0.2922743122291453	-0.28263893373907933	-0.24881286223346713	-0.2627562509781475	-0.30028442052946286	-0.3512900154693365	-0.4544249553941719	-0.5635230202690995	-0.6278118123221313	-0.6770881744261256	-0.5620037046523557	-0.5516234023472654	-0.4975878473373557	-0.47441388375775284	-0.4090028219616631	-0.3662074444361706	-0.4004742593351506	-0.32304699978976675	-0.25582362496258515	-0.09852275792231213	-0.06465988123176168	-0.03995801683964725	-0.09911517463986996	-0.05266847944426368	-0.013686507769359733	0.061447666035496167	0.06982306019481323	0.12353233536607851	0.13380932553938332	0.16798375305009225	0.22257703104386486	0.301577120679427	0.27158044067392456	0.25949194397333647	0.2534191382522061	0.308842378043471	0.2882510760487894	0.27979159886842914	0.30346866815331847	0.32849517887838675
18	19	high $v$	-0.0608485748144799	-0.07348666816118106	-0.049725137506557826	-0.09435654301795358	-0.10321350504259179	-0.185502994185251	-0.140027930713597	-0.14760726968982807	-0.3274404804647621	-0.3061801206217992	-0.26072646964083035	-0.1155836491935073	-0.1195016415785936	-0.2780466112040901	-0.26339064447664295	-0.2640102482080699	-0.17291249661645433	-0.2604008997329165	-0.31483262829501835	-0.4110224009047889	-0.3877852308160613	-0.42898424282977293	-0.5208506044721549	-0.36641989408374565	-0.31829433807028923	-0.32612035396615646	-0.4108783267173014	-0.29799322401192585	-0.08727226895608062	-0.1373997244952479	-0.21537266582179798	-0.14725319995120686	0.04062549391029574	0.04584724057752506	-0.012181270612234361	-0.06479735690205303	0.08913984552544922	0.26361759671244744	0.2558190799452511	0.14860658724800943	0.3442070840394248	0.46767349782476925	0.46566804214674545	0.3688319524148496	0.4438411713989423	0.5339743907973351	0.5703597442981322
19	20	high $v$	-0.1218816472467531	-0.07557412361790121	-0.09326200106867215	-0.11834165357969519	-0.04088989550189101	-0.06215079455862254	-0.05837566439276654	-0.09715887642311447	-0.0837485800395961	-0.04494392729828174	-0.09200573550099002	-0.11106267755816762	-0.09394779562958969	-0.08300608439471287	-0.004816590113210307	0.07451307002385545	0.07718947200209807	0.20385143374686834	0.25920020857719317	0.3406150623570688	0.3308036124063091	0.37305017078041697	0.35694193091841525	0.3248775430985618	0.32325272881039663	0.36657241158535137	0.3746949748302606	0.43232148777978563	0.45036606243218197	0.41465411323676105	0.487920358890719	0.513257334727318	0.48189179233873175	0.49740068564656426	0.5788079459629888	0.5788815394417555	0.5651770039480783	0.5347615872093234	0.5310776504630002	0.5293948197667613	0.44166219564314146	0.43585455700355835	0.5138165768757873	0.5008203589103399	0.4469506324855139	0.498250125823405	0.3837576929230866
20	22	high $v$	0.20744476976828927	0.2018673521809405	0.2393216518470479	0.2028173968497189	0.17228802567623655	0.17613674594456097	0.17914263615500353	0.20713394460779927	0.24537923235295148	0.22335323210967864	0.21612804908280328	0.21994562678649512	0.22124127569851487	0.2721180920832351	0.23939115287570165	0.23606110137932262	0.2446883556650372	0.2329622564336187	0.2641141896896795	0.2876640152076011	0.31871899500117207	0.3530889465646703	0.3893092860390949	0.4512029921950281	0.4493884839285656	0.457669281131564	0.5116042027249437	0.524645689301074	0.5749975878907324	0.6101950403249446	0.6281390718739494	0.6070672371348208	0.5964601166792167	0.5563273927390746	0.544160785036096	0.5301162062165421	0.5387857920968175	0.49276882542716344	0.47702817444540097	0.48489786611177765	0.45796610531907284	0.4518945855253296	0.47324979231212405	0.43670017442110387	0.43864792388291635	0.4205782625082684	0.43473037036999335
21	23	high $v$	0.05318988034723857	-0.032399493881781434	-0.06997309398958194	-0.17845749252939097	-0.21308997439827004	-0.1861579762317058	-0.1742097883678528	-0.18197298859056837	-0.1570535456113455	-0.1626052688578189	-0.179146818031935	-0.09318161546565795	-0.11010805946694888	-0.08244945184979727	-0.11712530775954234	-0.15933927115203453	-0.23570585079422332	-0.19115474617986103	-0.15598920382194603	-0.16025194985217878	-0.118220033636089	-0.13345315252084514	-0.11132472614349495	-0.07267221079552091	0.0140851787974627	0.10340068924221052	0.22982561684671032	0.20125099101613614	0.22809950682025515	0.15839071217201825	0.1205196269758053	0.04450381741914342	0.049560565556938135	-0.02096137141769545	-0.058344087500313724	-0.07044494511267911	-0.08408684489266635	0.007980203707440871	0.011073106064049749	0.11719202976738181	0.14232476542214129	0.24041622417615055	0.2257066103151781	0.21132965561724792	0.148398755001074	0.09832932544934272	0.068078437264172
22	24	high $v$	-0.1085406610192763	-0.09977931235667353	-0.0274030081968971	-0.016588869401387214	-0.002528583840921764	-0.07232763893079165	-0.20421057609437188	-0.2862124048102347	-0.22448319079648077	-0.2186968981404175	-0.23578245730416175	-0.17165116554635754	-0.19552378373748558	-0.2173935713654866	-0.30051188363987025	-0.2326578091520966	-0.2328440286393848	-0.2381467424395213	-0.2998405916122358	-0.19058391674433112	-0.17001292531977255	-0.14151618769323576	-0.14078645986858407	-0.13240490543428074	0.02983809902506672	0.0213221238286724	0.11979769896489319	0.12205766727482063	0.27717347111072854	0.402938761430831	0.595035511122363	0.6025622253126417	0.7267135556301523	0.7462857202200127	0.9189207666491952	0.9865769951875124	1.0111870379128374	1.0854115065545835	1.0777965940627976	1.1030564484156067	1.0745172765376123	1.1937109113448614	1.258217337844279	1.3795471585433214	1.4137703869756526	1.4544021134653342	1.4701255273265095
23	25	low $v$	-0.1474057461508196	-0.15898485464926854	-0.13794060353454762	-0.17566709561817712	-0.12274430543615468	-0.11392716713090947	-0.14104625754995817	-0.1592082653422078	-0.1794564007110391	-0.2193406808417248	-0.23781405193660718	-0.19586038236841732	-0.14325943637316307	-0.11057560380788364	-0.1354907803964098	-0.009566627444412543	-0.12195488645723167	-0.07625025735967028	0.01838175935317638	0.1150342164400183	0.10330560210359645	0.0574399743354508	0.10525952413602171	0.19300379765845613	0.19704378748070542	0.2152270677262829	0.15547321272376163	0.1441756383052136	0.2708742164736047	0.30514675327202534	0.37670804519222045	0.4082704982933884	0.390923674202087	0.41866321849644705	0.4128474437154358	0.4663024413993391	0.4561056804330394	0.3914220384058996	0.4422700923001737	0.3991785422122488	0.3592562996383684	0.34993513804644233	0.34548501082655814	0.3635487191692269	0.3307001112056711	0.4466176575342127	0.5300451359166405
24	26	low $v$	-0.018612040545505606	-0.048862309742784465	-0.04831547251057367	-0.08577743143928328	-0.20946408846439107	-0.27694891859238635	-0.19831317794854197	-0.19299783799717427	-0.2501631898519104	-0.29334882305634263	-0.39943866212146795	-0.44842976348965125	-0.4641662558150926	-0.585487875618648	-0.6442679346222185	-0.6940399314603988	-0.5999969344680774	-0.46735961261558695	-0.5682368733308397	-0.5508493168291481	-0.5280119525986804	-0.4104183217276201	-0.40704800802027463	-0.5921987123797048	-0.7667253777445943	-0.763405471126197	-0.7427708953148211	-0.7278482911336946	-0.7440310436860879	-0.8120966059307857	-0.7496104777921272	-0.7104659650755001	-0.6861843938301436	-0.5649323180088631	-0.3622155778003954	-0.23315227432240335	-0.04541353631959718	0.014022516262768922	0.03733554758287323	0.1933317921761267	0.3919853063945017	0.4612140402382249	0.6305257031194587	0.6830738012930572	0.7259633249444746	0.872689157957936	0.9331755128145607
25	27	low $v$	-0.10505739791215495	-0.08684651852463361	-0.16506348561444895	-0.2001915049303818	-0.14183057978196817	-0.07409999051690447	-0.09180532157788486	-0.06779734404334818	-0.06817011943133106	-0.1090188038980431	-0.19800680025371986	-0.2240362409846951	-0.28067190991073465	-0.25147469047624904	-0.26265374098697053	-0.3056464231912728	-0.2950055988044529	-0.28477520952625335	-0.3631075742364687	-0.38748678691057475	-0.3952263739093432	-0.4598614137819182	-0.43524088108615616	-0.4252352227393821	-0.4210800414931821	-0.4270804935785211	-0.4059773713137694	-0.3857238091784598	-0.38622378786618927	-0.3411036259487733	-0.3085219516564636	-0.25752196828711743	-0.2155605135680275	-0.2644981875249278	-0.29747395409657884	-0.23566464093354172	-0.2033891842947325	-0.0849438550670746	-0.021942760956096118	0.016177042017440038	0.024444914911022596	0.015221634966293616	-0.009797684781055818	-0.009312673799845055	0.061285239004434174	0.13867213208811685	0.1705484764644661
26	29	low $v$	0.12110254530745519	0.054703267725533064	0.11095205392615201	0.04112961993542968	0.05877414398098728	0.09301039835718551	0.07102162157103861	0.08364301346654313	0.07167502033073268	-0.0131604753296615	0.03207931509132011	0.016275888329592158	0.1126922701932866	0.08932481738836237	-0.0038964482197504043	0.15698214918409428	0.10729682910711788	0.19627667551827943	0.29602591078867746	0.44449328210015526	0.5297859323299113	0.652902567932245	0.6940821384384684	0.8658196265930177	0.7570980770227367	0.9269100980120409	0.9731267336681241	1.1404846013903323	1.3513450805989213	1.3642091356600075	1.5492440033101902	1.7143031499319699	1.8336859430465222	2.085039614086699	2.197467980055153	2.2515690024651303	2.3251107139748615	2.4267528538047274	2.6106218336864924	2.690314780941982	2.724418312667171	2.7490008623864397	2.7313329774538504	2.7953198235466177	2.8436360821656126	2.934298692210136	3.060189817081965
27	30	high $v$	-1.4342156865240783	-1.6397588149392948	-1.7350111250218034	-1.8619470212819371	-2.0318222123660026	-2.0517258140636945	-2.1854275924416378	-1.9209309125607739	-1.8405143818164331	-1.6773248281162874	-1.8542510290143326	-2.0319940305954125	-2.0285881751815995	-2.1236735092078907	-2.1339164012592375	-2.173758134644793	-2.116662908649407	-2.122291231057873	-1.915543050178254	-1.84284152541218	-1.634321285685985	-1.6718117478766599	-1.5542504673392221	-1.578878675428261	-1.4786093749853506	-1.5523229554694575	-1.7027727751642694	-1.599367995445352	-1.5684243586269926	-1.506731114587686	-1.5022177380229216	-1.4164388784441049	-1.3755930332146378	-1.2563353908832178	-1.2008333875669153	-0.9804623739673866	-0.7742193395108947	-0.5313896736629058	-0.4479063053874641	-0.41347999641473393	-0.24208836549767432	-0.12951080429390385	-0.07109484584460068	-0.04830393434491412	-0.052648320917763315	0.008162179034863692	0.2638789465768759
[truncated: 68 more columns]
