# Supplementary material for: Catecholaminergic neuromodulation and selective attention jointly shape perceptual decision-making
Source: eLife. 2023 Dec 1;12:RP87022. doi: 10.7554/eLife.87022 (PMC10691802; doi:10.7554/eLife.87022)
Supplement: Figure 3—source data 1. [file elife-87022-fig3-data1.zip › cpp_drug X attention.csv]

	subject	drug	attention	-602	-594	-586	-578	-570	-562	-555	-547	-539	-531	-523	-516	-508	-500	-492	-484	-477	-469	-461	-453	-445	-438	-430	-422	-414	-406	-398	-391	-383	-375	-367	-359	-352	-344	-336	-328	-320	-312	-305	-297	-289	-281	-273	-266	-258	-250
0	1	ATX	attended	-1.745955472993311	-1.6831859753410652	-1.8673129416274026	-1.8495610047546718	-2.0808276203719043	-2.2008413912767275	-2.207571071560054	-2.1975874837186193	-2.1770356622773344	-2.239727973121469	-2.3857818008727474	-2.422297798664731	-2.3912953705860938	-2.3882297005520283	-2.4957514160431082	-2.344155402556205	-2.2328281856158454	-2.240579099201707	-2.2724427107766205	-2.3161985276332193	-2.333915884196187	-2.3459003212027807	-2.2928571814136665	-2.349889482803076	-2.3341039960634022	-2.323775497394685	-2.2847225090096432	-2.3396831222571732	-2.4359709500446116	-2.3645784666207623	-2.1711403446631574	-1.9836199838103004	-1.9837612369533713	-2.0876613922209937	-2.193726430802854	-2.3154346590529866	-2.388534394184948	-2.319321243664441	-2.227022532848629	-2.1187888983899863	-2.0878575599597964	-2.0463526673876054	-2.042805348070784	-2.0156289714511555	-2.0109028106572993	-2.0457782935930586
1	1	ATX	unattended	-2.0638910938736	-2.0268950750057866	-1.7554304108697423	-1.4477086786215112	-1.5146309490274836	-1.6766908012913342	-1.9019200512869783	-2.3950511705768105	-2.3073958045399263	-2.240902996542037	-2.162426643059373	-2.4152095038832764	-2.4002784064794453	-2.4047376342008895	-2.240471741387646	-1.916722819009891	-1.4382843269685488	-1.4385102309255358	-1.5120367495350548	-1.8248340587749503	-1.950059397269477	-2.04995621304082	-2.4711957085097724	-2.529596162444891	-2.443035627921269	-2.5022126839869014	-2.2189963500594865	-1.9936874427049274	-2.0129199477688475	-1.8452669606666956	-1.888781968429409	-1.908268118688392	-2.063035020503215	-2.051547349754632	-1.855917378975371	-1.8189267750203197	-1.6925862674957393	-1.4772289883048173	-1.4375635834799882	-1.4976396832711014	-1.3134294682611345	-1.283611485388803	-1.2798477756199171	-1.2880059279700444	-1.4260649273225219	-1.5047560375857167
2	1	DNP	attended	-0.6414947786353945	-0.7220222098094569	-0.8062235067627386	-0.839073513981731	-0.7623598382761508	-0.7355348352543384	-0.610143190258109	-0.5476356425468252	-0.7999575450759727	-0.8043977385866571	-0.7956307070828976	-0.9267288108764445	-0.9393905310006021	-0.757483754723623	-0.7692765482016569	-0.8013198867048277	-0.8593459946875215	-0.9268802132327264	-1.0029708162182276	-1.0284130035047245	-0.9846172526366712	-1.0534684998412776	-1.0009173935329623	-0.8646263988103434	-0.8095618179465164	-0.7523007265360091	-0.7692742408631155	-0.8524614620900878	-0.8283445037255837	-0.8683966065647661	-0.8894980986953385	-1.0169818198925533	-1.1047816245500546	-1.1687549750218245	-1.24170044760086	-1.132516041659003	-1.141431652870688	-1.063005331728627	-0.9126350009668701	-0.9217382596921653	-0.8257480557020368	-0.8075821933698651	-0.7496683198946866	-0.7189046027212987	-0.7575090371588753	-0.7827241471117873
3	1	DNP	unattended	-0.2245495984547028	-0.27333973429277497	-0.25844126030737985	-0.2958133684208852	-0.4490889587393966	-0.7780047510601232	-0.863483045605334	-0.939264094484552	-0.8865789823528988	-0.7831943112650622	-0.6401976096740176	-0.6028376482942102	-0.43552896706450883	-0.4202862914544702	-0.3541996831735294	-0.4142118773234939	-0.39583198434206857	-0.44749412483058615	-0.6907692468043778	-0.8597079397427327	-0.7524745337602855	-0.9573936833687892	-1.0505865705821493	-1.0298105022454602	-1.0917201252830129	-1.3042204490600888	-1.089777804791427	-0.7065821148441707	-0.6935326677872401	-1.0197254319463476	-1.1941850880535305	-1.1659331611596766	-1.1281050781736217	-1.0010164293120025	-1.204615950804172	-1.2810493149460527	-1.2723515692373577	-1.0982212307587937	-1.063711940477936	-1.1638492215754481	-1.093935731516138	-1.1545465755087558	-1.4402436128923286	-1.4222026482244292	-1.2358667533703889	-1.1736002752150887
4	1	PLC	attended	-0.5931827770944188	-0.630920372397348	-0.6775230628355091	-0.7009501266155884	-0.8671183821659816	-1.2268759382302687	-1.2718997918230206	-1.2529884167707512	-1.2252675928425274	-1.0867659880703182	-0.9104135041042927	-0.7935318237515203	-0.7946069579364665	-0.7615479884204914	-0.7532078646404884	-0.6172953300805205	-0.6286839388526354	-0.7648254443885013	-0.9915183962371555	-1.1984871117301958	-1.4719006856300503	-1.5483281159675324	-1.3048337902458171	-1.1842614371592373	-1.0951738485159512	-1.114548398426736	-1.0546772227570844	-1.0875292513540968	-0.9572088825812155	-0.916986711812623	-0.8474350007811013	-0.7907712397959882	-0.9356321923242786	-1.064901424857625	-1.1679207600389527	-1.29357118719637	-1.2463162092030808	-1.201781539716759	-1.0663058419130729	-1.03529458282028	-1.0823870572205911	-0.9481805418366103	-0.957660733959409	-0.9866758672270696	-0.9976295941585512	-0.9981428984684804
5	1	PLC	unattended	-1.0456470001746632	-1.0881748398081728	-1.205695119679299	-1.0787386584011653	-0.8567060494681483	-0.7486131884922912	-0.7894600538910125	-0.837107092768095	-0.9705120130330256	-1.023172943223168	-1.0983892332799603	-1.0722885127406916	-1.234670021683574	-1.3734459421267442	-1.4428100889069377	-1.501831955950305	-1.482132691574045	-1.2438865756192496	-1.15549637007089	-1.177780366491731	-1.140354655677467	-1.374189766923196	-1.0519725288700692	-1.1133447461085568	-1.4186747959122012	-1.6520812526520514	-1.5918498721974774	-1.6328710128571549	-1.9578495056082341	-1.716068935736661	-1.437463842572364	-1.1161188438017964	-1.1858027758771816	-1.3797185116577666	-1.2660399049390212	-1.2598737515765634	-1.3943968129389068	-1.2616294123492053	-1.556276681759094	-1.7747373947424296	-1.861486278627373	-1.7231981097112938	-1.710712949786498	-1.7104661039466564	-1.6012903620675472	-1.4317211012207176
6	2	ATX	attended	-0.5692672254633321	-0.5235702072376073	-0.5217598082048562	-0.484196389211346	-0.5157802901130918	-0.6972882131032363	-0.8641945693331577	-1.0432226730151386	-1.3618987749352212	-1.562009241638236	-1.6116885481024246	-1.5764859346160547	-1.6043299556702342	-1.4602376595532582	-1.377507216894998	-1.4132362046718505	-1.390784058896561	-1.3516809254630255	-1.3678814134895498	-1.4147693078786059	-1.6112421915520552	-1.8806450236205479	-1.9123762315331572	-1.9312553263557826	-1.9665939750199835	-2.051300914472713	-2.100268174248966	-2.04094741277155	-2.040925628650384	-2.158686698410482	-2.254004344471541	-2.3000761259522093	-2.189087217979767	-2.172207209998179	-2.1090297800505775	-1.9561382338956737	-1.9020791506577803	-1.835437447915519	-1.8508006647668174	-2.110321591343061	-2.3605912696051994	-2.561315133129674	-2.5091008241234274	-2.360112160022525	-2.0959689853297045	-1.962416584546474
7	2	ATX	unattended	-0.9133522442552212	-1.1207557067137337	-1.105084370906242	-1.0440416580517413	-1.2340720555630476	-1.4554348367406469	-1.6534376843593985	-1.505126401253719	-1.0922909096625508	-0.8294150059390015	-0.6391344922891726	-0.712042676278662	-0.8394353043732032	-0.7904206945106694	-1.0250308775540249	-1.8914311258738268	-2.764611136437298	-3.063349617375664	-3.030282187131291	-2.79520347033496	-2.5816218364574093	-2.4436494282765913	-2.0659704440691304	-1.7730123749359359	-1.7164961749664787	-1.7585220541673554	-1.8558458662116868	-1.9796424951865133	-2.1575529695981652	-2.5961477104439328	-2.872178557230887	-2.9906668247594994	-3.390355951887753	-3.289229666090139	-2.8655856478389663	-2.1407257230083196	-1.6607867112675432	-1.5794148943870772	-2.01157049241021	-2.3310974841781946	-2.3487735057206294	-2.65530056630203	-2.6218267193927534	-2.626669379439993	-2.6177275664095503	-2.7115414795240387
8	2	DNP	attended	-0.34970433804519285	-0.3768796467306587	-0.49386012697857196	-0.5739152624124517	-0.6498742486249912	-0.5487991459315209	-0.3975829791260942	-0.4221171772168071	-0.39746947033401475	-0.2876628858850849	-0.417020897341352	-0.5207328515650729	-0.6427054935923381	-1.189158286886942	-1.2889818458072722	-1.1251043202452267	-1.0733850246697694	-1.1285734987463103	-1.2503350803522952	-1.1187385223418738	-1.2258432527362833	-1.3606735688991136	-1.3584156967012433	-1.652975324281461	-1.6891860000319538	-1.6039859844130882	-1.8513563894493523	-2.049000881943393	-2.1149760914417266	-2.1339694587221083	-2.116180982082918	-2.009941808364242	-1.9085943145797177	-1.9019280365298823	-1.7877128102104773	-1.7502253832196992	-1.8927412376394794	-1.998724165273683	-2.119959116486946	-2.136755338064331	-2.104616169745637	-2.128604636307133	-2.220376739832275	-2.2548740209774185	-1.995010304620842	-1.9313575830222307
9	2	DNP	unattended	-1.4259972005186505	-1.179456542518179	-1.1832346498646207	-0.8436787018683944	-1.0581348013207819	-1.2422211519512598	-1.2437116893918707	-0.9699336776896345	-0.7801746331547992	-0.9599750790211715	-1.195011389609526	-1.357907815963642	-1.543848926569889	-1.4450059771567059	-1.470291864447464	-1.4820923716834964	-1.4400814131915065	-1.5580956301593425	-1.6224269142764967	-1.688921921318701	-2.101613142578987	-1.941550483057548	-1.9348253589082758	-1.9042734207995846	-1.732886125623473	-1.578620744503725	-1.9727940958670347	-2.7880352011931326	-2.965297185329086	-3.0658263304384947	-3.2219902181620617	-3.024585720189204	-2.780517595448132	-2.4559991515177026	-2.4614446949529487	-2.6867185913459686	-2.7363528084189954	-2.6443343429306134	-2.343524372494058	-2.390018553695974	-2.675736852244213	-3.065711605253557	-3.0895039597490777	-2.7409912797857325	-2.4795019367561144	-2.5400593431873326
10	2	PLC	attended	-0.62223321836365	-0.8155642672035547	-0.9470515637773231	-0.7861283510992394	-0.7222953581875656	-0.6491664110841759	-0.5078475336899536	-0.7095140038855499	-1.0336295233592043	-1.172962593036899	-1.2028622978704824	-1.3788140360124042	-1.4550305374905463	-1.3799739012391772	-1.4585515739331736	-1.5591028907026037	-1.5705311757540539	-1.8229330062565758	-2.0777794054788923	-2.107451904434765	-2.1879222080539926	-2.097064808576246	-1.9428058412196816	-1.8324677956702158	-1.9522059982765823	-1.958797483117947	-1.9452549305375013	-1.9292535954213486	-1.8604865695313018	-1.9205883241169153	-2.0633677233248835	-2.003270632326004	-1.734769140069863	-1.5587065791175618	-1.4433375058456013	-1.336000928099023	-1.2516825624889287	-1.0948491306217545	-1.0603673039860642	-1.056498689379789	-0.9702215534754035	-0.8207690425189151	-0.9302593988757292	-1.0142043620411174	-0.8369413898550018	-0.8469798603222172
11	2	PLC	unattended	-1.508062146553449	-1.3555198280834	-1.1119777130418875	-1.030579051596484	-1.0560260359813376	-0.9116116056359737	-0.695062485212943	-0.7566680408091411	-1.1811802897504395	-1.7361498028432722	-2.115122093164341	-2.4229457725896273	-2.279869407773603	-1.8448975632173357	-1.701656513823305	-1.5612895782562848	-1.497969314947961	-1.4816314622664897	-1.3911590622716246	-1.3741616251626652	-1.5154753964297802	-2.1936332643270595	-2.608252687236852	-2.4068798512217207	-2.422169649524636	-1.8635163905421606	-1.549060568154773	-1.5830767993781045	-1.4686627797786431	-1.5385318543754385	-1.8525248070879576	-2.164139034055362	-2.149139010668114	-1.8156947118435778	-1.4237273038764051	-1.046276798700022	-1.020821438882614	-1.200613073759899	-1.5243323710214203	-1.598774425014378	-1.4749352162615137	-1.208894268315061	-1.169539173872591	-0.8327496239933041	-0.3032530498816291	-0.08088770132389866
12	3	ATX	attended	-0.05215666885161069	0.06160872430069652	0.09642506045250426	0.13189927142421645	-0.01374894698650139	-0.034943424436263845	-0.037166165401547914	-0.009589697537558083	-0.06152195713220831	-0.10190804020579748	-0.11375098637580638	-0.14428493619011953	-0.21742941290072482	-0.14481715459771538	-0.12039477379806143	-0.23683978493523997	-0.3284935811554404	-0.3669536246424144	-0.47679224351391636	-0.46693375773747786	-0.3975079570465606	-0.4726068508133271	-0.5350501064503078	-0.4146840372078074	-0.436992507776235	-0.4419899110669562	-0.3580308622870749	-0.41215826136172934	-0.5997461691435765	-0.4954371583052868	-0.29515396088066725	-0.4817310602306797	-0.5146365114277431	-0.37826021439001917	-0.34714418616989656	-0.3455054182822498	-0.23162254874929325	-0.11566825905724806	-0.1051392358456189	0.04517610826448166	0.08696936110017471	0.06969913531068701	0.1442779664429283	0.17009670487230277	0.21866829002199664	0.3802406854807527
13	3	ATX	unattended	0.25333335960837783	0.26716300801673526	0.08361904823457814	-0.016932269071208043	0.019376071275067207	-0.09788798955974856	-0.10227489486951355	-0.22586367498073612	-0.10634759995038216	-0.15248152462502038	-0.010262417687406596	0.008681960474294644	-0.04618420670020106	-0.1271610582797143	-0.20597151226515878	-0.3439546246991378	-0.2899233832084765	-0.12330279508432794	-0.2527133266974547	-0.354636243010915	-0.3243898932809639	-0.41914515720335244	-0.4316795403666108	-0.34771609676605214	-0.22031785973459578	-0.3455079919171414	-0.11207480677190852	-0.026268671697886936	-0.26691769872770943	-0.20622517881854138	-0.2177471307793624	-0.3258977860441907	-0.2272257942540524	0.06323249579016856	0.1559355747163051	0.30167114417267155	0.479861161734804	0.7091565285698737	0.8395303570016731	1.0424820275921827	0.9846191348582939	1.0216042368310692	1.1334074867303516	1.0627550283075957	1.1618263623165601	1.1817098882681052
14	3	DNP	attended	0.01637006177164341	-0.07761706249117438	-0.24975764761352762	-0.24806587840224076	-0.3751251858229918	-0.3346997196147478	-0.3461407874778197	-0.4195156433491202	-0.4980359169380429	-0.6626569953414702	-0.5940591462227043	-0.7747909783768089	-0.7176941606583932	-0.6001369945592203	-0.6672390083929092	-0.6862424806265847	-0.5913984668968901	-0.730273172494426	-0.7798175181346434	-0.7144877199707761	-0.7082190245763826	-0.8732646982570337	-0.883416299694914	-0.7871688271794255	-0.9320533444450736	-0.9861967343739458	-0.9885320068566597	-1.215976990097871	-1.205225707101559	-0.9870063057779007	-1.2051354314320386	-1.31496656991365	-1.186871969460453	-1.2254997113813948	-1.3278277481365501	-1.1091745787024505	-0.8118295687621504	-0.9012967642032702	-0.7765211327950624	-0.5924994696199987	-0.6927509958579915	-0.6576755833298896	-0.5669155189832943	-0.5995678913898291	-0.30761404955938776	-0.1462961135503579
15	3	DNP	unattended	-0.23763850287864588	-0.2757866497241499	-0.4518916501628969	-0.4314148497422363	-0.4073908884858913	-0.5975870667693247	-0.3583591405261643	-0.29442011474005236	-0.22507431616808848	-0.2080434798826207	-0.5051440215617214	-0.5871672373082151	-0.7112941164877676	-0.8926847802085088	-0.9441018703541401	-1.0469374353830612	-0.7916468339490852	-0.9356385021573282	-1.0074854366271766	-0.8918204088527801	-1.0146902448406145	-1.1646046330455548	-0.9606348466224874	-0.9099203421469703	-1.0564395725547806	-1.2273803396592218	-1.2194268775091242	-1.4931801128166777	-1.615422323256262	-1.2467505053677406	-1.371271605192023	-1.2607256843739325	-0.9196603345340499	-0.9091027002137457	-0.725915408536178	-0.34366177919912244	-0.2984199894315185	-0.7029800778461075	-0.8430853128555353	-0.6879360856934617	-0.8351856150873291	-0.5079490093758099	-0.3438347199379172	-0.34459645506856157	-0.2091713746616564	0.24217945065437244
16	3	PLC	attended	0.5693287174665256	0.60032934402661	0.6240059944568941	0.5652955636062704	0.5485236613258289	0.4004900838590025	0.3354666389932446	0.25826101049995037	0.1582512109448277	0.003019965528136686	-0.10293251359408319	-0.22309616432425247	-0.19445709775022998	-0.06988690862033778	-0.05559562579722198	-0.06330542332078261	-0.07293470904542039	-0.14394339148706964	-0.4036318479732692	-0.5517975179679195	-0.5367980696261196	-0.7218118110490729	-0.8317684200253778	-0.7340192715220318	-0.692351276637495	-0.796788646620325	-0.6388269364984064	-0.6536671073554156	-0.8533077691143007	-0.9047668339164824	-0.9095842006702659	-1.2620535375003228	-1.2728678008497034	-1.25370071785911	-1.4931436204753006	-1.5131762675890095	-1.3500590457419595	-1.433642452300162	-1.2006431753197802	-0.8192647277772569	-0.7684366453914294	-0.8113778107293003	-0.5614486434730218	-0.5324970352209633	-0.5540408974996194	-0.41277288746066276
17	3	PLC	unattended	0.4652543657548485	0.21120433793683485	0.0031594765174125052	0.0968018352294989	0.0662337405132731	0.10709628938740658	0.09550206502481558	0.12424019936226002	0.14033145546042344	-0.1549418596640321	-0.12614416239452836	-0.21169543793972737	-0.2846443700498698	-0.2796680623969953	-0.35003880569430607	-0.7521887261336684	-0.8492306850026925	-0.7027592855665213	-0.6521260132396026	-0.6028683834385347	-0.5113459359879368	-0.390166115307469	-0.4868530584045596	-0.4347837493836502	-0.6750664088819104	-0.9244523289961266	-0.8009801354294858	-1.050869345850986	-1.5195474653361098	-1.399127483086042	-1.168565548549209	-0.9616033062605884	-0.7656222724996434	-0.48704635392733475	-0.20527386310108284	-0.060072581592539566	0.19354670211945138	0.07316200913294846	-0.0790672460994781	-0.010088214650900202	-0.32922917087148584	-0.48434524519953703	-0.4401211301806932	-0.4489305229682058	-0.3088991512655444	-0.2681666075065569
18	4	ATX	attended	0.5678084657467926	0.43337941081057957	0.36533391724208586	0.31385095560328863	0.28878637776554106	0.319721581458117	0.29287601232484334	0.25581024301348626	0.24638590536898403	0.11811217329448596	-0.09813286970142003	-0.3317148434832458	-0.25717329053204263	-0.1852097798820567	-0.3118257167952082	-0.4826314494166768	-0.5187515605652884	-0.5330883502419722	-0.5134150964160038	-0.7266484737553934	-0.643988115088767	-0.771541815665037	-0.8588682474558045	-0.8047247415302852	-0.9536188903748433	-1.0212286357691256	-1.0657957242466702	-1.081867575838309	-1.2157409522649119	-1.3183483073310027	-1.2864331529229618	-1.43290623334245	-1.5587123174355109	-1.3619288236387517	-1.4311002779635997	-1.4734363396854824	-1.4928090847189415	-1.363460770165265	-1.3417669988090133	-1.2101054458981269	-1.0212027879518708	-0.8639934976168099	-0.7829432852599373	-0.6711827444625404	-0.4961058324255876	-0.33806561227981413
19	4	ATX	unattended	0.06791199480501287	0.07002244034492673	0.06522457943596778	0.42477315311488056	0.1930390200679006	-0.019598840923071122	-0.20834557583123597	-0.35022483271416555	-0.2834681450693596	-0.43725853404002907	-0.3592012538840698	-0.4391848900576701	-0.45538630659997603	-0.43683208444381333	-0.45129552972982306	-0.44894453122128575	-0.44288648182295637	-0.5940985595053386	-0.6900430118607529	-0.7316566692978582	-0.7955715927511564	-0.47599772485044556	-0.5310416455741614	-0.8341534546851994	-0.93974532784811	-1.1360979782666556	-0.7959702574554839	-0.7924984668049362	-0.808745853567017	-0.6283511649494631	-0.8861672599336167	-0.9995001607657291	-1.1556888742856495	-1.1304256523821452	-1.0324162876391207	-1.3810966523583554	-1.0687241374252368	-0.5025212083960366	-0.09786395523163886	-0.31533395796058866	-0.5168257290538103	-0.15784949935294407	-0.12563467487545818	-0.22788614166908458	0.24702517908397606	0.37722548885890533
20	4	DNP	attended	0.6758842467838425	0.6560672709168901	0.7083497622869861	0.486784767795056	0.40563951458663283	0.356320069390708	0.3526348609564995	0.3757600649979581	0.2731630703690593	0.2860318284792508	0.2969807168172178	0.19603061409813674	0.16916196926842345	0.38064106662080494	0.4025086777990843	0.19513951911461302	0.04757905491089624	-0.05922724858488606	-0.16369672313832787	-0.3016266901473207	-0.37888255468717563	-0.31424191499644366	-0.27916637403429756	-0.39746746846042497	-0.3349619344883923	-0.6319216615077095	-0.6954065447486057	-0.7937883022890506	-0.9514784373739883	-1.1828313331734683	-1.1816251128715922	-1.3041357416832564	-1.330237107358568	-1.266178661836542	-1.190484373328935	-1.2763389790889306	-1.3242563631511584	-0.9827957465003002	-1.099305309714917	-1.1193136726924557	-0.8897906062627924	-0.8053828403621022	-0.7169695372395919	-0.4228034774666671	-0.38953903826488606	-0.31296867112678506
21	4	DNP	unattended	-0.03517343967079402	0.08410199429024834	0.06226658638458645	0.11163539430269066	-0.18254717799281375	-0.1067994849217684	-0.28984427860139367	-0.3647353089217796	-0.14466715323125762	-0.20331150631745526	-0.15344204153256183	-0.4367328809539078	-0.4713977858581751	-0.3641356362714713	-0.26065461423866404	-0.36021950233164235	-0.5244236857263216	-0.49149999777424036	-0.33302266756663124	-0.44318398720305563	-0.5309296357969564	-0.6792732346375705	-0.9902279790433157	-1.098753649733267	-0.8936234712340526	-0.7977102084550952	-0.8621973681231798	-0.8394170309066835	-1.1330364866124594	-1.1691449152052527	-1.3094737362057103	-1.5305342834850402	-1.2946638982887333	-1.000400780041293	-1.238466847510658	-1.3957436227896494	-1.345755330422476	-0.8192769342577683	-0.9382453612105245	-0.9318396256124808	-0.8990523053908913	-0.7038114731168434	-0.6509902257198046	-0.4213066490241018	-0.5537204358315976	-0.4789839190472443
22	4	PLC	attended	0.5152279155357175	0.4969851506995353	0.4138552643792702	0.37167922571555084	0.17411546832629718	0.05606126442847177	-0.08415790863784071	-0.1744694541761301	-0.02197331871455958	0.1069628961745771	0.13382278989754395	0.151530304665116	-0.014692397897933964	-0.11444897213257704	-0.309468318181148	-0.46632291330587256	-0.5899046208144858	-0.6132461245900684	-0.6032090549864078	-0.6384453063416021	-0.6295492499346039	-0.6968802106325005	-0.7870591222877354	-0.7590986231310857	-0.6773129131505117	-0.8077583213071967	-0.7667875041669969	-0.9310268378027284	-1.103955579340826	-1.364636821520643	-1.3512133847002266	-1.3621925806203103	-1.4128519394615284	-1.3786575004958272	-1.4495891306669384	-1.571904512309466	-1.6606240113553747	-1.6293756545988305	-1.6638609723660007	-1.7088942717905553	-1.6128682572148718	-1.5144157138442382	-1.5747666386323744	-1.4434990969187986	-1.2207063305623531	-1.0291329751238871
23	4	PLC	unattended	0.4135412520982135	0.25189152990209646	0.13681664638713784	0.4567663680830802	0.27948260692419635	0.3473247405628834	0.3309887552840194	0.2904749601077671	0.30802602178907457	0.3684544471163881	0.2534271558553506	-0.03849489014357921	-0.1778279430669314	-0.005649544021295952	-0.20904266059673315	-0.428737380637286	-0.48532391085924953	-0.6074941070183155	-0.7086062371997319	-0.6499264890415847	-0.46219227068457575	-0.5685467465285376	-0.4960716407792209	-0.5401033081252051	-0.7915994018334391	-1.041561393665857	-1.0135389635136416	-0.8707389444295351	-1.2014770936108203	-1.4102313448392443	-1.5983107671705632	-1.8747398062321143	-1.9751934050202016	-1.8722463419018887	-1.8104244794078808	-1.7812760963867917	-1.8649740160594914	-2.0697058417146668	-2.2882083125828014	-2.1755956493340225	-1.9597112135281862	-1.8584371091028746	-1.6473248969159855	-1.37455216768281	-1.0342861633554925	-0.850493593071662
24	5	ATX	attended	-0.41556585706531207	-0.21420304419094505	-0.4455987857342987	-0.31610987378172145	-0.14466281470452327	-0.4023542441525627	-0.33353977843428323	-0.4338624764776898	-0.5734880137302544	-0.604451101597092	-0.7248865239552355	-0.6984405549397816	-0.9101688199486604	-0.9074369951911391	-0.7288776781004584	-0.933324034175304	-0.8003437924235366	-0.6369234644856068	-0.8215692184466724	-0.6499410578663655	-0.6121765198902639	-0.6078257983225637	-0.6887571287365254	-0.6744287071431144	-0.6452186077404005	-0.8140805866780472	-0.6137908947396724	-0.5707662204409977	-0.7821304368128196	-0.5507446030942467	-0.3968520122875828	-0.32528593107949144	-0.08900166272344313	-0.01651857504643642	-0.09706519352497131	0.05363106361919619	-0.04863978772515556	0.06774151282970418	0.057369120337721825	0.23183169436069737	0.28963537130720124	0.08625662703917072	0.2166282970678008	0.16819547550250896	0.23374320080815159	0.20966978530572675
25	5	ATX	unattended	0.014693898234705691	-0.1257354350013064	-0.13834504814391055	-0.10995164746296689	-0.3806326180564937	-0.23349629974046837	-0.5001362890466914	-0.5871521944900627	-0.7952581263733508	-0.9481840969672563	-0.9576314258287423	-0.8926153036061591	-0.9199033728198872	-0.9148834291892632	-1.0511450333365269	-0.8487130481287224	-0.6882779918876683	-0.5482824663689024	-0.5504784090221082	-0.893907009724197	-0.8284978722472153	-0.9662843593254536	-1.217207146127749	-0.9001691517488004	-1.1201789759485858	-1.0055555141915364	-0.5504321782410174	-0.806409638753536	-0.5634222027900309	-0.5467507027762564	-0.4633339649701687	-0.4352612000499702	-0.512835768828468	-0.31430148641070127	-0.530603078424378	-0.45549699901901786	-0.1101342810473522	-0.3829424378954339	-0.12534167099823726	0.019530907227508575	-0.020454846469075715	0.3413931132256503	0.1071789169211331	0.2554565466489888	0.5822456935213844	0.4506709666533656
26	5	DNP	attended	-0.30081021058258517	-0.1642745164255302	-0.3530738804487692	-0.43999718518156167	-0.3646799864704291	-0.5886633880203199	-0.6805874683156217	-0.6831884890127844	-0.7803349946946779	-0.8613526752108797	-0.9122359433312928	-0.8913349915316404	-1.0689978755704903	-1.0826990254407993	-0.9236029661016789	-1.1532483169650485	-1.1268448251101089	-1.024111367333485	-1.2334001084465276	-1.1604233096576948	-1.1155637571969559	-1.1966914417879553	-1.2339977982601875	-1.2416084220413552	-1.2439201768136878	-1.1944422388981573	-1.0706460966918856	-1.1629881734178018	-1.1552995392977543	-1.0295092659407659	-0.9154744463510778	-0.8502330466726418	-0.8507625349533365	-1.010082247907489	-0.8690126348602653	-0.8597519455841862	-0.8295818657109852	-0.9501705103646642	-1.0300253402459263	-1.0710938327439306	-0.9559147527598512	-0.8101185295149868	-0.6437356256152067	-0.6218469251759644	-0.44757409839252194	-0.45440756187430636
27	5	DNP	unattended	-0.31105738086717505	-0.2858494413559596	-0.4515423714431295	-0.3657464216899222	-0.5206201317565416	-0.8211067825807271	-0.6976854166947822	-0.5714948427926151	-0.5842382896064243	-0.9100109470805796	-0.9339965843836608	-0.8466893645369151	-0.9074188191318873	-0.8568191239329513	-0.739010732991513	-0.7804807536277475	-0.6565875694238076	-0.4682955062548539	-0.6602214120818379	-0.5783660376867725	-0.7681324253208023	-0.9665127954059952	-0.9801257271016518	-1.1329380668506202	-1.138595512148593	-0.9639917894181631	-0.711227062437257	-0.8469338540090118	-0.9931135742931101	-0.7915095104165861	-0.7517951431879947	-0.9616373881195325	-0.7932046543855208	-0.7256627371765548	-0.7837448441571153	-0.8556920824346984	-0.7304205985550306	-0.4978811644391556	-0.5439100149674211	-0.6265377331930517	-0.6122449169833893	-0.4302378923183233	-0.1528897553995048	-0.13309042896598808	0.029092109963145235	-0.018924593920756953
28	5	PLC	attended	-0.23689510578602244	-0.15290605367864007	-0.3748515231951401	-0.3396331091285489	-0.12890905193833269	-0.2604146830288144	-0.33189443078971276	-0.2854764303950682	-0.36763724476603327	-0.3462221492490575	-0.18856484086083364	-0.20849382795426868	-0.35529417799621127	-0.16577448615493556	-0.12617119825481699	-0.23952610812864877	-0.0954388635227115	-0.11625677959401408	-0.3187821157607002	-0.334136514390766	-0.1832765793852836	-0.36641263958230913	-0.357363313570089	-0.20738343616885632	-0.21120707071345593	-0.012388759662348108	0.10610078673738764	0.12120656221487473	0.14717229536432774	0.17579467487045938	0.2116884751389208	0.18207442207270713	0.08091631656842414	0.07022981561837754	0.04894776664146233	0.08170324520728336	0.10027690386448959	0.1428092897630061	0.1983424578737716	0.1628403895109185	0.1395498170245323	0.30207989509160427	0.35073480829150333	0.3187428675438145	0.3593251988613111	0.3102641263142902
29	5	PLC	unattended	-0.6297237575639982	-0.7836055537351205	-1.3258188600489318	-1.2787802126686372	-0.9439434865740576	-0.9631149799905216	-0.87453393784459	-0.7036771212028166	-0.567701150163718	-0.40516262169739664	-0.22102781662783522	-0.11923755560361982	-0.1748688345084682	-0.10748212657201286	-0.07374795301861617	-0.24910503377497123	-0.23539624029034184	-0.23513343412080276	-0.18323739554306048	-0.24798837775802324	-0.19276987989603186	-0.23379648384355226	-0.10123518243093517	0.15236168555801347	0.3018803372578226	0.33528411245518597	0.15391059513873998	0.3174582108885587	0.29112543485335574	0.21162106296922592	-0.02154030375419186	-0.052958613615497925	0.21690097968522637	0.23667142583451048	0.36403553747978984	0.23531502012684413	0.34542512504205936	0.46221681835702166	0.3101811349450951	0.32705710852284076	0.7280827401624865	0.9253914083038648	1.0604395409433187	1.2915229637639236	1.3994338850242183	1.4146044994965294
30	6	ATX	attended	-0.2935131348883135	-0.31333126244035325	-0.3047374319862852	-0.31552590782739404	-0.33757708521711793	-0.4320798132750361	-0.5080916061966726	-0.5086033231184877	-0.4111582581814279	-0.382679967099845	-0.39413792372434653	-0.3457515318566943	-0.2950761589895132	-0.3371813369676905	-0.32021538777651476	-0.4389245622822033	-0.4666839395511437	-0.5237951115147442	-0.4518613623874955	-0.41955121323993394	-0.4502216555289378	-0.48110066519650796	-0.5645250611600849	-0.5205372129545043	-0.37057906633851645	-0.270376101520286	-0.24460575946859905	-0.179751575133911	-0.13153390262275202	-0.0993584531413925	-0.03473323781139416	-0.06404930730018772	-0.03441654677058855	0.12337005278821091	0.24375874730082725	0.28554277652028676	0.34114844522969856	0.4297809900755496	0.40318293450004017	0.32530512610520346	0.3593402548484668	0.4155220941920711	0.4723824042653256	0.4846911698178145	0.5182384618579422	0.5683391290024326
31	6	ATX	unattended	-0.5492197452923728	-0.7082766463091408	-0.6085071551936203	-0.40223833430750416	-0.44386748500982254	-0.5544968643097439	-0.6589386944049774	-0.9084815849741049	-0.8483035867418058	-0.7589439160556705	-0.8415058215622454	-0.7398043488965236	-0.4753764290412238	-0.338319887242861	-0.5884263480806716	-0.7024447980878812	-0.7285514822437655	-0.6140838395772888	-0.41682508795622636	-0.3428367029295483	-0.21242722787374138	-0.04145508836401438	0.04707904251440754	0.0791141584837436	0.11633591225033658	0.18894901425074012	-0.083992195076429	-0.2224884664802682	-0.10508394734523795	0.07324689186030864	0.2487444138638543	0.5183338146817786	0.6196007971894599	0.6115748080582518	0.33906042938075504	0.23793897950651066	0.20874103120800047	0.386804309717035	0.42785242453994354	0.5818914233026405	0.7070920326771544	0.8356034730666477	0.8549308809635923	0.9484926693823622	0.9361196784029998	1.0424243042359778
32	6	DNP	attended	-0.2786996421094533	-0.3365567087001529	-0.3772922553543103	-0.3676537840147604	-0.48749473766134244	-0.5206981717671385	-0.4642458998008562	-0.5419729707356853	-0.39626835740534516	-0.3976500390286173	-0.41141893825690057	-0.4506261679772121	-0.6013904003469299	-0.7130315332884135	-0.7887178848460579	-0.8043761611776431	-0.7325150909310102	-0.7615061132871112	-0.7855875406629604	-0.7450660104948066	-0.6958662056863603	-0.5848336783361059	-0.6239445880611048	-0.6291550507479258	-0.6579837405320039	-0.6579461742975705	-0.6989249286861593	-0.7604487184695095	-0.7424550663954567	-0.7372309199454802	-0.8001575856731117	-0.7135799626405385	-0.5529009117835811	-0.42870530623173636	-0.3198349471195974	-0.388051944488839	-0.35398934465979964	-0.23279774576624412	-0.2408538386798389	-0.16261867048553594	-0.07942153373574537	-0.004682437192954275	-0.0032375221151678944	-0.07804525688981746	-0.016529591164349662	0.05269665188531932
33	6	DNP	unattended	-0.14928798681787822	-0.013097318661875173	-0.021449149826130408	-0.03604637582744235	-0.3592417699128019	-0.2180033419002774	-0.33876063790612865	-0.38722798827175264	-0.17686724777550974	-0.2957622845114519	-0.15839990361201584	-0.23834448187671572	-0.21849224722638425	-0.1718811723729702	-0.16650859085458042	0.010551213192771657	0.19430455965748347	0.02656137771324785	-0.16999966621369678	-0.35392523439102375	-0.40797353125496166	-0.567124527406518	-0.6830904439864804	-0.540993864761482	-0.4962436565484903	-0.43806122610436227	-0.27916599338525716	-0.19889764932713105	-0.13563985964256442	-0.06715844892512425	0.07415384486843958	0.13504213763503364	0.17082767116722294	0.04316641275524983	0.03657354636691908	0.1144875649654403	-0.08911362817632322	-0.06512918227103957	0.0034866359730179324	0.34868047646100214	0.28024125851013443	0.43051293742218044	0.2315239757510127	0.18922360487022008	0.2590789278244139	0.19986597656867966
34	6	PLC	attended	-0.262217562969327	-0.47418833542098354	-0.5224584155206824	-0.46390978983760034	-0.510406290276621	-0.5423279213802763	-0.5108655704920119	-0.5217298559400494	-0.5988992214803234	-0.5965783587316249	-0.4911955893849492	-0.4575889270115161	-0.4540513604600087	-0.5130175798332972	-0.6187386112377654	-0.6284893447980234	-0.7287724834771211	-0.8290673351863797	-0.8944186923321783	-0.8296300354412055	-0.6458258226031426	-0.62644207843039	-0.6620741228349667	-0.7095907923085263	-0.7240280200006856	-0.6020064873308423	-0.5472880209719962	-0.4649555177730717	-0.5114422353484499	-0.5059809116438388	-0.5795528035181559	-0.6759178884810875	-0.661499072575557	-0.4512482188725173	-0.25753974434366467	-0.2917461668981459	-0.36891511800753257	-0.38331249013231855	-0.22072950135265101	-0.1436005229588746	-0.14463856491736177	-0.1357390122479985	-0.08313507672152814	-0.03665347541219685	-0.08994377604414061	-0.1837137479218688
35	6	PLC	unattended	-0.6100928183315846	-0.6618884431407128	-0.553354858795975	-0.4977423122403938	-0.5130061593913161	-0.46654805888443507	-0.3527783902640752	-0.2769659203048821	-0.48752234857919924	-0.7441058024877784	-0.8510286396392146	-0.9270632944733604	-0.8574358784012224	-0.7318285087141565	-0.8410083627276032	-1.0203532854685664	-1.178422841578091	-1.2360949075405276	-1.3556127464116507	-1.3589193120521024	-1.172378621151963	-1.1174252231736892	-1.2064949141100039	-1.3291485909833385	-1.2980103099546279	-1.084502205978007	-1.013984615681512	-1.2235765362538669	-1.405723568098038	-1.6409240698742928	-1.579536318035786	-1.4516873888206685	-1.2843382078968448	-1.3031477013871684	-1.3476528665568361	-1.3266017566296442	-1.2007015749307186	-1.2154165191108695	-1.0014911998658167	-0.9960483552143424	-0.9636260141010673	-1.0546873976969027	-1.0758615241234417	-0.9230896345876594	-0.8001209847181865	-0.6962580894828757
36	7	ATX	attended	0.5426815990327571	0.5890415062695626	0.5754844048390566	0.31415098355475146	0.18842867030325222	0.2984167906071289	0.31564572421850395	0.47210741625073555	0.4715744611686196	0.33984560356002175	0.16370704866851676	-0.0782810758957659	-0.22356273994272147	-0.22810004222629437	-0.04521882232434238	0.02718847782987147	0.11971388342010518	0.1494387411459174	-0.021289291628469664	-0.017249138407883405	-0.07319285672378337	-0.18718348364780096	-0.20804906249306798	-0.3413866957159914	-0.40500103152150885	-0.4063045500940984	-0.5398410369124593	-0.6380875627309948	-0.7132457507089758	-0.5839213566134978	-0.635638140917405	-0.7121838070393455	-0.8228292664007583	-1.0307701970754737	-1.0126178961612622	-0.8384091776740193	-0.7981828449579668	-0.9163878536509554	-0.8017356699954716	-0.3995402009268516	-0.12790935877761608	-0.09069665284731653	0.09531555269408358	0.1858407374097928	0.2527550695206008	0.3697827454268066
37	7	ATX	unattended	0.9823577412150347	0.15595040742222385	-0.291942844736112	-0.5962166047018659	-0.2541566675317224	0.265803372014596	0.44116942371583745	0.49953385948036594	0.18765777751076365	0.21900003690362116	-0.03815195340945928	0.018416115717845193	-0.4303027868784872	-0.6585322171481943	-0.1971976826095396	-0.08359773186125245	0.027145527624482805	0.06270950097838185	-0.31024410742388053	-0.8986459839091859	-1.396807793068892	-1.2966446925281385	-0.5064258088900345	-0.18421205761329973	0.09478069137424967	0.02746766074332544	-0.1745875453683781	-0.48940967848467365	-0.8987693058350114	-0.9542876101070794	-1.0149934309406219	-0.9750321686240585	-0.712699846355299	-0.8520409633672146	-1.3100288259096304	-1.6789836911048317	-1.735063736150147	-1.3554896236651004	-0.9349871929827043	-0.4932120865901451	-0.11451495903474947	-0.003003144148612481	0.27537591923799787	0.5643143860062813	0.7901361669250876	1.433096522170649
38	7	DNP	attended	0.051765744805652436	-0.2922070927247775	-0.7531383196629375	-0.9197187826959172	-0.6997099886953474	-0.33952586554028563	0.01606999335669697	0.2869784588557648	0.28719829777389194	0.5463267500334406	0.7188406801688539	0.4902706380878969	0.46835462642623116	0.07156977315062026	-0.18383131448322346	-0.42977760666780157	-0.8126407354324352	-1.0322293287727486	-1.3075335421705172	-1.327559234863038	-1.2921478395271355	-1.2677635497409545	-1.326657014611808	-1.3438943237981142	-1.391554985191988	-1.246884112173786	-1.3098646802000824	-1.9384145572172238	-1.7336515362009433	-1.4689366696104873	-1.515988229617313	-1.6478297719330803	-1.762229880696315	-2.072051046241906	-2.213834258394702	-2.035024218937487	-1.362094560258844	-0.9782758022911081	-0.6072842035431265	-0.09107226805484245	0.08231685594476508	0.10441877695896609	0.19734949942269236	0.18790671269789985	0.14825793718710126	-0.021625827735449882
39	7	DNP	unattended	-0.38357357130103337	-0.1353606000729173	0.07420567385627846	0.3741310918265216	0.5356253980027622	0.7801684651313526	0.35700133876670603	0.08742010830800176	-0.45941961822608646	-0.5997650809694044	-0.5015765033496707	-0.3560427936373687	-0.4811873066259968	-0.78128927188149	-1.387116823549984	-1.1737426420947457	-0.9894496414905289	-0.6767239632839795	-0.19510096940820987	-0.3662940042588704	-0.7006677493796402	-0.7295540612679426	-0.9877895990128036	-1.3598047932055133	-1.4333601567902763	-1.2684764567078404	-0.8988924129226324	-1.3741860380026854	-1.277235650152659	-0.8349849804948309	-0.6026954634328825	-0.5089059962144696	-0.9783234684768971	-1.4386437072984761	-1.8101583387714226	-1.6954231465183416	-1.2754459692217326	-0.9900884409655297	-0.8139586323323701	0.026476395173940286	0.38326680383481276	0.7345193814944616	0.5597007743808474	0.2814522090349286	0.5378233583286511	0.7407394349314441
40	7	PLC	attended	0.5639321445595342	0.36763920027469016	0.13241761484920983	-0.12224142433621582	-0.30554440235937497	-0.5392543916880631	-0.8163446844888738	-0.8966684115818528	-0.7693362046103506	-0.5337726981970107	-0.22463720874630785	-0.18407115098855023	-0.2956282214534864	-0.18008445351451055	-0.10625999925162752	0.016594213280010442	0.2155211516964466	0.2283091952761781	0.1424344324202756	-0.36468474108683807	-0.8317827376433601	-1.0961494528637483	-1.209339180553562	-1.1162680815486077	-1.1559487456159865	-1.1108852476935787	-1.2167604525794928	-1.6148486426806279	-1.7052007323367393	-1.7664031695364886	-1.6862358316132349	-1.6538992449746832	-1.4339308384476777	-1.2609607028151215	-1.3643876639036312	-1.4635264528410075	-1.4257271619262364	-1.6935147456722772	-1.7883191415773814	-1.2998666701470574	-1.1643290628131018	-1.052043053623893	-0.5169849501230205	-0.11314222740183917	-0.005164069639690915	0.18429504413038691
41	7	PLC	unattended	0.8851539795237082	0.8184237818114873	0.7769532635026652	0.8019696625645719	0.7398827638147506	0.44760358288517704	0.01498140366950886	-0.0835583644313817	0.3262359513933081	0.5417406426315319	0.57279303902471	0.8769401610191037	1.1384166602322963	1.1600690365336854	0.9182305326421981	0.504235778080621	0.42835203850145637	0.5672325136769976	0.4021957450953414	0.3347965205159334	0.07612432077639936	-0.7706180553382614	-1.6084168985267562	-1.5652838479986715	-1.266133979045677	-0.6839906139747807	-0.572252029359512	-0.6878805653049279	-0.7310965720457638	-0.37585162588139054	-0.501299265807201	-0.7383038291962191	-0.6435928182121784	-0.6145204555292052	-0.40666868899018366	0.00042067864437082483	-0.04374981644897297	-0.4019541554178987	-0.2544081708440845	0.254573726146657	0.8692668887828415	0.931499826361823	1.1383457986399135	1.4948476312574341	1.3937036207914433	1.718916119818519
42	8	ATX	attended	-0.2598131022359195	-0.11965932185188756	-0.23251259592816687	-0.38800468484583983	-0.33078003312288207	-0.39278190627909426	-0.4593944749438497	-0.4964340906687753	-0.6778255346004423	-0.6392830249154928	-0.5810480476139313	-0.6821335830157439	-0.7568321851599777	-0.5471989250655351	-0.6217810224680206	-0.90957758579023	-0.9455745303956875	-1.067935616503941	-1.1263896144987524	-0.955973596663996	-0.742432100165454	-1.0121772927332575	-1.1269677021881457	-0.8988466748952726	-1.1587652830171282	-1.1477563806401614	-0.7443751573183479	-0.9771825953152173	-1.1703647550471719	-0.9374151040774729	-1.0160958109658491	-0.9615593159962404	-0.6593710345571967	-0.5309877901211562	-0.5865074670605265	-0.46070973247369396	-0.07928156727988807	-0.4918756840895999	-0.4718998869086498	-0.2461428617372838	-0.38837186657992223	-0.09705968428523641	0.28666234506376304	0.1286682388586483	0.2354914455035688	0.5146871816009579
43	8	ATX	unattended	-0.9844364133958856	-0.9528552774390515	-0.9526667901585657	-0.4564549883328749	-0.2901147940018384	-0.8505495029794844	-0.5422845417192831	0.08311059481551052	-0.15579884753928722	-0.19315548395643134	-0.256754080602967	-0.2997621985211688	-0.3355786950173995	-0.21320220762874914	-0.32666596180892643	-0.8941143811338452	-0.5132960424258985	-0.45853203855642427	-0.9213027409870405	-0.7728246822876736	-0.667608899222	-0.8373869901436297	-0.818521582810329	-0.7973822406117572	-0.7935458830481712	-0.6645141989386458	-0.17240201508185068	-0.28643702710771424	-0.764216834988619	-0.33759312228980976	-0.21387187951288017	-0.31356323227141447	-0.0669963264897711	0.09099459993818697	0.2400107878134638	0.5154840928703557	0.513149342308337	0.3691994376323264	0.20517635377232496	0.3760730560165098	0.4617966316032184	0.6801948569812211	1.1230430077511464	0.9421898881435338	0.7780223213802341	1.085591677438586
44	8	DNP	attended	0.09733628116635477	0.07219348789730903	-0.11890914941913065	-0.23786655921565783	-0.17000445864633523	-0.3077428324969799	-0.5529900933116861	-0.47640489737705044	-0.5308454728797084	-0.6248541324016117	-0.49205265674915377	-0.5663886670249315	-0.587536579804539	-0.5454102105089599	-0.5717701110466444	-0.7748757729382426	-0.8398268102939058	-0.8779429325552713	-0.8960400512612595	-0.9272663122713688	-0.9879070356542656	-1.333965663597543	-1.3601112366146841	-1.2099091796775516	-1.280684817052781	-1.3438004762880524	-1.1826768245885753	-1.228816409912804	-1.4304813191680816	-1.193504130916834	-1.0539592777528424	-1.2283271115721623	-1.0249552865710292	-0.8131294589406046	-0.9621210164239037	-0.8049164524397129	-0.6634781583082419	-0.8928741039965862	-0.7242014163206457	-0.3321599560934688	-0.5333395363382458	-0.5001695370587992	-0.004610570913512467	0.14942170199457655	0.1193766605163931	0.4609068395805929
45	8	DNP	unattended	-0.420621515898891	-0.49547433777881983	-1.0108569936728728	-1.0835723226974112	-0.8701761141141763	-0.7199200464034693	-0.39014631913206177	-0.5327939836570151	-0.721632283237996	-0.6446163648527248	-0.4419269580514268	-0.477463065307852	-0.6939335983386165	-0.5059445510849933	-0.36133165389462824	-0.5654504511310914	-0.5559595506417754	-0.2292791875816515	-0.18903442009964402	-0.2849581472710822	-0.3073733952370666	-0.571739779037956	-0.9567760002313821	-1.044912028790603	-1.299738150425129	-1.2326949735906723	-0.3428320740387107	-0.30783385898123944	-0.3959693736005164	-0.07783802716435159	-0.056121399020968576	-0.20756335764000924	0.11053063085476594	0.47638665295535626	0.4190570536502369	0.3618632779296158	0.3120142413878332	0.2282451332470471	0.387914403901189	1.2435554145929621	1.310563581577193	0.9609141758749876	1.4290823553883694	1.1330653776261603	1.0276453519775433	1.337993993131098
46	8	PLC	attended	-0.19337747421983303	-0.14306795346993065	-0.16179333862297707	-0.17264858033438102	-0.17434598459054057	-0.33653845718908054	-0.4845181753620195	-0.5499146398983416	-0.6728093866027638	-0.5565940389858811	-0.5080355702601669	-0.5680418701505922	-0.5388145386033008	-0.5395965153106753	-0.45028855715358834	-0.5376980917974795	-0.7758016818820522	-0.711858696590111	-0.8105391340491314	-0.9204030105031173	-0.7466507174419728	-0.9049759438219791	-1.0374464725424382	-1.0332297029005129	-1.25647875790076	-1.425211185576154	-1.348845666221492	-1.3426251695233868	-1.3799492307940562	-1.2568171336817848	-1.5114447594668199	-1.496145260086378	-1.0735716727575793	-0.9271424495685457	-1.102568171972671	-1.1208501039278105	-0.847288187264912	-0.8989068018377752	-0.920685136437775	-0.5423810339865415	-0.7890960551248188	-0.7575862464180846	-0.3546759145193071	-0.5178963606883393	-0.5347847738719391	-0.3101751705706233
47	8	PLC	unattended	-0.5775016883139907	-0.8218722412349473	-0.5467926850629777	-0.366197280245799	-0.36808595331249194	-0.3564031195435679	-0.5846839176509595	-0.4914197487804715	-0.3676733144790867	0.0851905952724388	0.2663221298745538	0.14542524897113696	-0.15633780967372865	-0.5937277783917517	-0.5795549647607431	-0.6544491982553858	-0.6103488604589198	-0.8464211320536458	-1.0116132863795884	-1.3444715025353757	-1.4562496209023652	-1.485770090538259	-1.0154308018900708	-0.7661559131754713	-0.9682468313879878	-1.080092272919073	-1.117179889140616	-1.5188746117552359	-1.581551710036068	-1.0224024619751284	-1.0161506510002707	-0.9665173037933119	-0.47212240025636865	-0.4796236600709734	-0.704645686567627	-0.23932365046201548	-0.07394022585086395	-0.49183505027441143	-0.46188829749681204	-0.09432215378963925	-0.5310687033166913	-0.6885870836268713	-0.16178979264229873	-0.17964628299110752	-0.35878509045292106	0.008540082733733365
48	9	ATX	attended	-0.7647928324153064	-0.8288402837931949	-1.065683638216553	-1.073027922590882	-0.9847932675870346	-0.8611869035416481	-0.684100724448404	-0.6576857145605834	-0.7920944273532375	-0.8334847211270728	-0.8074638799694973	-1.1834029564890332	-1.0275780230097198	-0.6025725802572325	-0.5522426777773789	-0.471484016435871	-0.05897664986191434	0.26862775004541445	0.5190747389676094	0.8513181753832968	0.8707926396727483	0.889894801919714	0.8790639775030763	0.8821337163304838	0.8034780862465875	0.8485138772210095	1.1109670530265432	0.9042176460125758	0.9006879628644271	1.03508779837758	0.9206534385094072	0.9110483260828767	1.0589606503161364	1.1643511184258077	1.0706081250446324	1.1297015227074492	0.9874627052689491	0.8407488761232593	0.7669954784995491	0.6337457119313914	0.4088147440267905	0.3343346340856074	0.3821918055384803	0.37185541918140075	0.41765940767658327	0.3408813493674325
49	9	ATX	unattended	-0.8945027531223622	-0.8737216295562752	-0.7470374950004095	-0.7080990604811344	-1.0488690386306387	-1.582694093773078	-1.5174366142515938	-1.227103519004769	-1.4521629996392016	-1.2112223207095787	-0.9087031102347324	-0.8624409707051266	-0.9022581618208623	-0.5801823624046587	-0.47169199719117133	-0.36946583017967494	0.10105478144315977	0.330301893227897	0.3593876448652192	0.5813098407325799	1.0200197274713192	0.9589528412170576	1.145859478246862	0.772339943288575	0.45854067195943427	0.701548249369007	1.0669601706658578	1.023270188522456	1.2947271804525078	1.4350197194102592	1.2038196931912069	1.3826952561838972	1.463878861269327	1.1299674106835225	0.8906412589930611	0.8323063577535434	0.5058249459479606	0.5764460400964602	0.6693261298723197	0.5082166888444962	0.8694562724883447	0.8369361768447747	0.36869092336722803	0.15937587676151516	0.33779512588536525	0.5132334711302379
50	9	DNP	attended	-0.28752430498214815	-0.39010474682291946	-0.48808046685737294	-0.35937562833628867	-0.30447083618338344	-0.607654983857358	-0.6791054560872916	-0.8498475689844197	-0.930131613782843	-1.078529742190695	-1.1520301897208551	-1.335104365248259	-1.5730917199769192	-1.3435225687311325	-1.2337384386300605	-1.3426992914009273	-1.1947807347209107	-1.2041035531409372	-1.359571066405521	-1.3292267808714606	-1.2519284777039874	-1.3170466394625249	-1.1400724467955299	-0.8906286049954545	-0.9287325469305427	-0.9011672947659929	-0.7441646010891758	-0.6875334451843167	-0.5410431662284377	-0.05821421553847346	0.006713535763019673	0.02739143683765951	0.3190456875106118	0.3793990247199507	0.31704261572032594	0.33188100489982264	0.16197998096949576	0.03282409228139653	0.025983250586728558	-0.053718425283586876	-0.20211728325744518	-0.250750769224072	-0.10026494229014443	-0.3111502930134806	-0.4789898585801637	-0.3909417735057956
51	9	DNP	unattended	0.04856396810395577	-0.1003057235415904	-0.6451014097191039	-0.7444081508564363	-0.915068195861709	-1.1932730553081456	-1.413240641101955	-1.3423687899401493	-0.9944638842709137	-0.9842336301604832	-0.8638369390027282	-0.8698725978071964	-1.1499941598229746	-0.9366966300948172	-1.0380975886527077	-1.3554037796661118	-1.3716483463067755	-1.4024743910822008	-1.5224899929107099	-1.3687399951929666	-1.1796554344714372	-1.0053824157958962	-0.7599066059413164	-0.9795691097780646	-1.0812521885616326	-0.8933334734351344	-0.471153976674623	-0.41898149394850115	-0.4081737705607782	-0.10966703380590309	-0.3151865276506225	-0.3048827180987213	-0.30015029659929554	-0.2895395921688997	-0.06771648558073688	0.2961704027103188	0.2335869211070755	0.3074159916791743	0.4363969189926004	0.2340301527817255	-0.3890314740105508	-0.811103281512565	-0.7426888181725537	-0.7490280469872659	-0.45522680183531056	-0.2712771144634117
52	9	PLC	attended	-0.5774279950719574	-0.7095728932142685	-0.7343643029446789	-0.8804036927165848	-0.9441349256017957	-0.8525209499665826	-1.0972387971408673	-1.2203336247487382	-1.2262619260742103	-1.34231208395332	-1.2659615424115163	-1.3897664647296681	-1.3351988520255667	-1.3910615437577003	-1.349470310846763	-1.2686563157933004	-1.3292004671884177	-1.357949863866009	-1.1714979728088069	-1.1979671518997888	-1.0392759186929597	-0.95027195087141	-0.8545926278897971	-0.6317074618307452	-0.4997670452407421	-0.4120105408927263	-0.5048864981833839	-0.3860913168039801	-0.32680867692663373	-0.31531943983084154	-0.20106506975447572	-0.05738974494918033	-0.1560169367307819	-0.08554319194808092	0.10110007314392618	0.20826997040541168	0.19103127467087186	0.015891845204377645	0.19421193152897898	0.15256169864193114	-0.009224346313032499	0.01273616124060728	-0.07928558147139336	0.05641810669217661	0.22549806011334833	0.0705100773861051
53	9	PLC	unattended	-0.8635234780296519	-0.9314088927231693	-1.1996785863113504	-1.263844709203416	-1.36419389125136	-1.0639717941795872	-0.9531170729747542	-1.2494274478454324	-1.433626944850139	-1.637361369772139	-1.6359816015504418	-1.876274736261188	-2.093739984432568	-2.220864110773576	-2.2089725404573404	-2.2286617491869434	-1.9332885468513716	-1.7074042742096978	-1.4955137962109029	-1.7023742658208798	-1.764087505588478	-1.6434903987530638	-1.589584150660336	-1.3995453342878128	-1.3621968925083898	-1.2423232643549538	-1.052888578205467	-0.9718117162995686	-0.9331062428563607	-1.019804018655561	-1.088768897241238	-0.5287455272500763	-0.4286712191089336	-0.0691439579916309	0.25818679584863036	0.1519178203864123	-0.11813991645918857	-0.5575364122646145	-0.41038099826210134	-0.4188070020572046	-0.7101017120351572	-0.737756102264988	-0.7459648799847711	-0.5994786829089445	-0.13035930958874237	-0.03976634187469346
54	10	ATX	attended	-0.09574342039971484	0.004730509280845589	0.06777257305462689	0.10492970989580284	0.11093186585405129	0.06975290210442793	-0.012932888799840595	-0.03300878248569467	-0.011155264001280448	-0.07282525152656809	-0.1349374442574555	-0.23226139302773738	-0.43181202999774204	-0.5063731402875171	-0.5304143424141575	-0.6301592178096384	-0.6406202789128398	-0.6414647773601474	-0.5946155702686949	-0.617793106372743	-0.5331239709697738	-0.6377568637427287	-0.5764371680178703	-0.5525629674541611	-0.5547009035597529	-0.6434947409741462	-0.6446928952023437	-0.6355484591692562	-0.6301197223652436	-0.6237630282569602	-0.5664969640664655	-0.5609468540120891	-0.5751825052302274	-0.661143414582975	-0.6576574584104756	-0.5505310207352017	-0.5850619155232499	-0.5241448618193546	-0.48721956943785666	-0.5114038923623381	-0.5158661495507328	-0.4392865920526632	-0.35503938659830747	-0.36208896250976924	-0.28647743894790817	-0.23836463782229855
55	10	ATX	unattended	0.02631475083986669	0.11986391802276025	0.05423952438873315	0.17220647942493728	0.21914309427610487	0.08413485871835212	0.016561188398413154	-0.13669345544969758	-0.09228515950105898	-0.09840007792443022	-0.07845066790152999	-0.20417671291906855	-0.2981338332970552	-0.3265400410870245	-0.3339984971762087	-0.48702512798163095	-0.4998995258228189	-0.5217997085737015	-0.5359621907957327	-0.5890676951121318	-0.5518720483469312	-0.4829862092119856	-0.43832379348111183	-0.5457267953723463	-0.5259538874054731	-0.6629034294131079	-0.7670094732576946	-0.7010927527923656	-0.6198976691129511	-0.48919845818423174	-0.5380370398746278	-0.41677923795377814	-0.43685136455789064	-0.45578604205786755	-0.4761594891419311	-0.4367534518854105	-0.2821910460453275	-0.18384574443132096	-0.23678043837451868	-0.17841751503133443	-0.15376695529332143	-0.13349702345725303	0.04194081857477369	0.02840628053995174	0.17576396381095227	0.29828246028189603
56	10	DNP	attended	0.021352015999754365	-0.05475818581983685	-0.10244114352450434	-0.175411514096143	-0.0678255319322182	-0.12408712884958858	-0.23709468522802132	-0.23592636472061498	-0.2216876449220968	-0.1886725650891431	-0.2068346500023515	-0.216538378931815	-0.27015398548793923	-0.32218937365943223	-0.46553540475281746	-0.5042446371234578	-0.6072944079621192	-0.526242933815152	-0.5375471745197198	-0.49578196904456273	-0.5426629855100816	-0.5363410714377697	-0.44151212732665485	-0.332869858392994	-0.35189521530565837	-0.44519156245112956	-0.37464031661185077	-0.3859259987260213	-0.4497560962047261	-0.4774248663109198	-0.5223370061610607	-0.5094663405781479	-0.4986573776156719	-0.41087050425124305	-0.35322965265839895	-0.281522512605247	-0.29158897592982735	-0.26559851199243917	-0.1814556285042893	-0.064369876597108	-0.13715126736934263	-0.1640070759609073	-0.20362089374148962	-0.22127522927649995	-0.16285459496333385	-0.1480341005757716
57	10	DNP	unattended	-0.35497920566772717	-0.1698344193767354	-0.06413119941538463	0.02566462137561897	-0.0261728216500472	-0.16192141659269843	-0.2463014875342305	-0.33668867413565423	-0.34772563377133175	-0.29093873372876317	-0.31727740665023346	-0.5227457673958602	-0.5721001182672748	-0.5726024271529301	-0.6401890947488719	-0.8064010638463209	-0.865589608307634	-0.9169124573988016	-0.8183641266090431	-0.7054963625234587	-0.691898141370056	-0.7055536236054286	-0.7572367934913619	-0.7341165248813857	-0.677654924085472	-0.6511026890591142	-0.6493283892890193	-0.5658401860195462	-0.4712650681949349	-0.5504040107478895	-0.4740140821234564	-0.5508850660278175	-0.46196662752013745	-0.3617842450818086	-0.27525627469777625	-0.250161653687063	-0.3618514882343098	-0.29461426391937406	-0.26403903002804435	-0.029916505330973522	0.05197959789405207	0.23258313507630962	0.34469482320628575	0.37166376014915986	0.2010106219905621	0.15730909433652554
58	10	PLC	attended	-0.3008124250509555	-0.35326202385538624	-0.3925980200417534	-0.3506741339761496	-0.3412064897718096	-0.3254047631685765	-0.22073709888634632	-0.31813408893101014	-0.37394542192809854	-0.46327444063841905	-0.5264751517402116	-0.502232268966108	-0.5601091969694592	-0.6833094664571376	-0.7563076115360221	-0.670748882219642	-0.6879007446472829	-0.6909117694558354	-0.7343598539411615	-0.6235412212830288	-0.5359207855478899	-0.561506608185692	-0.6219748502067928	-0.6211813920645741	-0.5808086763992719	-0.7695541632801115	-0.9810672058174491	-1.0526241093577646	-0.9990803555673049	-0.8702282816338075	-0.9266394760514971	-1.016187610602231	-0.9068687483186796	-0.8657252010093472	-0.8787418331928017	-0.9118373577932725	-0.8556044545055268	-0.7693757874817084	-0.7162570872927048	-0.7249423520905112	-0.6183304291348968	-0.551079413043633	-0.6503718824283193	-0.7550197162462439	-0.6954644373281108	-0.5708214602858483
59	10	PLC	unattended	-0.11668397898252816	-0.07189421856252792	0.028352769086502593	-0.1148883066126261	-0.1961306479240462	-0.15762640231737074	-0.013925428969705186	-0.058776114982733045	-0.32112311756197237	-0.34884686611063476	-0.4678484108417305	-0.38616321800529907	-0.3762894514773121	-0.7429601214566471	-0.8976697205720651	-0.725443488917833	-0.6394327920464241	-0.7342144989480562	-0.6508404925859798	-0.5213234319865854	-0.4638475547560668	-0.5962687802262067	-0.69418642424452	-0.7037772492839341	-0.6723664058156755	-0.6519944433251676	-0.7780942063859706	-0.7136283096593515	-0.8377462560328437	-0.8280165344557968	-0.7894095769562892	-0.8750891696773546	-0.8959408014533514	-0.7917569172254758	-0.789631768071691	-0.6114487109743062	-0.4622903257043936	-0.3999645430567236	-0.5370665455916324	-0.7378546156543394	-0.4683253517110819	-0.3429063439871642	-0.33746747958495565	-0.5796951349478716	-0.6494920692864099	-0.64139248218123
60	11	ATX	attended	-0.08686843503767251	-0.011748528266741994	0.05846234613576252	0.029759317484514825	-0.04321027236180213	-0.19623523915319419	-0.44727934974667277	-0.47760799349571187	-0.5867338434640604	-0.7630731566249751	-0.722201125686967	-0.6048009756087629	-0.5181258549870618	-0.49056858141645693	-0.24705638982289163	0.01914067247388492	0.3779939674063424	0.4378155308296974	0.40787540012101003	0.36564448599324206	0.42156886693009793	0.31029307502777526	0.2286613176558577	0.3866175310752457	0.5411766461258136	0.6026026196621992	0.7489184356404532	0.8839409641376572	1.12006731641275	1.2188513002567498	1.270437201275792	1.1717846483032754	1.174397491019435	1.1067049848869068	1.035825498461677	1.1635050902642952	1.222870389188627	1.178091098719935	1.1263179989342398	1.0756515726327018	1.2351881445632185	1.3857263409763014	1.5880056369116118	1.6575945400668557	1.6823756489508126	1.6963930664435334
61	11	ATX	unattended	-1.4395130316160796	-1.448505597516243	-1.4715244026850849	-1.313286515339658	-1.3230139006483272	-1.2752476915968074	-1.1111245757299928	-0.5626712355467636	-0.2249263708928823	-0.2931559532941623	-0.43341193506624653	-0.6068649298722487	-0.7615878719926206	-0.9243354924259731	-0.8560703515207063	-0.6714378326345405	-0.5678090767829588	-0.49948444295857547	-0.2225435065264906	-0.08730503885787658	-0.11563839196411381	0.35204516723649126	0.3111616911807936	0.03430996590585743	-0.24810362382887344	-0.7631779420031425	-1.1221481551291899	-0.9864478209868642	-0.6013134439690958	-0.17355705477999428	0.40517825209815733	0.9191192155773569	1.2254563633759858	1.5723708951075746	1.729523279427274	1.6720206987132653	1.6269498936690274	1.358371983993886	1.167204080130786	1.0399737354589804	0.774647553780927	0.8560971700156556	0.9167799251278125	1.07853793303351	1.3209698374139764	1.4561998390847035
62	11	DNP	attended	0.5437245919968161	0.7564254709102975	0.7594369871038931	0.6829368063979501	0.6434803384300477	0.617764204176136	0.5629300052545714	0.43832947992846394	0.2629841906536118	0.23115466444443236	0.3846280542396464	0.61440231721515	0.6691466441995522	0.7238950022624417	0.9946520347837012	1.1057343436014295	1.1406178392572386	0.9994005138979976	1.020083730846978	1.0795245197147565	0.9838576169279372	0.9073890812068193	0.9105108193889903	1.0696287590894487	1.188839246797723	1.1935830379991381	1.1770829847425364	1.2725100809467207	1.3180190058137884	1.403358142736859	1.4181539967821244	1.4717405736187739	1.5640222158292554	1.456056768581013	1.3736448115500857	1.420395721618457	1.5072997074991725	1.5266317014444808	1.6718556487100735	1.5669312803842645	1.498929941309864	1.4381833354527187	1.4584706098634685	1.4383868107674727	1.49568397597046	1.5810910341477282
63	11	DNP	unattended	-0.031159272932038178	0.22179544136643164	0.0544546257706997	-0.03984521342200555	0.010828510302168496	0.42941979048679635	0.4848745981461893	0.24423572961835122	0.24580466105578755	0.20683111074243593	0.4038996625130832	0.571141214835908	0.4184343320246648	0.07743917997930477	0.02162350759175004	0.16696665141798447	0.3589527826897592	0.43542248753667134	0.5996720069023622	0.4733259861172438	0.28494774540675505	0.2431762596971341	0.2646836092096853	0.490275099857395	0.6000461922418702	0.6569703580371801	0.8409054451966772	0.7316843835582589	0.9670404691284509	0.9924180987580373	1.016936251654445	1.1237712580029564	1.3038222342075365	1.3655814041764154	1.470790684623264	1.331428600697033	1.4318210627150032	1.4947339284203838	1.41864141835514	1.2005453994669542	1.135810206673506	1.4232446366224787	1.629021031653688	1.5000799560568243	1.5203122481371336	1.4959270462100442
64	11	PLC	attended	0.3621165570551838	0.38771327135894984	0.4540400518477717	0.5742590874107764	0.7678497818078139	0.722133097624567	0.5887603502159199	0.6993210702314745	0.6915386495869595	0.625613141638892	0.6368011454243933	0.4930423845242923	0.4107012203672245	0.35047043400802225	0.41009750420522556	0.48224019814800156	0.4879780354847009	0.4731270161616173	0.5668488965843244	0.5429119296682843	0.46977497132062285	0.4894719200234021	0.7311776604499153	0.6761953240018587	0.6118783541355449	0.48937291403861355	0.45921798032609007	0.4692699855993697	0.5508399237708974	0.4817442051214764	0.6101313773325264	0.7021466663504529	0.7428602752281284	0.765076365011856	0.6576041474211901	0.638547051962345	0.38955864383160355	0.34039148838537847	0.3367187439101451	0.3375228986009666	0.3322284900062714	0.41821936444575064	0.5577901336025041	0.6729454291981007	0.7815089566806349	0.8858287593235405
65	11	PLC	unattended	0.10583680796816744	0.0361505683254739	-0.3325478252539643	-0.6708317340995861	-0.5910438121492166	-0.2252607081239233	-0.12424200838072634	-0.3675133348929079	-0.8689193820537857	-1.1547361398667793	-1.2452439752946216	-0.9598287176776447	-0.23758952208306844	0.3785522182902078	0.731497762015846	0.7495390959790623	1.143342933332704	1.013231532144777	0.8985403892815063	0.7822211443134977	0.5786549836714523	0.5706057697448179	0.49635044762450586	0.4729572239359833	0.35472725985644094	-0.14763844296025297	-0.5515523549239023	-0.37136219257445047	-0.2970930543594882	-0.23715684363263323	-0.026754494802774486	0.07394064944503763	0.08739872293007402	0.16581102876262846	0.25296893617602534	0.3568188812050518	0.2335287808504966	0.24414728299929234	0.17510703237453992	-0.047322847195431055	-0.2598369719667933	-0.2660640288121875	-0.31691620074784604	-0.23171613153057025	0.2966061541700741	0.35008222069161093
66	12	ATX	attended	-1.7677007618364697	-2.103790535778514	-2.345925003897819	-2.242325228835758	-2.0161420669062426	-1.5655929643657218	-1.188135909235612	-1.0152899045379795	-1.06103693643363	-1.0844655218951689	-1.3097533175165323	-1.6402504100740503	-2.0982450961275734	-2.446852922681464	-2.3309343881524134	-2.260520501955121	-2.1303174418392263	-1.992450665038707	-1.6570996246222942	-1.4615614801040515	-1.445919897173388	-1.6359368118100044	-1.6969613691019831	-1.6391098087600895	-1.8230682934015747	-2.0044219641525762	-1.9418753886847968	-1.8627834714504568	-1.821997072506763	-1.890872848775145	-1.839166246649565	-1.6428379408614404	-1.4530539385079073	-1.2250037416655901	-1.0726632627950192	-0.953625439746749	-1.0441140965631952	-1.293565279655371	-1.2421787667700495	-1.1276461807540654	-1.1006390263439336	-1.1414556281625132	-0.9764307562664888	-0.7005989166853699	-0.49012083534089884	-0.5807125102398312
67	12	ATX	unattended	-1.0669668584267524	-1.389890211338084	-1.7095647036766701	-1.7215670416971427	-1.6509510359207225	-0.9835237636864775	-0.8502200829389897	-1.0344633359417519	-0.9684792900548388	-0.9420556937110776	-1.117517513363277	-1.6216827280989699	-1.7204719706420442	-1.543271667156419	-1.2204407445378485	-1.155799065685578	-1.1617580021097145	-1.2337666800462432	-0.7133802666246711	-0.39040320554687363	-0.6720271456114181	-1.0280796794455274	-1.4571357803217713	-1.3518527518558972	-1.4675805120433825	-1.4286130632730607	-0.7997538182197469	-0.6434686867072283	-0.6173471057873453	-0.693012431204052	-0.8492542856306772	-0.8594288296511245	-1.1013397002039642	-1.4422235221054678	-1.5472631667474939	-1.5153044864089424	-1.4184838995171773	-1.2914032259904962	-1.1006829516940315	-0.6245593151172557	-0.3729582777375701	-0.07949612618760547	0.03930868917309258	0.2170101158245737	0.377919355932616	-0.04195696996291372
68	12	DNP	attended	-0.8867405211719478	-0.9844963660706042	-1.12669613562623	-1.096058258175741	-1.294776647291521	-1.2432582623188755	-1.299695399754618	-1.321835272150898	-1.2327651382810116	-1.1359517998312538	-1.0865864152229467	-1.3034893472848654	-1.433094907827048	-1.5434709338351253	-1.573653853064175	-1.6801536675053108	-1.8806076480484606	-1.901230928303142	-1.750276114226833	-1.7479620685578778	-1.782849110965991	-1.7899459082251086	-1.6575339938676354	-1.476259304804493	-1.3694991615563954	-1.3936343371268967	-1.502382601732865	-1.3706892885329556	-1.5636900849023099	-1.5188630447907208	-1.4598044363832088	-1.3351785268367973	-1.3369628936330014	-1.3170399712042078	-1.2047862968329976	-1.0241877645954776	-1.019768328246232	-1.0393119529204855	-0.9841917568815186	-0.796945603324859	-0.8264337732616598	-0.8794016587196573	-0.874567366866547	-0.6034564795343877	-0.4982140005791228	-0.7022878614309276
69	12	DNP	unattended	-2.1798605223942458	-2.237184206567717	-2.105201030276043	-1.8937776549471859	-1.3292848757341245	-1.1592561458415496	-0.952667558323999	-0.8176686848891244	-1.0655230673671594	-1.3635435093530555	-1.414887540461887	-1.6742315828050223	-1.9419662158001518	-2.1748099420371356	-2.055162347068505	-2.062190847969334	-1.8818379290670206	-1.5667389662141236	-1.2119860287069804	-0.9204914228216294	-0.9678304475007458	-1.0629326378095083	-1.0624712247773624	-1.2376923340428343	-1.6792581095425778	-1.7695036839620801	-1.5883972578750158	-1.1257760748071788	-0.7831191254778418	-0.8981163584785435	-0.700391704677917	-0.7835048174942708	-0.7731232615142464	-0.8984923797206117	-0.8974085482367882	-0.7907979470775458	-0.8415205739409879	-1.096548537408671	-0.950668348546888	-0.8307494255394264	-0.6492592225315633	-0.49642739560218324	-0.49721851401345124	-0.5454753336760442	-0.6945123999259101	-0.5262400483933927
70	12	PLC	attended	-1.0512526946042957	-0.8319806486786638	-0.8019269291283879	-0.7636293328826406	-0.745803175491279	-0.5987851662777045	-0.6600640756745633	-0.7820310848838405	-0.977744852466595	-0.941729319207711	-0.9781680302189538	-1.1379164196573683	-1.1777550353413933	-0.970436740033089	-0.8478518761969738	-0.8309484201393774	-0.9105566668131856	-0.927375579118528	-0.8899458387014383	-0.9148608745116726	-0.9771392127669022	-1.0515083634482225	-1.0221771023875688	-0.8664199910270018	-0.8026793514109248	-0.7299658648105214	-0.42829848565301876	-0.23808968048805962	-0.28912855917331803	-0.3270618380059653	-0.36760655007004034	-0.4411312073964228	-0.5650633712935573	-0.6631782092208272	-0.5368445486832663	-0.37215544793443456	-0.1648109177640168	-0.06030812375410358	-0.016555501837662044	0.15483603928547657	0.14943680722050226	0.014388731096610766	-0.022079678540919783	-0.008437838728464639	-0.0033600913644935937	-0.11050597091099276
71	12	PLC	unattended	-1.735766290672686	-1.7065254403542618	-1.3829988501607458	-1.036501433993261	-0.7811598648051831	-0.605356148721333	-0.5050989602950332	-0.6366589652546745	-0.7400722492828844	-0.7630581732202624	-1.0248426721573436	-1.3205716145958482	-1.4123493805162484	-1.3347959240806382	-0.9501512120481261	-0.8359263304086277	-0.9902427211615744	-1.10449378087929	-0.8896601879714992	-0.8856567868662452	-0.8441926371726444	-1.0374445579138682	-1.0306246643180952	-1.0834026401441545	-1.160759472019946	-1.2374669494917576	-1.1570244383753363	-0.6815277590619983	-0.5835275783854111	-0.6803958556853061	-0.493548585984565	-0.3387967454434965	-0.3412519629899236	-0.21602150081179772	-0.04748801594016825	-0.2501668085014476	-0.24468032690786617	-0.1783998964454716	-0.31674875664258895	-0.5449744275787396	-0.5555147960301661	-0.5767288665071908	-0.5905055095882836	-0.3542683100924161	-0.31648991604027027	-0.2851433390403017
72	13	ATX	attended	-0.22869456333069393	-0.2759370482273251	-0.22683343730251118	-0.24726655694726465	-0.14303900006665926	-0.042130172476876504	0.04957569474812047	-0.15755843552369844	-0.17168811781347695	0.19840478832402084	0.21329539305002532	0.17769760945823224	0.31371966803327656	0.5782095056131857	0.5839184373479727	0.6591377099405213	0.5119710508597899	0.6650732386568904	0.5514241549082185	0.5481387004985028	0.6618214693799985	0.6910302228091281	0.8857646929650527	0.919215843163881	0.838398779433109	0.7516802113170316	0.9260510168737157	1.0328896872285611	1.1373827072539873	1.1167669290188225	1.0736947786189037	1.062850310013983	1.1247289353425334	1.1317135995973229	1.117124311219245	1.1745696614152044	1.3108708613991422	1.3246345768293977	1.3146323553858417	1.2844943703920648	1.3301458611543704	1.247344386273137	1.2605231697890664	1.2838788217682737	1.2177129192158065	1.2667742531416926
73	13	ATX	unattended	0.4352528480107873	0.6111067876568792	0.570460965908949	0.5188790722505523	0.9318101799807982	0.9373391926985459	1.0588828377421222	0.8190424483371143	0.6869348225567626	1.099914676928419	1.0024145154929909	0.8633046794164562	0.7152594648724546	0.7244234583802597	0.7352643407435993	0.7103341412506811	0.5747230020805394	0.6174444857336187	0.5976500613434403	0.7663627835369585	0.9906559984520276	0.9086125416608215	0.9648248059378676	0.9529992796873851	0.9642203302495997	1.3165109045726948	1.4359416684723219	1.602518227989159	1.616122662845949	1.5806857614184218	1.4975998626771343	1.4722530753189862	1.4141029451920188	1.2599726992116769	1.6189796807231749	1.576814274841688	1.4570314318802589	1.5085055213295526	1.4291403697807352	1.3106667289311453	1.4511970449558824	1.2626111844161567	1.3335558655685673	1.1948048249281609	1.0807801802531032	1.073503691166356
74	13	DNP	attended	-1.1369543271479225	-1.203888442904654	-1.1522251419643676	-1.105156189438277	-1.1606652280544776	-1.0668559031929792	-1.197243414355422	-1.2659376593539948	-1.329051111297672	-1.078328254510353	-1.0729225645108549	-1.0519830187833026	-1.109635696145491	-0.9837175161576388	-0.8871044875069978	-0.8512240461989019	-0.7558993974176527	-0.6028874096888251	-0.6356094511274524	-0.5641007184992426	-0.5275750113456097	-0.4867350268970592	-0.4633010563998392	-0.6043155841166109	-0.6897487893022375	-0.7927749418989579	-0.6032807277011487	-0.359149773532401	-0.32784843090051385	-0.20158165601833397	-0.04490863581207285	-0.025342371714129588	-0.009375526997440261	-0.12659134695291016	-0.17865423464710828	-0.14475436779191733	-0.003530374990422114	-0.05124771221844767	-0.02389478747811537	0.09535512651486282	0.13605770908862724	0.2538460489892552	0.23124315113194777	0.32584531357497837	0.3570708099254624	0.43014335947140486
75	13	DNP	unattended	0.17358635385860388	-0.2834822601879909	-0.1629387160402001	-0.6049488621072003	-0.35956410026356667	-0.10156693422802242	-0.18338106145743124	-0.2807839124444654	0.07322056508471873	0.25702111027912206	0.27908682974140603	0.046940396004135444	0.06732028195217078	0.06523319299595795	-0.030769132603380354	0.0841148767455586	0.052849383477588684	0.16716861354939033	0.24977540523713593	0.32396153583725346	0.3877070749321402	0.37251482704419836	0.39844934748628125	0.19476324748745114	0.2439235237489099	-0.009806520456732047	0.08999466834491493	-0.39248508771653945	-0.5384820965832118	-0.6911937330707068	-0.37506396989980917	-0.25041489358288327	-0.3248240974237567	-0.023775662157594378	0.14927500993025747	-0.10126131161586918	-0.08384422264650178	-0.1052412673077338	0.15597398209327026	0.040584584470011516	-0.05552853452588828	0.05289945613756886	-0.08705777215050102	0.1755221384739216	0.2399451494525799	0.22534884710808006
76	13	PLC	attended	-0.4587926600813566	-0.46154082009597125	-0.4270609508826971	-0.5137352556177803	-0.4086862740665597	-0.16115344930124648	-0.20212077728881253	-0.319817173413163	-0.27854075763163016	-0.2887175759570772	-0.20369807837398837	-0.1460094291876629	-0.2510335467020669	-0.19620989786163695	-0.09193592250900354	-0.046424593160329514	-0.18122085774522959	-0.19192752218803708	-0.02588052365401214	0.031463254230662846	0.09962093738291439	0.16190849402533417	0.31842032826141886	0.488165242515208	0.5740449710643487	0.5372005864065335	0.7442676410622943	0.7572177651805767	0.7416860680613724	0.7054087980935096	0.7891326214855716	0.7358933610509858	0.7091496613593194	0.7780745815838884	0.6921998207433335	0.6891854831236922	0.7368047437650593	0.757073620741144	0.9083744630773961	0.9921860204719399	0.9887002914132055	1.0752283306534376	0.9302532261025425	0.8764768120355121	0.8376280675724281	0.9809119054692972
77	13	PLC	unattended	0.2527050876924358	0.39050768359306465	0.5912712811875873	0.7733220750744625	0.690214185729603	0.8333141639049269	0.4303058215752776	0.23717942939070918	0.1906239473574883	-0.10562714830709072	0.1294735394939941	0.42043407166095	0.5076248235899679	0.7608159573947719	0.8679299105087032	1.0437465154767123	1.2074444119145977	1.2224233251327787	1.3089297935030646	1.380637573812319	1.1264636103166672	0.6972199058879542	0.36910014963669147	0.27242793303189583	0.25707993588512223	0.6931377354311453	0.7176246682225522	0.8837693164925186	1.1348372411744452	1.1280986574537766	1.062906926586018	1.0366565192546442	1.2445266264530144	1.2829872076224862	0.8048351667067712	0.7457475691294853	0.7289240727781047	0.8404763542459576	0.9291088744095622	0.9215407298067653	1.0168401968602792	0.9068645332619011	0.6483287025029105	0.9090044351792983	1.0478015292817737	1.0049542934439442
78	14	ATX	attended	0.0076990636203663745	-0.06663718579748182	-0.25980248311538295	-0.45834606741672	-0.3421502034048301	-0.2918801985283508	-0.3520789120382893	-0.45280935504973757	-0.46127525126462526	-0.39432926186489464	-0.3906520260108732	-0.404752779318986	-0.4560221296173466	-0.4801117476572893	-0.5702872766369018	-0.674762206867796	-0.8567893737459844	-0.8836419154925313	-1.0444828000434438	-1.0642634950963457	-1.1048940586559801	-1.1312395575859429	-0.9722734175614023	-0.8394017665854081	-0.7128954934052677	-0.7454943797072734	-0.8253460664230823	-0.9412057888177631	-0.9643361414866679	-1.0616552818575409	-0.971007901949461	-1.0438494386725345	-0.9210604568021882	-0.9054650358122803	-0.8770548862791513	-0.7733313768698451	-0.6525162034780887	-0.5336641713856176	-0.3885960471934424	-0.3748898135045195	-0.27214551899893713	-0.19655688521327058	-0.11764652701458025	-0.129739533400301	-0.08135832819699913	0.1255524717769828
79	14	ATX	unattended	-0.09793790445161794	-0.34082983987192594	-0.4770399866629715	-0.562065269356035	-1.0006866438609785	-0.6184673946286241	-0.6170936683858802	-0.7835050569921646	-0.5727566516439634	-0.4447373199272138	-0.8898541636513686	-0.767067731638112	-0.40654579958453463	-0.08091206168108152	-0.07015421365533718	-0.37259668136279933	-0.7955558927654073	-0.8993511356163287	-0.9224018012409921	-1.0580666290431995	-0.9373190934091843	-1.0609863306447465	-1.0458116841908827	-0.5936907599091418	-0.5237377362725094	-0.5259714810932624	-0.7048056254490874	-0.9097885838456043	-0.8374941572464293	-0.8150755182806702	-0.8044482271782939	-0.6746370193654929	-0.8962531573961848	-0.9622910285874636	-1.0530764139776287	-0.6238261843231873	-0.473847235474353	-0.6064143962228952	-0.3211589150174703	0.08828754783692498	-0.13087680330262602	-0.06853018093974964	-0.14054959020232183	-0.21888276041972035	-0.056193183636128526	0.2627811033877581
80	14	DNP	attended	-0.02174105827579009	-0.07393595614057687	-0.2415411992920356	-0.2809751552747158	-0.43238323557761327	-0.4535242428703538	-0.5569683301543038	-0.620187704639098	-0.6054048072345541	-0.5504386982563668	-0.5329176431996792	-0.5306593847965022	-0.487190942252217	-0.524021010038014	-0.6244055047743836	-0.6430341360872449	-0.7720440912260437	-0.8159821969046817	-0.9011868593622246	-0.9212821336591779	-0.9326436843194882	-0.809315409592103	-0.7497057373360715	-0.6318956394253293	-0.6016369982321556	-0.5842903754445907	-0.5481342105923177	-0.6015023925311023	-0.5485450590502501	-0.47835980093841096	-0.4713676661615144	-0.40503272784373573	-0.3287805198716633	-0.22424400669769137	-0.16367853214222947	-0.09271935058930199	0.034328492188888546	0.13497760804239087	0.1992175346321668	0.15701430840152475	0.17425494511881248	0.17049685444158377	0.14665901449645427	0.2809353465902285	0.3429558881646514	0.440122481993772
81	14	DNP	unattended	-0.43766511788359197	-0.5265384516073721	-0.6756640013235692	-0.9862265768880879	-0.9917849921597239	-0.748711356439211	-0.5964158809814787	-0.48588125015024713	-0.7375878449593414	-0.7880542751346334	-0.5536335371189696	-0.36318603328932964	-0.4729729936918227	-0.630598629357371	-0.5735906386666042	-0.6807648992256552	-0.8022426667691474	-0.9244717449434364	-1.002316735039656	-0.6839203852175416	-0.5253625569829202	-0.2074624247432695	-0.16836959298356832	-0.029496389456761075	0.01969044721507085	-0.042481293519423834	-0.08996032163227824	-0.16871990074248022	-0.25922322385031216	-0.29145797684179287	-0.26166505417250785	-0.25525975751287755	-0.014743899636284143	0.41706100324403567	0.5796648741472601	0.5731227614750373	0.6538265440392255	0.6771628679461227	0.7616955440840653	0.4914495430017305	0.34820352183670233	0.299966585428296	0.2875515702858891	0.3324291728456882	0.34843891656620385	0.6490355285494976
82	14	PLC	attended	-0.7448224419836396	-0.612800566489785	-0.6962790619972663	-0.5932589162506241	-0.31271897449067626	-0.5877093319967814	-0.4998068990305103	-0.5127697345377391	-0.5881456572830804	-0.5535395052627581	-0.6872767544170815	-0.47854614556355235	-0.46828985542774504	-0.6001718161523116	-0.45555840378730045	-0.5967857382092949	-0.5280365046671808	-0.45205588967296206	-0.5240260854512576	-0.35052741479792876	-0.4571257942634457	-0.38073416742055766	-0.2789834707418145	-0.35351003121536784	-0.1583438918512701	-0.20028521035373292	-0.22329703599307607	-0.3253517940781677	-0.5622167302592928	-0.4411889790308736	-0.5031698249546187	-0.41445953815771935	-0.26895500194956357	-0.2888078921258698	-0.134629164952577	-0.09932225192966083	-0.19194364578726184	-0.04155799195461538	-0.055177834804796586	0.06392969711086696	0.10875551290810737	-0.010519329323428667	0.2723490628818366	0.2595563875452689	0.3023912567893038	0.39105916452295597
83	14	PLC	unattended	-0.9495098636060773	-0.9228827152136082	-0.694154454051886	-0.4476676514973444	-0.4133940286292443	-0.3644960543098332	-0.2582178552728031	-0.22476016121078982	-0.5897803580386289	-0.6670837855984029	-0.7415013574617196	-0.9701072964370964	-1.1510703277693237	-1.41581252994558	-1.273411859027238	-0.9649804406963172	-0.6792495708816574	-0.2564982206169685	-0.5470894104201872	-0.47826965141891087	-0.31666692090679127	-0.6681761968128288	-0.6532562346211878	-0.7044160927591642	-0.824336859116319	-0.7645003533845162	-0.8762152173475043	-0.7399843812872743	-0.5380246139650003	-0.49044562491637456	-0.3211280334198334	-0.40510763735378197	-0.20927931060062951	-0.24999518822125757	-0.17448576443009273	-0.08477451426634378	-0.1642444637728704	-0.2383735667904979	0.1995072513497367	0.00480615325512044	0.11415689965113848	0.08122954643254562	0.10886670617101712	0.28611060388589415	0.3008925717606577	0.49545049750306963
84	15	ATX	attended	-0.03358995385892038	-0.06943666949462293	-0.12419703087492913	0.0036298925119576217	0.0408641685984531	-0.03881140446229317	-0.13857188105182092	-0.1867923631319919	-0.282009930756125	-0.4576947073561053	-0.5202595672529088	-0.4953319057014297	-0.5448837770089447	-0.4951679928023511	-0.5227060577945434	-0.603588461340181	-0.5128515402089058	-0.5450231259533553	-0.5516298776654406	-0.8424846346287501	-0.7268594045100896	-0.8252580084708696	-0.6835639301429398	-0.7488066987800146	-0.5564736628378046	-0.6033449284790514	-0.579253516313653	-0.6580148782505226	-0.6556929215852136	-0.5197426418909884	-0.4467911486207163	-0.33899430403080877	-0.5119826071314767	-0.26708196434140463	-0.3054875068333725	0.022527946578603696	-0.12514017620250664	0.025929634476565763	-0.09360302013773922	0.11420161190808001	0.14684069481610554	0.17718975487884855	0.17931265052577167	0.4902141354387672	0.6628777129958067	0.6997564932469326
85	15	ATX	unattended	0.35629924756945286	-0.0066593237080357194	-0.07647047112271882	-0.37217311298272854	-0.5745599470170925	-0.63441425860216	-0.7580638073879965	-0.48760007032348485	-0.4537115831295531	-0.44727223828844914	-0.7235182870889431	-0.7639834722265049	-0.8460647344981091	-1.161608892858955	-1.1529637872118248	-1.1684670913063298	-1.130485927387426	-1.3496166384289636	-1.4679030193055076	-1.4606989447841274	-0.9783016065340089	-0.7870916833796555	-0.8725466237318851	-0.7938224486651262	-0.6079746290142617	-0.6318036932147436	-0.674344948982624	-0.6665685223325327	-0.7076329856691194	-0.47409236163844665	-0.5512934667287528	-0.5112892200091481	-0.5792735605257466	-0.47676760004710145	-0.5985092219736016	-0.5112523247741529	-0.41484102614501667	-0.2503683369781746	-0.12996784937617312	-0.05902967244863536	-0.29287648930810595	0.06861712129669341	0.29718961888081347	0.7849215338598063	0.7909311442144099	0.6498567254009837
86	15	DNP	attended	-0.30707600165515736	-0.4059697164841436	-0.40854679009432504	-0.5003923491750922	-0.4765568370054858	-0.3584373107525447	-0.31653582472811465	-0.12690253042143737	-0.16567550928160113	-0.33327522164945905	-0.36512118352276646	-0.36451968438133725	-0.43998607473942647	-0.5691450407469015	-0.6196646457800802	-0.6201340663707247	-0.4816931856622679	-0.53694719844223	-0.4482578881980322	-0.5895757395060462	-0.35748791149802467	-0.3295237698527921	-0.32575257083763615	-0.34109601849379395	-0.48131519093099007	-0.3648934765802542	-0.4165253844822386	-0.3969312518471086	-0.3453501448261422	-0.30158622920490025	-0.21924456483003923	0.018264140689511512	-0.09188710402727467	0.03894429511561012	-0.2666812754489925	-0.03511681546737302	0.06696092369760188	0.18257321963409345	0.23116899444882916	0.326611013695946	0.5134571475699395	0.6347264390031164	0.6601507013750891	1.0314806877615628	1.02226374489282	1.0677634363091335
87	15	DNP	unattended	-0.24813074706672295	-0.8376831244359225	-0.6400147240068833	-0.7534993177271335	-0.6760512241319633	-0.6156455875828853	-0.873798665560081	-0.3558841690877386	-0.9136957627553911	-0.6876671783167604	-0.5759546819855622	-0.7716529440980558	-0.4977194048458127	-0.5561424629606322	-0.8093266788247585	-0.5912720298501389	-0.8198341184278173	-0.8606125438772254	-0.7266410524293124	-0.9847634654928652	-0.5653041348569146	-1.0967688483589826	-0.5992642752775007	-0.4914084717154574	-0.5103081604611569	-0.16019066995868425	-0.33430015183354544	0.10712582122740696	0.300575104386121	0.16677927898224762	0.4045303557709932	0.41217721315409905	0.19197300762850272	0.617468751729826	0.5082014341539884	0.9857941665870373	0.8949336068999743	0.7609872617855612	1.1693828042186774	0.6857990979385458	0.8358791326743715	0.6720462341204995	0.876072433195656	1.5410961396738239	1.48056643059487	1.5832938172389481
88	15	PLC	attended	-0.2162268883283001	-0.2245920958363584	-0.3475438089767023	-0.29782772948876507	-0.19230834446801906	-0.18226496851309745	-0.23057737214649476	-0.20667404109710374	-0.1929818209491018	-0.2812963116575909	-0.4534625032816475	-0.5169828398880977	-0.5282464343306074	-0.5731080428800774	-0.6639628660267264	-0.6650253249755748	-0.5945876772094466	-0.5399303490328748	-0.4772045870686488	-0.5722632690599162	-0.37445543986833324	-0.5002562148170931	-0.590018513720634	-0.6166978050547748	-0.5569664330038183	-0.7015934514138281	-0.5964603348256615	-0.657348872011218	-0.693328543357878	-0.5869068943854966	-0.7822488847340652	-0.7895834874809857	-0.8278632965856539	-0.5901641295354254	-0.7590832291668607	-0.643114273535399	-0.5873061113263707	-0.2971102468072924	-0.4357219883606149	-0.21183849897417054	-0.017481346362824616	0.14015969056874913	0.09900625523892294	0.26128586806886867	0.37955160431328117	0.5198426950764082
89	15	PLC	unattended	0.12416121959699859	0.10143247469966932	0.1871591088010521	0.25060597317133443	0.04833170843760739	-0.46489517229384913	-0.6151586491714641	-0.7322250665532152	-0.7215323210066642	-0.5743926526131359	-0.4145519721713388	-0.21080123071897813	-0.16059762509228034	-0.2779194032380245	-0.12375261412431277	0.1604056261214955	0.09186259278392406	-0.030291931354878513	-0.29204636628935665	-0.6632933684910678	-0.5408376501229454	-0.808030713765418	-0.6870800146808261	-0.6326100072743253	-0.39451812131996516	-0.29211219565293506	-0.11852559454203525	-0.12386554156947677	-0.4720168869928995	-0.4015049678786538	-0.7853669912455598	-0.6371649306237429	-1.0267536766893295	-0.8401054231989867	-0.9538438679656296	-0.6830238009104	-0.42912003963465034	-0.1034808093741369	-0.08080785742365106	-0.025829137965451054	0.13016801845981976	0.40261493575219054	0.19183983284750836	0.07960957104695471	0.03934080058543002	-0.09220432976766925
90	16	ATX	attended	-0.12058289238041878	-0.11143185079443965	-0.11257100976549654	-0.20724986164688244	-0.36651183388611447	-0.405127424709268	-0.4013813611319893	-0.43539977633852034	-0.24349095479900593	-0.11195302966956103	-0.20137196332647855	-0.32592393178158596	-0.37802955458485277	-0.38420132116574796	-0.4777662045723789	-0.4460354782641681	-0.45003497035441214	-0.3030785875690438	-0.37128714822726616	-0.3705615639177534	-0.3939449656656502	-0.2544317496693155	-0.161347084402514	-0.029805023775157414	0.04195128660634614	-0.0386195900376901	0.028730823131881078	0.07426968890647677	0.0028100575693281176	-0.057541219660617614	0.00037877859859457844	0.08408730649127566	0.12407183417262707	0.05213376518997834	0.15651948178263667	0.15537278231189744	0.2513591803309567	0.30966713946216917	0.42970207266525057	0.44807896888297905	0.3912495023144815	0.3834696904086916	0.44114097627759685	0.5103764566632738	0.5891779070224802	0.5213032165833907
91	16	ATX	unattended	-0.45716996797346526	-0.49252523665511	-0.618660635622411	-0.4790367298474897	-0.37882135047626686	-0.4831609476610143	-0.4777663691136895	-0.4748093827485206	-0.4394902147972172	-0.4168387166884595	-0.16484560578184707	-0.1265555320147526	-0.02092310098359051	0.052993055115645844	0.07485005053303032	-0.022665371871166504	0.2158303913280126	0.42488034609785674	0.42773194811741627	0.5766357088847266	0.5372579593680835	0.21390962027870813	-0.0454780310379451	-0.11089622412827665	-0.0606955817878014	0.008125244755363404	-0.028482898511324867	-0.10077552909325486	0.3066104548208816	0.5675675804982853	0.5991323313870573	0.9020243036254914	1.1057353341957938	1.0572327398256183	0.7306176326862532	0.8491111507307216	0.8291529338581113	0.9160611550021317	0.858219227103163	0.8179903506871526	0.7772244520455353	0.8847838168069748	0.9392762171094335	1.119840469707015	0.9378901373891735	1.08751093380238
92	16	DNP	attended	-0.1786860636363008	-0.1822248122735442	-0.18076982044274345	-0.1713941871592594	-0.16388865515167336	-0.15290842983225927	-0.08899560721662088	-0.019242880489323887	0.015971032471012503	0.011161475623318956	-0.04785671614853067	-0.029638202009993453	-0.04647598446388775	-0.059665283826415616	-0.054139783507659446	-0.12887471460745217	-0.140852832357725	-0.14770411316334292	-0.22988059524167528	-0.2466062692707678	-0.3178757003679425	-0.2328208582613363	-0.2353752333261467	-0.3994535372534696	-0.4479366806566303	-0.32088627973677536	-0.31204475191531644	-0.327232547974057	-0.3631504275495304	-0.2874925859417146	-0.159407870915191	-0.18266263291306434	-0.1668139572677429	-0.3018941238421192	-0.23943075813982323	-0.25722647359374734	-0.19099262740610973	-0.23423577096184772	-0.21643878819816748	-0.23268327848640358	-0.23992182975156637	-0.22671991917705067	-0.27081826138188575	-0.2092031000302787	-0.18413975556594178	-0.159121130458458
93	16	DNP	unattended	-0.2236039931098833	0.017921574070786265	0.16342251971200997	0.1936921300692928	0.07931284513128985	0.20960662857376983	0.49765330558958004	0.48752219660908996	0.2722878689276641	0.36576200454803726	0.465819673688214	0.40163341323096413	-0.04132998301691001	-0.22349406269059674	-0.31507981713409994	-0.3921913036570833	-0.32236644157724176	-0.03565841564063885	0.11384110764124163	0.08787628909176948	0.058318060177844716	0.09719021242877542	-0.13636409369644314	-0.14252223858324203	-0.1388191388851093	0.013961107079412184	0.0652784207375611	-0.38128244082563534	-0.772251024961946	-0.6453968303770863	-0.6645863199942015	-0.8352925036654043	-0.8265299810985456	-0.7959954627290324	-0.5272390311810159	-0.5281741132054918	-0.41755352775831384	-0.4096412810466628	-0.5506898860221421	-0.3720078959169483	-0.49764710825556485	-0.37209033182669765	-0.5369157985193249	-0.5787850417841497	-0.4947177810946862	-0.384073151653368
94	16	PLC	attended	-0.30144817312658406	-0.333946211960013	-0.275243533566704	-0.2009433818594056	-0.17024318722786633	-0.23470015589656112	-0.36440561228681995	-0.2881664789840606	-0.32429120900499536	-0.2628380236037504	-0.35071065318820205	-0.4732505543724235	-0.4359996305259971	-0.34641584247508245	-0.40490365365520015	-0.46974984695529326	-0.3821572692982849	-0.26065208894330505	-0.16107368818352322	-0.18385086552643304	-0.22211013920940417	-0.0713859257552995	-0.2073493479047451	-0.1977004610396443	-0.17863471688675922	-0.16669921953466305	-0.26807976490511964	-0.31734626474095234	-0.3052270653534544	-0.22695757889095197	-0.30977412930733356	-0.29858958686554266	-0.3848799545185583	-0.29912978528223594	-0.23828014539998968	-0.34327345215021277	-0.4540324793110723	-0.5720749088328467	-0.5646171272774457	-0.41878910354254445	-0.4349972935152466	-0.4474208486357602	-0.4233049734308447	-0.43228998391945084	-0.4017828742182233	-0.4268357781846344
95	16	PLC	unattended	-0.5411522245144431	-0.45195834462977424	-0.27189153624726214	-0.23072938332060583	-0.3466464592298883	-0.35408708484520734	-0.34940110711313566	-0.34998856554465324	-0.32311169439967213	-0.5131538582982501	-0.4933929047834083	-0.45637059780288547	-0.4433141352776035	-0.35438335166497653	-0.3548979521161397	-0.4391515934521752	-0.34756492063388983	-0.1886151287729376	-0.14654185866223435	0.09073614920238311	0.19788038495399163	0.24824297517691274	-0.02591221125367551	-0.25457209238852163	-0.0216007826555381	-0.15209144779440714	-0.120174068305558	-0.03282204917373643	0.0846788831936336	-0.05826241701441472	-0.1911347391855264	-0.20152261544146777	-0.06361676091341817	-0.3205887924508601	-0.0693891179258933	0.1476455638412391	0.16812657709472956	-0.0333159283149299	-0.24439860956240486	-0.09207381265574027	-0.10361137353984798	-0.07323224836870651	-0.16960538227987768	-0.4399838569790191	-0.485034130864755	-0.4756191573567691
96	17	ATX	attended	-0.07487613928482542	-0.18220989004877516	-0.14576194900592954	-0.16972608024354213	-0.11705645300870342	-0.09425563395792505	0.024843347633380263	0.02666073792933032	0.09431180745582744	0.09443981471027685	-0.11240184352677264	-0.3520899560906289	-0.3596572241177849	-0.30933979350089896	-0.2625073262886743	-0.16993278571978096	-0.15680563104064527	-0.0513018944015656	-0.10844830800198843	-0.16562532880527273	-0.1898264703453872	-0.07213383076137082	-0.07064043745146804	-0.07449497560938434	-0.008279008258686939	0.07658624766656331	0.23911673140128173	0.12544126616313597	0.11279806205426438	0.04086339983890268	0.1469936816943388	0.22508198077524424	0.30274299628325596	0.25499396617931636	0.35902800512359473	0.30891870703869884	0.3726709279913148	0.500197085630659	0.6510850511353182	0.7567247979664145	0.8695777170635464	0.9194449049470306	0.9959256065797907	1.088636842316893	0.9579700822779622	0.927854474773244
97	17	ATX	unattended	0.09580644929046185	0.011885797128835437	-0.09376063654289873	-0.29650257022596493	-0.742336582365601	-0.650023643737926	-0.44391402550742626	-0.3551370383738407	-0.16661411611240348	0.032242755819504025	0.12266323425980846	0.3524237344816472	0.3374471058023436	0.055302038879563385	-0.1634309432332421	-0.4394326113885385	-0.3539357296715214	-0.27978674604708154	-0.35616379986527774	-0.20829520261968615	-0.2513972108467058	-0.12178656332158909	-0.2702642709431408	-0.09862035178788875	-0.17296179964220554	0.014011964484020093	0.11830774578352167	0.38096028443116875	0.7112119306231593	0.7244290038337181	0.892187588765657	0.8543684574826577	0.8802569224320339	0.7399853532079989	0.8715457234799877	0.9554894957106993	0.8350208581611624	0.6403116903123465	0.333205982306092	0.013026040216218553	0.2277825930289426	0.2812246031292269	0.5137366775101815	0.9168819994121079	1.272885833173458	1.3475927174585167
98	17	DNP	attended	0.2705084229179121	0.30924271800019726	0.26880316595399517	0.29491006994034996	0.2651759675090278	0.29901499092045053	0.24026104039385088	0.13607993099202118	0.10165347998107407	0.06739487045850542	0.18896606536659968	0.22038266167315407	0.3389816647572773	0.37869941662927037	0.45383738881131225	0.3401795714386291	0.18107270052859634	0.1364693013383715	0.14586820517201543	0.04421652541533629	0.0034751313465290557	0.011126456129029298	0.023544346351997474	0.08216363278963532	0.21146049987571927	0.2326788116331126	0.1896754881471324	0.16880802875770834	0.11020734983508558	0.2292041773781387	0.30360438029189524	0.4343652984362732	0.3597640878367968	0.22451311399024923	0.14170384521490778	0.06829319060284211	0.014915126450243345	-0.08133981708981741	-0.09529408087803029	0.022284189417355226	0.16111563085774488	0.32574199564331807	0.44597576565761843	0.4476591328550731	0.5447777952922827	0.42950162792573526
99	17	DNP	unattended	0.21703327105683665	0.583788877977671	0.38606525107410056	0.376013321983651	0.08297753408719061	0.05906603236414997	0.04851067067340185	-0.05968970412881207	-0.0016790099933480253	0.0855525741436255	-0.003915894562286299	-0.031583980147963944	-0.04697356185146464	-0.0948820265753154	-0.03583252673489681	0.03613318647445783	0.06722946279281503	-0.058509978564624206	-0.012435630404161046	0.059602130916048685	-0.11331574697981693	-0.1641802769380692	-0.04829709193396666	0.11592287305379903	0.09083732861550738	0.2607179462758993	0.3546375159295859	0.4161527045644309	0.33862228921222104	0.4609410983894085	0.6487895098517917	0.7771598078130103	0.6501750224906754	0.468675975329931	0.1546057411944365	0.019301209654622516	-0.044352183934400005	-0.15773678734699143	-0.21670232302567627	-0.3747189448496899	-0.25468876529719614	-0.043272633099005024	0.3524534070708476	0.43712369949556873	0.3895861045125535	-0.004970107036198648
100	17	PLC	attended	-0.28002428882586455	-0.22047957022986656	-0.20027204478327992	-0.020361626015307683	0.0005133709063356658	0.006587404622892973	0.05726401217330102	-0.051770863171988486	-0.14262992293481058	-0.06882188847462303	-0.011135924860021004	-0.13761179277068625	-0.23434453793927884	-0.3430258291969642	-0.44919668537246404	-0.5187986569188331	-0.45403767629777464	-0.373162150869936	-0.2936538466585058	-0.19860940658562815	-0.1726479584877896	-0.18417556811665417	-0.039940359011142595	0.14939595619354723	0.03673528669405637	-0.04396671887984431	-0.15181154899415286	-0.24069304889852197	-0.32478088050329734	-0.4817360366068903	-0.6864854004365422	-0.632824040921922	-0.6269276862686559	-0.549298586006063	-0.45888630336757963	-0.25353954702637355	-0.1842772233592644	-0.15854159201162127	-0.12056343342902026	-0.03289358128583174	0.11952671727066294	0.059246514690784194	0.02224923958498737	-0.02608156229047885	0.10111993524177129	0.11529860835392775
101	17	PLC	unattended	0.07001041247274709	0.03845515572440363	-0.21499864425646956	-0.4054456524786753	-0.4451025241647932	-0.5956962206998471	-0.7169467697639871	-0.7711770140948919	-0.5800730786718796	-0.3836179992149878	-0.08707504600861822	-0.2068089765988665	-0.5061974186580773	-0.628950571163682	-0.5582630049177774	-0.6690891620193025	-0.6581749502764177	-0.6363365338168486	-0.5833559592714206	-0.543944342729853	-0.32282348994766646	-0.15562984586222298	-0.012281248792101905	0.14308259626603706	0.18271398879869644	-0.07121833984935627	-0.12626832574001845	-0.023797476844193255	-0.10812766464753276	0.1744259044614264	0.03758259099424703	0.09390664912249858	0.16203821597720558	0.20930623830523323	0.4028930812427257	0.49893785501539206	0.6707179789769546	0.647703946280414	0.6620580927781161	0.6930276978933926	0.7738534854183767	0.7443006833213913	0.8993513243821419	0.9784507648811097	1.0887392049550868	0.9066512533722387
102	18	ATX	attended	-0.32252806221760283	-0.41709930088440494	-0.5601974888972157	-0.7470128903519543	-0.8220441074672825	-0.9856240483506679	-0.9108932004005417	-0.7505613886767721	-0.5799127936918143	-0.3083239398220493	-0.22754757222472138	-0.19931484381078354	-0.3546287864469905	-0.5279064757265389	-0.7395193404242316	-0.9620121466274675	-1.0901797003446503	-0.9094625038936298	-0.8809320265268632	-0.8691589739191201	-0.8524703387157955	-0.7942376422216302	-0.6646111418993623	-0.5390866976288241	-0.5569052730346817	-0.557684184855932	-0.37434022108432086	-0.41258560999797256	-0.4000167288935946	-0.3839058619243924	-0.4125565163807741	-0.29434704392262806	-0.1705878177793264	-0.10569052825496762	-0.06455148220656738	-0.04891639696861345	-0.06247686433448677	-0.05536875655204904	0.012232611770486053	0.017308085937480504	0.06587443546101053	0.007429882191729832	0.12176332356819654	0.11718695913660318	0.17149414883516628	0.2451678776361202
103	18	ATX	unattended	-0.3957378296181675	-0.22726577082901336	-0.1892087532706804	0.14081259224315337	0.2519316080057894	0.35706807812781266	0.3572351852387341	0.18573821635628757	0.4093075818282947	0.2802139083843254	-0.019384879105790072	-0.204950137486357	-0.34879029268729755	-0.37223985258480075	-0.25587875716452946	0.0689955661099273	0.26113584961406355	0.3700429837364539	0.34757291029098775	0.557325436785074	0.5146715041503905	0.4627343401653023	0.3307059667498294	-0.030237714674539666	0.1337379689940344	0.1396062276530649	0.3917805674582824	0.4585809197343609	0.39766241270234465	0.38713641193457987	0.4577338469875947	0.6647563646489466	1.1080532517310926	1.2098675574488196	1.174518076491061	0.8797871287744257	0.8293815830977653	0.4795734347761264	0.3436146115408117	0.3445115824188012	-0.024374946037309487	-0.061163309519823975	-0.06957791380017139	-0.09495429212432735	-0.02318837421707413	0.3366886589388518
104	18	DNP	attended	0.1757443496403069	-0.016163469430552854	-0.13820838319781634	-0.21799398715597246	-0.1899915200094243	-0.2750662432497168	-0.40327057864617677	-0.4581059491807047	-0.4543542105671998	-0.4662516380078793	-0.36333807534241125	-0.3804646250297839	-0.41060857214374546	-0.5806980883403482	-0.72282163880536	-0.7121708079949931	-0.7356144978980136	-0.7354501080744977	-0.7630372112930499	-0.7677590911360904	-0.7891932392036153	-0.7697297576597347	-0.8038336042941775	-0.9292681017776728	-0.8902480651050111	-0.6760442326502514	-0.5312721588038474	-0.4576455251085428	-0.33491849294702686	-0.3547021822853109	-0.31059652952705474	-0.3800743229012159	-0.3137608618572026	-0.30880483934395264	-0.3988929562950414	-0.37273469139493237	-0.3549276385771051	-0.28257226941854663	-0.19754438174819428	-0.1905782315304416	-0.07386085217998277	0.10898149504277589	0.3553088102590784	0.36732403551165715	0.21608635883290572	0.030439434830510637
105	18	DNP	unattended	-1.0502053866790253	-0.9068194282366938	-0.7263245577610119	-0.6273435644913893	-0.1508531358500942	0.41377643362775474	0.9119991092364345	1.088732434141381	0.623320334770244	0.08651714156278015	-0.4030816430564561	-0.7904337578652322	-0.9393967669662234	-1.1696107042078905	-1.3262109224000325	-1.4174607937690005	-1.1654334672494189	-0.7269996279814664	-0.2979633191374911	-0.06405793880294071	0.11196500896953483	0.0737336173512574	-0.18485416397079163	-0.4647225124244972	-0.46471490868416426	-0.6221963453967079	-0.5958735628106255	-0.39104624922244674	-0.2818966941229046	-0.3278763952355274	-0.1881912523544306	-0.015759734281078044	0.2829408435739978	0.2678223031890747	0.2779623578354329	0.10300346216896895	0.029302538022041948	0.017165833154001844	-0.1372934354053449	-0.19310405196828712	0.03350651209240067	0.30204017485545526	0.5675318276771028	0.7079352643685696	1.0665880940605974	1.224326077214979
106	18	PLC	attended	-0.03879172972774031	0.10774849107870836	0.13563537784106972	-0.0001462263897623052	-0.1039031488424602	-0.16886504081262949	-0.24564795284634933	-0.2883824367096933	-0.30102224364985486	-0.1598335680957068	-0.16185652864134364	-0.15784894273241432	-0.12284556427506678	-0.08273936390439442	-0.2054032502359008	-0.34203834432791336	-0.4280987578135492	-0.38344587038149136	-0.40501450692603325	-0.3432089935053606	-0.2787226725549843	-0.05374672636411648	0.1004304178950284	0.17036436036939134	0.4035878145150841	0.43750888845140684	0.5615733164016571	0.4869414151060872	0.3822341497761737	0.1712021584699377	0.21402365497090306	0.1801077975777568	0.08827593533056885	0.0725404992654588	0.31305747262713596	0.4718003573366394	0.6494443396384503	0.7956614140406235	0.9387133473500536	0.8449529344033581	0.7255586991885177	0.5063239270972999	0.23470153866144167	0.14805006643188517	0.11725395112651935	0.14118610432754355
107	18	PLC	unattended	0.12578963389163478	0.11633412483407496	0.4404189781938226	0.652210423898724	0.6786626172741554	0.6979597836423985	0.4305300919827078	0.2846016886637339	-0.0017430710372245543	-0.4386291041913669	-0.5587384566687928	-0.5902363914009745	-0.4530188775909329	-0.557921735514441	-0.24169741994366659	-0.0738588593589477	-0.356146303191938	-0.04940706573409513	-0.22766188459630554	-0.15390470378275625	-0.1805501152150099	-0.34054216368049506	-0.2869243178316486	-0.40630452021348645	-0.46787824551770923	-0.2874350370483299	-0.007493371133520944	0.416391408483308	0.6495688182796867	0.7015615965709375	0.9635492614461127	1.11877081766865	1.0839755064367587	0.8877268112453992	0.947632442261033	0.7712599316967682	0.6603296625176686	0.9881606472991324	1.3173898684056395	1.251324512063298	1.058442020101171	1.1322227451370543	1.4030188289361034	1.294526327240022	1.2460487518261092	1.4253227800619301
108	19	ATX	attended	-0.027399468320082297	-0.11280699964424218	-0.09078026783711532	-0.08797177044875358	-0.11684073666478356	-0.2673982719242535	-0.29215251755053256	-0.3123169395208738	-0.5211618970258359	-0.44292351912238104	-0.37602877116193784	-0.18560045951132528	-0.027233467348739375	-0.19033920702190318	-0.19713522401979355	-0.0295841896668264	0.190664117342976	0.10555920281235298	0.0343675138932551	0.01984329981431716	-0.0185958989547672	0.04709857876508083	0.04564879673409582	0.04384961138203132	0.13892833155987497	0.1068074737417467	0.0002137289502932839	0.18677233346043842	0.5014528536856928	0.4289448309509463	0.2767769908045386	0.4041543766887628	0.5656317211623005	0.6162750256577594	0.5553997411982158	0.5436913664881828	0.708788696651531	0.7880856851968472	0.8253037072780032	0.778706769497326	0.9963926372316825	1.1801226084589256	1.2709274064134306	1.1344008193086568	1.1381324375583362	1.286625934666741
109	19	ATX	unattended	-0.1883524933222735	-0.04525850375724612	0.23110216886894067	0.11778312650546816	-0.1352629186632088	-0.26859647146593235	-0.4385021691686781	-0.4516097150968617	-0.814673089546914	-0.6360226604391366	-0.3271074556615718	-0.3690470596710665	-0.22786859935090487	-0.43874620888275423	-0.40427196903045226	-0.5061708859893104	-0.3236169369945257	-0.28526062676790565	-0.32551634974008087	-0.2285565498603427	0.18641311729130886	0.28111456506070787	0.16538140329615797	0.3103513329588466	0.008620766147653522	0.2679427346912736	0.45203471734799716	0.5512754116798055	0.5904730342086362	0.22157697840109628	0.1385802667873036	0.2257890712614928	0.4696976440552819	0.43794737609365125	0.3106019869431589	0.3008065655942598	0.81788238488054	0.725939504730758	0.5775402690839812	0.538293594155936	0.5137375464432655	0.5518846323140774	0.6500949652010808	0.6830025363290331	0.8883509074013168	0.9198091597576227
110	19	DNP	attended	-0.13316251881141006	-0.015309198720824892	0.1873301904962315	-0.09552603023805566	-0.09746090237921387	-0.1688834405324345	-0.13967889686638302	-0.028704827222346314	-0.36489184026523697	-0.10664271888566147	-0.22082441873528258	-0.0426695211152489	-0.20101731126616715	-0.42756222907599045	-0.3246145488681652	-0.3884815698385588	-0.1755675201500616	-0.22680883198564164	-0.23990592957060952	-0.3574829276408049	-0.2736455174451423	-0.4571827695959519	-0.5879696847827811	-0.28925744631838146	-0.2280596243100457	-0.33587421505002824	-0.3845887340167167	-0.31571887105323637	-0.13327449244084016	-0.10928913107516329	-0.10661336006182069	-0.0946155126917736	0.12837401505392015	0.0734142822445722	-0.08668467500035912	-0.14742436143002335	-0.0012822672929485063	0.24821003654265844	0.2054495237032452	0.2765381780965979	0.38392163185752964	0.4592168352993653	0.4263189414510796	0.30497600355172844	0.38348285277213345	0.49629590341552776
111	19	DNP	unattended	-0.13125291400169267	0.28486094040861953	-0.314386031352121	0.1409933177424057	-0.05667436820334627	-0.10287535243085001	-0.11044864308373956	-0.19672483380585137	-0.21934781698605121	-0.6601815937401014	-0.7442527540401427	-0.4586471638641626	-0.45605826263795596	-0.49398202998629753	-0.49859143215321994	-0.4133601057766828	-0.5141747973876485	-0.44974554814260614	-0.28112730060218016	-1.0305047078270015	-1.18045650220512	-1.0638807754824622	-1.319942757689931	-0.997166318004678	-0.8531978808505475	-0.5169540375944092	-0.5378377532846375	-0.5068092975192077	-0.4034500494390363	-0.362692752360831	-0.41395465846096346	-0.3349338466903435	0.019640128481833052	-0.13936321766162918	-0.1357977381599091	-0.16209973488392906	-0.5353862483881732	-0.09618795605313686	0.3489580823563128	-0.482362831148679	0.2205214499309964	0.4892616835873389	0.3315359128949245	0.03120780532620505	0.09958514715520371	0.23281636558890167
112	19	PLC	attended	-0.028295386622029028	-0.2125405640358521	-0.3049045078420321	-0.21250107397933574	-0.13110151183089022	-0.10422824823263095	0.03211219516905699	-0.02309262821132386	-0.07450847529528275	-0.1661747896726553	-0.08684065319905178	0.03212788357273194	-0.05445814884063216	-0.15754739027550488	-0.16375189400744614	-0.22640975035285657	-0.32617703941508724	-0.5431932181214334	-0.6519681485953666	-0.7166081930830301	-0.696105081601478	-0.7482708188277163	-0.8746419670363387	-0.7528615308804198	-0.6623583381227607	-0.6888033041890811	-0.8821949210059602	-0.8207074389442145	-0.6149831761194182	-0.6519906487807724	-0.7455320161961726	-0.7056628606528498	-0.6167993567093307	-0.5321538203028388	-0.46250105851647955	-0.6024529168097316	-0.4443352921003367	-0.27250218632505396	-0.3698654227651602	-0.5213373349614016	-0.3283969171326661	-0.2396579297846325	-0.3054953709649147	-0.3465519178450902	-0.18916852946280746	-0.19301542473382954
113	19	PLC	unattended	0.20638699774986996	-0.04578304483602798	0.090208587516302	-0.15864158032759543	0.0236481495296134	-0.2326702781318772	0.12496841799914377	-0.05483720259446925	0.08282830125083335	-0.3636203372595419	-0.013825127650890716	-0.04014416384031047	0.09091930471249494	-0.052119556839154764	-0.24474539938313788	-0.4140322422251754	-0.5204878685606169	-0.5776616464600234	-0.792465734857653	-0.7482016878393568	-0.9700866787928555	-1.139588050894903	-1.0942202946397888	-0.9541970982669897	-1.0325362440419772	-1.131574121122796	-1.2311214014546297	-0.9269811769262841	-0.692512866406064	-0.7549417786933861	-0.8308053031428472	-0.69289061197594	-0.4063078342434588	-0.4192486239780461	-0.5220800735623297	-0.4450572831390168	-0.14294202697271907	0.12620925257117907	0.08382534586144039	-0.12755489860784275	0.04453121187720083	0.19333147716844232	0.24789765609101833	0.28266882795374354	0.1735726012141129	0.3120664705088791
114	20	ATX	attended	-0.39784132447392445	-0.3767426162353812	-0.31591183372960585	-0.34817518471014913	-0.21982336716192577	-0.31516075077725647	-0.2983389188126222	-0.31188004157436705	-0.29502350751761636	-0.1951559500573025	-0.27003136434935593	-0.2546858042371892	-0.2186535183356069	-0.21511571728196197	-0.08596881872922792	-0.028281759463762813	-0.057852537104240015	0.04369835887984586	0.0476318042470494	0.2070213296067135	0.20672227724575037	0.20470792114092753	0.1827369647256447	0.1636360849320567	0.23062084378260272	0.2767552377377329	0.37603433043698553	0.4317652032157216	0.5099805202912099	0.528441851820721	0.6162652410938335	0.6404752691927446	0.5802043082746465	0.5064068326515582	0.5368982020653436	0.5203711415744364	0.47613322899096006	0.4559537062159774	0.43216790196105925	0.38422998876211456	0.3549753666823927	0.40637275147994545	0.517759387603511	0.5609641343849294	0.5683465548976767	0.5502429735648032
115	20	ATX	unattended	-0.5284316872642513	-0.4303260246324137	-0.4262110271873265	-0.23871524100631245	0.11201289621384643	0.23975570837669882	0.012369809317497081	-0.06142568418015174	-0.07917925743313385	-0.18112632812022725	-0.47868795456671914	-0.4729875417603356	-0.43196832376557104	-0.47110425835283537	-0.3391309974479844	-0.28043092666025393	-0.15846032692128026	0.12465424245331973	0.09618018705372926	0.4627104194938907	0.5192972215549095	0.37840840204784926	0.1255857673350497	0.02233916762352138	0.2354676298431253	0.44860721744709603	0.3959384676671241	0.41892556634463735	0.45293922410060855	0.5722097778810254	0.48658501969231477	0.6230743661049777	0.7453564962209491	0.8243946366396582	0.7458107652680486	0.7593941236871599	0.539281630358229	0.25686061333585064	0.6101771586612699	0.6142317637459024	0.598855293459329	0.2860958578724954	0.3657241998324603	0.7913318020111167	0.7578482452698478	0.9690194573672786
116	20	DNP	attended	-0.25973911422129425	-0.1851343190196131	-0.41605588414875827	-0.4297661196589657	-0.41194876866028923	-0.28113401038023494	-0.11344812122581814	-0.1540547769985372	0.005424203945186253	0.08214195593491101	-0.028416287371097068	-0.10525010626284884	-0.1262174318578449	-0.0701120184785638	0.005712185222799363	0.026701450635767017	0.048571021946620864	0.17195019849972185	0.4164737815687884	0.49168613003062717	0.42751067989998304	0.5211904868149075	0.5034315834331133	0.4638122491373415	0.31153954052233157	0.36896754710542073	0.3317166326037552	0.4675659106736945	0.4358862799053752	0.33896329162011457	0.5521134395907413	0.5492230895539524	0.6237581354303426	0.668278683508034	0.8847007452103051	0.6260355176790838	0.7701885536895511	0.6520346191499533	0.6472114313858263	0.563787870905371	0.47271330990934207	0.4644257129365799	0.591954182854901	0.5463800454515384	0.4238170563502164	0.3779912452781306
117	20	DNP	unattended	0.008977650654664493	0.32103978238586467	0.2017524186526131	0.16716633811274836	0.3763350005207828	-0.047799747758467036	-0.24648632615721128	-0.10419858754718891	-0.03315608882104153	0.03569016517903614	-0.10627304859444169	-0.16511247273794802	0.04922766899833632	0.00592775039798981	0.15425347842795212	0.46295622371765943	0.5451845012768477	0.8109316187339889	0.6517033187926594	0.8018465815645824	0.7375896400863893	0.6947921905160354	0.5854609976749146	0.5678842879766636	0.5223500103708778	0.2995358951540267	0.2407181245313062	0.5029657344471662	0.49105259648807187	0.43629138975700626	0.638013171128685	0.4712590816048664	0.37742512420406543	0.20429147515817672	0.042010316075493916	-0.08869026224435378	0.0007478746859826362	0.3136315835706406	0.11750556221373806	0.2718725708329933	0.08718611651353358	0.014693554872127377	0.011614217201089795	-0.04419995453102813	-0.18767755831221974	0.2512583352433638
118	20	PLC	attended	0.2606692989031859	0.21896745945855842	0.28454164450531516	0.2637254809596264	0.23789541343557527	0.23155821155601952	0.1513155959583081	0.1335910973741384	0.026173087126958365	-0.015892855757048505	0.05875474905634224	0.07941650691339622	0.12558757750434296	0.1283688069803069	0.046397308394648236	0.1551852699366514	0.17024621032766288	0.29428145987464677	0.33226053911878967	0.3043519966134323	0.31017990244071225	0.4059298266920933	0.40704867686762175	0.37946006750580663	0.4119430208419574	0.48234408605082707	0.4629435343546864	0.39332156419916564	0.36893579396099074	0.3361041992156642	0.2409912029051772	0.263206286354361	0.16322445273819547	0.2912826844768347	0.36933824553221306	0.6177456511136618	0.4915726500205618	0.48997798572384643	0.45555797559035643	0.4849272609403994	0.40420455627903223	0.40731314411533837	0.4658425559485155	0.37000140227185263	0.35687687666710805	0.4556464178634457
119	20	PLC	unattended	0.38563700108779375	0.4544824930242237	0.702677536938901	0.4474436408476095	0.5473011638968821	0.44092556032408237	0.4953285487353074	0.12369720986106533	-0.013842481796021286	0.03519746360864713	0.22549495936920955	0.14824347967058432	-0.10099877862060085	-0.10236344499853847	0.27038586760155525	0.34916424707606747	0.16857115387782928	0.1332125670680972	0.02280289569333383	-0.12793855691605738	-0.03354131289238305	0.05021270709660423	0.32483060180691353	0.3045809693599633	0.3072684570832034	0.27765517158547626	0.3082615684141986	0.38906598157315586	0.5267110496666736	0.3569686930263328	0.496580185383268	0.7364360843317487	0.588985161859652	0.5606882139861553	0.7394280478855866	0.9874194177711739	1.0158216511149047	1.0790902944954845	1.131261136872905	1.3706211290559636	1.0428258527117484	1.1333324774475593	1.0255055898212158	0.8376262452781232	0.7036501744380819	0.7079303757909935
120	22	ATX	attended	0.023568679023659275	-0.005335434682033968	0.02356303446623167	0.026811757985036454	0.0522974527498486	0.04663315415240318	-0.019494198246376195	-0.06032916892219386	-0.03131403189105307	-0.10184817747944386	-0.10382557948124858	-0.08352585885823444	-0.1002919538955615	-0.08795823877390518	-0.16467814612379295	-0.2037091933304673	-0.19187381711515056	-0.19525128937720407	-0.20163727005396684	-0.24642008710247518	-0.1557068556411124	-0.13365315074866294	-0.12967207148794502	-0.005560946993371375	-0.051101715053899745	-0.06606014578754885	-0.014125123773698466	0.14441111435571735	0.23776800147637772	0.22611522346574564	0.228689078626951	0.1791689384280695	0.16757331612143941	0.10145958146452651	0.10919437569658845	0.013480562795952621	-0.04635648226096575	-0.06052325063230641	-0.0086046922635604	0.026719546669853787	0.08279238515142098	0.15699439911328594	0.2645220855912731	0.3158371467461899	0.2940469763770526	0.37364283997691594
121	22	ATX	unattended	-0.20469133864928596	-0.1991694668015918	-0.0749737828833443	-0.13862081062490358	-0.24936924115734438	-0.19180647768340303	-0.17765712263614378	-0.10772152625834436	-0.18366664617422562	-0.17521396635857833	-0.06480551691661186	-0.11234059642488697	-0.20072909139503772	-0.1938885716098401	-0.28575565283075205	-0.29652698417478507	-0.3424693265523261	-0.413369827969372	-0.3765274498030077	-0.23908456380535723	-0.1355740979630988	-0.14861074264893162	-0.20785060622742613	-0.25494535515511235	-0.24644951036208543	-0.14019616082562755	0.08718230771579384	-0.003969448241012503	0.05675870006448085	0.060954022207077456	0.02569741966266312	-0.1387892248398258	-0.11360091391558713	-0.03944420829926712	-0.1406870495089351	-0.21309193812273186	-0.0035417007524120563	-0.019647131857002727	-0.08583315969565508	-0.1806828062264824	-0.1578707061024767	-0.14525146987580342	0.031009510179686832	-0.03426488376970845	0.1112874480545264	0.1607878363098768
122	22	DNP	attended	0.4641474541514777	0.4676105047999248	0.4109002552540689	0.3604446457302015	0.3177565573004274	0.3367799939686811	0.3622896763179507	0.4163225685871582	0.5687930505176718	0.5835888092726691	0.5591652461985698	0.47818828302059163	0.48227309267113083	0.5763335665926144	0.46781254394437605	0.44985822356312827	0.4522455851824953	0.5082020092620396	0.5594749272028766	0.6810645516658946	0.7042721164110924	0.8130084073088797	0.9150425651357472	0.8708055618634221	0.8114818104676457	0.8066778387638182	0.9229929742467664	0.8946201701384473	0.8928829318454305	0.9090872898021889	0.9875851666755227	1.011205639834758	1.0188433345906258	0.9086102910299556	0.9499702294610044	1.0124315797189785	1.0151190623979023	0.9369432382489579	0.9838599083668944	1.0014869225275767	0.8338180063925364	0.8098125143905217	0.8389066471548315	0.7720123846317453	0.7494810533583155	0.5682858407453834
123	22	DNP	unattended	0.3195393757611256	0.35793169507316214	0.5547159319818784	0.719004555134954	0.5558066551630436	0.6731180669940949	0.6156540523580037	0.6977856157829638	0.6635885916706573	0.6704574632092702	0.46834464484372124	0.5751966495808841	0.6031726141446239	0.6982301284640153	0.6761642403401729	0.7921522430508605	0.8804501684897383	0.7303851925416637	0.9209598915261851	0.8250926906903719	0.934054062743657	0.9975912669294018	0.9641803440537616	1.0514019539773989	0.9652702431688126	0.8291400145344976	0.9305669213559812	0.8422821669228642	0.8821640153988676	0.923524009616986	0.8608686945268978	0.7628498647104119	0.7863996252725914	0.7907349835039481	0.8730812391047775	0.9210622328009326	0.8298366794232188	0.68299862626582	0.5190660448603738	0.4106637086643487	0.5814892661638484	0.6043646700760029	0.5871134018850319	0.44689821207407066	0.47912774685811443	0.5174992933824946
124	22	PLC	attended	0.2549424109171956	0.24213111742015264	0.2839853392443305	0.21347894866903602	0.18190400641613383	0.1260160183608541	0.13822624284627308	0.1491793571233379	0.11706177845504996	0.08839659372827793	0.11112886733274573	0.15009017366218685	0.21258462876527032	0.2502599779244241	0.3301437804152615	0.3554066933770729	0.378423019915305	0.3461456464000439	0.33827488731224503	0.33136910885896836	0.2931217005885037	0.3040919377485997	0.3832996406237019	0.5467542619372142	0.6394917036910975	0.6903461395537418	0.6506766888399592	0.5934009318471976	0.644247062431861	0.777396687177947	0.7517292812361976	0.720415362720637	0.6526381966130874	0.6744101572405573	0.6026203335654468	0.5848411042321863	0.6714646127816	0.6323520734065823	0.5654917065808145	0.6290425810182245	0.6161895045456816	0.5304600090342756	0.446914356691404	0.3745757327050189	0.3940214608555672	0.40681497952102896
125	22	PLC	unattended	0.12330958631128722	0.142726605049148	0.2681335978959686	0.07842647263890073	0.09945962948453003	0.13345220189344847	0.3291836813045823	0.48523201361926216	0.6053234898721713	0.6010488960026465	0.6107804120342478	0.6593709345476525	0.5579216889350512	0.6478489536311572	0.6744102773829005	0.634748096889179	0.5731641920225216	0.5729657083643908	0.645019356480547	0.7076570999591764	0.6474109069638567	0.5758105115596275	0.5165915213538306	0.42650828991566275	0.5155323707298339	0.5532128711998157	0.5246902166726068	0.6002454323198726	0.6683548784293365	0.6125764403821004	0.7698306428384775	0.9522868219111686	1.0185309453793505	0.9343224928178212	0.8716299539036503	0.9031971018075926	0.8131577460791878	0.8082622839590533	0.7161437088401388	0.6091059884236613	0.456624681146336	0.4556137915555306	0.4027734407843727	0.40847259768374256	0.3493112378430909	0.2935861431216779
126	23	ATX	attended	0.21253653485051474	0.10703424967754328	0.03364249224627707	-0.11376063007250484	-0.15443448813680835	-0.11236843492642389	-0.11652231439759501	-0.11254869319741573	-0.056947879551598884	-0.06813586771311045	0.0041955051561903805	0.061951516600935924	0.05373979471392709	0.02986730065619288	-0.09573745659722004	-0.14403884593216934	-0.36017365618785324	-0.310140224416488	-0.21837395691829964	-0.09943643898831626	0.0092343207549577	0.11928584586428566	0.18415287046462728	0.2847882831440562	0.3682961048924724	0.4525244730992215	0.5103780158878569	0.3900454117387494	0.40276624998108557	0.30413344008238463	0.34211068470234013	0.373750200210631	0.39702420164854685	0.3346698022536308	0.3453196059877582	0.2890317865821519	0.40752877323416314	0.49900473960494557	0.6271321143324984	0.7031765591380357	0.7365802879293537	0.7701174119090772	0.7244902879296625	0.7046570846892132	0.6144706604017538	0.5048525743582396
127	23	ATX	unattended	-0.004306506598610328	-0.07068709197458452	-0.12285984096112601	-0.19074684247715218	-0.19634998141281912	-0.1321350915981374	-0.21029407065022399	-0.3173779632517288	-0.26969251753656115	-0.30020590810049674	-0.3095884352720824	-0.13718034992304814	-0.18031025815025842	-0.12479964798601155	0.02317818922657514	-0.01606397960718268	-0.16823667359675407	-0.09903780141434967	-0.16751553918979226	-0.13403416654092334	-0.07732948280249805	0.027053211123402233	-0.03128504685827681	-0.12241246954535592	-0.03585354842119082	0.1202702676126201	0.29349995666997797	0.29966115793519443	0.33729684688703837	0.22599700390154073	0.3223791988875887	0.33946539438948853	0.30728949682913587	0.22098121954637961	0.0835328588317094	0.02617050489039637	-0.15679604202186193	-0.08255423835532158	0.20302524391475574	0.26513790144361393	0.6940962193744917	0.921897348202013	0.9504166063737126	0.8749529867873777	0.6872374860528557	0.5132859176663401
128	23	DNP	attended	-8.512770576068997e-05	-0.02628562029393318	0.00974812177857535	-0.04021752446159792	-0.15238656422643573	-0.19677226580762897	-0.16511686893237124	-0.15465809700503805	-0.1648905440536472	-0.08741828648357915	-0.14481795027917369	-0.04999913738184696	-0.10562896277668872	-0.16467492358309596	-0.19195216144441263	-0.25084387482432846	-0.23897820107251083	-0.2389249043102909	-0.14905104044860268	-0.2296482873250314	-0.20260821571772233	-0.38018715715926477	-0.35694860387603283	-0.27850256731751616	-0.06851529780336438	-4.312836495458625e-05	0.14831528055189833	0.19324367801447323	0.12986584586405758	0.060553534345862005	-0.07430295191817378	-0.2044338957892576	-0.253898300579104	-0.3175968868247307	-0.4234399348318869	-0.45988261370293465	-0.5745592022353998	-0.48043275186064544	-0.6394083071901517	-0.5590233893722467	-0.5603006953907362	-0.40313357661275345	-0.3462855575414142	-0.3162394954658326	-0.3525832862645738	-0.3710717415888918
129	23	DNP	unattended	-0.27843503714758555	-0.5831794401184093	-0.7492344832841562	-0.7841670468624844	-0.9004320922245244	-0.8089767991607865	-0.7487592330585311	-0.6268695478638887	-0.6706325230788639	-0.6924123128598024	-0.6697429522881385	-0.3586358945167022	-0.44455109480084176	-0.261441159484965	-0.38779047105894365	-0.5015211549057941	-0.49488683547007584	-0.1675896865480579	-0.24874713352731762	-0.40296321386944794	-0.36023432293526153	-0.4202433189821311	-0.4370543876818272	-0.3992860175477174	-0.3435907038856732	-0.1767291510148799	-0.06255409393829005	0.02382109867158359	0.07712046658640885	0.010075037261202274	0.041374189961381654	-0.022484442617816548	-0.15592400865589384	-0.23851640762534385	-0.41546208501120313	-0.3234622881628464	-0.3547886363969943	-0.27527680746091865	-0.32422660940711906	-0.31201789505483646	-0.5225521277589991	-0.48419292077687726	-0.45554695587038774	-0.30976712996742045	-0.25266472794668776	-0.12582211163188725
130	23	PLC	attended	0.045690475145167164	-0.05753198657352673	-0.06972817439673987	-0.1962510793361823	-0.15437138389707272	-0.08209159954826442	-0.03569259447648029	-0.04377627682005108	0.04709503682012323	-0.025991605307079155	-0.1389382472070725	-0.17117193310845857	-0.21399302179656063	-0.16497616871756993	-0.14977823632558007	-0.10364853353484942	-0.11836302223174398	-0.053925821236861085	-0.07533467131614222	-0.07519213238944544	-0.008931493933346022	0.005265091803466656	0.058051826224123686	0.010462279854074151	-0.02127647452803841	0.016425296454061218	0.16521866595327542	0.12308167276287503	0.2566788983861159	0.216034781715843	0.14236992542600146	-0.025812442390745732	0.08511470882234384	0.03260151653968554	0.04179273906716159	0.06814294440634569	0.05447991507552459	0.1540824254495105	0.12849119597846798	0.2878872795357447	0.26785538731249675	0.3145413104238811	0.19784489966936053	0.13014418981009596	0.06282376558775526	0.03505069255264311
131	23	PLC	unattended	0.08440326882631176	0.10295244692265176	-0.02804804062552108	-0.2591532959951735	-0.19934667631009703	-0.21497765899678806	-0.2993977170654425	-0.446117654432271	-0.5794707020329553	-0.5998971219005674	-0.49434073615006907	-0.2337941196330183	0.03671224176752784	0.31347973933898776	0.3206819905052508	0.12587762233597724	-0.003303783382021234	-0.17461822435894161	-0.13885447569574713	-0.20168595312902404	-0.43347461253306907	-0.46118911421471936	-0.5858666022363954	-0.4964765986626551	-0.41454644214890113	-0.19107626545608752	-0.01222924292228836	-0.0829962367434325	-0.07609661244849596	-0.1098233369725711	-0.1257770623565845	-0.16369266217175454	-0.217685122846439	-0.37672228444447514	-0.2671645732366463	-0.2251018477789065	-0.1612597212598423	-0.0720552810297213	-0.025514788390635045	0.22735248167775285	0.3298898215793836	0.5514804456311353	0.6499252865671976	0.577345151973576	0.5269566683090728	0.43840887586030125
132	24	ATX	attended	-0.18971370968069623	-0.1538312382481614	-0.13404991582437606	-0.1650815348882334	-0.03204198931520905	-0.0846114763783788	-0.29183682957725604	-0.3083383551748213	-0.24342011159693097	-0.07750700674136714	0.006339118241458266	-0.053607947998325675	-0.08486562770088532	-0.09740044472831498	-0.16583080151514648	-0.15265423623631447	-0.06882236391396594	-0.19516195773645095	-0.44839152185435593	-0.38374339410458286	-0.24206815529380502	-0.3678092969102932	-0.4560228347259954	-0.4789872393201705	-0.4072925189207202	-0.5144648320703914	-0.3981890077881834	-0.5234973990897162	-0.3852100412674757	-0.16932466242897432	0.2049440925206781	0.1697656135409821	0.2937446581692602	0.4246980660225759	0.5781874707798863	0.7001568413221348	0.7206946462085881	0.8369418179428528	0.864270753415672	1.113256735420147	1.1360657534088137	1.4028766476282608	1.5080688362386805	1.687368149437361	1.7147389996013294	1.74867768475052
133	24	ATX	unattended	0.19549990518245247	-0.020875757806818183	0.185544120688039	0.383440459139522	0.2268350608656687	0.15621669642849015	0.17755917472865182	-0.13938938280960192	0.2795243996968436	0.11956764058784035	0.20982310454378195	0.38643266117711306	0.08150991071199402	0.18853780565952427	-0.2739190109702276	-0.012648494736445913	0.0069664575880713725	0.1908087596634892	0.5414544778597997	0.9360226456964714	0.8178631366841642	0.8887105858613971	0.9328747449061435	0.8447916047615593	1.424287644269215	1.2255905888885026	1.443790968788246	1.3676690668603284	1.3424207649174411	1.2368134985518358	1.355075428368008	1.0666281286014414	1.302657696405868	1.6348584804992696	1.930966681258032	2.1497656878896203	2.109995471540147	2.070353548681722	2.1177034914172976	2.371626893261528	2.5926094262504065	2.6314044294132417	2.4990544467384375	2.7239856489167864	2.8107269537268493	2.928999284856108
134	24	DNP	attended	-0.12403703438701266	-0.10969923918287557	-0.12223934354597378	-0.20724047621214817	-0.18888925674046525	-0.29969922227996426	-0.3773475706252554	-0.24785100141938654	-0.27077223446600196	-0.32691714067137456	-0.35553443268017265	-0.23008417565456266	-0.12703607862179303	-0.14302813061282416	-0.18099424328829686	-0.16112414036655592	-0.37293233079979216	-0.3311666237222475	-0.33414621023358304	-0.2449340293810729	-0.2077407664124136	-0.1465645206087265	-0.03415831987783976	-0.055388786764767814	0.21383787901789789	0.2909962101807301	0.3736945277132803	0.4926938224094666	0.7508027809767358	0.7909679064953987	0.8807046119165587	0.8277253388697251	0.9022486684232202	0.9129125355463958	1.1821016887211893	1.3199101140309022	1.2965523466062314	1.3941113718629594	1.3122184600972746	1.2529373736834317	1.1636512535536112	1.1964734967482116	1.2510829945734625	1.342797848689979	1.3799938021502125	1.4584332224054024
135	24	DNP	unattended	-0.001926000708224901	0.09767896919804119	-0.024203079366740612	-0.08882171844126166	0.32166751832054674	0.0023281844794950405	-0.10834171552929331	-0.12989817190370959	-0.10843978487089014	0.2884987987858308	-0.08366959631776773	-0.2223624483730235	-0.2681335628662221	-0.41317982673602555	0.008303490090637031	-0.004815115715773387	-0.20973783476842833	-0.09705916760289902	-0.2795640727602508	0.13821749334332312	0.18521714622134325	0.3222143562391354	0.7189800784705378	0.5611293648663105	1.0248403083906537	0.8788438850106896	0.8813409415068767	1.250082197976309	1.1509359311871465	1.425539816812494	1.6391093043383975	1.4185880100977541	1.8784942362817758	1.5761273815851027	1.5814231897894862	1.745162932537857	1.3243544045594828	1.6859927962544357	1.6711754726939945	1.2268175432634378	1.2575432378900024	1.0501669846440118	1.2445093629619823	1.413072662190468	1.3863643591406651	1.5845050118619384
136	24	PLC	attended	-0.1726409265002679	-0.1584274487620839	0.10179833370636406	0.2739173779814532	0.1334074856483656	0.05839803959942242	-0.022001682903144897	-0.28291261866256984	-0.18944625222168054	-0.3184868336340363	-0.4147011044837963	-0.27016187055913893	-0.38984824354883457	-0.435148976872481	-0.5671369808410566	-0.44252441715419666	-0.22845610001508626	-0.27883349658266393	-0.3427374893215113	-0.2845477741142347	-0.4593756382875936	-0.331179476987019	-0.43911576337237385	-0.39937343908452094	-0.3364969987117982	-0.3467535349974251	-0.36042913992071984	-0.41937351191447086	-0.3020547233565397	-0.1317326406220977	0.108093700700025	0.29990924709001454	0.36326087654723116	0.24935657279928322	0.4094590616680405	0.354204076127695	0.49332643413418586	0.4972095348768974	0.5075017741083532	0.4998732279747947	0.48393909109283684	0.6349289390392774	0.7783678016534328	0.831015555566793	0.9011240481405222	0.829270013339538
137	24	PLC	unattended	0.08347265830973243	0.07384052965818869	0.04095610653083321	-0.1273359694059778	-0.24855209721122926	0.03525599808984054	-0.3650235323243706	-0.6496811097444811	-0.7040697198387749	-0.8162378098496291	-0.6259362325776119	-0.517468476769817	-0.3421511148318617	-0.333879738142943	-0.60613111489342	-0.4682753848214122	-0.5962628743807106	-0.45993185280207793	-0.2874321029309431	-0.33552340860706364	-0.016240968055201508	-0.0432561236656817	-0.16521030079633195	0.2102890763015568	-0.018267118547792595	0.35034282139739226	0.8256294346486978	0.8033801780621562	1.2083191351174611	1.220390756523822	0.9875862700268226	1.2169404719276469	1.2978759712639987	1.445221999211863	1.4356756386217893	1.2521493354679196	1.5603527903364578	1.4675732159183337	1.4906056082693537	1.368693656153015	1.0307165943193264	1.2060081166999939	0.9288113294070464	1.044930863626816	0.9764146692112778	1.0779748722261104
138	25	ATX	attended	0.08441028121959149	-0.12811772254294967	-0.16327374461741165	-0.19059755298363287	-0.07122359120051877	0.06462818037104089	-0.0770637382322586	-0.041476106614521516	-0.10983018823017951	-0.22466817881153098	-0.3142038786923048	-0.3414488208890024	-0.29980930892996327	-0.17534413732078868	-0.29333375333949924	0.021092844943475575	-0.05184426478243203	-0.023819166029805588	0.1774254378045248	0.15191277027576916	0.260378884983441	0.18265222057081698	0.1007817194384335	0.09999587693082518	0.05620882958607402	0.22431839722958138	0.1653161633351899	0.12430813134970727	0.5500024471565168	0.6919626432254149	0.8327336531473737	0.9482793673972543	0.827164417108489	1.0018769733932882	0.8707555128169333	0.943895392284174	0.981097756649758	0.7489161609283541	0.8435512359542455	0.6472002780592553	0.5533268136407763	0.6519942955837099	0.49800476564766694	0.6745214829490321	0.6310887397141033	0.7583617591813197
139	25	ATX	unattended	-1.0452823051621918	-0.7677500885094806	-0.6472242357559573	-0.881556695511897	-0.6871560600286297	-0.8104429108556706	-1.0994115398759803	-1.028860692496552	-1.162838419271195	-0.9641487378526966	-0.9443285713266019	-0.6577823077643756	-0.601097833793244	-0.8492190106774727	-0.7661599138071463	-0.7795167525456541	-1.062038404545283	-0.9088943222927571	-0.9807368630724713	-0.7153711436271519	-0.6396117205140067	-0.6697920465787172	-0.2645813023212379	-0.3051442868036079	-0.29199835336148605	-0.46968160621762	-0.4226854542919829	-0.6115028981235456	-0.60981764131345	-0.5671125017023264	-0.6260175447207403	-0.525348873240835	-0.5308643549549837	-1.1186945779744508	-1.078399502328185	-1.0926663160586743	-1.2856860840889215	-1.043422243128088	-1.1590689479235636	-1.0346794715457115	-0.9100043743522017	-0.6819314954956476	-0.36174161780747366	-0.34515170764430475	-0.23123638349853115	0.12418278110288904
140	25	DNP	attended	-0.18709918692705502	-0.17052099212823	-0.11758768207353276	-0.11194129665043005	-0.08214276100130449	-0.15056214701554804	-0.009134883080997204	-0.058189291532794084	-0.013519418698609148	-0.035144174906198054	-0.13860455344698702	-0.16118545340707582	-0.11683101011390877	-0.04434321696405558	-0.030574765211184553	0.02066121126880099	-0.10098272786762286	-0.0220798583658629	0.1031553460895144	0.3572386249348005	0.33061710495245505	0.3274663888919967	0.3880119654164555	0.4352652213415513	0.46572371918504685	0.33989976703324154	0.26595059124958637	0.27963651020516767	0.14337418807778868	0.08982345255021243	0.21139403700183756	0.3315421206996666	0.3685036194711054	0.26849351133434024	0.24034376695090418	0.3589583463769006	0.43642134375479874	0.4198446428234745	0.41741531093680384	0.34568704837213904	0.2800882746806359	0.16316515998957368	0.25810982626111384	0.18039394764171438	0.14718471379722373	0.21286365349575967
141	25	DNP	unattended	0.40250941662610196	0.581395391886139	0.7358068006798691	0.7723025037397849	0.826179420292865	0.6290331616017074	0.46731499859996484	0.1974461571796647	0.0936921213580771	-0.0762310569228022	-0.026492492253486245	0.1683834626007469	0.22183127529508254	0.24468215906910984	0.1405416466772263	0.19742615896726606	0.20509208110371943	0.4645446558939748	0.736310946330782	0.708184703270355	0.4917162796044513	0.5143755062122606	0.6826583029224926	0.9433341284294775	1.0346123741169169	1.0723485248723974	0.8648520426133837	0.7846708780194057	0.7596741045196526	0.6990350385022575	0.5119698479374944	0.42044491052489746	0.5606385640938012	0.8720869437171181	1.2273439853200876	1.4573823856228054	1.3823743605788494	1.6126938999444975	1.7577576270131405	1.7711925524487981	1.5200549583734353	1.2390347006867577	1.0835791858484656	0.9852947174867079	0.7994353269368464	0.8109135787684608
142	25	PLC	attended	-0.389006910001948	-0.3396978399537368	-0.313532959678474	-0.37913671803038845	-0.403104984182354	-0.32172349036284464	-0.3046787274917326	-0.2936437838423137	-0.30239465506245927	-0.3816836126669648	-0.3561869479313865	-0.32873753695014263	-0.2620098610206245	-0.2941866263424128	-0.23872752512225143	-0.14311839673068166	-0.25152662202845355	-0.2771038483347194	-0.28924264454202553	-0.2224113057951016	-0.2865842277699255	-0.37432037463667	-0.3322948171837235	-0.15527432244104186	-0.1711725959183896	-0.17593331760775646	-0.2105631382812779	-0.14214156895225633	0.06629649038805431	0.14910009696606175	0.22221727144287373	0.13775495709001992	0.1443502858314563	0.17792140871856565	0.17413228683305762	0.09690750660678857	0.03319399961860686	-0.05105178485412656	-0.00037194222654132503	0.06735164845572371	0.134332572458679	0.13315014964417257	0.10567392436381644	0.11430535833181614	0.14025443082407085	0.2917531800944593
143	25	PLC	unattended	0.3851549523275852	0.3106779551405665	0.1335108911509766	0.11099347978100345	0.13801142723249135	0.013396442255938074	0.03542262459025292	0.0022745302903910353	0.09949674337471215	0.3826169740626398	0.7441001965086055	0.9732999111367129	1.0446852959641029	1.107749103108166	0.9534988567883659	0.9411109857479285	0.7169985948200913	0.6079850326983001	0.5170912822301352	0.5581164578275668	0.45818357904447227	0.44416059671950636	0.4786679042776709	0.68515344046343	0.7538231276632746	1.0416450603226095	0.9966295150878519	0.9523240923387493	0.8775243555931642	0.7129381160126984	0.72263877429588	0.5631243246145081	0.45209605696419025	0.713308808680321	0.8518268841233843	0.9522044422486496	0.8654473781429471	0.6957289756391962	0.8608253265164084	0.8869766140719145	0.8153163428755916	0.8335739510945537	0.9810535664725819	0.9001671713541796	0.6822512590582746	0.6690449712995291
144	26	ATX	attended	-0.024917415044901026	-0.15217413145124767	-0.052988332285334595	-0.14675290564373772	-0.17380824635701286	-0.17949899682337564	-0.14389894898106537	-0.19132668551633075	-0.2279078079222982	-0.1927567695806095	-0.14468137040458687	-0.24746728483135894	-0.2966523744085806	-0.3477225298576435	-0.24363952409901113	-0.24270931636241358	-0.3181426034828919	-0.4010841912424011	-0.45645685952841747	-0.27408017778030314	-0.24120271450334865	-0.016465567859370686	-0.14242401821342185	-0.4827338956888428	-0.8897740731215007	-0.9900907199535467	-0.8879463203286784	-0.666142243777793	-0.5414695294472681	-0.5444930431245655	-0.3540758683107561	-0.26272276420311164	-0.28090392681584114	-0.1993655607162804	-0.12862660459369077	-0.1563371931048518	0.09683388061923111	0.2531903199964571	0.3542211506651589	0.4558304877273805	0.6748986576170529	0.8425388997270128	1.1834027881837268	1.2471303140297219	1.2142619833417527	1.4072112919498665
145	26	ATX	unattended	0.36139677487205546	0.2734545639216795	0.3135425202774421	0.15873641459760515	-0.07287242970570643	-0.21730882350289185	-0.20856600619772794	-0.40543331299185764	-0.6710950443461741	-0.5376554282818186	-0.5467907154515667	-0.49787304211359096	-0.16593129745172913	-0.3645366526537438	-0.6510554230408718	-1.2918050472237543	-0.7439713928464656	0.1570773657056494	0.32037597576715204	-0.00805318577785145	-0.3624838573683759	-0.30299321616604497	-0.2886901080015893	-0.18330781068378937	-0.13557917845118575	0.3417771141678514	0.485000679636716	0.39363932424940923	0.18419794467552736	-0.03159498927277627	-0.10858658023135317	-0.3690709498265291	-0.2880358025355228	0.17493190702773123	0.39377104984055783	0.6727761073444741	0.7869435873339689	0.8090542423901113	0.8960521986709414	1.1532537826240448	1.2220571429923874	0.8608549948851425	0.8893740911754774	1.1922252201875347	1.5832354613043225	2.057490154519592
146	26	DNP	attended	-0.09780337160416855	-0.11893598732887771	-0.2811392483872421	-0.33140770522662527	-0.34962267550411097	-0.17725712297251556	-0.03605043889365389	-0.22027308727812	-0.43944950111345205	-0.3986328665583043	-0.45213364071680595	-0.29202459638842093	-0.45119239462532257	-0.7719735140580699	-0.924692799052471	-0.746844950355536	-0.26363613529528096	-0.01903711081703861	-0.3580506159692869	-0.8128277207551239	-0.7354264762479557	-0.47483562187244027	-0.3230232004502732	-0.44641934348952506	-0.47504443587952677	-0.43230921828701735	-0.5363194990363089	-0.769538388539933	-0.8563893390872708	-0.8382354943285912	-0.78611104251603	-0.6267740516764112	-0.7463615177043701	-0.705206143901102	-0.4903818481063061	-0.1981030528891086	0.14802959019910056	0.25671032419746725	0.283812339313941	0.40356452451928093	0.5578514451349469	0.5745021681444703	0.6792591788791212	0.7779213249373272	0.9163477216279862	0.9732757683496105
147	26	DNP	unattended	-0.021620149012780077	-0.2220856335780772	-0.2426940355928428	-0.18426365942572515	-0.5876943289516634	-0.9007997474643044	-0.7992750779281725	-0.5627307277310719	0.13019414209882738	0.15306614285564182	-0.26661993992355065	-0.7247871886127858	-0.7206126908965536	-0.0713269666170429	-0.07896625788538254	-0.09181219936646512	-0.30147085163646553	-0.4288867554130746	-0.381822432058893	-0.25692165421054464	-0.600279544210964	-0.6625580985265792	-0.7908101216622495	-1.1277843249813386	-0.8764217802190173	-0.36927124271069367	-0.42345433914372443	-0.7689325661465007	-0.7098370114719227	-0.5777606086049969	-0.5116930979274583	-0.6655579459611505	-0.8519266179948558	-0.957376845626031	-0.9418736049611027	-0.691440934940476	-0.4789781454098297	-0.2943009319326934	-0.16407346663525524	-0.03310675418520706	-0.1338724995888354	-0.06437134082795738	0.21996648308173788	0.3274044139284666	0.4199249545408669	0.36718249923608814
148	26	PLC	attended	-0.03340356057449192	-0.004299075296580742	0.05465895440756105	0.051412626799958824	-0.2112811648931678	-0.4631874922524919	-0.23344667932920946	0.12134531223173224	0.10493860607960516	-0.15669858496701827	-0.5253966013582446	-0.6993066465427148	-0.5989627197018199	-0.7280985524866123	-0.7035843220773492	-0.8421144050538635	-1.0000431834972958	-1.006707784959663	-1.1382057369722953	-0.8128958591482689	-0.521187291559227	-0.47094249910456576	-0.4698839377706077	-0.7607764623738849	-1.0255629020427688	-1.0604397979005602	-0.9905400588243373	-0.927963439374078	-1.1591252143956878	-1.4239886779318078	-1.3182974945950743	-1.2700199318507084	-1.1503612078412073	-1.0407412665186926	-0.8045225485529621	-0.7122946522042587	-0.6245500951655301	-0.6304870768670924	-0.6633589037557855	-0.5205416727757375	-0.2600654616857347	-0.07315439011911684	0.043916210559117486	-0.08149799985061702	-0.2306990357602143	-0.10436450268306985
149	26	PLC	unattended	0.03435246754966626	0.30975769116148083	0.2866038231528481	0.42352334553581256	0.3583091619031242	0.0993426666074485	-0.4386255195011988	-0.8633620339094551	-0.9268237364289345	-0.9576412214066439	-0.7047943539056242	-0.6231934186856527	-0.7330454378599599	-0.8591265764058139	-1.3824594031874509	-1.666588200341695	-1.5608287613391247	-0.9199405831063865	-0.5163590768311183	-0.3404387431093882	-1.0137138965538581	-1.4272550575803966	-1.3702496185985666	-0.889119186193819	-0.8467289652666621	-1.2283792415639716	-1.305425889845154	-0.9951556146049113	-0.34981016584377644	-0.25906258247692954	-0.7250814417751151	-0.9830035552265439	-0.4989997816358947	0.006081534595281732	0.694113721550472	0.7514328716764751	0.5049038397289275	0.17694721250979387	-0.04639270133756243	0.45081214278399034	0.8368201230390597	0.627447546318221	0.5920627526790608	0.858819092300074	1.2514985371074765	1.4968817922905366
150	27	ATX	attended	-0.286312762887413	-0.40344508393538103	-0.34446050871893547	-0.29280871807297176	-0.15425964929572453	0.07327418235277833	-0.08115471885006122	0.09540283479860061	0.08303768517000948	-0.05756217588671174	-0.036479236638863176	-0.2727848777617186	-0.37740321459553977	-0.489044553048303	-0.6444261976088796	-0.4324328841296108	-0.34056169427941807	-0.20900146504122882	-0.1692908382022995	-0.25770361147138443	-0.05638256139375592	-0.17973790332273154	-0.19909172397004163	-0.037679979015731085	-0.22173261861854338	-0.2226271938992459	-0.3018706360344047	-0.3935032284891332	-0.23608548643229496	-0.3847115630340936	-0.30594151002267284	-0.2839203890349728	-0.27763340788872154	-0.08927567706183027	-0.2946890729165221	-0.2005245475517852	-0.06333661255699152	-0.18131671940439678	-0.014242380002739414	-0.07061727519018965	-0.0781154568049569	0.03719119724174491	-0.13320878940448608	-0.05898830581597876	-0.04805338738004974	-0.0013188696987147875
151	27	ATX	unattended	0.09092864557850006	0.6051945054790743	-0.1407275968236995	-0.0043778345117797095	0.33057669964721365	-0.08318335372131778	0.5687192675639512	0.2828915990641933	-0.11140412839815077	-0.08425298816614163	-1.1620817847692517	-0.6003833979426351	-0.2968522026801529	-0.24798328656488036	0.42891805367431873	-0.1408776209418848	0.23046909787014497	0.28682354590113573	-0.2077638377392682	0.43574010947489616	-0.28992963808080363	-0.3814913094524377	-0.1934980373650525	-0.8460238512010552	-0.3419358932568686	-0.8636248535571823	-0.5652762862545916	-0.0503190328344241	-0.8725904474626995	-0.328752198588193	-0.5159338788628836	-0.5763600077538913	-0.23624083748003197	-1.0859239657657251	-0.8406439925455456	-0.7708694855624729	-1.1666357347923835	-0.32742192847014057	-0.7930794647442192	-0.11648514440104762	0.20650226299898256	-0.2862347094462099	0.37969950761703064	0.012898401594748901	0.3083226064150681	0.5955495571580486
152	27	DNP	attended	-0.11226921959840559	-0.13119783990406053	-0.18924138543544966	-0.28059884510081756	-0.2613734006222176	-0.2661251091976771	-0.3733524369688828	-0.4080520852960513	-0.3276228184631286	-0.3195189939131809	-0.3145753858149493	-0.29055522995951055	-0.32088855855178977	-0.2438884775034397	-0.23365465072812933	-0.34908672303287835	-0.36570284247934703	-0.3876101718839993	-0.5300204196492724	-0.6427335575613788	-0.6635685277661287	-0.6577883722867601	-0.5965576322313575	-0.6344775976214944	-0.6057339808188892	-0.5453942387314445	-0.6354397436045475	-0.5811071797882397	-0.5994909963668069	-0.4957999225261853	-0.3696700922801472	-0.3735878202976472	-0.4565433619786879	-0.5689213720888793	-0.5784223407922466	-0.3983348374751108	-0.2742198059016757	-0.12448758531647197	-0.04073037036443014	-0.07500527640906182	-0.150479104512948	-0.19515388610951118	-0.19292917467903273	-0.1920308256095018	-0.09290870848219382	-0.0016969583410890168
153	27	DNP	unattended	-0.10691880293611944	0.23668957991826928	-0.025125066901098354	-0.16067935579944204	-0.5037293984303883	-0.6240995359299224	-0.3837961105649461	-0.4895985888547158	-0.4926428541677217	-0.4666755533949318	-0.6738737976765733	-0.8413726995607915	-0.7786669971826302	-0.7693241789975518	-0.8148608257856595	-0.943830711688514	-0.6374637424664242	-0.6787915084623085	-0.8804934469348282	-0.8202688216434922	-0.9376038710529753	-1.0633161923876489	-1.2840455091228102	-1.4937784424155476	-1.5300328974844093	-1.485688430037233	-1.233586973300759	-1.2421559808962734	-1.3363391387983679	-1.0925878274687013	-1.2261615715456622	-1.0787774664999086	-0.5992627872636289	-0.46797174207054204	-0.30145640372968946	-0.44225624473506675	-0.6852144044493904	-0.5591334329011276	-0.4647340542346518	-0.076687849510666	-0.15086400392185134	-0.1924716512111856	-0.38754537815041146	-0.5458715767044108	-0.43056114314420585	-0.22194454227859892
154	27	PLC	attended	0.04366024906615334	0.0663481121646281	-0.015716679336224136	-0.09622506112365554	-0.011120716855589295	0.12593091676594473	0.1409039430622853	0.1683981073186729	0.18102811010851558	0.1966986720524171	0.07839563793985957	0.08885324007599804	-0.016008992890697703	0.0819426260495012	0.09458573283918893	0.07148359142577256	-0.1202486083627086	-0.25064696562566957	-0.280597345406596	-0.39669649113068034	-0.4211572198570317	-0.41004406855630565	-0.35868430761066367	-0.24089463488526186	-0.17747532044640635	-0.10305995686393749	0.0038971416629375566	0.014658916810536332	0.03451203282011738	0.118388775172753	0.10030877687235654	0.2014828827512431	0.2080578493687471	0.10996757812803472	0.1514337554153422	0.09505158268632986	0.05097910282384405	0.2585007676561138	0.2743985814045171	0.2683061478500552	0.2988739309987708	0.3303295702345636	0.2960460773807562	0.28501678817109255	0.34468101924390543	0.3567035424469067
155	27	PLC	unattended	-0.08619461336587907	-0.15344021809376326	-0.06363969010878794	-0.10817173056956819	-0.18897761261668086	-0.11729760354355316	-0.20226548754084886	-0.1619694930820343	-0.12954982397543496	-0.3125514187890498	-0.09214302712977722	-0.00758710056940909	-0.24197008257615946	-0.09513190654787786	-0.3022032881662428	-0.6029121621294896	-0.6522287840902555	-0.4519304013320193	-0.43015712980505294	-0.16684921522451276	-0.1421496940177989	-0.4704731253006605	-0.4325623820311713	-0.43649290468573865	-0.41396580935676963	-0.6012872399771239	-0.5214682800917201	-0.5773424822445815	-0.3754518082408244	-0.5866144921131955	-0.569407247566803	-0.3543072760164307	-0.21233379090038584	-0.216060661598997	-0.38036118350804093	-0.29254068177374903	-0.1082766482408113	-0.17141063822361643	0.022163606269236153	-0.014153002189095373	0.10954260259000848	0.05646865529785859	0.07808625800564992	0.31754311417151315	0.30436003064769707	0.3816002551148268
156	29	ATX	attended	0.5000661655846991	0.23057061631728434	0.16760909661003331	0.047679189668223716	-0.043109628196222806	0.11789546087370474	-0.010641775207483474	-0.1805164682906883	-0.16110955813548936	-0.25817222549645963	-0.2005044187924878	-0.09568284364585704	-0.03274097136736795	0.0823877928172814	0.042650269331863076	0.11677142629186822	0.22489392398886732	0.42186607684472416	0.5028507496505871	0.655895770118989	0.6804812706644873	0.7779695902803263	0.8834759121878032	1.1016459577314497	1.178855620255267	1.27708984332154	1.3493388482121442	1.5028913999042075	1.7524420707308852	1.8234274067643668	1.8596120552913546	2.0288498985862216	2.1604844557438483	2.316991744073135	2.437574100498869	2.4390544126210507	2.5317246485792944	2.73068151882703	2.8699860340908265	3.001094442343027	2.834300773999453	2.8607889900669052	2.8482968439700804	2.7851484465342433	2.7849302019016755	2.731086852551053
157	29	ATX	unattended	0.07854357188689405	0.16287426173347652	0.2114952980333033	0.4469413222957095	0.5573189711375415	0.46066212886001623	0.5426128908040769	0.6165757865777433	0.3442790275772539	0.4040819125639825	0.22156366541043518	0.08785918962724559	0.03128854686939016	0.03529354723182739	0.10471423217580783	0.5769930347383878	0.897829528894436	1.0798391129583977	1.355667229590547	1.5264107645148697	1.5002961144902007	1.5482722988834372	1.4858959904932119	1.4109306347927721	1.5537165323650588	1.4502141934502704	1.4884816408299582	1.7936179684795488	2.1596888786448116	2.222348072692148	2.5010522417052274	2.6150999250524336	3.004798012788672	2.967318941110201	3.2121348535759773	3.275252511371979	3.234326628727291	3.3616126929452066	3.418698417919753	3.3318526225252794	3.441660942036855	3.334337862455584	3.149096134923133	2.8673313493399384	2.9592107384641504	2.7359979183670986
158	29	DNP	attended	0.11706527367531999	0.07084957038511464	0.2062118082962349	0.1098272001793238	0.007172194659402935	0.2691147115379352	0.17579681800750338	0.24122923955937298	0.31374236370624836	0.1724159818545978	0.4065511571881429	0.2595747677859647	0.17850765028333296	0.18382387586824123	0.0019285656070933345	0.1761829696151341	0.03801991494035751	0.026075902875248476	0.25840078010043654	0.3092398586788101	0.5895164616765091	0.8004235226913716	0.648428275726133	0.885772404412959	0.5612052171724681	0.8253180740288811	0.8935121227200592	0.9988885768280047	1.2434292450985909	1.030584826359776	1.2357405647298703	1.612392333081444	1.5077273206090152	1.968097463495446	1.9425756642267762	1.9800792661860396	2.168893097381175	2.1540993597725553	2.5456510257015914	2.6070761681675974	2.842186477235126	3.0642828149889993	2.9093385689467155	3.0888029883636814	3.2515668946176146	3.3783593456386996
159	29	DNP	unattended	0.1504682005294975	0.11503367919084223	0.3480943851209722	0.2486643131637134	0.47435992001026545	0.26030410859781955	0.2344179106113647	0.2606865285521625	-0.08167051859658953	0.03848949500564578	0.18856456900636356	0.09387597385692176	0.5193049842548638	0.3753829550178848	0.31047338439799144	0.32838015668642045	0.008105538204029896	0.32585989774039925	0.427686459395388	0.5337267705597553	0.7259865457475885	0.6334925441243271	1.0772791203773087	1.189247935332064	1.106646383353646	1.5128576736454593	1.285302652123651	1.6716759741495664	1.8720488402284947	1.925599004773781	2.298944189862084	2.1539842518428567	2.5751363168626455	2.6540776744471217	2.9255644217643506	3.1359678499927197	3.0166955291384707	3.2545088325097895	3.2193259771932072	3.0011447453775557	3.196901956674255	2.9622485671943535	2.9532211612756565	2.9348718825614655	2.8241052518934637	3.0783790905781054
160	29	PLC	attended	0.02441688072470332	-0.03677772564518449	0.10666509623232659	-0.027666059951850834	0.0894945462805555	-0.12726075743097195	-0.10131552370808689	0.0034652991081837747	-0.005889404658454684	-0.08013726425572772	-0.16017045356668602	-0.09802425143209736	0.16259773179367398	-0.03997463598926933	-0.10887012367047746	0.11970948556618922	-0.034617644404236855	0.09207527269054323	0.057773250102386306	0.2825773245693999	0.25326857968637734	0.35616831430416873	0.45432131228123973	0.5540180264363642	0.3755887284062725	0.49834705449981587	0.557707374124021	0.7370952801362312	0.8540106504260733	0.9799050865776965	1.1935022837850635	1.2524600480926475	1.4398094343708925	1.698050904163587	1.893882685388169	1.984066048291749	2.0107334623167636	2.076089594880239	2.1768604305830808	2.3481204242914933	2.3473382564044725	2.332003657482386	2.5492620521313203	2.7767053308433596	2.7974430434775646	2.9934522542477384
161	29	PLC	unattended	-1.2132811590701165	-0.6517923735777698	-1.070002566906889	-0.7898408954297467	-0.5335622363020481	-0.5249792006611858	-0.03153634129185548	0.0606418476371789	0.24414658888517501	-0.014934194130344554	-0.22683647943157245	-0.2956379766436864	-0.21533099673369296	-0.051169868427257674	-0.3204095815562893	-0.3213562614543257	-0.27184220595411035	-0.8182779578325601	-0.8596039908111766	-0.5856857372708338	-0.6325308682453433	-0.33245215284427887	-0.34688360561539894	0.010715017009960047	0.06595076683282618	0.35148783561364744	0.48806240449850763	0.49822015771177414	0.6312195436074594	0.8208827802477714	1.1109845456683318	1.2092718012514185	1.302287553352494	1.535893648205539	1.507223746528466	1.4961350976068402	1.539344884144471	1.7045393938058149	1.9334419366178013	2.0311362829616164	1.8882963602743856	1.6365874381048888	1.3354536068538274	1.1912578553386817	1.204981165986401	1.4673354628128321
162	30	ATX	attended	-1.1898612251797454	-1.3871768680055874	-1.5765787557179831	-1.7896678504038728	-2.086645463808084	-2.092495126965025	-2.149704084409206	-1.7877555038863164	-1.6837897196034202	-1.6006609459601786	-1.8709224236762365	-1.98188501438871	-2.0012520244724685	-1.977315668680059	-1.7825009291916707	-1.6767178217427874	-1.5544190732187666	-1.7141331265917001	-1.7366289218007889	-1.8441375538250913	-1.6496918444173034	-1.6004106943523304	-1.5809233808718917	-1.8585506619117893	-1.7119123768620519	-1.8071643873544572	-1.711930176498064	-1.5730550607456484	-1.7698025623378912	-1.6748930369845254	-1.5452129377321817	-1.3852561784926494	-1.1389993842882504	-1.0766153289636782	-1.1562428836746843	-1.0906207030244484	-1.174346258482407	-1.113963323353122	-1.0058356833460382	-0.9104242516784441	-0.8307113010851178	-0.7832846763228045	-0.7245734325753759	-0.7047839641946886	-0.6098651775442402	-0.6242872592893693
163	30	ATX	unattended	-0.6215730433377397	-0.3886995659569976	-0.5350782329417515	-1.2197797053116086	-1.592295200169843	-1.902081513434906	-1.985940865471086	-1.8064402695667738	-1.3840596418281537	-1.0158356483712556	-1.0220949435725555	-0.9630220072057193	-0.8135250923220283	-0.950886234244502	-1.0200172835234984	-1.3747056610640402	-1.2668839606768756	-1.0814479804363575	-0.8907355457099991	-1.104057931498261	-1.12295068737643	-0.9238029343712287	-0.5732446186673512	-0.21296943723049427	0.07643056704542292	0.1399524111075341	-0.07736646582812953	0.13326621162651883	0.22183237120623803	0.43873476673960776	0.18067189903625386	-0.052294939002117485	0.21760797982637592	-0.022617760649081872	-0.2008671457560087	0.29653005807456195	0.4272250184314541	0.5663105192053075	1.062355643154949	1.1814207428055068	1.2405000739718461	1.1101298044899772	1.148415546844831	0.7554662587719084	0.5379229525167631	0.8071856290410072
164	30	DNP	attended	-1.513699304466383	-1.9236131855448324	-2.037248259190835	-2.114716820170139	-2.258404444486043	-2.2445165159015628	-2.1180060402257426	-1.6536404739732942	-1.4444683575736288	-1.131377625433551	-1.200225885206329	-1.4839217296397085	-1.603860873953881	-1.8035833485985187	-2.1242547617277405	-2.3611270834089764	-2.465468869782428	-2.5248109317545073	-2.3708534526456564	-2.249777490023618	-1.9746769559481059	-1.8960606314414106	-1.5746137010702264	-1.261809768756891	-1.0058570703149579	-1.0180367384953652	-1.0580897733068484	-1.0900564621969298	-1.1883947431666861	-1.404292410186477	-1.4111490001355158	-1.157055965995203	-1.227712150134422	-1.31843857587683	-1.572662759370622	-1.3459470901951582	-0.942767539489437	-0.4518120579429189	-0.23308428968146577	-0.005206647381143425	0.3326597459335866	0.5384138597191418	0.5411193433340514	0.4667724286265575	0.3179897467950444	0.304680534444794
165	30	DNP	unattended	-1.5369751816416826	-1.3956419564523315	-1.9069595466315432	-2.1158313908371995	-2.249418768425227	-1.812242910249738	-2.203048481198897	-2.192117381383888	-1.6223431070706242	-1.5233050881691097	-1.6142789005075195	-1.8737834912723237	-2.150011123481909	-2.3839772607163607	-1.7651295824287416	-0.9884789449407789	-0.5334955437087587	-0.8807663516408573	-1.4033920470909813	-1.7785950346328407	-1.9405679573657122	-1.8135358319827986	-1.956853214500476	-1.8142764466411383	-1.5912687383582729	-1.579940261519549	-1.5712955222782283	-1.2359086607642038	-0.9615360153271715	-0.47422076620947934	-0.46871701169251956	-0.30767785330459635	-0.434413265079589	-0.36232907885919347	0.013675701621143501	-0.05817719644665333	-0.06296828226745685	0.24597500481078094	0.3068293921534474	0.5648946980474566	0.8572452846802217	0.9490650287716315	0.8107144238893387	0.8812758585083098	1.1950262508547005	1.3059583425562653
166	30	PLC	attended	-1.570692950389595	-1.8332619601684101	-1.8125078283980571	-1.8331614435872485	-1.838325887778119	-1.8880006432360292	-2.244442363548755	-2.15574597148163	-2.3674602754167706	-2.3303344810273443	-2.5231489102036986	-2.6393998539234174	-2.4240882141322526	-2.533446224467157	-2.5230154651525694	-2.7076946606947563	-2.720636856140056	-2.5824842534890324	-2.105441467532712	-1.8500034476662985	-1.5078886816466828	-1.778074164666291	-1.79567654164042	-1.9989075926601536	-2.155667700005647	-2.2181566310630436	-2.6094541286696393	-2.3865239395926827	-2.0413373126428658	-1.833776339631037	-1.776905560336505	-1.8328939182932813	-1.983194049812383	-1.6792765843383457	-1.4097145636338193	-1.179513740181275	-0.9070999213209683	-0.7839832367173527	-0.8482360100030107	-0.9809665923393526	-0.7205624614550711	-0.49642689111086585	-0.34722938924610375	-0.14410401312429558	-0.08088850441033668	0.10747877675908521
167	30	PLC	unattended	-2.2935991305689436	-2.2161910646261984	-1.911445370473321	-1.685139886896627	-1.9614605624978774	-2.16335136490695	-2.5498963484730104	-2.44249572530293	-2.5322771101247628	-2.264224478139077	-2.682170156779761	-3.139520309958914	-3.343002106735393	-3.274522727513419	-3.4612307877407904	-3.087824575758932	-2.750361189462174	-2.398045771925351	-1.5010392598271498	-0.9572074274800673	-0.9669923584243817	-1.2395475533095004	-0.9760613979852573	-1.114321552002309	-1.0513059411464925	-1.5557896653368817	-2.2273596345629523	-2.5499682609706196	-2.6651195264140117	-2.772792668218593	-3.198277357691801	-3.2431315709179387	-2.8674219604765665	-2.023849310872038	-1.0954893573600015	-0.3197671524728427	0.27364478908401035	0.8209732125499186	0.471799354627294	-0.11655917991079258	-0.6220903693295523	-0.828894891934763	-0.7338788901287624	-0.6853127472062089	-0.8669127978881886	-0.9964170671075478
[truncated: 69 more columns]
