# Supplementary material for: Catecholaminergic neuromodulation and selective attention jointly shape perceptual decision-making
Source: eLife. 2023 Dec 1;12:RP87022. doi: 10.7554/eLife.87022 (PMC10691802; doi:10.7554/eLife.87022)
Supplement: Figure 3—source data 1. [file elife-87022-fig3-data1.zip › cpp_performance.csv]

	subject	correct	-602	-594	-586	-578	-570	-562	-555	-547	-539	-531	-523	-516	-508	-500	-492	-484	-477	-469	-461	-453	-445	-438	-430	-422	-414	-406	-398	-391	-383	-375	-367	-359	-352	-344	-336	-328	-320	-312	-305	-297	-289	-281	-273	-266	-258	-250	-242
0	1	correct	-0.9506432905742449	-1.0002435268659866	-1.1147228196879764	-1.1032490615635655	-1.192842205318955	-1.3165183175890107	-1.263600319858334	-1.2853878287609704	-1.3648853878719667	-1.3097217846000226	-1.2586846607908855	-1.2934335883253631	-1.2841757003333119	-1.1623214869266	-1.1598794062989752	-1.0834474904722657	-1.0798386091638934	-1.1839953411650261	-1.3257772276321995	-1.4497855401360669	-1.531175171571988	-1.5663284895593	-1.4631494461453496	-1.3996590121953556	-1.3778824705380632	-1.3873994056730279	-1.3269899778708256	-1.3261341773021895	-1.3866170559156776	-1.4257977992986348	-1.388157065207533	-1.3862093443373196	-1.4765979950168722	-1.5252589316211658	-1.533613444227209	-1.511869913749921	-1.5039177966216926	-1.4265150887137326	-1.412321175315693	-1.4151623906161008	-1.3707947707693344	-1.2478193300786973	-1.2730595139764662	-1.3221254410431913	-1.3785739626569453	-1.4460703243049018	-1.487454218286639
1	1	error	-1.2015270333297428	-1.1251149771964277	-1.0962189666161994	-1.056170258399207	-1.1453562288675834	-1.3456597185560284	-1.50630473969707	-1.5695883879960497	-1.6064954109941905	-1.6203710870098782	-1.6433515664649745	-1.6402496437886682	-1.6487727951991535	-1.7374926681110914	-1.7965432844584261	-1.6826948892900828	-1.5391583135092486	-1.4400835742543874	-1.4784844879631074	-1.5457916773428015	-1.585240119718225	-1.7671070565641704	-1.7267113329356638	-1.7009855262212181	-1.674121224467361	-1.7115881094773862	-1.6762106672173296	-1.7282137518500627	-1.5727479075334259	-1.3693512963177052	-1.186791570288536	-0.9796654948609925	-1.0238179279583028	-1.1987840398052392	-1.4534814552704012	-1.675039812451552	-1.7389719209076508	-1.6217025809941525	-1.3428920789185657	-1.2785121691650783	-1.2834941849078196	-1.3589108268069945	-1.3144109071592556	-1.1742928284788963	-1.0414354380218367	-0.9156569612223144	-0.9892207184792459
2	2	correct	-0.6403011671468929	-0.6679927117680365	-0.67257516274128	-0.56730316450417	-0.5769779030594818	-0.637856563995803	-0.6091624826665539	-0.6662898297845322	-0.8268338765855877	-0.9651180287437485	-1.1421708334619778	-1.3013174918165513	-1.4112630270464377	-1.4380100783958305	-1.4096403205355756	-1.4384490770023672	-1.4249149996204862	-1.4945251726459958	-1.538709387539918	-1.5021910532604925	-1.608307452728175	-1.682329146877761	-1.7032161613246124	-1.8017679677033414	-1.8958498516426836	-1.8639670767444025	-1.9936538684220322	-2.1702461054494266	-2.2252141309232414	-2.33410972157855	-2.521999403118587	-2.5107630597347694	-2.306560238578123	-2.1238247625468607	-1.908323278345333	-1.7048720862060425	-1.6475425763000136	-1.6257294667239537	-1.6499979363794184	-1.7610653174138495	-1.936778304373424	-2.0508751221663	-2.1260643270289656	-2.1402816215099087	-1.854156463949873	-1.7876521793915965	-1.697343477541553
3	2	error	-0.7176346609525686	-0.7673506914677057	-0.8838997442883763	-0.8910254950078139	-0.9800415723482172	-0.9347468282047053	-0.9169502890109203	-1.0607113492534754	-1.2272596533282938	-1.2587073744300001	-1.1928369209180174	-1.1715986645998242	-1.120250145442017	-1.1853232439209709	-1.3222154939652162	-1.3697241611631226	-1.466507774236928	-1.5935779140741848	-1.7855996233425238	-1.7833651261922434	-1.9586826184186485	-2.1439241328459047	-2.05184336416475	-1.9607296628266422	-1.9247745291400935	-1.8638837718922794	-1.8781693527767496	-1.8145073786277326	-1.7410670460953848	-1.785389953258249	-1.758266164972982	-1.743326151758945	-1.7434591282052152	-1.7554526912346613	-1.8065281432684255	-1.8020888783489075	-1.8400328754984079	-1.7967057394656296	-1.8989892102543644	-1.9905128807356807	-1.8071993419712273	-1.729013382608292	-1.6787661368708016	-1.491870341186759	-1.3171090944803678	-1.2847077181505784	-1.3116195440990426
4	3	correct	0.20592028289018363	0.19442162354766648	0.13750939152119798	0.11610733837196624	0.04939927482162626	-0.002042681713431601	-0.03241139104461965	-0.09288803463816982	-0.14153197599144324	-0.26176596025315496	-0.26194997522376245	-0.34208521055078406	-0.3502906179127007	-0.3227915929542272	-0.3522619585451337	-0.4317422068466237	-0.42617565874591073	-0.48253056194863464	-0.5913539968026715	-0.5990406673273965	-0.5681621583663542	-0.6983965708013845	-0.7450464911490995	-0.614353721494224	-0.6684115965796164	-0.7760553754545385	-0.6961358409393008	-0.8210807249533225	-1.0256826642515593	-0.9161741899087787	-0.9047824894056181	-1.0637097662885342	-0.9790187301061403	-0.8832778485103304	-0.9227975318895432	-0.8054305960323683	-0.6123161146923173	-0.6552113470091702	-0.587353108065484	-0.3886292470033646	-0.4234987386096054	-0.43789484954195307	-0.31155212227855417	-0.2897954796935884	-0.16511679542929575	-0.007586911198691666	0.09350302811249983
5	3	error	-0.0153092849901345	-0.007236024571935969	-0.1413860036383198	-0.048309750280987385	-0.15352713122948916	-0.2038598055719111	-0.07691313425965057	0.02295583209019882	-0.008773870673781345	-0.12793950593566908	-0.25889736647997924	-0.44965694810180795	-0.4929150862595968	-0.24913674272905362	-0.2385729586025378	-0.35617951171206563	-0.30681055284843023	-0.32707455936534474	-0.49670990924700903	-0.5373899374059673	-0.5434455895472063	-0.6114226114828419	-0.6290154004670818	-0.7118968475671167	-0.7509683979734367	-0.7034454082439817	-0.5579759947442805	-0.5809317470218853	-0.5079951265008683	-0.3934121038257555	-0.44581173903150023	-0.5741895214191163	-0.5964718536791032	-0.642799817358699	-0.6769826527157443	-0.6440135071153031	-0.5032432311531138	-0.5011676424263676	-0.33038900760262485	-0.0324163115349404	-0.10225384566572922	0.021542002296776257	0.17570986335194183	0.07103260135020112	0.11317087208451726	0.26894720193104016	0.3020492550686372
6	4	correct	0.46020118781918135	0.4367613556928149	0.41391270506909805	0.33989586916868914	0.21609361748716302	0.18255389642188347	0.13441932653322916	0.0882710217633365	0.1254091785548302	0.1452159162152333	0.07014163019963278	-0.06188210479452653	-0.10765579395926646	-0.02477945755273887	-0.09035522468602435	-0.2630460230912013	-0.3851879849021646	-0.4070603189759656	-0.4098685330675145	-0.49538903950889557	-0.47159703840592365	-0.5145445479763179	-0.5773480213402488	-0.6154854437780922	-0.6608079909189092	-0.8507790816065158	-0.8829086579284006	-0.94376646614688	-1.0886618585799175	-1.263672807510492	-1.3245223844644114	-1.4642374337467043	-1.520875902479025	-1.4083487440166476	-1.4164706548276282	-1.5007045205385154	-1.5249014522941426	-1.2968732417726414	-1.3609524927531973	-1.4002347618469806	-1.258168702140046	-1.155493624761802	-1.099613748365508	-0.8959258466402584	-0.6909182618132615	-0.5102238523300987	-0.25706240757044846
7	4	error	0.5822211094988383	0.4120410817946672	0.3263204512539597	0.477669725358814	0.33145264735516766	0.25359092021900437	0.11043195532017347	0.0733129444908935	0.11032115122959547	-0.0008938341710422298	0.06752834325201923	-0.062056657259396276	-0.1059727282941381	-0.08284044129459812	-0.2474005414105689	-0.3787546024731598	-0.395273091253463	-0.5698757325045701	-0.6519534661884807	-0.8462431738106185	-0.9012113934671465	-0.8695408046523202	-0.9216511926823588	-0.9759835550805561	-0.840931824536869	-0.8405200399331667	-0.7124375367245236	-0.7876137669831703	-1.0126615787810882	-1.1067692009915193	-1.0093003778987868	-1.038321408824533	-1.0914500498767785	-1.0066432131562701	-1.1105850819637282	-1.2776430317491771	-1.2742195506499456	-1.200826972403437	-1.0870605247473413	-0.8830207782489459	-0.7842765474535804	-0.5339235671401005	-0.5252007093507746	-0.49494916198723554	-0.5089347095688981	-0.5285086476762698	-0.30229307825892593
8	5	correct	-0.3718475374923987	-0.2582092813845896	-0.49664084742663744	-0.4631581681579129	-0.34629235510864625	-0.5425734303029258	-0.5711040394120035	-0.5656942781633503	-0.6664013299530825	-0.7158914328687356	-0.7189376671976234	-0.6822688030113003	-0.829310922022621	-0.7907019189612651	-0.6878319833568414	-0.8420096555836775	-0.7153804709783195	-0.6439193528850305	-0.8501355909144347	-0.7832672782908444	-0.7010760751276709	-0.7729960989288366	-0.801607701448714	-0.7476417230514536	-0.7489624431941689	-0.7180760431595198	-0.53705075067114	-0.5598393125162991	-0.6136126377834444	-0.47492376533339625	-0.39586453470759825	-0.3944634821223394	-0.3374215675474869	-0.36211631307933595	-0.3604263215353309	-0.3254231895006218	-0.2687408726684248	-0.24523935416114698	-0.2808206196479438	-0.22520430020730323	-0.15018845815246146	-0.09627328866890884	-0.01582587688126234	-0.02849467010398486	0.06380847233333596	0.008964500957169922	0.0038884417203001917
9	5	error	-0.08656720136803298	-0.06990472580450757	-0.18759876365743244	-0.17142295496639462	-0.07020130627828029	-0.16887539862979975	-0.2014334725878079	-0.2442539320199474	-0.2960084358323999	-0.3305318367009057	-0.27650755099398716	-0.31191129729371003	-0.47479068600339774	-0.3399537648995709	-0.24349106969166234	-0.3478053613834055	-0.3562778748461551	-0.20134123968062742	-0.22366784592109532	-0.304119749034547	-0.3558669215325136	-0.5657748451481975	-0.6508308460750792	-0.5077324709984944	-0.5054255990252076	-0.3731447664890821	-0.32302181013277004	-0.3453935508826013	-0.33726646851505376	-0.32699757715551064	-0.25486419893990603	-0.20685625011228323	-0.15615508558183153	-0.08836270799549793	-0.10456509280548616	-0.023481763170424347	-0.13797717183402544	-0.1631927065576105	-0.009437069800196355	-0.08175324727230981	-0.06953613673784971	0.11720300829128179	0.30402842464286	0.40588089232659136	0.6008117344516158	0.6596487569614186	0.5053467804144852
10	6	correct	-0.2377283636404843	-0.33651852054774434	-0.3544700404896955	-0.33443280645524354	-0.4551464066563165	-0.49487828269512607	-0.4971374242646296	-0.5776627105190262	-0.5363580579911248	-0.5641781937730442	-0.5735616511179881	-0.5719073063200466	-0.5633944116767639	-0.5704380615588981	-0.6491194735309392	-0.6832779686155788	-0.6820815997299704	-0.7468511446462274	-0.8048184344826144	-0.8087038260030411	-0.7414619890944105	-0.7095500084928115	-0.7629014766933958	-0.7529715397276954	-0.7111601882228951	-0.5939366025706719	-0.5319370837704626	-0.5288188693129148	-0.5244834382389995	-0.5109348476606467	-0.4989927445428457	-0.45240881204866645	-0.40175950264609206	-0.30373552627399364	-0.20516105691779463	-0.22869217827216223	-0.2580916548650954	-0.22936625519489917	-0.1681851630755423	-0.10489144060146338	-0.08145391884815813	-0.03042715970844116	-0.019422072052065514	-0.01657868816606456	0.02653257127972486	0.07457629666350961	0.11427083021029912
11	6	error	-0.4410976248907219	-0.4740316825540134	-0.4806213758473356	-0.45306955010811434	-0.42486007349137306	-0.464702276567511	-0.4763275172059112	-0.4015801306484061	-0.3406113761371056	-0.3191946470938114	-0.23896391807973752	-0.21618412169440115	-0.24143912416815785	-0.35904340417901476	-0.3844410046542388	-0.4581798524714915	-0.5016496850664951	-0.541373585813088	-0.4635431955308624	-0.3683119487422024	-0.3034482363783596	-0.27864999714654276	-0.326580203630829	-0.345205059201757	-0.32939741009598555	-0.3299728690534997	-0.4285234897706017	-0.40877517273304914	-0.39016412177248344	-0.3799042791656857	-0.3900952006027932	-0.44007766665317494	-0.28872176025832386	-0.11911631840407559	-0.034784851303325016	-0.031709729193452864	0.018996753936088445	0.17528238507775865	0.21474996832694984	0.23152370905211153	0.3009217328338728	0.3333391891334536	0.3645919716849317	0.39690793840428923	0.3933045789484573	0.3492019222462406	0.34903957924031986
12	7	correct	0.3567961051207564	0.1900293508148485	-0.028243469154537876	-0.1855858922973196	-0.14022565190044115	-0.06168129243656143	-0.12441687533666738	-0.11230295929124116	-0.10512401967656589	-0.04289472924010638	0.1072274197381956	0.08625395307614159	0.06223128165914719	0.002639138893406371	-0.06769489928569437	-0.11684680914947641	-0.17512999360359724	-0.20434915914997828	-0.29345947182373205	-0.5183045397403765	-0.725557019360909	-0.8379587201014411	-0.9057745666307104	-0.9650247023887623	-1.0189085124151427	-0.9608754576932136	-1.0530876355679328	-1.4220144201867866	-1.3791049624034712	-1.2076383155898378	-1.2128523529759028	-1.3064708270619019	-1.319468134434014	-1.3932925042208275	-1.4477050591633358	-1.3903016004320923	-1.1235011975500466	-1.0788744729622224	-0.8860673462350602	-0.4045528545964625	-0.12822990384770785	-0.06502043351177156	0.16115047667564472	0.3495601332057318	0.3910106168180487	0.4467168591689865	0.5288164515376969
13	7	error	0.6225857352691894	0.29269390357877406	0.027213466735519165	-0.23537047460290025	-0.23977328269719303	0.05678526859029448	0.2789810043717781	0.5266661755021428	0.36391749366684945	0.46044659009013617	0.2416210486334878	-0.09000563533210905	-0.38244183735096793	-0.6055859881812607	-0.34233220591608987	-0.22066031784287551	-0.15570858601474	-0.25890989323998015	-0.7284242491326326	-0.7864699605411912	-0.8128134292830346	-0.9227024417173969	-0.9524131843496403	-0.7929273959296488	-0.6399625963830565	-0.3897768474898453	-0.3886753313926751	-0.7713655247724148	-1.0312210342105737	-1.067257375401807	-0.9961569592250102	-0.8951633845789025	-0.9366482433594726	-1.334887431538375	-1.6556829832711528	-1.5712825941417146	-1.5150744799000753	-1.4715212181136554	-1.296936449089068	-0.6818738561160326	-0.7165832180752552	-0.6436698827107966	-0.32346546609113297	-0.20005266612158568	-0.09185106725195662	0.17600407800481313	0.08753886287335834
14	8	correct	-0.16398887266586612	-0.11884852222011377	-0.21602334736254283	-0.30924677029171466	-0.29293259209433054	-0.4139958799633572	-0.4700201258689842	-0.4085993590993489	-0.5595615392587457	-0.5748439830281871	-0.526280348003006	-0.5628290352945503	-0.5488804864363782	-0.4426459471633947	-0.4428932719532683	-0.7406459389896635	-0.8427426195161017	-0.8665252946860501	-0.9654060234634759	-1.0173807870962026	-0.9308340554656643	-1.1922109568007078	-1.262776628913503	-1.1323684192448977	-1.2797925166277995	-1.3107591025054848	-1.0608295303751936	-1.1775117859504525	-1.3291723376280336	-1.0793939925181266	-1.1536334817616594	-1.2515963706350834	-0.935068599971047	-0.7545054842117315	-0.8254100122909863	-0.6627892387918549	-0.4365499098166324	-0.6881513158801774	-0.6427703260225318	-0.3337177050533923	-0.5428777393040239	-0.48470992841016763	-0.015906976745282447	-0.0899194246363837	-0.07316254684578401	0.2986005016021712	0.19733954869848483
15	8	error	-0.5506380625377348	-0.5895276819906382	-0.7073299164489976	-0.485123804375148	-0.2675025002384792	-0.4051838945647049	-0.6269300627137947	-0.6766961455422399	-0.6670873495197921	-0.38880550665504704	-0.16429430547847204	-0.38530580034185213	-0.6791117973392936	-0.8160070250772641	-0.8423224183957746	-0.7326647399233847	-0.5946018586366261	-0.5729050108948605	-0.6181870890205214	-0.4709047218292069	-0.4150764835314485	-0.5388688927196214	-0.566374335746946	-0.552873378267849	-0.8285437277367632	-0.9638816585237894	-0.6688968643093851	-0.7435525652073949	-0.92131813822916	-0.7070332028290758	-0.635535407324801	-0.4655910578504144	-0.14556076863707426	-0.05677322766341426	-0.30368558082974534	-0.3653307000433639	-0.15289006287429488	-0.2624566550698821	-0.18926479643732275	0.3546639043672623	0.27517066331424056	0.3917525018751515	0.7259036116794545	0.6524106811908711	0.46391179553206946	0.4162070747050633	0.3701364976937516
16	9	correct	-0.3868845316080309	-0.5034540109649323	-0.8132290701072021	-0.9072172620040181	-0.9697156207214216	-1.0819848996388177	-1.192621111711979	-1.1617730815688059	-1.0627320536324414	-1.0455612998997716	-0.9696798262179164	-1.141010713809102	-1.170150833291771	-0.9810669907862887	-0.9468416296279288	-1.0012027692354792	-0.891600363737139	-0.8017540132628586	-0.7209784585015724	-0.6285694039224766	-0.5661810122954312	-0.5649497494606289	-0.43692808143899553	-0.2809706565577793	-0.17376493293156173	0.015347868555557032	0.16776714036970244	0.13331359403931256	0.16121351463862724	0.2636714075122543	0.11434863591751813	0.18819783500466733	0.2826953160985499	0.39414788507560505	0.5022204344591035	0.618729651983003	0.5663464282574852	0.4458247500998665	0.47691116557421864	0.38505794363507384	0.13124252113160775	0.05214893211276613	0.0043762616417355365	-0.08069304136763528	-0.07325094431058105	-0.06807454765310232	-0.07694660863770514
17	9	error	-0.7770427751569162	-0.828603479921096	-0.7273779608946698	-0.6270287274968401	-0.5789552415375052	-0.5279691724268587	-0.45626513020020987	-0.6770725819643216	-0.9856957339697024	-1.2134545020042744	-1.2554526239956334	-1.4882685956014197	-1.5574437316436152	-1.3688781448879503	-1.2789440919416275	-1.1932214577347435	-0.8897162359467111	-0.7618345295133627	-0.67310904871374	-0.55720727316059	-0.3991549667350664	-0.33610331897536416	-0.26691085245827256	-0.2642263481260402	-0.48845064360220697	-0.5767175351556554	-0.4154670001408587	-0.35478591476711796	-0.20409623449965042	0.1104273585090751	0.2920985958578686	0.415869453171924	0.5316011676242928	0.535615825409028	0.4428746955561825	0.4243863280497326	0.1654600360501264	-0.018492461257147246	0.053965260925790404	-0.04529042476284853	-0.11964746292351673	-0.15585268974549762	-0.06394779402038969	0.0070037690937885715	0.203616648194172	0.18205940566433695	0.053433404480330716
18	10	correct	-0.10256745513020633	-0.11194175955681557	-0.13223163097335494	-0.1044143159291796	-0.05379476852570216	-0.11774282707361312	-0.16780488726765938	-0.2164200878311696	-0.23492035773168385	-0.26781671264755286	-0.2928050704915762	-0.33055277540444244	-0.43131696793027524	-0.5387788017463292	-0.6081913352461266	-0.6112806887946196	-0.6291854135295915	-0.6024404201037008	-0.6133361068393758	-0.5682498101656456	-0.5411166455844377	-0.6239617115151717	-0.6152299724514294	-0.5858332506732074	-0.5204090037126864	-0.607622249908549	-0.6741984213624987	-0.6793139003697745	-0.6917321124146009	-0.6214218095980657	-0.6366599391046485	-0.6879625497005838	-0.6829545781002339	-0.6558267760217992	-0.6395669399685301	-0.5994307488941214	-0.570355266650812	-0.4806421172740019	-0.4460348374119692	-0.4065341127581478	-0.38246210128977437	-0.3406759101251355	-0.3509195520602721	-0.43050510358569233	-0.4000763317886798	-0.3296961451434836	-0.27229425560778453
19	10	error	-0.19187700810450858	-0.12590331541020366	-0.07466010323812576	-0.12237068837809954	-0.13579120346510135	-0.10178810338535021	-0.07778502644414352	-0.13396420396146433	-0.17361328145373478	-0.19604354167697546	-0.27495156169125107	-0.31329152945384425	-0.3823906291146543	-0.4480283968654997	-0.5422803404927	-0.610405406801125	-0.6833625678352874	-0.719675978037043	-0.6732287689593366	-0.6375988665256674	-0.5804236163243901	-0.5125141882700651	-0.46689060978867736	-0.4433249903088489	-0.5426782674642484	-0.6882789053652788	-0.708104053373054	-0.7079851882744532	-0.6688439108812135	-0.6935935269296963	-0.6949453081144567	-0.6448561435690581	-0.5500721126300642	-0.5280152537729618	-0.50417363043038	-0.4246627313702897	-0.45019442615232724	-0.4603912359907772	-0.43409220348952404	-0.42719344375156004	-0.37248477162559007	-0.2917808568839099	-0.24981144363748267	-0.24531124634612445	-0.17217781991014458	-0.15842944522520272	-0.2051217418428991
20	11	correct	0.06624503646468467	0.18180981921379283	0.1948037234236438	0.17215094907928197	0.21682300513658218	0.22266918527721855	0.10937595401693952	0.07278090833978283	-0.01416971816267285	-0.09638690015005417	-0.017072013395675305	0.11611377901433899	0.19033283684761274	0.18617966884576953	0.32935160297877003	0.4420854035429635	0.5497479898603138	0.4801975074035571	0.5088028262456369	0.5442985839496689	0.5121777893051036	0.5150427704934469	0.5615426788575456	0.6733300017862285	0.7526379622622841	0.696492586626921	0.7084862259660937	0.78168133034039	0.9375081833407725	0.9712781970480423	1.0034446658383944	1.040104231701135	1.0511673085147304	1.0284411574472527	1.0026083786537612	1.04727569284985	1.0827549864721784	1.0982088795650382	1.1016787003314383	1.0651972311146243	1.043583837774395	1.1246879780954482	1.1920158863123886	1.2328571733553049	1.3081219533489261	1.429180420075567	1.5552506660394452
21	11	error	0.19366508054247564	0.2384828362719449	0.1728458692149654	0.16062904628061478	0.09030022261208896	0.05970922908486875	-0.02447065934783954	0.058980161988862766	0.05790341689651768	-0.03950655740148149	-0.01886719561274547	-0.15795399723308257	-0.21003223873453522	-0.24495292102176366	0.03878347235632501	0.3051759090831603	0.6161870898854395	0.7889622610885522	0.9419342127836042	0.8209687620781767	0.7116216790204678	0.5933727094259497	0.6563710119878498	0.5411050037358743	0.39707293383753095	0.24210829264513536	0.17494530162311858	0.17020827157532478	0.2932579634447093	0.437579048339581	0.7206295797807175	0.830270245811222	1.0761405583421733	1.1384360049222895	1.1520420309527	1.2869443737407396	1.1205632352321946	0.9336045926424786	0.8698466121647436	0.5947801779163074	0.5344283077100054	0.5063059816452202	0.6922624961694445	0.6848012107701127	0.8378863664697186	0.7745665808140364	0.667636077954317
22	12	correct	-1.3093285189713337	-1.4352080362477055	-1.5649693759649406	-1.5580478859910254	-1.537792867951867	-1.2934270322768182	-1.1861531042966078	-1.1481728886894247	-1.1783845910556368	-1.1250538614205556	-1.1886592304866703	-1.437448818766397	-1.6663321563162203	-1.8029718286382124	-1.7388869200679296	-1.7984738185986224	-1.91689940114518	-1.873663288238933	-1.6285628521064286	-1.5274386454490918	-1.4938524104121509	-1.6012807344356463	-1.5970154222680533	-1.4674312546232127	-1.5071488294115083	-1.6069290519509456	-1.5090303767966782	-1.31938610902937	-1.368897160870203	-1.43111851623057	-1.3485481184255796	-1.204126954936933	-1.1793014099460213	-1.17184157684451	-1.0824351324004375	-1.0112905928653106	-1.0129375100829807	-1.0920085733728329	-1.0608498762453589	-0.8679662468456675	-0.8209380449735838	-0.8575572056650432	-0.777683778923651	-0.5262729470578017	-0.40994620217723293	-0.5603464207090004	-0.5606955874864624
23	12	error	-1.4021659036850502	-1.3435257462842696	-1.2762714961667656	-0.9556552200413236	-0.695012151145025	-0.4526629597125229	-0.3698734206989829	-0.4945379104884124	-0.6598423149213342	-0.8007304682515676	-0.9698122445492073	-1.2607966424734032	-1.384470653040438	-1.2657252487457653	-1.019305365256696	-0.7869199785012415	-0.5613627718203759	-0.5252012248541229	-0.4100448081065018	-0.36454948555132605	-0.6203978209823456	-0.7685454667982102	-0.7825723998560211	-0.7751547939192749	-0.857855004965824	-0.7466793295645888	-0.5416943479038341	-0.3876879916078369	-0.3138276223898907	-0.25973289091602336	-0.34699760071254576	-0.5024676291467749	-0.5586801651944483	-0.4951009243175532	-0.3350151528192853	-0.0780768360805232	0.045173684973936125	0.055847789805285264	0.1431447810701937	0.1504455078222777	0.09778393734762651	0.0865199336135208	0.009058164274074354	-0.05078244053713223	-0.03701889304055411	-0.06684075751286293	-0.12617995575763477
24	13	correct	-0.4094807978858595	-0.4425619056199357	-0.42334629085795367	-0.4278189693405283	-0.3847265001481021	-0.23526271072459326	-0.25098982873445036	-0.41329346836911385	-0.41909686294173953	-0.22402239694166004	-0.1879991022435102	-0.17629717257024333	-0.21478845102556918	-0.06168390244102423	-0.03144291636666161	0.01737213323465579	0.025666425127753	0.1200995495410518	0.13347930946824102	0.2125996685773642	0.26292243611524685	0.28822812418948884	0.3758659959169099	0.3884041629365534	0.333720458378507	0.2942640049580371	0.4723908295576038	0.5689050651392891	0.6396988936588851	0.6314896172430194	0.6859320077306904	0.6638384385155562	0.6599313278517939	0.6734499040475196	0.6434043935152478	0.6263995241739816	0.7324472793953313	0.7363813203535475	0.7981047452481219	0.8579997716732549	0.8180017956000035	0.8712883337626898	0.7879249429021495	0.8531241850226395	0.910134843509709	0.9694261895275401	0.9069539173724671
25	13	error	-0.5646184031926763	-0.5603176270320737	-0.3833618087997424	-0.5497954281396835	-0.4052174783375097	-0.2853606996466886	-0.4219754401020544	-0.47490996297389837	-0.46203976827094945	-0.34110312285935723	-0.31154805849986467	-0.31338456303802004	-0.20910473560191187	-0.09179179610754089	0.09961920128702406	0.20601236475985144	-0.014541673493155965	0.06124057070390763	0.04560128174511421	-0.018907730882357792	0.04103347259372297	-0.022321345015536776	0.07651570119973655	0.015615417246736938	0.12951175685728397	0.18254573438669408	0.32700163642058816	0.43435583107921366	0.3868292182926487	0.4477131055403401	0.5160734636479497	0.5312233728874997	0.6171842835728939	0.5183744576713037	0.3990307871521044	0.48734992018820295	0.509409707194934	0.546093977927412	0.5995588771670418	0.5813431696378035	0.8447627665582343	0.785633764335487	0.7966913709568608	0.7664932643422852	0.5122998129685301	0.6270830110695559	0.6584456675306324
26	14	correct	-0.22164194934794787	-0.2603333831138464	-0.38141540394313206	-0.4353040665825077	-0.3734885011159019	-0.45420105885881706	-0.4776375083473042	-0.5565954539341132	-0.6261877483008371	-0.5576787437849048	-0.6260785050933039	-0.548841531809164	-0.5238574004497495	-0.6217343524388489	-0.6012858182111767	-0.6817678528971486	-0.781149170216972	-0.7705453275614005	-0.9255342109098225	-0.8571366210132904	-0.8699726461238609	-0.8648159640382963	-0.7397686907329809	-0.6631729828291699	-0.5508811573373396	-0.5383229918238385	-0.5921376714611014	-0.6392668857231737	-0.6886110012602273	-0.6778681661238087	-0.6466816324015682	-0.66044175496036	-0.5602051251388392	-0.5349317022329038	-0.45488073316568634	-0.3465062455024858	-0.2947007177641155	-0.12059240698527474	-0.01688065624084781	0.0071214784531281605	0.06049235330909853	0.024872707422301615	0.13572675802345718	0.14370310543204243	0.1652129462238379	0.3475001588405036	0.34897502271347847
27	14	error	-0.6350761963417888	-0.5500771245853818	-0.6838222449425112	-0.6679631723341943	-0.723080652708347	-0.5280991251190844	-0.501380326180617	-0.4119192515071941	-0.3508983892623642	-0.3491396935878727	-0.346661557475213	-0.3799675919890085	-0.4274905054439848	-0.3182785943642635	-0.4260382613974994	-0.5020016973750326	-0.499700557680313	-0.4605381099429547	-0.37481907212870363	-0.393104241447433	-0.3698199507727568	-0.20249314618331407	-0.26250976349096616	-0.21018246328991866	-0.2153262599180351	-0.3773189790298488	-0.30916673167898606	-0.49014487549645375	-0.5667354444884961	-0.4748537503179234	-0.4863502948366351	-0.2901830044296105	-0.11459916830926807	0.03632639010896665	0.09050634707454823	0.08393591950605712	0.174209205918748	-0.08458573604301511	-0.012306572248276871	-0.010876885767599855	-0.05830178819788029	-0.025475568026775725	-0.02739726137391353	0.07970255368451629	0.18551289528506268	0.2516149327985363	0.3864406413876614
28	15	correct	-0.1330269798583174	-0.24941757752440416	-0.27780398356920405	-0.271949460026818	-0.22931717948891905	-0.22506780285481745	-0.29088296191441615	-0.22674347236054052	-0.30048902374522113	-0.3904233336681952	-0.44563489065728445	-0.46227978684019394	-0.49831417986306836	-0.5505084052183723	-0.6089428975957834	-0.590412228770269	-0.5071145652961674	-0.5531771545830182	-0.5222267945859137	-0.7078638052117517	-0.5349560663667069	-0.6558028297585122	-0.6197187028654972	-0.6216032861105419	-0.5645387845504188	-0.5693066787262481	-0.5424409789857938	-0.5511912906829045	-0.5453686516863692	-0.45657727867764547	-0.48367772417449356	-0.3838337646058214	-0.5098824553688961	-0.33570481220024884	-0.4815591081908106	-0.22342928646034724	-0.1971797024820431	-0.01593191112170474	-0.05347304901365901	0.08142971816782035	0.18678115205209087	0.31019909182194194	0.333375412338696	0.6346298127678494	0.7278206195968541	0.768573526143571	0.8793712385778414
29	15	error	-0.18388805223213275	-0.15590080957497449	-0.2411215041977165	-0.3143043030678825	-0.46094146139169806	-0.7168568399297426	-0.7508635960910729	-0.4370528556548236	-0.419198359158526	-0.5133705407824979	-0.736452251994325	-0.7039702742537918	-0.568786704905752	-0.7931558979724862	-0.8110157888995123	-0.9039131508621571	-1.002234999825954	-0.9024807871933372	-0.9510624329304487	-1.084184857895518	-0.46984950798948594	-0.27614521732235736	-0.13693753971051006	-0.26935191713665857	-0.22721724419355824	-0.1161800724499369	-0.185581005275554	-0.15580942665602315	-0.2846103083618375	-0.19129375309054886	-0.18571285017777917	-0.06294203354488839	-0.19962531929918004	0.3425589350547495	0.048693223730267944	0.05278399082678367	0.014205420999040342	0.11491910765871273	0.2374720725387034	0.21745946876279823	0.41676717337882385	0.44623371537394235	0.36166663320007064	0.6079922048647852	0.4541746882068864	0.5871153806903511	0.8244238211586988
30	16	correct	-0.30533698359598516	-0.26069279861035993	-0.23498550273992236	-0.24322850033642104	-0.28574191668494414	-0.31153254270008685	-0.3388761557553457	-0.31341298853186333	-0.26616708179550147	-0.2302327789646542	-0.26535475312332363	-0.28657794906003015	-0.3196014351597681	-0.3120281670483002	-0.34632099258047616	-0.38729622717923173	-0.360791506937664	-0.2814186880002117	-0.28895445752414534	-0.27243510971046864	-0.2751591384203296	-0.22289414204242616	-0.25407220949635345	-0.23017944209133404	-0.18253719002709032	-0.14092146316661677	-0.1631523257988963	-0.20616326241768	-0.271182297492412	-0.2340566537179303	-0.2084933319638552	-0.17970328807777727	-0.17238305775858406	-0.22785061268084106	-0.1449155308900489	-0.12339447150468359	-0.10810577197838278	-0.13686856776650694	-0.10443713628977253	-0.07931285330176803	-0.08824219309918284	-0.08168927141065245	-0.08447960440375674	-0.06083577353152614	-0.07679628444779336	-0.08978799981272062	-0.05135216866680035
31	16	error	0.0007526712294689079	-0.11468017266271713	-0.04781983924247082	0.037826501606965796	0.0018054784637991789	-0.022264862353062954	0.11522253652312468	0.15418960002867274	0.1784052138023184	0.27365581392577115	0.21150505265015998	-0.021068816314701158	-0.026868070839276035	0.021838769089695554	-0.0754735948632991	-0.11963651376896667	-0.011346545542700556	0.2480553096877488	0.26957216604954626	0.26833316920003863	0.12621237271632646	0.3479857549203049	0.16599233565762495	-0.06312772384486727	-0.11025246714744476	-0.1834158556532446	-0.11703217564394008	-0.07952388922754067	0.10241229260912177	0.15900205118986496	0.16290996865606153	0.19731368400942903	0.23150492684184865	0.17704381865328023	0.22046927699377075	0.08228174302553017	0.1189249719446529	0.060324838639082286	-0.019320079935894924	0.181768758184195	0.0315911795891138	0.05085413978814248	0.04749411951690779	0.08347297037698885	0.3118421174818123	0.35772692749901	0.44260205609495723
32	17	correct	0.017550304504900277	0.03465197370670392	-0.0044510636527212615	-0.0032441570761870633	-0.06389268061603816	-0.06021315025961977	0.014045875279127595	-0.03173754744865595	-0.0071132626839411255	0.03299367523906461	0.04659435093184678	-0.06524786491077451	-0.09967268344163065	-0.1959485989109252	-0.17351734109500683	-0.20894095666730594	-0.16206217367297954	-0.12246890924170885	-0.13328865797587905	-0.16279865135327828	-0.17421791520021898	-0.12465927929782121	-0.042609363496093254	0.09159610185471845	0.1283227722344743	0.13197781618462137	0.1451226154521932	0.06671388051894256	0.013811582411151213	0.037123061512397804	0.07781511616029253	0.16766297609087014	0.1704862841541552	0.15903823538072628	0.17753919030024531	0.20971903710040454	0.22547125098076004	0.23032796245952156	0.2648488994412444	0.303926420589448	0.47090001968583994	0.5077148647369166	0.6041161233207573	0.6673478344448943	0.741433836759775	0.6921045450058546	0.6670427069496871
33	17	error	-0.04155322082742858	-0.010456264062252002	-0.04714175610303264	0.047800038719218285	0.0751456219792194	0.09228120816133502	0.039834665599880505	-0.07849016256612301	-0.09469199595551626	-0.04791397280274364	-0.06877120010954808	-0.10056795419375582	-0.1149554940365254	-0.01082112562953009	-0.034401478055208	-0.028084016820400542	-0.1453283471249489	-0.11962729266155865	-0.06558994621131724	-0.008418048192100536	-0.013841617247508722	0.04273355176943885	0.020633469042522647	0.021906704745780492	-0.04453535353706072	-0.050971381190618115	-0.059004357508683436	0.00025695285400386715	0.0065816909967889746	0.015070116314120918	-0.031240683836087756	0.038460088893720955	0.05275798445431682	-0.05405188757788101	0.017363010032385107	0.02764822117309823	0.06302672967422997	-0.0009259015578906479	-0.0675567746243312	0.014641710763729396	0.045832144302147326	0.13153395056953301	0.20947750315181327	0.23379823109191386	0.23637128555753825	0.09164631733251848	0.012256957132284687
34	18	correct	-0.2034186362739092	-0.26370148687416944	-0.3087024013314804	-0.3625953189515936	-0.3547200616318816	-0.3672590129083404	-0.3853460586023995	-0.39127022455303323	-0.34064105568080877	-0.2830827000148399	-0.29493606876710327	-0.3331784502125233	-0.38902647239475413	-0.46237664946689216	-0.5808837343271026	-0.6848434142380261	-0.7378038159610494	-0.6258518627460761	-0.5833530841308531	-0.532064872460309	-0.505843382061376	-0.4115387512127071	-0.37612639052746744	-0.42590881567961697	-0.35985014198884663	-0.3194408461920857	-0.17013970803423764	-0.14797815987973192	-0.09632809847826566	-0.14386311526171278	-0.10991504727040502	-0.08114321287400987	-0.0015294094125228401	0.020641021962204586	0.09498569148331655	0.11461560791998493	0.13015709025086655	0.13424805150645233	0.18511286421538234	0.15456190452017213	0.15501337036275098	0.17502615875524	0.24797072963484315	0.24596298340131054	0.2609592336641292	0.3051656302183687	0.35166659871362865
35	18	error	0.18371998491781816	0.4112235093989533	0.5331281692648795	0.4392925408937219	0.40073730510410766	0.26580131902710014	0.25682149503199964	0.27943120889898326	0.03838924263381391	-0.08872799721223645	-0.11301271495747435	-0.22803997718114102	-0.24984527467642328	-0.49328405389981317	-0.5131268537027052	-0.3564019056063603	-0.4051376589511559	-0.24626344906138006	-0.3151333366912829	-0.28515083811924896	-0.24021924750651025	-0.310007170219107	-0.24874418901321035	-0.20256027309294933	-0.07459431373899593	0.07590259027266642	0.26471786513817036	0.368671901065575	0.23398214632634814	0.11154477027241483	0.24095361986815134	0.3690265086534689	0.4501601086004708	0.3746742184226905	0.31899074724732385	0.2639084090424114	0.4035333543490574	0.7030776190954994	0.912182542625373	0.8617844712083321	0.7352697850314701	0.6013729683536931	0.5747023456979569	0.4598974907620343	0.35143417053241394	0.2770366284619991	0.2152339780821589
36	19	correct	-0.11500628235600997	-0.16215192176463142	-0.11828442167712133	-0.1583972388754966	-0.16644825381515463	-0.3037898902275119	-0.2040645767466239	-0.20136886628928732	-0.38834291256162096	-0.3990807478626825	-0.37623305085443354	-0.21346302947313697	-0.20631411632845445	-0.394095821776439	-0.40172127475172764	-0.43490637749667477	-0.32465701067660896	-0.4523464986875944	-0.4926953923130058	-0.5661909150585654	-0.5037059024364571	-0.6180582125755064	-0.7031007951400748	-0.5382596879810944	-0.46420362852598496	-0.44103340563333493	-0.5525414541876258	-0.4489707219262327	-0.1999564036831661	-0.22600863613956448	-0.3156524341070951	-0.2225499871687121	-0.0775890499562905	-0.055247255723446166	-0.08867363828427084	-0.1759933549688578	-0.024321763099487304	0.188149604044039	0.1403630257377348	0.01565357070681746	0.2533210499083423	0.3681689533091585	0.3776978418658394	0.2875336827251412	0.3940938797041147	0.47815401729191837	0.5210221767459361
37	19	error	0.14060407156624932	0.34348131129042786	0.27736273615060775	0.194782332357211	0.21666404489110694	0.42551851629686926	0.17206515874230652	0.11453645008668112	-0.014321647878563437	0.13128860899833186	0.29623259225810394	0.3479567481699159	0.29879282124359746	0.28719188480952296	0.37262308592912596	0.4988542317825126	0.4951597522668245	0.6088548523587182	0.4563190402686657	0.2630222101152137	0.06966030802391134	0.35680140417760176	0.25754618776672045	0.383601932063441	0.3042367936295774	0.17200777288509372	0.23233767904987293	0.3907607280505907	0.39790526872226595	0.2388967693887901	0.23517310374109268	0.19315039625863206	0.5958679074159619	0.5283988708228127	0.3544567829111493	0.4678611354269033	0.6039989471475038	0.5948625532683087	0.7645892964627642	0.7699076034678956	0.7428916784303884	0.9140422937369629	0.8545402531899104	0.698975543762197	0.64552684197499	0.7492748573960063	0.794515119884397
38	20	correct	-0.158189022397206	-0.1259684205764183	-0.13282351754646363	-0.16346632834919983	-0.09261881894020822	-0.10778020711815865	-0.12288916835190049	-0.1474346131947776	-0.12057048160846164	-0.07032827974138457	-0.12204551395332681	-0.13054785933173343	-0.09992680242063808	-0.1037650223879343	-0.034638951290986035	0.06588621671496638	0.06425950615434595	0.2049015066575104	0.24984034220027831	0.32156705158267096	0.3122001777486764	0.3556095371230075	0.330058922880445	0.30070681353110446	0.31644824705410013	0.3631827222198103	0.37595716966592946	0.42524209227428295	0.44732686119831655	0.40899479578139025	0.4798283548217257	0.5354804734200381	0.5027757860361307	0.5124620281508124	0.5824746204125516	0.5964271996400994	0.601864457576483	0.5643324738097547	0.5564728794860616	0.5433222945827061	0.4454027126604365	0.4371557504625813	0.5049862842855517	0.48848997236176467	0.44994783049244846	0.5088823472265985	0.4160832638403864
39	20	error	0.014155228711214182	0.43785064591442824	0.2964350603990782	0.1761082258159885	0.3753055472597741	0.3112685215593662	0.5973506582607327	0.4502705105326376	0.12500029243382135	0.08506430811638255	0.07274780460381568	0.0936146713958584	-0.038619741042259036	0.035634978965889935	0.25370403649004186	0.27524110981624395	0.43915371068190884	0.333657725758828	0.3434532840706727	0.8724259880095246	0.8368896491581855	0.786861230684169	0.885668532595106	0.7053182856980054	0.5172001430327564	0.49929123288796684	0.5241428691157969	0.8001737178492587	0.6978669236137837	0.5591496611645111	0.5737391525832545	0.2171054390901741	0.12185163862236403	0.21403184048360183	0.5897124983621717	0.6239694054195614	0.48520648800670063	0.5487429448581062	0.5909329637110124	0.8506525697649135	0.8367086731408387	0.7729045199563913	1.0468412336910695	0.9365286298331114	0.7430527569674097	0.56363349651525	0.17794082783754808
40	22	correct	0.1638542147276873	0.14814366185478475	0.18837824734900613	0.1584381167535859	0.09898941521951925	0.11621650272013195	0.12514488432297508	0.13829027610107694	0.19612831303270203	0.17739348845293337	0.16882558526724303	0.16296681045018976	0.15333977433590495	0.2148198787656024	0.175677748056395	0.17189703878400345	0.17410878944601205	0.14478884889084906	0.1759442499448293	0.22609315824044487	0.2607563689062023	0.3034301960578176	0.3630199503275509	0.45188593568296653	0.46565668089406925	0.4820821058744806	0.5466374691313188	0.5526366496955508	0.6119631288474735	0.6654576992699405	0.667783616150031	0.6535611367801879	0.6623920868988459	0.6203769164818869	0.605190647325495	0.5769490191407121	0.5857104358044349	0.5359224628834589	0.542265147683214	0.5694777854344307	0.5639961298426419	0.56529859817404	0.5771391123083703	0.5387289844416383	0.5448057948787586	0.5278071783890342	0.5446472816530179
41	22	error	0.4149763661388841	0.45049316867174394	0.47334667891034793	0.4315940341417323	0.5463627695034654	0.47372027057563254	0.4124596426194696	0.5308106064780679	0.46671537907023203	0.4236301325335919	0.42958183506686914	0.49482596266319395	0.5653666376070137	0.566733753768656	0.5619495803798009	0.6073181916632954	0.6654218361210379	0.7496391064081966	0.7874201706926053	0.6840414992657875	0.6799105966846102	0.6908530569814751	0.6271865034645109	0.5291482661386993	0.44320228997898004	0.42228562619575216	0.40209906293730874	0.45953207612361063	0.4507442183437731	0.4116412036827983	0.526135644142366	0.5106745507729106	0.38415901030032834	0.33691279974926486	0.3152052918076044	0.3840103357096431	0.387845699374586	0.35217624372241635	0.2401628930900581	0.1524542468061725	0.02264751542114196	-0.0204515238803432	0.024299021179630325	-0.02386045663133088	-0.03529844624312047	-0.06972385257165398	-0.08905199276170443
42	23	correct	0.059742326753711744	-0.03805096410978922	-0.09438821034987042	-0.20150321517294253	-0.24768449171565596	-0.21571478091377153	-0.21223618272540568	-0.22598499903075084	-0.16678697049810778	-0.15497035629177403	-0.1568645310864669	-0.07517099610418905	-0.09244959957001042	-0.043550112626629535	-0.09234530611073334	-0.16452732124527944	-0.26295878191162725	-0.22027962076743357	-0.18097010088666632	-0.19191533778163725	-0.1311692555963674	-0.1292138090316551	-0.11068638461270554	-0.0658173185998241	0.026287064261361112	0.12689691644497478	0.2264527127305398	0.1940354375067681	0.2190240145299358	0.14702433369053733	0.10337744047373058	0.024781285022377964	0.018191385059257298	-0.059761192537998	-0.09763606448031266	-0.11526010403544816	-0.089972532162673	0.020737039399162934	0.026652085617186173	0.12145042982975073	0.1366223299586433	0.2219375100342981	0.17695762875070384	0.15792811530416576	0.08533305527270413	0.03760442812164119	0.01836512295652613
43	23	error	-0.029886907349711944	-0.07407340924850381	-0.012611685401191583	-0.11659084022023312	-0.07767747994442735	-0.06845612703025804	-0.04240872001317165	-0.03993289598698684	-0.15697623515581602	-0.24959918298687278	-0.31814851911120656	-0.2077637783015945	-0.20323550699527515	-0.2791173459596397	-0.2509453031758409	-0.16266547557625746	-0.14353286481460345	-0.07568344306949214	-0.03973032368182794	-0.013437631256284851	-0.0740034683834512	-0.1697965879051352	-0.13290889363962544	-0.12439471936824797	-0.07211038355586137	-0.028558209518761646	0.2380226403587753	0.23349294761646922	0.2686952514969267	0.2194566854158572	0.23099522130728586	0.17353398741414072	0.21404703357110066	0.17712427837884695	0.1500416606315752	0.17351708055445503	0.023841380899830775	0.0310066933180444	0.025900536855696765	0.17339122278075778	0.2359471153161162	0.36636477240408566	0.49665920111409334	0.5113194734085297	0.4913048647558944	0.42815027326696375	0.34739448843636406
44	24	correct	-0.07058551789212543	-0.06836047588395307	-0.0024273925696780274	0.0352450923362812	0.00480331344911622	-0.07953743174955047	-0.2338810313718023	-0.3321020878121846	-0.24670157041909016	-0.20327496982827106	-0.2035163862549201	-0.13590968153227137	-0.20270796918799427	-0.21045523719055712	-0.2845701065464246	-0.2286372933037181	-0.20943602389402835	-0.2513629643549575	-0.3222456462455115	-0.21569150581014343	-0.20414100334503493	-0.1631703488429802	-0.1597094513214362	-0.12712629945629975	0.054192009402999	-0.0039045638842838772	0.1278839657659342	0.14972964898876495	0.3110178090532012	0.4463361751774813	0.6162582815681551	0.6512453951409987	0.7707153828011047	0.7689152622072998	0.9263192725336079	0.9998738194086126	1.0171754640032769	1.0894774858011067	1.1044346694245653	1.1607958279688593	1.1336220848665335	1.2365040593053755	1.2970626043390927	1.4245107798300773	1.4598798305871823	1.495489447501041	1.52526310444598
45	24	error	-0.31730459016831275	-0.18226962133698765	-0.21442359283643286	-0.4142784956311864	-0.020187643786253928	0.031009505595558966	0.07452005489597346	0.01307432995028531	-0.06733439520378103	-0.37786711834414755	-0.5415659405319322	-0.4973450124486311	-0.2386082813853029	-0.285499431805085	-0.4419748367087715	-0.2887505439291123	-0.3584966520888089	-0.17017113393272384	-0.1840894875045552	-0.014029212039027605	0.025052161609583217	-0.0739908098319752	-0.11217708724386694	-0.210794198705894	-0.12879095806740273	0.16606630442545714	0.05727607773205546	-0.03721873491516958	0.06931057670907148	0.19541016364260633	0.5060217120636633	0.3748089683545201	0.476883283539971	0.6334654207176217	0.94453134519041	0.9155649485545433	1.0116974289065634	1.0333184874263621	0.8079427502101432	0.7271672001232057	0.6621368726852875	0.8905975921276984	1.0592123545558871	1.1578532904621839	1.199300458361574	1.2253145385203608	1.1155479026371835
46	25	correct	-0.11166251423215355	-0.09008995707546551	-0.02933623599368881	-0.015498879643779958	-3.402961903130793e-05	-0.06033707392969781	-0.045289262588635824	-0.05813146033064593	-0.09590745620869501	-0.1900693812217793	-0.26354950919850173	-0.25386146771607115	-0.19622186315460186	-0.11838377764288045	-0.07148392840415486	0.06915570863860612	0.006293047017460353	0.0747686747617868	0.20273645292317513	0.26664278448222456	0.23919595603108604	0.17609350587034503	0.17497365902177495	0.2674348018147957	0.28938040508952434	0.29723748682381196	0.1996373110298779	0.20034995697276314	0.2702451804230314	0.2125489923708244	0.23765322480199091	0.27438735574112255	0.3061899107851831	0.36809477664971063	0.42673133382190104	0.4981505312093602	0.5063255015028595	0.4403140096474701	0.4795991055363036	0.4462368093215761	0.3981485276498538	0.3517059577303822	0.3085030784950669	0.25042616382157723	0.16301254108224564	0.23918259139214282	0.32915615852230506
47	25	error	-0.19594744091149005	-0.24926450448835014	-0.2727929658094224	-0.3860891793112165	-0.2936667477199878	-0.17844835081406107	-0.25962406631379725	-0.2853467307396168	-0.2794403758883807	-0.2448822472782635	-0.18540725434006075	-0.10395218492382245	-0.0503584576969115	-0.08433675816427987	-0.20730933867082202	-0.09601357054593362	-0.2812765508779863	-0.26253052846674135	-0.22602204659813016	-0.08461171069998408	-0.07106030506504867	-0.10217224317254876	0.008881660679599168	0.09844103101775044	0.06946890351523986	0.10786514637490895	0.0939433979279828	0.07519356218760836	0.28848079468297333	0.448124714207387	0.5921269404339514	0.6092839577399946	0.5249350807470746	0.5181601593020756	0.4062022865312933	0.4220925271296539	0.3819203637264607	0.31722297167132507	0.38610784637124396	0.32955013705669567	0.316340487893525	0.35638418201096217	0.39973461742584987	0.5367615862804691	0.5793273120627999	0.7453931950719698	0.8126151512719147
48	26	correct	0.015423588664411141	0.010948359986600745	0.021751615418008578	0.0012804744152912588	-0.11567157800417938	-0.18137694040820243	-0.059000720296465546	0.007868240907170898	-0.013649931094069576	-0.10360794403793584	-0.24850417964041474	-0.333041193611666	-0.29465062964345123	-0.4761028577436564	-0.593478319801571	-0.6407878181477619	-0.5655033594006458	-0.4473685437177348	-0.6082236293827763	-0.5821898165494805	-0.5185211904610084	-0.3481874872486668	-0.28606977463620487	-0.5178469632948594	-0.8146660274166542	-0.8791548959670771	-0.8384025331292863	-0.7875034894964806	-0.8239127954081793	-0.8745440575879648	-0.8235636146984532	-0.75932695619408	-0.7331049939878233	-0.6396446905579892	-0.40911857778024485	-0.33636384350502896	-0.1954861054785276	-0.13409529675326634	-0.09986121228315736	0.01492277435123838	0.2514436816253341	0.35489548281588945	0.5568548398025971	0.6310914169253775	0.67738918588373	0.8467670334334261	0.9308285782148814
49	26	error	-0.13995311900362664	-0.24130991553092507	-0.28418238330449047	-0.38951693262337744	-0.5338528943355694	-0.5780992696318613	-0.6262793217785728	-0.8407879047519954	-1.0090504284986663	-0.9074271263120325	-0.9028079867426451	-0.835563912833206	-1.0231631990929866	-0.9428849834312176	-0.8283838824851096	-0.8558607510609253	-0.6774852871265752	-0.5086124923337794	-0.44392735310372106	-0.49516288651699125	-0.592218719020993	-0.6249495141595156	-0.8121572341789545	-0.8414241353714723	-0.5965699347499637	-0.3583620454023985	-0.39305472978676875	-0.5109466592152452	-0.4609303785060299	-0.6045415497082908	-0.5075606373254565	-0.5163985100103929	-0.5070655526893636	-0.3091816748060959	-0.2131848290631898	0.10737976002147014	0.4789504142317014	0.5390560158255254	0.5313767950028957	0.8305149361929991	0.8999765829722962	0.8410604609515312	0.8852352184368596	0.8734955718895162	0.9420554833557683	1.019378627663511	0.9929920320796365
50	27	correct	-0.19523687471101095	-0.17157857350041417	-0.2691854507562394	-0.28810457531290395	-0.20841546347155396	-0.14676037167251796	-0.15049982846239138	-0.1474068602030488	-0.15745675759672076	-0.14118600913708398	-0.22581309983080525	-0.26446652020612776	-0.2869513999190559	-0.25112506623805037	-0.2821958636659148	-0.36966106538513027	-0.4134112287918457	-0.38400293867760765	-0.4768219455705727	-0.483536312225217	-0.48177579095880585	-0.583767940262779	-0.53638353625905	-0.552637752876878	-0.47467690552342545	-0.46803976660382424	-0.4503343303857456	-0.4232989515713106	-0.43253575911262687	-0.40384089533255607	-0.38645490857673054	-0.35703786128994985	-0.2931579642005277	-0.37130959210641445	-0.3812306052870102	-0.32399005874606107	-0.3190372060025372	-0.15210105225508055	-0.07701760998442231	-0.0313906949963196	0.0010864120326838551	0.017602144056389397	-0.02126408605443954	-0.003673415951388185	0.01355714035620422	0.11539225179929906	0.13992777005283558
51	27	error	0.16695333204673435	0.1645468409716098	0.13692221342929167	0.07333554148172913	0.0718283802451813	0.16353763022677295	0.11105657046800078	0.1898700699595692	0.21888160081448818	0.04288671867598983	-0.05344801787023682	-0.04649055122271484	-0.19285175600709956	-0.18908753374691797	-0.15194442425740506	-0.09493855796850303	0.03716356550561279	-0.010042586004994298	-0.04803669286298703	-0.09952422927003518	-0.13669410883237484	-0.1264354042206467	-0.1705480466871467	-0.10602927697023264	-0.2586876822023961	-0.2835072842291807	-0.24075489317367935	-0.21806954366974773	-0.20492656126066436	-0.1408670396807559	-0.0870759014817457	0.03414027666461899	0.021520969566076298	0.04643287193712022	-0.05323761215317835	0.02333960328812616	0.13199552393431682	0.13786579054945625	0.15438504759579655	0.16346790150791596	0.12681372526936666	0.05743605519115188	0.075014898699742	0.04916534048952346	0.2661112359371323	0.24831225279083916	0.28099466952016144
52	29	correct	0.10873286576355516	0.042868556805723684	0.05130549557191796	0.02023522002154137	-0.011241897849498103	-0.005998276456879198	0.023095977858932915	-0.05843129238948911	0.008658738686812389	-0.040160650221584375	-0.00034981252343769625	0.016993251204509886	0.08229887374861757	0.10046985146058811	-0.001269850034931223	0.12085587865430525	0.039382222985484605	0.0797202118245105	0.26160244009208133	0.4191266320099134	0.4815815008957243	0.6875728332878178	0.6602127605384952	0.8396110171314385	0.8242354834404337	0.9050064626376285	0.9805802739192084	1.1404274697394483	1.3624350228744102	1.431036289705996	1.5332166033225858	1.7816667895500142	1.8846556347691823	2.094095706256074	2.263933483021034	2.2639613217676136	2.371431530682847	2.4583344860451253	2.6450773958579252	2.7679450085255435	2.8035839586425992	2.912179333816791	2.9298871854974426	2.9991471827180436	3.1386697941065544	3.1817452529147254	3.294197551240245
53	29	error	0.1776134153426304	0.10511234598361792	0.24144732323086804	0.09737249591007009	0.21927737099147268	0.2941128508334436	0.15628340304572727	0.3471750407140295	0.16139376977025202	0.003218806935537453	0.04630501307080309	-0.022318381237880703	0.14375987341562202	0.043164597079576705	-0.04155358588655335	0.2135776432477516	0.22604081209610485	0.4252891596043677	0.3575216478943246	0.5060726786421141	0.6394297916421047	0.5959392883507606	0.7656897722415775	0.9284100055164844	0.6273102781363261	0.9499305884591808	0.9546428494855214	1.116420402572199	1.2988633829071279	1.218390468709331	1.5749212303851383	1.5928985072653195	1.7356004271677659	2.0660680121225883	2.069363028257712	2.216416390036551	2.2321199819717417	2.3567276079048605	2.5247115125394974	2.544057735354398	2.5497738133085224	2.3990758381011843	2.3372778606683977	2.3674452153569736	2.212563731463547	2.40000092238278	2.5716756581105162
54	30	correct	-1.4668566150902844	-1.6961800491456227	-1.8049898446400547	-1.9380167819144918	-2.104312076412994	-2.075561605107819	-2.1832682521768407	-1.8930053505514965	-1.819542505560839	-1.6404102205772897	-1.8160005596934994	-1.9889294744708828	-1.9707149604737957	-2.0784859584133906	-2.124459818993486	-2.234282309855441	-2.2222853797453803	-2.281804207192977	-2.0826950774580055	-2.013374890469886	-1.7619981408132448	-1.8038707211041363	-1.6884182206465521	-1.7319049883670974	-1.6366596149737351	-1.652174051502658	-1.76788608869935	-1.6627346165451236	-1.6330711827289015	-1.5589594793708976	-1.5494873887316405	-1.4887043137773777	-1.4745115510737123	-1.3382775141703576	-1.2854444894745505	-1.0501607013192398	-0.8175018699719452	-0.5744953362122845	-0.47714213750299583	-0.40153277570243784	-0.19951501853324713	-0.06871654605229528	-0.006893316910548712	0.015556458580541332	-0.002200570103532908	0.04851062623456991	0.2629563096490344
55	30	error	-1.0888034014854409	-1.0383012537196934	-0.9874679666413954	-1.0841714721359546	-1.295018219159081	-1.796594251283718	-2.206029650107672	-2.183860022396821	-2.022622199115888	-2.032217304170851	-2.250916634206712	-2.5468773432485015	-2.7208783541061528	-2.6828506249162434	-2.314730891374333	-1.6307429159374631	-1.0755414442842819	-0.5918093928973618	-0.3822638023212969	-0.2587630845779428	-0.4417802033588183	-0.4358974671240465	-0.30358050891820704	-0.09464120097610312	0.10169825710526403	-0.553490207152678	-1.0703567259210516	-0.9831403196383809	-0.9950052837536587	-1.0511174318469207	-1.0825030819009531	-0.7107524764612494	-0.4348238363438746	-0.52863659634701	-0.4409188946064659	-0.3668903596437801	-0.44229066516313925	-0.1750144092106017	-0.23980635138229575	-0.5695857417846799	-0.6142653985832398	-0.6533664349319976	-0.5868347822963869	-0.591947094493964	-0.4552275429411791	-0.3504930611635177	0.30882709617316023
[truncated: 68 more columns]
