# Supplementary material for: Catecholaminergic neuromodulation and selective attention jointly shape perceptual decision-making
Source: eLife. 2023 Dec 1;12:RP87022. doi: 10.7554/eLife.87022 (PMC10691802; doi:10.7554/eLife.87022)
Supplement: Figure 3—source data 1. [file elife-87022-fig3-data1.zip › cpp_RT.csv]

	subject	RT_bin	-602	-594	-586	-578	-570	-562	-555	-547	-539	-531	-523	-516	-508	-500	-492	-484	-477	-469	-461	-453	-445	-438	-430	-422	-414	-406	-398	-391	-383	-375	-367	-359	-352	-344	-336	-328	-320	-312	-305	-297	-289	-281	-273	-266	-258	-250	-242
0	1	fast RT	-0.6589316815190908	-0.6648307471837744	-0.7353537667183194	-0.7057439100624326	-0.8481928431919173	-1.0442977169509298	-1.0382333631568186	-1.058783936377256	-1.1714140024445405	-1.1879937459638323	-1.2644805217461583	-1.3885811798209324	-1.3974213697137554	-1.3508618638902608	-1.4206310620975315	-1.3978934445429039	-1.3980534753306795	-1.4954880716468144	-1.6771705645919492	-1.7519927657611343	-1.8125206271448693	-1.90968385330954	-1.7864969263401875	-1.683703304632265	-1.7074620971250536	-1.7741636383746977	-1.773628024963509	-1.8212250129759686	-1.8228684621901647	-1.8169743877468105	-1.753553904383723	-1.6893424654993154	-1.6628416854680756	-1.6638871542492213	-1.7103242899845228	-1.7163345442423175	-1.7476393619776023	-1.724492096886335	-1.6681907623698333	-1.7271698529347204	-1.8201383958248731	-1.8538140420534355	-1.8890131359210593	-1.8401832048855848	-1.7762303070368617	-1.711867999665604	-1.684987065855486
1	1	slow RT	-1.3722560381964026	-1.4034019987695732	-1.4839640573194668	-1.4864260399168485	-1.5185113033827562	-1.6158313696503723	-1.6246844231538864	-1.6293202270030098	-1.626511181118648	-1.5564523666683876	-1.4404198176269258	-1.3666995630278906	-1.3457181542356924	-1.2887963736787533	-1.2596083954664552	-1.1178166074871116	-1.0316528965239502	-1.0267366085005276	-1.0550588305516526	-1.1923903874628525	-1.2644666866341725	-1.3186348276460766	-1.2755058526011689	-1.2816423469547538	-1.2045290406341007	-1.1728124698650573	-1.0603753409989984	-1.0366551034140745	-1.0433181094404476	-1.0000524970626792	-0.924453165750487	-0.8851856449205288	-1.0616434935223815	-1.2293774691651242	-1.3239970139636281	-1.3976002445759035	-1.3850719324157386	-1.2396529956657056	-1.1162744201860129	-1.0320416744525847	-0.8746278285512049	-0.7219769889806235	-0.6912292635364246	-0.723314029592912	-0.7929643987522971	-0.8721637053007703	-1.0016515597373579
2	2	fast RT	-0.2514939443263154	-0.18679158854379377	-0.10307136083162903	0.010610238441901267	0.11152578789653934	0.10631004033177031	0.07293789706515892	0.007209515220359157	-0.10532155593257768	-0.1751525419552277	-0.1766929502534241	-0.3129981538626118	-0.4979494011217967	-0.6416620982718654	-0.7300520969478804	-0.8373476260419878	-0.984124810261391	-1.1094662378424998	-1.2284189915835475	-1.1877864104319957	-1.485180585828853	-1.8118387511346772	-1.9212763773535428	-2.109291414665068	-2.2186749336741314	-2.1480147320188028	-2.1519518482939186	-2.3142126913188137	-2.3793287716254095	-2.4162364588101912	-2.6210814780793634	-2.6356654359308838	-2.5282716491437225	-2.485900712736821	-2.3955340450345735	-2.2748517384135316	-2.245300401214385	-2.148017074367599	-2.1760775572174706	-2.3352145156018214	-2.4965656448257714	-2.4923509757860627	-2.542337175612403	-2.4472417870841534	-2.1625121688545126	-2.1256779426850554	-2.080619789281091
3	2	slow RT	-1.0878706552904018	-1.2145262896782407	-1.3950807952948285	-1.3789255315121522	-1.5596239658238407	-1.594724350450176	-1.492341149044817	-1.597168057680128	-1.8004918436962125	-1.9254623228852186	-2.0964812928252687	-2.1618187841400354	-2.118758519797217	-2.0654736721313767	-2.038320528602018	-2.003128866132146	-1.9116108728528143	-1.9779885645898012	-2.060557099515279	-2.0525742248612175	-2.0132460479489827	-1.9082821119078435	-1.7424303966134989	-1.5946803547822466	-1.5587379485275867	-1.5431801352733021	-1.7142838854865505	-1.7486973124689282	-1.7119957966251846	-1.8571057637557231	-1.8675547944789568	-1.8182083492065761	-1.679348884895077	-1.512785749219525	-1.345068096118676	-1.2003607131489786	-1.1771565666726655	-1.2119674310891055	-1.2903045019885342	-1.334417518055525	-1.272802563850868	-1.3756885255800004	-1.3977347769133592	-1.3804872545795266	-1.180506902173499	-1.1057092339690968	-1.0472335077430843
4	3	fast RT	0.7127251381293442	0.7111182418717702	0.5827398886339014	0.5342217231900251	0.4164941348834282	0.39825287181818975	0.4064417934413105	0.38167158467996076	0.3779023326772531	0.24896005803759078	0.15351884526383516	0.10604717400125709	0.16095143929978423	0.1608632668048203	0.15878233176234538	0.12805486694210785	0.06334321651486534	0.0002386077234417481	-0.01705547985065419	-0.10344362079723109	-0.18456386200621225	-0.2561348541565997	-0.33644286014192293	-0.387722321337811	-0.4621368535326125	-0.658632737099545	-0.6475140844524511	-0.8086674039590672	-1.1069497314602952	-1.0189317916958964	-1.1040773271226598	-1.4520509592416666	-1.3894640799893823	-1.3339241718823516	-1.4885112363746462	-1.3847780528035243	-1.214853356758428	-1.330203368256204	-1.3454075733569522	-1.0906511636001976	-1.1427964832708635	-1.2502283917390873	-1.0713256671761997	-1.061574654425826	-0.9251459891013466	-0.6971114022511817	-0.478666401599621
5	3	slow RT	-0.36382757805779004	-0.37832829097118603	-0.39321673925028583	-0.35355029874759225	-0.3830444604092351	-0.4683712054489441	-0.48662823466938576	-0.5311277869158028	-0.6177449196117171	-0.725620235433399	-0.6705696262067974	-0.8180152999617311	-0.9023728254204074	-0.7745021182692325	-0.8173356905774982	-0.9563279274785708	-0.8652831407107793	-0.905412735037677	-1.126831596351778	-1.0686958978331382	-0.9390090788031138	-1.1054778844283177	-1.1077134831298354	-0.865283539984221	-0.8953302113762662	-0.8635537510875744	-0.6966099884158923	-0.7541534708263719	-0.7734551354216955	-0.6403185444016731	-0.5527586681077449	-0.5104728262450412	-0.43665417617688357	-0.34533728389365126	-0.2703690090363842	-0.1717124631014885	0.02948747871638535	0.07413360416272315	0.25769064668338804	0.43660921563446653	0.4066624565877197	0.5291305883523943	0.6115972016218139	0.6012096335054274	0.6874681651851812	0.772829044141551	0.7353016811491752
6	4	fast RT	1.0254667187478084	0.927089225008162	0.8985414372539232	0.8353217649128067	0.6884274763516961	0.64839741777882	0.45806847791816985	0.3583582470379742	0.3733527161117148	0.4054259853522612	0.45095821044364454	0.33686166449678145	0.3308077641360048	0.3933623278789506	0.22255118275343086	0.11782751905584493	0.00043758935805747007	-0.105602076703535	0.025035705852345696	-0.07037050524007393	-0.04865991334181555	-0.03196609116492139	-0.08387301907943746	-0.022852896431840377	-0.08583609181306479	-0.25559718843323737	-0.18429328184574123	-0.39000757927231494	-0.5735691032189126	-0.7328014679096739	-0.9436769724244032	-1.168721506183733	-1.2911584110098568	-1.3472522228592594	-1.600935176599883	-1.9089508300708957	-2.0808310991040853	-2.117170606999389	-2.3647032521329137	-2.618181281824525	-2.6603915589417184	-2.7543558935587185	-2.973944575538288	-2.7539872323778116	-2.637947645414473	-2.5848371905543783	-2.198889003554836
7	4	slow RT	-0.039788815798739406	-0.035945744355013805	-0.07960052087308121	-0.08271194060448717	-0.19534646430082256	-0.23728495980249464	-0.1932099219032617	-0.18511392470784663	-0.13300783878714192	-0.17888072794176083	-0.3154186620214447	-0.45850153581750314	-0.5417788761991323	-0.46903083347854374	-0.4715806432026472	-0.6920933374967811	-0.7673652005838562	-0.7689553251642023	-0.9416436060721489	-1.063744941216527	-1.0744603141873041	-1.152469737910177	-1.2204061991851625	-1.3629788878973466	-1.3197561091906282	-1.4560379353479747	-1.5207983332352792	-1.4400444692769352	-1.5900825930420204	-1.7527301653849505	-1.597441588405126	-1.6034596013998552	-1.5885220994958953	-1.3165969563824913	-1.110931584051202	-1.0026015267875674	-0.8735883868650376	-0.4456880433612864	-0.25545831201155905	0.019038421398055894	0.3372133316800133	0.7026328833630137	1.018714284465533	1.1361051256288481	1.3400422447722926	1.565866547540539	1.6702843544912869
8	5	fast RT	-0.0032391618063237295	0.09363061671077873	-0.10148970408922746	-0.02973948923367113	-0.03356252689391994	-0.18170373522809405	-0.19418911155751672	-0.33504117118805965	-0.44402373606299045	-0.48148171151405067	-0.6119268666580414	-0.631081948253053	-0.8941685761756076	-0.9080022002665725	-0.7288590211372553	-0.9362049486477964	-0.8229370891777058	-0.7423367181178563	-0.9267465605610163	-0.9675496522801167	-0.9188085213351819	-1.0554649878467606	-1.1473330580315768	-1.0433870995528365	-1.030393300862059	-1.0863060029041114	-0.8609614340979781	-0.9230148300864863	-1.0177304533312503	-0.7806711080187658	-0.6848375449227868	-0.7567291258280934	-0.611046892818619	-0.5047514531159908	-0.5295786622843578	-0.473893501235018	-0.39966218032537365	-0.4685424157724479	-0.5745509666688465	-0.4947815538201959	-0.5036945550399793	-0.4060038399916131	-0.27891216350883485	-0.3712209338847757	-0.2016812721746224	-0.22261017124824978	-0.3182582330900612
9	5	slow RT	-0.6247324878050745	-0.5307837643973907	-0.7700045114242403	-0.7778446636221688	-0.5454649451747097	-0.7490475843976213	-0.794864101693103	-0.6562830228290195	-0.7308220387779997	-0.7875277051073403	-0.6438610517128053	-0.5770525357760424	-0.6188982665954985	-0.491271627489369	-0.46777058460170196	-0.5515790383825031	-0.4607474687167752	-0.36619404222592555	-0.5216244084548882	-0.40153381677737227	-0.33558960333902244	-0.39052001419937515	-0.3755588095899319	-0.3424358505794188	-0.3554635348038337	-0.2107908350887067	-0.12525695987985622	-0.11422381333669991	-0.10505729251213813	-0.11647376958618283	-0.062251134572811305	0.03659425682823971	0.007273275709789528	-0.11166534409127293	-0.08893878783907627	-0.05724031332957693	-0.08279775826087117	0.01848802400069959	0.11711640459895699	0.09877061034033204	0.23174188967090048	0.28904296668867374	0.3694077650113128	0.481032043271678	0.5396706761392546	0.49490361525376053	0.5184440028680408
10	6	fast RT	-0.0873509474062905	-0.09030713433095587	-0.10979278509304498	-0.05988019092825636	-0.1376788943646224	-0.184763267988266	-0.14266625705888228	-0.19800326111300284	-0.1483158691064777	-0.18994733641185044	-0.19477355966240503	-0.17895318441244876	-0.2721053695281479	-0.4136010820125949	-0.48627460873110984	-0.5177962650254025	-0.4925522481528208	-0.6477357619099491	-0.6955817688487923	-0.631470608328033	-0.5578250741557117	-0.5728558352558457	-0.6661176378364159	-0.6879175182953171	-0.651352210768192	-0.6129150922869958	-0.6677937189512894	-0.679006704424625	-0.6781184650507743	-0.6579235826374714	-0.6554868634001716	-0.7061106978329672	-0.6825443071551484	-0.5570648971227862	-0.43842197450270665	-0.4597020934722585	-0.4647297057386856	-0.3886567327507952	-0.3293624463206176	-0.3293013050150014	-0.22363585780645776	-0.18698378479080868	-0.15201597986665788	-0.1430497934135679	-0.13139199026808215	-0.10338501237694973	-0.07136432485181482
11	6	slow RT	-0.5301645566111315	-0.6871094427872685	-0.6843343204223306	-0.6755701745892052	-0.7478645279635389	-0.7747130268433625	-0.8235677111027111	-0.8388873876562882	-0.7926866407936393	-0.7774071331794286	-0.7375898476104276	-0.7401123830263797	-0.6556637422826266	-0.5887466428586848	-0.6450729503377615	-0.7080627676419121	-0.7641239648924071	-0.7263862290377014	-0.7068648171670923	-0.7140035864593198	-0.6481522495520288	-0.574941673828922	-0.5859036595765523	-0.5626212893374583	-0.5242852120457706	-0.3967865064908786	-0.32000429777636824	-0.29744223953467114	-0.2910454591467522	-0.2927256271535528	-0.28447223669089294	-0.19799598538663776	-0.07164188874719013	0.046543539920211464	0.11692250260793707	0.10917022267223969	0.1109766582568364	0.1622219604164901	0.2131927935945499	0.3153728882576459	0.28207099260748475	0.3422379677571099	0.34001658361027515	0.34892860987931557	0.3864637086052373	0.3931759014167368	0.42035593140685695
12	7	fast RT	0.5622449241070872	0.4910900947391868	0.29742425968746966	0.05672127656973094	0.043845231034954184	0.14644478026882218	0.022415642006505882	0.0425957848669409	0.041172986340401785	0.02945154329411957	0.08156973560705551	0.03317108594797041	-0.04944855011980859	-0.09831801932925287	-0.003501692301422397	0.05903184337954539	0.15993415197002558	0.22630443437800207	0.10377767245457224	-0.05255846748834117	-0.11339533157580677	-0.07400408917201795	-0.05426971452680344	0.016877777119257125	-0.017314757685842435	-0.13134706657026526	-0.3514825316406714	-0.7529362120934797	-0.7508979354402312	-0.9527287253477601	-1.2332336595945157	-1.3894664551875493	-1.7994044898170418	-2.273756940464485	-2.596100230460303	-2.6281971357529526	-2.4922896770414584	-2.553186482407139	-2.4967853068556543	-1.9244734746257255	-1.6811770301637396	-1.4019972928113609	-0.9895477362678915	-0.8439031472397263	-0.6426290974631751	-0.2912844029317864	-0.10797985380937787
13	7	slow RT	0.25215608899416914	-0.03156649507124221	-0.26499314410128494	-0.3976499733391476	-0.3782642661623054	-0.29273849954397085	-0.19185125857465082	-0.055828314085734076	-0.03487149145566985	0.19236546926930084	0.291986206627038	0.16436011407284737	0.057087127844764184	-0.11301361303454821	-0.2518471115522807	-0.3570209751743921	-0.4860229487557051	-0.5944960154600125	-0.7749574834980937	-1.004378735651157	-1.3404781428355017	-1.666632985184701	-1.8257658228054119	-1.925235852848018	-1.9113021661877305	-1.6115301017877053	-1.5242961508640283	-1.8468851171819292	-1.870337303944508	-1.3984834685912955	-1.1241126714327214	-1.0774131648132934	-0.6790871802127372	-0.4596994397835979	-0.33516949409270785	-0.14681472660713374	0.16754211633467372	0.26607239341371985	0.514868549407253	0.9234625589047774	1.1587959634762592	1.0335239329199912	1.1044743452536874	1.26993293985416	1.186031837151476	1.0484646709202927	0.9434065541014066
14	8	fast RT	0.24169806651961054	0.2863996617938582	0.18486789933411066	0.17887187143620575	0.20376254345873276	0.15404928564942844	-0.057439595835618584	-0.18987422407361823	-0.28958389225180897	-0.13585114360826742	-0.033083500869274855	-0.09251384169757786	-0.08693832188669758	-0.10469956583830682	-0.09227273456121965	-0.18057675147519506	-0.3153966926600241	-0.4502648076814442	-0.477784780292621	-0.5888713809187386	-0.612503510044465	-0.9336531280008367	-1.2251241429550002	-1.3554257739749227	-1.611333281525922	-1.7352908110544298	-1.5907382194592108	-1.6187568088142907	-1.8488819673194594	-1.7153029447897599	-1.7446150805986307	-1.944502927364469	-1.626079553353816	-1.4126153047570795	-1.7160261969021284	-1.664187855107845	-1.3605204016621488	-1.6483557810672897	-1.4494071232659262	-0.9463183814865177	-1.2708317873130242	-1.1295487486562876	-0.48904739708345496	-0.6126645891290468	-0.7043446926169764	-0.16286511739319567	-0.3330379477857612
15	8	slow RT	-0.7020501467168284	-0.6976999485213132	-0.7968669997195593	-0.8540539153238832	-0.7622155437011756	-0.9679012276199609	-0.9456779937257188	-0.7396673056209423	-0.8721298468801454	-0.9307477651302927	-0.8653622429925204	-0.9575027462813391	-1.070106648776367	-0.9368256564288759	-0.9510835610763765	-1.2879106589273437	-1.2709366285432566	-1.1679569428545504	-1.3180515540971809	-1.2279924426173743	-1.0352779351236319	-1.1879743230937256	-1.0246463042706992	-0.6672058539539817	-0.7622782822203549	-0.7443198742384313	-0.37170017249710824	-0.5516660305686447	-0.6401922057590148	-0.2821943503599614	-0.33299620320541506	-0.21774711571157201	0.09822250397352252	0.21260090159334813	0.2981431773335029	0.48127147822537797	0.6135180926181708	0.44878416412568606	0.33949607943419613	0.5492132458056252	0.5228958831553624	0.5346641313771993	0.7700967933588291	0.7417241672299482	0.8027705621092983	0.8434740348050629	0.8251703081440445
16	9	fast RT	-0.0995304898964267	-0.2648558241788708	-0.2512032787226071	-0.168845626963947	-0.14128241381956982	-0.20616785645647365	-0.2878647864411252	-0.46351332277388163	-0.5960826101981768	-0.8324950546209856	-1.011843857758074	-1.4218405102433518	-1.6821529002034783	-1.6276897367615344	-1.6999208318180987	-1.7908232564787194	-1.6326432973505804	-1.5958531628810064	-1.6424353338208555	-1.5946101875333085	-1.4259690412091137	-1.4272476660604283	-1.323604586830089	-1.195124256587006	-1.2253050598893118	-1.0681417738021175	-0.8064274218027855	-0.662562976809111	-0.38081320607137864	0.08472148774790988	0.30319509525958516	0.48880895203527236	0.592339341072835	0.768983528147483	0.788190855810437	0.8486424439638708	0.7475684607365012	0.5629866177997066	0.5460575993093381	0.5015732913269905	0.32893049045724043	0.2903354614206839	0.3686245579300295	0.40177839883284044	0.5686688697492169	0.5105996836617179	0.26292589475749517
17	9	slow RT	-0.9936297987724813	-1.015253265855472	-1.3243897210023958	-1.439650882560026	-1.5031275507551862	-1.5423422032613783	-1.5387347292461817	-1.4990415897856224	-1.487011603276917	-1.4100551464592799	-1.1607863091074915	-1.1463801714761301	-0.9715044198402932	-0.6511618973942097	-0.47213332698155847	-0.3875521935434132	-0.1798447476433641	-0.0027103435166486167	0.21423688026040585	0.37048167039208585	0.40771561946513896	0.46748997199386505	0.5661647696196769	0.6373224062140735	0.6272996059708862	0.6280892938788065	0.6738523945965843	0.5222538875931887	0.38506223152903507	0.2987065070075467	0.044442617548954066	0.040460039657656294	0.1422778488711409	0.10383538900821682	0.14855213966898664	0.2161175595748579	0.056132655481278666	-0.041310569637468396	0.0760153905416495	-0.06588635151656576	-0.26722261959847404	-0.3523384011530361	-0.4215632968254668	-0.5043567976903225	-0.5156516396406772	-0.4754351796670842	-0.3331369900687001
18	10	fast RT	0.08270729414782534	0.11268422862160833	0.11305294504029566	0.13272511077768231	0.13621449538887823	0.09034719453097827	0.03114972992636512	-0.02630259038284442	-0.036254857135624284	-0.03659350889468857	-0.07653044016879146	-0.12213651715475782	-0.18249892740860865	-0.2746521266523408	-0.31781346130683424	-0.2940276419480198	-0.38438807447743417	-0.45024042911990697	-0.5185067860641213	-0.48342297568935394	-0.4206416462439597	-0.39926868223457035	-0.3619657897015875	-0.30415735535135413	-0.29787144248585534	-0.4292831914651963	-0.45016004746799315	-0.4371273189911824	-0.47018602337427184	-0.524812126873075	-0.6241815504811443	-0.7244949227423995	-0.7445326001778388	-0.7615609884391331	-0.8172460124261761	-0.8257013458502196	-0.8306440812651493	-0.7586009424435124	-0.7552678019329776	-0.7428792582717963	-0.7333529742481044	-0.6256069998945141	-0.5406517895955649	-0.5855689469083732	-0.5562585152972007	-0.5254616258795587	-0.5595314356486046
19	10	slow RT	-0.3377038228357094	-0.33933417852191533	-0.33353511684366915	-0.3436383896194215	-0.29322789728674253	-0.32196436058642025	-0.31193238424813824	-0.3549390318681021	-0.3883173362843062	-0.44678096401760703	-0.5001574879404073	-0.5307551723344804	-0.6525110822455386	-0.7491760581239145	-0.8660153610733419	-0.936463175625008	-0.9128401247804042	-0.8290112410941649	-0.7418662966089599	-0.682936922320906	-0.6653234784876034	-0.7630780806521825	-0.7633879433823682	-0.7633593445449933	-0.7452770213907165	-0.8218573561806576	-0.9066861487053837	-0.9287818813732015	-0.8936476696769781	-0.7738902959395069	-0.6892223659156418	-0.6311569601874792	-0.5501672479177335	-0.4842947287859027	-0.3939349567744568	-0.27311107285060515	-0.23351080718855935	-0.18300548832858912	-0.1174762029481859	-0.07492273531100259	-0.016999295840167312	-0.01929181932551231	-0.09295456029312078	-0.1494276141482845	-0.08815092342328978	-0.008009606612438916	0.08188689214764107
20	11	fast RT	-0.0020779116665510383	0.2135314719517063	0.19057544450697736	0.07392777694783075	0.06348786395605648	-0.005577240900670577	-0.13272133750625434	-0.1422436133137198	-0.239936077659769	-0.2799148280435759	-0.1610704045148482	-0.19189683413820546	-0.206474087358523	-0.2061150929168598	-0.001721389341711251	0.1790429229910666	0.3327770786127832	0.33394692983321206	0.40105736373782835	0.3211709721324559	0.2977605124587803	0.19798284031381871	0.14214629153249997	0.1599636525686429	0.19352441946384732	0.14627598131650663	0.054851412221639084	0.0818900074644488	0.1690689329725011	0.22117101972753986	0.33593776979192946	0.40416250537810877	0.49553203117851735	0.5303177760720923	0.5362540991206788	0.6708010557688248	0.6940720347656271	0.7237104574868823	0.7801340333959716	0.76872658822973	0.7585721464434597	0.7158621620218768	0.7793919989842949	0.8070527457082499	0.88316835892679	0.9381071509942916	0.9821523337848591
21	11	slow RT	0.2570476394847231	0.23297647832000554	0.2592595969786461	0.35224386823406245	0.4242292122026063	0.4838808256007568	0.4172837260089101	0.41386840707460726	0.34075630061201406	0.18439506377240547	0.17236536554088752	0.34428809908145447	0.43515641661125826	0.4503467298673591	0.5945097269806892	0.7007736246792787	0.8494254719365825	0.801892140860543	0.8264830383754246	0.8877462029825947	0.7957078418770522	0.861609092277583	0.9959709402032049	1.1091030220449416	1.1496627596274138	1.0443269869660412	1.1187861804614168	1.244080158155507	1.445163581130836	1.5203628827369249	1.6162198209862826	1.6688520319678037	1.7172500710271168	1.6657529352468023	1.5663735320427399	1.4991221100717054	1.4106324789047857	1.3149611456862453	1.260315572269077	1.1149782093138265	1.101832265268605	1.2913095588898589	1.453873224009606	1.529096117440755	1.65484730576574	1.7300429727670308	1.8042169270376835
22	12	fast RT	-1.0094852494544118	-1.178345607461961	-1.349843830552108	-1.1933486335283698	-1.0466013056181913	-0.8352499435044196	-0.8351888931371069	-0.9316152702704626	-0.9876711387724235	-0.9577218883612106	-1.1860082454161225	-1.5285426576585097	-1.859879838527597	-1.9836447769606356	-1.863316388536977	-1.8759901673966715	-1.9267086846790242	-2.010785594431819	-1.8869355294164831	-1.8145421152742778	-1.9489625109273774	-2.2245179068599676	-2.2345294647618665	-2.0497958139631325	-1.9763848787277556	-2.186904306318476	-2.1617291373477836	-1.9381453808208804	-1.9219870697209729	-2.012934415464486	-2.007610232314161	-1.8771719211009044	-1.8544143230438248	-1.7393972924319983	-1.6059735038630054	-1.5206851844148426	-1.4849398260215507	-1.4908348865869925	-1.447219816832362	-1.2162801091737359	-1.1631565261549992	-1.3375910172322552	-1.340423252692451	-1.021301062228549	-0.918487616620479	-1.0951111215370035	-1.2003700466506928
23	12	slow RT	-1.637070992616844	-1.62954488920958	-1.627771871575872	-1.6186667553573815	-1.621756856915491	-1.353365640101073	-1.1541048185576566	-1.0639195047659966	-1.1278460318564882	-1.1389343457223877	-1.0891996745073695	-1.2636747264808623	-1.3302007072958046	-1.341396500788367	-1.2415514879364586	-1.216102057972031	-1.2419958186037248	-1.0856849162596476	-0.7858638534195398	-0.6844396165296885	-0.6293771008623296	-0.5829089146752872	-0.5726967228715131	-0.5637264309057072	-0.7297194617061672	-0.6084560374611079	-0.38278307724287086	-0.24706747114155939	-0.3094432842350805	-0.28961122401893064	-0.2252446340141625	-0.21405299232167666	-0.23081287294632769	-0.307353496030007	-0.22178194310922505	-0.067531760985853	-0.033221826777542096	-0.12608309622494565	-0.06439835328751731	0.002981691285327437	0.00035165091841700874	0.10754605332280852	0.19588388448580218	0.2251422114985185	0.30041859632898293	0.23572329186134378	0.317607254852265
24	13	fast RT	-0.7926968237852066	-0.861544823431009	-0.8860970431308282	-1.0063585768899157	-0.8992698167130969	-0.6853237725027729	-0.772628839151479	-0.9432983108304782	-0.9748789683247026	-0.7536770669600162	-0.7769847352771316	-0.8423605916934531	-0.8727189625929751	-0.6678394054344498	-0.6465766051478062	-0.5863877366749856	-0.713282778494739	-0.5862055685257148	-0.5365626607142971	-0.5110219790816243	-0.4768157819590992	-0.44561493284828324	-0.30611133444205957	-0.27635042702395834	-0.31388604962689687	-0.34471969580857387	-0.017275545949429833	0.0580881692429176	0.1301508711678621	0.10155473949793963	0.2862511020169457	0.291204977103169	0.3278901666026072	0.33530236254895235	0.26266037659103986	0.3038490546474282	0.3992402006384396	0.4627782627509029	0.5281861657151016	0.5701509131750035	0.6336130624657698	0.7045558920333767	0.6046981522581605	0.6759973467498607	0.7373607336913782	0.823067381292326	0.8180050492578094
25	13	slow RT	-0.11268846528217759	-0.1164927182726253	0.01535866268091001	0.07511093383021526	0.11633114715650124	0.1890122538030461	0.18611872871548263	0.07785365947268978	0.10288797130771166	0.2507189509835929	0.3510752178555734	0.435727436885558	0.44527651538811625	0.5169212703653009	0.6144749613162923	0.6709245961948224	0.6997503310227841	0.7549090900238203	0.7320149017682372	0.8140036034347671	0.9010184001155661	0.8757728476923864	0.9071996513922903	0.872613788466693	0.8693884546961064	0.8485836885180643	0.8620392567340387	0.980571107782526	0.9926362550025031	1.0404053061660299	0.9796274226879979	0.9575450176943483	0.9604480043270959	0.9448952564439677	0.9361925855483145	0.9046246711696906	0.9726653966679457	0.9190015558569531	0.9736723967230194	0.9999169893544796	1.0018252457547288	0.9725755141044061	0.9501512444614254	0.9587578157436695	0.8682352213759755	0.9197158151127102	0.8340160633368847
26	14	fast RT	0.0926589189610784	0.10352577754192695	-0.029815114751376093	-0.11859890743692621	-0.14742021470919864	-0.2519250499536559	-0.36944441739429945	-0.39193905503402265	-0.4598015012145851	-0.43773804894826407	-0.48795811404020545	-0.380187565131516	-0.38457065339650826	-0.3768321930965186	-0.3422062924510246	-0.561326050345181	-0.7420169917936522	-0.8160321820510715	-1.0956966170665527	-1.1445067638712045	-1.2271230620023714	-1.2097779953011862	-1.1162462053124342	-1.0178083467881824	-0.9114739265235192	-0.9535512582730604	-0.9590973816851465	-1.0034220640569014	-1.1082701798849828	-1.0972849267817806	-1.1647775890549135	-1.2317715794587623	-1.1913039357994608	-1.193060702611561	-1.0537550686955723	-0.8787483086658062	-0.8008992087290778	-0.6297686617307784	-0.5145904676438535	-0.5071909464951313	-0.4029167125742507	-0.37255475351509376	-0.30772935422121334	-0.24553411177022164	-0.24908255882992716	-0.11164773770579288	-0.05303060089061956
27	14	slow RT	-0.6899703991980313	-0.7373653639959613	-0.8504915891555905	-0.851082099634754	-0.7454160231365838	-0.6874253701200942	-0.5786721564300344	-0.6558263145896573	-0.6743196929464722	-0.610924694027226	-0.6607269699231818	-0.6524952227537821	-0.6355294718762388	-0.7574967825438174	-0.7908292472670543	-0.7267069061287863	-0.7103435534291817	-0.6078418987110966	-0.5488760010829344	-0.39845768952471583	-0.34517285023992644	-0.29094550931834195	-0.20349524106277747	-0.1369771914873191	-0.0542538553808019	-0.04283097804842482	-0.1164580734429818	-0.23739714481442933	-0.21908544123378393	-0.1736119008691441	-0.06035732350878398	0.05895470444753831	0.22938738114353377	0.3242481645620087	0.3334638636328447	0.338648977050932	0.36415033134461633	0.3681220903498918	0.4619691846066282	0.4991554220211061	0.45107785709074494	0.3930197642868045	0.5023058065046745	0.5178959694674165	0.62958346370048	0.8068891637461776	0.7752638687223411
28	15	fast RT	0.2045222651492812	0.14226015142667428	0.05083496418578034	0.03312858447752892	0.05834332548796817	0.10455511386591708	0.01587188921361275	0.03908360634964942	0.06227719857817247	-0.07485804909413422	-0.0974627944308734	-0.08435752184779365	-0.1006628366457543	-0.10128911068419198	-0.2652447975907871	-0.2742602524663376	-0.2560945823227464	-0.24699470395310053	-0.23742840066198903	-0.4459033606181966	-0.32838392579103687	-0.34677201622278075	-0.5570177493035792	-0.6102745407097093	-0.5331783385810905	-0.5949806690834801	-0.6153751210588481	-0.8302487730995858	-0.9290302579258473	-0.886358984749196	-1.0214732245507114	-1.046832217720169	-1.1911114697186251	-1.0780500418915135	-1.3599795955121217	-1.1884537629547574	-1.2743550709162772	-1.026857427025121	-1.1149311034695875	-0.9798820519594873	-0.835136094811011	-0.6259345188152299	-0.5977402038833822	-0.26879728544174264	-0.08154515750503737	0.05462523382533822	0.31797473159457423
29	15	slow RT	-0.47432687379999355	-0.6155928374968483	-0.5949966054471179	-0.5787535338999132	-0.5570417810329537	-0.6407657289995082	-0.6765807341648785	-0.5220825294900984	-0.6737861274841026	-0.7206255014550714	-0.8455802039732983	-0.8843141593877029	-0.9117807062386621	-1.0440375338264103	-0.9824428550001317	-0.956489072346638	-0.8454341943580843	-0.9222500751771866	-0.8850337368197166	-1.0363857352842638	-0.7258264138527927	-0.8869621496980908	-0.581452923524188	-0.5542114295004185	-0.520216449676302	-0.4449761613559362	-0.3886868707879369	-0.18145548615335608	-0.09722663457546442	0.03760828271604858	0.12208581835950916	0.35408909464687605	0.24085936273897837	0.5481546401335111	0.5086622133395295	0.8049983782161356	0.9316155989923645	1.0299632880994218	1.0765505151850254	1.1800908478930354	1.2653205395536962	1.2855453556604957	1.2805067124749483	1.5413701713323291	1.492636953819097	1.4539579729588936	1.4363490919930617
30	16	fast RT	-0.01733270530568043	0.04825931399297157	0.10150717965104834	0.05498059674867036	0.016983856732429293	-0.03926733962594949	-0.09326573679383554	-0.13802118068514788	-0.10474159912421376	0.0020267763618432902	-0.08244397371899821	-0.23753678176104878	-0.33594017616773786	-0.32248952429551686	-0.3222867078930031	-0.3231556401716367	-0.2042808848209753	-0.08892207889096394	-0.08655612350412441	-0.07881893473789249	-0.16175786260750155	-0.20218901744320342	-0.2941134847163749	-0.4110052408071398	-0.5104461744073071	-0.5341243092280054	-0.5213621010306518	-0.5075710908795056	-0.46635159392613496	-0.31992939993465924	-0.22576281868131912	-0.13970171448191615	-0.1111518341176821	-0.10213062334137106	0.02254465269379193	-0.0048378113768585045	0.08397861331892782	-0.02267282024055019	-0.004101084887397226	-0.05705608944076137	-0.11108127514432446	-0.08505450013750143	-0.08908666411477996	-0.06425792028091744	-0.08066155121993114	-0.1290583913405293	-0.11471646278556985
31	16	slow RT	-0.46519080043244837	-0.5059012619211339	-0.5005839863985144	-0.4329688620643006	-0.4781092410308317	-0.4684020033453611	-0.40799694282902665	-0.3047260251005455	-0.25488211394506627	-0.2718238534582277	-0.2654112965187129	-0.23080951419346127	-0.19198136085842865	-0.17037727766881575	-0.25809385637407484	-0.34876442022833753	-0.3774072411356429	-0.2669994419900743	-0.2717573808944726	-0.25188239076888713	-0.23430809609952194	-0.02313889365191345	-0.055955429958832924	0.008254751164025464	0.16917519719877283	0.23495542476186668	0.2157388802327274	0.13663157238781984	0.06186057420462251	-0.004288735270728548	-0.059085118900003564	-0.09125652046668235	-0.08926245836817415	-0.20138453023973069	-0.17698967085467446	-0.17057964982510262	-0.21632955391383715	-0.17937770390017185	-0.17459991585647328	-0.004293920912252706	-0.016494020354222556	-0.011823595254014533	-0.01526738286896632	0.006306124774882164	0.07600154946810385	0.12305193143540688	0.20545686976903343
32	17	fast RT	0.234723646242707	0.22217772177019293	0.12159838686867046	0.11931088702778031	0.061521912465487966	0.10904625058301294	0.1610592107236456	0.12263493832919309	0.1075787062875498	0.20515250318489145	0.2749830181522989	0.2445318307047357	0.17589414435635867	0.082295308449798	-0.026982545360263937	-0.1515561894503575	-0.17725455491848952	-0.19198340921743415	-0.27428108695363357	-0.33220529396166365	-0.4281124258359894	-0.31882159506327706	-0.2672152559762568	-0.1636086386739933	-0.12925327238961384	-0.049559725151948814	-0.058268314292062896	-0.18361882270143248	-0.305865454382731	-0.45268444739901614	-0.48309399462295044	-0.458661588367774	-0.5223690208828005	-0.5411287904865728	-0.490064600491364	-0.4169155062822035	-0.3514650558665844	-0.2507354260389186	-0.07585662975508002	0.07902342820796118	0.309043313887211	0.455681164218339	0.5935156603701887	0.6964816072453885	0.7821717786114109	0.6377375227045795	0.5969260647321261
33	17	slow RT	-0.23490179567224612	-0.18833587737137958	-0.1515268334780898	-0.10096407478886565	-0.11687744501089403	-0.14376516284077748	-0.12704317127612502	-0.21336421356509963	-0.1730438706570507	-0.18802613324509743	-0.24391523050713715	-0.39228413021658937	-0.3610757854896682	-0.3318604886994158	-0.2211753329363322	-0.17552154951467705	-0.17422230476778996	-0.08812467595934116	0.01537602213645565	0.07262382577198043	0.14583871156313485	0.12780477849335922	0.18020321377959736	0.27032041761925957	0.27195551812347296	0.2206029787008539	0.25799844063843524	0.31350732020291333	0.3678283621675495	0.5082577457848904	0.5552903298433417	0.6930269817296422	0.7569968760629938	0.6842005739368235	0.6891927278847391	0.6619982993304702	0.6403759723819072	0.5326384836591463	0.4132666309244543	0.3694515517038371	0.40801885850033764	0.37547216478099893	0.4275419956980431	0.41882079821549306	0.426133743268365	0.42775087599318695	0.37639835006309147
34	18	fast RT	0.19475074006072302	0.07242259911693161	-0.03843745287264746	-0.2110652669018469	-0.30011810307963266	-0.3383138830564476	-0.34573184470195556	-0.3077598599925099	-0.25390901187116016	-0.22384728834629786	-0.171573506985638	-0.17912637783694166	-0.3533805665616104	-0.6541779337772375	-1.0099824930585732	-1.2469956435444376	-1.515808022986773	-1.61736268946193	-1.6418141479695851	-1.5939184381328844	-1.49322253464537	-1.2968918673778134	-1.085166599294184	-0.8965225861885849	-0.761559359166953	-0.627176992652643	-0.49996239508051943	-0.5648404829246276	-0.5568822446086784	-0.6314134554753691	-0.599680908183038	-0.6133497796167423	-0.45240320779968557	-0.33282177748035674	-0.16729542717938387	-0.05689201232507383	0.12695878595949037	0.2186155041295544	0.30667214669938075	0.1924617871731996	0.08211360822359574	-0.018579356890472853	-0.13482657357277672	-0.20482851237199093	-0.27870517862392846	-0.22639137792322775	-0.20224905585015437
35	18	slow RT	-0.4730324330764592	-0.3795694760397849	-0.3238183051502488	-0.2775910664537981	-0.18606837639807006	-0.22090150254126295	-0.2509942688955172	-0.2773046977406079	-0.3115939977388597	-0.2736287262592374	-0.3539889800407335	-0.42139113044987253	-0.3489321803453043	-0.2538543010516376	-0.11588667668797946	-0.007505528040618002	0.16282448606927738	0.49493623418492144	0.5400934352448198	0.6001962616594797	0.545795733285244	0.48028757625919855	0.3543241155320415	0.09728626643973275	0.11730429084713186	0.11713848807667882	0.30478132197261104	0.4374339244336152	0.47865880478620787	0.4347896440236216	0.4959880922967909	0.5879442920681787	0.5771132053563042	0.474198585670862	0.41656852575592446	0.3265202947908198	0.21082456525186513	0.2282528449671015	0.2983706819046935	0.3525413001279554	0.43834037780117674	0.5262965327206331	0.7527539187758868	0.7813743828796952	0.8385964848394328	0.8340093058143733	0.8599822173241133
36	19	fast RT	0.10748855258532299	0.1331510757932697	0.1620032500878877	0.024991037474037848	0.08427023353232997	0.04409117012780237	-0.05261430059037784	-0.046032589044407955	-0.20822253884934636	-0.14569899063481886	-0.1339387499062473	-0.028445350961515903	-0.11833549986176828	-0.301758367268324	-0.2064186155753336	-0.2262626089289628	-0.20896091900940575	-0.521444257862325	-0.6263107976858763	-0.7888662667130131	-0.8353825772879495	-0.959651342268712	-1.163771702038593	-1.044184326894889	-1.0497643121949236	-1.0612474317683034	-1.1931000794143265	-1.1216719839204243	-0.8448012684369598	-0.9163333938462812	-0.9732662279547738	-0.9413878864312561	-0.6971505232830272	-0.6570056791913929	-0.7589753611062333	-0.8770709264386763	-0.7093078807903304	-0.4522594913470384	-0.5199029056877257	-0.7503749405324077	-0.4786759983927158	-0.31343156386637133	-0.2862243479061589	-0.5084487023272891	-0.4116562847577007	-0.26907032893306876	-0.30690386334154685
37	19	slow RT	-0.22495329095255054	-0.2869022502482588	-0.27159792645372693	-0.21942171325073598	-0.29092994394781996	-0.41311191497413846	-0.21834484150282754	-0.24436971317688547	-0.43273068456893404	-0.4625575893565344	-0.3775304621972062	-0.1958364932385878	-0.11417649051773326	-0.24507555961102315	-0.3148176914597308	-0.29986453210348957	-0.14456181673699076	-0.011627381917249066	-0.02002630931675453	-0.04562083275261223	0.04458040567895701	0.08559927285979167	0.10676892314087467	0.29317840849190824	0.3950604958218767	0.38909323659572687	0.3468368214886591	0.501664326575166	0.6466162174134735	0.6175882023213255	0.5173059836081998	0.6218912265137596	0.7498192179897011	0.7239499064947643	0.7151749500041644	0.7261545488247245	0.8690296437401148	0.960333773433248	1.0080979640637386	1.0216854970325733	1.1402616818758562	1.2209430235180245	1.1882737455012051	1.221161528368971	1.2755931858647194	1.309759166658254	1.4186510838979551
38	20	fast RT	0.13397584248421432	0.19621424679080646	0.10453157321343176	0.019690292282494193	0.040457372136980974	-0.050667613685868106	-0.1164951890045491	-0.26818268386483807	-0.24747484085791563	-0.27760193433634456	-0.3138924674127949	-0.41122373265360634	-0.42367007621393693	-0.4613269410025857	-0.39145034567261466	-0.26690876323446794	-0.27547511859464796	-0.05195323390387613	-0.022895307141262162	0.09455209473231845	0.08017191648222304	0.12148500808841117	0.09648278372716386	0.028452045264683316	0.09805284748523331	0.176406949195965	0.18496480442385466	0.1672390166644722	0.15549195838877952	0.08507932598809943	0.1786614283985227	0.19067198022351484	0.21337435750020697	0.26238319206672517	0.3693617570870165	0.4109388606579755	0.37081315466504944	0.3597062721513917	0.41021692919517555	0.42958926849550355	0.295654910172142	0.27041271775730036	0.3204843839928134	0.24722235812875384	0.19864646811346884	0.31834542307408126	0.2048774075532709
39	20	slow RT	-0.3622645458068883	-0.3321700882645936	-0.2773096316722999	-0.244411743792031	-0.11460821499873107	-0.0647265962727636	0.009550963804395463	0.08292295486356586	0.08791032454356427	0.19426523791494196	0.14051099596629732	0.19884891625453802	0.24447704650735538	0.30467854863759697	0.38845499085150187	0.4235882671921766	0.4375344561253043	0.46650613839847127	0.5500378392525669	0.5893725653037435	0.5837358612363094	0.630339436791797	0.6258685647112889	0.6300718542291667	0.5534220102505325	0.5604090985530626	0.5653524468637673	0.6978398171133061	0.7434802555993018	0.7393333902904436	0.7918207274482204	0.8300265323211459	0.7435631292549973	0.728849062275834	0.7877875092048031	0.749216064295017	0.7637566691955842	0.7160229596269522	0.6558196983818328	0.6350973664374794	0.5908261436211919	0.6051790218796591	0.709345084909215	0.7506397698712569	0.689493549479813	0.6735852566529528	0.5588038432111625
40	22	fast RT	0.015880203859505334	-0.01444953795520367	-0.05198709313348205	-0.09829725124945383	-0.16211965669728964	-0.13739748056253495	-0.1970729910775942	-0.21368121529394057	-0.15739044741798386	-0.16739134782662815	-0.20408749151144967	-0.20356101836752102	-0.1803847229724954	-0.1284361826773874	-0.16481532835086463	-0.133932781716431	-0.15355686537299182	-0.20112721891844731	-0.1992822739225556	-0.214728954643869	-0.19557042586121962	-0.1827383422465665	-0.13390705153028246	-0.04314916738158883	0.03875216301574822	0.0902376258102815	0.21644198398127434	0.30425755256249026	0.415624430725533	0.5173433997083231	0.5649254514133882	0.5270201639554292	0.5374592935013855	0.508498519587159	0.48232796763928376	0.47161982576200007	0.5155347036023382	0.49599703290008695	0.5750218580106962	0.6554426058187635	0.7286862906174331	0.7255583120715947	0.7946581713177162	0.8018960810271096	0.8095112338266736	0.7983035988288472	0.8318743767685186
41	22	slow RT	0.40623964803293283	0.4259504614927931	0.5375402046007636	0.5117332395501665	0.5133821084284184	0.4973879972639579	0.5634460910498845	0.6371861149462439	0.6594829134960432	0.6265110703632136	0.6470442747952654	0.6530018355997665	0.6327619304448578	0.6838563946074027	0.6533633433060874	0.6162573013707462	0.6535970297241723	0.6783312652305202	0.7403669059713259	0.804318413655278	0.8472675462041522	0.9050122803578154	0.9297185689498728	0.9605818534209063	0.8733845700124393	0.8372752161521099	0.8203513134193878	0.7567100690437295	0.7447023653646815	0.7131050368738704	0.7022105895909726	0.6986338853814192	0.6675122569808568	0.6149538045145656	0.6185242325914297	0.6034488728842172	0.5760393887121991	0.5019816521063762	0.3915660991271858	0.326296205859555	0.19699079099230074	0.18747355870234092	0.16048107212996737	0.07869305525991636	0.07461798324956335	0.0462620426004453	0.040059190648368694
42	23	fast RT	0.30169951414877877	0.22804128097269083	0.17496539469056263	0.028438659474345495	-0.05188819728435152	-0.09629816778720479	-0.11921816922183896	-0.17703157055934562	-0.1480560843490235	-0.1810602411145299	-0.18392403567884838	-0.16496902540753083	-0.14783621318948514	-0.16850208754361393	-0.2352887528867623	-0.36208660695262074	-0.5458251024066857	-0.4811422939955745	-0.48625567709186024	-0.47270771860454935	-0.37393849511425464	-0.32670844184629644	-0.30390186717163337	-0.22546026753278672	-0.11287849688417352	-0.001608066704734563	0.10905539654519965	0.0895998498374282	0.09436641604104694	-0.015851387508966485	-0.10921030593855185	-0.27522286552696223	-0.24664351655678182	-0.3085268948696632	-0.31358220039272955	-0.264924066130427	-0.22391246551276775	-0.11171970366058541	-0.04632212898384803	0.14462068447659074	0.18340556700702737	0.3095780198318047	0.27706728956531784	0.21078490421583407	0.010045740655687738	-0.07017834257612234	-0.16489887154919966
43	23	slow RT	-0.19262759081696454	-0.2901772150713195	-0.31309962754645093	-0.3852211996065274	-0.3718827941267655	-0.2721033512220831	-0.22597101438091513	-0.18480529643657762	-0.16273059086914432	-0.14260190060668612	-0.17221536193818374	-0.0205890620887899	-0.07035868526518592	0.006816100178997937	0.004644621533124412	0.04802309696708274	0.07687846958886563	0.10064580807497576	0.17570310363319522	0.1563038246919568	0.14181015629557073	0.06796134016552648	0.08954205873352261	0.08730147112208932	0.14546475874147183	0.21270380534487074	0.3544711773685348	0.3144028743232767	0.36532267278083186	0.33616139077293217	0.35579630204528495	0.3711363243893098	0.3546662928450359	0.2754215435335805	0.20804097368964244	0.13509850691847256	0.0691678670185611	0.1411526185858261	0.08571565860460888	0.10791693609353174	0.12131624637640455	0.1903380300060794	0.19155115987726776	0.227117429294834	0.3011176125924131	0.2795010450516382	0.3116242669848191
44	24	fast RT	-0.06579665243362791	-0.020375233250653452	0.05774585297559853	0.06714744947659956	0.06006461728162079	-0.015817053954875333	-0.13812514418327845	-0.13816215604424578	-0.08244298789751277	-0.07604500317471606	-0.14846220447440953	-0.1493243178519662	-0.2615392546485668	-0.3762157852994347	-0.41688038090722396	-0.36780753230070196	-0.4361740288343026	-0.5324230664472603	-0.7441612929158339	-0.7771189646508664	-0.8887756096388069	-0.9694204929354354	-0.9234125698729706	-0.9960137701114391	-0.9309869093072076	-0.9730748947000954	-0.9983164519267297	-1.0438481877182166	-0.9098326928940894	-0.7333060575325545	-0.41273758261210486	-0.3133324579261237	-0.08584170351121649	-0.002481144533179417	0.31543730695609223	0.4451503501589258	0.5541454517239052	0.6704196075383807	0.7999024126789455	0.9101368202352842	0.9685650685369823	1.0958341764956268	1.1654697832825411	1.430172910724921	1.5013569227733248	1.6001050047755243	1.5602393920718374
45	24	slow RT	-0.15146420660946816	-0.1795183463260248	-0.11256760410082566	-0.10005760702666118	-0.06529835889500171	-0.12877789612637924	-0.27016414484307577	-0.4348466980704773	-0.36727031765167273	-0.36280428637195	-0.3248233103754818	-0.19520211146105662	-0.13057187505091025	-0.059663105435898596	-0.18534027547908308	-0.0985153902719265	-0.03005860321449409	0.055812748680336165	0.14457821008255917	0.39591331764955506	0.5483372873626475	0.6866306506063329	0.6418368810283419	0.7318793060959677	0.9908462065711503	1.0165883131641553	1.238750534777978	1.2889688395475594	1.4654714358363172	1.5403970252069497	1.603371574429825	1.5198539178348447	1.5405344430345653	1.495629627757222	1.5226369709702265	1.5273061955170821	1.467915647056803	1.4998750169202177	1.3549703604008945	1.294355384927358	1.178220954083441	1.2891443856998819	1.3483047949109708	1.325572049810548	1.322710331975912	1.3048249643145746	1.3769751543919082
46	25	fast RT	-0.18207166656515536	-0.21958393257213094	-0.22096274177295863	-0.3554138824815964	-0.31235595637809205	-0.33921999618615173	-0.3676778053094257	-0.37309856208065656	-0.3874490131845696	-0.43371610873405647	-0.4308909035041915	-0.3570469437176784	-0.33724669147073155	-0.2698793454490133	-0.30003144834658685	-0.19719658537755702	-0.28140832943146066	-0.20655543818548538	-0.1530742979084199	-0.04619136043812011	-0.12423591364864552	-0.11150565083828051	-0.06041013990924998	0.03565212427511886	0.08410390085988102	0.15338370983342728	0.11908699088874468	0.09715635131802614	0.25754596751470804	0.35636759630892056	0.41223770036767754	0.33477871140520427	0.38397488517589556	0.4522598379446319	0.44491706026621475	0.492032552638132	0.4843952816039719	0.4856301325769395	0.4962642508097003	0.4025116426984298	0.3527566128920993	0.29325793610034107	0.3758778732236181	0.42008241864543566	0.38517955743380633	0.5088525963629006	0.5429661811872005
47	25	slow RT	-0.11645295005510743	-0.10100630070261764	-0.05912355533586944	-0.001092285073552644	0.05931901357522476	0.10564648568007227	0.0808996654289932	0.051294396366594774	0.026025702140224538	-0.006283125297182268	-0.04184483072219288	-0.030926867770234845	0.05515119829290385	0.05106123480033808	0.0329304117298641	0.18059354588839957	0.039235091546387844	0.052086118177101126	0.18311086886259983	0.2676219434674359	0.32048017974055726	0.21441751089821923	0.25843209580609317	0.3411477856963783	0.3003820772867395	0.2691184479951969	0.18500873159007336	0.18653304223923897	0.2819671172339873	0.25210125909184866	0.3392289702806482	0.4750385968849322	0.39060532484225136	0.3797263645966984	0.3761131506309858	0.4319983242545158	0.4167227916400447	0.2840786334887153	0.376126178378342	0.3876005240711613	0.3610444580125706	0.40329159453605873	0.31155924422225895	0.3029186946744128	0.27284388402886145	0.3816742788041683	0.5165767705776093
48	26	fast RT	0.15571463659292645	0.056523434566780016	0.10568831814991685	0.10113833138348027	-0.0008722586003807644	-0.15405731593226288	-0.08113924868304079	-0.01705955728522256	0.05140923455254037	0.08953110862049769	-0.010225528403503104	-0.14906644855446718	-0.1849824113706151	-0.2945572640333599	-0.3370589542419717	-0.42654358412680393	-0.3704738964889076	-0.2801453607941139	-0.4492593134232703	-0.3522603653326639	-0.25682711653970025	-0.04463576948465925	-0.013616275406180637	-0.3035844957174675	-0.5398831497692979	-0.6541332340178101	-0.8414671460694824	-0.9163005588423836	-0.9664292274315974	-1.1842154406062828	-1.3472040736365074	-1.408453278119656	-1.3653000630211187	-1.1790363601556435	-0.9671529650966967	-0.8470083222742536	-0.7811364832605393	-0.8248818484755097	-0.8980920921611505	-0.8593209600462638	-0.6537328123722432	-0.5809936169992439	-0.34974737956283763	-0.21098064999680513	-0.126240212060194	0.001890326302131114	0.1144115005168781
49	26	slow RT	-0.1965943931474112	-0.15863420304929612	-0.21306612541650147	-0.2831713663375582	-0.4267349211433114	-0.40120816739246906	-0.3142563790375679	-0.3730528644051801	-0.5567121884877939	-0.6779627354867799	-0.7909443409579788	-0.7450677431967931	-0.7457260937812823	-0.880528852282854	-0.9588987342720632	-0.959965738263021	-0.8154512132959902	-0.6380461644052078	-0.67844937592366	-0.757903214202619	-0.8084145825186507	-0.7818800651486578	-0.8015606479881328	-0.8802607490259561	-0.9837786144348503	-0.8572446816852102	-0.6335225417560528	-0.5409164650343558	-0.5253687152409728	-0.438632626006025	-0.1507628524403558	-0.008008483665432053	-0.00954966294939962	0.041830033652185135	0.23461180317932953	0.3797164297332742	0.6955327397825158	0.8608673311104438	0.981636301740577	1.2535545556765275	1.4415281031458191	1.5054162905879227	1.6110752911498682	1.5794129764725244	1.584136846506694	1.7444054121233392	1.7523877852094303
50	27	fast RT	-0.07106096061003618	0.030398031430400808	-0.11551174963621058	-0.1471794831319689	-0.14006938133392893	-0.08812143361147579	-0.07548537695982217	-0.019844728571726727	0.07997178340710649	0.07993348637326608	0.03668480257444309	0.11080650897001881	-0.03951785576215597	-0.06337573317444106	-0.12334617054148948	-0.20542510606630718	-0.1817117763810043	-0.20819690997990584	-0.3317901042003654	-0.4081601928592511	-0.42221619998015636	-0.4260909106057562	-0.3811126735646473	-0.3759363020019957	-0.37836149506588485	-0.4288472822673821	-0.3654009076888787	-0.39223750081992154	-0.4448752512469489	-0.4526295258050397	-0.5173688613201101	-0.41919418590951735	-0.4112087449638673	-0.4336521082572113	-0.4937207564687025	-0.4562321460604939	-0.42963850393323016	-0.30831410966036515	-0.2921340981375013	-0.2664102382060581	-0.29401495844977105	-0.2455366787658204	-0.2368086848609534	-0.26072577206228537	-0.18859446389754408	-0.12440153919306324	-0.16656235571923692
51	27	slow RT	-0.13625827957740497	-0.20216033338949643	-0.21177823388903008	-0.2505623897466462	-0.13969920133641597	-0.053844317074303705	-0.10138458049589878	-0.10829798867234425	-0.2092540036668873	-0.2911019430176986	-0.4253814263417682	-0.550456453047473	-0.5155212763315491	-0.4316895914609055	-0.3947710904799208	-0.3988244441830895	-0.40562771720012375	-0.3599760333599232	-0.3907163079512969	-0.3627228713451868	-0.363983441131336	-0.4898071370157155	-0.4849184259215656	-0.46743614524306665	-0.4556955048376989	-0.417287986775467	-0.43614419977754304	-0.36945866169923597	-0.31602249706134544	-0.21930435698884002	-0.09080929999066993	-0.0849602076642766	-0.00905208382394986	-0.08501371622774608	-0.09058184234161692	-0.006983846839435759	0.030100172610768805	0.14617412430330376	0.2553492877329495	0.3046250366436218	0.35048853824158727	0.2843355165741717	0.22562405342506153	0.25170354681620316	0.31989330664766596	0.4089115894076765	0.5158857314436158
52	29	fast RT	0.3208784517941383	0.15729088002023875	0.1302780966777989	0.12071078198475853	0.006565874423436111	0.132444736834823	0.13370141889139678	0.016942391379166217	0.12105312662995259	-0.1368122316941683	-0.034393593874951674	-0.09179719248523283	-0.13653549462291323	-0.07431834892663915	-0.31704135087159707	-0.1417516060313673	-0.17267911043700004	-0.3611533935053483	-0.3407869397895598	-0.335473778973238	-0.3625505913362919	-0.2412283010348629	-0.46060688178490566	-0.2966190489768405	-0.5544933433912482	-0.5278316101571402	-0.42237278647613063	-0.4242134006178781	-0.20081043936864684	-0.2353351974260756	-0.03899916461495301	0.38801447732503674	0.41331274372270843	0.7740718431314545	0.9919841903253435	1.0496622597071896	1.3099329461746583	1.4394913007952004	1.7855392063271245	2.1380274862282374	2.150141663261678	2.4373298815130973	2.4538305877003546	2.562415968882935	2.7948534632485362	2.842475050701342	3.2162673836111844
53	29	slow RT	-0.08675329714729128	-0.053557306222240066	0.0826071358667821	-0.046534640609799345	0.10759493288861927	0.040925030666916995	0.0007386494939476962	0.1437154320985299	0.016654075077864344	0.10438789809510057	0.08340898785257378	0.11453140720997045	0.3577619140140536	0.24600610909887768	0.30409189302337725	0.4520781550954973	0.38584445636145137	0.7513106619649506	0.9238187526782954	1.2204908501874459	1.4097292285565874	1.5344187605290844	1.8391774670671122	2.0168344868452106	2.0614991404335874	2.3699977826007728	2.3590414053333695	2.6951095390228716	2.890290058591043	2.9590290268567307	3.1319007450717327	3.029055716943327	3.247239776367291	3.385131463520345	3.395445232624304	3.4454196673721484	3.3293467138546498	3.404314336963676	3.4206269407502234	3.231814837526084	3.280227803970907	3.036978754706862	2.992159001770988	3.011928901484122	2.873527387932002	3.008168241791792	2.888033635477965
54	30	fast RT	-0.932988584345285	-1.2029484608062466	-1.3628470114314488	-1.4907149865953733	-1.7143963090710932	-1.9097022980469014	-2.181800015441293	-2.0372275709927288	-2.010890805381246	-1.6854149663854334	-2.016342156094719	-2.330398272258961	-2.5483698204343868	-2.72352307195915	-2.7590169138067835	-2.9276240531783024	-2.8779052359286488	-2.9814168960063867	-2.819906866351626	-2.9344790698200285	-2.7196374148386613	-2.898657102195763	-2.800504360075815	-2.879831115452564	-2.80419836753842	-2.849796726294793	-3.0456713783125458	-3.120472197436534	-3.100104232747604	-3.086433830928464	-2.880112056561178	-2.626870843125856	-2.729361886244879	-2.531905296064028	-2.4677264121296543	-2.1954967260655844	-1.853330102600486	-1.6011291381892478	-1.4382667689344852	-1.245625549952425	-1.0745493043803789	-0.9692523508481914	-0.9592541416934077	-0.9862944754044541	-0.9144686650596716	-0.7582709410951377	-0.4443687944423927
55	30	slow RT	-1.936038462460462	-2.0798682404470115	-2.114439407313001	-2.2415462783690607	-2.358027294953543	-2.1986987252967958	-2.1870978412687614	-1.7976762419505523	-1.6553344843089404	-1.6509661552396333	-1.6700491289250359	-1.7135786299970543	-1.4936197950904535	-1.5116597767332116	-1.5000587012844953	-1.4108463953186963	-1.3479847360583952	-1.2601045434433815	-1.015820901407413	-0.7588584521390193	-0.5577977879740906	-0.44800524571906747	-0.30697821128106384	-0.2669446387583852	-0.13580663788250588	-0.23513710108569175	-0.3339957854120717	-0.053938400951167344	-0.01613648645862072	0.08879353200020783	-0.10892989714712557	-0.18574600816436607	-0.0033394412962645483	0.030022237422313802	0.06830750054317901	0.23428735295478412	0.3062028529272674	0.5457936783740013	0.5546122079212905	0.4379587978093591	0.6143135837984272	0.7358026703673852	0.8399467130910838	0.9094362318671267	0.8267850496400447	0.7898028292074469	0.9866684985483172
[truncated: 68 more columns]
