# Supplementary material for: Catecholaminergic neuromodulation and selective attention jointly shape perceptual decision-making
Source: eLife. 2023 Dec 1;12:RP87022. doi: 10.7554/eLife.87022 (PMC10691802; doi:10.7554/eLife.87022)
Supplement: Figure 3—source data 1. [file elife-87022-fig3-data1.zip › cpp_topo.csv]

	subject	drug	Fp1	AF7	AF3	F1	F3	F5	F7	FT7	FC5	FC3	FC1	C1	C3	C5	T7	TP7	CP5	CP3	CP1	P1	P3	P5	P7	P9	PO7	PO3	O1	Iz	Oz	POz	Pz	CPz	Fpz	Fp2	AF8	AF4	AFz	Fz	F2	F4	F6	F8	FT8	FC6	FC4	FC2	FCz
0	01	DNP	-1.5042428609792573	-1.6396590977916958	-2.2857219762757026	-2.383677192274099	-1.5797367820544603	-1.0011357009032762	-0.549981347263237	0.23674225580650987	0.5613099915543682	0.4951520280185759	-0.6302031452116211	0.9226846833926192	1.6651105838174307	1.1021922338385008	0.05111387929070705	0.4027886953073609	1.427505819371268	2.0317975051734103	1.6010070574645079	2.3932132987355734	2.955065081506184	2.8715674451684423	2.114171715928088	0.8170156484479224	3.4897439802507466	3.5383962457386775	2.6222219503001214	-0.3826863332411159	0.9542513444754828	2.226523198854668	1.7614179585016245	0.8277187194824781	-0.6637485569436711	-1.0655662108041073	-1.221729829224437	-1.9060767715080171	-2.1581781575925207	-2.8262141424579013	-2.597009510437276	-1.7390161717366464	-0.7472872429479278	-0.27005122826016	0.7151217827055504	0.7061071439339	-0.41163296573058766	-1.5876380622333663	-1.8259909013301736
1	01	PLC	-0.7196968276301217	-0.777489656659714	-1.615898874623416	-2.160591628598445	-1.503238570155685	-0.9424585116945133	-0.5476927709659289	-0.30433788369994014	-0.07564254942409866	-0.2106635357988262	-0.9574869084287556	0.4950730278914372	0.7447779021351785	0.2691844232403504	-0.41552374336080294	-0.1463349219788045	0.5063363035460285	1.1605928054967316	1.3027531163722952	1.7259352396873235	1.8152189319312209	1.6443097201367647	1.236727299138714	0.7568462705011155	2.4979363290830774	2.3894953763988958	2.1384744469714114	-0.0013724131948781525	1.1923391234362066	1.7666976946463442	1.6352224213955926	1.1612402972657696	-0.47402827962618577	-0.3753049801990556	-0.6165176590469272	-1.3618031526395624	-1.8137540822244405	-2.586669025675324	-2.480617776211136	-1.7966758622045078	-0.9543626103097097	-0.561443415028591	-0.01936884977940224	-0.22260645091791187	-1.1320171292070111	-1.842891426086531	-1.7730216644883796
2	01	ATX	-0.9481859817388203	-1.4282537129789963	-2.066890647424454	-2.999996237526573	-1.9206700034947815	-1.336537998161317	-1.051999608058503	-0.22081106030079786	-0.08594103716561828	-0.2802673419170788	-1.7252930200951448	-0.09893665716093487	1.1581962843735574	0.7285663874385812	0.06443928021859936	0.26550969095733945	1.0510765220305118	1.6496629096970388	1.0332182827669503	1.9760061220121288	2.4123405645780505	2.193647294959563	1.533362731631639	0.6579375037705971	2.9271276431782525	3.173538862491166	2.504930664607553	-0.06590216024850651	1.4873594425621015	2.282605979333886	1.5305639863938556	0.2748481194401206	-0.7810562653337204	-0.4377032821865593	-0.13402914527565693	-2.180145359010292	-2.804978376241481	-3.8625031023820466	-3.8753173038063617	-2.8500755338732904	-1.4727396531294374	-0.6380076076374481	-0.48677242845778046	-0.42383203459215696	-1.7262146681852142	-3.1157103176560867	-3.2296328789633355
3	02	PLC	-0.18785711995571017	0.28009160181481024	-0.10198518441828142	-2.306968430144631	-0.061432333392925864	1.0082728404559194	0.6321810410130054	0.6221895592573014	1.2761658490491539	0.39269985642018435	-2.214212876917584	0.06864221995739062	1.2680597729883656	1.1923697378305826	0.37472990917521637	-0.035186257474288815	0.6742060045345046	1.8697315412621172	2.5566444691243606	3.418205572984504	1.9827866829196674	0.400589810791248	-0.4128610293241716	-0.36973416065242515	-0.3119507509193855	1.3961573219915546	0.04228700836508127	-0.817917665814455	-0.12290462165456677	2.190886201285901	3.907339327558914	2.809488669069446	-0.4050474428627932	-0.4537476758306563	0.11892247918060303	-1.3361528653520034	-1.7080945991422332	-4.028369559744336	-3.6734918942353665	-1.5417561204127648	0.49908298046610794	0.9992272099297593	1.0408804558714064	1.6393933015738125	-0.030530086463514385	-3.073661043311754	-4.359383209169069
4	02	ATX	-0.15518671288400135	-0.06645236368284863	-0.05040345526040628	-2.3394960686409116	-0.09407297234581649	0.6290517779744484	0.24054706517989086	0.47323297486994087	1.1913410481959148	0.5870189408899319	-2.9220796312235437	-0.9615563080690931	1.7201248096937176	1.508882001348356	0.30508051919151097	0.12282425541388008	1.348891982472585	2.4565311732557857	1.964614013339149	3.3011549590591076	2.629669744944177	1.4817873707039284	0.3073616593872589	-0.03670740178078115	0.6779567034962605	2.112505743971361	0.6414244705172226	-0.9232417110623038	-0.3102793902597191	2.070370651442614	3.322866642361352	1.029842953210167	-0.11138527908710653	-0.24948444572336326	-0.41397030682574276	-1.4370875797467666	-1.2055549223055653	-4.454035563484538	-4.582843981665829	-2.93783085870295	-0.9535912140833013	-0.1687403157485444	0.7155087707256643	0.4183079437427567	-2.431158432009542	-5.894797733098988	-6.589069111751768
5	02	DNP	-0.22089443277733126	-0.3631942733263742	-0.5561224419202038	-2.6374244824472934	-0.7005938883135657	0.037534777495048605	-0.20681274307544797	0.09734266062208867	0.6639767123812454	0.12373741643681306	-2.6877449706096885	-0.4629206075084997	1.5927606693906018	1.1873280543808624	0.1892321620804604	0.5243879891673825	1.5554040553795705	2.6762299838104546	2.0202942785968827	2.5389433189065826	2.818385553743885	2.11323427535268	1.2526141606209837	0.7163035799288069	1.1184417273036387	1.664743621301629	-0.17851959172989348	-1.0632127974020045	-0.8998897932152665	0.7725200710705223	1.8704445765308733	0.6874210960328702	-0.300324923024337	-0.3628968859932895	0.09730348275417221	-1.2595883836359745	-1.685184198254762	-4.12193484115565	-3.6689345809897866	-1.7533099933131853	0.09918472859557836	0.7102673557241355	0.6579741476731629	0.8747873783244097	-0.881455680512486	-3.90105531487254	-5.195129744276871
6	03	ATX	-0.5159810369262191	0.268962736502027	-1.4330039063604096	-3.173028438033017	-0.7232883579172662	0.44195074326444606	0.12324289826697854	-0.4044306304434569	0.9746288433455678	1.8125840902629642	0.789352835111113	4.8918518086266225	3.81198254423486	1.445544477911812	-0.43482737889291523	-0.109289262837936	0.7277451933418206	2.750883208823258	4.5073560078316	-0.36884151930665215	-1.1404845594420538	-1.330719961950715	-0.6595556625164783	0.0996442496272885	-2.588296947582263	-4.213106270474349	-3.838537638753974	-1.0368784890410465	-3.3654110627729064	-3.6366048628087806	0.29922074446330343	4.24731528107355	-1.487889801122852	-1.1938551772725563	-0.29487761649596644	-2.1800368840702427	-3.9719252330341472	-4.860035804254323	-4.100782194755117	-1.631197720155434	0.04988408282082844	0.07647762555978506	-0.42050723877521284	1.0134814933838239	0.889622230623458	-0.7452084166907597	-1.2402215538187533
7	03	DNP	-1.8757027138429545	-0.8386989561314252	-3.868043440521535	-4.633876590389329	-2.463148239897564	-0.6492007052187696	-0.2417978502609433	-0.06245856692841123	1.3652811652101062	1.9474259822300783	1.2252277604402442	4.89323665740117	4.017663540992284	2.2202408020818476	0.15082909602768965	0.6917987063378328	1.3204769169021953	1.9914314218599196	2.8374575642705295	-2.161223004012609	-1.6975198270494543	-0.44080566575139735	0.7187678051712614	0.6872362950149684	-0.5115458643099317	-3.3712685499981987	-1.9767112941181006	-0.1576204260851349	-2.2585932840085263	-3.9609660790830925	-1.4343593112001127	3.476970937011876	-2.2438859843876933	-1.3720154316694932	-0.46018262467430027	-2.7709991193505905	-5.466989273108506	-5.253172223116331	-4.016525177863924	-1.7840904443679269	-0.38734227775783475	-0.32963002044272344	-0.7284890454961187	0.6694917124528115	1.1826319494529642	0.6143610830263693	0.14916880582890485
8	03	PLC	-1.5833454078350846	-0.695494664884131	-2.609324422323498	-4.10765353212974	-1.486075465640001	0.1347617476542364	0.0721043384886361	0.3226407924539318	1.8604012579734015	2.249555283192801	0.5852526587090623	5.257563493059063	4.7738670191431485	2.593280881069193	0.25506733450435487	0.46189815756790403	1.5610039339155157	3.3335898090297698	4.6135778852269524	-0.754891216905358	-0.826049589632455	-0.4434739631966732	0.27986302679382447	0.8287738107266472	-1.4650741176924515	-3.9457852393732953	-3.6350473546704625	-1.537797926566281	-3.9794285518840873	-4.478647272154254	-0.06775609616651963	4.894643623220469	-1.7786095510930588	-0.8199580506844563	-0.14210557972770999	-2.4669081147572256	-4.471675843584027	-5.654887912249727	-4.983148017874399	-2.7422655991720117	-0.9389262803781919	-0.4995725107025554	-1.0881477702888	-0.0908960474305058	-0.4744955079176787	-1.7466734674554316	-1.8005578204037176
9	04	DNP	-1.2348144441178226	-1.582512796702546	-3.0680262532625076	-4.513290772690747	-2.9602109186254744	-1.7616861878611632	-1.1191802073376569	-0.2950336990741232	0.6843416509083047	0.7132753956759996	-1.2242186759133102	4.044943827023197	5.239580720115622	3.0887408405572856	-0.1337787594453582	0.1361752442426284	3.3870167537075844	6.547015698032093	6.686019661041249	4.758286658543144	4.941412462241447	3.5065329889428325	1.4384508052867484	-0.46782431508394645	2.172912403648248	2.4055556723358107	0.03576728389553808	-1.64176705492282	-2.5190600413726187	-0.40378381419335213	3.6739599599450234	5.5191190966844	-0.7440653457310734	-0.6661216361535847	-0.7694582391450073	-2.1005747198834133	-3.470682013047184	-5.186478164070112	-4.097111882339765	-1.6535189592088444	-0.10109560359463898	-0.5657586806092346	-0.012730731545460835	2.441466716468383	2.0393057411477047	-1.1258463406482964	-2.891034589538642
10	04	ATX	-0.8844673477279646	-1.4174256739202167	-1.823005697704248	-3.2364612649364073	-0.7944644457646851	-0.4488156950261798	-1.4464867033816091	-1.1960410350716424	1.0611363330860306	2.825873190294831	0.9431599074122435	5.971677992038727	6.136754601566199	2.7087074517390306	-0.22576496310268376	2.058901654207608	3.8861047787986753	7.057374888168783	7.932314676995424	6.342990159157721	6.095517553315656	5.004649896137787	4.03124593689761	2.5784707680992307	4.433272982416282	4.381566230425579	1.5776407054201118	-2.53994516514828	-0.7981857377249961	2.878999529763216	6.024864348423965	6.81319321251623	-0.12976597487281843	-0.17352671357937158	-1.4863696137920106	-3.098392645545444	-3.527719376093225	-5.654645313912803	-6.105271377422752	-4.203088269509553	-1.8110566298235509	-1.1133735201605326	2.018228728037649	2.4845694182836398	-0.36978066028690154	-3.167270106135718	-2.5715727966514343
11	04	PLC	-0.5902600393952799	-1.0267127810458365	-2.0192477978945105	-3.7607313517665255	-1.3937032550328345	-0.5388896160633612	-0.9851508250425188	-0.9050286425891948	1.3210449306605385	2.6055670913029725	0.05922550290553545	5.45478383054112	6.744690462533369	2.7264849388289605	-1.707575983556492	-1.0843901592043907	3.1116996499007885	7.661049981619393	7.700672340500007	5.563810930808557	6.253535861234056	5.050053951658275	3.014123482725501	1.50712233589172	6.052509194851409	4.668739468284512	3.1856753360542647	-0.6702588168756042	-0.866434039309532	1.254642963375836	4.245874020952308	5.407730219493922	-0.2682270482032269	-0.7328381705487801	-1.0170388014639016	-2.3414106984686627	-3.28854081547815	-5.331879957831006	-4.721444733566854	-1.9857713256034917	0.5284675763702458	0.6348212103751097	2.470253409232647	4.0960423313225105	1.463319838346071	-2.4200304409639988	-3.1647271840518743
12	05	PLC	-0.23033976706708215	-0.22202083495817226	-0.8043255607109031	-0.4504553842963837	-0.29330144064461033	-0.31912536689827387	-0.4608418787761352	-0.7095030412277898	0.20763970475364815	0.9094027646228257	0.9201829169133154	1.6517583787860768	1.6506104864411093	0.6367170288443685	-0.7759477614372875	-0.4189072656299591	0.5088027006783994	1.3967504586787078	1.5526975168894928	1.227507103560771	1.1556919460909416	0.7386234752994223	0.1723483868908348	-0.4200605346090665	0.6902544284964647	1.169749008793853	0.47607116026555557	-0.5216856317960559	-0.09963778478132285	0.46280692950678626	1.0202256338224245	1.3255125760379816	-0.5400584679676866	-0.6166874149694748	0.026319761669863193	-0.5896566833528323	-1.196888371463903	-0.46998057626711615	-0.22834342402527572	0.3219443480032344	0.6177173281556277	0.26749513251322243	-0.2965352307381117	0.7266294437016053	1.1768863437869153	0.9276852756260826	0.7529184039605936
13	05	DNP	0.24640339859948857	0.2709875136599661	-0.5363188261483649	-0.78056777746601	-0.6997950589984503	-0.5524198825446935	-0.4401272759082452	-0.9340944159727342	-0.4158069277262013	-0.2582599223417016	-0.21951962317442783	0.7419356640305951	0.4663835233205882	0.10159403847379118	-0.6710174591069712	0.2797647263327735	0.6964435835596083	1.1139099678980948	1.3708600958763848	0.9149130031711784	1.0659153973476947	1.0905247206545654	1.011801343040919	0.22604977896937026	1.001079624786862	0.6238870929002244	0.25378771302451203	-0.4154379236694825	-0.538338834481542	-0.3531043292631085	0.586416128473002	1.1815626120818246	-0.03528528045117073	0.015095998368681158	0.18863109452634547	-0.17662995155499003	-0.7859039699295961	-0.707991259189964	-0.3839090584869103	0.25478959196494555	0.44501779548109943	-0.05848667742340813	-0.5031617704098638	0.6793887525214254	0.9461786493416726	0.2547745704586811	-0.22621563235376044
14	05	ATX	-0.41107408223887226	-0.7636902930015901	-0.9717699345583478	-1.0823007997300558	-0.8420985383669973	-0.6600421694895389	-0.8017681712526176	-0.6775821329014987	0.07411213117703737	0.172875690948476	-0.2751582794302605	0.9195727314867762	1.263439260483502	0.646181417366102	-0.5294320107367009	-0.2236718787074077	0.7361693046255253	1.619615077359848	1.5939290687499483	0.8445357298400185	0.8507923864816079	0.4282067922318298	-0.08466504002653943	-0.36190391961562013	-0.4814210670985204	-0.36691664447408295	-1.0330763570273342	-0.5487706123900472	-1.5018909504694666	-1.0523593917279432	0.5853305456146337	1.345369914820671	0.03230519497706577	0.173480187788146	-0.47873904889111507	-0.23946715805718044	-0.6823039199295128	-0.964334881599544	-0.5143584227901398	-0.07594095826802373	-0.24892972060875612	-0.91583017199489	-0.7173934782342432	0.2894275668910561	0.7189009309324084	0.08897511757903453	-0.3914594765974928
15	06	ATX	-0.46786507900423835	0.3363593431670212	-0.5101394525139515	-2.333013240313073	-0.21973053159645592	1.310148766081879	1.2083414042155656	1.0430722305652065	2.028989942808869	0.8580766511554406	-1.6534485020242315	0.5009944172708877	2.127021995233666	2.075045931969402	0.2940246919459928	0.24878686358250807	1.812454662673431	2.673658494440263	2.2819306309441307	2.3124380607666457	2.2391135992440727	1.7695899708687939	1.0486036545644384	0.272881774314222	1.1044588460324416	1.3033793238212041	0.22412770896962483	-0.03128210254867789	-0.3540123377177976	1.0997059062884278	2.179908504167488	1.9266233063899234	-0.1260903470763366	0.4184230529096561	0.30132375161627545	-0.6510415493127767	-1.6430024399149201	-3.4258106730955236	-2.624090890098803	-0.6264596999060318	0.793995651668236	0.7697682273771361	1.0872012276343983	2.2247855195165287	1.2330775220635173	-1.3624772401910752	-3.0219011614371585
16	06	PLC	6.414288440875185	8.788237018730737	4.776485666491635	-0.3114478996404167	0.7043900225814426	2.378584622623397	4.209888794999774	-0.8387957447529156	-1.3068336465229518	-1.334331675167184	-2.0807614449181107	-0.25163043926814177	0.5571065968083231	-0.8985611501549144	-2.390436139020702	-0.7838285994050918	0.8997254486782804	2.43871865563676	2.004903971346255	2.0438313078392394	2.224093275077084	1.7347147247511676	1.0490885608433524	0.843801944821247	1.3886635940155332	1.3299823744878665	0.6665144216851223	0.010596264315763573	0.23625566442916568	0.9656262595597954	1.5628231143970108	0.726445085157466	-3.8956164815422647	-10.047909062090277	-3.405090156839891	-1.2875357658757758	-0.35790850860553014	-0.3708081917316245	1.4618319073229238	4.916255637571773	7.499562126133409	6.166862418227155	8.434303599656387	8.243537434520839	4.33325703838874	-0.1175569069344413	-2.495068193342505
17	06	DNP	-0.08251623046316514	-3.9700838395271583	0.49683741389859715	0.27455059786914676	1.3697737765816074	0.6272243943615508	-1.2124989073376813	3.2541235087089535	3.4488789202385624	1.9505941235270023	-0.7901420335195533	-0.5106031409240899	1.4421856410908098	2.5129153095221692	2.804173458981644	0.8252035349398322	0.8482261752402135	1.0691741748497836	0.6777722969907779	1.327405068616592	1.165269952523769	0.7872216960233904	0.6228387412359883	1.5012808168835272	0.9892935652645237	1.0695527166900278	0.5244996058401061	-0.6020461869636683	0.08936029528240837	1.1780412022952917	1.4494559714267041	0.348196899705982	2.728002478042888	2.007505921766435	0.6202678878498262	0.19130692590990772	1.4921057892518153	-1.42996694227447	-2.0559849945520066	-1.3127140080674047	-0.07388180475195236	0.5235481863604363	0.8496379073146785	0.879143262876643	-0.770618974704796	-2.9573996643007905	-3.2807669071697276
18	07	ATX	-0.8729929940920227	-0.7777694496799418	-1.1853212402119297	-2.2605264459496546	-0.02132921083390906	0.49757159429378134	-0.02318565169156283	-0.06054584010533953	1.5461871295991596	2.167580498946248	0.5566623383423503	3.108861889330098	3.3875697197349472	1.8333530418960418	-0.6806489516184075	-0.03811714187388403	2.169600448517782	3.417712172549296	3.3668446522533975	1.6302428745874324	2.4207427844736515	2.5388111787915593	1.5333170657786248	0.12900949261387953	1.4773358514472705	1.025757413866121	-0.20661292310304882	-1.0748956797690485	-1.1183359747730723	-0.28673568582715825	1.2422865811374868	3.603525204820607	-1.067535319103401	-1.661552265701228	-1.3026926797458283	-3.6112901218321998	-3.508143363308375	-4.57960721653023	-4.871332131775283	-2.794859122741612	-0.5995855295480903	0.2309835151883699	0.7210834787631949	1.873014253680125	1.5564563343936164	-0.5689073702223786	-1.4845155828927628
19	07	PLC	-0.05642354961803115	0.23202460231264163	-0.2768166197806471	-1.834378093040366	0.5028712740944029	0.7213825652359281	0.1726722941032428	-0.33003561053273467	0.6577068575749058	1.7793182910325882	-0.09608500655283746	2.0790819584082496	2.9476392189904637	1.0176175047668174	-0.6758420289090701	0.8132562127983517	2.651858402341236	3.8473878192294375	2.960917110211602	1.269725213421765	3.5068177970174936	4.668204022689513	4.066222947735555	2.2705850167413915	4.933822335004938	2.0956401990336797	1.5577326658823225	-0.5651115397490466	-1.3743650895678905	-1.9410085918619642	0.05644573236242503	2.06966985777549	-0.5629726739693696	-1.359431419646815	-1.3249251805634572	-3.3203771914848463	-2.8429182022643276	-4.608579538680358	-5.185653917792154	-3.276180866140899	-1.0740084094279425	0.14566618278684867	1.0731435980411739	1.2352568452096007	0.050026977805582365	-2.5362861614242194	-3.1320137605577223
20	07	DNP	0.21322983266826265	1.070538254379091	-0.007721574560053966	-2.254600471766404	1.0742119863287336	2.2406861970498158	1.3089908975839086	0.10701359346217487	2.0815780830367046	1.9616079537979243	-1.6092388526059016	-0.39600493726541297	2.484958886321953	1.6971422953715911	-1.057298972649589	0.3444286233275204	2.838852905713831	3.4979936467812456	1.1911463850463009	1.0446315464271618	4.029823782835478	5.159457473499694	4.095968997889279	2.4578702634248186	5.680164552234935	3.0749818528766957	2.2681824103547337	-0.531181120170739	-2.190096390939218	-2.797746535640669	-1.1784089305686518	-0.3960136292018359	-0.03547739853878677	0.3933486021694002	0.616905536174667	-2.1813977579238446	-3.1069887890126573	-5.144212317785214	-4.975545912149192	-2.3086910820476376	-0.1221710649530712	0.259084565033693	-0.3564459941250346	1.05753483137779	0.5403391344682957	-3.1085576200648286	-5.058638904098975
21	08	DNP	-0.3039979723856757	0.31568514273525694	-1.0900583896424116	-2.2669824038575963	-0.751784800732221	0.11767248233719914	0.05273435459736476	-0.4650785084770729	0.6459966419892712	0.8023376096516921	-0.2164900678287577	1.8789599000677408	1.944024830458921	0.9934630564541237	-0.5723592497515613	-0.6319579292539274	0.4980988354765824	1.6734743520051671	2.092585120464024	0.7777568800771769	0.6325553391266334	0.14511672090709435	-0.37831324502664365	-0.3804803789959789	0.30370612227394794	0.2843400271786409	0.6843659420364274	0.24424000561499207	0.2870155944921532	-0.05057934430283153	0.8716564075742921	2.314297306924574	-1.272669762869103	-1.7405492497675772	-1.2536567426206076	-2.8051679173511457	-2.8793636000911778	-3.406781999268301	-3.4975465300200375	-2.3287810750674374	-0.9274648371019358	-0.14700991234345478	0.4140479472163574	0.9801295697608969	0.470480585364662	-0.8205083473000992	-1.2174277181485584
22	08	PLC	0.41761202413541426	1.001714052930048	-0.09827302186758717	-1.54618670638242	-0.017090724070844627	0.8507689775847802	0.7662355910015626	0.38127655977918035	1.2217504180704115	1.0562215956636352	-0.1892720460961048	1.188098685216953	1.7529914084644904	1.2291466212470012	0.018351074612507894	-0.0052386653671181	0.7647366487632943	1.3060168648885788	1.236438888295333	0.3937846312969407	0.5281207661970806	0.5432981161325139	0.4138146750011262	0.21526570497983646	0.7179182433802855	0.24973145282772818	0.5043111536918475	0.030197624163718878	-0.07205950950710259	-0.2789644504508581	0.47049504235500006	1.3579422248117465	-0.707962435337146	-1.151526978319071	-0.7454441392964999	-1.883810005673233	-2.1004146566634794	-2.738685027811602	-2.7170153195903155	-1.3480869968601086	0.026858967804335214	0.18982319280397633	0.9333386889211299	1.7444155742074239	0.9441177550787376	-0.6904018514084351	-1.2963982607146716
23	08	ATX	-0.28077248122574733	0.5083415945981637	-1.0256760516596681	-2.285039392182713	-0.7650686373405531	0.14133995649360948	0.08396608047191505	-0.44720488007497167	0.5218601554263602	0.6399331416840839	-0.41229243390798725	1.5814883742606436	1.7912282301964997	0.9474715608906786	-0.4774741359251787	-0.2142071642841907	0.6443544131079658	1.4740888055676082	1.791225199152695	0.8498776360372342	0.6488506491615801	0.3306026907553882	0.08859673604602408	-0.11840879931820317	0.3389137647838402	0.3999477710322545	0.5658931986231361	0.19802014728965922	0.4482325465917459	0.3779219208300267	1.0300593642389233	1.9212162907919001	-1.5886845887635621	-1.981236928026814	-0.835681188875295	-2.5184668311766263	-2.960904633377659	-3.255937272901315	-2.9311061373833867	-1.4274191044114861	-0.1257033253847677	0.301833412367147	0.5920256316736273	1.2723419736313872	0.993908550321608	-0.5385285360857991	-1.4166995163309823
24	09	ATX	-0.18249093783108572	0.3342124896274288	0.2137693440338351	-0.08693975498740092	0.5064903340867214	0.596274417360428	0.362244175891359	0.018483911443199462	0.30512237046811336	0.6296188397976983	0.23623054310375358	0.7579866337895935	0.544653116405043	-0.13108870465560885	-0.5909342945108753	-1.0846834121474815	-0.5151141632272233	0.2885812785975551	0.820016679756032	0.22225080883187012	0.022076113523438974	-0.34062275524385016	-0.7824322461193796	-0.7103316765017322	0.04960812999059833	0.22997533533600284	0.7845609021671455	0.8187869163214418	0.8532675113890764	0.2480853991314106	0.1916243771299495	0.893910647164378	-0.3929239366691539	0.2830221033698234	0.7596116326782486	0.3498552056374485	-0.4138934237458829	-0.4120082437888443	-0.0424793635193287	0.5668482551325694	0.7846118990112972	0.6649772731806305	-0.095290372514784	0.365142188464729	0.6298066824102054	0.2221600440873343	-0.13232088536244213
25	09	DNP	0.25912899483565993	1.3910325011941718	-0.5553245397917103	-1.5399023821567286	-0.5621061993203245	0.7613811385779776	1.4564685907727315	0.5765976911015461	0.7626688434190334	-0.32679324473975047	-1.3409531465755156	-0.8668387070230849	0.0047849397330605335	0.5415057622368723	-0.32938939415569946	-0.06565006078295717	0.8627122724713829	0.5510337544388125	-0.1411396684359276	-0.0627088915895309	0.6843918500803979	1.409507165134761	1.1859921617750566	0.3125903379718599	1.7232579402173656	0.5477710025978745	1.005557468730951	0.6407356703877357	0.4664339437358388	-0.3293722525491066	-0.48416078903063536	-0.6471874264459259	-1.5993119465547883	-1.3336376354035655	0.4834781501008632	-0.8679080820781023	-2.0656174937248784	-1.6388866427163744	-1.0486206337570179	-0.10301595758523611	0.7172353807434162	1.0697804115585734	0.47460209182263907	0.6313307026030139	-0.03327928792584843	-0.9579380459408441	-1.524077403729064
26	09	PLC	0.4113245506387852	1.0063760954875396	-0.1949712196485594	-1.3692647433326548	-0.8202225305788163	-0.023659880844897386	0.41521283045864266	-0.15504013652228282	-0.03561322856387988	-0.5728276388647174	-1.1055634853744591	-0.20827126655715034	0.052719201806994645	0.2547560288439757	-0.17933762585935517	0.30110555393276445	0.38252508696363535	0.1483182104952727	0.24066586668059342	0.022664681199556513	-0.230513179633723	0.18912543318354966	0.6688719806647739	0.4645088958325566	0.5330401847854529	-0.19636206969663247	0.382966647469765	0.5559428862801423	0.6469586765897039	0.3807648006715117	0.4652960852668177	0.4550357060698843	-0.9445717110292446	-1.203010962608811	-0.1941123092556569	-1.0378968598900147	-1.216483907827898	-1.4777467178263897	-1.2295860266774044	-0.6964146990042921	0.046163090230509275	0.6454962213225169	0.6730388085817487	0.6396474324417748	-0.06200214234848142	-0.7868545337803166	-1.2369355788064071
27	10	DNP	-0.6308117542931634	-0.7348406364447762	-1.3674914589284333	-2.4651313325483972	-1.420120926509854	-0.5261730077901653	-0.5908701017937108	0.3838187448344355	1.0831876443044286	0.21669227107464034	-1.3698580702093304	0.702130022909617	2.14692009970588	2.3121365342806133	0.9954585116435585	0.58265600728375	1.8035913294285595	2.400852188555727	1.7003229537118698	1.3787766877804384	1.490018950523967	0.8919521826340968	0.004407247180103984	-0.35798154358601597	0.1361910465954425	0.8593517132703482	0.3913135058429424	-0.34112049790423754	0.20410765382803606	0.715056546602876	1.2111922823716827	1.3307715985592077	-0.8846495046646591	-1.0561302981663636	-0.5087854176608078	-1.4116418848011079	-1.9959926343485537	-2.675801046001549	-1.9016259790413965	-0.5623012574713031	0.3401517746447451	0.38049488671425996	0.994925507726722	1.8931008497387674	1.4923562767020468	-0.2864867923800768	-1.7653197695877185
28	10	ATX	-0.23172079597332262	-0.7671379479513638	-0.7677926392194935	-0.9653473629851987	-0.27252316142998473	-0.2910384863510671	-0.8425823115388834	-0.10054309685596731	0.8381114025695191	1.1023490888353076	0.40963493871791473	1.4881408874625481	2.158718755276689	1.6068464561050189	0.2134000662608914	-0.12397420737993116	1.1543347211307304	1.95612001311194	1.5803389749658	1.040289986583615	1.0801087882100755	0.5947248927284862	-0.28058918729150706	-0.7481330949354073	0.1172028642276646	0.7092714018252209	0.4903784022200918	-0.14504111732645614	0.4561539651604055	0.9231105068508616	1.2082749960554922	1.352618407928368	-0.71012989944849	-1.2115052941818925	-1.1950824305411518	-2.054146154150925	-1.7934239778696786	-1.7618213528710198	-2.0987258877854207	-1.5337181678651173	-0.7079363708454067	-0.33030147091307915	0.7941087957622166	1.4102346849174647	0.8021142053860096	-0.3139964454436961	-0.45377947596316925
29	10	PLC	-0.56700502804319	-0.5775887786785897	-0.9854981871044447	-1.9063310148697417	-0.931213313738496	-0.19686506090855035	-0.11817221789561873	0.527487240699757	0.9493124191589611	0.26795932344140255	-1.2866950446085035	0.3441033465708572	1.833862504455575	1.8326184394917393	0.731714051342466	0.3591006988771871	1.6297746836377076	2.2799604803654923	1.4736381026568273	1.2811530415788703	1.5673112515208254	1.0947920432949758	0.15986330731240692	-0.5036187662774007	0.2841383141556712	0.8688974911406868	0.32229813698412424	-0.2482830363680545	0.08804455466018965	0.6584652197881817	1.0598754609580718	0.7844620402020487	-0.5455703881475672	-0.5340464350833182	-0.2563448956756426	-0.9980016838767232	-1.4265879399835206	-2.373452426081304	-1.9675445394239586	-0.8603794695449186	0.17452142522296432	0.3190511533975956	1.0708272271290127	1.6704957053804756	0.5668026102884346	-1.3510669380288693	-2.2736892312103696
30	11	PLC	0.11447855847909932	-0.43364499949614976	-1.1327734206050852	-2.1711535611464057	-1.4366388890101336	-1.0251054990034325	-0.9932650334123849	-1.0249067064799293	-0.11557424159207205	-0.014162271855123885	-1.5200058530110343	0.7224271496407216	2.5673312585424255	1.8750869265491277	-0.22419352837230236	0.7173737618749144	2.83540151090111	3.8473695513103903	2.5471722776562666	1.9324036469337604	2.605377354815835	2.154547572046465	0.811558281214562	-0.5049709427591217	-0.3477889911869924	0.21038109114362372	-1.8229089657745563	-1.8696729696084005	-2.3405151538685316	-0.483438502337765	1.3135762361857315	1.1147816209691392	0.3708938148583061	0.3345848221005667	-0.31625022726965885	-0.6132934192172621	-1.1777503779268006	-2.494042765274696	-1.9538486404895854	-0.9731951856545183	-0.5500514426144675	-1.0501367603162797	-0.48893340667880725	0.5701257203517222	0.09682627631457129	-1.7495174809971887	-2.7583470119394016
31	11	DNP	-0.3064743617283365	-0.1576756086282841	-0.44206124886326165	-1.538054583022694	-0.5948396322460114	-0.042561976329567174	-0.13767901336693558	-0.3324182723242092	0.5982483800433197	0.4899542451236771	-1.1458302921352723	0.9336988701808575	2.6549619340953043	1.9218123821372723	-0.30144899318516166	0.31068183423252566	2.677804022016847	3.795207485282788	2.5711548330789515	1.0533463721170713	2.08530987004842	1.895047841850091	0.546249279066691	-0.49070153005775713	-0.8478176247780463	-1.018881205559681	-2.7147916279220454	-1.5963197128638753	-3.450472945975436	-2.4598412568478016	0.3837299501155757	1.390099408442474	-0.34456912094021447	-0.06639117762437566	0.2614826459648776	-0.4036362222103529	-0.7847506555212668	-2.100186849280236	-1.7529232420348582	-0.7184463730948112	0.16313079799110483	0.24912230238918176	0.08608909606910745	0.8878211480987536	0.20873790327122008	-1.6094090737342426	-2.459205869811629
32	11	ATX	-0.23769769554407316	-0.2937891717882446	-0.16689216170451365	-0.6773604510818555	0.012498848057413027	-0.14638433845157794	-0.9381458046536784	-1.1956854503792171	0.2735919918945765	1.190312309439631	0.0808641342457822	1.841492901013835	3.2223693382102034	1.715881004541831	-0.8684813926183056	-0.4028547275053469	2.1396676029469153	3.7781323751021425	2.6786753986981644	0.48060171375152644	1.3056567172840545	0.8074077888732711	-0.6363761742262541	-1.1398291647761045	-1.9793548022331047	-1.8914592998734174	-3.297421049991715	-1.9087975711315868	-3.7488044646089276	-2.710513838737155	0.23596397049186038	1.5560304772199007	-0.49765189456936987	-0.3847585328390085	-0.35837159956078324	-0.44200330524508613	-0.7133292244374287	-1.2922220021593473	-1.120816463302062	-0.49640178930637585	-0.26229346609744053	-0.602920987083885	-0.41873468399946734	0.3432778918037843	0.40904199668924124	-0.7331957123534254	-1.260572837250146
33	12	PLC	0.5190082300135509	-0.01864186375723406	0.038070332290899865	-0.7146343747845922	-0.3945669650320771	-0.3319727637324138	-0.3900166250103	-0.19887188405901485	-0.04431508180273739	-0.07512581549559467	-0.5919367849863978	0.7459227479439836	0.9579296899361868	0.617305377895823	0.15752153833324006	0.21859816435080193	0.8471221631206334	1.6019830675074098	1.9247837639336773	1.6239318800668787	1.201992889142833	0.5306170715891346	-0.1225964771982542	-0.4425873804127575	-0.43553999133779725	0.23448165354198502	-0.4299090877638386	-0.10412193488306075	-0.003956840632814992	0.6807065637645066	1.862700700958263	1.9386840087040234	0.5102033060350685	-0.22494309020026293	-0.9422716334883268	-0.5136108348471228	-0.06672294123827677	-0.9905076203640196	-0.8981090807207007	-0.575581125215444	-0.4118586514839265	-0.5221494334199366	0.8284006041076987	0.884022592298677	0.09305709389984368	-0.8226144358879744	-1.1127307665996187
34	12	ATX	-0.9005018958322099	-0.469258719609808	-1.4566634345702925	-2.572133351136824	-0.6666942252268349	0.21273411371217982	0.11203705198235747	0.302971726391578	1.1429003543105605	1.1717019790518526	-0.5817461801894099	1.538150021107313	2.217576999437474	1.288799390649204	0.0380765845100931	0.04460758795089637	0.8769078255656505	1.8408323294294677	1.903606522335739	0.7338113200836267	0.732454570655891	0.5275192187465654	0.30272306721704123	0.11871485845659875	0.3350035785631366	0.15201680192494427	0.2652976576613655	0.2946347203503132	0.5323242798154595	0.3379557149777122	0.81696844634907	1.4429662709738849	-1.0262609976961303	-0.8913899199491794	-0.30100317563153534	-2.1339371577187105	-2.877469368024114	-3.9671613316395087	-3.727941845580447	-1.957420533167317	-0.10435999929428444	0.5048446375147783	1.0040483926467993	1.7929768719658032	0.2187322996797879	-2.0669055797842426	-2.5310086709796833
35	12	DNP	-0.28472799184178504	-0.5567344867796358	-1.1458850658024808	-1.9781070790621273	-1.0613109984247056	-0.635626739588664	-0.4433444628769099	0.02233751381367291	0.4860729408584733	0.6431663634042426	-0.36635493189022467	1.6270918588477854	2.079891166416839	1.2646929310487607	0.005887773387558543	-0.1230570041023027	1.0328384189306747	2.179358974530579	2.3995165859060874	1.5804689127918836	1.3591889264898906	0.7244867631344429	0.04097901240971452	-0.2918843955645333	0.44931814153146266	0.7056735548413846	0.52574427515684	-0.15170583625884848	0.2474858296304035	0.6432605817484135	1.5954393448111315	2.0431501294279504	-0.522917498202454	-1.1303919285364787	-0.7082174750369208	-1.7503590870432022	-1.8860682447546453	-2.7827370935749105	-2.5862297642991066	-1.1481235995961157	0.374748400525026	0.6033505043618004	1.0678533116697506	2.139388661978176	0.7623969833567155	-1.2500588848300411	-1.717141158607402
36	13	ATX	-0.8887754628168575	-0.7776889532583675	-1.6268808987021461	-1.7773326135962795	-0.98349009344422	-0.29396518879592115	-0.19456745509193046	0.3920567185952018	1.2489397319447426	1.040756900666168	0.03429051216455673	1.6813259170109447	2.4720523761782442	2.0155486655314734	0.3328396634547299	-0.03343001178819894	1.4159754144890788	2.2520439652792743	1.907337402675324	1.043589691500677	1.1471164058622958	0.7152052002998057	-0.14689782321390493	-0.729704904116656	0.25220368206247834	0.591965161379572	0.4802627773514891	-0.15535077785639076	0.24936014358508446	0.5367101509324925	1.0270147405594099	1.6989031435537087	-0.8909760152104509	-1.13705596380036	-1.360247726433262	-1.7917253441646288	-2.0381835908098758	-1.9205010821590613	-1.5599516496648966	-1.1567565176425372	-1.100378853496777	-0.9706562691541225	-0.23367389465724311	0.26694096099239706	0.8344317321930179	0.48296094286629404	-0.20343293176724553
37	13	DNP	-1.151719796403687	-0.8628279137520193	-1.7738543980441084	-1.8164534455507273	-1.560516142181115	-0.9478499110049986	-0.11769964136702449	0.0039641254030203365	0.06582582956364001	-0.2926965914720137	-0.7942799237940616	0.6215859315142472	0.9930178981535102	0.6816801984296453	-0.39181259374420147	-0.5434323193673938	0.5911445978047457	1.306804248729275	1.3556394084476167	1.1568664974466512	0.9535718452803802	0.4597501707352377	-0.2772957671357445	-0.6388703121895254	0.027859747455815282	0.6357754999280268	0.3456623648588706	-0.2496054428199517	0.4388688432917069	0.8507266314400701	1.2463190797004962	1.3573797840015054	-0.9291140788591814	-0.9848967002638257	-1.2745818557768052	-1.7572511605504397	-1.5786207566730348	-1.916953100656682	-2.0350223023170315	-2.0172768496798006	-1.7080787502064607	-1.209559766829218	-0.28562494888291723	-0.43349764449555866	-0.7506629438781116	-1.0672585370151062	-1.1729583130278145
38	13	PLC	-0.9516957908646156	-0.3825478680449023	-1.3040035110476222	-1.5787614058270236	-0.8075331351046263	-0.12871777692728567	0.07210989850007297	0.04527471995614796	0.5449204776819487	0.22336198713200786	-0.6483656407362749	0.5705163182230468	1.1676965965873214	0.9593320343705343	-0.044190005898065286	-0.009239582995613643	0.8525571329051282	1.4102755078896858	1.3944496281612182	1.2742380916007128	1.0868049802802877	0.6706378701043073	0.09619362634893511	-0.3474499728222682	0.40929074234692425	0.7914531026425441	0.5128970007316702	-0.16757820641720544	0.20630969019076603	0.8070240098584461	1.409257230868094	1.3894946410759332	-1.114987749593947	-0.6700893942103675	0.00592570432436836	-1.317581012380195	-1.9467158181843927	-2.046663977048877	-2.0568626147881712	-1.431762650301135	-0.5474589904224731	-0.10691450515003918	-0.5692152591255306	-0.34137491619096105	-0.4929547455842308	-0.9565100333280276	-1.189927406069726
39	14	PLC	0.14406433242355876	0.20803674306449668	-0.4049840257279647	-1.8649156096307202	-0.9226986483912224	-0.32964564257194134	-0.1398356388545562	-0.19000141850397362	0.059493014181933465	-0.3215914367566774	-1.5001035326881695	0.34125640439169214	1.2398279331301763	0.9740391799149299	0.019566842738175695	0.4943524094677203	1.5705931250169074	2.2482309859426937	1.8229679385750952	2.0067087686521243	2.4269274979226436	2.146640289580502	1.3226674479930691	0.5971161072500931	1.7850724324462108	2.1544669460661376	1.265713589601417	-0.43928677108774855	0.614586496808975	1.3704946311979234	1.522263736769846	1.3818159215263763	-0.38955388446356404	-0.5155660081901261	0.023721531797418212	-0.8882902620177664	-1.294367784243024	-2.348402618781407	-1.8778717486734464	-0.7581092745389731	0.2070014617488188	0.3275460090163359	-0.011705374394081817	0.49650800654997945	0.15931392029296557	-1.0657759744925028	-2.0691068789029323
40	14	DNP	-0.13788184324259076	0.04725234020698832	-0.5868430257225776	-1.5960440847088393	-0.662923016579791	-0.013055217193869812	-0.0028008008548075923	-0.02057752906778488	0.3139704293044925	-0.11937481684225397	-1.0355665276768709	0.25184433869605655	0.8360862527372859	0.786381070972643	0.046180475017227766	0.7511634196332637	1.5068035671976971	1.693302265347628	1.282170125561766	1.8149863537367537	2.279933582527466	2.3841870150188322	1.847242746414034	1.0662019687645945	2.3329266300777074	2.327857283862785	1.5395283844356848	-0.31931802857597075	0.5857482933989141	1.50087935143457	1.5132086414259893	1.0629476527613444	-0.45333491347707333	-0.3734980092956649	0.08754258609444535	-0.7739181050746686	-1.4192461767421658	-1.9978082542534505	-1.499067300579902	-0.4294087581549993	0.31195015214392036	0.3921265938256781	0.17041775848735852	0.7264654507431051	0.5203908261513155	-0.508529579301423	-1.3459827936079336
41	14	ATX	-0.21398302529652202	0.4107033507094448	-0.8232336411887661	-2.3757770811103547	-1.09110839095839	-0.2633882116552553	0.03818843721116851	-0.5281252877596138	-0.29463354756169496	-0.42172223857753777	-1.5289466444002306	0.6410238691725303	1.1430746798974163	0.4488039778331454	-0.45785533581782595	0.3049883978364447	1.4282461404344058	2.4388189362129236	2.283307420024237	2.869886300920328	3.1252765515919756	2.621270315085266	1.608069485562236	0.5510114414126898	2.5706682818303617	3.1686592247798164	1.944216636889671	-1.1089938129400554	0.5697998837828002	2.221599473858124	2.424629386369221	1.9049624508970084	-0.9539995356152399	-0.9349361566591865	-0.12483895315027325	-0.9427221259791572	-1.9566588497554978	-2.895276808252333	-1.937588655688762	-0.22080725653374275	0.684079425274227	0.3156675625638589	-0.25815522763386134	0.6306965583262052	0.8432503993647731	-0.5685205067684954	-1.9857198252667638
42	15	DNP	-0.2985863430825983	-0.3212744232854106	-1.2046289202023743	-2.4748974160639134	-1.2026635080557342	-0.40138321458784015	-0.5656329173071816	-0.1413939712806864	0.6278059722371229	0.2883540746655342	-0.9795407662340347	1.7413089932975379	2.16734082344389	1.7979405979400656	0.5651637346586357	0.6774826292975095	1.5735083866687936	2.316659024252791	2.7839482558003166	1.432540947804927	0.8609634343913749	0.3385913872497951	-0.04476682174989614	-0.3265083327539234	-0.9349099392270523	-0.4503087678345658	-0.9977946526645078	-0.12712821855955814	-0.29437575633285634	0.20768832494651981	1.9565773472037353	3.172086022060748	-0.5688021338000393	-0.46800496077824605	-0.16047500513318289	-1.0697742328950777	-2.0931044529379204	-3.004912496175595	-2.1887384313414113	-0.6698130993907111	0.25151476617671803	0.20082541462226258	0.6335370424317938	1.5847134647420686	1.0672498927966703	-0.5728102530473468	-1.6939642170430265
43	15	ATX	-1.342068373734737	-1.1002383978152313	-3.638731287058269	-3.489713822154078	-2.505010461037802	-1.612699135143173	-0.9066223300898049	-0.8736341415427766	0.6500975552106497	1.5379323640602434	1.3835963656290193	5.024694855404649	4.227222131874481	2.0562856918817496	-1.2646967433568572	-0.8732891064002997	1.436539936606181	3.387165174129742	4.584941937332808	1.4605974973752793	0.6458643221300552	0.045645556707780297	-0.520542122508498	-1.1889690639049693	-0.9828112442716903	-1.0270458002865854	-1.1390469552154956	-0.5896684374172878	-0.6427723909014592	-0.07743055583083518	2.293722039982588	5.162777272782167	-2.05267401875756	-2.6715546141367197	-2.288036972412624	-3.2346710303613606	-4.706739500418769	-3.7061128168936865	-2.8629585107291566	-1.1757029203754141	-0.18479980062182091	-0.561858604887331	1.0480590510804777	2.6512182030865863	2.5120743587451075	1.517501337852977	0.9908671653932257
44	15	PLC	-1.286260084181632	-0.9275483307750603	-1.9718481042954106	-2.4353425238244983	-1.4441258694200765	-0.5706572175140953	-0.36426556551973577	0.11474978501405501	0.8255450963071821	0.7716958744800316	0.17331413672679732	3.2777682771936116	2.71722309153886	1.7003932345248711	0.2195672302082289	-0.17469716980074496	0.886494962705793	2.3047892479781407	3.6190564776735377	1.361037388776395	0.3190455704954304	-0.39092349300190254	-0.6533532346573045	-0.40304720182356757	-0.9176581356077389	-0.8097686751902584	-0.7534895155051713	-0.3675228372920122	-0.45618390375976847	0.07719599668877118	2.4094283856159806	4.616058147323692	-1.3341566516144432	-1.0859316804980514	-0.6028768578698287	-1.7413912169701204	-2.6845529535521164	-2.8997274041835928	-2.4861017857823415	-1.2331463563866645	-0.20426673196495712	-0.035037684266441486	0.37407765180249614	1.2478039981437494	1.0285507948730122	0.09627446006478196	-0.35584167798502364
45	16	ATX	-3.276191991037236	-1.1310606186817043	-3.4057629230670208	-2.859955415292186	-2.2018161175704263	-1.5508738481002529	-1.0351967284044405	-1.8109947646464062	-0.5089611246214045	0.6965958383563667	0.6140438705017199	3.5774957519494337	3.3954081454230494	1.3046792552971924	-1.4762068956114802	-0.5665222052004312	1.8343174363056767	3.661639671690308	3.851079508386576	1.8893554051817205	1.9391997450433236	1.2099726305364533	-0.1341231418218409	-1.3377437615082979	-0.2291704980072437	0.5338119616637146	-0.396131175719332	-1.158180986285773	-0.7233990065349712	0.05062412858213628	1.8546903569906301	3.820049978077306	-3.8056977582774136	-1.4580353307772127	-0.2630540855607468	-2.4721443926481825	-4.337212816863517	-3.0099806653794134	-2.6560971254631207	-2.084560211707784	-2.117965686111924	-2.378428226220742	-2.937383812803789	-1.2321938842807936	0.6712525770694586	0.8443788709008306	0.33572962951075863
46	16	PLC	-1.295971154292383	-0.8719354929116312	-2.10221323689882	-3.153715386648094	-2.065137063483709	-1.3309179515505516	-1.0678218851628185	-1.3980520563432437	-0.7425805484260137	-0.4057261969990636	-0.8365911360892616	2.1978132174973033	2.1451441191098524	0.7355851435423439	-1.174167576215862	-0.1977171630621181	1.7105312789990166	3.239944826191285	3.3233498754077453	2.5196759900837415	2.524380807956398	1.9420557758654025	0.9742085977568645	0.4672501772084765	1.353083998046943	1.8419158710259786	0.9678723992017699	-0.9124875798262404	0.8279357964180716	2.0284227084105972	2.5068075725019017	3.1049061508529583	-1.8563912047859745	-1.719309476907358	-1.3970322182076178	-2.8384251469438406	-3.442404861390041	-3.880669681456231	-3.601297089002065	-2.500099305133405	-1.6471390820329954	-1.2471276804535203	-0.8197903111392757	-0.16315895864719862	0.14118750855102374	-0.7491666532412421	-1.390602580459722
47	16	DNP	-0.9169166717392689	-0.8004609463661685	-2.0761935581060658	-2.8675331314412444	-2.1882604831935293	-1.461901274069612	-0.9141865625929578	-0.996904082161595	-0.5954819206425929	-0.4261840410483763	-0.8063586030724748	1.8914792541467726	2.0399378867176754	0.9628411413797806	-0.49745216113064766	0.5682404859217897	1.8072463932907634	2.783385273606791	2.606313362886184	1.4127462783022657	1.810114951224492	1.7313894200527224	1.2274466604246892	0.2832571557532078	1.094469364057868	1.053183712524501	0.5420254784999449	-0.47154246538186234	0.07492168439273846	0.3865585623704776	1.1894523932677799	2.3271669041081116	-1.1865650687508251	-1.150704904761452	-0.5874976488207618	-1.8867585481398998	-2.6910505065375245	-2.915312871645318	-2.2833478737324278	-1.3217642566553265	-0.6869161380681953	-0.510383392729454	-0.918272793635587	0.1499861176148973	0.7061654859231977	0.08644646492727395	-0.8546970297289247
48	17	DNP	-0.41862563286547644	0.2907330553087892	-0.18593381776177634	-1.3613419869548256	0.023050396984106113	1.024904019831839	0.9413892668366963	0.59663586621615	1.0912868162555467	0.39996167475301303	-0.901251501437184	0.5564627251248049	0.7830402677233542	0.5494091633785259	-0.14048171581057498	-0.0049824229821790016	0.4237338998063385	1.0167881567097241	1.5738547349975431	1.2407174347125427	1.128992896109696	1.157012396762245	1.2399977774747164	1.2309080437691686	2.4412693970606383	1.3288857989585665	1.6018060742298375	-0.24997949870602873	-0.32468552409717627	-0.16193829932081616	1.2569079855389549	2.031974710294574	-0.2146470159152644	0.08601630569533165	-0.1412662044297945	-0.6796194553431484	-1.0758974385018751	-2.161743367601475	-1.9155138060261974	-1.0970840884986064	-0.519834520417583	-0.5266227807209323	-0.8333853786107123	-0.49583893799456025	-0.5913877954283625	-1.2951908619695993	-1.7610197297292949
49	17	PLC	0.48241769235725296	1.046769881519017	0.28409642603541474	-1.5374426709164726	0.05336251390348314	1.1644577079477836	0.9392559781014218	0.10086204298410137	0.9247210115974175	0.3016932923589784	-1.1967870406068168	0.4615083371189966	0.6947377349494468	0.3936662696149116	-0.5479251704153607	-0.0227038908705508	0.34193169764990916	0.9470290838083539	1.7345354190230369	1.8103913598767356	1.2588965892665516	1.1491190093553425	1.4460439415954667	1.7620079659467955	2.4950978743661687	1.6658313872646617	1.85879896145626	-0.034942300555450174	0.5024267041147327	1.1321853962090038	2.1522688792247315	2.3714578839509564	-0.1605476579038808	-0.45866983702909353	-0.4961655207993635	-0.7904253819226176	-0.9609539034256231	-2.379842592782438	-2.0527633556950455	-1.2243726803973343	-0.7452450305143247	-0.6472011605152933	-0.9234095878754497	-0.9055460601320008	-0.9460611983249272	-1.66172604630449	-2.187248922701937
50	17	ATX	0.5331688779942018	-0.03532636003663807	0.06353078689835545	-1.139133666108123	-0.4399986411950756	-0.05258221807092782	-0.4684154314509014	-0.539912004302116	-0.12941873343508425	-0.2655073364645144	-0.8326038239802828	0.9804659546381004	0.5560165148353903	-0.07277079263839045	-0.3968238939638133	0.25431689796999757	0.34618157911005504	1.1896781706533996	2.375734874116833	2.1904778058844663	1.4489982595343736	1.1137310177088882	1.2962512154941044	1.1526512909611795	1.8418120718655968	1.3845035353247612	0.9733561258176545	-0.6218238754804828	-0.4334859773443202	0.7176908108678138	2.6172392072763735	3.3186536380758627	0.8373330449067665	0.4115390052327388	-0.7331448117785698	-0.654682372350326	-0.2021790011692754	-1.4948270418984597	-1.490078397302923	-1.5012754109213653	-1.6188810854167135	-1.5823922451037158	-1.507122461186378	-1.2358865973619935	-0.589373237789297	-0.4470628556034095	-0.9355979207890032
51	18	PLC	-0.2822895439680023	-0.110479594088871	-1.2494457883474466	-3.301312880026051	-1.4754293177660662	-0.33146242175599727	0.000556999545582481	0.23212846144377208	0.6810348856469808	0.033770333948836356	-1.8810882524060624	0.9751064527953983	2.268457333037176	1.7123225171884642	0.08090951559558326	-0.3843137161727731	1.4519192770601919	2.844450307194427	2.480862930107503	1.355204111510611	1.3817130252004879	0.73938156578607	-0.23490814691329734	-0.8305575765066413	-0.012727102253927116	0.053165178545112726	-0.3566770501711652	-0.8237739247256279	-0.4944986644722217	-0.0630968523770809	1.2902752748977715	1.8858458144242656	-0.5450880971865337	-0.6819749178229092	-1.1872602922599436	-2.5329395742588843	-2.810355232523739	-4.61685375949786	-4.40495851642388	-2.9922255809070912	-1.7578127634068057	-1.3485660384886597	-0.5706803674768416	0.5104176447288642	-0.04117516413594822	-2.2592393714073267	-3.4003894929581353
52	18	ATX	-2.808010219216331	-3.0600635459405274	-4.106613935879846	-3.9284641084090923	-2.7752780444032936	-2.159077307879369	-1.9925263672346463	-0.6636800264428983	0.1598493193993235	0.2331474462108481	-0.6790573345446905	2.1647660113349647	2.7158466635712752	1.813101425453319	0.0025520860846485896	0.09582936773246088	1.7701749353368401	2.832496086963653	2.5638598879530443	0.3830131372512042	0.9958164708319948	1.0036873961381343	0.34976058201086346	-0.9222983717662077	0.5336671087031544	-0.22333444201290592	0.09795852853808917	0.0623806491241708	-0.3981127116277808	-1.441257129940009	0.029547909646336846	2.1847600412419332	-1.576404840218321	-0.3514120999560847	-0.7324031936969706	-4.39638153960365	-5.212022239359603	-4.906715296738321	-5.266418359082697	-4.651464028142783	-3.7196866727119664	-2.9216512333481135	-2.810766602067055	-1.1285955726048542	-0.5274476703623787	-1.2593897402373666	-1.6149391204571122
53	18	DNP	-0.7211711240627242	-0.9090480085631363	-1.7789437114438755	-2.755553448005585	-2.0602842135563395	-1.150564422282909	-0.4160536860923009	0.08063503474261545	0.13650771656762442	-0.5981621688123356	-1.650165901350347	0.5878248808090581	1.8479778735100423	1.6598126655679646	0.19150136844756452	0.695714371190236	2.3151355895560926	2.861790124085792	1.7304281788248808	0.5250903128631692	1.5594185371757951	1.8974586345765614	1.3826752092999346	0.41582746811724836	1.0889685847994477	0.11085002175004977	-0.18699738031062868	-0.4470925119525846	-0.5770812161931906	-0.9828069577892209	0.004283750805764489	0.7414216854652461	-0.22101810705425912	-0.06031288584088961	-0.6102733908327648	-1.491339038918661	-1.896967162408786	-3.1032077498538744	-2.902875585682566	-2.119379673462194	-1.3407081588474583	-1.0491073033375364	-0.473227358771663	0.05425837946104908	-0.6033014089524237	-1.9750123828455024	-2.4887566277107203
54	19	ATX	-0.7155031427107329	-1.3743724172948824	-2.7154345081494786	-4.934566234203873	-3.5618066096169803	-2.2656943778230243	-1.3662825587612188	-0.13438961756559334	0.015944511086722703	-0.9523583390885492	-3.0744491745730627	1.5741642994241647	3.369812285440385	2.798415074530107	0.9139156697398428	0.7605906238767196	3.1984783946415347	4.897194577920923	4.217731386185059	2.867140504214658	2.860581768838219	1.663410193638557	-0.08949183113860669	-1.275041248439079	-0.7668326064982935	0.626505173854766	-0.5929033832891191	-0.43545148942556355	-0.15458845798463344	0.832070362588544	2.7277899667137	3.4598337925206493	-0.7508994148041701	-1.256333518579756	-1.054195677170981	-2.69805788870245	-3.3099193399455697	-5.536371881115255	-4.854897658804799	-3.052581630977706	-1.0833065824312762	-0.2524881627447242	0.5659361222311458	1.0891957466052649	-0.4360828097402109	-2.8135573163057384	-4.214581947623721
55	19	DNP	2.2753096906992303	2.494059815115508	-0.17663927800035997	-4.115285869720193	-2.144092093401842	-1.0367691685188025	-1.5273941805110633	-3.158039622515264	-1.434715236162414	-1.1533166312170464	-2.8449860662702364	0.8967683615596145	2.218742807812092	1.4805878456915134	-0.75070347314591	1.722265408332508	3.285700981170634	4.109454049632392	3.486331560278566	2.7265632884131565	2.8873808793220648	2.4525036320573363	1.7456762221314657	0.23066587690289517	0.5944884274740835	0.8516259293099476	-0.46814856811508043	-0.6584015663202787	-1.0468588531980627	0.1992412357412191	2.209471847352955	2.6874632360957844	-1.2787321065425612	-2.8976350594973392	-2.316734632584015	-3.2973398281370994	-3.4784427676007903	-4.7757600614107	-3.617425966816507	-1.7799357104232496	-0.8111902542057755	-0.7768179440967253	0.7005083816720553	1.597698566198378	1.3169655761091936	-0.9022032178315652	-3.244038605431234
56	19	PLC	-1.8762846903008623	-1.503429866255483	-2.9881339274727754	-3.5804943654326546	-2.8550169670209766	-2.2885912230814043	-1.4642888221984263	-0.9070890994037382	-1.245195629185647	-0.31636364991642113	-0.22228530255460033	3.542406599441753	2.9139493489377193	0.9875993735781368	0.6014674229205196	2.021995393638957	2.654437924029404	3.590990355779466	3.7930307722001646	0.12712801677164315	1.2486591393904036	2.7413497937518807	3.1970355690519847	1.2933067715273712	1.6767865431181697	-1.097870719176765	-2.71742546278051	-3.063200653027909	-4.126285078965055	-2.357644541230598	0.6490152322840351	3.62202173052491	-2.0290587883517004	-1.8268745526342158	-1.430321491783961	-2.845502906051127	-3.4759903219975334	-3.7542943628530954	-3.250203473378005	-2.2579342498674095	-1.3127350502207944	-0.6316099669619173	0.28816335484398614	0.6355480947574997	0.421307527216531	-0.3078682499671654	-0.745865687639861
57	20	PLC	0.09328369308792445	0.6160131619629885	0.7234636585091154	-0.015631326310927028	1.1444116400249547	1.2562125351516147	0.3462919350882144	-0.5855550813118302	0.46279398118811027	1.032906861245769	0.08862740708511714	0.43423192056640186	0.7534937995933458	-0.0919586639049561	-0.8233707023858461	0.013807961764833308	0.26321791394109945	0.8237665614255848	1.029798889819164	0.826403327809727	0.5494648063117686	0.32571400016419066	0.3395603799539989	0.34815516862430584	-0.3591711380401583	-0.29061637890922387	-1.1401286006871667	-0.8979407734931981	-1.2318434620723924	-0.23266816412231722	1.0052442410798315	1.0110278978909217	-0.3689688315758206	-0.5087764499957657	-0.02051122846427087	-0.7943982576596201	-0.7189297710800183	-1.0896495747259964	-1.1837471409572538	-0.43753127812965487	0.3263441065606592	0.5907890466884862	0.5576545498339925	0.6900510664782169	0.26363756006225625	-0.6977554891038287	-1.0486296742628614
58	20	ATX	-0.43814255966993326	0.07234765613942465	-0.36004524909121843	-0.8679335286231964	0.16652334070137528	0.6379727484885908	0.3521371774053077	-0.13549479955045804	0.7941932261893587	0.8403640501914048	-0.42105511637730403	0.5789267551548382	1.2683086964340486	0.4912215519633281	-0.786758898339472	-0.8268838845008464	0.0501956831017617	1.1288882439235304	1.2281584521941993	0.8291887344779959	0.4305869689169656	-0.2716656165486937	-0.7445284971645589	-0.5334859971559607	-0.794588501704155	-0.12022044843488869	-0.6644368943986063	-0.9153051556186049	-0.608831567993269	0.5402332100067722	0.9570290539469409	0.8454681896639306	-0.659170674895832	-0.6981843747900481	-0.7216461131210674	-1.19136742603052	-1.1661964236096876	-1.6459602852970299	-1.6275298542142844	-1.1514053082916145	-0.8358370607393507	-0.6448474964400717	-0.3468992675513907	-0.01605043914782946	-0.18410709568308864	-1.1430649500861012	-1.6294524748673547
59	20	DNP	-2.0579481205108516	-1.4821993449975386	-0.988646541565376	-0.544130273387796	-0.03453299459745737	0.10429810736525913	-0.3012292978205138	0.3758093173482138	0.6686547017500041	0.2779230084762819	-0.42702581019993724	0.1112545077257915	0.1334738636025927	0.11845229597139216	0.14365742516919208	-0.5035205334365673	-0.7660480010349101	-0.1183080499638451	0.7619504036885842	0.7130187785052186	-0.3192850651879458	-1.0773310597949775	-1.0078470794483163	-0.15146829722128638	-0.8943729368068732	-0.3910299188509585	-0.5499444268528151	-0.8869705925124658	-0.6784231301722004	0.40459566697602545	1.4273408124486076	1.3829866897633716	-1.5380086506084871	-1.0151855640292216	-0.9750553626071145	-1.9551891010442903	-1.3549299597483342	-1.1273683618802948	-1.7546036600551442	-2.164319005523656	-1.8295352432848184	-0.7023392567567076	-0.21091994172117723	-1.2276423335030164	-1.5574306748339175	-1.297205298430822	-0.974306600959744
60	22	DNP	0.027480658087587526	-0.30926083254602316	-0.441031392195335	-0.8548390771551851	-0.2313026784681279	-0.38482033191004605	-0.7878098295088679	-0.617769878734131	0.16207332418048429	1.0304354255921853	0.8035906433292838	2.4453394738749186	2.1554609800112323	1.0022536254283614	-0.2369913915100149	0.10831954954904134	1.2583007416027803	2.3238860138933872	2.814050101380888	1.6755567106705394	1.6085632329083002	1.128205756150243	0.40640855100023116	-0.21715027886898966	0.3329593840315372	0.5752171563633932	-0.20630543769550647	-0.4327085466148303	-0.6672025074570921	-0.18086604990764507	1.433018796348136	2.6308014639469133	-0.12131105486909526	-0.0406198598122402	0.4518512539441455	-0.2735856225186497	-1.1702308634348901	-1.4722261981099931	-1.0725484818401214	0.31917849978870916	1.2156610791592104	0.8478024324789339	0.758814887114076	1.761123706703832	1.3885774947133844	0.2618173011143761	0.0018009966867416696
61	22	PLC	-1.593045868186011	-0.5316196502468415	-1.438767078168948	-1.749849741458996	-0.8341081930239461	-0.2755025461944219	-0.025598404144234345	-0.37261734840753474	0.0046293538287866375	0.18123684575557658	-0.39536106162430384	1.2655112149174041	1.2489361729387802	0.4730693210691803	-0.5254305372168284	-0.03591392063481618	0.9518974692246115	1.7927125508776907	2.096118023663339	1.4041396427569677	1.3700491693849755	1.0411020667241677	0.47533068074246193	-0.22311748888010738	0.27599083153463033	0.24888716493872381	-0.6907638979481352	-0.9118699346189229	-1.3942422114466375	-0.4213810870305949	1.2343840002694693	1.898482136713584	-1.2873069090821556	0.5309837856439097	1.3056231308345556	-0.2831753402011261	-2.0074911809570644	-2.2761137286187347	-1.7937823755025895	-0.5696973966485555	0.25142538749196597	0.19236348674088705	-0.6411295009948039	0.3657795476038022	0.21491695017253362	-0.8240648517807353	-1.1555789250974198
62	22	ATX	-1.1030092810752425	-0.49562212884632717	-1.402590093284124	-1.6905031322729298	-0.5986674242864493	-0.10872110425459328	-0.10745391904373128	-0.2352272358373684	0.5784661988919811	1.0570797609624636	0.550074176252171	2.3304749080858755	1.9715440510732973	0.8447791390811904	-0.4102773347814138	0.012455757574985144	0.8938957263307042	1.8665293338668834	2.4607991654510535	1.2374902509441583	1.1617342657210048	0.9259160144181571	0.5861393825462787	0.06767371719281319	0.3545099495837651	0.1989342814189164	-0.5145525009094185	-0.6752755312472337	-1.0448848101037749	-0.41192227980315993	1.2665992040132983	2.533583594418738	-1.3429790408623001	-0.8307564826940275	0.06094638497611616	-1.5112365677430828	-2.5125930113152264	-2.612601819662658	-2.513422718457647	-1.147335610802145	0.18050326993701046	0.4223974127836135	0.20641205630032206	1.089841906116875	0.5377821805401677	-0.6445654427762907	-0.5620191116698585
63	23	ATX	-1.0855189818068902	-0.3153681396617959	-1.8012056052976884	-3.7369137073767784	-1.6984947409005473	0.0024187564918941615	0.3897966310779297	0.7423803479884051	1.1796698776103278	-0.09192910155244123	-2.3354649788130653	0.6828073462079556	2.009216775739726	2.0582335399202836	0.8883123426872377	0.8948690100110761	1.8735626335314228	2.475016749464503	2.2013716746923664	1.2501566598648748	1.291065078714751	1.0548329880612914	0.6277260065512541	0.38307627267713873	0.047902372251681855	0.13303823396590897	-0.4106589723534284	-1.0126748865156525	-0.5685520469146138	0.06363569911322041	1.3455225081323114	1.9698379168929008	-1.1954294691187943	-0.6466299035944565	0.02001144605696886	-1.626594447390679	-3.016648996108465	-4.643373747185608	-3.7738394232593575	-1.6083209780652308	0.10543444565567273	0.2619233495343342	0.16408948603915643	1.1643810387540687	0.16025850699687239	-2.233167929267637	-3.5881550221306595
64	23	PLC	-0.6549225254468641	0.3329788820127157	-1.4792630895410106	-2.9121098466601167	-1.1555219195125024	0.6093446767408708	1.0048384647854043	0.8692113618666336	1.6048370758851815	0.5791758033097277	-1.0591382159595852	1.4348484649723783	2.28213710395724	2.052897242954195	0.5589499010952377	0.8843205172747773	1.9751986605422303	2.5297603965552793	2.320362085888363	1.4292522824385727	1.5867990502414793	1.6187853881579282	1.3595277687505871	0.9189736026161389	0.9528570043011164	0.5864743877332823	-0.1205674313918398	-1.0592727408407605	-0.7010990952233521	0.26763577991845117	1.4601537231949828	2.054267233660268	-1.0522606534078098	-0.7288392980548298	-0.1762116140365767	-1.0599481402836375	-2.5569726207380805	-3.414466806342993	-2.4278162031494444	-0.5961799436276246	0.5441358627830986	0.22635309142363427	0.3269380969733256	1.1560228406027895	0.6829484884649732	-0.885872701849297	-1.8593903499459923
65	23	DNP	0.11226172573461898	0.4691418653111903	-0.5692933478581161	-2.03012052215195	-0.22248465731111436	0.9597479874255243	0.5216321111248449	0.30716272427154817	1.65089216121824	1.163602341721375	-0.5548126897300987	1.2597108692919443	2.266202114347577	2.097754847948416	0.4743220205699703	1.2542754239085019	1.942520534784441	2.1573539076567076	1.8790935802850846	1.1485213240178482	1.2206794113779156	1.445637128522474	1.6661789322100986	1.3391002388729587	0.963641752925906	0.3852047087596636	-0.19548612139650615	-0.8413054238365546	-0.39487809150875863	0.3653325419860231	1.2856221930283587	1.698709712532559	-0.49811589864195793	-0.7090787279458757	-0.43388157059668353	-1.4367128740948776	-2.162311826913505	-3.007083320501565	-2.611926593531002	-1.1418778238211522	-0.058610071712840994	-0.18172282725964745	0.019286838569433203	0.8225769321352552	0.2517400962799088	-1.1112887681940367	-1.665390815926311
66	24	PLC	-1.1222080513241863	-1.2525435255370785	-1.4369835502404318	-2.324546739949999	-0.5984032774111611	0.5749497613837821	0.28019094619286167	1.4910988363025046	2.6941768301137348	2.082064108430099	0.15663304906618233	3.1971675340392682	4.106976928599227	3.291098396017486	0.8053433881106202	1.372223925286626	3.3250012767179977	4.299696914222928	4.00612154159901	2.745517549605545	3.6554357833653883	4.007318147070592	3.367932651417263	1.8308285374038207	3.591770992943558	2.790282660638522	1.7555330664215474	-0.4677895937492111	0.02798187029640767	0.6363114362695358	2.1453015093363432	3.677017699793765	-0.6033688852159329	-0.5584129169772134	-0.10418367530057028	-1.7268403893328874	-2.2643011075466095	-3.3029685405929756	-3.0806044478170977	-1.4342664414548392	0.36543695782868396	0.883018393078081	1.481025530898032	2.2113760634065733	1.1007318018004841	-0.7805709780071717	-1.1741855505529695
67	24	DNP	-1.0088817069906053	-0.8816412719256365	-1.8678648716716135	-2.773051493616527	-1.595241632700437	-0.7232490394174037	-0.28051999075681183	0.6260941286008402	1.1700901201713225	0.9996637573095043	0.08218739159554024	3.1328203546441107	3.3247208747846386	2.5660810949161195	0.8235472266842769	1.229399832651883	2.4341235493323787	3.2123036450169913	3.351246014043098	2.5092463343429814	2.581873304870538	2.5208780013365906	2.112940113067687	1.0434942125770046	2.6121620911834222	2.8829646159702453	2.1828158735085497	-0.3184726966893431	1.8445625708665851	2.9863566706169142	2.2020310757688004	3.2099341104465458	-1.219897714702591	-1.245665650539443	-0.5932764747883253	-2.250746708205183	-2.9511816093544105	-3.4059377404715065	-2.98380873919216	-1.4441308528798422	0.13757615662577777	0.5189711819356283	1.6530335404102392	2.4125694008342173	1.5468363226396034	0.1332024432245067	-0.5927337107116359
68	24	ATX	-0.9928621390231522	-1.153758920401552	-2.031737068850956	-2.883226162807065	-1.3149812912498224	-0.2514306878555793	-0.4213571233140747	0.3606993931736219	1.741958180340285	1.5946214790820756	0.36574457742231364	3.802262974781812	3.7698621890964708	2.5323393083301307	0.04383897218239523	0.6452035711884971	2.038304156465272	3.4258107165896856	4.249626551701687	3.2746061935887725	2.964166656133019	2.527562607700329	2.1162496897121366	1.2838834804945827	2.5728460119337853	2.858156704958813	1.7530832202115272	-0.9439896900582351	0.664752540763375	2.0595730214787547	3.2628742919221305	4.8241031108764005	-0.6653430778510242	-1.1756079109201014	-2.0918931996997987	-2.91290336584366	-2.957844714482605	-3.6875016217493837	-3.5242600689835246	-2.5149650908278356	-1.727057152508176	-1.7453839897269217	0.3687984225560942	1.2315253273360185	1.2805584896455757	0.42499306209525994	-0.34382951146496876
69	25	DNP	-0.03708835635394553	-0.1465209771063241	-0.8382121125161441	-1.6136827968342224	-0.9922767544043881	-0.4270865456965737	-0.08375652272692843	0.25273430644541317	0.2609107165521882	-0.17818414293817955	-0.9343875807913029	0.3503493321448265	0.6710470336502765	0.6263132258009072	0.14999729381083662	-0.21922969269501213	0.3197901989259774	0.8350126717283176	1.1075057996876339	1.0834438323536562	0.5778188907962439	0.14610470660654892	-0.14189470026382203	-0.3586287649413862	0.14627151669434527	0.5398299691253585	0.5304721829646076	0.5586007979913585	0.9179631311559042	1.0455624981860419	1.3515776594477291	1.2246369542370894	-0.2903915508576689	-0.6266402191764251	-0.5395320109702638	-1.074873645869244	-1.1924352913888157	-2.0079156653085444	-1.9119503937697826	-1.2379595370708945	-0.31244082079029367	0.2450949796977261	0.8361786953271251	0.5490737808278144	-0.5045781723100101	-1.4238187745866884	-1.6052917089085479
70	25	PLC	-0.817657628642576	-0.5766899643837459	-1.2816816062118526	-1.5062325741088634	-0.7155523564055878	-0.3168681282181178	-0.21189030197888215	-0.2110922035897849	0.10362554402285132	0.3632502065369251	0.024741075386349634	1.3264973958541544	0.9056635587406167	0.12320637149134082	-0.4601586554830585	-0.2088649130591612	0.14749620119731055	0.8811323008810619	1.5944940875532423	1.1813414425838829	0.9147038138835631	0.6801240515871756	0.5642744730810847	0.3070686850379186	0.8368089675940308	0.8302178339725378	0.5424635496370661	-0.03371012144586549	0.3726667747446758	0.680449796022208	1.3413547651882844	1.9495581170527794	-0.9614920353163149	-0.9020233097580768	-0.7418299891029635	-1.7511802549489957	-2.033871113467035	-2.2329936170303335	-2.3040297718738225	-1.6175049364653296	-0.8346916194196246	-0.49110836489451876	-0.37983094077397944	0.014084396404564454	-0.20308380171787002	-0.7244678086132222	-0.7319640116977224
71	25	ATX	-0.650285556640025	-0.622124320346816	-0.7384041345475024	-1.4769354141245523	-0.695458437297063	-0.4186486267437426	-0.6093878522416107	-0.7593067739329039	-0.5637844750897564	-0.28999060099475166	-0.7041999666668279	0.8711740142043448	0.29555200173387913	-0.6904998597247678	-0.7920274686615079	-0.39446390090783895	-0.03281822960109757	0.9938990223655584	1.9469024281239162	2.086249932567093	1.4657219512703763	0.716046307932625	0.1513194908852055	-0.04751448585607656	0.5525241231653029	1.4364796433818903	0.8885340548651196	-0.014087140017113847	0.7075109795695788	1.0935158185508327	2.1641699417812736	2.4059699832088697	-0.3784409398988281	-0.5175607466818857	-0.9902236805161453	-1.7973756431850938	-1.4046166949199934	-2.2628437157382373	-2.634920333580448	-2.3673228875637533	-1.7331547642365592	-1.2668133894150289	-0.5886015544714678	-0.4524655229856465	-0.9502170149425527	-1.5199003899732686	-1.43637822376481
72	26	DNP	0.47161701009753504	0.4758142174202362	0.14627539843575588	-0.98556560757019	-0.217568813172021	0.11282101043197684	-0.21863752084295135	-0.7749324316161885	-0.09609470053370071	-0.14948577672460395	-0.9915992951533709	0.4707537679135361	1.146354961843624	0.8594538495267341	-0.32732132989611634	0.986677269864985	2.178981313170838	2.6587313298470847	2.3517887303091176	2.1005217601573216	2.31818781507834	2.282598274961253	1.8047176783669319	0.7912565870107403	0.6631373354557609	0.33336027455457706	-1.5292436992318779	-1.4281020258952624	-2.240475817213089	-0.40146118832800054	2.063835378543913	2.183679795860208	-0.031782335019772116	-0.021943167738665875	0.15890206714347674	-0.2802562032712178	-0.675737323112155	-1.5076686191889916	-1.222317521122369	-0.34236574919573887	0.20623102615126826	-0.1320563938677992	-0.6741724840024922	0.028506588791117594	-0.12779049603215872	-1.0708098207262056	-1.621751137047404
73	26	ATX	-0.3442098003206583	-0.7751427172361146	-1.1299894304587983	-1.4280962014119263	-1.1916457706278945	-1.1762368931589005	-1.5182995199948155	-1.7502845634200723	-0.6105616377651736	0.23642187935684067	0.4125338383214731	2.878672814133797	2.3677561348523986	0.9424055264797603	-1.1279762415551606	-0.07113936344932538	1.6445976879255397	3.158629743868392	3.7405074807372505	1.959020664979166	1.6476618113220862	0.9960971238500689	0.33235952749402653	0.22507276020306785	-0.956242525209741	-0.7576155289467983	-2.5698932636224265	-1.9410348712502112	-2.4918210405800476	-0.77741713035485	2.1728322598063867	3.9391941680975324	-0.4123726142869642	-0.662483132046254	-0.6350544362296876	-0.6163642849425403	-1.245220667807285	-1.3519163716099771	-0.8198794292391437	-0.13220602778895124	-0.017707890226470072	-0.6059960403057547	-1.07702991609212	-0.1821315888552961	0.6488243087749167	0.7692906320382142	0.44783257527790515
74	26	PLC	-0.08681186260445388	-0.2413764299491286	-0.6079675103563469	-1.1472918588376038	-0.8515749080289131	-0.5431636970123971	-0.8005882041155712	-0.8456020965880743	0.14970757324663075	-0.06825990384538692	-0.2726860318739313	1.335207676857973	1.4900294473262248	1.6928483413997095	-0.07979183804313235	1.02130363688014	2.220053317916521	2.501400013367676	2.3978380208922387	1.486441032122407	1.6084382974757598	1.490059143479005	1.260182664144094	0.9879141177353229	-0.13082259748708625	-0.40270332821705923	-2.013813390512048	-1.597772845531498	-2.249739763102407	-0.8111749360625675	1.464636669157742	2.52627200005838	-0.16022253850340856	-0.32192569477653127	-0.46857217579231997	-0.4880890758340936	-0.8584188198658593	-1.0376973768575453	-0.5601866333284597	0.01850083543272902	0.09424125879077203	-0.4263589237622909	-0.8125441439188474	0.3629298260327716	1.0043499592245562	0.712358592058478	0.04240809749461804
75	27	PLC	-1.1262829752460655	0.6451646231792021	-2.6917776117779435	-4.897824688391795	-2.175030715668942	0.4216954416318623	1.411684003778855	0.4718095904590684	0.8398533392533748	0.15269724726508457	-1.458758388915929	2.1228309999927966	1.8694814291383774	0.5703220845813795	-0.6241052578039765	-0.22134433125118244	0.6265792875368023	1.9263447989753044	2.7832891221152005	1.9641703506611479	1.6608135107439088	1.385743034468297	1.1543897280595945	0.7411069186850944	1.9043502951920326	1.9486503863700875	1.6190703984339134	0.0831851400296542	1.423964375526571	1.9539973246507047	2.115153673907499	2.9294158109223054	-2.6755631551237307	-2.835237604974247	-1.3454379348310825	-2.8712515214844068	-5.147789670790041	-5.72787444100926	-4.080560413562947	-1.3014153878000407	0.3136897923113184	0.3647810233668623	0.440092477107645	1.3241341084248794	1.1446893329718903	-0.7183499223022237	-2.4245911169511456
76	27	ATX	-1.9653201878725994	-0.28431575826979455	-3.3825299728423355	-5.027088188849216	-2.782112413541331	-0.5855825008832499	0.4738911891379905	-0.026033461608678535	0.578234978953683	0.0927947421654564	-1.728455151232656	1.93266266436644	2.2351327265602716	1.1387404271008634	-0.5304796618146509	0.04366992923830791	1.1543373713969705	2.1819026959133936	2.606292188585604	1.4715931452627846	1.5352483713868956	1.7015248608540083	1.6262328542665327	1.0910669087414617	2.3792532004145857	1.57518207465209	1.5454731334741034	0.10830536441948146	1.0678049161221803	1.18168882643473	1.5949702922925866	2.6547831198386884	-2.1418533333206393	-0.8371585935768373	-0.5789983129290028	-2.13785506653699	-4.642809851602213	-5.609274227818	-4.2192313949228835	-1.9272434961609977	-0.7519349959402919	-0.8904235361637995	-0.7546742396384399	0.38993512429797234	0.3234605371656973	-1.6033748239953567	-3.0480763388077574
77	27	DNP	-1.6449614040376124	-0.20987058629897123	-3.4073806182103112	-4.816848807230575	-2.630196772319286	-0.6792393799588381	0.12909768774829578	-0.6796469553705657	0.15293020175554906	0.011665443585472812	-1.1028763172143308	2.2311788603272142	1.8225562491163678	0.40574601947214095	-1.1820697825906041	-0.32104623576312535	0.662757546388457	2.043540410367532	2.9637204668522186	2.162978749973215	2.0966520086946354	1.9371663170756224	1.7614305977632987	1.1678053256944263	2.8290043825447366	2.257819746615779	1.6493012848520383	-0.25923988284097643	1.2524028432898042	1.4776794897338588	1.9215435633260232	2.9651147754956635	-2.962500581003958	-3.1306385293407857	-1.9889858026744727	-3.92266381919513	-5.7184091363489955	-5.719201804152894	-4.611500902923928	-1.9585792161263567	-0.3027197721927548	-0.5420356834735162	-0.07634654308237117	1.3906505442248709	1.173675717184036	-0.8510865570933467	-2.084457431004907
78	29	PLC	-1.1784427826541797	-0.2612062610916064	-2.1456826678937273	-2.958634898484159	-1.9226883807257868	-0.23905443249498018	0.9073809012822528	1.2336320956002085	1.022332634322153	0.15187298301569213	-0.3681692259844979	3.106322243022165	2.427582290894114	1.6454792593905587	0.7787925382880284	0.5493428323975198	1.3452845103873412	2.4419023639577615	3.3670974373150733	-0.06570170342093676	0.04180438870008611	0.3565642355194003	0.5823075324515168	0.3114638929784645	-0.20250547965751844	-1.8264046971848407	-1.495655827986639	-0.30884106557466967	-1.6670552232585372	-2.4254496038013245	0.18920614905177974	3.364832840663325	-1.6061435219110578	-1.6376456191584785	-0.4473714576391498	-1.8601491479743402	-2.6647018993751312	-2.9133461944016705	-2.2956270483378542	-1.3759008463010756	0.06645756470791464	1.4126025245473839	2.5087231586619514	1.4030918816094338	-0.28859995931089405	-0.7370399476101828	-0.7106886239321863
79	29	DNP	-0.8486571007225912	-0.07361430347878901	-1.7211007725209992	-3.238152497990795	-1.9507871754419739	-0.33803102364512766	0.7260173970709872	0.8019773775337067	0.46197654972786006	-0.5317003393238696	-1.716612093550226	1.3825162336164958	1.7786169401380283	1.3216874429871508	0.5831142835464517	0.8786079602835178	1.8456588120069322	2.903733579998103	3.0207832591864707	0.9309500031546954	1.395274529082189	1.499599092300635	1.3846306000281183	0.7680453924611221	0.38246982733343665	-1.072987604232112	-1.782011857734658	-0.26687891843647565	-2.56943580742066	-2.500305338390473	0.5270630569171767	2.0330120517790884	-0.828345614044081	0.001807030827303884	1.0349987325150223	-0.03181905125477138	-2.008815216768087	-3.2643702876268352	-1.981829109179986	-0.060456722108912536	1.5599617012096436	1.9698490987094703	2.4490040839457548	2.114533736105553	0.008401017368644879	-1.9543803114221183	-2.5742176656598925
80	29	ATX	-1.269894007214425	-0.0014943392003347986	-1.4069128774678465	-2.312779474004288	-1.5160694376663315	-0.3311680386592515	0.8044149255733241	0.5454340360866099	-0.13938103134351817	-0.857233347181136	-1.1061033798212068	1.0291582350188835	0.6183049309976223	0.2096288253888928	-0.005605985656439238	0.43579018677422804	0.911540785000552	1.450944160070561	1.7530529005287343	0.04046618984670627	0.6127464272866353	1.0888566109434787	1.2750572768680357	0.9566741169799838	1.191305587550215	-0.4206949686635163	-0.1104382360978148	0.006724174271714534	-0.8551221688453864	-1.7064084265895685	-0.2672465747502057	1.6827403050486474	-1.908653341245727	-1.0237139744205135	0.6062196757854259	-1.1047403282694555	-2.276354677472563	-2.495746821816176	-1.9740980702258575	-0.8856307816644149	0.45254574777425893	1.6123873382818892	1.4760794199902558	0.8935559535245788	-0.09144411195728068	-0.7065289797031833	-1.103266052883116
81	30	ATX	0.47698503174432716	0.11405825109772773	-0.18340508088695148	-1.8568651402218699	-0.7275783996382839	0.12836729029295932	0.20529939248658877	0.45127072862386525	0.6677460907792871	-0.21416321991124132	-1.4370139090197027	0.4938950706837536	0.8159504216343118	0.6073519917643829	-0.25081125960309764	-1.0939590185955828	0.07607554572460246	1.5547997875196016	2.1147312548828388	2.157874365632526	1.6276017186006302	0.4068233454096457	-0.6309281011298431	-0.6497769906876456	0.8003716421627186	1.420649588110221	1.0830297588182074	0.014553293401672189	0.162549591301494	0.8926488178161315	1.9529409280208103	1.8587838143206	0.7930139935367028	1.0445202969418081	0.6437672012985378	0.079657200518797	-0.6029308361841127	-2.536283324248581	-2.082757437184418	-0.8053475209633896	0.12656603383612966	-0.0479248943307446	-0.30149047364465686	0.23683701321305153	-0.40450777176852726	-1.754054354307099	-2.373300092828045
82	30	DNP	-0.05654484320527479	-0.16617055599146205	-0.14882848808376578	-1.3606231847655241	-0.029630643989804514	0.8219325777566823	0.6518033739396819	0.753484957777147	1.4156855667188304	0.6763145526767615	-0.910903885626601	0.6299894816926488	1.1931931540437508	0.7699829349000485	-0.34420573697424245	-1.1929054572453899	0.06546990175866813	1.6282799755491453	2.1184036755156903	1.992502893191402	1.6567825544430146	0.3829539724541477	-0.888210466493062	-0.8456715481203732	-0.4250942399985286	0.6226958592628681	-0.3692829597322175	0.007117795293093881	-0.3929262551070974	0.23357854221461827	1.6161051499908148	1.731206558924504	0.457288196534768	0.5324889754307445	0.39598580504260084	-0.3061270822335046	-0.5813447241173455	-2.1271139626725057	-1.7929313482461184	-0.7256590419134353	0.11472456697767622	0.13423788035164325	-0.2658684107262535	0.5771502740871824	0.10148355125117585	-1.3418569033672183	-2.076159593347037
83	30	PLC	-0.2360291874679407	0.0976113474445344	-0.6350955489255534	-1.404436805575175	-0.2755259699794181	0.4469617149330886	0.5544377234659774	0.6444336076264118	0.9913684965244549	0.6951574765396937	-0.22048276385736307	1.0829056580665934	1.1524109995771148	0.7856813419804481	-0.059631294788393935	-0.40373609492565415	0.5707365428561572	1.2664434153750512	1.6047191403370762	1.104827649785479	1.3655484650658103	1.122283152991729	0.3819006002628543	-0.2003854534388772	1.5655929828224586	1.4194766973402355	1.7911997370014674	1.277393606907453	1.370367584890233	0.41529298124645364	0.6506321601827365	1.3717771465811812	-0.22468584416666218	0.0005637164088835037	0.20580043044500987	-0.9957769719734535	-1.4728402401766396	-2.1611210221915966	-2.130705120497871	-1.3502002474120012	-0.34344562384327687	0.2577571232644372	-0.03932803980260349	0.20997281838873935	-0.4222400822705987	-1.1060001989057993	-1.1384774867947622
[truncated: 17 more columns]
