# Supplementary material for: Catecholaminergic neuromodulation and selective attention jointly shape perceptual decision-making
Source: eLife. 2023 Dec 1;12:RP87022. doi: 10.7554/eLife.87022 (PMC10691802; doi:10.7554/eLife.87022)
Supplement: Figure 3—source data 1. [file elife-87022-fig3-data1.zip › README.txt]

Source files for cpp data and analyses (related to Figure 3)
-------------------------------------------------------------
In Figure 3, we show that the CPP relates to choice accuracy, RT, and drift rate and that it is modulated by ATX and DNP. These plots and statistical analyses can be replicated from these source files. Below we list the contents of each file.

# cpp_RT.csv
Contains CPP amplitudes for every subject and RT bin (fast vs. slow). First two columns index participant number and RT bin, other columns index time from response in ms.

# cpp_performance.csv
Same as above, but split up for correct vs. incorrect responses.
  
# cpp_drift.csv
Contains CPP amplitudes, for participants with a relatively high behavioral drift rate vs. relatively low behavioral drift rate (median split on participant-level). 

# cpp_drug x attention.csv
Contains CPP amplitudes for each subject, drug condition and cue validity condition.

# cpp_topo.csv
Contains amplitudes for each subject, drug condition and EEG channel at the moment of the response. Columns show channel names, from bioSemi 64-channel setup.
