# Supplementary material for: Catecholaminergic neuromodulation and selective attention jointly shape perceptual decision-making
Source: eLife. 2023 Dec 1;12:RP87022. doi: 10.7554/eLife.87022 (PMC10691802; doi:10.7554/eLife.87022)
Supplement: Figure 3—figure supplement 1—source data 1. [file elife-87022-fig3-figsupp1-data1.zip › cpp_noCSD_topo.csv]

	subject	drug	Fp1	AF7	AF3	F1	F3	F5	F7	FT7	FC5	FC3	FC1	C1	C3	C5	T7	TP7	CP5	CP3	CP1	P1	P3	P5	P7	P9	PO7	PO3	O1	Iz	Oz	POz	Pz	CPz	Fpz	Fp2	AF8	AF4	AFz	Fz	F2	F4	F6	F8	FT8	FC6	FC4	FC2	FCz
0	01	DNP	-3.7533392168738007	-2.7727353367790246	-3.0620066673012123	-2.1731918254669758	-1.6001124640892859	-1.7339486008782101	-1.29705171427727	0.28680861218048753	0.7263440090242314	1.3660645852994506	0.36286802935676993	3.4442751481627374	3.473918148356469	2.725132255226134	1.3868277443580004	3.0504764074044135	4.447611545694654	5.033482858188909	5.253032280729416	6.947600728438839	6.847915372343113	6.29814444550593	5.123345872962074	2.8215023772619108	6.8829486262745165	7.8583667083516975	6.304805941212397	3.4080453080724835	5.5557702616646525	7.004755932947219	6.281457853208961	4.599492456593289	-2.3749018005753175	-3.2656647484125783	-2.262969316149514	-2.7721402408866793	-2.9379940183657896	-2.303410820896459	-2.0472584731875583	-1.5605070890966428	-0.9534880433229066	-0.9136925251319399	0.950805849523679	1.1730186579944413	0.44398672099160635	-0.03485635795739691	-0.30404652234198243
1	01	PLC	-2.0068095472344987	-1.6674927474321632	-2.3885513136148107	-2.128419134991631	-1.9757850145057836	-1.6955112198989797	-1.269805581547791	-0.4479273206537914	-0.053534337087002705	0.028347079900769307	-0.7525110594340074	1.5635617171075	1.6080169072753134	1.0656743067331245	0.5110101089023819	1.4965882333705007	2.449122618409027	3.0228143678333246	3.387077060946738	4.669759440744796	4.432386751075197	4.023471948654521	3.290708309421023	2.0784115326823684	4.86348260840978	5.60287546890249	4.857972059431705	2.6030663483259415	4.476766527883335	4.920127284550357	4.623222668336557	3.3334234042263393	-2.1214919226347537	-1.6721830056876004	-1.7803598782991612	-2.21728101990815	-2.509085388105477	-2.5781021186087067	-2.389468617740464	-1.961230382281902	-1.1822865708987753	-1.0415295782426457	-0.24392631536598602	0.012635575530419182	-0.6533230422890911	-1.085879225355131	-0.9502771789963812
2	01	ATX	-1.6686367493268073	-2.616535043859071	-2.820926380006693	-3.342726717320791	-2.5915251171762055	-2.0017483253779047	-1.43706229520037	-0.1610919715132578	-0.3845041626263775	-0.42641278523044285	-1.5241416255326452	0.9707349430389293	2.3807837917635104	1.3072879674212994	1.228533029598533	2.2631721570356698	3.2941390190501094	3.638049229012373	3.6552421051649655	5.653980283743629	5.4563530709016606	4.85398393234893	4.158767070593325	2.489092539810042	6.011431139280279	7.332218867906407	6.078768810725236	3.7236777898604174	5.726830791821577	6.665388809370473	5.436650843152203	3.2871861233026047	-2.1153725162200394	-1.643613737904024	-0.07756489906774597	-2.733392554047566	-3.4564637066325163	-3.4432772165724317	-3.524769602130982	-2.4457189062045828	-1.5641249296683541	-0.9011697877766305	0.48830908430012354	0.47113690626512206	-1.0461273889228326	-2.0218686749370307	-2.2815013159668225
3	02	PLC	-2.4743720426050335	-1.6127739836692672	-1.7734539244806389	-1.8056883376713482	-0.6934772896542742	-0.39811538749997877	-0.7218605714114724	0.08224237772523257	0.6017374429696516	0.4175390601305596	-0.9347528148949814	1.9227117889520344	2.0977874320106267	1.670512143623115	0.739546703864506	1.3315480989238355	2.231358690609729	3.1977361132394964	3.7684273823453647	4.815062715884369	3.717311624583048	2.416365934943486	1.6975685385772266	0.8317800466774884	2.0507341530807204	3.668301330194432	2.3551441904600807	1.2389662297360506	2.3937197193390505	4.355631768479667	5.259003449588764	3.8980823032743133	-2.257101971202471	-2.0346026365509466	-1.1736546675350257	-2.1246086241427773	-2.3521209431541723	-2.7465047923035275	-2.4514776967651835	-1.253455561245518	-0.03831284460811423	0.24878471446283423	0.9990276057303185	1.4370081406595467	0.6016429644021125	-1.3402185641122655	-2.2966007775550845
4	02	ATX	-4.186023560887091	-3.2213395170587082	-3.9715633773912447	-4.657261190182637	-2.96167423080361	-2.5471229549772154	-1.939828076928088	-0.4839003685544764	-0.9068300632419715	-1.3686095771924185	-3.8730786183480617	-0.9741259064098696	0.730342758801347	0.7200917393728581	0.4765919071489313	1.501206122070598	1.9575130477769966	2.183136861758212	1.9219572837561196	3.770896821890185	2.7485177903476603	3.384101316281457	2.3045954361571317	2.08213966167761	2.873631310165863	4.034644717503674	3.0912737346470385	2.084008358607946	2.496918666553613	3.6602054761356038	3.4258560073058835	0.8282009347970972	-4.457956536924585	-4.369971466368616	-3.607345294076891	-5.042258111047681	-4.90822101821953	-6.015305740396462	-5.98374438414134	-5.009691025038386	-3.4931007684077966	-2.66661054424058	-0.7478666430617804	-1.4423135553005464	-3.8934830458976064	-5.594837938129282	-6.744570835290332
5	02	DNP	-3.2823037660055054	-3.110843708429258	-3.2688068258680016	-3.6948110441783406	-2.3868951004671137	-2.2992763334718553	-1.8822237331808689	-0.5180527816764846	-0.5403192008104698	-0.869885652921119	-2.911181295644723	0.3289546541351439	1.3861114667737608	1.0336769047713152	0.7665698163176992	1.8248757090544803	2.3995678050637386	2.840575246009365	2.8975352086515556	4.224807187880642	4.007502589734525	3.617682675716581	3.27664614288102	2.2437203762132882	3.4485464113720328	4.489208232136998	3.2301313456798213	2.4817343867819193	2.709537789345546	3.6987020542169784	3.523983419563622	1.5677162609224986	-3.4515186975749237	-3.124343322586593	-2.2444125790086273	-3.4916568499049063	-4.034509653006409	-4.505021209619123	-4.016631081929068	-3.0609742414895575	-1.6235989652403133	-0.9104911686107043	0.05226571930948578	-0.07508458166370377	-1.4406670909824828	-3.4449434949626663	-4.606334115879302
6	03	ATX	-0.1326534406256574	0.39016198642907435	0.002618651462152203	-0.07010212551378903	0.899700050353254	1.7319773797916893	0.9687368172023614	1.3096244741743541	2.2101739666957765	2.8536747843302144	2.947528363560697	5.877052862250273	4.3872736499463	2.8507223785373093	1.4655338967575349	1.4390529801030683	2.426961939796149	3.676018590997583	5.365501212363251	2.3774233396965143	1.4638961376694832	1.1569282172533975	1.3674293444121661	1.1369557882778403	-0.16930462250612544	-1.329363494755325	-0.7279627783349021	0.5346513254800519	-0.11914804760263892	-0.12922037270639658	3.2246876957168915	5.690442703571298	-1.4107287616463122	-1.1264415183951786	-0.9034848585709697	-0.6486977923717202	-1.7192818182360392	-1.3268075280629197	-1.059709218881724	0.2417666511906146	0.533367291673446	0.26491975901701326	0.850615101482323	1.9449544662595355	2.660933193222225	2.1140286513509046	1.1151667007965735
7	03	DNP	-0.9562247056295166	-0.05229880446643402	-1.532317504366766	-1.4902897338947703	-0.37378830666883495	1.0698941793820254	0.19606604656927834	1.202422039458272	2.4307181924818866	3.347599667207039	3.7531120234321884	6.3823786591175775	5.043535075223631	3.447028541916176	1.6008153774295655	2.232417642000243	3.3903407059273554	4.175234929628387	5.6246029728286375	3.2626025345377796	2.457327312352112	2.6191384835559535	2.566942492022455	1.1900163572956661	1.775912843511319	1.0431639716319259	1.406617729837097	1.5736631591061703	1.7700972837232862	1.56743483561037	3.4387566189086876	6.327654134068219	-1.7118356166452349	-0.7243332441409633	-0.19111930427728813	-0.8687342324396128	-1.9127336420074355	-1.2258636426738332	-0.5619757721501144	0.8075326407457244	1.1673645810263804	0.8316951390252876	1.5055095955063813	3.168487459150615	3.6923062169054983	3.4081308681307005	2.8230842783820456
8	03	PLC	-1.7036821238526911	-0.8017956961203297	-1.259157490881866	-1.0236101269111681	0.16869773357036413	1.3017485528094108	0.43883266061112136	1.8735906964021862	3.072161231379	3.6421143763129247	3.182231368527483	7.1152104422942095	6.161373066424362	4.336238740905738	2.4428172587748054	2.9155695015615004	4.187434177266425	5.449597584206193	6.7965826148547785	4.393378635736983	3.429378888847297	3.290963743259403	3.0852767453090313	2.3447145238039337	1.9762558483526032	0.8683408380250666	1.0045705752024194	1.4948302161333122	1.2882296983390975	1.4690619165965186	4.552609055251777	7.068389219148456	-2.592510690610419	-1.5585815242546364	-0.8755444347755365	-1.6491026066017893	-2.423421983266601	-1.7002279689675566	-1.4325391407257986	-0.23439877022085628	-0.0788906836258884	-0.01630785374444332	1.0056393778893367	2.205400941097084	2.144781017772895	1.4486000390133993	1.2315445242174958
9	04	DNP	-0.6612949119391413	-0.26285652237183615	-0.18641662136284193	1.2904145648437444	1.5651428407578276	1.2518188395772853	0.7877026798595161	2.5849969802186843	4.054043819042943	5.360316281796714	5.259824386998521	10.418818925254548	10.729457199864681	7.3720685366458785	3.600678373272297	5.065215838060859	8.412756782604074	12.038287050625678	13.12081930771422	12.296541062806774	11.04696272040624	9.23218721254765	6.5624177114861055	2.686838914288157	8.012761725545001	9.859737725297888	6.094021431309889	2.7432802879276834	4.579493262611626	8.216516192465841	12.136073509916896	12.502541528004155	-0.6364129355726811	-0.31953142651859684	0.08857034971390357	0.27240313356613416	-0.15093667139561343	1.2415556307109756	1.6085000067629898	2.6683219309345163	2.4741862322282593	1.098582662291831	2.3477515178657318	5.377915662852715	6.401141020925613	4.8924511186334865	5.010166063906055
10	04	ATX	-0.7140972523773049	-0.32244939468516304	2.10516178094999	4.603004200782169	5.393046454259294	3.581073497857055	1.318287240809566	3.684612496212196	7.445228984716296	10.912122034671	10.3516340438853	17.339317559764652	15.930402667690668	11.073727352310854	6.1291343609636835	10.987789819903984	13.962767916972071	18.904462167452046	20.40013993984621	20.098598102146656	18.401653837882527	15.959998370747872	12.230184367529361	6.730220823885847	14.786848822395878	17.622650326457194	11.816452208971567	4.335293245194611	10.225462370111934	16.666417898687214	20.095080688407105	20.107849886005248	-0.5080492752089741	0.8201270362640746	0.6231480638935479	2.0777354892978726	1.2428570083146901	3.835321859039694	3.711274605721075	4.395350972663583	4.6564587413016785	2.9042938586464566	6.128903725921887	9.434941364814238	8.711400996603366	8.829819095152201	9.99277047120154
11	04	PLC	-1.7313634504174553	-1.1619015422596422	0.7384762578378177	2.818081959715669	3.9062272834916625	2.1709338567000867	-0.27240101369092734	2.255574237833741	5.61110176855742	8.997353926961898	8.599752907584556	14.94555080048194	15.149206445071652	9.048218807902972	4.359256391719609	6.631638749671161	12.37520396578114	17.549314974583552	19.0740966426084	18.88222329264184	17.479240778113923	15.1135492998888	11.637210909660409	6.43212135678145	16.39481452399118	17.148214693114944	13.911635829975829	8.134655407878073	11.796905710329842	16.00080796837497	18.481323411291317	17.735060611598726	-1.4168526814101223	-0.7221216198803866	-0.6490274187502822	0.8548947660647517	0.31764854089061073	3.5767826286561055	3.36123163993218	4.681524644211572	4.436523971413361	2.3751083671541684	5.531233706677735	8.976650659061722	8.825684648070059	7.691352525947957	7.931228257101519
12	05	PLC	2.5413492600130154	2.2680639003535825	2.3801712906431085	3.3910770429780595	3.161799330681216	2.3902086117444425	1.7940043717917167	1.4621299973681385	2.835503818203877	3.899850055494909	4.59886173931292	5.428354768750791	4.966284813778721	3.2964924838662526	1.1881214403461124	1.8239763299676264	3.143536101224856	4.78390787913685	5.513752480828564	4.788659668678576	4.277882389558401	3.401683549782672	2.199969726251198	0.5631340165512682	2.8061933175192486	4.783782795504885	2.7446458946727383	1.59458187584121	3.0739178423376465	4.316966689217511	5.779924848760795	5.768471779757722	2.655333616050869	2.3166731336385533	2.9568370244911453	2.8265283717179237	2.6334181565750883	3.7129838282510734	3.6987467240844754	3.851165446096181	3.856927644603067	2.9051137139928267	2.831293814566488	3.98034847026164	4.854800954888727	4.95269209766497	5.071233518781335
13	05	DNP	4.525154888705972	4.614959075736112	4.074284014609007	4.4467953009105825	4.184510813148744	3.4846763074378124	3.3407771378741242	2.8891339321494742	4.180964465658	4.506727513344187	5.006451465661783	5.943817663723172	4.697239317752874	4.489945690964425	2.8410883877556605	3.978524973022859	4.5332000297804935	5.860682161087128	6.4242001542732154	5.957607310690134	5.60832124913962	5.120320765342597	4.52789385713591	2.944206614177597	4.85821619344182	5.397504332544999	4.725454344388184	3.757858272424073	4.695401839090651	5.359367702662138	6.282676292854357	6.569711461179316	4.702104567885758	4.725904719252754	4.782319456827513	4.717256074819531	4.288500227302219	5.176775899139637	4.680039525099334	5.526424212879547	5.092192047796941	4.524580054246934	4.439939749849268	5.47766566894082	6.007604530799539	5.660088672266396	5.143737671985127
14	05	ATX	0.7930581278022473	0.31364854815378673	0.4856011249872259	1.0907131335592233	0.9521641247084796	0.4607869519418705	0.21867431667542878	0.326062315395499	1.461447356377712	1.7679491124048616	1.824636763773933	2.9751500350218083	2.823984244947017	1.6945630634980884	0.7170639544038035	1.3028295004047852	2.0655043852149673	3.332244704084219	3.5700177017047334	3.169917616453319	2.769510297516462	2.3028496535993903	1.8292891028889535	1.4128733350501963	1.7456361419084	2.089338500334467	1.732920295794698	2.4372378593738317	2.0211239460642845	2.4103147799347293	3.498842658514803	3.659508197191484	0.8076054179375202	1.7135933867047244	0.9253361112502297	1.1777335393713664	1.048968991072833	1.261774997564268	1.8906140986589475	2.1171517968063727	1.7665120558742968	1.3011244085771738	1.852186899261651	2.5136585737313175	3.1839364341626455	2.0433015562628496	2.7236495661981017
15	06	ATX	-0.9766257087166043	0.025843646420836537	0.5378317138376189	1.0272997450496728	1.5913406095265628	2.0304033330926554	1.1229261733277929	1.9133410852966963	3.395710955631621	3.411632493494717	2.497421907476561	4.832645175673941	5.63349972848847	4.624073431514493	2.5588750436461996	3.245177803859807	5.439970072916105	6.689656056405708	6.858275998658813	7.297899602818695	6.788059668105123	5.92388887947577	5.163700609918897	2.8521449372690295	5.5357193357052035	6.4641769976843575	5.570263809013166	4.30877504391105	4.351743842426501	6.914885929662495	7.293742891705844	6.613628595349344	-0.6472008173569717	0.7023607154800994	0.06282860740284336	0.5496429683679971	0.08364916550283008	0.38760905328113954	0.7190231432780991	1.9260350369116392	2.2135124460468965	1.6534223660975584	2.448975019421954	3.7710634886876035	3.7616922233098324	2.756626047671528	1.681105459528716
16	06	PLC	-1.0394934978757624	2.284660122830991	-0.04900792435977577	-0.9436099468525769	-0.3315223783689614	2.0775689802703328	3.1150245155298206	1.977963404818718	1.069222873903568	0.8182410399930949	0.21970662855378142	2.30923625736091	2.8769373035363746	2.2058245110512975	1.0087273061703426	2.2139890915296907	3.3344118088206804	4.130846968913269	3.965073898971503	4.679979807612185	4.441080509478125	3.9002425794927755	3.6107170730788707	2.6139808537670586	4.424261120422828	4.543208867856364	4.156446280149513	2.778548262563829	4.062388389012948	4.739592254689784	4.378975904543434	3.6240329616379	-10.875715377037885	-17.96156145252466	-12.033229398532773	-7.752746934524761	-5.228772384625094	-1.5008892617650007	-1.4045496997418918	-0.6066416445739756	0.22348091301022438	-5.01477780883152	1.0877960157228144	1.7709340866451186	1.2715916785345944	-0.2536854340384354	-1.012562177243011
17	06	DNP	-3.4583768759510694	-9.37574391932275	-3.357144801982319	-1.3865982806782493	-0.6433017455119863	-2.5790382559435376	-4.500627984761452	0.527173193869664	0.7874409536295992	0.24264060227686984	-0.7927574840201077	1.2206011737287177	1.663175125727181	1.4795850926116911	0.7770520648314093	1.779752421864482	2.6742465863013885	2.8412937367421973	2.6920482388255063	3.7060703335129404	3.514755423984911	3.5032285183418668	2.9091105521254783	2.6585651404559933	3.7520884911040495	3.7222071443119598	3.4703375198638793	2.263990092423861	3.177022466868868	3.9847010870788355	3.176879854501649	2.3478937062141965	-3.235010285178726	-2.045294922796265	-1.4991272199740224	-1.826065872014632	-1.9661848057573068	-2.0409612485325863	-1.907176255356992	-1.2289809592583185	-0.5659761209669807	-0.38734987676505445	0.8038297877810215	0.9239762435842392	-0.10222752878135735	-1.4872218144081712	-1.990389603331548
18	07	ATX	-0.9464903370057417	-1.259755354037923	-0.06452831269607145	1.064923349256665	1.8221525775687524	0.6989335542376184	0.6014868483163744	0.8670014187026798	2.9660284960599723	4.443035354272684	4.18261883258	6.97182269246111	6.234605232505159	3.9196739133698815	1.3068540609222588	2.059592709389171	5.49866078497664	7.094723224488203	7.721026289908083	6.904687107591136	6.949139439867819	5.951544684483917	3.99618984850393	1.3094775266334382	4.520242844868521	5.510194583543282	3.723583329441188	2.1260450713265153	3.320856729909462	6.279498704255478	6.6725384695855645	8.267796953539442	-0.8626855901551501	-0.72126773519525	0.03366963554795572	-0.7443847522121165	-0.6279337820401335	-0.2711189271770623	-0.5611673070326869	0.4544257046504121	1.5249053975335056	1.33304564692685	2.8624163304777337	3.9015885780528246	4.744135669639581	3.02067102355016	2.877730024246062
19	07	PLC	-2.0235431458758426	-1.116714800777461	-0.9330132314136742	0.3524006841682833	1.4280934663679674	0.5544633740063872	-0.23587300835687652	1.1284471008006627	1.9640500117484154	3.8983271650992752	3.0284133569624823	6.023072522070483	6.2958426373359435	3.9035056358970825	2.4217938418722884	3.8529706702103956	6.632752211805053	7.999430388648748	7.954937172839056	7.999321497637068	8.868785966664749	8.835053571273944	6.9004517858813115	3.5824983741193077	8.750333851958093	7.76495950885072	7.108021059354183	3.513503285880695	5.539009214603035	6.116121338926659	7.224682888425832	7.440918266572998	-2.1163791374657226	-2.2937235111122987	-1.8989566984921074	-2.076850394262424	-1.7937717669880135	-1.6060769358745612	-2.01499927374722	-0.73338283570886	-0.09342816456376152	0.20245286105058957	2.5659098196470937	2.859533482726996	3.0384453803739433	1.1986195994652065	0.9101790859560484
20	07	DNP	0.17489471720580252	0.267355848061508	0.18347364743343708	0.46064121642363026	1.877350126052545	1.924253990762369	0.7459612936155616	1.0439708007680841	2.615725118426302	3.130002641170098	1.9724591317346774	3.7606781660642317	5.061682737449598	3.9086614830778172	1.6356498440982215	3.3131445759124643	5.977529683135966	6.57348362458766	5.642661529054043	6.533185265629247	7.807249899277837	8.10690736419113	6.512028677995045	3.9173281056318228	8.440522526160926	7.585202669350377	6.789745042772562	3.5634086723338703	4.475000976013617	4.520911786761682	5.072321500164824	4.440973995673981	0.246724856416886	1.0799436215604719	1.087756776155367	-0.555691064336805	-1.0183693025290086	-1.2849943358774412	-1.2092025306768248	0.26409096936688276	1.7095945252835758	1.448988860955974	2.2545278820086536	3.299812235479768	3.306373926820549	0.6150202789886956	-0.8598840430535097
21	08	DNP	0.45470039996189215	1.2491043192568325	0.041601500873544695	-0.07441258219580715	0.7833797780897163	1.1732076945039671	1.2091969763564832	0.8117104176008406	2.0533454126263098	2.3501794835841032	1.7285163401045591	3.7456097456761306	3.4674052059452865	2.578333118592188	1.5092282121414808	1.5609879144229721	2.6977993617766094	3.994773794167071	4.411507429261357	3.8338778390405572	3.6114752781709853	2.8665978819716305	2.0103931319559956	1.5197389886869335	2.775037527632357	3.2916852816836486	3.0899059802137545	1.8669246571737637	2.8475446203677928	3.1651443320998975	4.184450816161788	4.552464870353113	-0.35333478570946125	-0.5367894639966156	-0.1665633881930384	-0.7411899616467255	-0.6278577751959462	-0.5562858070873343	-0.9185571116428388	-0.30224441317126777	0.3080858613987907	0.9011835197717317	1.4512667415705682	2.0036397427964037	2.158536077800772	1.111220243623179	1.4469361021694704
22	08	PLC	0.6204402328060427	1.4320092140701695	1.158776938821481	0.6723878545966807	1.2625859459611237	1.7713321924081296	1.522161375642059	1.7461044434103907	2.734170686708017	2.640594888859544	1.9954530183800754	3.4782265461708657	3.694957133187637	2.785131217388641	1.7909947636676906	1.8905934157890794	2.915673033245321	3.5538051681412335	3.524801054451664	3.3468727435018293	3.244468865098795	2.7976513039297704	2.4048115203468368	1.3166927117905431	2.5837689507976105	2.759084029228926	2.286787296765553	0.953201682440316	2.0510934108105827	2.2965555777495434	3.3105731965132645	3.81220413699954	-0.555969657269104	-0.6393908698909809	-0.5614085944240336	-0.41752033569803	-0.4575231068427551	0.048379153923749085	-0.3736349929365937	0.15550009398956766	0.9835684536313379	0.27275385302185173	1.2423011768461774	2.256613120102177	2.312038567306239	1.4502153878834767	1.4900299691853989
23	08	ATX	-0.3921257860359137	0.5941368825336508	-0.7247855275595643	-0.7542328217177529	0.058351233780544805	0.5422039489369337	0.09063132078180645	0.29834660214675174	1.083158999134822	1.2877781641208417	1.079949487274207	3.240446365074692	2.841257700881332	1.8857722893851816	0.5496779687929072	1.0121500758378308	2.0983556913445804	2.9220704128144903	3.4841784055824117	3.2839171911506884	3.11129152168953	2.1569635800286155	1.742956495701325	0.6512953175409274	1.976797820916088	2.823646994457271	2.3082906073852705	1.2026383729932033	2.412437709303627	2.9757275356228603	3.618333535135099	3.943949986943261	-1.0534804201705532	-1.4044475674180066	0.10113985069011952	-1.3842103467823483	-1.2532449379300536	-0.9965303053393206	-1.1147828947941212	-0.10144512313958211	0.5664332964895288	0.7266007180920562	1.4956921711348055	1.9758962525586943	2.285977232738471	1.120311014525099	0.40714731355080447
24	09	ATX	0.7857984844651414	0.845385575343033	1.3367059889462674	1.1819873151859552	1.3695812052867558	0.9613232787417239	0.5849556471551185	0.40914400544492896	0.5385488567839055	1.6144833699970125	1.1761736269169678	1.606034551088717	1.1893599945128064	0.46134075427865917	0.02338726880970944	-0.5376282444704213	0.3356115137349645	0.9972724104994738	1.6781537315664519	0.9959920768637321	0.8165615522152071	0.766749117061061	-0.09404703454206195	-0.19346207166625182	0.6166346682995293	0.9893830387859799	1.4319127544381627	1.2985139165037904	1.337838616389781	1.2353130878387077	1.0170388606887835	1.960176324414854	0.6469199189252419	1.7145024385200585	1.3391375985547358	1.441322561983292	0.8607698898861178	1.1371933327596824	1.4822630583037737	1.6776472885708087	1.5352142397573623	1.6448187606356257	0.7531849197841033	1.0476019245800476	1.568212181784783	1.3830169722036478	1.2311645573880683
25	09	DNP	1.518344578751142	0.9166899294284275	-0.5227363871838601	-1.218848072192513	-0.34499873503004	0.7546506723159282	1.3873039851875895	0.7024660725440415	0.8792080492680167	-0.2933292664622475	-1.1887052854548525	-0.708229736527022	-0.0600129745364173	0.751682987619066	0.13653209849938994	0.1773045799258648	1.014546968893024	0.5049198864140614	0.1881210186438292	0.6091325735250976	0.9216722630229481	1.8814616639007944	0.9790913983156961	0.22288266447733632	2.0648472586337316	0.6891574570004022	1.7952430420568468	1.1429749380773062	1.5092279919489382	0.8761687654294859	0.4096118321867356	-0.14637064545745196	-1.030991849792222	-0.7733179251976314	0.7455722415884892	-0.7508170181575653	-1.5799147503155166	-1.2053061452231546	-1.0724640106151433	-0.4159287668545012	-0.04148011141731249	0.6662519610031682	0.634334611940022	0.49791356417145205	-0.4624433397066363	-1.142546115474416	-1.3477888024941993
26	09	PLC	-0.16864371640102707	0.3569267345503132	-0.5665169181397628	-1.4427554789085784	-1.3053314614835871	-0.44084264420401553	-0.16674780727972896	-0.18414335548683075	-0.06857136228360708	-0.6452736946364768	-1.0763994314557424	-0.14713759854368602	-0.1492354790334279	0.21867846106851638	-0.2325370685185083	0.38010367652473065	0.4956327389654055	0.3158882343972528	0.47803789512473405	0.795882296514509	0.38726679592686547	0.8926549527072573	0.9883667653319478	0.5369008293394342	1.4432159738226364	0.559104704813018	1.3893429444574867	1.338466571598153	1.5749381218655094	1.4101624400731632	1.064267710495327	0.4994841888030541	-1.2277481107939625	-1.2915069050298045	-0.11086909515767478	-0.9687256192960402	-1.354735653429437	-1.3392639838901574	-1.1508132712862824	-0.9223087981951659	-0.5131176539360738	0.5038673682425722	0.6691953646257713	0.6687198433005234	-0.3062094774403003	-0.775464186996328	-1.2520050588638303
27	10	DNP	-0.9680915822582756	-0.6847261964285679	-0.5367978836055285	0.0985518332512056	0.2158769363697838	0.37301884383266437	-0.5217475834060097	1.0288237544810261	2.212506990541122	2.081106436649448	1.5683388502463287	4.146249006922082	4.544270799506139	3.5440309916042874	2.1341055313748076	2.649979727926584	4.036386818875845	5.2832586690177	5.215115253135445	5.541734431004025	5.094244303576421	4.023865613133722	2.7446896129821963	1.5816312836586588	3.406260644253437	4.748094480260552	3.667457471805579	2.241683778995714	3.8783357080482355	5.021156886126589	5.677758505421213	5.398632887017437	-0.8887742140035272	-0.35346318924137393	0.9935860179450496	0.1925310650047333	-0.43693794637378613	0.412520766519126	1.0229615030039836	2.002885444866984	2.4626556073538035	2.424228807599453	3.498576794024474	4.413101525282817	4.304982665227245	2.9142323877033163	2.0521672652174665
28	10	ATX	2.268400478286039	1.082695961567148	1.8349980226416367	2.82689313444362	3.091316658386248	2.4115228230204853	1.3710564341894802	2.254394040985301	3.5482836283615584	4.2459748446957	4.538863725053893	6.241630686381036	5.846021805227707	4.404837606430994	2.6819928776929385	2.8605611483489226	4.718346526017438	6.341235205561662	6.743711995404635	6.4475665080520494	5.882790643247734	4.790650024800046	3.223579148599559	1.8437729175559723	3.9908380017911984	5.593368828488178	4.511453417297894	3.0153051092565595	4.706519040637524	6.080055934591735	6.976550353243599	7.021254057766013	1.1297393167732104	1.915956850290241	2.1744355627270795	2.054677674668897	1.7222990188031724	2.8941753628643245	2.5971424140955794	3.125190454099417	3.2969607802599783	3.3057100334669474	4.388448795768159	5.422966538745484	5.310933626543153	4.733935158869051	4.948655892388703
29	10	PLC	-0.660323203047591	-0.6504688421569296	-0.3501442569989992	0.05952544187328621	0.3960403457928627	0.523338250701403	0.24230414486107052	1.0873459738294389	1.890848735958303	1.775543999362999	1.2562676536032031	3.31937454913769	3.8042278028095438	3.0140052803390995	2.056269097532355	2.1565891758230875	3.6250312033287564	4.631872594908993	4.608109924679962	4.738771544994676	4.57674741716129	3.7230615360345167	2.6971033306496537	1.3394888559190474	3.119626504760019	4.278968800901726	3.366644872706474	2.315903801057945	3.5000725558252497	4.551019391615108	4.830086104661771	4.448110435327622	-0.6419712987712812	-0.15186692402007457	0.9452943105972639	0.28070725999281526	-0.3970581367196329	0.14995903719616488	0.6879426960105971	1.2923995683337142	2.0486410016090084	1.935000811880188	3.187243246000342	3.9745059364084074	3.0075918377448363	1.7995527051794435	1.1971227561648519
30	11	PLC	3.3115663792860284	2.871528159871437	1.8607223169613387	1.5597087898463222	2.040860050987682	2.3149125242601376	2.6057447298950844	2.5064119795285325	2.8033758233082002	2.9074624630085775	2.0600598453541434	3.776565554597452	5.019426382620608	4.226454806202367	2.9935880225427254	3.3706290246156785	4.715709634452143	5.636768803179524	4.921295369965039	4.182817566950841	4.735206662517316	4.248965216672724	3.3366181389260636	2.1394700275848213	2.3698044409313543	2.923779881892704	1.0604700786328705	0.3098359272228119	0.31917440272066067	2.530560717309484	3.9518751469662337	3.956862329097045	3.0390086555394915	2.8131161768793036	2.4697262920723984	1.857839102810694	1.671924176908569	1.3913439234929033	1.3558420302651282	1.6068290026459733	1.6819971536480207	0.9885832917412859	1.6533270349776608	2.4327341902545165	2.3169608978843805	1.4916050890644892	1.0697058969670914
31	11	DNP	-0.9125689407846538	-0.7742698564589865	-0.5978138942844092	-0.5958585081194457	-0.30271383578618327	-0.1660464746878642	-0.3181294923735363	0.009893091027013579	0.5656206289322466	0.9521637035189461	0.2143160802213668	1.682203647059258	2.7144209651992726	1.7116320188084062	0.2252516884526022	0.5746665585234503	2.2480682158732455	3.1807428320607913	2.7201157459783105	1.222432241888349	2.291018412670784	1.9423949023355402	0.9248373561871803	0.29753033988150834	-0.1051611580693556	-0.1972403650736354	-1.0740491074255	-0.2778632313744054	-1.4282684494819924	-0.6197900344011653	1.5273251739039784	2.101268955239288	-0.9345104073973932	-0.43392877949109276	0.3240738682132422	-0.34932189565739435	-0.5912419893050941	-0.6610607228736004	-0.4740026498329049	0.11304691115894655	0.4374424960922066	0.6301203612849401	1.0392301726962494	1.532940180883716	0.9434742689369109	-0.05765218898323191	-0.43940278461797505
32	11	ATX	-0.3344257561229594	-0.31996198846039714	-0.0672058313615727	0.31842170289283916	0.36482187885927964	0.005534551914672917	-0.9721512058484508	-0.6025437752295222	0.07483548529587285	1.2498356385192915	1.046068091554704	2.1908727240031878	2.6428710267199493	0.9333919113521028	-0.5866832447963211	-0.6135394741661111	1.107355012649987	2.698581311985692	2.3012538454695606	-0.14122252352834513	1.0145768485643547	0.14037837269720746	-0.7832611574268349	-0.5637031156301899	-1.8556916852595335	-1.7116246387707188	-2.598432828402707	-1.2838232292509817	-2.783629466125933	-2.068229730535656	0.5193274842690969	1.76346865434436	-0.43695417699904476	-0.07831362033588202	0.356526304679601	0.17731415693986605	-0.33724129585060786	0.10452566775282103	0.2563196650749466	0.3758183158607602	0.501285144804223	0.06925333241454047	0.8863415575212428	0.9574872570050498	1.1517445990967565	0.7150655783149582	0.5323200158139544
33	12	PLC	0.2346789636786018	0.2421712298091736	0.5910945852876923	0.9719204946913009	1.0867488219538881	0.6028573361068806	0.29167401012743716	0.728937391295866	1.3066045127847696	1.7103095648429396	1.7382365816657932	3.1421188894817726	2.9523924008248996	2.001285691208877	1.1272292114686073	1.5578590445491425	2.4574313194847806	3.5200478921600173	4.232405540813693	4.252560397676078	3.575101590941735	2.7404732156238922	1.4417533506251612	0.5073621961454308	1.7731819046541968	2.914999819352398	2.07499222902528	1.331372310288618	2.6093490371942636	3.537569470265678	4.631729801178435	4.685120753353029	0.07733760375531726	-0.35844756568587416	-0.5154901081170215	0.1800961993416831	0.43646995348393725	0.8799370255550217	0.9672206643413785	1.096951974690746	0.40236509943049237	-0.19188275103915847	1.561364737135813	2.1887433539846355	2.2638665039424066	1.8009255611674535	1.5805257096485072
34	12	ATX	-2.114008794970154	-1.54639929687286	-2.1983058018036954	-2.113319074013076	-0.7656497933588361	-0.6692139809108503	-0.665061392087711	0.2652933575209033	0.745824271132538	1.0620121126335687	-0.1426513486705125	2.3287028002035317	2.4639995483605004	1.4891958816203603	0.6077228511137205	1.2658679386949396	2.220236807663022	3.0077320030071903	3.342171678023588	3.228743787751854	3.0810504938922447	2.511314497042182	1.9434107808226793	0.8909821748296725	2.372059076620973	2.826890148401644	2.594232795618518	1.8137305693154366	3.000368822991447	3.258305779189094	3.48832273693465	3.273015234328852	-2.2514099640260894	-2.0299940454305747	-0.9732014759933839	-2.235075388091777	-2.5889846597368837	-2.732234396763114	-2.375663796959389	-1.4038099604662178	-0.539940456521558	-0.11393860966239212	0.9061335885199941	1.7738350729176535	0.7991964251511198	-0.5703216415083793	-1.0587853511732832
35	12	DNP	-0.8768813834353321	-0.5229342264940574	-0.5839441693896859	-0.3265108273974606	-0.13403847734693378	-0.008933039949788928	0.08728254664125168	1.1402552753005941	1.4492177148384555	2.2010868439084414	1.7091914143436981	3.720113160028714	3.519362984660125	2.7500285485103753	1.282284246458919	1.9700703964738409	3.3225251522337955	4.393603876795083	4.922074430841445	4.872134747753548	4.50543130424815	3.491060447376716	2.4526946479499947	1.3079604104304636	3.1761922888466	3.9346184954530554	3.5947022781176265	1.9165636901736707	3.3917899024535854	4.180032071046544	5.038039113356665	5.092648397710221	-1.1034004301263292	-1.559529117914359	-0.9476994547369039	-1.2653048206102262	-0.9801565620090776	-0.7275984680972694	-0.6262017432424857	0.0678672267318866	0.3628107582849689	0.16156456393354499	1.0977082478301554	2.676024799071139	1.9764255578570575	1.213002608753749	0.8836093730992979
36	13	ATX	1.3719566031259778	1.6517206078003404	1.189486327176874	1.8736119949428267	2.2448896315922595	2.391402866469914	2.1740484421884596	2.8605062621517923	3.778952875786724	4.2467828903032805	3.3792769237373474	5.2165328409765905	5.593970806442312	4.572219399801972	2.899512750218998	3.1320417974457277	4.58074845291522	5.844278191579378	5.800784651968452	5.271194521632465	5.102136364654195	4.318093203967789	2.990482152576698	1.7619800108515	3.4984771916520283	4.370871486304283	3.5578448985258593	1.7972308298388846	3.110341931735931	4.299443753785432	5.306452077109643	5.678613657606105	1.0475688961890746	0.872230542584278	0.8695634017695507	0.8941818512080592	0.9462130114446937	1.5583960253186213	1.6134811991345763	1.5402378581909917	1.048670946428314	1.2053979426061232	1.8230474060863207	2.4647071249668167	3.353083544570224	3.420464860793921	3.622806006337636
37	13	DNP	-0.051923730039307545	0.5165134380169434	-0.9595859174706687	-0.9193737022309699	-0.4681921244094565	-0.04394636100086458	1.525899835150914	1.3442396362950364	1.1823932009724671	0.47083193162214365	0.1395467536449277	1.3720355356472633	1.888666874673432	1.8456337131691265	1.2499851222784635	1.275713099296301	2.019756650668307	2.275118729514488	2.5234163246759325	2.673499133048688	2.3131117885943664	2.207735075922946	1.6423782009659607	1.3877683621658161	1.6539056264086371	2.3309517945121976	1.801804199603253	0.8257222022921329	1.7009855663959799	2.2198160588013365	2.4424748972408508	2.207729262653921	-0.29573526974030234	-0.6770869035536075	-0.29650302340227647	-1.3197205789581727	-0.8474096556276077	-1.2076438954551707	-1.4128560035242148	-1.5558292759234047	-1.304248707286535	-0.7620583575995251	0.17736263817238826	0.10368963130414152	-0.4476784302946287	-0.5301221129294584	-0.48317851492707825
38	13	PLC	0.09919537158217724	0.4755242069784868	-0.5561135510902375	-0.16083752147360417	0.245841768912998	0.7462771828093071	1.0078967074167007	1.0733130532564223	1.5280707972184828	1.2426944301002552	0.7128850618993496	1.8882672375981062	2.6667431788176166	2.1804356203419055	1.387941949018915	1.8725961613895121	2.541196958287334	2.994731566038122	3.3844479214351253	3.292375635620076	3.082056666246803	2.7222166530568885	1.9396256135147305	1.3398811718733366	2.4511062596332556	2.9614744404445847	2.51183066393766	1.3792631457478106	2.059301501630759	2.8568114051941498	3.101286510566219	2.808965650695439	-0.10244155636782715	-0.09792647177868238	0.7746169721698621	-0.3255377546401046	-0.7471282050790895	-0.3969823356177109	-0.8863859713351171	-0.7472767462314988	0.47460214282938973	0.46446142811720126	0.34324842283575585	0.4084381577682205	0.4809042851338858	0.4019589963404556	0.30332968603042315
39	14	PLC	-3.440219693333974	-2.8847379843771948	-2.9360301813408864	-3.260425689585483	-2.5514184310367423	-2.6993710537737847	-2.516599454215742	-1.7232688758009116	-1.3982210760337168	-1.4028952119595537	-2.051274307850548	-0.12572273978822535	0.9105381692914649	0.1685940106389826	-0.859775986367818	0.0719917340170053	1.161218359965335	2.052181352154198	1.9627377242479611	2.566183745780137	2.637836682595311	2.3193619349935513	1.1369527766332146	-0.3563984218526302	1.788626235815979	3.078750273227126	1.7628570480092118	-0.6482249866223142	1.20242567581505	2.333349400440681	2.3313132032605357	1.6280636842855047	-3.8941027406864	-4.073736897341539	-3.4658793644083334	-3.766291009259513	-3.8571198393049344	-3.386970523668447	-3.397574403343105	-3.3606850003113706	-2.624937141825104	-3.2827379493028017	-2.7701398473435512	-2.0553793989411338	-1.7460607134446229	-2.1800567522500587	-2.883488377935862
40	14	DNP	0.009058278725348867	0.4026581992447119	0.4213037235983411	0.7601921499466714	1.2803585365610028	1.28814122605357	0.7397579488480235	1.9055653243054087	2.418294156637093	2.4831592648115137	1.9289418817325534	4.117725887497107	4.319372005619005	3.7723050178189688	2.5741499833217834	4.061037378422053	5.093798786895842	5.652614599120852	5.542993579758006	6.400197852790683	6.515816579708925	6.466340392635867	5.147874481483672	3.625980840656094	6.097140673129639	6.959783193770784	5.760688245156258	3.1149679974677986	4.9773188478277435	6.397281707807436	6.322163804082205	5.4909703769342695	-0.3270240503565756	-0.18721709777676337	0.2738681039397536	0.15379220539045227	-0.052924216706160224	0.506125055348121	0.5594228625599444	1.2307045840819066	1.0732330056470278	0.5137510936367725	1.2229439390226267	1.9506313519451266	2.379466245532823	2.1344066675521387	1.9644043550675767
41	14	ATX	-0.003740092515776253	1.1937558852077186	0.40208744115445433	0.7351834964143938	1.61952856867139	1.4079338667064238	1.3850958707214045	1.999066244697485	2.322260963483235	2.9419343972692507	2.1173843941718054	5.2627301676956915	5.1981038388885725	4.137891915772303	3.005743276361185	4.217025884743064	5.571539224118722	6.98212117728374	7.172904375993524	8.161580032143851	7.774870169103136	7.079043930164837	5.486894211234536	3.4303853029181863	6.661152907535522	8.31741064306326	6.5712694952406165	2.916987148709627	5.436723972385001	7.848865233503607	7.771031182993537	7.00801117301792	-0.49852140766686714	-0.5298152772049985	-0.007778508394054999	-0.13987659546315373	0.07666552949874807	0.13594582558494242	0.5938541239524525	1.5449941047186542	1.9884696135120177	0.5953862801003512	1.40574833241149	2.073895567145914	3.0849657663225956	2.7976985920948763	2.243959945488347
42	15	DNP	0.41095726349783956	0.5801155644080148	0.3115426334832776	1.0576340108868725	1.2792768181766139	1.3458748303803907	0.40324427782123157	1.425341447454547	2.409392100547784	2.7214485346538764	2.436394442732198	5.171918671194189	4.8838407664638845	3.714132231129242	2.1918995791839913	2.6135112949480455	4.083191138942796	5.120255500005556	6.021825157025837	5.3670462118501066	4.537201558724253	3.6370804916917696	2.695171658066074	1.3401042665408864	2.294056659229799	3.8264190086395033	2.4000231123363394	1.723593888915384	3.012523828706892	4.283338425049021	5.969216616635768	6.842114493856396	0.05838034042670119	0.5229896365227115	1.0502286024886291	0.8498571816811726	0.10656099133266929	0.7160421920947801	1.3945250267782143	2.3187683251933247	1.9526534428248112	1.4484514592292919	2.4037959251335885	3.630885352523606	3.7295668073594457	3.2480356209366725	2.35953421616751
43	15	ATX	4.210480494309987	4.521169267414638	3.010451746137816	4.587290599230561	4.748852968058929	4.1740978599663965	4.539116026619376	4.758938953631028	6.411110875424884	7.723729845019476	8.340542937872364	11.418095183244755	9.852653283744889	7.3572236616801945	3.4815365341474056	4.126162899465331	7.204797920909655	9.59336939009902	11.408078993586523	9.31929273568255	7.808985331770047	6.14617345928254	4.739432848603701	2.2197006452808754	4.211844700941924	5.878486127606836	4.341749141881841	2.315500465419571	4.40320090888581	7.162221789741599	10.272547442032893	12.521980083584802	3.076720071556559	2.5430976792912587	2.349911640057404	3.1785294319766617	2.5439424416157976	4.432395283081945	4.677963976061259	5.523716295227061	4.96792614410306	3.72713668623899	4.941434503726131	7.611926429393475	8.421030335393379	8.715802041163395	8.811983446388961
44	15	PLC	-0.007394127805794455	0.600332391521197	0.6461231815271398	2.0720877307822754	1.7608365704634528	2.1256120875779616	1.4904728545627923	2.2993386663244015	3.5294259129977976	4.330323206712001	4.448037355983196	7.651934160540485	6.371488582563796	4.964511355757182	3.014019413253747	3.077539791857827	4.888224736717517	6.784021254861731	8.075215239217593	6.647114992739367	5.60426843264825	4.457076656422426	3.408825005903726	2.2155877121114806	3.291010862041153	4.600634738312831	3.6824555932674623	2.0831752314759213	3.569258983080467	5.403470724542051	7.956736941079475	9.151444905287256	-0.16237205605607286	0.1652762137959775	0.8866027893883522	0.9690889251620716	0.38593606741425623	1.9593376631780475	1.897414371884961	2.6776388217203198	2.480444310103716	1.80067211506601	2.709068803757403	4.2387716507866795	4.870663817336895	4.805153400572997	4.578588553738822
45	16	ATX	0.5574223780712995	3.0011791587007632	1.140330295597834	2.7379327684283985	2.2644305880095974	2.136747550150652	2.2824584305930946	2.07813659748062	3.6535336265245877	5.5482997809389225	6.024039317684618	9.209079284398646	8.162144722414954	5.515733070068983	2.9457317471824256	3.6805211734462526	6.566424627152155	8.986852544198358	10.270902444048133	9.29330924596108	7.941912908083021	6.4762085600530535	4.589405689106542	2.494915546411053	4.706351831418725	7.539348103015018	5.404678525263728	3.7812445300534394	5.842735036669667	7.839427551934587	9.922641324450394	10.754830270970727	0.3159870776017127	2.1987641700675034	4.834204235727497	1.6911255487966608	1.3631133036284444	2.932419440547155	2.9951550260454978	3.5543587704847366	2.875127509441128	1.909037889697786	3.3905980318594735	4.95755958803792	6.171196479031731	6.70273917122626	6.414090857272032
46	16	PLC	-1.32192781908001	-0.7844811849438104	-0.9813163351127222	-0.2332734425030138	-0.005523529922842264	0.14920916387736083	-0.0935939199276359	0.8319716774897333	1.5765565406404591	2.2287872381502765	2.9031473448905194	6.467983769640424	5.872329530800213	4.046377923754206	2.1103802035229338	3.62073604593463	6.3056460792010816	8.094911113546317	8.912657049409395	9.370358256131146	8.448838389249321	7.233054274561837	5.745171305909744	4.115930065800241	7.02369208817835	8.746668659461852	7.3181288879302455	4.786136466555155	7.680410623310596	9.87628099715781	9.792927532447301	8.873110920598801	-1.9165701035943234	-1.2825963764105488	-0.23563138320899524	-1.0622372415932941	-1.6563164270861186	-0.7356538322338482	-0.30718144276290027	0.29635713908051514	0.38799170151297263	0.4610512213429226	2.212834212323529	3.0099984558218917	3.5790748172926192	2.7734712360015594	2.8634395244069912
47	16	DNP	-0.07528563695344125	0.15187360870576097	-0.10699681791038995	0.24731073448323065	0.545121678551394	0.47394282096007456	0.6458716176165872	1.1081496355071554	1.7817655469994236	2.333893658477925	2.6414784725704243	5.64594661221209	5.2972561321568925	3.6583605669513184	1.9079664955187738	3.486242270994712	4.915357259349174	6.625769767759593	7.003982318130998	6.86625713847741	6.322669122051895	5.553008938540406	4.599714396469062	2.467632999041689	4.7959515409781215	6.491784548021382	5.2036112356532245	3.201051838841846	5.231356349540302	6.57114152600225	7.258816472063228	7.117641199297506	-0.04374657984015644	-0.16297059327144564	0.9186007966649041	0.19250437094243797	-0.2935051704503519	0.5529130064340243	0.9279073022598876	1.409485345242273	1.3873992048567219	1.5195009579170686	1.6104401803446908	3.071051778714831	3.6367587855036745	3.526258634109816	2.9715836466163337
48	17	DNP	-2.617032700334865	-1.5594466060968084	-1.1673525861378924	-1.1011974615108089	-0.5162346519584716	-0.09998680224750446	-0.5969206589463044	0.07269405499890746	0.9816614103404554	0.7427178354131946	0.12356490775112951	2.052039627288927	2.1745450741942594	1.64805844102095	0.7470816288099676	2.095175491307269	2.8408892942584885	3.3443438562885857	3.316581851875439	4.048329062242727	3.8346730738299954	3.8324709294368855	3.3851204918752797	2.80003084940564	5.199382106795749	4.530703166905616	5.131401553244933	3.4960153561485137	3.7771677668006296	3.4492528320905858	4.09091167901141	3.6501893720691827	-2.1184412837592466	-1.884729083936249	-1.8021145422615061	-1.9380898480536037	-2.0240234915181388	-1.70372388630404	-1.6502335649427229	-1.4865606047204134	-1.2137016890071772	-1.479056776709205	-0.5025486056427864	-0.35112332736579877	-0.44398404887272747	-0.5733668629637346	-0.7181527003068389
49	17	PLC	-0.8606191067396217	-0.0128163399368243	-0.00869394724566688	-0.24962536658874698	0.7758888857003813	1.336261518425511	0.6887504173069782	1.2327765929682033	2.3516516681937225	2.11682313164641	1.3336148813213908	3.5832248900213375	3.707115478424636	3.2527286869229175	2.1261398139713923	3.7751640545265874	4.67912630207641	5.0454171643570245	5.29125485757961	6.402960971622561	6.155834714305802	5.88624474184803	5.750160200520947	5.047259009567231	7.421127270876799	6.926849811896644	7.546279492394758	5.504699214591444	6.272439210782325	6.713375198641754	6.701472735520457	5.626133312796022	-1.595139163181029	-2.0717255876981326	-1.8162763724876605	-1.3555156906892454	-1.129047453620259	-0.7345808357510508	-1.0132376790054403	-0.9292542694216571	-1.1385307410000247	-1.3055937742296637	-0.21570806406952817	-0.3503967795517724	0.3155849017134498	0.06906239524989775	0.0751495033420762
50	17	ATX	0.6580971577821497	0.40543318592361205	1.0489211175140671	1.2825535429201196	1.4685779805108883	1.4963763487280541	0.1074507664343899	1.0560774704048335	1.936225408735859	2.44146965604628	2.384461474345478	4.509429739788382	4.319590721749923	2.652769827850268	1.9158750575635166	3.3166055850154033	4.172270021749544	5.243275462982419	6.086244373409584	6.388552581871783	5.6906109576062045	5.089090830189741	4.842754025353661	3.542942619040672	5.8518977168597734	6.132672907439932	5.444623913697187	3.6084431904643743	4.525470408240192	5.578595008541098	6.844892067644704	6.71082052906731	0.8110199637417094	0.586753578596625	0.08714957058388817	0.8981172754978872	1.0064774726899186	1.2965794261986234	0.8321872564495261	0.36895912598120584	0.012872971595791836	-0.21199444957555968	0.47456390902060985	0.9889827419257944	1.8150701850011257	2.6812012760039283	2.2646457029269635
51	18	PLC	0.3550110739432963	0.7450326413371725	0.11841535437684546	-0.7903805496841703	0.2568742372250703	0.6548593390542318	1.1572695788043479	1.627396191435975	1.8887583720378898	1.5200874678239855	0.712429010821896	3.486263433139636	3.8347175675214493	3.0551906118125083	2.0000588743535417	1.5011526231378138	3.513750705298976	4.938370286996518	5.177542217783476	5.189287942301028	4.283280516969389	3.37530913591751	2.290286672169446	1.00973138861996	3.109936002383736	3.5030621627368594	3.204967323491755	2.295172357806979	3.7280762538397294	4.614627267371129	5.435649801445669	5.0364301517753916	-0.20117433069376178	0.1429198770329771	0.04208080971314293	-0.5417837297487295	-1.2021254388476377	-1.6976185137425843	-1.4423810870230511	-0.7078830637823308	0.08485642816257494	0.591618756700653	1.9044188464803886	2.2433274288814604	2.0996476805515307	0.8307204667138895	0.20638168580454697
52	18	ATX	2.5143209587845083	1.306102991479128	0.5407999993658222	0.36670456857309747	0.8800502204813063	1.0262441393954125	1.6861376940313209	2.045286969577149	2.7070669979525928	2.659503123148076	2.4606184414189327	5.177866005895213	5.300049260234016	3.914369088377362	2.804063154206451	2.9151937648112227	4.7473381199057725	6.028446838034009	6.4241129505534635	5.725321472734146	5.347991959981363	4.562059181238378	3.7583297098763975	1.9946700795799452	4.311717301819446	4.632609925443469	4.649795459219096	3.689515242575587	4.558253161977541	4.590457023356586	5.98535942347533	6.4988526540160505	3.9031951265199742	4.904731450950991	6.475323769613554	0.882805624446483	0.1619425234256343	0.31871751023789197	0.3280768614459432	0.9900658522154214	1.822808521793102	2.6831681920043446	3.2959576607977845	4.076843973872661	3.541773567704128	2.82045174995783	2.472235532824095
53	18	DNP	-0.7768597707118204	-0.8723378608532594	-1.0480046280411797	-1.1451039594413022	-0.9077893926833127	-0.43912737238536786	-0.02617326563275969	0.9446105139125666	1.0543784994801717	0.40675832676297424	0.45506615481345036	2.7376903915331745	3.176296344549421	2.785726949969356	1.2842012446529074	2.2859107263703202	3.940730669216276	4.772385173156498	4.343183666038948	4.507404943471275	4.553936922259513	4.028167284527179	3.4444288004244146	1.8346439593798807	4.072730866217388	3.895053483889607	3.7428892892117696	2.813459121178702	4.00663846587612	4.149952418526269	4.751764253267487	4.089466443048366	-0.5957294068992173	0.004003653255431019	0.1219791081624378	-0.6269493347208779	-1.2710969809628154	-1.1569679395474568	-0.9858182241066445	-0.09153452112854238	0.42501958321231387	0.7853455562086976	1.9429080624461463	2.295122209557158	1.5344198842994305	0.5017942473120551	0.2545270116293501
54	19	ATX	-1.0866461703571728	-0.790956078365878	-1.8301107627696365	-2.260760725583577	-1.633344862118063	-0.9983823061159727	0.07102528518447591	1.601166316031802	1.773137580560995	1.0535166571234902	-0.4366166341862119	4.0847153323579555	5.424594675572485	3.8212700211960895	3.0589862131145367	3.206398436789071	5.434173291943401	7.039106452617026	6.876937683313855	6.476784397758711	6.323440666636029	4.909916210316152	3.5529215350949537	1.6936909457411082	3.2438624515519585	5.132915816667912	3.271687579028975	1.8443822448187246	3.774901743215305	5.584282131467807	6.956774976927218	6.446409185521748	-1.2533610650269986	-1.6930217920448187	-0.7289322891583709	-1.6497958465339668	-2.649394706846933	-2.6638407963329622	-2.245242769651316	-1.4499110638974866	0.0935124232796666	0.7342726552154416	1.3955750251196526	2.590841213652395	1.282456415489811	0.1839111369048611	-0.6125112359085837
55	19	DNP	2.879725987102597	3.8400913463432818	1.2525408793274777	-0.6898946190905723	0.6765003141559038	1.2153888129558141	-0.05918556764977525	0.06433293507798701	1.5500558810069662	2.2441033253144114	1.1768038231135705	4.47175932603836	5.07457167095401	3.7051884334535448	2.040269556673843	4.146127362452577	5.483784367597504	6.984367709348006	7.021377211282034	7.1795986875679025	6.65895249317024	5.5452789481149205	4.711569585269185	2.63045895612714	5.0339393408495585	5.701000049287077	4.414016967750883	3.3644189938581497	4.143750068459867	5.8005673359590775	7.09705217310277	6.578078440087062	-0.21377536510316297	0.14965001835276248	0.1608627482239416	-0.4992141430471524	-0.5006943786756055	-0.49736735592181747	-0.024946646786516348	0.9938112046688017	1.2786569625058166	1.541408054451659	3.112138523132113	3.652358219662492	3.5790328176515813	2.6955204744032217	1.1505865621186682
56	19	PLC	-2.87144757337142	-1.7046448863453334	-2.6489118568450936	-2.4947609684480043	-1.2771783887919885	-1.3421472927070677	-0.9836842466028781	0.19413682135618507	0.14299987294433733	1.1745147740323407	1.6533099087771124	4.503636623022235	4.756003462366355	2.230860602958777	2.8956802034106564	2.7440294121070354	3.956336953931458	5.62067608062712	6.452654397538466	3.0518712272633715	3.6664376197052935	4.44307953875132	3.862166533429674	1.0385625097179454	3.415499741117436	2.902874181524145	0.12349517315619073	-1.190100616767615	-1.8547381936167726	2.14583538240018	4.40950706811766	6.151654544214759	-2.976274613240713	-1.9346786170613068	-0.9924758364003516	-2.141858705147908	-2.254526925787997	-1.7420879449347733	-1.244657747427184	-0.585437076695956	-0.1641325557162317	1.0575283291038973	1.4566038561575043	2.79837429919202	2.566143690289622	2.003002629385496	1.324112213767104
57	20	PLC	-0.5320506419725275	-0.2014171384485956	0.3832230241487499	0.18317228251019943	0.5593127681492643	0.5625395108140073	-0.3656117397622037	-0.6404517759893877	0.14761812975686067	0.9743966133801596	0.6003416550828853	0.8067575587334367	0.9153054333497416	-0.31042846403926105	-0.743994906784204	0.13677467809916144	0.4536030043067438	0.9238167526637544	1.1833336074308842	0.5809222705054586	0.6178242217301486	0.23354552719303542	0.24952745822170208	0.08912600408700976	-0.07501511022790738	0.13572052689525324	-0.6901370417599942	-0.21642334949842593	-0.5963731828078089	0.06251220947110417	1.1125531690001464	1.2122282389771009	0.03760933739610775	0.06761538481972794	0.6796339717523247	-0.1437181752601567	-0.22971805977961393	-0.15287091932647748	-0.10730468816480286	0.3550885251865169	1.0245269169167504	1.2415424968311537	1.391016384412578	1.2013766574413574	0.9050084014875625	0.48696311247928625	-0.08303577091343495
58	20	ATX	0.0751344389830458	0.4356101311864385	-0.3585000041544626	-0.34266371527541595	0.16800609149740017	0.5539911513635551	0.6986401579481963	0.4160597127269611	0.8267267685240782	0.6230101179001167	-0.14709124537021376	0.7598267114002758	1.0373101824368995	0.4812455774486281	-0.1202177870440806	0.06425318480998782	0.378715305004412	1.086217259036224	1.2958939051280698	0.6755629294928808	0.5191213075943025	0.1353544055624289	0.05714673498128523	0.2708781337968603	-0.3117405675412181	0.32530178688363315	-0.09166445337230575	-0.14244434522957883	-0.5513301570763443	0.702194984456748	0.7258518585856709	0.8805665338318409	-0.20323773487836175	-0.34309080344165405	-0.26827445120310733	-0.9616796834969281	-0.8245681122888089	-0.9913749241671106	-1.1117550978879038	-0.9368937437868232	-1.0398102005795316	-0.11480625611575897	-0.1894382645338348	-0.09408540411996563	-0.23604537485709082	-0.7544459308652433	-1.2789053650613345
59	20	DNP	-3.0612164530272477	-2.437181599892845	-2.557161829550789	-2.103910885360006	-1.723732310169076	-1.6387760862651204	-1.5073383176971171	-0.5970858330872151	-0.5817831837600587	-1.194936030694691	-1.7779992584896465	-0.8312985689436198	-0.6510614948759728	-0.5646011977021475	-0.19776278076772588	0.16576548031884855	-0.732765567183748	-0.23423471734232373	0.16080511316986218	0.1113828702325689	-0.27858449991023987	-0.4653650344280267	-0.11655591697647764	1.122994570674609	0.0025554578769256056	-0.022067935645482907	0.15176410859133804	0.6120893323685604	-0.002084875649692694	0.38807722705320563	0.5468150421420476	0.36177977011987245	-2.1911156526350326	-0.8027952926890932	-0.2900185362966755	-2.717695742093813	-2.4822203731762014	-2.185755857546912	-2.223379131331041	-2.0919382074335537	-1.1044337134587718	0.6037988843424981	1.2654349625185568	-0.4212587969496102	-1.5563310019961998	-1.7939492337042964	-2.1228282805636893
60	22	DNP	2.006034265584998	1.7596005989070904	3.031621267778748	3.985271473615906	3.6447332183453236	2.532760280489799	1.4163093772505602	2.046977784857125	3.396833228036771	5.319222474307392	5.8988544585713525	7.334829289558044	6.379355468724526	4.4923417452264545	2.4617853027962098	2.895767344014175	5.247237214418256	6.642669535618659	7.921010033598274	7.116589624281579	6.266811990008004	5.213052205335962	3.617039603737342	1.675572549181377	3.9072853051815524	5.6015722031488435	3.929170365067561	2.512007799687826	4.10798042357067	5.397304849526561	7.442452787596985	8.295879964821019	2.193553929501754	2.647630417664566	3.1635643720787643	3.572797846175618	2.922906770024458	3.981009152669586	4.150817207850185	5.304885136165628	4.937934093065844	3.6571974688362725	4.335455332247456	5.893278383362683	6.47403997692893	6.0383259935106475	5.900395761497965
61	22	PLC	0.9018625268685245	1.6171147366087175	1.3817939318628147	1.6187564811362007	1.9315210522682484	1.597652272645265	1.9082647961980812	1.8605290092105757	2.319520316069116	2.9605392600612013	2.913875442444621	4.429549943775363	4.078857723861839	3.205310528883989	2.1125684424540463	2.708245978406113	3.9053703100159485	4.62102808461094	5.280936590861954	5.050005801744589	4.590714057935154	4.008588529351815	3.190833599527704	2.1889085324006716	3.4094876912541294	3.849858088821126	3.0366064859746	2.4900909378161633	2.6167981016591613	3.908228933065854	5.215078026112938	5.413025048181366	1.3317114250746773	3.1220348974059613	4.16611442537701	2.5288382210539675	1.4403069482266841	1.5324787936453081	2.027851067088206	3.049050014888891	3.179494027300767	3.108716968220963	3.1769479644373444	4.0802765477027325	3.908817426475396	3.0948858397061105	2.8163275193404256
62	22	ATX	0.09557128402272222	0.6318415235175562	0.6817296668457876	1.4626101153672673	1.7657779309392314	1.4363754904054136	1.3128429383759403	1.6278519987888733	2.861626075294473	3.715891378906399	3.796248064844938	5.743339550317989	4.899623443556391	3.5949859757293723	2.04401712182914	2.7465272733630255	4.20421908829916	5.334891407588845	6.293320600860956	5.764264343647409	5.238606511317693	4.438618055051708	3.5836242291537572	2.0709818135851794	3.5815522039477616	4.625075002349147	3.310977610127413	2.498193918938283	3.4884700293704576	4.545511109579329	6.107799151693079	6.648688745799429	0.013694923017613561	0.5522051762059992	1.6182908788760708	0.9907218616363328	0.41463255685306644	1.2078094140082685	1.2520946978288294	2.211365376717174	2.5891208901158	2.4165800417325203	2.7712465416585843	4.033811823588286	4.293604198378511	3.1732222875105736	3.665017716021354
63	23	ATX	-2.4314953085326416	-1.2201318999400224	-2.4923162417497062	-2.938956867712136	-1.51711662625569	-0.32622728891558644	-0.047618000147698986	1.21195198678308	1.2712951124237502	0.010871047427213497	-1.4505464320131871	1.7841410752773261	2.7610418100188205	2.737517832038947	2.150098042504834	2.747452098670709	3.2425593730388136	3.448668134268788	3.3228681505619657	3.0717410012178705	3.4332323431367007	3.3411668921781135	2.8171028018824678	2.258666618505576	2.415977660873613	2.6849573641645113	2.080836245922527	0.8384293871631225	1.9642298636136213	2.568579686992592	3.258774138269481	3.0075877435561567	-2.65031115961343	-2.161237111160381	-1.2477704941939776	-2.528371436938141	-3.22715537719323	-3.377225402206497	-3.2455123951901843	-1.7391284683279602	-0.666178522405239	-0.4703629898491244	0.24643572687352505	0.8898336050333318	0.05211958412335357	-1.5580865578286975	-2.046310635039251
64	23	PLC	0.24698155360392712	1.5419470074420127	0.59979653733258	1.0249878337975344	1.9780979973610637	3.2149585192970354	2.6581989447213576	3.6870133802472784	4.750106381976987	3.888289907803813	3.2132087802691918	5.956800647126061	6.45324936655181	5.821059593655697	4.340543514383307	5.178680703057986	6.511952544710862	7.054831995146399	7.06376768239563	6.91254795177032	6.856778279089586	6.633017625257662	5.849016698689669	4.2526434063969685	5.650227376140907	6.069677510426354	5.079400127533322	2.934476639942464	4.368349651400604	6.028559339477485	6.887117598774201	6.774171373480039	-0.5783487228843641	-0.3534494102549581	-0.011215119547805267	0.24457316692254016	-0.016013784266279	0.493665265327635	0.7122669617836357	1.5515814886340729	2.1676283803488987	1.0063345229405252	2.133982458549508	3.039157466718172	3.4886273228434552	2.7376706756342855	2.808686831366816
65	23	DNP	1.3404717780204398	1.529113780673268	1.5496699379275494	1.8049229151903683	2.7557470064951106	3.601177606725552	2.3853157387682837	3.17310845475736	4.5400246271609355	4.647552080171388	3.702596452392216	5.863920777051033	6.528532981202596	6.036843956137969	3.974541931028847	5.414440641931858	6.424279630943605	7.08378171151893	7.064636119056469	7.1344460262989475	6.886659055928019	6.528399534161408	6.1928025504900575	4.493429176870913	6.161843945416015	6.365918318738071	5.2340198793451	3.8151952162155474	5.422798539729522	6.33187238007063	7.041988537041956	6.7439929675912	0.4247229006047095	0.30119332606540045	0.8203134922323714	0.6968974782607711	0.6201671662322383	1.343594473730011	0.9189345540952041	1.8951845928317557	1.9922637291679997	1.2021452163914181	2.3940926489656307	3.3309976349121935	3.3814525011737513	2.8636595969628345	3.2287940615010187
66	24	PLC	-3.4725718859303645	-3.6312345344879553	-1.0044733076777999	1.1469317152833445	1.3055780456979003	1.103174827253219	-1.522433729221847	2.0056131787543863	3.846822521355448	5.668223559572362	4.694597558390924	9.211221481052913	9.139398331480972	6.78266823591126	2.190312630748821	4.763565022906731	8.23290358859065	10.25412613660989	10.99263740316371	10.576120252601646	10.660045645265004	9.79082896926558	7.779634073032432	3.0660134297848325	8.116982167631814	10.1375001635036	7.259396670041269	3.1186595680400426	6.718487144446716	8.888773513927607	10.370114608612468	11.007234153936464	-3.0013123469550247	-2.0964642215326816	-0.4025710371063461	-0.5258188667242875	-0.8221808727735719	1.347804413387017	1.3399756130864895	2.0976922751556173	2.6826737661199895	1.7040517115743772	3.569793563656448	5.375318389901225	5.801839783081094	4.254347136258491	5.411263981999598
67	24	DNP	-1.1173254427316384	-0.3114782959746555	0.8366307776799882	1.8512744372315204	2.1136120500699174	1.5862044013574963	1.0361056716412442	3.1963595231356154	4.366377820141431	5.546057663166458	5.433838210049291	9.315845951044215	8.797860955337974	7.302010328671553	3.6993713356233493	5.622367159209907	7.901097677949748	9.683637010600632	10.666863882988647	10.171312868234757	9.847623864049035	8.84974933200232	6.824388319392665	3.14422312093726	8.050963416157686	9.527360577635156	6.644331237459903	2.444663593707923	6.442687551915161	11.408006334625954	10.047212594364378	10.762487774073817	-1.233893195470862	-0.7939158945327173	0.6849004470516701	0.4102158927920923	0.06238417180680379	1.939081395246755	2.183822225327516	2.4939735092599857	3.0884698929993895	1.965347823911294	3.5545307391001564	6.072371103649294	6.123173278802569	5.450442859422701	5.334442490659284
68	24	ATX	-1.6637083544312863	-1.1234653165060648	-0.24176911198106385	1.7463267258077668	2.3592123479860256	1.7964832869967169	-0.2499640890871308	2.486934517859181	4.353645743296332	5.718093332601732	5.982552246391664	10.638319287993461	9.825623500734102	7.316168262341658	2.501172399311239	5.170208318385254	7.679040719183771	10.3254729045898	11.817337595731392	11.929146481051388	10.772560598583658	9.261906130952498	7.46890353233611	3.3270528362637006	7.743070811533269	10.903074243501257	7.578502349981402	3.0860705485674558	7.13689246357718	10.561371496084702	12.200142434732461	12.741850565660583	-1.7123646804587926	-1.472152481916287	-0.9325560858452343	-0.3665722612339785	-0.11687415511930335	2.013175526710693	1.3601839477725701	1.7323546988391605	1.6541493943741028	0.08237527623232921	2.935483270348842	5.32959008634056	5.9908545801527575	6.454643370426245	6.018170325159982
69	25	DNP	-0.753704928657984	-0.753332558710353	-1.4383125024678942	-1.3378453247370174	-1.0449779121004856	-0.6927548448951509	-0.6297155601470443	0.023117023934587373	0.0159101654245023	-0.07519968901462014	-0.4254651122445395	0.9592561037854248	0.8560468776284381	0.7763515487846715	0.18009944795943716	0.0966445580622638	1.009756844203277	1.7667972781966692	1.94666489189462	2.60150427989146	1.7532176026934223	1.3701524946308956	1.010638671940522	0.027060334125648733	1.4828141630723086	2.3283610207957794	1.9174913739556876	1.6366837320594778	2.7237242448723373	2.8583510769512284	3.0917911427730176	2.269507267865852	-1.3541673065139364	-1.1974342019787898	-1.1368100774055876	-1.13408094965628	-1.449000154903759	-1.4568702466563523	-1.385172985128072	-0.9821186609450934	-0.21948624619474283	0.14073365581480862	0.9770404545077743	0.8095893516792515	0.21144817470909572	-0.5843247239819562	-0.8658505839550024
70	25	PLC	-1.1534967114851478	-1.0785496242768653	-1.6382273369323277	-0.8288690846090992	-0.5167841672538539	-0.23884724324055856	-0.3049676154816742	0.27035835305580386	0.4218864969164176	0.8302064881874553	0.9367877304398472	2.446691819472269	2.170564511435874	1.4271245766658862	0.6113761960348343	1.2691072040556368	1.9371981341272289	2.6685231553839266	3.482839425913927	3.758732355108917	3.442993435080877	2.874154423131812	2.4956701736141826	1.415139109838041	2.8153494622757074	3.6232245366938653	2.9688347438367706	2.0705797952466534	3.2793983259938266	3.6788401003097055	4.100941059993981	3.8221460874721824	-1.8799762394317352	-1.5371550642930158	-1.458208272299549	-1.8672181902166043	-1.6718324572938383	-1.4544507860241385	-1.518005513149629	-1.1738947697887447	-0.9035208372602971	-0.898900524861312	-0.2463732096651573	0.3105656965885576	0.4331055587489693	0.4132860632353508	0.1728315475385756
71	25	ATX	-1.6881920827122976	-1.1135645774820937	-1.1153473024560105	-1.177208152746314	-0.9071334961001469	-0.7155513872188587	-1.0400407473034905	-0.4436883151973525	0.014599611926703775	0.44880473579579305	0.09643785142866709	2.3405731179860823	1.7385354602417513	0.000390040059940146	0.43660298741583303	1.1654090419888088	2.2369541942239333	2.897065422515765	3.6595156895864838	4.634191484842178	3.561765981018348	3.1853467232399915	2.3065556581092386	1.798577794734674	2.9474047620190023	4.4900186964286934	3.786105578681112	2.9442844780772437	4.240880075999534	4.533913656048257	4.829871025645948	4.166634101313603	-0.8807640687312268	-1.0302333053805075	-0.37711648912671974	-1.41327539495981	-1.4255094575796867	-1.1963920051097796	-1.355125451316774	-1.2083516571923456	-0.6516849616760166	-0.2252786316320824	0.7281671331003708	0.9696807860753517	0.5162456922167825	0.08030606519537246	-0.044952124148254065
72	26	DNP	0.23767100225939472	0.12876722587281228	0.21967860029528222	0.43293212430415523	0.7976309861825223	0.8382417275081357	0.11807212298327578	0.4822035987043138	1.1822053157488586	1.4945237228365407	1.4022551668971504	2.5690539130101486	3.080939698097942	2.521704862350372	1.306220497180379	2.340710933649314	3.8471271639853915	4.551994018072868	4.339554541820088	4.213836558564029	4.2802648536921435	3.833620339251665	3.54790095555686	2.0908217561078817	3.168394366458099	3.242963170331946	1.608892955440686	1.2272678104139219	1.1397646351238744	2.525404378135759	4.259386707293869	3.9738012593174163	-0.5564188956906552	-0.36285281552235443	-0.47994661363714913	-0.5191409542720125	-0.31728983663690674	0.13540670756372955	-0.08717544448675892	0.16519858234798768	0.11059393661524865	-0.967808410599068	-0.5510109729089997	0.21521935118368724	0.7148705224657397	0.5878890013623232	0.619402005074216
73	26	ATX	0.12798460747591867	0.15135888054900218	0.3914709188334673	1.2747847927599965	1.1798540416987617	0.7863191448790864	-0.10650941597518716	0.41290002422032857	1.455296637649607	2.6985621225426972	3.5907114598811716	5.519907001460853	4.638553597119512	3.33051980625897	1.1990065453093919	1.9734332293531975	4.0203746744036195	5.678248811179677	6.23273104775932	5.0440199605718625	4.6177800441870245	3.53207515554748	3.071151039473168	2.518544055181718	2.316736885434941	3.160970755508806	1.2017283549177766	1.2439221120078119	1.2577694150887664	2.97672095906828	5.470229270420437	6.337275600602787	0.13668086648524355	-0.27015406144858717	-0.4350205737279176	0.44228599942609953	0.4037633880986371	1.4628630384740298	1.3499659435181888	1.4335151766937633	1.0072385870024414	-0.3850478025848684	-0.07048515325777739	0.9878873204003443	2.334738434633935	3.2691815421846373	3.461387464106665
74	26	PLC	-0.1584731880057766	0.42658440527375713	0.6512000597973434	1.2189053931321912	1.2566015473955672	0.9954131521349866	0.210803937175798	1.0253340630589276	2.0333110103980356	2.5519440832273594	3.023609285634679	4.614643240932073	3.535823308638963	4.75573761362888	1.7131865372109867	3.248828228733067	4.476642188285003	5.497001428313792	5.43212488762462	4.969846420729269	4.974224180140069	4.053023672971955	4.104946833094877	3.3119459817385897	3.4342780854774704	3.6107752497018932	2.1349211117360958	1.9231057235999687	1.8440966031689778	3.1208012323447316	4.798106735028712	5.285037340693757	-0.08165419211535563	-0.1712651786812814	-0.6423925179603096	0.18846796080895947	0.37650563130119846	1.344431978802146	1.2359570845284824	1.2790544930420058	0.49620856959757176	-0.5976391588388108	-0.1788760465420023	1.112532572075776	2.26034783352355	2.7760411236334437	3.017284350228012
75	27	PLC	-2.9784227837742754	-1.3305015302251963	-3.1910288671815445	-3.1166538347182366	-1.685801327953108	0.841994762498977	0.5942649973559646	1.6143342545136832	1.7225008735978264	1.4340831364154347	0.7387118132766956	5.1281712784479785	4.486023109868623	3.1523759690865893	2.1552429885728794	3.455718891260989	4.895541829201482	5.8206530219431	6.82270955182974	7.583598898527413	6.815181060124812	6.291091414575406	5.329906898835192	3.363341501470462	6.422710828544611	8.182957900741282	7.222557375065359	5.06266853607388	7.242639624184664	8.796471249278436	8.232624771862303	6.983974436420181	-4.82988946117939	-5.4156498137251825	-4.360035696369093	-3.770407552631061	-5.0452203611427535	-3.8638548609194943	-3.2926652702588757	-1.767495992525877	-1.3349460288014106	-1.3877488226761432	0.1087541628334738	0.9558961881199769	1.5092386504346715	0.8429871782841593	-0.4000516760656106
76	27	ATX	-2.895704350193455	-0.6848030930987627	-2.9821170505634607	-3.3644890313535023	-1.9916484305161164	-0.3156590394703754	0.20964789739778458	1.179073607704996	1.4436889672384685	1.5330129260796872	0.29960919053628604	4.6816814376148095	4.292845834703365	3.5871462785044503	2.2985601635580992	3.551405874265997	5.023429479281753	5.715640803300242	6.437346400818656	7.260415096866832	6.723198437909612	6.570904161675112	5.71781109584192	3.9173215476245735	7.133322451670643	7.679961419482344	7.311725405034701	5.13403666126702	6.943399923190467	8.1166757181901	7.565482214653909	6.380146636107393	-3.785044056779869	-2.256873600548442	-2.6325935408485384	-2.9353710864959806	-4.155817152604441	-3.0419596263586333	-3.1935120087727706	-1.6987909075445218	-1.4785172010345449	-1.600424380490791	-0.27154018269797353	0.5583032517284972	1.2213192593813664	-0.04703698030232415	-1.1976032810508943
77	27	DNP	-2.3753459488955335	-0.7697198770354213	-3.3209863400320336	-2.9584232104237285	-1.6261143674008494	-0.09306001440303693	0.3456815231079953	0.8851222081715302	1.7567254648174726	1.3811761207352855	1.148874913325257	5.0797046645122474	4.636354909312591	3.5040902552253588	2.320241696012042	3.8369331861733187	5.257375296979317	6.279158520972134	7.309252054728569	8.417994929554238	7.798744767889098	7.09243966760972	6.240159099646916	4.5574694683157375	8.573195256600657	9.176046605491148	7.643520777380208	6.192186217619426	8.6821508836283	8.812230823687822	8.62274023536812	7.65196211728007	-3.8586538475386707	-3.799626221466664	-2.9919949914995096	-4.271437722966204	-4.397701049401232	-3.3641898155183294	-3.5006551976306355	-1.2340452250148866	-0.646790530165416	-1.125232625823691	0.8777328929484083	1.7604012058593266	2.0440573286062405	0.8515126849600249	0.2839763960012192
78	29	PLC	-0.5032863257866941	0.3630902266350636	-0.5344982510934787	-0.21584585238084864	0.5306237712823436	1.7385468757593756	1.7356236804279566	2.517659846066093	2.786612489794035	2.172110823424841	2.1087079232443675	4.864034000131912	4.065756861031084	3.5798874564404404	2.4152783033428644	2.1881107525152292	3.197062544463484	4.252066862125706	5.1054380223324385	2.4583918230181467	2.6372758008303516	2.629187760627407	2.1382338521394875	0.6344517829893352	1.45543682066389	0.9674958010405614	0.4822721872020186	-0.4238130282925535	0.2585229476682076	0.9051595989462672	3.4301505718650325	4.91537724794298	-0.7444260102001582	-0.7910537937720935	1.0591152287293049	-0.1627914343632616	-0.4991136343015122	-0.02436956899406358	0.9418344735186344	1.1518470491913495	1.9656242788327898	2.785582976133235	4.126314804579672	4.074427001351115	2.297957450011958	2.2559750001285	1.7370890830086716
79	29	DNP	-1.283857528901071	-0.5162592232587253	-0.9580684661647345	-1.6107813465679028	-0.38458137628470557	0.4370812654905337	0.9018572033949225	1.7953164477988857	1.5741309189000054	0.9420693234914908	0.4391785568080606	2.6313044653527387	2.9652370083198054	3.0600727265421117	2.414178732052086	2.818904874639895	3.4479098673263286	4.138743327112907	4.3601959162582835	3.089000622663375	3.5023501301688005	3.4914716806808004	3.64962640949334	2.3332211803477443	3.1017277897284306	1.9818567647765284	1.453200588553381	1.731515723697855	1.1138001887264286	1.1221855992924374	3.1424178052341567	3.2455661624428926	-1.3418182828791028	-0.3860396044606317	0.7840755496898705	0.3596298632092703	-1.2460949149640776	-1.164558367122573	-0.16191676248937226	1.0210979044323383	2.208725748156598	2.339087709826456	3.428807500642165	3.529532853016847	2.090874233475469	1.0088260740775614	-0.05305042286645729
80	29	ATX	-2.1202175902928855	-1.2352572649330846	-1.5318573571884913	-1.713539275541052	-1.2800633160476582	-0.7360540171984638	0.13109058781962402	0.7668495632028354	0.27852225375786	-0.37146774000693994	-0.34516776045004893	1.5447285504808	1.3008093928692916	1.0750067380208377	0.7009440084754397	1.5937865694332762	2.0130470586636804	2.2845897950775527	2.5361552228849797	1.9480768110085191	2.1000578838369717	2.17181642657934	2.0918466823273807	1.369913656974413	2.580856665631006	1.3787351242792538	1.529174176586132	0.658064751693748	1.2655279228550644	1.0270599751500282	1.873601007183625	2.7170884684477827	-2.537459029701328	-1.3795112337280535	0.48096723410475367	-0.8088488710280922	-2.0198193151777524	-1.7781105189124933	-1.0199060045605939	0.10812293385180963	0.6275791192466533	1.9444535929665963	2.445805175072788	2.471353024201692	1.010757944796503	0.30138451595846527	-0.08481483145385844
81	30	ATX	-0.8189085024832289	-1.3716751352207919	-0.7496467750197147	-1.2130717169784444	-1.0403243808265115	-0.868779620043106	-1.439230357066024	-0.7667622244225938	-0.055838351534302895	-0.2925146635922679	-0.3672907433758405	1.4928484867200014	0.6793330107661177	0.5002554558116155	-0.9294730200189852	-0.6175132269577784	0.7585099981234449	2.3881703187820262	2.945659098712525	3.537775950455237	2.6702656662424458	1.461752320796895	0.24329323331267905	-0.3777161683729696	2.3000687966367743	3.0481773886117884	2.73546524501675	2.086224775300557	3.0157562851466535	3.1811449810681522	3.658709285531937	2.824315356667376	-0.8968778186416693	-0.15767495119259983	-0.3364214543437897	-0.3465142299544467	-0.9054192780186833	-1.5806828264578328	-1.4152385871213213	-0.5104192401591049	0.11583080202829146	-0.6702104228871926	0.16930308644099282	0.4503442174034405	0.12520026976303303	-0.32435685973277933	-0.8892253018501222
82	30	DNP	-0.471087128917201	-0.8597324685229089	0.1497445618388824	-0.254671332580969	0.49662579319766054	0.48797361091789276	0.35192014998510607	0.40976513025975725	1.595751187380579	1.409590744316615	0.9941339032446678	2.359035925704601	2.109307219100125	1.5643583037232807	0.322093173972333	0.23381070747186788	1.37120530895059	2.646854056430029	3.7405227266549375	3.8690389350140557	3.280311991197216	2.3969580544874085	0.9024618202421392	0.5729526154326512	1.4952015814473074	2.7593047563236444	2.2356667352021073	2.483420406925269	2.776277555339114	2.957311525335738	3.4942169140204213	3.5058375207697035	-0.13233265171661188	-0.17034815817113974	0.09155522056252431	-0.15065390973232146	-0.01175057662708827	-0.3405495658147713	-0.33876477903289226	0.22391065273818214	0.25924671314395514	0.17230172102499572	0.12835905847300147	1.2284245861559666	1.1727742873782458	0.782935409546179	0.15420939749971133
83	30	PLC	-0.7918593681786427	-0.3895133914714516	-0.3794302041762979	-0.32982882111840184	0.37057764717559577	0.34205386470719495	-0.18710454723059436	0.6069673001890872	1.246929739942187	1.795501066455487	1.2933876648089508	2.8997702462213075	2.5124442589866143	1.9013896016451608	0.38496574219193697	0.9271531639677921	2.662204621741162	3.01882686071855	4.315167462016642	4.386780074175599	4.226426413914753	3.6246712531319734	1.8561331621451786	0.47143111785934977	3.6265832732999654	4.381327243871809	4.564943501686502	3.2362763822579916	4.764609379775061	4.2520540344489355	4.34606870768206	4.0037407341941185	-0.7832286839281453	-0.6180245865860862	-0.37136072006307536	-0.5407547744694334	-0.7924978580963212	-0.5217932255134973	-0.6643271524189712	-0.28853112220380395	-0.08166955207371636	0.02165748578339208	0.49591058448099895	0.80993234112466	0.7484432245749334	0.7603891312193282	0.7743034272416153
[truncated: 17 more columns]
