# Supplementary material for: Catecholaminergic neuromodulation and selective attention jointly shape perceptual decision-making
Source: eLife. 2023 Dec 1;12:RP87022. doi: 10.7554/eLife.87022 (PMC10691802; doi:10.7554/eLife.87022)
Supplement: Figure 3—figure supplement 1—source data 1. [file elife-87022-fig3-figsupp1-data1.zip › README.txt]

Source files for CPP topographical data (related to Figure 3 - Supplement 1)
-------------------------------------------------------------
In Figure 3 - Supplement 1, we show topographical activity of non-CSD transformed data at the time of the response (t=0ms). These plots and statistical analyses can be replicated from these source files. Below we list the contents of each file.


# cpp_noCSD_topo.csv
For each subject and drug session, this table contains amplitudes for each EEG channel at the time of the response (t=0ms).
