# Supplementary material for: Catecholaminergic neuromodulation and selective attention jointly shape perceptual decision-making
Source: eLife. 2023 Dec 1;12:RP87022. doi: 10.7554/eLife.87022 (PMC10691802; doi:10.7554/eLife.87022)
Supplement: Figure 4—source data 1. [file elife-87022-fig4-data1.zip]

Archive with 6 entries (6 files):
- n2_cue_cluster.csv
- n2_drug_cluster.csv
- n2_stimulus_cluster.csv
- n2_traces.csv
- README.txt
- __MACOSX/._README.txt
