# Supplementary material for: Catecholaminergic neuromodulation and selective attention jointly shape perceptual decision-making
Source: eLife. 2023 Dec 1;12:RP87022. doi: 10.7554/eLife.87022 (PMC10691802; doi:10.7554/eLife.87022)
Supplement: Figure 4—source data 1. [file elife-87022-fig4-data1.zip › n2_cue_cluster.csv]

	subject	cued	Amplitude
0	1	1	1.1884966649686335
1	1	0	0.909675713273492
2	2	1	2.675443165893552
3	2	0	2.4902914442634407
4	3	1	1.5730957835139652
5	3	0	1.3643077944011965
6	4	1	3.335640302717209
7	4	0	2.9207684874025643
8	5	1	0.4796472821993382
9	5	0	0.31248772636247013
10	6	1	0.8770705386153537
11	6	0	0.6547556448893612
12	7	1	0.34927195321829746
13	7	0	-0.10996385673946939
14	8	1	0.7172445717847244
15	8	0	0.39083252192124673
16	9	1	0.6081810971238905
17	9	0	0.8121808794946448
18	10	1	-0.15286538979026495
19	10	0	-0.19376592860618452
20	11	1	1.1517922711426598
21	11	0	0.9208155304050605
22	12	1	1.288123467432302
23	12	0	1.3582483089618156
24	13	1	0.4116492910340574
25	13	0	0.21523224690396545
26	14	1	0.5564859361412762
27	14	0	0.2060471765014071
28	15	1	-0.8086135368780342
29	15	0	-0.8611750108900462
30	16	1	0.18801340510598005
31	16	0	0.09173825108084033
32	17	1	0.7586458373541413
33	17	0	0.7984545963267201
34	18	1	1.0526491224587948
35	18	0	0.5086815743314449
36	19	1	2.7133967638188787
37	19	0	2.43238811447461
38	20	1	-0.23918596367788728
39	20	0	-0.3338080389508626
40	22	1	-0.14544986883560698
41	22	0	-0.2984463206857575
42	23	1	-0.17852308036761824
43	23	0	-0.15215947535049223
44	24	1	-0.5312914235518268
45	24	0	-0.8621358167225591
46	25	1	0.937937385116439
47	25	0	0.7377253566583356
48	26	1	1.3129006609980487
49	26	0	1.2444743340089743
50	27	1	1.350533940709722
51	27	0	1.0475967059726228
52	29	1	-1.5490996310285343
53	29	0	-1.839709929703474
54	30	1	2.365657364297991
55	30	0	2.032962531524985
