# Supplementary material for: Catecholaminergic neuromodulation and selective attention jointly shape perceptual decision-making
Source: eLife. 2023 Dec 1;12:RP87022. doi: 10.7554/eLife.87022 (PMC10691802; doi:10.7554/eLife.87022)
Supplement: Figure 4—source data 1. [file elife-87022-fig4-data1.zip › n2_drug_cluster.csv]

	subject	drug	Amplitude
0	1	ATX	3.202220642273251
1	1	DNP	2.3838731495272243
2	1	PLC	2.297616911966884
3	2	ATX	2.2546243582580163
4	2	DNP	2.1519091775338857
5	2	PLC	1.4689772824511373
6	3	ATX	1.0669721765692997
7	3	DNP	1.8398792528506032
8	3	PLC	1.4723150067250101
9	4	ATX	1.7773136126675584
10	4	DNP	0.7740481307920601
11	4	PLC	1.635814488653839
12	5	ATX	1.1192920106006585
13	5	DNP	2.036558003100331
14	5	PLC	1.8389615635099958
15	6	ATX	0.21697774176168028
16	6	DNP	1.2001991063324295
17	6	PLC	2.139156692081602
18	7	ATX	1.2137025027159982
19	7	DNP	3.522402198538571
20	7	PLC	2.5995193533008023
21	8	ATX	0.34600492043106335
22	8	DNP	-0.2791347928450947
23	8	PLC	-0.016026192317813298
24	9	ATX	0.8221652250614468
25	9	DNP	2.503507276726276
26	9	PLC	1.3456771587496799
27	10	ATX	0.06796693565037602
28	10	DNP	0.27295346135208287
29	10	PLC	0.1973637794418593
30	11	ATX	1.7563564246738028
31	11	DNP	1.845754108297699
32	11	PLC	1.5864946251742431
33	12	ATX	0.6374495517315318
34	12	DNP	1.1231122645922467
35	12	PLC	0.2155545525267481
36	13	ATX	0.14922893939091084
37	13	DNP	0.6835877735364216
38	13	PLC	0.4934523479145503
39	14	ATX	0.9378493815317233
40	14	DNP	1.2301289710553653
41	14	PLC	1.15784760306469
42	15	ATX	-0.7682875750889182
43	15	DNP	-0.1269634793228863
44	15	PLC	-0.42457961124894855
45	16	ATX	1.0461396425618334
46	16	DNP	2.477929226216284
47	16	PLC	1.4493934168502676
48	17	ATX	1.705343240217414
49	17	DNP	2.135125332189549
50	17	PLC	1.7461582035422305
51	18	ATX	1.392247823927848
52	18	DNP	2.0033745985532967
53	18	PLC	1.0343541741290234
54	19	ATX	1.334842351618907
55	19	DNP	2.3350243368894628
56	19	PLC	3.4709396454664274
57	20	ATX	-0.5162852777540151
58	20	DNP	-0.310202260182248
59	20	PLC	-0.39970330248067554
60	22	ATX	0.907470117443191
61	22	DNP	0.7536934990432425
62	22	PLC	0.880845583588304
63	23	ATX	0.7800372803742559
64	23	DNP	1.507734241710012
65	23	PLC	1.4618821439986656
66	24	ATX	1.380034107782316
67	24	DNP	1.5846333074394119
68	24	PLC	2.2648400924104464
69	25	ATX	1.3055329425053341
70	25	DNP	2.298440102218097
71	25	PLC	2.144953940520372
72	26	ATX	0.6711225754068152
73	26	DNP	1.718347436598821
74	26	PLC	1.1973304162528773
75	27	ATX	2.273303703584125
76	27	DNP	2.8184175325198706
77	27	PLC	2.077319403443334
78	29	ATX	0.7299991718845643
79	29	DNP	0.8988534438157776
80	29	PLC	0.11388920334582556
81	30	ATX	1.9595019472253108
82	30	DNP	2.3872044649781063
83	30	PLC	2.066250589119342
