# Supplementary material for: Catecholaminergic neuromodulation and selective attention jointly shape perceptual decision-making
Source: eLife. 2023 Dec 1;12:RP87022. doi: 10.7554/eLife.87022 (PMC10691802; doi:10.7554/eLife.87022)
Supplement: Figure 4—source data 1. [file elife-87022-fig4-data1.zip › n2_stimulus_cluster.csv]

	subject	target	Amplitude
0	1	1	2.8373233083426186
1	1	0	2.7797925235004963
2	2	1	3.0926605273406906
3	2	0	2.972798508508123
4	3	1	2.4954921228788773
5	3	0	2.5153971273343196
6	4	1	2.883212122106922
7	4	0	1.9162635342050829
8	5	1	2.5582036054356303
9	5	0	1.9472939117980037
10	6	1	0.868119320569685
11	6	0	0.6538389335077003
12	7	1	3.0872770075314353
13	7	0	3.0824185127161083
14	8	1	0.8543563081312174
15	8	0	0.43136257882764323
16	9	1	1.4751794767328645
17	9	0	1.1062883960831034
18	10	1	0.08768728426723549
19	10	0	0.0019942210690254425
20	11	1	1.4751246562432625
21	11	0	1.403900465410123
22	12	1	0.6823199232088114
23	12	0	0.6877698622467178
24	13	1	0.46554225134576316
25	13	0	0.32840520558228364
26	14	1	0.3340850753395738
27	14	0	0.38696476666039326
28	15	1	-0.10054684388248303
29	15	0	-0.36184014894714095
30	16	1	1.5532925791944958
31	16	0	0.9530986277463817
32	17	1	2.475344484997247
33	17	0	1.9570623418802235
34	18	1	1.7176866908584187
35	18	0	1.5114958037813853
36	19	1	3.0957469751261875
37	19	0	2.909367931417988
38	20	1	-0.10904960491953457
39	20	0	0.04582991093364643
40	22	1	0.5630671647092637
41	22	0	0.7474334074405523
42	23	1	0.5048253092102323
43	23	0	0.596023708719443
44	24	1	1.147423299805781
45	24	0	0.5779366357875227
46	25	1	1.4115800611743943
47	25	0	1.5999981540504775
48	26	1	1.6948873972301948
49	26	0	1.2270286426165036
50	27	1	2.7423513533368826
51	27	0	2.6270549971584427
52	29	1	-0.16181788106942877
53	29	0	-0.02429577498037781
54	30	1	2.3343736710447747
55	30	0	2.185834727151492
