# Supplementary material for: Catecholaminergic neuromodulation and selective attention jointly shape perceptual decision-making
Source: eLife. 2023 Dec 1;12:RP87022. doi: 10.7554/eLife.87022 (PMC10691802; doi:10.7554/eLife.87022)
Supplement: Figure 4—source data 1. [file elife-87022-fig4-data1.zip › n2_traces.csv]

	subject	drug	target	cued	-102	-94	-86	-78	-70	-62	-55	-47	-39	-31	-23	-16	-8	0	8	16	23	31	39	47	55	62	70	78	86	94	102	109	117	125	133	141	148	156	164	172	180	188	195	203	211	219	227	234	242
0	1	ATX	0	0.0	0.9241966385343189	0.989873417656077	1.1971313941013926	1.0790181324329218	0.6206157350773771	0.14645576057142642	-0.371255277091011	-0.7009280006219372	-0.6256849984741913	-0.5045786857275388	-0.3890203126361852	-0.14159116307592634	0.16787661616050029	0.7190921933845639	0.9883885538949229	1.1013256052029903	0.9973726646308527	0.6998466735820249	0.6636768345165214	0.25219357704396095	-0.38880473371293955	-0.8273568577314354	-0.9323582795925568	-0.5797738154560826	0.05819566856694406	0.4634172543886272	1.1261094694186267	2.0542769838366803	2.4402586487687614	1.9963293790839947	1.546488694711855	1.6732893510095335	1.3566845180387328	0.7503297012889691	0.5314073222377488	1.0413504823663209	1.1833938570768692	1.0439689949240818	0.9920587670941506	1.2101339428807878	1.0798217265294006	0.8737901103889381	0.9422567941750858	1.3010492400086318	2.0031116221583996
1	1	ATX	0	1.0	0.6777618190827341	0.3291475779906342	0.6999518907143499	0.2510287395669333	0.39068646825509945	0.2665064680913816	-0.45188112757068166	-0.6440975550954059	-0.3962948925774639	-0.27338916229271215	0.09625510497713327	0.33839682420560646	0.18594578377011364	0.2368433486699956	0.8450657735813382	0.4370685720290191	0.7044420305760611	0.21567723104884728	-0.20892164475270406	-0.2713840287441894	-0.8767662224817382	-0.9440792644470088	-0.7317699164941284	-0.044607316908769734	0.7279884914953783	1.2312955147204228	1.8854237751003269	2.793810294837946	3.0324133169279737	2.1004689624213904	1.6441356531460167	1.276676074974787	0.3443880140942405	-0.40150002041141053	-0.339914491567071	0.8123090027618108	1.5455491075925043	1.9469242701599963	2.438323386449078	2.594105275977772	2.220500809587024	2.369024291757368	1.876832842478564	2.205746197072021	2.5355689461393536
2	1	ATX	1	0.0	-0.8693659321272834	-1.649547520756394	-1.799129619254471	-1.3094641834039806	-0.46750281006371486	-0.08977421171402197	0.2292018922672693	0.36455014877732467	0.18380544385365896	0.9513733148457004	0.9846634683914797	0.6447865635874882	-0.3323805269163161	-1.1592590996248868	-1.1391089815636195	-1.5870900220541404	-1.6165453243081132	-1.4866876647042655	-1.0254707132765097	-0.6188197915748924	-0.21635865266472323	-0.5858121109048864	-0.3587041015651942	0.4281134879495005	1.1041987389141459	1.1219732367554656	0.9592312067268889	1.6789740860750144	1.545766496645311	0.6799732808403125	0.5736384103349061	1.002140141096325	0.7647156343386838	0.5827594084812733	0.3549421398431558	0.981768145307875	1.2851920037265283	1.2855887304472866	1.132595037883077	1.1702497446432123	1.0083948545337287	0.6590948928504347	0.2095636827271375	0.9651967517950378	1.2186460994880477
3	1	ATX	1	1.0	0.6867896669247857	0.7882396270531741	0.8904545525340977	0.5884321640951036	0.0789247692891993	-0.0666334381897426	-0.335332113213521	-0.17101359053705315	-0.1096363592777813	-0.08885898709566446	-0.29246182486902966	-0.07156729821070895	0.03542538440964478	0.432721293599555	0.480691576510882	0.2710511506366593	0.27670332199254577	-0.01974064712601495	0.0029324548937994335	-0.06631574066712982	-0.43635967263453945	-0.5842638056332305	-0.7267480719585105	-0.40098150828383716	0.4120511224371443	1.0086159669005599	1.773785514709517	2.445247123288913	2.544200302042299	1.738013531155982	1.062044224865072	1.3005491877136015	0.993962237778639	0.47633874697779816	0.5527740243424969	1.3176745092923117	1.6078495370659331	1.5506829286373416	1.5644621374028584	1.8226609303521275	1.6276926180195852	1.595305839691183	1.7861583162263481	1.9284127753389526	2.5099419778776415
4	1	DNP	0	0.0	0.0854310723742203	0.134963754799148	0.2931561063971375	0.05944566438412371	-0.07780504089092392	-0.0019852188651282385	-0.15780081397677437	-0.2546787068974184	-0.1795496819756056	0.048770308776522775	0.14809866419137846	-0.010843472923578956	0.20251304742133294	0.2238352507560724	0.07959737564738106	-0.007015151245379998	-0.15435250439092163	-0.46193949468824147	-0.4469718278011747	-0.4814014089791351	-0.447983150170434	-0.35340116215517536	-0.21888956790912104	0.2650339135711234	0.9821058365062023	1.5801294407243507	1.8582523560458442	2.2277829996959664	2.2175518073573874	1.7936655941428021	1.0692152756681763	0.588009467264496	0.4596779394691113	0.002371949379104748	-0.21418809781337475	-0.05102223332163309	0.07259854928022441	-0.3083861882603208	-0.28930297920334513	-0.2992083557323831	-0.35511458146863856	-0.22077542196711064	0.20265265699549448	0.5186283052660254	1.2221700358619219
5	1	DNP	0	1.0	0.1911188874130595	0.29803109384344134	0.17161050955167284	0.12576544805484635	0.20202398733627377	0.23557892503643355	0.3624022842097296	0.737695326820762	0.5897254906660372	0.6054730737939396	0.028525971079767357	-0.6490471463169648	-1.0245945233863754	-1.2135488372944492	-1.419571023390756	-1.5173427999615805	-0.9322208860798362	-0.6292785316293751	-0.15367052640434123	0.3206159691723909	0.1794189435742534	-0.13521166746025276	-0.11074567488278676	-0.11701774942041449	0.4608279353816881	0.5327690519823118	0.668031158652094	1.0730006689889615	1.2844374264953284	0.9121184151922911	0.6795402244830429	0.7797393953651265	0.5900244643296889	-0.1895527450492955	-0.32460274415836426	-0.12352734108183558	-0.3925441066013144	-0.3737465670270705	-0.23705194095503737	-0.1037329155120475	-0.3295922280906173	-0.0035902160273176796	0.04734657781018967	0.6541951970073925	1.0226635360619987
6	1	DNP	1	0.0	-0.8613238702033658	-0.6205744847590671	-0.02324901769616446	0.5958834378758744	0.6864925850070533	0.6381134668031851	0.844636247037688	0.7604099722984476	0.4343968384743266	0.24003193173802512	-0.40427046040930215	-1.0909150281937845	-1.417996793796956	-1.2867821968345567	-0.718272451180576	-0.044664403484551314	0.29809173920842374	0.38527577312376904	0.382968628143383	0.17149631482675526	0.002714374672434354	-0.5590453803327563	-0.5793168368784861	-0.09468402840073631	0.1395106156979193	0.06416248089649332	0.09669028933275449	0.6827999670744264	1.4605913270873858	1.6002905320343073	1.371331966197703	1.3540062191022333	0.9227316812266245	0.6196353955483278	-0.023522536046324226	0.050973006997516376	-0.3461139014540596	-0.7124127260622884	-0.964862405044514	-0.7148131197986594	-0.6622159204479888	-0.5305533990830584	0.07522375514663737	0.7085941574593829	1.0120233400497534
7	1	DNP	1	1.0	0.23294163598718226	0.14361917157929482	0.07907890979980474	-0.10064504465751464	-0.05759158519201581	-0.17259709474540347	-0.04022379925519851	-0.06612862541015192	0.28150465027912397	0.28857756836401327	0.18868914972139778	-0.03903471467995459	-0.045223152054081735	-0.23732735237021432	-0.5720761312983291	-0.8854166361484768	-0.9344501922667371	-0.9482232591610001	-0.596903715028176	-0.18325055836946064	-0.05254780636329714	0.0448561682393147	0.4393397812694517	0.956461284786455	1.7461427539264267	1.8844748896766592	2.007350696083218	2.1780182213052472	2.169259662478173	1.5129355778496922	0.9152492060066277	0.685691498424758	0.6046701863776699	0.17403536123212907	0.05184471459470229	0.2869778645608527	0.3180833009428008	0.14351124972580345	0.41386085245015297	0.35559374214871753	0.25718620312356466	0.27608337841326674	0.6941610193770434	0.996989755827632	1.4909056520840975
8	1	PLC	0	0.0	-0.5154055126181464	-0.44343016136993524	-0.29608502031579226	-0.3485792587318728	-0.02975239058151744	0.1119135664255897	0.3927617125408534	0.22254260826004074	0.23521946484318312	-0.009143864747452192	-0.044658201797030846	-0.23673306723800888	-0.1455128200343964	-0.14805774893938822	-0.03452966394835055	0.16436857013534092	0.20462727405645795	0.22022361130164125	0.12214588232420204	0.08485661228038831	-0.1470264486109045	-0.30311487880855525	-0.6472004955561803	-0.05558595073960156	0.4397812976616121	0.8995421412897716	1.3299958045615454	1.6962054060428033	2.150138748404743	1.9082772368714243	1.5838730176450395	1.3769515523231255	0.8654687359528703	-0.038326145640233414	-0.36407375239672074	-0.044478773243649676	-0.19777071843281716	-0.48020173793774307	-0.36396276623564744	-0.07992757569982248	-0.11028448235360559	-0.1822847412588386	-0.046408066940363174	0.38847303939663397	0.8337973557974235
9	1	PLC	0	1.0	-0.13983093192748902	-0.1737469225223004	0.3159546421643459	0.2617833964503268	0.4399923252958118	0.3980271119968825	0.5631354537160335	0.24524941791226285	0.3223230913331111	-0.05081791590648125	-0.6051736509093018	-0.5851583128697169	-0.5855585942215566	-0.4038023227973721	0.10826642360272852	0.48810048459889666	0.37464416594779937	0.37945111117598934	0.3720022183494276	0.5683294882663505	0.49449808562921554	0.1990271502424679	-0.22683814364815144	0.04566070673403688	0.8487902195299921	0.5858894031591273	1.401186889428306	1.8974941964533882	1.946070175431486	1.4380511254859238	1.9839651966452099	1.7130757258103109	1.7491131820214953	0.6280699066961315	0.27650811895164	-0.042202561883963916	0.00862789886688087	-0.34987155659757796	-0.26695297255534567	0.23237821823689303	0.014708047618266974	0.6414975703379591	0.7829711378197638	1.3980590547549583	1.8947052946812046
10	1	PLC	1	0.0	0.8225524483126955	0.7957166102324185	0.6350755112744235	1.262463618909908	1.2323695017048582	0.8890339624670328	0.4841109552322628	-0.6626800940174749	-1.174585141670464	-1.1545772936912986	-0.9220412531321909	-0.4839976166104617	0.12066313606232737	0.40924022474550037	0.8465421363614535	1.1729616480553515	1.1655804908180307	0.9985737760140568	0.13012417548274327	-0.5794524689759054	-1.0993877540641892	-0.9971622013303119	-1.4328396775568024	-0.14569537808814362	1.2646337071922489	1.291456863706643	1.3392559798508545	2.083597249726243	2.294371326260363	1.8938967249215717	2.0984297911798655	1.4953916438550994	0.9907323132722744	0.02804940123441132	0.040244226923588707	0.3052255941482941	0.13080938751372656	-0.08853631872435795	0.36382723090962676	0.1298257949329138	0.5249217826237057	0.23247108579735637	0.5756470752019525	0.7265471009881227	1.2247418224717543
11	1	PLC	1	1.0	-0.33816724398317055	-0.3417041781695484	-0.2752237198465619	-0.3302131286913989	-0.3984032124393049	-0.40705424907798915	-0.060429118171648796	0.20803263068759306	0.5009525282920118	0.20646027959356542	0.3873681857421627	0.1320630213344243	-0.03772122675890148	-0.2010557105105129	-0.050058010542333574	-0.14506666839011242	-0.1535997362951722	-0.37662337214470737	-0.47457623251760706	-0.18172688146968438	-0.12518848886752965	-0.1517448314570389	-0.23322144462521902	0.3248473676038893	0.8302951121085331	1.0535931322804217	1.6736052876855072	1.8923131594367868	1.9698943702760667	1.3771420350610037	0.9610920615928201	1.021644743092934	0.7350511505969902	0.05975929707645396	-0.22734453676960256	0.10611219992455034	0.08060464002082063	-0.03951034349970456	-0.06455508067203708	0.19103697578342244	0.029418509692949527	0.22995480139412314	0.47442070355529203	0.7899296461479125	1.0733558241868006
12	2	ATX	0	0.0	0.07935661034321434	0.0712208977467588	-0.09262819582539408	-0.025348335558134073	0.07306417826443212	0.19219730318432124	0.23608036369235041	0.007790890686262581	-0.0412604769204818	-0.060323560773980725	-0.1373616330219702	-0.10583382902282902	-0.09417801878655144	-0.044826881743418714	-0.1550484555823525	-0.1809545562894846	0.18289939331430652	0.32008604976853255	0.1789304609736995	0.19350465128528835	0.22580766147604142	0.42099211503112316	0.3512591496687701	0.4149229722722857	0.5253516014275668	0.6831891704726433	1.3473882124050427	2.072482477897763	1.9685199304437826	1.4362799834523072	1.189799688706466	1.110561493079999	1.2167082637203752	1.2571744047553337	1.5737675723180027	2.057389406121983	2.370514868134557	2.5356698826691564	2.664280009272895	2.8283795984352476	3.081982305423152	3.371857470475661	3.542855716141982	3.7471532312309144	3.829659989624331
13	2	ATX	0	1.0	1.2282514118039527	1.4248962720835996	1.2899479942010854	0.7387241018772329	0.36481337231484473	0.18541320789608756	0.08786910216247046	-0.07676710670163957	-0.02571343098931571	-0.1715155151423451	-0.07671812569490055	-0.3298123981202445	-0.40380313870572415	-0.29249006889646645	-0.4009141579120517	-0.19346206380742784	-0.06683179471820301	-0.09084390499929354	-0.0955674315005405	0.39998238014273946	0.7080719544000389	0.9723964426995259	0.4429661474815715	0.42246347600031653	0.5928443267153376	0.8689554891666976	1.4350797376350408	2.02387787988226	1.564154313955114	1.3079948552617564	1.2257509806117441	1.4244996023084746	1.6749541550681781	1.947046654767855	2.0793142457060294	2.334243272698926	2.657817821702275	2.6088059680415436	3.0035152145440245	3.1435875898219137	3.3401972654298477	3.281254198258626	3.1957331969229856	3.2266197668304555	3.387561276867588
14	2	ATX	1	0.0	0.7494346199481187	0.8190162490329511	0.9810659700838045	0.9778549839228802	0.44914386252292426	0.030788843374338487	-0.2924177227082327	-0.5375277837955169	-0.5304389767673667	-0.12602972875090493	0.20900283049792126	0.14586476590616793	0.019313407992894438	-0.3455544821951046	-0.5473072952834153	-0.5489346565851853	-0.3457085880738798	-0.17201283022621885	0.017175674442926298	0.30690733876304943	0.3393180336660941	0.4816291212238555	0.21830096260203288	0.2962547738196324	0.7868637941169851	0.88711394659632	1.112035819260365	1.552814468116972	1.7097332108337513	1.559382491968477	1.385564819866807	1.5626246891891233	1.6127596331336722	1.5919282727951045	1.718148009347448	2.2516103619113905	2.573010200054877	2.8683752310388972	3.126419805311633	3.3105942637213146	3.317263377916665	3.5790102055160546	3.5474887193573523	3.7946498849414674	3.691840638112625
15	2	ATX	1	1.0	0.3555000803139165	0.49147998335561854	0.2925227403123626	0.09176665388375352	-0.056391029338722184	-0.07560873580373419	-0.16125602268395742	-0.11973609309630656	-0.009546005896266783	0.017336396271424477	0.08940424634652203	0.07692168959532845	0.07333517028276061	0.07377373043919801	-0.05054306687493456	-0.09699766237947191	0.12285206485387713	0.11766128894813448	-0.05137878427567047	-0.3156307045535263	-0.2156215133718047	0.3060587305985847	0.3575103376781552	0.42988446980630485	0.9864988976232493	1.3416611771039402	2.018257185544226	2.7378882335999633	2.622614170235401	2.1621863107926895	1.77558183886681	1.6229123308043363	1.496346889771381	1.519733641695201	1.7851736343175646	2.2536248174825126	2.581081009297818	2.9370691682473433	3.164260370588546	3.529346373144076	3.812790556633217	3.9702071406895056	4.1629039344940635	4.265019605389115	4.3197418680744315
16	2	DNP	0	0.0	-0.07357481110931274	-0.34015257457188597	-0.5255930673629743	-0.4270173535555342	-0.481820488711086	-0.34462424140933623	-0.2393220685315399	-0.11154871495233579	0.16668084559847907	0.2584322083539164	0.44379751695468345	0.3166365902017072	0.26161888873110195	0.1571668173199439	-0.09887546624002985	-0.39633812230425286	-0.6454751833459442	-0.9000759755297754	-1.0127101068406137	-0.5499639157689956	0.10945708579852349	0.6799918607165829	1.08091625892837	1.8583223023174256	2.0299444636294894	1.7363996765159198	1.900585629258585	1.8766338421760311	1.5345832638121994	1.281418577506054	1.3508774738030869	1.6451150484900285	2.0182084186100764	2.370295198494032	2.6891339928172813	3.076086208762365	3.3163667880765697	3.3134120458978913	3.1557569949556252	2.907816408785035	2.8387392386740493	2.950761924106429	3.083825781024645	3.272758580429068	3.486575520399881
17	2	DNP	0	1.0	0.8153749690993106	0.7859321290163548	0.5460300142823036	0.39298092488008535	-0.22338948033564734	-0.42511902872367985	-0.567493273090477	-0.5187549741419345	-0.3705492520767195	0.13937449452217995	0.6495793379954209	0.5673844257073837	0.25525801733167525	0.10072880793171297	0.15142830281334005	0.03027491573085993	0.015335930331888768	0.20336800941806052	0.49993663699064345	0.019313410359059698	0.3030621110095679	0.4157829237570358	0.7415304133119114	1.628461279211653	1.993822984595746	2.08101482741685	2.1699780865392486	2.112689587697092	1.1706429160328051	0.8227743098949173	1.1701093059589747	1.2842420389192652	1.7760663256065918	2.465255244228714	3.225584731736992	3.362351987560843	3.523707559681862	3.3613101352694024	2.8216255704945508	2.772440509366155	2.649850553307673	2.936067412125779	3.139306156362595	3.597689978156793	3.2641648704526554
18	2	DNP	1	0.0	0.6025054264890495	0.36470489418474494	0.09816627586160533	-0.24214891150326284	-0.3707720462847787	-0.3613938139575397	-0.6790410412935526	-0.4410505570731655	-0.27206827101735465	0.4414672587745247	0.8049638111595596	0.6745974592070655	0.42269187225747556	0.0227542397310289	0.1919529579737639	0.29100883035670533	0.2972811008957549	0.13321897349377568	0.012991736182859419	-0.42128841539147327	-0.09886698679371485	0.1979585739632493	0.3569068250339639	1.0834997052636153	1.6016286371603354	1.7482123033211048	2.096222696068573	2.303799836939551	1.8020977470863853	1.3998729548466058	1.5170119773205353	1.820535428015523	2.1842356276081576	2.46370176852728	3.0444041734099887	3.443718742918645	3.5258373010555615	3.16540774821421	2.8176199726879494	2.6046951869654	2.9071438016396494	3.070353116241582	3.1252947204624326	3.381660166950607	3.377092930120428
19	2	DNP	1	1.0	-0.3575262177569634	-0.5238320286019834	-0.6356084641223917	-0.6103733483260766	-0.4125978381892699	-0.20252956237732267	0.04799316815311779	0.008458736067914635	0.18569622312742895	0.30865658510770855	0.4764917383154202	0.3898297721034458	0.07370662849414705	-0.2653321024765135	-0.5650630424995207	-0.7796549690328503	-0.8542943737671781	-0.754571039019624	-0.5346739334178717	-0.19320549705394968	0.2661961571580825	0.8587984092939919	1.471406131916326	2.2780418208353934	2.261673182708151	1.678452819538101	1.6964259619576232	1.5954200138019796	1.29667481155396	1.0922739987594723	1.3156585393484737	1.8554095268174895	2.4072800288522367	2.7159194917936786	3.0989477346658125	3.6090801711209326	3.8222636474184553	3.7322682649389347	3.519681752734352	3.393802082725719	3.4254246229029093	3.456615734440979	3.520793970650899	3.5713105107349685	3.492912321851269
20	2	PLC	0	0.0	0.09118923601555733	0.2755063224941173	0.18680923034286884	0.21092209252124597	0.23534946238658042	0.15034737498011447	-0.12814754696992198	-0.2439613505157932	-0.082883573159834	0.04060808693324971	0.13136478736545437	0.030095665850971537	-0.09494983180710787	-0.2487451675849592	-0.17728801346897094	-0.2459660958289522	-0.23714939034426602	-0.17795354476273392	-0.014641590784349533	0.4741375790459521	0.8769884004723478	1.2668203011623747	1.5505636399933032	2.198423235760512	2.3335532354135897	1.867475372098157	1.7286766964335594	1.7752293746285017	1.3594133269294735	1.2809376442315124	1.5506331002573335	1.9684838878338518	2.441789942961264	2.9041011999276023	3.3759936009996165	3.5524109554785244	3.610242558425778	3.463214893695236	3.060256331490135	2.7978514738231977	2.729702443785413	2.7058514230155195	2.681914981524349	3.077457181911257	3.357039113801753
21	2	PLC	0	1.0	-0.0758200064491099	-0.1154505301457643	-0.11027707837018877	-0.35898246759426705	-0.5633838528911881	-0.558877806565915	-0.5768966161316846	-0.3476748808407742	-0.32391837345727553	0.08111269434328046	0.5544478340839218	0.7999024919779564	0.6326682037498029	0.6616027733261431	0.05772147774700008	-0.025203511814410773	0.17313720026195847	0.2986348420273073	0.10949224390529201	0.2986952790191541	0.42763974267863814	0.6705995720243371	0.7947503778634425	1.4058429074965262	1.233541628919357	0.9737683207120963	1.40205649258203	1.814762719922237	1.9239468133828646	2.0067513491583724	2.205055329571413	2.372265879381365	2.594964563831564	2.6676086839250472	2.844514165840645	3.0063944030998724	2.9907326156694487	2.5168372551232854	2.202034305408715	1.8999600158549832	2.1763519184694684	2.3842572856310857	2.697358585881756	2.761061948942327	3.0801690650937315
22	2	PLC	1	0.0	0.7561365470799937	0.5362818096935863	0.4644156648255043	0.2788920476229387	-0.08651876537787342	-0.3855141991649509	-0.9725358404363025	-1.3354149336030454	-1.2927745909186446	-0.6889773919195861	0.025050884630362345	0.7823669175544611	1.6673197956400982	2.008106075972542	1.4719218614726766	0.4303654211312046	-0.1272516234775324	-0.3491033048380889	-0.6003397248154192	-0.24788633975167182	0.11960128356307712	0.38798583293342165	0.7934315869820218	1.5520379442534509	1.8237652102026616	1.5531391553198914	1.8600818641282721	1.8582190154291387	1.450972312924441	1.4083275767147287	1.4778350477976983	1.683600514158164	1.6912252690174507	2.069058602994254	2.3221448708729837	2.514451710856793	2.6177931768444673	2.266545613632633	2.171686398945004	2.3294126012239955	2.364433380346167	2.4484415785923828	2.688973747803309	2.7630286715735726	2.6477681283608887
23	2	PLC	1	1.0	-0.42656433005660915	-0.25302917787688156	0.05368515117435577	0.2816670544702239	0.39532245606207067	0.503400725378563	0.27323987918926684	-0.05127908446867513	-0.17775441597961217	-0.17171052601185263	-0.2354344137723768	-0.32160704156069797	-0.267293106755099	-0.2285515265518118	-0.1755227414927094	-0.08244132150926742	-0.09301932109735815	-0.33168759237762296	-0.28647250475973013	-0.01678285652950154	0.4188460278881188	0.9996250918819286	1.3671920587433724	2.0275084017545817	2.374593596983137	2.0907768868899566	2.0747261160479638	1.9417418970957823	1.4978318139287214	1.5054155353132623	2.036558853623129	2.501773563275842	2.8620381776884525	3.2772609786527145	3.6220935378431474	3.8398084261924645	3.887636810008926	3.729346465756231	3.340364623893438	3.20939451080539	3.0351059184847435	3.055800365008138	3.003558743499389	3.3266658127170166	3.4453253062464384
24	3	ATX	0	0.0	0.13685288273089974	0.076447636347427	-0.044743845831699394	-0.17851261445331185	-0.27783173456120513	-0.19549363781435908	0.004148640442308141	0.16865190354986095	0.23884661433356033	0.12453980465775866	-0.001001175804120005	0.013623646485689471	0.07086559463024264	0.0321629585335759	0.07459945407961675	0.0832213297644966	-0.08600353151240832	-0.07982961533383673	-0.1903148679081273	0.15800754971192973	0.3906794830506507	0.913333091575063	1.137523037374946	1.2480418147832513	2.308796194639655	2.991378732252826	3.458097481607153	3.9144197272145647	3.868978983795637	3.04711803045453	1.9976811367450757	1.1458503622789855	0.5056560765285303	0.5906195564604583	0.759995501215915	1.0763245924462028	1.5598290660923186	1.748921463544706	1.8194150741203903	1.854924768065762	1.6540631443590226	1.0887744266069248	0.539485769158663	0.19987750906040216	-0.2568345556927191
25	3	ATX	0	1.0	0.3772929742761818	0.5604667261424742	0.3071275965472405	-0.12615048558773853	-0.18777428372205243	-0.36454041067231263	-0.0600623108718639	0.01830512712220079	-0.052119945635332496	0.1362093235021126	0.2031083312992719	0.043828902274692286	0.14865147965627243	0.24054427263474978	0.09417678649689594	0.33874813708736556	0.23671641529250156	0.2527775918529789	0.010001695379833133	0.40241038368623533	0.2548984553925459	0.7200630062120956	0.863639751264648	0.9789794793193807	1.8962707456126164	2.4943944242111433	3.371345270875678	3.990831135132857	4.135328761658466	3.1534037864399416	2.080963907491735	1.5089539141591268	1.2026928623633015	0.8906107266093569	0.7903761677906801	1.2088024984894667	2.018191996563584	2.1720593033948945	2.218609389514694	2.0906777346864405	1.6521684200633573	1.2559353629175383	0.7011377019467055	0.328237598244649	0.08309629398210924
26	3	ATX	1	0.0	-0.13625291484196198	-0.09173382805983817	-0.2920711690551432	-0.3585190227851844	-0.25613798907091523	-0.4960926786381533	-0.17683539142463206	0.030637135924082654	0.0016689458903604109	0.05372514834171286	0.19852999592802542	0.1676534936914674	0.49100190269399835	0.34436845944923783	0.46994357964927685	0.41316832797022846	0.2647072985249607	0.30844088342902315	0.056201509191349995	0.56523526173473	0.49352739740782275	0.9261891861948734	0.6855087141004951	0.8747475070179773	1.8567800058813428	2.7515670115288313	3.223628967533281	3.880444763867149	4.147667660618032	2.9585780740555694	1.82132824444559	1.1377067064553867	0.4292440031241361	0.3392056973548459	0.6472730271165333	1.0210280335332782	1.3747617360712623	1.5928406524978622	1.4371745433512806	1.2128695614076805	1.1739256604719368	0.4923404185532769	-0.10693569785040301	-0.2531102849030577	-0.4848743293960016
27	3	ATX	1	1.0	-0.06311562307344475	-0.023238537721966535	0.04699539443168723	-0.06380389802738143	-0.11468536849067341	-0.06037858035427047	-0.180348780978453	-0.057724151178264516	-0.015930439401209497	0.16807169074679285	0.049328098022058564	0.1455776936024553	0.09601019319590424	0.0338835428630418	-0.02857215048395643	0.08789334022556723	0.12004531614190334	0.14597955260616968	0.17482856466673855	0.43842316307711465	0.6873971735449929	1.1886741967078711	1.5027832009178255	1.6290156412655266	2.5259910359859346	3.2410777986935515	3.8246523466044064	4.238925835329694	4.131940868625174	3.3858325563507594	2.3640271480262323	1.457814182685119	1.0574673000289674	1.0527376840499365	1.471490158099054	1.8452513568524653	2.2257407351759246	2.411679934718751	2.5402411140533068	2.3104413743654377	2.0789097044983813	1.424798580433695	0.6708835536617388	0.1535441334646073	-0.4322629808988916
28	3	DNP	0	0.0	-0.39083043383425636	-0.4522690083303274	-0.2846762465214881	-0.11280970328551967	-0.1681607138401051	-0.0666794146118781	0.04668059812544337	-0.019714294231558675	-0.05295462073149539	0.04903179687936672	0.09759969789522417	0.21451004345344882	-0.03800603656382503	0.0505026469108991	0.06210418163364886	-0.01462683427949621	-0.11433073543983947	0.017517968982244166	0.0024813492805562678	0.425076363782682	0.6011334471084194	0.9729085250117352	1.102491998888299	1.8919650455439085	3.03209788576717	3.677989830021805	4.118421077124235	4.492436387387163	4.0706187809353525	3.07760256218401	2.4945519129085416	1.6040555454421357	1.1467088965767906	1.6374224848901606	1.941406323395659	2.3565472519701545	3.1452067617588293	3.3340493919575107	2.869262360502957	2.519066659699743	1.9913355345019532	1.1387888162954354	0.38343552821093263	0.22088890173710865	-0.03932782110683077
29	3	DNP	0	1.0	-0.3294481979648522	-0.0999917202218086	-0.09526742535872183	-0.37781963751025527	-0.12832183053310472	-0.09710250096857989	-0.2126620887022342	-0.3460734824160012	-0.22762562996464014	0.2204807038104433	0.3963126731130337	0.19850423328805847	0.21493034897704502	0.3593772109062352	0.09482666043942971	-0.02118654281331072	-0.14524604383558612	0.11299585587272017	0.13402495680978027	0.4754385174140562	0.5767610495491371	0.8043655784765539	0.8348373325907983	1.7604560033588454	3.1516034473958325	3.4130562330448746	4.169797766857776	4.481907308777795	4.205711001331935	3.240403537264503	2.2347780562728046	1.4248102049629259	1.1461446735960559	1.1957794445772267	1.9048953520098952	2.186127268396418	2.887528956755231	3.1093396884495457	2.5703705592135724	1.8077694373829696	1.352586663135903	0.7550363946188259	0.17045558459383986	-0.3618283780933195	-0.4487477034077706
30	3	DNP	1	0.0	-0.17932939496020095	-0.2502935729228813	-0.3519243646619698	-0.264778505501807	-0.3830828276026429	-0.16402054127093676	-0.1815639930909112	-0.24290529389336388	-0.10565661562429135	0.21518499729911494	0.5665831272926757	0.16809099994567525	0.12907098077596219	0.2630776716705242	0.03730341931252198	0.023004121967063636	-0.004162632125100807	0.1327067953754746	0.24842472059772833	0.7715377738546241	0.6537244202229843	0.7469902987670064	0.9465824191519439	1.6925465508959046	2.829425739654053	3.273191666819435	4.084922273213324	4.583414176742243	3.8981458389047448	3.063576744113487	2.1015958533864363	0.9820506382977805	1.0012937071009396	1.1744234205313664	1.3443049499670914	1.7368400572156886	2.365467682950172	2.6665294107987845	2.1563098487710812	1.6821707776694843	1.0182865063076703	0.3451888823210266	-0.19825589435745847	-0.4555035335784422	-0.5998343400129937
31	3	DNP	1	1.0	-0.21376865467899392	-0.36347126668236457	-0.3439342468065044	-0.2521755584159963	-0.27879077665708807	-0.23275442985898626	-0.11428178557105764	-0.13493810208030735	0.010781143507998636	0.13601493979971485	0.156081918066157	0.27041309270355396	0.1813650441369145	0.2582845143690963	0.2461491135220915	0.19142245542083178	0.062101883398283764	0.11748487121229359	0.14153647818600498	0.4471620307863636	0.5161911663223996	0.8867975930481992	1.1827941936104016	1.8262986429957713	3.1315767296964134	3.7335390034176132	4.286670573169006	4.603895315061487	4.118937454389232	3.240568600411545	2.465072031431861	1.6336450913418419	1.1662470799183184	1.651969174627428	2.0780544134440393	2.3916335435741676	3.3366577433124966	3.5147256090467462	2.9842578244988855	2.4925539653267417	1.9140834282824737	1.0052243809715953	0.27937038437965955	0.01582987801259938	-0.17790028457169635
32	3	PLC	0	0.0	-0.38497226437937654	-0.36618522415512383	-0.0947935038652351	-0.15030999535876816	-0.15149635246783072	-0.11919297004777066	-0.07191641423674365	-0.06952177975292505	0.04152455071549358	0.08795238646676647	0.13133802936230551	0.17538928847557367	0.07757123524067018	0.04866202160322896	-0.2397900985530957	-0.3066889345750785	-0.3594649480524217	-0.3192228087843032	-0.31749197444416244	-0.19967996502962712	0.16828522799737333	0.6619833543205803	0.9574250372966078	1.4901530710172277	2.860815471993787	3.7286617157037663	4.27199114847665	4.372366555000858	3.873046515209546	2.7865529391534176	1.78698041725959	0.8295955172458629	0.46163193847245504	0.7798522104202427	1.2107408227676004	1.6562045798624005	2.244048284543331	2.5508587913350986	2.424182193477048	2.108595846202795	1.634354961165627	1.094704331507117	0.5915462346926719	0.2771788434542987	0.13326373789881532
33	3	PLC	0	1.0	-0.32959734523143697	-0.23995043350394146	0.026826132634519113	-0.042379324908403945	-0.2855629573064526	0.06928565997984565	-0.025767637063277025	0.07322130353268128	-0.010792580388755395	-0.3452982055920704	-0.08507927200307801	0.18948613554009275	0.18372285956875142	0.27916401864066603	0.1755219277052839	-0.05075326264394717	-0.04027154675564865	-0.3302318187459903	-0.5643264967418276	-0.17503603589738653	-0.20004485547365103	0.3397545909220034	0.4976290012248594	1.0914367697484948	2.7163104428051628	3.811092578166915	4.0451660858484235	4.413293585515855	3.6867379886486127	2.6368789695916255	1.6256880276703038	0.5501290426755598	0.43135254688761643	0.569983892014906	1.1803508701466991	1.572143245807318	2.17164727215934	2.7953603984819453	2.6893488818191176	2.1374608678646663	1.6211056041397625	0.7502993281169332	0.40602162599755154	0.03298835030546834	-0.10352399561549855
34	3	PLC	1	0.0	-0.4479875638036663	-0.3956349977996011	-0.129099624826607	-0.38985740471557634	-0.17057825435556517	0.15341337802972718	-0.03156707916232891	0.10083229982802516	-0.034013381570820546	0.04687997387962137	0.09050758062269777	0.03668206448697745	0.15029750810000658	0.04740331485723518	0.042418421192733764	-0.18957804343027246	-0.23196806760188765	-0.24514804708998827	-0.2920019928415599	-0.2438278048225134	-0.22185969663709645	0.20173907695834647	0.42462856345137595	1.0769660716082343	2.6669832222939087	3.59928566960729	4.006005554943111	4.288710892699871	4.0960440674792125	3.0412497988918368	1.7296141402247238	0.8827134445412247	0.48725002499040226	0.7002819121889872	0.994225762563616	1.5916855229836584	2.156406367869522	2.7029768968906276	2.5920224759483155	1.9292968814184182	1.1929566329825636	0.4396112969808335	-0.18618591502715343	-0.5066947233338501	-0.6408510286338115
35	3	PLC	1	1.0	-0.20791933601097495	-0.27604005181501257	-0.15513459128965298	-0.02750802246039291	0.04565831034206176	-0.11384429210544678	-0.03991985039543596	-0.05865225910416097	0.03039022110138116	-0.0906129934173076	-0.04183055461389253	0.10302526664950938	0.0941734804631156	0.09912069354056884	-0.17277589460560802	-0.07015322192337564	-0.14746721456308884	-0.08613113995582644	-0.0496225272980873	0.16863290947178752	0.39924993433272377	0.5304698538390727	0.7867674731409113	1.3896142715540665	3.0104571987535995	3.8892303698754445	4.577706777288958	4.63169817296059	4.0443140032056135	2.8943062320507624	1.9393567712885522	1.126377963149851	0.8569655645348424	1.0988245181351646	1.6717270665253163	2.242538750563374	2.894740878512644	3.13304525828209	2.840084307122674	2.551173980154172	2.142731467999433	1.4802574656295515	0.8428544226841083	0.48778655632345336	0.3632207256932251
36	4	ATX	0	0.0	-0.16707173494257566	-0.11633702559466232	0.05606582059468818	-0.02232170719707891	-0.003036287737307574	0.00712778062658459	0.10125749699992104	0.04520620323672564	-0.06336075235151865	-0.20449804212387754	0.03829289001543676	0.10279696863017333	-0.018403709591177757	0.016939159492119073	0.13909606191135132	0.3739595343357642	0.27868271548459017	0.15181193534174128	0.12911250062111032	0.5532726137831707	0.5925510734802208	0.8646201298765115	0.4576137408106353	0.014758087514197453	0.187500633194479	0.5005982341841941	1.0463845829630432	2.0383242765706373	2.923178734377456	3.366649559221774	2.07112515990804	1.5731164934871253	2.2757672608988995	2.4524842070614583	2.226556505845054	3.365349993005284	4.2530974849707635	3.600431003957094	3.4282032245515	3.6069141521807313	3.14361783621309	2.8972708613519202	3.2952409908809073	3.6476446913984275	3.664483400465532
37	4	ATX	0	1.0	0.17603455325377612	0.22248943640883193	-0.03099693126746274	-0.03339436419935533	-0.12090020441672637	-0.20097837534009466	-0.41899577498633495	-0.13679027969967386	-0.03311112047738412	-0.3477927624355889	0.26455652635199967	0.5530158368268835	0.23119907365601253	0.24319144472026144	0.05586239301067623	0.21102702888888733	0.014353675845939452	0.09883168382667921	0.37686601838044137	0.3908586488915043	0.8273135438724629	0.9092111613709751	0.6581844319790832	0.37697383120475386	0.4689557585081188	0.7332317837356468	1.755677495887433	2.6909057578649613	3.683000562750825	4.05866047411743	2.769491916861635	2.1975794290464816	3.372359102659472	3.1461558684582585	3.0276775939104263	4.212547714689885	4.900677407750733	4.146832074711226	4.331217393243243	4.292053314132549	3.477016099656222	3.4350705345804777	3.9135362598136925	4.225401910753133	4.705925011486294
38	4	ATX	1	0.0	0.3227538597431253	0.24590460305363962	0.286313710431161	0.3287717544403371	0.11552817005211732	-0.06669774742355336	-0.18371837144165926	0.3460306978041371	0.1281239405243128	-0.30217653447875614	-0.13717678018265178	-0.3696933376935753	0.04819738747003471	0.09281082092925652	-0.02102747886515922	-0.22245711139009594	-0.32096084882693676	-0.14150788558123426	-0.14364270371844373	-0.3200508738351983	0.1301444889310105	0.7283740002284428	-0.05375586610783661	-0.46635648336755153	-0.18864107263796284	-0.08051997152707555	0.9374600894325538	1.7776781538650823	2.9337278136636225	2.9205575265391555	1.7390836344978098	1.1810614191322164	2.0914225887948446	2.1441345479986227	1.9241392725908855	3.18119718273651	3.466586181484933	3.289622039095925	3.073118272345412	3.0835085794897696	2.9440976090868256	2.9957217139795174	3.3887145644904364	3.5746186324745755	3.748965410602818
39	4	ATX	1	1.0	0.016163026693407634	0.11900596461464052	0.020017820105972767	-0.0001990494401214491	-0.12834151895994758	-0.11370893263883097	-0.1461780363583058	-0.04852483995011414	-0.05511976005638501	-0.14784389883254512	0.12741930354506822	0.18796468869821534	0.192687359884672	0.13184468410829417	0.20481449937676185	0.15296252961170242	0.2639744426176233	0.07091666831212322	0.27817350399361046	0.5353377798929191	0.7035745889175528	1.101373332176485	0.5492491933452851	-0.0223171161544424	0.3929557805945157	0.6190249209125493	1.3150714090522297	2.161048690782775	3.3715257915606296	3.6683211605836687	2.6331488727705974	2.029709199258925	2.814153855653862	2.9118390146725672	2.6541182511093044	3.7485466539469527	4.774744688637883	4.370634756101985	4.055640578078329	4.24838630019572	3.763708419869994	3.7694325818377075	4.2691530711826156	4.456809154395095	4.594982209258243
40	4	DNP	0	0.0	0.6245837189821059	0.46291042340177685	0.20835487039984496	0.05387200025929801	0.0914366125099195	0.053301531818561745	0.08196196048838156	-0.1556640982016124	-0.1023692172445962	-0.17777440902968458	-0.18132767238860323	0.03706907759391237	0.1773418554119183	0.122152358782505	0.23880299413613784	0.07262662089669601	0.0841756624121412	0.05248005093081355	0.017872913130860722	0.16727018336057545	0.43940945345430943	0.8014059086450069	0.3874511830703962	0.1464602705251785	0.6276703358148968	1.348483339148698	2.3937140216914083	3.1389585920510426	3.7159269062834994	4.157510797171795	3.072683669534196	2.6065674513757253	2.893607845908233	2.586176908383485	2.1702892852289297	2.970037170114656	3.5821786530668263	3.2289352870903185	3.2422229500724815	3.5399182771253574	3.458048710819331	3.5604706887469053	3.81702573422826	3.933316206499955	3.943214004145373
41	4	DNP	0	1.0	-0.10127637601389393	0.0818381336940154	-0.21227759064335017	-0.17527099611776914	-0.6478841229394804	-0.3977011113858236	-0.26519230751710526	0.10460777375801418	0.15309876849697232	0.009720158234667972	0.28285916544775613	0.3692865792308269	0.3437916423785577	0.22268445041338353	0.06715998540116853	0.3118650376967384	0.07697561648148388	0.24585988338397557	0.13661229288352086	0.15741325795402514	0.40142507325918125	0.6062034706002197	0.29498753433899316	0.501474387509042	0.946529578088837	1.6637820958645193	2.319820644343632	2.8578688076673986	3.2370783355499997	4.092845770148457	3.237287593876771	2.8550980772569634	2.8482963682169804	2.268785138806615	2.3469148413485716	3.027226649758143	3.2746354087875287	3.050373582449012	3.036733791257703	3.3351692262235058	2.8620616305956643	3.266819087723428	3.474296748682491	3.5988671818073628	3.8902017301546423
42	4	DNP	1	0.0	0.10091655453171001	0.05608013638655887	0.048337531830306785	0.026402868781665027	0.03995535657503333	-0.0221224972349828	-0.014046372202600485	-0.21453568990462477	-0.09594996212734765	0.15586528381571327	0.12254653543410561	-0.09018476008530306	0.03690452423582749	0.05516471271251437	-0.08894897051072179	-0.18309027536996306	-0.018353331579549846	0.05195691753259103	-0.39813504303958597	-0.18882480410936628	-0.058640547772622995	0.6196536590073698	0.23188391648147702	0.24061154431122223	0.6059154739104297	1.3569351828783862	2.177618776014083	2.6900043354734446	2.970941775449068	3.738925595133065	3.0117340076555794	2.3199201985640077	2.582352725157336	2.3136617864907913	1.898441882182567	2.464290298884448	2.9560842254123143	2.5437454296621547	2.8620989091236484	3.051826612943935	2.8634667948907637	3.2218762315843446	3.1577404130779123	3.126286442254371	3.3090305352885907
43	4	DNP	1	1.0	0.19368091637867768	0.26592866631459877	0.18706685264128878	0.1080750247514748	0.05519667355110573	0.08687819843290419	0.1591164789636421	-0.10282393436961698	-0.17304066218528427	0.0854341438678368	-0.004166065913777044	0.04069454372368357	-0.07621590265060038	-0.17914849817136871	-0.16123793237050116	-0.20164868169226158	-0.07273565027155873	-0.19905319388857518	-0.023271021616939155	0.07743328961572081	0.26589284838410776	0.78856879802164	0.3739077543702201	0.32372195015341804	0.8295965591679061	1.5383416560313852	2.5423563434658187	3.28785535410585	4.018089735539771	4.4849797970192915	3.3716156872936764	2.989779715683916	3.3494974996237965	2.9333265559019215	2.6273670919957888	3.536555883611511	4.031340450727484	3.6770064203731154	3.6734216660557624	3.9555483115291015	4.012806107966797	4.092173659064796	4.2168582222871205	4.30815822108991	4.3983799793923986
44	4	PLC	0	0.0	0.015396074176958523	0.022964786739758023	-0.05327216985208374	0.10058993543514051	0.07404172143912609	0.05689505959934269	-0.0823982864249202	-0.08748277714241778	-0.07847518613478333	-0.03554686353121843	0.050867175718768406	0.07869785672587462	-0.04330392433357483	-0.033884711351337866	0.024175908637135243	0.2460627515313269	0.36872935636445847	0.36909564923728067	0.4021962845137307	0.2987484211616033	0.3283396779058693	0.45060149010400985	0.22715262798381958	-0.20070146920464516	-0.10285482240100233	0.4766936707743088	1.339653698284778	2.089052491037674	2.889398014402497	3.267607222430796	2.9486597861140518	2.5405050963476845	2.9798471035373586	3.1876808991210224	2.873575994049676	3.4281574025844535	4.224006912572989	3.783914688114693	3.355041881571318	3.401987781912189	3.4334168601753032	3.4192414196610956	3.7397088183429377	4.238706015970717	4.6179647707979266
45	4	PLC	0	1.0	0.3169033830873792	0.24933942886813948	-0.1453223154394986	-0.37842360817263615	-0.14790535308544128	-0.13025037032957062	0.15811788565258295	0.18364589809444956	0.03766224900369407	0.0973669780137752	0.2077475660923051	0.19484162309820163	-0.08894214012146008	-0.13386072824590023	0.02527205851713919	0.015526394427168376	0.024249056398131935	0.21804618410427887	0.42697335558921645	0.5079847969017472	0.5431118968947637	0.603727566953352	0.11523395963726356	0.060014085101756404	0.7141157903018659	1.1862624008891918	1.650690992466158	2.632281741005032	3.369709195774904	3.954502469516518	3.35076406246783	3.0411528685474023	3.747938959184792	3.8990016494967894	3.251727312934076	3.7272929167693984	4.445608054445823	3.757348016301718	3.6058017496702286	3.9221668002638754	3.6489728692700876	3.690362199449995	4.008386443182909	4.448969121632157	4.681512311639602
46	4	PLC	1	0.0	0.1613524680422148	-0.17800189558394183	-0.18844342705124936	-0.008899833401836948	0.3299922232699387	0.07315275818949783	0.11354108505971248	0.12985664019433632	-0.13226867823224697	-0.09176488873868537	-0.08943459047802904	0.02163349618982585	-0.04534378006142789	-0.3004644319910857	-0.3193546919836679	-0.13240896906519448	-0.16975532644854932	-0.09481693979173002	-0.021291065490261895	-0.1364382399857628	-0.053418859118052164	0.2956686990942174	0.39161717282098707	0.05739385446429685	0.29168314097399084	0.609855019920595	1.1095684068874097	1.9511220800110418	2.7973800805192153	3.363359398546567	2.9084781908674526	2.8043525602147414	3.2324877046309926	3.5041919634042262	3.0731606518807473	3.3742652104861497	4.181920258736674	3.9457062464405595	3.755468019843372	4.358010847183735	3.8391920794793317	3.9427335106946204	4.274749187367844	4.471740291388643	4.774773698192683
47	4	PLC	1	1.0	-0.035316498696352	-0.03571113399364412	-0.02765077322063789	0.012456375479149847	0.05455037976734585	0.0646161598300141	-0.047965178875498615	-0.0021499713313925463	0.08026910156788611	0.1078510658983771	0.058275397174002624	-0.010486405864802633	-0.128352621498336	-0.18906430214674572	-0.16010819937832735	0.04105648906934662	0.16271209240027334	0.18078900418810231	0.17335600145980118	0.26736409276520684	0.18514250676264513	0.4311178638976913	0.13488651330510526	-0.035012731759215106	0.10842911816129955	0.5957384955223066	1.584084393711482	2.5084078809743064	3.2055030952782735	3.745990743791435	3.4311735962656984	3.000108128676068	3.6127922529937018	3.7207720438512557	3.1725924317047336	3.8442897263935425	4.4692780003779395	4.092949433967017	3.818879821788361	3.7608533835136475	3.7183670024131446	3.8553151479764542	4.2219821803593724	4.755357357617885	5.116241087246469
48	5	ATX	0	0.0	-0.09868930678939122	-0.4793954488504315	-0.10194853920312988	-0.10150478344385157	-0.02415798287286831	-0.19923359257733705	-0.16553047160474801	0.03318872488726345	0.041944015859315203	-0.2570182469459338	0.19170641011046144	0.1538541256204727	0.1073756058470498	0.21937619512017623	0.11599680695724092	0.19726716543652895	0.2313726964606128	0.32291694482890343	0.04830492031083794	0.3638488267522978	0.5897278989034151	0.5610247454300146	0.7852351143510524	0.7650887620868626	1.1761120635527702	1.3957509313629846	1.0716627019970186	0.8778897202654355	0.8086668140664707	0.3055258072092071	-0.7109296705224848	-1.6433824865249376	-1.9332443883531374	-2.2113155807912768	-1.968937266713916	-1.4896055098676761	-1.188346168159857	-0.5718900775072647	-0.4853056907699417	-0.3878382907699342	-0.045986273909393464	0.008376059621577225	0.2638184566110472	0.6289661252469994	1.1147484901758369
49	5	ATX	0	1.0	0.07553642923695612	-0.4157481771041985	-0.176503480249012	-0.017701016514873352	0.16174371031295068	-0.03322531309098448	-0.14846773300165156	-0.4536496415498254	-0.0005693699178098778	-0.45442834628674417	0.4080805498596692	0.11168473687922917	0.25575269697374164	0.17077972633629795	-0.5217449700471016	-0.2860976918725786	-0.07005842497633752	-0.3925018564667027	-0.5223946561659714	-0.08223996149451152	-0.47215382881183265	-0.5077988692899887	0.23446897285816812	-0.0210851531190647	0.9311175939189171	1.30492624559844	0.6202173060418182	0.5995610265912747	0.9750764068609821	0.5520771376673791	-0.2817927127928713	-1.1266302929934404	-2.2845780654991397	-2.190057894715976	-1.0939398872574706	-1.3410347262276194	-1.2523807820964643	-0.9588146285378133	-0.34006117474322417	-0.5466190501841961	0.127301368229737	-0.1542759299724031	-0.3096475570137738	0.8440854831906073	0.6719127334182884
50	5	ATX	1	0.0	0.3053971751578278	-0.11943711578584033	-0.23757559252029137	0.1485620257405617	-0.11834496541099541	-0.29154728805958074	-0.5037835367429101	-0.13243820592742042	-0.12129668989065194	0.20331525317733648	0.054729686095127295	0.3098368037421359	0.2190303392061621	0.23193657807023496	0.211829018856482	-0.15427026321993997	-0.37724259216977074	0.4397213859280491	0.042869759726097925	0.4453672664511005	-0.0604605891719302	0.19383181986887107	0.8135210911142149	0.11473375805457398	0.9708562834982798	1.0805584761175235	0.8491231341977757	1.0758127039540357	1.0451836738568219	0.42410124138516764	-0.559776248341398	-1.7421246085471807	-2.147869846743886	-2.435170587864604	-1.8428716641837612	-1.4401905930365806	-1.28612744733365	-1.1591588711389351	-0.8667667703908274	-0.750096218749465	0.16351745890462133	0.06809337562340212	-0.2538625719791429	0.8741126780760293	0.9883503869319635
51	5	ATX	1	1.0	0.11677032164323309	-0.06534897672319814	-0.2100786079363215	-0.10262388713414812	-0.06254762060299819	-0.3595064450573835	-0.1499839037743455	0.10094853714527484	0.29417132154246994	0.0356271837638575	0.035214056606520376	0.081782615719029	0.07578228286930083	0.05113585892242273	0.06219978037219327	0.12734337023498934	0.2905256032581636	0.14150416792991233	0.12295001386800618	0.2505844684140346	0.3010078247995602	0.6828144797733149	1.0979765510027204	0.5617767890844467	1.1257094542075554	1.3687528744897601	1.0493144703673325	1.1593527711202443	1.2095516802469448	0.6174174775820561	-0.38473202307668297	-1.125599748697363	-1.6077153550643828	-1.6546521256573667	-1.4693908956629864	-1.1116073921003553	-0.8624360272007308	-0.2594160488484428	-0.1638973267485552	-0.16084331144917977	0.363074440972416	0.5378471188259756	0.45786546681974394	0.8922595173768891	1.0464069213384082
52	5	DNP	0	0.0	-0.23696601054325164	-0.07627400464155734	0.17545125432006545	0.01724431669292156	0.1387221614497145	0.3362857008639578	0.0003319192875446967	-0.2598503489240056	-0.08683209956531504	-0.16640342298260452	-0.04149623118119554	0.17017632855756945	-0.07887734200122332	-0.029300982197364194	0.12012793338439919	0.17474428279063775	0.0925341098325876	-0.19012163988387867	-0.12095648081997991	0.14793431298628748	0.456409698034886	0.7609877271853035	0.9267696730095399	0.5970005675445234	0.9320577836588423	1.1093174367490022	0.556611894103698	0.7211549698249768	1.2433367504554111	0.8806826750821792	-0.6782589266355312	-1.5422381658968976	-2.065394882675766	-2.228107054148308	-2.1506511623585935	-2.3677110038241755	-1.9551742672730967	-1.2146344747249571	-0.8630921060740244	-0.6536877835769801	-0.018866726496765667	0.28816119263709244	0.517949436953129	1.10921666686615	1.7002581550509184
53	5	DNP	0	1.0	-0.18815393758935323	0.0976772976848922	0.009832770318721306	-0.2743504076436349	-0.115764597739215	0.48073289149583937	0.23169338315170657	0.10104015389525293	-0.13989035016065907	0.1771129246478151	0.14476117720568338	-0.09735592322901539	-0.2921130367358805	-0.2158662148878933	-0.20772256250643642	-0.2736495352126035	-0.16458785617550234	-0.0275925604093907	-0.03608882485832636	0.6334300625757597	0.7928229789679136	1.0538394694567246	0.9393780944414046	0.5888422448787297	1.7497546812125175	1.644459274362609	1.691644672869374	1.4205173315079007	1.5948186031908715	1.5591623991220565	0.07386520031190949	-0.7394769937638989	-1.0370682666280646	-0.7063404376623366	-0.8032298350638883	-0.9121327058410716	-0.7371622060163067	-0.3527300134444958	-0.41682231483277615	0.3782229618370729	0.7008526678584897	1.2856138557365415	1.337520017427318	1.6658496472930573	2.1827202042260323
54	5	DNP	1	0.0	-0.38560429207742825	-0.9931767303055004	-0.2536002298188339	0.0006087101050058973	0.03513188174436523	0.11917983189510369	-0.21318192725615423	0.27274257404186947	0.2112617944161354	-0.07502204279681643	0.15346800876976213	-0.01692421617938229	-0.07032177110199575	-0.41694284363789313	-0.08139371941133842	-0.21043125507161356	-0.4701327509844934	-0.2740677242642337	-0.3968369364211582	-0.11390122245055186	0.39616770014957814	0.5826410843306196	0.6926708840804736	0.23822741790220597	1.3169012955130162	1.2655892960686075	1.5962033687524066	1.344671689264373	1.71503191261608	1.1989981522792863	-0.19347406492137198	-1.2619549894562048	-1.374182567131417	-1.5391306839090035	-1.5144778851223002	-1.8208637099950562	-1.308968029713221	-0.5706368729399929	-0.01848670715060908	0.19838068424284566	0.2190120549940175	0.42530325984621353	0.860525804583612	1.436479657991393	1.6012300968412039
55	5	DNP	1	1.0	-0.19087726447971995	0.04591277185377762	-0.007038722366299928	-0.08707419955068839	0.029589617914935796	0.05833121724522756	0.030168149525526423	-0.023292803258729514	0.12433186664384303	-0.003372560425434965	-0.041003723497750964	-0.06311755808409186	-0.019832106520934624	-0.00472789999190255	-0.04390586054717343	0.025046116503757064	0.1200741841829794	0.01999679110679768	0.018925430201774663	0.26320620468232897	0.6391261187397165	0.6628871758572372	0.9911797147072053	0.6510118395964596	1.2242390458594834	1.4577297897249857	1.2105858601108188	1.0599982336009037	1.6018702872705612	1.2173884491765996	0.06985683092491572	-0.9085930461477458	-1.6251878791770653	-1.7841323876261654	-1.5921341491837724	-1.4701059161162893	-0.8285655844673916	-0.4793703939819251	-0.2598088821322391	0.3066071414233917	0.7236074409599431	1.0925547888216025	1.2929296846143141	1.712672400992345	2.5023812940390933
56	5	PLC	0	0.0	-0.011154117014074967	0.03813649659625612	-0.10369683232398086	-0.1556375712193488	0.00416614726018438	0.013436964393246929	-0.18795508226352872	-0.09444799436324623	-0.11158006255273138	-0.006625065461176819	0.023409131130240842	0.22736389349731106	0.16712553208859426	0.12074410749045417	-0.031364134906417936	-0.024964351883237743	-0.0007205889284781689	-0.058728598129911054	-0.055506051840406995	0.2823951146059757	0.5060396765515682	0.9142792713192753	1.1391003402379198	0.8726650125017816	1.558729500785738	1.7326519719111113	1.3307872664442935	1.172799912084057	1.6134661654521545	1.5227071484835548	0.31637103910793113	-0.7920557551696784	-1.8061018048439779	-2.113403761034726	-2.612007522734978	-2.9551292370986757	-2.580800540640257	-1.7783429421981103	-1.5306377270461051	-0.9654955729238385	-0.08434875863991166	0.5156584988947766	0.8854288085110886	1.5819532962023457	2.148175509751236
57	5	PLC	0	1.0	0.38301022485312924	0.5373190591943182	0.07212497010563838	0.020649541628378308	-0.09482982786531362	-0.3217053296362556	-0.09535160782679383	-0.027825307939461603	-0.23244702290858868	-0.09944002707716044	0.07334560555544745	0.034488914502041335	0.25861991901075243	0.4844951425569539	0.876479303963357	0.9740717254002558	0.6134970224296564	0.707794598898607	0.5525732348565437	0.6922343166853697	0.751574588380271	0.7589924521088925	0.9246216718431329	0.6743167847821178	1.8015205769703915	2.1485746698012114	1.8685963258776832	1.626322054505135	1.8548333871649731	2.400247512076562	1.3521584949349492	-0.17721195073576843	-1.2993304909482473	-1.9427488752904478	-2.028519895836829	-1.54144623307042	-1.1657845836828282	-0.6737260232788359	-0.6864706762781437	-0.64445241518408	0.2233010821518547	0.5128166725759123	0.6909118763390698	1.461353741032664	1.8689344281248306
58	5	PLC	1	0.0	0.06797192563716412	0.3580651855495012	0.33908850509313926	0.15380123794712952	-0.14479599783843833	-0.058968062315965554	-0.1399187000705863	-0.21298826697926584	-0.05156909571752821	-0.1540085843155202	0.1428407518486272	0.03991255431475927	0.07882064163805079	0.3468735214887374	0.6603227999106058	0.729029103669512	0.5570426797095956	0.4877923225702023	0.30449635223438487	0.7396546643602282	1.1018567965210608	1.3185928358378773	1.4529966421766198	1.292353564156732	1.8296782542827839	1.7337588072179826	1.5469906833000442	1.3985077808300932	1.8610861820842008	1.929509353227406	0.8128806895092575	-0.4279777711024272	-1.484384500639302	-2.2973478100976776	-3.0025065630689776	-2.636807333304269	-2.3612296791261267	-1.5874099927632794	-1.1132645694619432	-0.8011445245598193	0.016036986456946418	0.5134480628056546	0.9738986738501303	1.675663565815342	2.03082023544642
59	5	PLC	1	1.0	-0.20434621892779198	-0.26413395747895274	-0.008271146231872917	-0.0011972388271495149	-0.08875447677115891	-0.11253298587437592	0.07307166804400449	0.023681836175181444	-0.047636209767519734	0.03233588991258822	-0.07482186222159314	0.08262349507387616	0.06524412620148008	0.047985758054667045	-0.15877790925234755	-0.1575750177714402	0.04164443393476041	0.15098682190264082	-0.12713694161062994	0.3430812079296347	0.48601361957316647	0.7852541887631262	1.053191867441424	0.9021393889327572	1.3012470089137913	1.5370259749657131	1.339312923748801	1.2047331723784231	1.5667206999606633	1.4711567070948717	0.35476416065642674	-0.5510890523720918	-1.5174382091417606	-1.8373434700307698	-2.156653036573381	-2.235149142246531	-1.9869243349303392	-1.2560139576615394	-1.2481264688437101	-0.6833278604160947	-0.06369288218430656	0.6171282389480235	0.8495727825514149	1.3929362931232043	2.0715748593800627
60	6	ATX	0	0.0	0.19926800397030345	0.11848932309685664	0.2636372673774667	0.1033987129889697	0.02558443380735423	0.014676800349187105	-0.113430255982679	-0.1397596086376615	-0.09407116974580441	-0.055000268256419765	-0.031568790560153444	0.10750360284903224	0.05720460461701015	0.12546193857116447	0.09217164171388677	0.13548332727813414	0.19550719879349782	0.27011560812936036	0.11821354207682738	0.2029589746066545	0.20666747050902406	0.13709690226016377	0.11894583078598177	0.1970430265516871	0.1719668566480003	0.5259921761686632	1.6463919715319688	1.9858961897035794	2.0293054256876726	1.6141667374427506	0.412692692700883	-0.3518528252012086	-1.223911973386636	-2.069611730999935	-2.397794206610064	-2.085295195442364	-1.5279390821612782	-1.2965387248975626	-1.2315504978219003	-0.6125356438507169	0.4216687390439968	1.2186082489498256	1.2130664970003566	0.923600870127869	0.7387410279187393
61	6	ATX	0	1.0	-0.3988927136425376	-0.0673567749117364	-0.37266744422437564	-0.09203872595955533	-0.26007335357951367	-0.035530789458034666	-0.05137325313302926	0.08609433193590021	0.21891615842060677	0.10358812649829796	-0.10699562702395808	0.1623297621632092	0.1489862565926118	-0.17390288645653498	-0.0824370087603365	-0.3200130342245925	-0.43383331539640674	-0.2984107429635554	-0.12440629684281497	-0.22808741757535098	-0.47587469910783164	-0.4072298834012203	-0.13119892562690003	0.21251603731542543	0.03355384267474153	0.5926471679285307	1.720946453161547	1.4580349586431756	1.390858337252184	0.7559248693234208	-0.3389114402757875	-1.422716769988251	-1.9166313825904027	-2.640745310677756	-2.6046115693733016	-2.0321478407723363	-1.3706129911407465	-1.1548244845181999	-1.2443933542165604	0.04865372408037063	0.9364851237500037	1.7247968414692485	1.2976523879076265	0.7861544112309781	0.36971819225225594
62	6	ATX	1	0.0	-0.31759613525088315	-0.2091882402132612	-0.303176274680821	-0.34646611000646854	-0.17080546600357732	0.12696467645568724	0.16225113832284524	-0.29073080793356953	0.17473671038677013	0.10598872694376522	0.20323271853404612	0.09340983483883551	-0.1734665573537494	0.11488513581541493	-0.24985049846444052	-0.09180066213319846	0.10285424098220519	-0.29950587804241385	-0.15827727514703938	-0.2356050537142676	-0.4670352307523465	-0.05402534641006711	0.4127054257392769	0.7908103971201669	1.0098372756501486	1.229505267888971	1.7838561011208667	1.6009292434398716	1.6403615056802476	1.1733896521654383	0.2607390979708576	-0.8642873224435631	-1.2063975903120263	-2.6482520482151926	-3.152354113868635	-2.0081331847735036	-1.565780656083913	-1.6029834180567084	-1.6281533550259464	-0.8733474793159043	0.23736428438063287	1.1989145331983846	1.1023715562241887	0.6371655442302457	0.12389067535356058
63	6	ATX	1	1.0	0.10301825353471088	0.06607965703828418	0.15466172915422272	0.0368796446946113	-0.0484084031325079	-0.26990688616427777	-0.23239407656786346	-0.20207959801957845	-0.1633360638770312	-0.015318578418732673	0.14121270726385593	0.29597216477469934	0.19193989853719315	0.26543919090963114	0.3268489651555222	0.06260206251328974	0.28142160291438445	0.17552323589410052	-0.17671573468382468	-0.10325520310513701	-0.1474408402759333	-0.22068152810091513	0.00484005291507868	0.07545262807529024	0.22570909010923385	0.8637800870680921	2.1584979838450065	2.322638849596673	2.215914749823178	1.7909819713399917	0.6211893574352656	-0.11371173925729143	-0.7723707602907087	-1.5547942792464402	-1.6329627226662091	-1.2532023553300151	-0.5233505299441986	-0.545847649063318	-0.6224958688937704	0.3101888761078484	1.285510806838007	1.8574043149387933	1.763409606554238	1.3744394183972521	1.1450111414817192
64	6	DNP	0	0.0	-0.11451225041682664	-0.1466571573121547	-0.1463567687157965	0.04159557351543898	0.08190445186803592	0.17972018802282588	0.04224697518123346	0.04332903298384553	-0.02831703232703773	-0.20173227974515637	-0.16610752407165022	-0.007790848507858099	0.013489416272093706	0.0016620468082292712	-0.21820085424554897	0.026613274138622505	0.15758544816934955	0.3396398526957589	0.37343659603182644	0.3641473604676248	0.5820718153741774	0.5950965100257596	0.6873894200108795	0.7687732232868962	0.5941036510157834	1.0076797715701253	1.844909975856288	1.729016791708311	1.3698196026806584	0.362726112618623	-0.6473885061861746	-1.070723601086296	-1.6062215444033714	-1.8806585447413742	-1.6365147251493006	-0.8976656050688046	-0.006128342614810194	0.4209651667287716	1.1157972256666657	1.8817665876145182	2.6575457754476193	3.059229605254855	2.7854126177659375	2.6302147941562497	2.4832581009026646
65	6	DNP	0	1.0	0.003669979831614036	-0.09098022494912199	0.07470975406783649	-0.23575156955989457	-0.030212775104005826	-0.15956347338908342	-0.19681422873277435	0.19513945202463157	0.043773326564706984	0.3821321217099762	0.3187495695561889	-0.22655504688678033	0.18761334694710496	-0.27851072313007014	-0.010607318501321007	0.021466449698775453	-0.1105434122732284	0.2708686154405014	-0.0026302339207756437	-0.09202734587139688	0.40244091732543497	0.1382104344662279	1.1444242469301156	1.1912389372348924	0.7886783574436784	1.5435947105822676	1.8620681656981761	2.066650591276099	1.4238541381168093	0.586319632554519	-0.24643408736116534	-0.956852340610368	-1.0248153743313002	-1.335125521542562	-1.3341734170085338	-0.031171149363431242	0.9836656609273488	1.5067038064621159	2.2743463566465114	2.5450764304415774	3.4018447429509946	3.512558748566619	3.2199626292869317	2.9186877009660495	2.568570147314445
66	6	DNP	1	0.0	0.8566843735840965	0.5814680338652215	-0.017146786785323498	0.18543548805251311	-0.048018544820942144	-0.3292360124408684	-0.1294452463382638	-0.2700368701319464	-0.39010553083984506	-0.2025786662627483	-0.11102499244848688	0.24620179680911178	0.39358505664148735	0.6552235217799879	0.7681846841928266	0.4232292734625543	0.5356151223749703	0.734641753262278	0.7873125037035557	0.41432889822845764	0.3448587283045215	0.5235664630024381	0.9398920778588628	0.6791054891927074	0.585025425365119	0.979780026137119	1.5408638544806492	1.5713917323081075	0.9125741457229207	0.22446191174669064	-0.922387616447015	-1.741428927339757	-1.995934184034318	-2.300570812170098	-1.6159567730396975	-0.686597468527494	0.45841768682797207	0.8680085263512995	1.1753464459844167	1.7987855363171321	2.500394179878502	2.9144450387979184	2.695698070175734	2.3822395099828633	2.3201856398374754
67	6	DNP	1	1.0	-0.16710844968075958	-0.0813483354942986	-0.3933325149637111	-0.35183856052336726	-0.17563095137597198	-0.2538379331554683	-0.12945371760233462	0.018151310448407218	0.06095674288992935	0.25310705605070777	0.17757571720369947	0.28503479919836916	0.12815573342850153	-0.012220196562471869	0.008291565852905972	-0.08788014705786906	-0.16810464797916863	-0.0749983858432177	-0.18128241464158396	0.0834869318920806	0.28315443295990117	0.38382390735905486	0.9539698160395585	0.8212192492591947	0.7684899112587843	1.2357779570954082	2.109626705296554	1.9642679480672163	1.3715961936606464	0.42791129040942955	-0.5393635184952744	-0.9784361674061328	-1.0452621681647685	-1.4615493280036576	-1.0347644164650085	-0.21887162872916144	0.565508161340358	1.2425216576410898	1.7042585949050932	2.661841799029766	3.360982808351007	3.543380394426101	3.3017321146600205	2.9482715448899777	2.73381754925179
68	6	PLC	0	0.0	-0.09867252145169969	-0.003370462558343421	0.12827685702039454	0.2031549315127111	0.2893174397232918	0.28027518451118816	0.23457103044137873	0.07873734664179355	0.15269716440838868	-0.13916174928647845	-0.1888150462912165	-0.3421221544752167	-0.39017608092060707	-0.17847806626523346	-0.16340165550415245	0.07394597094345282	0.241618676784896	0.43240633927204225	0.48348440588057506	0.49709267052173167	0.5044704154800475	0.438103689594935	0.6736743778878935	0.652181192234377	0.4125753350173387	0.8298061281332	1.7654201859326066	2.059756342002764	2.0520747666464096	1.4989811707510556	0.5142945076328113	-0.5506892365296622	-1.348614492767045	-2.041189537975161	-2.0365942830299866	-1.524702831523282	-0.8773106976221873	-0.2533946636785951	0.2738441318160761	1.2143174028785675	2.2036256936569676	2.9116246552346126	2.9372572151145446	2.86311756812309	2.941097641829509
69	6	PLC	0	1.0	-0.14852295700194856	0.17793140834728488	0.21281796858796054	0.3672788073193596	0.3296435442903042	0.32669390882997157	0.4856278177948072	0.36737550478913966	0.15909286329100672	0.0015398304065299588	-0.10911127345872888	-0.2745898240392456	-0.7648220548685069	-0.8887291243546381	-0.9380860672531823	-1.1214844564274404	-0.6645943054376227	-0.8158056202361518	-0.4228131815141062	-0.16044032735259908	0.14184308289032466	0.7159230001014819	1.510411901462921	1.5850179865662284	1.6038075061107089	2.0537359359077674	2.8606226883724655	2.6968981845990636	2.259509097654418	0.8776249317246101	-0.003480046611715151	-0.8253636280987121	-1.0452176373503757	-1.5297716936917791	-0.5737321252196979	0.473314545792981	1.4344289804059016	2.024781868284129	2.5513417218527117	3.5986174955838637	4.403409839784912	4.857730019550876	4.425505307349062	4.119620641567027	3.9886668514263675
70	6	PLC	1	0.0	-0.35307130554490257	-0.49078231610700557	-0.05901497908855152	0.44235738800473806	0.33863378361831126	0.5191499228279967	0.5869983806911581	0.5466291114089947	0.24381442805662118	-0.13127025948138257	-0.4113446611000213	-0.6556788650155441	-0.8506915003978726	-0.628597728613	-0.8075946803677159	-0.5682393855854723	-0.41552835818204953	-0.4498139199713406	-0.2432374816117241	-0.13180989347855118	-0.004232455628588343	0.2238381154031766	0.7969791188003998	0.6138768728908284	0.7631350230475764	1.5803149416621958	2.6169277798867827	2.7495493519613503	2.153973892683852	1.370003040167417	0.6106130994996853	-0.18988395142543052	-0.6021544083107881	-1.0909401574377147	-0.7810741964754869	0.19613097593584614	1.0503128722353747	1.8604977930858582	2.398034683160343	3.1783689586338437	3.992141098392169	4.609873305835187	4.774527887582439	4.581830545893629	4.6988003702635215
71	6	PLC	1	1.0	0.20298763910656575	0.2456011382405932	0.3855056904531396	0.2925491285357099	0.21838959245421014	0.18166288677452178	0.2402024601672396	0.20601037019368282	0.015016024975467912	-0.13273641169061903	-0.3175129958661361	-0.30444021739759114	-0.2558398613588776	-0.14330097678760834	-0.007139846567629476	0.0998247777039105	0.3813061310145756	0.5122470080224849	0.52319067427432	0.48665422616665155	0.34696821301888675	0.409373124951742	0.5968456571284373	0.6784866141822559	0.4647279562694279	0.9169108384921112	2.006631391406201	2.141598393742614	2.0845377841212973	1.4072207773257215	0.32782086985744574	-0.49452310825943546	-1.1420608352638337	-1.7918400951581877	-1.6126667854810914	-0.8831241356146354	-0.09160393088662627	0.32380967910221486	0.881920262903044	1.822393460240637	2.820684183494181	3.203099496270019	3.030105085882868	2.808017794679842	2.9035266065561074
72	7	ATX	0	0.0	0.14904413922410784	0.23106662655673574	0.131991733636787	0.13910801835922695	-0.1527593699165342	-0.05491385069025724	0.11353228424671903	0.40808960290365776	0.21041031139930436	0.3069105440791682	-0.06969056790927354	0.01279729907556815	-0.36311109244171735	-0.5503731791058617	-0.5710830323465329	-0.549137419532089	-0.5890524329711273	-0.2825351736853481	-0.1407474748052171	-0.1788281890554242	0.016902108391138558	-0.33613165826321056	0.03770381586239749	0.9272536839647538	1.3990507005889528	1.31410841846185	1.4836024905226455	1.7109701678845337	2.3523351244466326	2.8848198020685434	2.280775223006764	0.6131783138946753	-0.45990421369470696	-0.5018444316681627	-1.0775711496871114	-2.0643345238501065	-2.280187151159046	-2.7557252435234743	-3.767850522572158	-3.5168579291837956	-3.254327842186974	-2.6571825834189937	-1.8197105224642822	-1.4577638455658652	-1.5444665603589611
73	7	ATX	0	1.0	-0.7626462964054481	-0.6131996749565682	-0.5123074188526032	-1.427403847557531	-1.0636554044364523	-0.38419556301923125	0.046006648733444566	0.2976525521224108	0.2387656320751359	0.6918888047634718	0.8295317907784077	0.4125751703039118	0.22289250400904945	0.13594171222738327	0.042374400490327084	-0.29408520357861034	-0.7823278714837073	-0.6824160655996201	-0.9345551184195903	-0.2973614959432645	0.500261233164694	-0.059193520181438794	0.1342531507528325	0.977919682342712	1.7037992387856522	2.4184300731772628	2.051284245043532	2.281876986937512	2.6895454562716683	3.331713328276705	2.3947816554832393	0.5400065225725219	-0.9432929946955921	-0.8544951346210082	-1.4357802031453923	-2.2795687697737685	-2.4756389062617226	-3.620175556259829	-4.207231315649907	-4.654897832409743	-3.702939848102621	-2.988811783812077	-1.6360656532631692	-0.9620669141468003	-0.4306988754179134
74	7	ATX	1	0.0	0.14825950879628658	-0.07351408750472162	-0.47241468627413674	-0.7636141697209752	-0.4947845739983025	-0.3176486269818466	0.041732876757328216	0.1979524668476229	0.11965435976607602	0.1772516783840685	0.4894946092447567	0.14240452552224517	0.14460104266953097	0.26295581150949643	0.21357475068259615	0.12674872733486983	0.025148173365406038	0.1612772710197232	-0.4180582664357291	-0.07854223423040266	0.4520861523728371	-0.1884093845571016	0.5231816269079083	1.7016755243865969	2.264072662944193	2.5104811272583647	2.549082940139572	2.5893746509387565	2.5267744743591667	3.3660477914682554	2.0373821314160927	0.543197367371385	-0.8548890358261575	-0.5410201864307139	-0.46973939892637717	-1.479795638658461	-2.155120560967503	-3.1195902884349294	-3.6009618208553325	-3.6228187999387016	-3.511956536511206	-2.7797117462573753	-2.0663852479406546	-1.6473830063817951	-0.932872004901552
75	7	ATX	1	1.0	0.024006730480366265	0.019443287807353486	0.12331028180514432	0.1715735744509629	0.06447847027274403	0.3225671583920042	0.13044507344798353	0.2876013982463801	0.15384104269405677	-0.10862532138361061	-0.39837845069670597	-0.2177788631113133	-0.17845757093292033	-0.22726651137958143	-0.1375089683867226	-0.18593264111671942	0.002137806243250821	-0.060178485552844226	0.009374274805328861	0.10855399308876926	0.26809450261386697	0.06993010260168761	0.5847393770737771	1.421347227198196	1.9074874834117972	2.0800843608936606	1.9314640330313178	2.174026380346501	2.492655063043351	2.8790319582309407	2.2833177488744862	0.8869222875776364	0.017163184685851998	0.09830550387960355	-0.5482016121551596	-1.5164203663626938	-1.766429589476	-2.335290633541522	-3.074480512505018	-3.4120958822097327	-2.9493429308566035	-2.22278026236926	-1.3313046907480728	-0.9489482624739949	-1.0807062027399963
76	7	DNP	0	0.0	-0.2406644356466396	-0.3697200796381668	0.10577488878333241	0.3378119991612637	0.4335149098274154	0.3007055958886054	-0.08836185022600751	-0.2641499545081098	-0.1865283563405021	-0.031049216788719688	-0.00810188678138276	0.011209743237194448	-0.12171714776804948	-0.3833338357017076	-0.3831001976670743	-0.17996232817768643	0.2814434539840811	0.3213729911092106	0.1893751195882901	-0.040334290221838855	0.35804428062022337	0.08561670114142375	0.7600048995656499	1.6520074770984723	2.03915939987932	2.1811301405254815	2.3174306458781597	3.663576770033933	4.619066448160309	4.390670440898939	3.68698090986944	1.8688292436016682	0.5730485228543941	0.22789011956745422	-0.3560983660277754	-1.376543350405455	-2.415448579360762	-2.9738388918736702	-3.4145094422631415	-3.491315750328122	-1.962764797257306	-0.11197815235321963	1.3055627650373731	1.4529020492500393	1.037951311561985
77	7	DNP	0	1.0	-0.8799622343150371	-1.0111107259997567	-0.9832712001119335	-1.0447640191584056	-0.5097253314459744	-0.43120640630519574	-0.10539630355362875	0.26963929563969535	0.4161932663153003	0.5376032311385346	0.14613668490357404	0.049806920841471564	0.13891652886872738	0.5327961327559014	0.5165017578490168	-0.0377813171717696	0.19569940651482007	0.15289713106457709	0.4450948088787014	1.3770310193477757	1.8767886296164136	1.1554142219481864	1.6118720393422306	2.1773061369425757	2.409967287527061	2.7818700853306946	2.891238782518401	5.5711201331090585	6.4189819329064255	5.600611396608293	4.628686915736216	2.988772934052746	1.3272266440680798	1.286425625960171	0.7985258270714444	-0.8977994592656396	-2.0899200698397467	-2.917494332840345	-3.754441458558086	-3.9829256866750145	-1.935952463435755	0.08264034063213042	1.7521645621937463	2.0249684997841957	1.5210109661185076
78	7	DNP	1	0.0	-0.6852625006594464	0.025427884887995193	0.19214640272967318	0.38787745429463627	0.39433701950595484	0.36069694061293883	0.9557409454641056	0.6725968025824398	0.0007190840441379631	-0.4728639818881029	-0.3861579090740642	-0.6742786928976255	-0.54678177277913	-0.691885889865291	-0.8693143384087397	-1.5797350175917273	-1.6228311907970603	-1.6192222194896126	-0.9353210991354615	0.026883643076703982	1.1685638377302623	1.1554912670532422	1.7777284626845984	2.5184574132417574	2.713195768028872	2.8684737654431114	3.278733540591967	4.361662735065692	4.668000181780127	3.859918392349088	2.856222315849659	0.6317465786700016	-1.2503238256086282	-1.8026178379986781	-2.2623635457767377	-2.545988309321305	-2.8198938945205585	-3.13351560373574	-3.2499598912020127	-2.7064564468781636	-1.665007568688002	-0.13746615676028473	1.0358465451129568	1.390100291872072	0.7800558384416375
79	7	DNP	1	1.0	0.17026857884597865	0.09065248593229629	0.18058627537934638	0.4421241491720357	0.6771280061919647	0.504291830317129	0.4121684804690973	0.42206810263126565	0.10858749631309687	-0.20446583977106025	-0.41332587486199945	-0.5427319392720198	-0.5669425292415265	-0.8389018819479831	-0.8618422305599097	-0.25213191953702657	0.23485491601512534	0.3812738750593624	0.18689368879404888	0.522685996733586	1.1870693239233712	1.0033405467534269	1.6913252309635507	2.73249772256496	3.047883902315979	3.042388541080307	2.6465397424863184	3.6788770176627903	4.6306672951938594	4.434659473749799	3.5530088027531983	1.7019845942087135	0.2501169148986407	0.28710307003157803	0.12522705185316574	-0.9236858446988245	-2.1444021775490643	-2.69389797499888	-3.166752626982227	-2.73903795186955	-1.2884293231308708	0.7262481723486167	1.9984738995292664	1.8104259589568683	1.227260884103022
80	7	PLC	0	0.0	0.36878004199220477	0.4130377380866307	0.4506541844873857	0.4010894366479839	0.1441954611483137	0.2666597640024461	0.30594835555956884	0.5684103588148588	0.6548799404432488	0.32527243136793327	0.009553491055770932	-0.6192180851496814	-0.9389127046085078	-1.117878449281936	-0.8301640452608412	-0.29599725108667757	0.1730379859459777	0.35298145235924283	0.6329012958767782	0.7836475069751572	1.3542859470762971	1.1472683674575515	1.491195116246179	2.3849005097464273	2.918334665023745	3.1987122237566576	2.8199076531028293	3.6319248122417163	4.186056767182339	4.2592515090500855	3.6680239575124665	1.8680497448988977	0.17852323718434876	0.11823438640689884	-0.21736464670161668	-1.0890953209545973	-2.3061446511842916	-3.156848121494182	-4.040536296758368	-4.057335476858792	-3.108900919160594	-1.5822546773288189	-0.1666722659750666	0.4016193943824947	0.44286947882745803
81	7	PLC	0	1.0	0.38194306427259334	0.07131432402715711	0.06688685476692023	0.24059390508405434	0.19026381485388108	0.5985240669178955	0.7298239962460648	0.9919701290326868	0.7235965402414772	-0.1395715569629355	-0.4758105673690264	-1.0043607721323786	-1.280036344342172	-0.5749932115695474	-0.40200580768849065	-0.06963074181078084	0.7662925668888477	0.9776555308112977	0.756277949503625	0.8880164466566076	1.3467710967253421	1.0389381398871693	1.1315783139241566	2.207614722958006	2.2965424199786955	2.5832239395198524	2.218076295502527	3.003439543241711	4.236511529502044	4.466922815415588	3.5431271786907628	1.7192460538037668	0.04188561171127613	-0.4333574681292361	-0.5459626648140887	-1.2799009196971982	-2.1532478378180535	-2.9337300513438147	-3.9511557504584505	-3.5843778871538436	-2.5745286730825834	-0.9680570137998942	0.7180767872057632	0.9976431905999175	0.9123634582774881
82	7	PLC	1	0.0	-0.3085584033246043	-0.3262820192475254	0.12608768654031507	-0.04786391582338365	0.34420315457774114	0.5048281048366108	0.20260250611342653	0.036712642507645395	-0.1989915361510431	-0.553740646462188	-0.05711140636010228	0.0020647984136516304	-0.13458963377180957	-0.09811406788054895	-0.7288702028418577	-0.5470153335656196	0.1449040177133508	0.11194363806010459	-0.05421153824005139	0.3542596581856816	0.33515654183135357	-0.019155813918799308	0.8414678179947985	1.89841222479576	2.291774003447138	2.3736724665843854	2.5679789511950317	3.5522101356123335	4.082766987698149	4.478183913547353	3.7671393543644185	1.622702739102838	-0.63881327138263	-1.3012686929391335	-1.840365213764592	-2.640263498435148	-3.6302531371979456	-4.290563407510692	-4.9144524068924	-4.899883251604035	-3.8465215431772917	-2.183618493456003	-0.688212748482316	-0.12731234013705497	0.06704712991116445
83	7	PLC	1	1.0	0.3856563204658449	0.41677280666500993	0.42641141478717665	0.2252604833718834	0.014568498367314586	0.12043926636829684	0.3294502953525487	0.47332086524778366	0.5538983191638089	0.4342914206632519	-0.019179112733987695	-0.44852237823316427	-0.789090830545764	-0.894436827021971	-0.4735302052899842	-0.2923188965631847	-0.13844867979297834	-0.16657942304888917	-0.06851383869388308	0.21387888524677764	0.8176728709460166	0.4628980287273882	1.1413644997275751	2.38434527330516	3.1135921248256513	3.492172866844372	3.297075401953531	3.993358705038635	4.525086750287067	4.467011435326125	3.840075632829992	1.8720998318050996	0.5429767522365614	0.34226204762741347	0.027348288478831164	-0.8307452415979809	-2.0118307124062884	-3.190210688868665	-4.073579826005245	-3.9099383104414533	-2.6585474424241498	-0.8575787478247076	0.5481159264344497	1.1130330942115731	1.2023358974006313
84	8	ATX	0	0.0	-0.08701411088064612	-0.11170780959709582	-0.021040340903301254	0.08233411664925931	-0.05990299038360221	-0.21884792638957684	-0.12293103311134497	-0.11067076222323029	-0.1472820363170532	0.043967362890481684	0.1874645387612086	0.26681078653157986	0.19173478993261178	-0.11267684634033394	-0.2948486188460637	-0.23582849190540184	-0.2347263951201864	-0.15932817332742152	-0.044376527332399995	0.24389436611039705	0.7478960858230157	0.6359347984920704	1.0109531623822174	0.4546068045369933	1.3422139933519808	2.665625108714166	2.2964042634946824	1.5695789725211455	0.9336391497896557	-0.22080156082784277	-1.0585363949643192	-1.277061354925716	-1.2263859552001553	-0.5816025581066548	-0.9895170103871118	-0.880041499281985	0.23318220326980119	0.6615905284743436	-0.006235798486923361	0.5215110301814192	1.5419250156338749	0.8187391573390848	0.1198417814265216	0.5437911818913254	-0.15607339992360608
85	8	ATX	0	1.0	-0.03448772605836775	-0.474611490901008	-0.5818396809859989	-0.011432549753096906	0.42127946883186185	0.5784813600160612	0.5190166792897324	0.5141469243834582	0.09957381316372364	-0.3776121469080621	-0.46600625317084965	-0.2639135925952839	-0.6469333721790307	-0.3666003310785138	-0.40332980626352694	-0.5650280237489153	-0.0033226814021093615	-0.1549826008092738	-0.16793733351076667	-0.18869746082633804	0.43270823319881707	0.5648139813914433	1.0896446841816307	0.774769909745188	2.0368516508926375	3.3672327273164604	3.2231854496290624	2.623682141867606	0.8900044751094638	0.06302931430910022	-0.6622091302549973	-0.9871166624379917	-0.529926747386091	-0.2777449657340471	-0.9991543428436099	-0.9014505661634723	0.6881402521996924	0.6693293758109511	0.37087550042779427	1.165125312255039	1.7818637455404143	1.0910227938828514	0.19140692253830663	0.740921861738787	-0.13011110463104764
86	8	ATX	1	0.0	-0.2968741001694075	-0.3710064539054915	-0.4142996873531637	-0.17979250493556262	-0.12490777549989482	-0.13309810868411884	-0.25672438999775793	-0.10425633592301911	-0.1468050408024779	0.047957038419394325	0.09924805778111695	0.4874453027264062	0.3996353017814481	-0.08870154486553435	0.04952559859318606	0.09863970375587994	0.06108780895785958	-0.10268494914162399	-0.3967462419576689	-0.1414204180874935	0.15992042426416994	0.3908075208822122	1.344800365504991	0.9980293077691041	2.0777985985284624	3.2473292301496834	2.6562292572902586	2.3792350997688376	1.462261744449909	0.445082025182757	-0.32400304880738307	-0.7182668342816924	-0.6288386343449619	-0.21170972736291677	-0.8455073645781667	-0.46661395900081576	0.6445675954140957	0.6748412686796863	0.10245873507529178	0.7717846940558275	1.7893596521643331	0.9177086377677472	0.35659113778291107	0.8327430502195611	0.0959737779015687
87	8	ATX	1	1.0	-0.20049575790124627	-0.14067937055921592	0.09302702058846095	-0.10178022435319527	-0.1203136495200017	-0.21697189530099742	-0.10685196627275398	-0.09275079640293606	0.03986009239277188	0.044304461609528265	0.08976921761387968	0.10279088087658546	0.15313602947868107	0.20880784987843823	0.016970055344574672	0.1057202407055244	0.20969832183355383	0.05737033384223273	-0.11656380179881747	0.1850420225468943	0.5375244974333374	0.6622865145868879	1.4325947409200432	0.9087737286666229	2.14684341563053	3.3649230384588975	2.832201770352255	1.922151167372867	0.8110551105472072	0.09153321274167059	-0.6536649644964625	-0.6715459624666271	-0.29552448588777064	0.2927268845235114	-0.33408321633421517	-0.279442928721185	1.3225855432743236	1.605256801557989	1.0215625345130572	1.6674618591976769	2.4517349205412646	1.386020973609568	0.6492608348258699	1.0878083223565977	0.13565678600491865
88	8	DNP	0	0.0	-0.24377298293378033	-0.09987665014985149	0.0344044235693047	-0.1566166610885745	-0.06195217863955353	-0.017828656382453293	0.02681293893883061	0.06147718008459755	-0.36282271780056047	-0.07720132124155678	0.0024354752606236558	-0.01364441239927349	0.3014146575689804	0.2979256956989399	-0.054161904411551096	0.21367752895560568	-0.00877715720494712	0.02624307716737541	0.10628791956461821	0.08649205544097144	0.6399403565928112	0.39251669263888556	0.8147247850879373	0.2594358183975914	0.9023310744104058	2.4952352738105104	3.094172091279233	2.8106946271294757	1.7543709270860084	0.948895507181662	0.2686421113377549	-0.7955631043177214	-1.144042385768261	-0.8450315636759493	-0.5667630822517934	-0.8923904543110831	0.4102751086010363	0.834711567709591	0.7708081478932257	0.9995609046857629	1.5766530121022324	1.150727062205409	0.6190994516019508	0.8819126485113769	0.5152666156204251
89	8	DNP	0	1.0	0.03536634368893124	1.0056869679652625	0.7951982077755945	0.1413986638504392	-0.4654562642872474	-0.13687556531985712	0.25915765058100126	0.09289246056610824	-0.07383816149438376	-0.18426458013789782	-0.08939405243544961	0.07661629974185502	0.23567193505712908	0.1440916138783025	0.13581763222860185	-0.34486473504906195	-0.21921318482863617	0.014536290408190187	-0.4698127388599673	-0.24949779903920488	0.6142292512685801	1.0301535610032577	0.9947481740425523	0.8448435937239536	1.3696848398088524	2.670569354270438	3.1634941186706524	2.4890306426809	1.7013153590512846	1.1494825104826452	-0.12482283598417304	-1.1913170064553738	-1.199523247680118	-0.30833948510784465	-0.5257171061486691	-1.0106945858556529	0.38269748046734015	0.5307688890291113	0.6796733345742042	1.5170391767182219	1.9001620676194226	1.5958865334741998	0.03481947341394724	1.2779327888886725	0.5530343450081555
90	8	DNP	1	0.0	0.08192405394374433	0.6028437464004903	-0.011598945805384822	-0.5987638157059105	-0.1562903684996905	-0.10188158018740309	0.09953964589764284	-0.07465002071448255	-0.09978670431892864	-0.053222100955696544	0.16734288076698223	0.12941776363159269	0.43641353501210023	0.2518807650737941	0.16260639793871162	0.4558383478457346	-0.252080128771812	0.16393254181382763	-0.3392296469672632	0.22988256839949517	0.678969783234469	0.4230029586610061	0.9373515014537905	0.896322780640794	2.1004093931717827	3.1582527144839467	3.5475704517283444	3.4969539202924915	2.4407774942021914	1.8970494975711971	0.5419771299906511	-0.5074930602532165	-0.8669496202718215	-0.07889304959524596	-0.6562092308627949	-0.6316005783107216	0.44745761221408703	1.5524967292981593	0.8126633598004609	0.8491212344388037	1.3867136552082153	1.2096880971064141	0.34499085895085924	0.6952626863684724	0.4628936286495178
91	8	DNP	1	1.0	-0.1595361146249166	-0.2324404839197094	0.22589476151345936	-0.48308205863088294	0.2368007086504933	-0.0037642876679060498	0.16857549989387513	0.12154142779512679	-0.2971387856970509	-0.14825393206790938	-0.08725169681445279	0.05120127778082816	0.1331614598451382	0.3082103869127403	0.02434474793291232	-0.11900367523147938	0.05893908673785055	-0.05759460082389602	0.3750791763179105	0.2789363446341812	0.3173380513768994	0.48370602217881437	0.963425312695659	0.6790067635796896	1.0815807625524825	2.813928925795426	3.293375987779804	2.5426476587063616	1.538527631137496	0.9928093376178028	0.17616617166332663	-0.4792866173510901	-0.7076985506190422	-0.3354975888924466	-0.4878713844426556	-0.48669947059521973	0.769567563438564	0.8938604220887404	0.6781037494516461	1.166055701892841	2.231216980556201	1.409665124771049	0.6976128198357752	1.4218849124102995	0.3806692797455064
92	8	PLC	0	0.0	-0.4925526105468378	-0.5323574523148156	-0.22975833704546897	-0.00512864678851551	0.04742560904128233	-0.06789212772544796	-0.03424648062396965	0.10682725391815427	0.2336321042249421	-0.08420572205214105	0.15634677334491023	-0.037541109632609954	-0.26580149971085293	-0.04941615399575228	0.09869694828986435	0.19836028944354075	0.09569424668951955	0.09998423044247919	0.2594426704495778	0.19772023552792364	0.31157126448079453	0.7662208076039265	1.1377629294383425	1.0436495406168385	1.3814459042082534	2.689153147027074	2.4340067653618997	1.7467129978493356	1.0182002287735021	0.035033506075390686	-0.8558396778737586	-1.3195888672500693	-1.3918056636819016	-1.0848024014235749	-1.1333304930425923	-0.8366751149331373	0.4292444546933612	0.5942307057353926	0.3200364120646845	0.8365064277788922	1.414160937065131	1.12168194375262	0.9813436271536105	1.109525907614755	0.5915350647685959
93	8	PLC	0	1.0	-0.16901673184064137	-0.24304317126771158	-0.17674316171754284	-0.08302788330385616	0.2527572840532776	0.34320906093518233	-0.028207790592962138	-0.29341211190744815	0.1295373256443218	-0.040289519901455385	-0.2907692474049333	-0.09827479999826162	-0.2621226823255352	0.3706003648016704	-0.24752844990018225	0.7197132137224951	0.21629381493797423	0.12049279479712967	-0.11380098816879707	0.13843771227289772	0.3864885008210095	0.7495272025441804	0.5198229397369754	-0.6931115529878007	0.20239011312072502	2.363128549121636	2.4871012720463197	1.7272392276254693	1.0595056828230367	0.28767220191483706	-0.47574718416711864	-0.8092149141262405	-0.6019557990927149	-0.13085970147035528	-0.44148570409795845	-0.21032324855654766	0.9038038744642641	0.9956841792506309	0.7330554322116067	1.5729595933488842	1.8411561589601984	1.4474317901494387	0.8064659731015913	1.8000120719760755	1.4009687026549942
94	8	PLC	1	0.0	0.2260380481972264	-0.6104899412292553	-0.21115279691255115	0.05683085454172256	0.34868789060450844	0.4204213358329017	0.08175936137136056	0.15199634441463672	-0.0732448272032288	-0.3649862482788226	-0.25713355313804814	-0.09217405681671517	-0.18232382776581296	-0.08983327356250222	0.6211982763993109	0.5178615863340053	0.40502932885891785	0.64185463121404	-0.06300242963365207	-0.09419179883869647	0.34297290602452885	-0.061172701877773884	0.7741958520282145	0.06504432829490539	1.250741146516259	2.6725262136096255	2.637542530127306	1.740372461261869	1.1728020372933208	0.5385934444984981	-0.5208907780534691	-1.1725651021938648	-1.4603074529073352	-0.9394319202026721	-1.372327805884326	-1.2605181683009412	0.5812441403060202	0.7606567402711123	0.6430215371993185	0.6617831904529805	1.8516190189331445	1.3168797812147661	0.666662172562845	1.8719786789955093	1.2260092754360514
95	8	PLC	1	1.0	-0.2155444691100471	-0.21893535796185	-0.3100027081553937	-0.436534644488428	-0.11578519678092186	0.17772114745627351	0.1942777755128311	0.007170446150673032	0.22457337502098954	-0.1345603313681807	-0.22357441436397507	0.04310150508920613	0.08945171587063581	0.17415862190089626	0.3253035167515334	0.3530046932846727	0.3928211026079344	0.5304522708140567	0.18451276174448178	0.0377290208992146	0.23876424760147136	0.2315617105514392	1.2246665448777143	0.8895851538425311	1.666184601999852	3.3108906203404658	3.1927060782806684	2.2670020394106456	1.2731182556025435	0.30304322562097424	-0.251721892525746	-0.6746797567617935	-0.7172610645150682	0.11786526497460126	-0.15401912603555667	0.1686770602503307	1.098721865873875	1.4761132369451275	0.9066906560359692	1.9298796575278232	2.444304508046504	1.8137513625223525	1.580635423023248	1.75896534506285	1.5161941439094995
96	9	ATX	0	0.0	-0.17238375915564166	-0.32886266541952236	-0.23475127454473688	-0.3261451366441148	-0.12744879530658598	-0.06833859562747753	-0.14563261264612096	-0.07326768483490625	0.1101014263944775	0.0534526285786084	0.20917626093811945	0.39509885351508633	0.10082554743238549	-0.12782189179947182	-0.5172344149158734	-0.688867050002165	-0.8220504980520705	-0.8996920899917928	-0.6294788691470156	-0.4477725678205935	-0.14842149911806135	0.06920042765143859	0.15811887148850048	1.2070381879928944	2.121386516843077	2.40702043633017	2.439586508641306	2.8948236553629165	2.916216275637607	2.460094418848182	2.0597005855806745	1.448928719954762	0.8410536318524807	0.26301841720482894	-0.7124556201657599	-1.1102470685630443	-1.4929016540393283	-1.9984562703999704	-2.5489070250180084	-2.780667172441572	-2.938089533806067	-3.359505090945955	-3.9540031777955047	-3.506428016671749	-3.261478005425477
97	9	ATX	0	1.0	0.23670646877961438	0.7688603658649881	0.8350882280776287	1.1751218203213571	0.35515148578938355	0.5430058521321172	-0.41035131231485183	-0.7389990866221121	0.08583322632151415	-0.17970708624230708	-0.30238680842598226	-0.42447637149584044	0.018647670019227992	-0.12183938948250658	0.34534479891614095	0.11856165930494668	0.07950604302845925	0.43478266769320933	0.2081148426589025	0.9640483379469801	0.8976455764554117	0.07330410934789587	0.11732575163558669	0.8377729942427488	2.0435777456822026	1.9589620529336362	2.5978066673585665	3.32600689784401	3.953526915470385	3.5491428582190583	3.318487315629615	2.7439042685901978	1.7925472187280018	0.4484591287861418	-0.23610913831899916	-0.9244129754474661	-0.6008042725270155	-1.2767933867579508	-2.34641860198381	-2.694266447477814	-2.6277579148056334	-3.1278276335034865	-2.959432480231515	-2.796476012165222	-2.169260168551433
98	9	ATX	1	0.0	-0.342655517827947	0.17690122782860807	1.1582735313345904	1.4650270381675443	1.2583180336349462	1.12975226507444	0.4835555329654861	-0.029042662930443528	-0.48638503920246046	-0.640219060426087	-0.6916354283939227	-0.9706751556961646	-0.8090477328041982	-0.7096477903891404	-0.030464989728880964	0.23070060472330764	0.6615557432732122	0.5706327923099916	0.9656613110087682	1.2529360470030753	1.124335487192638	0.8840286343440958	0.7460141287824684	0.9202700582871084	1.3227520306554932	1.9717203735598907	2.324200530606196	3.402625321589543	4.019182289349206	3.849157259856602	3.5758965952936017	3.245670894324404	1.9657768700989233	1.1986738190753843	0.02565546436650944	-0.4520565758224985	-0.838828521444628	-1.1584279093046628	-1.8417483281607743	-2.3086470766387137	-2.1735796989934677	-2.577599177476812	-2.866426051340406	-2.4399389216087983	-1.9742575252715029
99	9	ATX	1	1.0	-0.19977955559082494	-0.2743549331153501	-0.18845861190255075	-0.2202064495964644	-0.09617635384925212	0.09165790296366086	0.12626687024011188	0.017352395320683476	-0.018234223763158225	-0.11744268625107412	-0.0926388633438058	0.15003829722260612	0.10076097142267654	0.0586221396340158	-0.25334603866257716	-0.21777089577788822	-0.12448763532362855	-0.365136829734742	-0.35304221301073435	-0.2210133028254482	-0.09442292041448366	0.05335600004850924	0.19336018339108432	0.9451810552973389	2.0040713186589856	2.6280903992564455	2.740576797008814	3.19500005488649	3.220215588510191	2.755226491070776	2.1272623843475773	1.222835628569201	0.657156843019365	0.08161826223604506	-0.5433801170043736	-0.9928712074851932	-1.3277498081096304	-1.7673734766373814	-2.6130043994695162	-2.89506394984039	-3.0263592095514644	-3.4925999089132853	-3.958665886723042	-3.722166976216233	-3.084072602511726
100	9	DNP	0	0.0	0.3727232160199334	0.2876390251062975	0.29467090581239924	0.2146094339777914	0.2609041238781323	0.1986916530574817	-0.10087732350235921	-0.41164153678758647	-0.31114848757966657	-0.17137036444303078	0.07132847885817968	0.10798336333748769	0.05887109637146462	0.08264956283210428	0.05738957731284431	0.009443687308255217	-0.1883398461922108	-0.3878069126048342	-0.6067725887471904	-0.5982224689580933	-0.4390339701716604	-0.31836302510311654	-0.021570225158859938	1.2698874203929587	2.967768326040853	3.8574810920543015	4.176732515189848	4.700432694963163	4.998458192683795	4.736753081912663	4.350919850281709	3.2721812703551096	2.5096931664637743	2.0216243301682106	1.2550013056748976	0.33282984040714547	0.08164114697496538	-0.0017680087771780003	-0.8242523496200129	-1.6230753452110405	-1.8081353522225718	-2.19408939754818	-2.4697578544050263	-1.8656049696522314	-1.1651707481070093
101	9	DNP	0	1.0	0.688166882762092	0.4186486385472346	0.42110462362033574	0.14959186547630263	-0.024025946972873642	-0.9253386431742424	-0.9366868804409827	-0.682778303620609	-0.6111600983586314	-0.21650181400725965	0.47129019834450275	0.8366232201645134	0.9444637174513559	0.9945226851379239	0.8154971376541662	0.8559162129219201	0.6050114875192746	-0.19553828886910277	-0.8750227174164255	-0.68314268242774	-0.4526436684987839	0.1668265375431905	0.4595214004685413	1.5443743390072426	3.194588003309947	3.736480606246849	4.236000198577272	4.998983884140138	5.696181587134493	5.29437894516817	4.908106513649009	3.7306371788327377	2.862910744779539	2.1037154876419013	1.2375584719113433	0.309326683491146	-0.0900487981197986	-0.048655350833401514	-1.1078091285306075	-1.9590824804754243	-1.818140079007667	-1.858112057532978	-2.045586470495062	-0.9665730202652077	0.16131415475058017
102	9	DNP	1	0.0	1.5290096272531888	1.7475854215580442	1.7940554724762785	1.9001270867409554	1.6371506039261177	0.9012113366832114	-0.010618926131004836	-0.8592992208391339	-1.1141601139956043	-1.4010630625001734	-1.2494376275652073	-0.7323557402451052	0.048238718244229734	0.8802069456817124	1.8736139544170698	2.482504896542413	2.4879995905605745	2.391885390213611	2.0265799873608685	1.7057194453655435	1.2811648992986875	0.9705920027688868	0.4981421591614965	1.0826545783526704	2.4125157152228915	3.2459795931959867	4.1504464045258835	5.410876410684923	6.149162160438527	6.2466048394025435	6.353293957822744	5.558429337829036	4.576112503425077	3.6923204399694542	2.6578165185546885	1.8435159603015772	1.5950772034580583	1.3275885420717695	0.0435386784492865	-0.9040377927679728	-1.007730570553565	-1.3994387648480524	-1.4728278988655528	-0.619082202565852	0.16496770152521553
103	9	DNP	1	1.0	-0.259326591503449	-0.2785197743756241	-0.20683844896844558	0.004378723331619941	0.34020219006887464	0.37470484997565723	0.19583597983886616	0.05487882777136421	-0.052510638376216244	-0.18369853197731123	-0.1662036450079464	-0.22702585006081305	-0.10103694777669904	-0.23952495778739616	-0.2648677206735094	-0.27967112943251626	-0.18550266999763218	-0.33732807051458913	-0.6241565787567165	-0.5431257106403962	-0.34520276633497926	-0.09967205206455819	0.11711590208035111	1.1179865678931729	2.6288054829057814	3.410885158998593	3.6952012863232206	4.459407160919096	4.826781152266027	4.7499891909958	4.352827956193156	3.35715365450727	2.40536126920095	1.931835148151753	1.1937234193349873	0.35215192320150446	0.09805273144172462	-0.1881422023485076	-1.0938856569960207	-1.8535393503355686	-1.9668628222449294	-2.522473610351957	-2.7801097933667323	-2.1073208594535564	-1.4873127893647597
104	9	PLC	0	0.0	-0.23528427975454697	-0.1533453656000556	0.052320523766098644	0.06941572873650041	0.05911171164939713	0.1822318418577128	0.17053050116071256	0.1567113175946968	0.09815750381912602	0.2760965216524958	0.12074623251558882	-0.08301398133388613	-0.31610394616303106	-0.7338834314893128	-0.8372612392817314	-0.4426190471174205	-0.305754686450266	0.23589092498706005	0.13792704614497545	0.2712046237450188	0.11239850691911642	0.17982814474211545	-0.181604466271662	0.2845592880029285	1.5251479954199243	2.245668601022529	3.024870795112895	3.6801319034863313	4.349482624405025	4.622655532555492	4.55765109847543	4.336102047290748	3.6365219262023527	2.378473894024723	1.5265178633673615	1.0516929705352651	1.0462838850769507	0.5962147539459358	-0.012233515791562862	-0.5038141161263379	-0.3849114855617903	-0.6930772956673467	-1.059666384419219	-1.3836213068851357	-1.035896322326446
105	9	PLC	0	1.0	-0.7440818419452759	-1.058166700917442	-0.8553943986170438	-0.781502676664299	-0.22966883150780412	0.35362827161900656	0.5362441363994865	0.8502433373187055	0.8014028740886973	1.0061493823664798	0.4337236724951252	-0.5768653802987462	-1.123361588804038	-1.269993197012614	-1.144348410986087	-0.76073302489699	-0.44838845417972506	-0.033289467432365195	0.23923834987702589	0.7855039588984748	0.7166399807039299	0.8869719330682329	0.25098068234728976	-0.33050648629253304	0.29976776648812986	0.8475557688411284	1.8449581243255615	2.695702820370037	3.463910629892876	4.186129100941858	4.45597446814421	4.303356252736884	3.98816802079927	2.6903650605955476	1.905604870909407	1.2536569581906885	1.1381125919635362	0.6030942242922397	0.2232088819241556	-0.5509579449125813	-0.30993648711691224	-0.9480667745794579	-1.5103859074096913	-1.1849395952839714	-0.5303908984953303
106	9	PLC	1	0.0	0.3053478479878239	0.4276795305690517	0.48832231798699427	0.40637261643175276	0.1948750108930228	0.24124664149974795	0.06923827666096732	-0.08425409507479441	0.14145892973779736	0.27756679485763786	0.07458654161935462	-0.1743084122852547	-0.43159497753942794	-0.7151873268008031	-0.6754515736109382	-0.36313189393577844	-0.24864614342616126	0.1766425262368148	0.4184909831253113	0.33797427833152915	0.32757306605636854	0.6190506283370412	0.003474034416467325	0.3494741537779105	1.222034756037782	1.9402238047201692	2.605964663028749	2.839625352452686	3.610131665375641	4.226196816359592	3.9938698547307623	4.035864856674619	4.009519352620893	2.9351020082370383	2.093445591598099	1.5575942237537166	1.4963620051456998	0.9534036284681818	0.746517887455373	-0.10653159020054309	-0.2001501068924322	-0.39211090809563004	-1.0797094599295207	-0.825926407093049	-0.34667633520976954
107	9	PLC	1	1.0	-0.7181223999193569	-0.8809936897255425	-0.8272010186771257	-0.6013644129282169	-0.3379696612625852	0.012106365215902004	0.4003878833966549	0.6785047592741659	0.6465754676578145	0.6866674185971592	0.28236674096011644	-0.13019286133823	-0.6925854234965166	-0.9444962760762659	-1.0717373295155241	-0.8678190202625077	-0.7128834010477065	-0.24640948837527576	0.07687958953831521	0.3615780666707658	0.6597388950772736	0.7924223343632134	0.5705665303956239	0.8296384720187198	1.9505552113549849	2.4278655533879863	3.0450701015867954	3.7948428971827126	4.409197533006596	4.818509654952536	4.7789061690149035	4.471018563740748	4.054207675842913	3.013091366940654	1.865494856269288	1.4207013236522776	1.4498443162277161	0.7939407906427293	0.12585207803647488	-0.3239990508788708	-0.390412885525253	-0.6650655976830061	-1.262142086449187	-1.497691624399489	-1.1614215784688025
108	10	ATX	0	0.0	-0.12887863946994993	-0.06305692696897948	0.03147741491127746	0.05416181965791962	0.014769657026982373	-0.04223658166890787	-0.011416830912722681	-0.031767937695501604	-0.014737682982267951	-0.011404796114939473	-0.021546169033677388	-0.012692780970210399	0.05094035655893506	0.025930946134390148	0.0002457387147096508	-0.011869237928525725	-0.11259702048604321	0.03072229783368884	-0.031750702725731106	0.0938399693156699	0.17789246373823706	0.6437722966941055	0.571318434293244	0.174169891418526	0.27120432694539065	0.577362723526343	0.5333687447134117	0.049385136320782494	-0.43860690682898995	-0.8599212336575092	-1.4337492794575253	-1.8519641726698177	-1.7808149209258275	-1.6752409305601295	-1.2627649338484093	-0.7398038707908288	-0.29404218008221056	-0.12869387903527432	0.16227374123311264	0.2876639361833001	0.37271098721973484	0.43221776600275724	0.5855559815923965	0.4013171510499995	0.2532789048190547
109	10	ATX	0	1.0	-0.04117704834499885	0.06119702540085429	0.3082701125141115	0.032606218977964806	0.1488751777372068	-0.031569766020107935	-0.05521167928776211	-0.07526587298619375	0.15502769126006982	0.1917633897988424	0.05325922669253354	-0.23981239602795598	-0.12135391322065157	-0.058318076923946055	-0.18663071439737072	0.03421210341432894	0.30398486455019763	0.22957359570355357	0.319513326351454	0.3610886051393252	0.19554880317284792	0.6896498504278116	0.6524636209962327	0.18570698862523372	0.14412583723793496	0.5046089251579678	0.46925407883852	0.25258693149467254	-0.39205117350480895	-0.9252081894528434	-1.3373135640835256	-1.5617573382943326	-1.4863338016992753	-1.3972534027376748	-1.022713927923854	-0.7093284692175236	-0.19620251943834247	0.01693371860798886	-0.09396983702725281	0.26923365882768197	0.37941273713474777	0.3995560942968077	0.5953315282444637	0.2741909438789104	0.25280741002420254
110	10	ATX	1	0.0	-0.1062055246951156	-0.02590508082229729	0.1682215623482933	0.12359918461717999	0.2545092300499803	0.23385275752768786	0.19237911290584497	-0.03414625774892398	0.01986295605050011	0.12305049096049626	-0.15202810873716466	-0.1452105833860979	-0.39380164727762573	-0.22206713496187724	0.020253825843224403	0.3050927983618654	0.45104120871675984	0.4812638165895719	0.5126706438065287	0.6582583177754083	0.5901402806791981	0.8143381909325944	0.8951294728173407	0.3979740162098293	0.5916088002733095	0.6879179072389243	0.765993628904914	0.535074316021247	-0.09647776173416053	-0.3291166938403856	-1.142780478295685	-1.3610175018107782	-1.4069965949250067	-1.5774686388745698	-0.8500422795054151	-0.6217127270163991	-0.4644146009279413	-0.03924767248606996	0.2778324389489675	0.3670908374454727	0.5684575576580453	0.8055422008499714	0.5153814507727037	0.5310154046333075	0.38130607430243174
111	10	ATX	1	1.0	0.06371579848949012	0.0030433170171211815	0.05481221446521189	0.12775604596766776	0.11981763177111318	-0.02532168104839973	0.02283483451637138	0.0175783248366882	-0.013923333979440365	-0.06827992515656736	-0.09377901807923746	-0.11920991734579718	-0.11187520198226515	0.14440224049986683	-0.009541789472226772	0.060890908141606866	0.010742583095646954	0.007271676568723189	0.022216079605175142	0.24282245962766844	0.2230040247581687	0.656687107168469	0.6305281656364948	0.27905930165327986	0.32147692463384775	0.44035772270282236	0.4204103486399923	0.07280757883688477	-0.3599003294450808	-0.8974542261957009	-1.3868431931731202	-1.6424228833726515	-1.680922077018504	-1.437589461156977	-1.114274568124132	-0.5586932912172132	-0.1420382136329825	0.06728495686520702	0.38494099342209864	0.5619695946240724	0.417987172104673	0.6990425761405057	0.629380501444343	0.47027314010055216	0.32098771474438337
112	10	DNP	0	0.0	-0.22008781755911533	-0.05761070269707783	-0.13868520582719807	-0.11096993309671957	0.03501425312563321	0.03815175787937711	-0.12598861427728364	0.03651186440801162	-0.13759005456017448	-0.0655054483591892	0.04491800887450626	-0.006221066575972751	0.18576093436251703	0.10591829821929459	0.0656965099375308	0.21491584500112706	0.18453511327765187	-0.027081221839876785	0.09480216098735321	0.14056365443256733	0.04138954815450135	0.5758356605355255	0.5162693221434725	0.07189453443445148	0.6373761679269981	0.7391340981543446	0.4721087512955771	-0.06371902416098862	-0.7810407011463978	-1.5032489541817	-1.8583565827288178	-1.9289168553212948	-1.4052350452056712	-1.1219783076811045	-0.7070602936625054	-0.37399371070710635	-0.03152444806754388	0.08842831325070187	0.17334202935760082	0.5543933480818493	0.5772072946581697	0.599026114451472	0.3984005421555912	0.22461479686451175	0.04282337956988609
113	10	DNP	0	1.0	0.26520932975557937	0.33834255924521583	0.13959248928182444	0.07182425747692282	-0.08356003115572888	-0.2134724007958374	-0.1649293006948853	0.18830777421435393	0.056025897885848074	0.09541966540027941	-0.1012864196490011	0.18615352952415093	-0.040321553490768644	0.005838581284666353	0.04644059097435675	0.255085121630064	0.13162405453984333	0.14090717308659342	0.08404116507701308	0.05921601481919918	0.13937046606696923	0.2521832772887974	0.2937489398571787	-0.07564459132594964	0.47877751595049617	0.7284024939547323	0.34718146339265243	-0.13575797565015713	-0.42787993508764893	-1.066405904673243	-1.691830353734631	-1.5730123091099308	-1.19399632621631	-1.0637582437874777	-0.41877348520892227	0.017360357709927755	0.25004535095995534	0.25438244667426313	0.4787297802868331	0.48814364005947414	0.5140700122729196	0.4469167176917934	0.5016191705703102	0.019039563937518687	-0.09000804711808474
114	10	DNP	1	0.0	-0.004258078763583239	0.0887315696601719	-0.11934165001717609	-0.2182342956384656	-0.34241309264923103	-0.13756701889687104	-0.08558100813221903	0.5628755436366145	0.29513473639256294	0.17433731457543175	0.027059075672837316	-0.19515865893972145	-0.06800916216013972	-0.012443433860799038	-0.02537057198052145	-0.3502255831472655	-0.07716565187860111	0.10253928784116804	-0.1907216446050934	0.45500450297923845	0.2688903692682248	0.5806471967981176	0.6177801922778322	0.06139910873572037	0.6345884989222598	0.9370915323868328	0.34818432076863276	-0.2033782214397333	-0.9462088567448123	-1.6057057457384696	-1.5660774994536333	-1.9940913606091786	-1.3990423527568312	-1.2873098145282973	-0.665522749223033	-0.44210502803131707	0.3280356663961576	0.037869317994625555	0.29824797473701276	0.47923951471741666	0.4770157864736141	0.7600024406588151	0.5636528018748499	0.18660294421318022	0.303934905217008
115	10	DNP	1	1.0	0.06700281470287314	0.17863358493286363	0.052853381020357915	0.008439277623332575	-0.02117883890164593	-0.1377294299338374	-0.12441168373950624	0.003623231905850488	-0.0035481509708907735	0.05935207667923177	0.03304685050940407	-0.02191960389846749	0.14477399016528364	0.059552280561244925	0.062395965943344525	0.22662524503174206	0.16958506857897032	0.10164444140498197	-0.047247411747244325	0.17041191571218017	0.030327493650688202	0.5039903237109246	0.32069721393096884	-0.26216799701031707	0.4960801405028019	0.7046861122467583	0.5822819221549944	-0.029943085464593625	-0.64738269170974	-1.3382992636813689	-1.5178214439346231	-1.3714493817376525	-1.235016760488476	-1.0225607789886149	-0.6184915738537493	-0.17541158130479861	0.15689916607045068	0.17666790283716777	0.29099337601223185	0.5948418402127382	0.41982834114588585	0.5279441253427645	0.4963307991406552	0.35384199644327263	0.04692891476838215
116	10	PLC	0	0.0	-0.17312944096058847	-0.15797464583663154	-0.12131171187114582	-0.13525133568304656	-0.12297633284736982	-0.054169180321619055	0.002082671615226989	0.07125422874210549	-0.02480523483294601	0.026534431688089718	-0.0688162705648215	0.09675322525685312	0.02210386018171303	0.18728993676581462	0.04133157987857913	0.06456883661981029	-0.03478848853620301	-0.04196477146257919	-0.23516381490419383	-0.23357269020024043	-0.04063849969269393	0.2174035758385424	0.704031796328189	0.09576328239487814	0.0273128099099376	0.36455787718486216	0.4869907072887418	-0.009791992468032182	-0.675264135417944	-1.5030183701120794	-2.209491971791939	-2.188161522994197	-1.835374989659244	-1.6942054998274279	-1.1463552344823944	-0.46799812086684767	0.041360019967992594	0.38069538264642777	0.45637045077188937	0.780327630072639	0.9304989305801841	0.7747442566639552	0.5821054763832967	0.4900919916151818	0.2923083288028199
117	10	PLC	0	1.0	0.42066999931834903	0.22925574146695477	0.14668625386449782	0.04882533201110635	-0.004241439163617372	-0.1022384986470741	-0.1919623740971945	-0.020857757363002827	0.12247918926969216	-0.04986381437112958	0.20380574489722195	0.030086899610198396	0.0779533132479636	-0.11398659539416454	0.06493105799737114	-0.04793615224935167	-0.1250401369812666	-0.001228673339957247	0.006508625393433392	0.18549182362855418	0.20677669751949201	0.2776578325512614	0.6118412896779085	-0.041147443869214276	-0.05313449548132732	0.07024738765249729	0.16221724515366295	-0.20621142870902737	-0.9614312343850615	-1.5548682579162418	-2.1552954043543444	-2.2174552962296747	-2.1557616497660064	-1.7077288496781717	-1.1678878103513888	-0.3492282870429544	0.18250816775754866	0.03840692145350385	0.12585985903454688	0.3114430308476585	0.37515764979597194	0.2830513775566297	-0.05790532353671422	0.2328413185809037	-0.033511569546437955
118	10	PLC	1	0.0	-0.11023961019265203	-0.004068483810089724	-0.060696610579574185	0.0450689366836044	0.06488118511657684	-0.08456796299278521	-0.2547797849929873	-0.20209361480759575	-0.11860699988322058	-0.08980068374492232	0.19556297374063347	0.20659485860932897	0.10497018649177459	0.13277090577959283	0.020717332619077284	-0.048179575908832484	0.10426134166889202	0.03438793877075774	-0.17084980967576946	-0.32033190942405104	-0.11486115605260493	0.21802501301958682	0.48817108018063743	-0.18768220363376859	-0.11399753924641516	-0.07974641434080545	0.26733252473022023	-0.2878139933823101	-1.0238220304595906	-1.630306576831083	-2.312636413269175	-2.3925688116953223	-2.356503634236496	-2.0658809660653312	-1.555772963634526	-0.7976079304263746	-0.07708542593427642	-0.11632433592080595	0.19224443602763977	0.4676125714544462	0.4709545648843382	0.4105057613401514	0.1803375036408611	0.33011878859058713	0.2908361199757241
119	10	PLC	1	1.0	-0.19513563452156835	-0.18981245532380708	-0.06560967919957801	-0.10950543361942584	-0.039650488093663123	-0.004735146426413107	0.020520996451038793	0.027808563228491952	-0.07523849561122639	-0.006407292048545873	-0.028627215002401635	0.12933073370674716	0.10375282294961308	-0.017249045534214757	-0.03372381349132709	-0.01227588481043496	-0.11854963126736756	-0.13265025789982354	-0.11828845040858195	-0.12469795363307909	0.06551296102061248	0.349428116991239	0.842033511752696	0.18283579395991514	0.14332460519058807	0.36030602459112027	0.36443780939773224	-0.05804362465162612	-0.7781615996377349	-1.3933696404746883	-1.8966588071311643	-1.8669450896336368	-1.692054988082009	-1.3748321855590333	-0.8617109977863111	-0.13123941321222793	0.3127169411800385	0.5687062962918944	0.6164899081381171	0.794570039343576	0.9416601505671425	0.7477293936405603	0.49604478887727693	0.38092505831166634	0.27746144975001047
120	11	ATX	0	0.0	-0.054559449573319395	-0.19445146852821724	-0.25399747032487957	-0.054840123783234974	0.057389945172609654	0.16137891333637622	0.09070473808033548	-0.09809358444459891	-0.036124640922178756	0.15120803394466925	0.16318010467021077	0.00904927411734812	-0.2261112341247468	-0.2177414260467902	-0.09058753655380984	-0.08574913144566254	-0.175891866866452	-0.08159650223856948	-0.03430583764356988	0.2772380307456956	0.31994049493544846	0.5072173699291058	0.3353887364601199	0.3758889246692667	0.615454709406638	0.8238658644111736	0.8434481094321907	0.8677747238770784	0.3041843006554192	0.21407376089347593	0.25037056689628423	0.17775267486230523	-0.00814744029864998	0.24576649579400472	0.9718648443835195	1.189870308853497	1.1695411846422912	0.7698837163119612	0.6760466408711702	0.07344035067485734	-0.38577444629135976	-0.42645647765315514	0.04304887638526015	0.48499754885587476	0.8347608823602415
121	11	ATX	0	1.0	0.9340524826730054	0.6888127051004197	0.14679182360545437	0.10440627125604615	-0.14066527795346917	-0.20463977824929444	-0.048723879495196264	0.06517842375289756	0.0748008616887097	-0.27968719173430745	-0.022352940250101015	0.14525288649526497	0.3056151843147999	0.0008154401746501697	0.17209285169302402	0.11393048169754924	0.3220590945953227	0.44666613638497865	0.36741153076644073	0.6048837038384051	0.46061855691591125	0.690247180211601	0.4203972011855781	0.42978137540775946	1.2161863760759553	1.4466997479886363	0.9442267029709013	1.3188567747466462	1.0420524637230477	0.45636129000706044	0.8676217493394691	0.6765295202102298	0.11846709610825883	0.3734862438103725	1.5455678928905203	1.7540625056328354	1.6531258760017344	0.9511710340494348	0.47394509487239134	0.5040878491711406	0.2219833236913619	0.10395149581056348	0.36477046267915775	0.740323381164095	1.117947809507748
122	11	ATX	1	0.0	0.5280788776708937	0.19312170318117383	-0.019291984643171195	-0.0748237935483774	-0.07142922252149837	0.2496707047229065	0.6412474129107893	0.5691811930931481	0.5688803812451251	0.3193745500828811	-0.21899071441333814	-0.4363873610372506	-0.7159105058751323	-0.8308126446592533	-0.9502601526593444	-0.5812946195989281	-0.006775876351912375	0.2059506369459667	0.4493198287823427	0.8939113017388022	1.26033161831912	1.2358618841646523	1.0500513559169342	0.8444853705290999	0.8959214599074447	0.6474551692652109	0.3451079284998872	0.31900488515631176	0.10763886751760132	-0.6068866557555158	0.07298658141297006	0.1132864345713649	0.12675057082732888	0.2253201079968725	0.8454386954069635	0.9673780554295672	1.0043510536688882	0.4309786919173654	0.42631722002294015	0.2453960593548702	-0.03279119473530515	-0.3285493541007598	-0.39700942882827117	0.5067704139224781	0.575809412142077
123	11	ATX	1	1.0	-0.27278691076170947	-0.23794999439057168	-0.496889213383671	-0.3219453137176091	-0.12433523479395761	-0.07034400774594816	-0.015433922483220827	0.21533346721159055	0.28655815566894266	0.1538041016788772	0.21756009557065112	0.07978484342900252	-0.08664537076968074	-0.334336814048647	-0.4299763685854563	-0.20872654272145424	-0.07712347694310985	0.03526795240407395	0.18249524197681047	0.2132073649454191	0.42878285903355506	0.6630031163346857	0.586952570834507	0.3214950698837388	0.765958652204193	0.920462533041727	0.7301668471996585	0.8794439370510233	0.5488480938875848	0.13098746613507076	0.45926323249194445	0.36703115327741187	0.2882510199309724	0.5053197091894263	1.148633608226436	1.106302161412625	1.0189314206991298	0.6137294301778684	0.3682789573343718	0.11712983219239215	-0.3494164195882385	-0.4292061926475342	0.1574530198559907	0.6808350079797606	1.1209607738390066
124	11	DNP	0	0.0	-0.022757239739583497	0.06621042858633697	0.19652561408508737	0.10525014922834904	0.07029422757454086	0.16226414076600426	0.12849790080870196	0.18808246553876298	-0.08141221484221908	-0.17267904741627238	-0.19081170797583305	-0.07456042347121566	-0.08637539900640584	-0.04855009120441271	-0.09514342771058537	-0.13084294839966398	-0.06447423929084356	-0.016447832688878596	-0.19966547082237215	-0.15126917394270473	-0.10633634693019314	0.017604758785800253	-0.24111382685774005	-0.4158868769908433	0.5174085176957557	0.9038120627101333	0.6586188277324176	0.697656639069001	0.4748324893989231	0.28824095945490713	0.36596515664330087	0.4159043208953988	0.24407894416067588	0.16879573066944437	0.4916825877198408	0.234840152717024	-0.16082016816237826	-0.5146090615769064	-0.788671483081771	-1.1137294563429063	-1.2794290335715472	-0.9434260777635857	-0.21428979121777994	0.683688636546399	0.8572325115191859
125	11	DNP	0	1.0	0.3449052576010658	0.23274031026692724	0.3378793267559125	0.053480330280502274	-0.01092979384246482	-0.40845229274930384	-0.224442088873065	-0.24952499578242748	-0.12586470752749915	-0.05149330600494011	-0.11405650460506077	0.23745409557150546	0.43525599914339747	0.4585732643893563	0.3459759825609404	0.11792184368347419	-0.10845943988954675	-0.14085456622924444	-0.4360853077098614	-0.35215685077119163	0.1166833260818597	0.24678119645378815	0.14249255416047452	0.06475531030008232	1.149747001502456	1.7318183753415028	1.0129952675488605	1.0153186880137737	0.8370770775024721	0.7839405478461505	0.9679588376042372	0.849632788697195	0.6312296858560434	0.7069850169728806	0.9942911743881657	0.6719693838532365	0.3922658023904245	-0.11656780680761451	-0.2036184870997323	-0.5186064686795732	-0.7579528880189144	-0.5476914681763374	-0.048701732219875865	0.8522567262691849	0.8931110669567915
126	11	DNP	1	0.0	0.35716202519621054	0.22602473673503107	0.30298918150448967	0.32752024241033273	0.07328320458124955	-0.061944980292365295	-0.3554846271020729	-0.37067912646689083	-0.08966001432230127	-0.12320808564326893	0.07088245704704593	0.2732599555088718	0.17211046682166845	0.08392050745773157	0.28969375971325984	0.014156977162319269	-0.12881189882114563	-0.2684463366505003	-0.24064757152034424	-0.1426903633962149	0.06963266295185853	-0.038764820932607705	-0.15145258274693524	0.07193341958744012	1.1206689694291019	1.619561698265215	1.412773777345646	1.34271554055457	1.128909358437523	1.0364852897034456	0.8111960478466798	0.5482807147589676	0.2750631267763457	0.4231992173769267	0.7558590692165587	0.5944777007404412	0.4476166771257168	0.11257287227736394	-0.30204652544052274	-0.4889572482703923	-0.6081057703954268	-0.4913621039955061	0.0747237089220699	0.9034438164699721	1.1105424876643177
127	11	DNP	1	1.0	0.03234107563419834	-0.040226533338550995	-0.038337509900305655	0.1053297505810401	0.08336497011192641	0.1381942748823386	0.16503376868156788	0.13254849656153173	0.09504414405204174	-0.03464673304608512	-0.12013049152731343	-0.07427360855759473	-0.2291126848145086	-0.26135188692494454	-0.390742187200876	-0.3670567051891633	-0.4029462062345544	-0.47189291098285513	-0.6019481725937316	-0.47681580523416295	-0.4207959439043067	-0.22213382156230205	-0.2144640122019781	-0.3902728828819118	0.5658502508797136	0.8907329668533513	0.6607230523743893	0.700492662860249	0.13061871216237722	-0.09039201813359138	0.19161169352845953	0.19844806390609557	0.052428939622692475	0.1572267498527784	0.3251986535670874	0.17177996185701935	-0.35304777982092833	-0.6395768884028267	-0.7944552821442585	-1.2388938360160193	-1.3934519538037495	-1.2264023330793001	-0.5168328321283959	0.4689035780230336	0.8400591924615205
128	11	PLC	0	0.0	-0.1927582516811596	-0.08112113181906479	0.0030111902111950913	-0.05628264281975425	0.03287449332379595	0.04016983525918975	0.12293085282871972	0.12366742812137581	0.06914723060703519	-0.030610685635107826	0.008869897749990805	-0.03441698538071886	-0.12815566670326398	-0.1481937573512618	-0.09509251505287664	-0.13070249074125406	-0.16103359223464964	-0.04368963929573759	-0.42855825291018224	-0.09589291619916544	0.42958903915695584	0.40170540381871417	0.4800893935966406	0.24501393629610888	0.9503308281608551	1.1468651015502165	1.2513114800725393	1.428833239242437	1.1381936917231927	0.4767677217366011	0.23832249392242247	-0.21995620600648946	-0.5917385111943677	-0.6682242011932144	0.10439275011777313	0.5481370112963172	0.48531279202454003	0.2838378175960847	0.13432827094880784	0.004651698624326969	-0.0029507159232901132	-0.20076206741318287	0.32678075515178856	1.2633171369711402	1.3388892114068995
129	11	PLC	0	1.0	0.9342955810120639	1.352683758488329	1.2657686466331635	1.2306939866136923	0.4926041524701489	-0.2965907510905023	-0.38572231833423204	-0.7658403612305948	-0.6273316025585818	-0.39849382151922963	-0.6026908563927271	0.24997112585486927	0.41854352773548287	0.6848569184516748	0.6631340575759017	0.46326991013082797	0.5742988758859432	0.5643036229046288	-0.0044056746758454725	-0.23638026635483209	-0.6497000240833253	-0.5892900957149878	-0.43691981207814284	-0.5374426943907855	0.8127347097833375	1.655315423415335	1.4866142952538106	2.176023863170307	2.206779970603495	1.3753093298041448	0.7981985762615694	0.28197604351358596	0.15485502343997898	0.18738559335514812	0.7208926576919796	1.2995747514985203	0.9325380073540783	0.636591528081191	0.9666706204937225	0.4500938802932894	0.3496837196307451	0.15195834377765927	1.1551917169079555	2.0838016041957634	2.327718037339218
130	11	PLC	1	0.0	0.7419170513739599	1.22825068234179	0.5152411171359168	0.5642568089135336	0.5500943873543525	0.12828454571448708	0.08649317659262327	-0.1604670617387181	0.33160075295647745	-0.2216266703348934	-0.4048175638330024	-0.3028208398930557	-0.20490391764272559	-0.3660936180890779	-0.41286505251764416	-0.36599581857085883	-0.4773774455767734	0.08319021536387558	0.11632163155225048	-0.132602656178599	-0.02837891799554688	0.2659533075847972	0.0826730891464308	0.3628163710289771	0.7076661906066759	1.2128312614506673	1.5918265990144163	1.2709773307070602	0.888802861367824	0.3810461033720834	-0.18946945386270367	-0.09025482482013374	-0.5008700390559921	-0.23230316613100702	0.6271829161060145	0.7916883542228756	0.924907428139645	0.6184831333115308	0.6918323681185242	0.2611714491075091	-0.0942249010331424	-0.291106190542494	0.5478118386770605	0.8829418324887829	1.3738546881943026
131	11	PLC	1	1.0	0.5630923167464861	0.710078633857984	0.5194774117773294	0.435115524173795	0.23261478351624654	-0.1630091373566349	-0.1905668794184699	-0.19098683619393977	-0.21346832669507323	-0.13299775833479502	-0.03175891438796935	0.01188146833246798	0.015627835785086808	0.22754824057928585	0.36679198465855434	0.40352311524340323	0.40055436241160397	0.18909092390851487	0.044934246052758746	0.10957270755385017	0.34851621581891673	0.4133848977239602	0.43326762261688745	0.3406289567518289	1.1532582448273125	1.5757494732496378	1.5080730955828885	1.7305758741179575	1.4540825172583638	0.8133654399931822	0.6323529120071406	0.37213480051192965	-0.07117474491243207	-0.00044777698523664166	0.6636732428311345	0.9378390939646543	1.1232810066130547	0.914949515961601	0.5663833090466927	0.5596632255693115	0.45809472726846673	0.38434841436515976	0.9836807347721421	1.744364961138146	2.163974575615118
132	12	ATX	0	0.0	0.4430030933356724	0.3786491878714827	0.31109431665056847	0.06596555635811713	-0.06774821500795998	-0.19055102858276268	-0.12376924296768461	-0.05500982424989604	-0.11011487855750815	0.03716835459801832	0.0765292204833317	0.10355231135996006	0.1557855320676884	0.10819221449869551	0.09044289755615584	0.06835832528422421	0.14449787402293043	0.12511557481817173	-0.08488787618828374	-0.02834157572217495	-0.04506475996173683	0.019610647979126716	0.49623585738833054	1.3897178186202233	2.0784803071934057	2.9279558997731803	3.4688978258337158	3.800849719526481	3.720453015512472	2.9537436604473224	1.772092166993012	0.5903124320838039	-0.32691615846973116	-1.1165748105114788	-1.3164589934831952	-1.3388629285807117	-1.1770287669009438	-0.6623837924769139	0.14292308018290573	0.8284457712488807	1.4281925441326544	1.8289989015401096	2.3845299620647586	2.7336988940945233	2.6955719947029397
133	12	ATX	0	1.0	-0.5421111063228575	-0.5368379899213044	-0.9253960445526842	-0.7075427196246638	-0.4697497895789134	-0.4454327177374594	0.09193774962480855	0.37129256159847973	0.4023290764787462	0.29632168060409186	0.014343197027773055	0.07802676207667916	0.2255122020434385	0.14296199748701954	0.1811132128428104	-0.06390100775770079	-0.26555486966225084	-0.40153433107588354	-0.7655407235795927	-0.6461970268071324	-0.3382301346287539	-0.03750426399641517	0.8741098525654725	1.8957406722180956	2.284490974575682	3.2144310533345	3.6251624588698186	3.8264987436347324	3.5980712607392893	2.4234544636150144	0.9243555556554139	-0.1183746820242295	-1.0491585837815847	-1.3981457377955802	-1.557248591391611	-1.650297116234644	-1.4813470933701587	-1.008309545406204	0.010373491124667109	0.8468575586709614	1.380267410031024	1.8701039338870413	2.2794846340989725	2.302346250323478	2.33539510514434
134	12	ATX	1	0.0	-0.5537817742424636	-0.4986644895184394	-0.32343268287475974	0.19263446868624884	0.18576219047611556	0.3923450292674552	0.5318656309477681	0.2742322637093683	-0.08680675546004504	-0.34547438354878496	-0.3641658945296232	-0.4139973400287334	-0.09389397135304307	-0.27250123816672633	-0.23000022514192497	-0.030584715206921756	-0.1024515247727503	-0.15175956236639415	0.08338435050309474	-0.09327053877269878	-0.26874396261834327	-0.247891108492641	0.3651585220686772	1.3307484923666242	1.7962360022340653	2.7869847214288126	3.285341891459285	3.4681263243764193	3.4250536452988434	2.6637523890151944	1.7677590774057446	0.46186156794172983	-0.643934946522598	-1.2367951443102647	-1.5816633351366027	-1.4785937474915234	-1.5195049779148244	-1.0498255460603705	0.07586003307151083	0.7313368043757039	1.1666088405090582	1.7238015523764567	2.0356585094840414	2.3478250925868966	2.718674690865543
135	12	ATX	1	1.0	0.4655457946044487	0.41202268269469505	0.2602953769626227	-0.002715809203632244	-0.04116980865697003	-0.06060952201122063	-0.08172542161841079	-0.1435087530464515	-0.15445168819055405	-0.10329280791703155	-0.1311641642887592	0.18627022286666864	0.2713645008287452	0.261003251237616	0.2537784577993828	0.32373134565508505	0.17740256744421895	0.15223383868430307	0.011540511958822882	0.028601728394823354	-0.10548920382760707	-0.0054786161527960375	0.6240208683476236	1.4144704189234352	2.072437154523124	2.9397989681136005	3.533517364278544	3.8684295044233297	3.8532976091926825	3.0331005575548096	1.8654746815145635	0.704038809345754	-0.3502584747878349	-1.1244483653759276	-1.2090591426134356	-1.2767348437761918	-0.9909473280006318	-0.4193256683239634	0.43170557872570536	1.1406453829202787	1.6734709507293737	1.9531176513493929	2.4380434021355173	2.774606263778764	2.7573227196171226
136	12	DNP	0	0.0	-0.6777828019624986	-0.7490378047723177	-0.5830816418521413	-0.3695992378760806	-0.2729934253878855	-0.008354725551766739	0.12026567953820429	0.1810961360409219	0.27847040365489806	0.19117647910883187	0.02987102533216798	-0.040056233807951355	0.005381625114486422	-0.11525772616582677	-0.28592402401337463	-0.2574985795531848	-0.14732249861262858	-0.18000773242541307	-0.06416852329323863	0.13878465127114809	0.2566177264989778	0.5600497986171946	1.4021068742932024	2.256543144097333	2.654530528337755	3.512831433107236	3.600804689706219	3.1952056958521804	2.8048933673358944	1.8110899791206432	0.5977422345637818	-0.480663479523988	-1.4015864874583892	-1.9139918819257957	-1.8597923981349818	-1.6211874295335165	-1.0189905023531607	-0.2812002321375182	0.8224044433602046	1.5461331198438428	2.2374391826454345	2.512408482735273	3.1489694384326685	3.232481610133016	3.1179361070603973
137	12	DNP	0	1.0	-1.1658415203296753	-1.0464198883490552	-1.0337675050487807	-0.4826016170501827	0.11092227346452667	0.5881375420702782	0.8918501528967232	0.46743727936182067	0.49383818539046226	0.11734623704020831	-0.1109567538670329	-0.7077642862804424	-0.8114728658868575	-0.5567361471395043	-0.3153965807952121	0.011405876111413277	0.04754651287118962	0.27003464963091395	0.6512273108912167	0.5485164934134091	0.23212119696946107	0.6698773721236673	1.565934546029409	2.2867425483709556	2.521753194630676	3.6174815493310435	3.6089710216292614	3.2251855351547847	2.8722912255893314	1.711209627866867	0.22093332116802505	-0.7931164939636332	-1.6840845313041417	-2.545663856753715	-2.2162384510006015	-1.944373809597561	-1.4386422852354792	-0.5838376198643491	0.42131161490252056	1.3051342249143818	1.6023216089336942	2.1210771771714616	2.568521589868199	2.7878584518392344	2.7365686253835357
138	12	DNP	1	0.0	-0.002283723072286088	-0.08212301054796128	-0.21717102110589406	-0.14712996020047084	-0.18706186644377923	-0.4614202201754008	-0.08216787310807858	0.18905475418282014	0.10308665997068035	0.20895396131655888	0.14099470409106746	-0.12276473414347663	0.0484436150531382	0.3100109594569418	0.24066498912097758	0.3269993329640027	0.0642468470371581	0.2308513004405411	-0.0131169088862987	-0.2001066533807307	-0.14235605565052434	0.26041202191041396	0.9621899704380417	2.0028271802289437	2.4244557311076465	3.4184578851180887	3.829591656945036	3.6658759199794333	3.4609494918780586	2.2007188764726044	0.44652995034220605	-0.8591171640992529	-1.8270808080857663	-2.3931812148221563	-2.1321582095507376	-2.1535955312326447	-1.5751848579803516	-0.42032240211734834	0.7222672652708787	1.4894534477543968	1.8797446533189108	2.1625729432395877	2.3238706673518497	2.4221171368390877	2.245938668159283
139	12	DNP	1	1.0	-0.26917239206319066	-0.1881226596363047	-0.2845679126976587	-0.2089746315181237	-0.10171481764669174	-0.10667013906042913	-0.05178781495665718	-0.0692110524839641	0.11577964123023297	0.04715028893592858	0.12393129414000302	0.050586682185266484	0.058738314585387995	0.14217223458904757	0.08847763611246404	0.17509209042775134	0.1513257459826972	0.04863698714400846	0.13826890547172357	0.15327919508995852	0.26396945148410567	0.5010671787425617	1.27735370184914	2.192733844550715	2.8302369813189157	3.5113801505001816	3.8369885771574617	3.577196680902469	3.187870222055193	1.8814129926094756	0.49710419626694724	-0.7696627062947359	-1.7052956016648761	-2.2561996120127197	-2.016180655620516	-1.7581379001854727	-1.1087539365868502	-0.3015939674695593	0.8188184888700784	1.6186625448388303	2.1604278233196563	2.491869380815039	2.996987743452322	3.095946009660115	2.8834833176516317
140	12	PLC	0	0.0	0.5071277944258591	0.48578622718569675	0.5146938774059704	0.05065353058211913	0.1724078087282948	-0.10433557412328971	-0.2649781472952622	-0.21289058305128192	-0.06785939348669733	-0.13156397335246497	0.09575488942882976	0.09693999455045439	0.0600696059838128	0.30580184203548527	0.22665483400155179	0.35358139480894607	-0.09474723916675962	-0.02393723975667237	-0.3068433102339206	-0.45814443760186385	-0.03566511005402994	0.35525068924853637	0.9256129250437196	1.8621926710042307	2.5434581961982468	3.1439602075469626	3.602846831869141	3.543554431659474	2.8752874970449516	1.746949812246722	0.21942134360814625	-0.9524712441223165	-2.1755875282144	-2.588547082028849	-2.4598186106628552	-2.215239316241945	-1.2743801391961662	-0.6199739010395214	0.3816059192329635	1.0620104162837678	1.3722800161644406	1.6749662275609625	2.0149425954910356	2.0531717389839383	1.7673455193776346
141	12	PLC	0	1.0	0.3535165626049322	0.5937283759070754	0.6810835732130186	0.3181720551815611	0.1730752220861629	0.01049055056618938	-0.23659834482573866	-0.45291951792145857	-0.26887654834318414	-0.326355613100541	-0.10909297994442338	0.18329644848294704	0.22614567502014327	0.4826630527983424	0.5740083171616278	0.5749834248315557	0.49194188133505745	-0.35316803723021767	-0.31265744681378665	-0.448261881007175	-0.4441709064251475	-0.517234605050122	0.37590000518018407	1.388014285270944	1.8015920665783514	3.041654369792136	3.865055124215571	3.627212551179735	3.370923976722435	2.070121439824431	0.2221545277696911	-1.0223228311967276	-1.8969908134589737	-2.4362867903164775	-2.479189617677465	-1.7849470834920307	-1.7317578389669133	-0.8666519972040077	0.43322868712965085	1.08912255682443	1.8520914493344136	1.8791506935668265	1.8974159908805404	1.8767861779401578	1.6822944259455128
142	12	PLC	1	0.0	0.5759276317803783	0.834609894292434	0.5740932078538857	0.022293113036767353	0.13347917093267672	-0.11275680211734987	-0.554057454202946	-0.4500099165450424	-0.28365366088973554	-0.25154183207998226	0.11624741269893056	0.4315378422352295	0.43372719234897034	0.5147349345824807	0.6517653363185264	1.1196508627929682	0.9415761708953873	0.6202426520967655	0.49488401576649127	0.6002362116314933	0.27578601495147176	0.07834665413699263	0.6835837989859673	1.4981240263629203	2.2892295264700393	3.2702101758337867	3.682431234109393	3.749814006143702	3.4020660431807146	2.157384636681349	0.9560086323865273	-0.791222026964838	-1.9392000737914061	-2.021505775044748	-2.291485415971033	-1.647013436598359	-1.2049244133799275	-0.4934217369255618	1.0925869906583396	1.9794833505250282	2.174581179697964	2.4170758039308917	2.5675462830616165	2.978347004727762	2.1213094419439043
143	12	PLC	1	1.0	0.12765131805567634	0.25795272618738185	0.2935733474644024	0.11071453066005886	0.18006561454158784	0.015601245994789818	-0.1768403287934228	-0.24637535109334013	-0.11979370881265519	-0.16519697724094615	-0.012809308707265953	0.10010242656018566	0.02307490538573819	0.2914569515052695	0.1409063236621588	0.32084963909382797	0.13387361093839645	0.1555992339472202	-0.2966877935887916	-0.35558583553340245	-0.33255528501120113	0.062265960137621035	1.1067858069812115	1.821337278435297	2.401570849395065	3.123055191373449	3.456669913215025	3.2984636957117197	2.8021399198400867	1.5650751345321399	0.01825116449826838	-0.9783133899627606	-2.2874911778742337	-2.5868781376227052	-2.5149095037725298	-2.1669169966562016	-1.4854212695456392	-0.5962040428032247	0.5837713033521249	1.1386046875593931	1.2456516129241977	1.7816857310104466	2.069304314981915	1.9836945884912494	1.7288651412045917
144	13	ATX	0	0.0	0.012549726358929009	-0.017173957985125582	-0.021290180294563987	0.26797715943008965	-0.03401231374692204	0.11631408454929973	-0.06614683112427673	-0.050674283567029695	0.0063523878627905535	-0.09517332612567372	0.2243713541064107	-0.14960010118388004	-0.08061698842352152	-0.1387911417772869	-0.09100949710094047	-0.035036046876797344	0.1158423973053838	0.04833578449219138	-0.15589134579118172	-0.22779994572267065	-0.16461043644566065	-0.04172939772427378	0.3609814968165635	0.429157018303936	0.4397007679804157	1.2334892427695432	1.1304548423310259	1.016749426559197	1.563574712540519	1.1252569253613287	0.23926257621601668	-0.052594017567204776	-0.5636650857379363	-1.1054683085762351	-1.3613156880695414	-0.9088985015640917	-0.8116139249277167	-0.4593383391560141	-0.5494914361039994	-0.23238294306922963	0.03576401449675062	0.23116847782764613	-0.5584375744038834	-0.5225238328657101	0.043636017716875274
145	13	ATX	0	1.0	0.25337723658291256	0.34569762584852026	0.25708147265191494	-0.083119858474555	-0.009203464204199428	-0.23536954586028486	-0.29327228083071805	0.1469500437793243	-0.20275526382191444	0.0653385111479381	0.22035272758276322	0.1885948251649896	0.03711503093202108	0.16536927458463535	0.0607949397620169	0.3931779539557651	-0.22245743908092086	-0.22360214141251467	-0.3906997828598048	-0.4707767442384371	-0.6600686303935638	-0.3128733362014356	0.6081468280184673	0.7040469395364067	0.4117449329354504	1.8402958318788794	1.8653449436392926	1.5365095455524058	1.7555940312200833	1.18854207086171	0.10529798313590027	-0.08574492761923481	-0.5144951141330064	-1.122408785509618	-1.2620991586140151	-0.35745852615310925	-0.2770690337448595	-0.09814611555949167	0.5285650693983963	0.6404679582633851	0.941460284043274	0.734053184683686	0.3579846572595494	0.42547763419359086	0.6568125629019433
146	13	ATX	1	0.0	0.09150938426683757	-0.09267459643151331	-0.24794292914563953	-0.32865340490636535	-0.14268358457542926	-0.23427025554979125	-0.06828934684105537	0.1406239065309814	-0.09368148635144362	-0.08029373342210976	0.31556354769699047	0.05838947529713105	0.24821258839758792	0.18508229372350396	-0.10557525922720594	-0.009474461855113539	-0.17997650420915548	-0.3215486147704395	-0.2211715975376085	-0.24636738132973468	-0.7677317301404252	-0.38948148631108576	0.2618885326821853	0.3062006796065014	0.47764034996388743	1.3305151051073938	1.3772843242471393	1.1806507950224108	1.599421496240256	1.0051428017792097	0.3010897277817901	-0.07970291013403656	-0.4159824688446349	-1.2337466235130063	-1.440616189172863	-0.8607664275504247	-0.6469668058157269	-0.720828491048766	-0.29875870331214305	-0.3028890890128504	0.04653501820611002	0.1147930452527641	-0.07766124350090939	-0.558193583845956	0.12119721465750438
147	13	ATX	1	1.0	-0.030367878173370198	-0.15893890032779545	0.01115034670020251	0.0011049994378930143	0.09181496429177594	0.15319017888138825	0.028023419564757134	-0.022338238471798295	0.058613892165096035	0.04909672141620073	-0.0761223816153701	-0.19658839629138816	-0.004604935417154701	-0.08219022396139994	-0.09369125391930304	0.007244769286433096	0.07576915199851238	0.17670123774802687	0.029999404382736083	0.028974471253595757	0.005340290372995977	0.05216158122053096	0.769728747015787	0.530047558297625	0.6784339711617112	1.6013076654775353	1.4915541143607995	1.2747603065919677	1.5751728168978674	1.1806235279689907	0.34889654623526306	0.051793364930537364	-0.51893935376128	-1.0868959023747025	-1.3379734928115805	-0.6285868727162703	-0.648215339177699	-0.3178119412762511	-0.3768946827338467	0.09023517466633686	0.15883373777559764	0.15610330123851876	-0.4515516542117237	-0.3483888471557696	0.152636364227359
148	13	DNP	0	0.0	-0.14150948414721734	-0.030847448790718393	-0.115672336820197	-0.02560954992930072	-0.07520597737055873	0.008259315319764897	-0.08623264523633553	0.15061557337441145	-0.0269698314722785	-0.051081329979957395	0.0061269116560700694	-0.016300675414969733	0.11158472590436225	0.004813483148791692	0.03136593654278749	0.13975915874737618	0.08027282052254642	0.1300819677843036	0.29680756966708144	0.010681287911012168	-0.04601035944926964	-0.03626020667459241	0.5820488569159556	0.4530186009688654	0.293891772662793	1.225157502454428	1.4332581614376723	1.2008739196788765	1.3871094430872253	0.9444519759573659	0.23425919806889203	0.0203296119709448	-0.5666251307893682	-0.9095734506334441	-1.1008589833427869	-0.6693596004929071	-0.4600056801486965	-0.3274089078071748	-0.53955615473383	-0.19455010751861365	-0.0959474827939579	-0.009921846562473465	-0.1499938916219674	-0.08513691047442395	0.03464898783347817
149	13	DNP	0	1.0	-0.07837631533831778	-0.048512690919788326	-0.3226355447368349	-0.16712068210192083	0.23296122734668978	0.04596165491671247	0.13703998793331115	-0.009369825809678167	-0.009453795261350494	-0.06375180314718484	-0.08497120676809723	0.0318444572197557	-0.055995206896704085	-0.057144807431533357	-0.35019862288262654	-0.33391292377548226	0.07604718120965351	-0.05929685925938934	-0.02588176991992301	-0.13152835251062572	-0.20685946401376643	0.03448028062511904	0.9980434835981891	0.35479109998879316	0.1755131135552103	0.8787614437647245	1.4077139293712153	1.176198301085238	1.4835613140579376	1.4397152319541324	0.34220104545229907	0.2622589647132621	-0.3357481292875352	-1.1845858709039083	-1.1975968751871688	-0.5717934948158606	-0.8152141506694486	-0.12079931375007655	-0.0014714527001157645	-0.1195543354353011	0.2684897985215195	0.3474216911210292	-0.06909478712283337	-0.054975067183073247	0.16119741468300577
150	13	DNP	1	0.0	0.04377274517157425	0.5036656504080975	0.3357599440962395	0.2567618256157851	0.15055281986698868	-0.322292726652845	0.012127229430339987	0.18732933156574724	0.1710271530645197	-0.09244383759983603	-0.33559661237299043	0.12705872352322423	0.18307867380176812	-0.3376025802427015	-0.5264260602880049	-0.7246873070188741	-0.16040429935524161	-0.2761142972787874	-0.3051215807741448	-0.4218963552702841	-0.5950160219912539	-0.6355917289910016	0.5596438823857328	0.6373501162156366	0.08047216645821768	0.6242899282379264	1.2013359687209975	0.9345058880791137	1.3281679581158428	1.016685717082222	0.130985103076676	-0.4437607334222223	-0.881158921118549	-1.4723531918892578	-1.5164550903323017	-1.4016475276306493	-1.1074508668129992	-0.37296361244186677	-0.6219702255219245	-0.24953933113472915	-0.3831473044896538	-0.34519301436791505	-0.6596575517020138	-0.7478068262520501	-0.1383217052909978
151	13	DNP	1	1.0	0.0056712064055515436	-0.198737764847928	0.01961089549715637	0.003147426726767275	-0.046601090146079036	0.0179721056473206	0.06190884243841933	0.18217882979031425	-0.07520181914579348	-0.045268111225264376	0.023862179608430154	-0.05695608766991336	-0.025183292835995852	-0.03985898318820536	-0.11591302672757502	0.05716213848708372	0.09733320369152342	-0.0010749765275412486	-0.04537993726859829	-0.014404307850624081	-0.021932728715306382	0.20489672831995806	0.8317963118391647	0.5697196474173942	0.36241462008170894	1.127093139646471	1.4256693147125827	1.2079492015256665	1.6054283375190601	1.2214753640536724	0.43683328795820087	-0.016972175401027828	-0.4952656156325253	-0.9136249807526422	-1.2308325395917712	-0.8263477873963941	-0.6521554954403403	-0.49349997393365175	-0.36099533082626	0.03528923043114893	0.024746105904616133	0.03398481766013843	-0.33073832810330667	-0.28195142937357465	-0.017488351456621205
152	13	PLC	0	0.0	0.1567100859936845	-0.1412049379718668	1.1198557444119614e-05	-0.08745383927958744	0.05759665405706906	0.087833635665328	0.0400732196311394	0.007449040147486423	0.037850586891908844	0.07314786556591753	-0.02275612307940604	-0.09549814625014379	-0.03280277377310566	-0.06544011957660635	0.12765867156701466	0.18819978795032663	0.04958868750626021	0.08194031897276313	0.07219750418144967	-0.07919609526938884	0.0616388149229579	0.11262213536255888	0.5543760175561498	0.7668253018804188	0.5650746989410795	1.4208969461217136	1.719007168838361	1.5293166347754956	1.6888779590223326	1.4522937712173571	0.7911888397046409	0.26016489133006543	-0.3473878694409637	-0.9628714492335492	-0.9493707516950506	-0.546224693542641	-0.48929207057648044	-0.28707516747448747	-0.10412648505041006	0.5587259316165256	0.7173616801506244	0.4165630242371871	0.18945862784120276	0.10810438658394679	0.4415716996946938
153	13	PLC	0	1.0	-0.27094530941475303	-0.011574161871386688	-0.11511316140916193	0.36819606303710545	0.06082890287729647	-0.011188568271919918	-0.1258829852170857	-0.03840291599566251	-0.13685774332537598	0.1655360740488334	0.1106139925181314	-0.0638082849645186	-0.1240828208293101	-0.2049517138774938	-0.33361801787601003	-0.20222229565673328	-0.23971460606416373	-0.12304799151071942	0.07108268380109965	-0.4734720206777651	-0.602769366309877	-0.613577760707329	0.16123797820668684	0.047589255102919975	-0.09931078427675803	0.8854344429277438	0.8320686848988976	0.883072767130447	1.1459129232576355	0.6188751699801714	0.26908490321807144	-0.24970582155726687	-0.4461953716498911	-0.694863636386007	-1.0146407796201058	-0.5694980468736407	-0.3659415865370854	-0.38179775079997563	-0.14145446136748674	0.1460778138947976	0.40142677992058295	-0.04961673523715303	-0.3581772587540597	-0.17906823468337232	0.27364253332772465
154	13	PLC	1	0.0	-0.3121091914882386	-0.3610360619622725	-0.348911984901782	-0.01930637854248299	-0.31567070726778584	-0.2717386339901073	0.16666509641329674	0.10427835459117207	-0.3546657970336348	0.037237558547182296	0.20133671086397803	0.24407658680073888	0.05641876324699846	0.15136844637064403	-0.04795081870235792	0.14753573318352012	0.09538678755963187	0.319158847188167	0.13093922224274243	-0.2981967667340375	-0.05645477058262852	-0.40381956689442144	0.26492593429246986	0.5474436506051303	0.2464455902062875	1.101897410700776	0.9917248001650654	0.8892179832881331	1.2137867608854367	1.0269668674656458	0.6981588097354313	0.15115039366879596	-0.38061154776242884	-0.9156826040037598	-1.3001817551946449	-0.6958946065328826	-0.42421850033790437	-0.5158747132467285	-0.10051169993879222	-0.06831912065589486	-0.22646411800751579	-0.2929549317402901	-0.5207602818872508	-0.2985937380129746	0.2892296740083843
155	13	PLC	1	1.0	0.20086629152446006	-0.02851729733242433	-0.06677102555842598	-0.2399542868797481	0.05278200611706399	0.03211212722413772	-0.025969777009083945	0.0033520326685730763	-0.019739735291730558	0.08909458741288867	-0.04714069434295881	-0.08223301086511478	0.20016492048903864	0.037531830476934105	0.04432033519836468	0.02712114874894888	-0.05288882014545836	-0.00024773763554986885	0.06580436451182071	-0.045558936146119396	0.04196582181327101	0.1291493582280426	0.7570928732286397	0.8422758719280181	0.6319041092802357	1.4803492199954347	1.6183905354248538	1.3048181755183708	1.7356063246857762	1.526524694374348	0.7462060160963938	0.11519882764864073	-0.4676101138197811	-0.8797331654288739	-0.9020404070998216	-0.230869413567574	-0.16509405327076376	0.13550147399468382	0.33370915958845787	0.9904283099068936	0.9564847946263079	0.7406224634446658	0.23344264261961875	0.15220582040524883	0.4931997443378531
156	14	ATX	0	0.0	0.30223014960212946	0.3940308533540613	0.17632361640736716	0.22331229024856875	0.020541476218678578	0.013955956179279187	0.021064576211000306	-0.10283299659016126	-0.10891719387784576	0.02320444652614004	-0.11593406245255039	0.13523425567271313	-0.04178129687375072	-0.06784745126207256	-0.20912142061009123	-0.27369603722692615	-0.23221641954374492	-0.4297746109758732	-0.2749228314927974	-0.2926627276325496	0.028236165187979705	-0.1348702972021065	-0.1252148528285668	0.021197735033912656	0.18686315383032778	0.48635862978294836	0.9926725327116075	0.9967904447688573	1.1712956109787875	1.3821287743473152	1.896324823610592	1.5299789880604058	0.3278464678073078	-0.13012959452631892	-0.6472998232387396	-1.0823709753732729	-1.1844756494942807	-1.0256682389658014	-1.622080852919496	-1.0463505821641716	-0.6160252881680157	0.11284522349732883	0.7489609192138699	0.8689741192021563	1.148813940768248
157	14	ATX	0	1.0	-0.3298950502674371	0.3025502305319921	0.16665604176894225	0.487239963381679	-0.07465472951503892	-0.08914225459093585	0.14582920623428675	-0.1331276921929654	-0.13117452020776593	0.2883844682588594	-0.02359041569211958	0.035117605730325005	-0.33023534810084365	-0.17464628330548115	-0.27816849552734924	-0.2642027835011921	-0.04975004833319975	-0.6427147346327852	-0.39883792019901054	-0.4736291821771331	-0.25490852904534383	-0.3371536057462066	0.06037412075612595	0.1960888427535155	0.25041366133976267	0.7461996691070031	0.7888568635739899	0.5153567311021143	0.5003593140800101	1.675593731915242	1.471383712606205	0.950875506721477	0.5294983769176536	-0.22338020166328207	-0.7828780947420145	-1.1525511940201765	-1.2163691807776982	-1.0889626965255015	-0.5963580819104163	0.28934528086820693	0.19533784523027142	1.094942059752581	1.6327804985631447	1.869797135942193	1.7296133034489547
158	14	ATX	1	0.0	-0.9873367542128361	-0.8997636889881548	-0.9251862463485411	-0.31859262715930786	-0.3742999522877515	-0.5835945281436713	-0.1704916284557359	0.031185301246541192	0.32705592502594977	0.4109932696959877	0.24671122891147101	0.021384926603497577	0.09707613177685619	0.3125719527861632	-0.43966213021083106	-1.0082552295658571	-0.8435060275662121	-1.4085988511938758	-1.1644670269539452	-0.7768478031319664	-1.3816138848637305	-0.8410598335935232	-0.5176385739767769	-0.27548786395206426	-0.45576714657299205	-0.04829154276564508	0.1493190819080416	0.3210916917752846	1.057060551586936	0.6528795731082038	0.6518723579885888	0.30947879414947305	0.27625967188782324	-0.8163638023658546	-1.312944990648134	-2.068873517678309	-2.343567522739027	-1.7721611792424212	-1.4194662217910448	-1.6956585003661793	-1.1065780817921425	-0.5767679583096151	-0.5112856074134852	-0.03838635468194895	-0.2681464628284552
159	14	ATX	1	1.0	0.21495027714577838	0.07166642246055516	0.046796128338206205	0.11626179574144953	0.1904405816280623	-0.03401626512672792	-0.06539376199073564	-0.13983036286560824	0.01767957892452232	0.06649342288590716	0.014813318284814915	-0.1340888142180547	0.0013131139763151605	-0.03367260723994485	0.5219645303153265	0.4500322210825821	0.3213002118172978	-0.08060509595173711	-0.03223127625668577	0.22389589988143707	0.24752651179754132	0.441706691577944	0.4987230610179807	0.7655283149989289	0.8531227505586005	1.201316369753037	1.5387403502655819	1.3091274469668879	1.6252411961928361	1.8659966847090488	2.180526603085981	1.5944788328041053	0.7219883393086954	-0.06066439065672855	-0.24935183603896582	-0.6217979993488273	-0.501819901394016	-0.3886218146892511	-0.6670439908975591	-0.1552053933451349	0.4106566331492491	1.062800226763962	1.4936004595569015	1.9324959461752578	2.097133410087516
160	14	DNP	0	0.0	0.016294506400463867	0.18115364407460946	-0.15213973649500648	-0.19561966830716127	-0.21265781476548615	-0.12605649004582384	-0.22360012754904104	-0.07097734140476405	0.12861972757580953	0.07109334744245523	0.11605977661222189	0.16978675786809908	0.2212084594004986	0.12214337317319189	0.1846214683384758	0.16630334817530584	0.2809008936283614	0.14946657183824785	0.13639256031097333	-0.031617797857536926	0.15247409144167604	-0.10630209362736519	0.18772143378610784	0.5438185208628862	0.8012806498278489	1.0554176287950379	1.0876845265833197	1.366873193376753	1.5484692146905767	1.8296094906926503	1.5448968162196024	0.8560347181808348	-0.24636114493078415	-0.9463087338987132	-1.204127191334463	-1.7314961177921864	-1.8788519049093764	-1.942403524066922	-1.680344676791379	-1.4305040381992509	-0.8977270686996968	-0.3357594803320764	0.06538678642802714	0.000352442473586517	0.35427385118701443
161	14	DNP	0	1.0	0.2675011655473634	0.280290832463681	0.014922979606808929	-0.07095084606324228	-0.282153649500101	-0.32435685117835644	-0.16792381647234186	-0.10276508035964019	-0.0586356657910176	0.15085980860742565	-0.059761404180994335	0.19997650303998943	0.2312233626537093	0.48448763924456906	-0.0852455891095132	0.020855193281378734	0.42644401322871994	0.5579954546218149	0.498668670550005	0.4967724215789837	0.5045355070402304	0.6081232219092191	0.45274118953099546	0.1343584252251104	-0.020282772267403448	0.47237855794121275	0.6425302794812304	0.42129545894081744	1.4089750357272672	1.4958238997326128	1.46756769089065	0.30045202824092987	-0.28716649059651445	-1.25720453044091	-1.3997588794606222	-1.8762781649771134	-1.7225411748640271	-1.6107950499247496	-1.7527434668938597	-1.4931749853605363	-0.8140030034337373	0.2478580575565499	0.024120354201291182	0.5306201320492048	0.606100713386141
162	14	DNP	1	0.0	0.07000660820239869	-0.008227469795403645	-0.13665409280820584	0.030926727182476455	-0.3676445279124298	-0.5369686017619528	-0.31163615650481474	-0.4621237004831852	-0.03537649246107923	0.3582840969492351	-0.021422999480968104	0.6620084050135173	0.3894576882504206	0.2944955612087801	-0.2807530353507919	-0.07950941343283222	0.19874494018338018	0.586256183101479	0.44319605326434774	0.9613953864776108	0.6988829886087125	0.8962130232020817	0.9514005741418088	0.5117294843586935	0.27222174667547994	0.39740168705446755	0.303801960048613	0.555492745193359	1.2715256767753302	1.5687632847624504	1.6468181050850805	1.40021344862075	0.8937589229012317	-0.039775855021517155	-0.6456825562627886	-1.3557089907771283	-1.5473873133478162	-1.8081004879971276	-1.8138204801187208	-1.6716274538477653	-1.2264253886579108	0.06154855105936929	0.08659045014907765	0.3394252092118002	1.0765708573444663
163	14	DNP	1	1.0	0.2771635846531492	0.17178038438539364	0.01435759815257671	-0.35227687383961825	-0.37942493541202826	-0.43260701491138953	-0.29428878000170217	-0.10814221482256808	0.3369145255272905	0.134862141514858	0.17177390591942246	0.2965249886453945	0.40636980366847997	0.2202944537118611	-0.031868161473724864	-0.14155449558560362	-0.2576366350159084	-0.2332369082514092	-0.15963818366789864	-0.1352932254959836	0.10375710766411254	0.3286642421010398	0.3479090671411855	0.7874350796756238	0.8314018890971658	1.1417151917537844	0.8845505945255112	1.152646124040442	1.4524093826448756	1.8577250893629387	1.3444989460041543	0.696991205896032	-0.4798066603723865	-1.0940141698802122	-1.1978900352619515	-1.2538977190014033	-1.2329759287195134	-1.4473371001721431	-1.2717022645105047	-0.8756905392704567	-0.5488838787215723	0.07976667421440276	0.5514846429519804	0.917345859087104	1.1575848050494462
164	14	PLC	0	0.0	-0.04591604038494595	-0.29596849931442204	-0.5025843572375838	-0.3884799314635012	-0.39014356762732527	-0.22105664803900277	0.07279382881651152	0.013659997143494543	-0.054731819926298136	0.2878527878802784	0.3156488621070495	0.2398057638646449	0.19053913582239101	-0.06588840857824173	-0.12523702908527345	-0.2886170811330774	-0.2827442618075991	-0.4781931326118189	-0.33070568590741095	-0.21543527939479168	-0.040572831017235356	0.1681226179819333	0.17026379428328212	0.41693841155497746	0.4155245424475258	0.6913937652000244	0.6822289053563422	0.6266417449497563	1.0996400890588849	1.438310190161933	1.6386607006648712	1.006995403862413	0.2048530964116095	-0.3457910853977903	-0.984713865384075	-1.1883411370908328	-1.533542276308476	-1.7569850659966617	-1.895009270309937	-1.519096018481556	-0.938987207051841	-0.617829083894584	-0.2008124151339089	0.292013947829526	0.44460755641460625
165	14	PLC	0	1.0	0.049469375791103554	-0.012325793436723456	-0.23216129043053968	-0.12791605758535748	0.058896548432998984	-0.10045852411947269	0.22720681867828915	0.5719980542607228	0.31216506361142643	0.0020192546920349713	-0.29584891482229153	-0.23389167240244563	-0.10947900099944836	-0.3046915697464568	-0.48374878742382954	-0.3495595068153753	-0.06725928600919115	0.29896951014743095	0.33655767441555834	0.5544155670766943	0.3301073615760789	0.25672344720437906	0.4877468799753863	0.3688882124985954	0.6401624129679415	1.0317788796528335	0.9044599702087719	1.1696218092290975	1.6827312412865454	2.5710548179545474	2.6595884282288984	1.9197554513228459	0.63857650270377	-0.08415769214049267	-0.6373538466249923	-1.039162942419407	-1.1336423682149208	-1.162462919575751	-1.2804627817387362	-0.5496341772511358	0.10795323279267184	0.8912110874844726	1.5535656720872801	1.665520735785223	1.9863253712820896
166	14	PLC	1	0.0	0.2017337687356072	-0.1071683344381081	-0.23233818426216438	-0.20434996000231304	0.16766472657836531	0.12450203241251696	0.7525563850026279	0.6830283742751349	0.3520752523764679	0.19347667492295764	-0.08775813667155567	-0.6252145557633215	-0.6042815068619495	-0.7516992862689309	-0.8144417868237267	-0.9421129530093244	-0.6194632340441625	0.05604106754408013	0.2970304718875996	0.7508422863827029	0.37583944854012935	0.26676435538147036	0.5794684310260146	0.30775580773675754	0.518443716609312	0.6659084471484779	1.3371616424084094	1.1849167350345837	1.5579284229251926	1.9993731793085092	2.8096361490572916	2.029243813238458	0.9701902259335385	-0.07990466597864244	-0.4812490041119314	-1.0876040799859827	-1.027590227071907	-1.4666399749097914	-1.549958051972628	-0.8453715543722399	0.01737997114586862	0.28143124454865037	1.1895770304824314	1.1327005352298976	1.4451533929898521
167	14	PLC	1	1.0	-0.147422375096322	-0.23402516560091466	-0.14795121371741543	-0.13847438643491292	-0.09409014775684979	0.19629530364902426	0.18964091180623424	0.02679313845804662	-0.05420772812287996	0.13115550417250701	0.09855125004219231	-0.053694655178874104	-0.10167181367148624	-0.20029737696300098	-0.17973935584260609	-0.14569366139588366	-0.26355627238590323	-0.13518448519451873	-0.21816205689790819	-0.1581940378072503	-0.10768756668446679	-0.031866825091725566	0.14266617112660054	0.29272886599365394	0.315319827754917	0.6907723482859865	0.7037245879186982	0.7766512741086791	1.228051135663834	1.6520879969419606	1.5283845861598488	1.05279760489314	0.008811237645541009	-0.5162453751051437	-1.022796928050345	-1.2591687866540755	-1.5533273679008648	-1.6865293348376609	-1.6818163911414188	-1.2166050737390561	-0.6986331703565573	0.031139040828372388	0.5916842760161599	0.8117706791987549	0.9867651910046369
168	15	ATX	0	0.0	0.02797132433756287	0.03286609335861477	-0.05875095826675571	0.08712537000471786	0.07973172020764104	0.11478663271377534	0.016947258353358953	-0.07931063290726728	-0.2547721804619045	-0.1241818004286249	-0.1184456294971628	-0.05728675132300101	0.10770478988958547	0.22770122344888177	0.1437680411132633	0.21227178979424788	0.05921535959740566	0.18996268691668683	-0.20015447645257828	-0.14226430751673053	0.05888161897776845	0.319799038364889	1.096701240494156	1.0774543728554504	0.8117584055187896	1.1594298507084504	0.28595941945594683	-0.7092355437741875	-1.4358437732567886	-2.3899992915833512	-2.8859690602694545	-3.3665582185868455	-3.4801933052753755	-4.108915932583766	-3.772965285568784	-3.239577298276519	-2.5034488461718425	-2.3926553430664543	-2.1410660339967897	-1.3794220047535721	-0.9119800590445637	-0.4573625205653226	0.14299024003362615	0.3236341121298981	0.3237476893495855
169	15	ATX	0	1.0	0.17608092275513984	0.13389046998832743	-0.07392497916253644	-0.3625061588313457	-0.059371125960194136	-0.601045850193757	-0.20756033902334792	-0.11386337083426674	0.00586731104509909	0.50616661312468	0.26984486131319074	-0.017484614939604758	0.337903637798066	0.24204903650148055	0.709031402039136	0.5510513086875861	0.19212693534493236	-0.16380555314983195	-0.18941469002673814	-0.36171861675327116	0.44330509110168986	0.6889835140675478	1.615570120975023	1.572851049857781	1.4228315119301085	1.8462579835540867	1.0644738060079268	-0.03228926920463209	-1.1650158339004197	-1.8209017179952156	-2.3559416330277165	-2.8809570207498028	-3.1847793839403677	-3.845471615356044	-3.624940447753466	-2.854615674059787	-2.399641104021464	-2.4114992654326883	-1.851152913762458	-1.1221336487465032	-0.511813222505971	-0.23058048139914047	0.14327490036868898	0.6835315638170553	0.6389502318523473
170	15	ATX	1	0.0	-0.7192566082750721	-0.45639180291224035	-0.4677099972781933	-0.4212952076721287	-0.2329066369477034	-0.5180746748780019	-0.34322009477658244	0.11043535250176138	0.24137782548019315	0.7298217409630047	0.42634541241955703	0.02846489335148876	0.07390474333159908	-0.09485335377318786	0.06615300100234343	-0.13876347525590377	-0.11296035321338138	-0.005958868973491398	0.23889782403276172	0.2960766157390053	0.3813544206441405	0.9485975788477253	1.5730440897776397	1.8696623903975145	1.8011951719756003	1.9340292937772723	1.1575103969096863	0.3727553127068431	-0.8864765406868805	-1.7927682904250728	-2.4126126710448954	-2.566637955801884	-3.1915654864032494	-4.377276746975391	-3.8447962542848693	-3.522957223466939	-2.4867437256213343	-2.4303575356980702	-2.2526383263720575	-1.4900980765365555	-0.5650244892610842	0.09387599944621773	0.4729821938888863	0.7212585081156186	0.773591643379972
171	15	ATX	1	1.0	0.30829364204378495	-0.09744951475646554	0.19367082057220497	0.2718673883681338	0.08478763859263251	0.17975540503395773	0.16432890167267533	0.07440742362031742	-0.20822008177118073	-0.06551384032441544	-0.13107594630855085	-0.30995444321542054	-0.06776178163323282	0.007379335965083864	-0.0606694346399201	-0.019221764626333866	-0.056664287886273555	0.06875948040101378	-0.23128248205090676	-0.09753235888960857	-0.04513655329573693	0.18120505943677914	1.2339696871825503	1.1970665631017188	1.2308182522025857	1.4045455193578473	0.5449868068510307	-0.3960002982345116	-0.9967868280668689	-1.948229548591778	-2.4474932092908874	-3.033153513362751	-3.147432976829917	-3.755448806084639	-3.5396507455014796	-2.781897116438579	-2.1222324677438884	-2.0134199743667685	-1.6055884694052378	-0.8712744869212923	0.0400663006841832	0.15370666980041472	0.3952458490805265	0.7196042164141565	0.599028320657288
172	15	DNP	0	0.0	-0.07363306152974161	-0.1268583860196419	-0.23355910670601812	-0.2538541360478429	-0.134054248731431	-0.028206886629121533	-0.14914693217995506	-0.12017469515025826	0.10311123585873222	0.09761037791681444	0.0936896813543841	0.05879205565250783	0.07364460343093568	0.25858894452523407	0.051130432466876596	-0.06790169380424631	0.05198573094226991	-0.00012390781340039292	-0.1648928011652802	-0.11592703340857541	0.04820442454583664	0.09801248221983143	0.8356825090419576	1.048071498191485	0.9268538247286234	1.3397438290984263	0.7003176753334942	-0.4826255716952611	-0.671691241343068	-1.4261339318500017	-2.04455115174845	-2.3509202104706923	-2.7269716620770668	-3.3113373196917673	-3.262278451324252	-2.881449847614007	-2.2848550553146314	-2.2486431665385846	-2.0083220525487038	-1.3346446483965915	-0.6646925139365328	-0.030793541519170436	0.08441231933263296	0.5453854011752305	0.8526685315550442
173	15	DNP	0	1.0	0.497463532002179	0.25362731506393205	0.2207398560022561	0.2390632113208708	0.01938282819424543	-0.2783562719390331	-0.50883816216093	-0.24386715646620902	-0.045767618042174524	0.07930232761785644	0.39587114310006394	0.022123746553842482	0.181650287114508	0.13943566470695956	0.06559376945875932	0.05438429510023259	-0.3523817722896059	-0.37372131023238697	-0.4890668318269413	-0.5592690024358251	-0.32119520881624863	-0.3292679831918861	0.6503958028113963	0.5839528364173532	0.24676733275652446	0.8325874161921012	0.30215090947124074	-0.6503834540258738	-1.355218928555915	-1.5880692264982967	-2.181640524493224	-2.4726468257975913	-3.02542759158787	-3.936292883370635	-3.491638460158111	-3.414743247075595	-2.519229162182653	-2.4379582077753863	-2.4044517125785907	-1.7320534571243378	-0.3019589597641147	0.07000958105005815	0.19184417009483343	0.5973870395469233	1.1764094459874477
174	15	DNP	1	0.0	0.1763269551739036	0.03356121726624282	-0.15054462390634238	-0.05258648044662128	-0.07339276450732	-0.15891850155660686	-0.049529660621224894	0.21736182508600196	0.03701610853571132	-0.018535270740998734	-0.06612438705168742	-0.2923380138878886	0.2586633818922044	0.1983837632984306	0.012257865913749966	0.38141251321678277	-0.2353372036783694	-0.007833205370332911	-0.07533765786466794	-0.3364424272872307	0.04861235198134905	0.08675481471462577	1.282677342636264	1.4847324568830786	1.2273416008618465	1.8093534894299628	1.2203481340382452	-0.34401923916669186	-1.348845406623632	-2.0069179012726392	-2.817572475404933	-3.119863815509845	-3.1035919591592314	-3.5295192477840427	-3.215944428495906	-3.129929426149491	-2.224004968839452	-2.5004155297728867	-1.9351278400088832	-1.421830420241934	-0.356899000687937	0.07722293857902113	0.5231285096685512	1.0385441090557972	1.249328108725448
175	15	DNP	1	1.0	0.07187288052831685	0.12932280533591498	0.19493311058989712	0.12773022051738495	-0.02716230960904539	0.0474293151209097	0.0532570957357979	0.016778224533632414	0.06753919655340022	-0.058121432707619894	-0.03656730850192258	-0.17900118250238564	-0.04549791483617338	0.03361609569602162	0.004711130287609186	0.0620639576341876	0.19865840240165902	0.1275895982626546	0.056732406709506016	0.1698593106314439	0.26810573659522136	0.26127059353205545	0.8873310148550229	1.0978864290279973	1.0034508409143557	1.4802059092199675	0.9536791102334103	-0.3549174028436741	-0.8159054448421105	-1.3488933847597906	-1.9374784431728538	-2.3258240320801433	-2.5644666442565325	-3.3104158541756656	-3.2777709709028215	-2.9058412176296353	-2.3008306467697315	-2.1671636575819226	-1.6826502030531754	-0.9350467802122054	-0.17846849558023384	0.3381258647056699	0.5406350838596149	0.9700524789293599	0.9997565192474991
176	15	PLC	0	0.0	0.06532231469927195	0.05800334097406532	-0.034667753191973724	0.058334066549949215	-0.07249163567128016	-0.18599526447191086	-0.21014840261127102	-0.18134119585151467	-0.02587921071198403	0.07000694533412398	0.1644326813623397	0.07381107410753791	0.2003457676832394	0.10892517428077057	0.009276274156491751	0.07604356152092095	0.09873835434109775	-0.08293788479152249	0.029396925547353684	0.3186973202195997	0.49417494937473605	0.5693175165600238	1.6309151712260699	1.5546403970725986	1.2572533371021413	1.6662334385901367	1.0037311998211162	-0.19392342255346476	-1.2592203535301845	-2.1836109640798305	-2.932667397210645	-3.26487774451074	-3.484942742306364	-3.8199336284693697	-3.532855462201822	-2.9539774960573713	-2.253378147192596	-2.0022426639885675	-1.4225229400463864	-0.6758543185590331	0.058549622744800967	0.5387294957593375	0.9900241515242332	1.1120662055034272	1.0097080650646284
177	15	PLC	0	1.0	0.9358244209443068	0.7229338763001651	0.3535047391925242	-0.12259652267445441	-0.3901276336470445	-0.5186537486395758	-0.27850991793964397	-0.4723955655581316	-0.3581389276712103	0.08747498643240478	0.16104216317203368	0.5475721999536062	0.48826464858845003	0.8560683179835666	0.5039875139560018	0.6043524612612333	0.8934235429499654	0.8343226195149033	0.4684220646149519	0.6679583846312781	0.46557764867486034	0.6356292518314468	1.7524494085649343	1.494069817597125	1.6874260645220966	1.8294379001561987	1.1204028245693856	0.08808906599007335	-0.777928523315084	-1.4407763232094188	-2.3177492482111206	-3.3361279636302954	-3.274550137319663	-3.542959937178344	-3.285547511129181	-2.782429607279414	-2.096354961527434	-1.3621266115497321	-0.9396566982367947	-0.010777835422871578	0.8098345977413978	1.4144236760703333	1.7305732332269252	1.6882378383816343	2.1394533210439994
178	15	PLC	1	0.0	0.6948809382044614	0.6314406394576584	0.5709464642206407	0.0008977475787834296	-0.18377431254704407	-0.4634483133985521	-0.4574479011503396	-0.12893469126716545	-0.1698909376681679	0.14773418218020973	0.031050220306212583	0.29907272551568675	0.38705006894021515	0.5376912115101615	0.35747044566823066	0.5094711767829895	0.5795356410135823	0.26439136490401327	0.20204892923086312	-0.03981366876867243	0.1065609465065784	0.7130498763294848	1.537124710052413	1.4656341221560916	1.6548524362591097	2.3241847152855972	1.6781486706841706	0.22429536844969017	-0.9136447133484332	-1.8472894110674636	-2.4085065361423106	-2.8761800686358545	-3.357480354625908	-3.745446016559177	-3.584263449924859	-3.066601502555813	-2.2995342662123477	-1.959555367826779	-1.4262942903134215	-0.5101650357383333	0.450728971680282	0.9734645640631411	1.2551940727281279	0.9430166681710911	1.0474153672150541
179	15	PLC	1	1.0	0.017679518819867176	0.16438995802236445	0.09976818827985745	0.23313572034077035	0.030146171563460222	-0.21282236024503512	-0.10578361494926336	-0.14750828511551978	-0.040361944458019904	0.04361388960883655	0.08720054528545414	-0.03620073915130949	0.043918207051746726	0.10466241006887979	0.058063466905823986	-0.005379220051067338	0.04396919927163942	-0.14004427297866898	-0.12175665314248335	0.1160838352265363	0.38979990836080686	0.2859896491333242	1.2302028315257125	1.4900380410925997	1.2843892537923278	1.8255424288040676	1.1694902698736949	-0.07574923101067454	-0.896562981995123	-1.720128930666047	-2.478835911976246	-3.015911063699835	-3.3882987849358597	-3.6949692439197626	-3.39305786155348	-2.7902901228603967	-1.8780088255557035	-1.6375092355429788	-1.0310877796367512	-0.20839210491928326	0.5801551702217914	0.8500467524938343	1.0641626291073008	1.346053233034752	1.0165724138146384
180	16	ATX	0	0.0	0.048624454996077746	-0.09327567008733902	0.1683222698115499	-0.024940462295284103	0.18461509522564282	0.07032838153748336	-0.026214717107516557	-0.12497962649417454	-0.14086735935803568	-0.17734941838253418	-0.08484204574389628	0.11807782654796156	0.01938581653548543	0.1867865095348688	0.13682039436302168	0.06674747338159859	0.011555210583860321	0.43350611111318094	-0.11946273162160337	-0.04789180176561506	-0.04531563864024147	-0.23456475333720164	0.012305349184807298	0.13700162172155747	0.5619828167783812	0.4501130203942179	0.6866003745367729	1.3972128224511062	0.9070612147743647	0.8264266406005307	0.9743775328083717	0.6430269563408092	0.46367467815962193	0.28063024117431434	-0.1865591771102142	-0.6499925045208942	-0.9761357817848512	-0.916630757638873	-0.8366544790100033	-0.4375933699941978	-0.19866338844130105	-0.0327557137939034	0.12526236559078188	-0.15481232304508236	-0.4023216123785864
181	16	ATX	0	1.0	-0.06189226534887702	0.18654697170856593	0.07946405098529274	0.6725988440674663	0.5163697447837623	0.12282742181909763	0.13924710151040964	0.04277670174899439	-0.10408651019499546	0.08159029154363946	-0.5531289888410499	-0.8561112381474045	-0.042483986538826846	-0.019599381751093162	-0.5544823615565206	0.3547001115796065	0.31264802066019604	0.0004733476318546391	0.028764273092802533	0.1902452006089574	-0.19373605946748093	0.21046978943104847	-0.18100356145891452	-0.4947906194480493	0.6537881603990153	0.6327109067529127	0.0844997440476406	0.6383245049967611	0.9540143425111872	1.3873461039355743	0.7676935179104925	0.011121769069104847	0.3456927488280407	-0.18893300692518236	-0.2163593377098222	-0.44243612682788985	-1.2738255736788273	-1.698502257677012	-0.9587884204769946	-0.7635445423439272	-0.2670913055090668	-0.236765814801049	-0.4549278701435141	-0.3502578369125132	0.11038022995292397
182	16	ATX	1	0.0	0.362665335906541	-0.0009420285632135973	0.2508042609905245	0.12292983416855074	0.07415451811874707	0.4970461387823728	0.8359777102268424	0.018243891086708534	0.11731222758397744	0.2716432465885347	-0.8091103513219847	-0.43083346280589324	-0.5285674556287762	-0.16879629679907968	-0.36047246497043023	-0.5163228009871615	0.29445446517842483	0.3027070966977034	0.40248903057907637	0.44336580848551205	0.11495964707051129	0.24002896298834997	0.4054190897801575	-0.15027325381066398	0.8050653948117528	0.47788174800692185	0.2761180019811593	0.7956629845841441	0.5112996618259453	0.566620482568478	1.1046970521693087	0.6534576836841793	-0.011786274511989119	-0.11631153279661159	-0.3768800073075775	-0.43748300615814095	-0.8708195333204711	-0.7160278791660536	-0.9263928894763557	-0.4487775558131314	-0.4050987094191681	-0.29000284216166344	-0.39225986055249734	-0.1852661167711194	-0.04573713329690871
183	16	ATX	1	1.0	-0.054743242722865036	-0.11467825563588104	0.1684695064853028	0.04824810129917246	-0.03113510524418151	-0.08322214445531673	-0.22216876366965263	0.009931036669267704	-0.13742096838674342	-0.22453275503754314	0.14998076271058294	0.19551276428425468	0.08114025990434862	0.21366681192581066	-0.14768898666215696	-0.13854077163760464	-0.22397373421268332	-0.0919742235612311	-0.24770242859785468	-0.2847028440053438	-0.13170971916541951	-0.20829294247936964	-0.39140868131392886	-0.04073370244322811	0.3228244253263904	0.25904361496785244	0.5251781422551902	1.372430915023718	0.8783708934362	0.9452674753864685	1.067556874249401	0.7417195758245542	0.3847428877883535	0.11010574841540394	-0.040607215527376755	-0.5892345095422511	-0.7806072974523716	-0.706334357531629	-0.7356711574828908	-0.20584649515806988	-0.1893139966112913	0.1209484315409155	-0.2346025538261559	0.001220668879095549	-0.23279364519442744
184	16	DNP	0	0.0	0.5270355717039469	0.2769562806474315	0.298306514522903	0.10095240526401697	0.030071278535278127	0.06691019370500441	-0.011354888962243067	0.007379044184206699	0.10720410602727874	-0.05595827920277621	0.038341464723952626	0.026203613422518594	0.009621177561903749	-0.31937011525914033	-0.1871210756325505	-0.3550027549331289	-0.09861526060851583	-0.07424420856086357	-0.028578804585360593	0.07884235288485461	-0.062438858904994565	-0.07767863409502819	0.08599961611219212	0.2853657460185668	0.5473831869058283	0.47253071180205947	0.6462138731739544	0.9574702616912438	0.7766127892513174	0.6716758751601248	0.5707116452856357	0.22682880871598182	-0.15227159507310759	-0.48378816447544215	-0.38092296106284096	-0.5505191149869444	-0.6603500985866262	-0.9784024418959546	-1.1280300639563752	-0.8849785501937131	-0.8223199955615934	-0.45652662134497024	-0.5367788711297632	-0.7174709311883213	-0.9048827682943763
185	16	DNP	0	1.0	0.5446396244300574	0.4128547563627582	0.3833014827122894	0.21091216080058856	0.19287349348909902	-0.12021697392797792	-0.18290915988437875	-0.03193583903632897	-0.11745759967868177	-0.3688884716039962	0.17064046989253903	0.180209950814548	0.05789065054833297	0.008881318586256085	0.27210075618587504	0.312493325858923	0.030980839578897083	-0.09210554218575195	0.26312506992730955	0.058144754154177844	0.01050904188625839	0.01632452270815315	0.2821090382082636	0.17384543406248118	0.44443289402511427	0.7092701484048393	0.3587463434796286	0.8082464452423112	0.9758995533156338	1.092076606971822	0.9775331794426635	0.8253443289959002	0.5930836379943342	0.1470187656614108	-0.35906675747909245	-0.6449725386016153	-0.6699457701255215	-0.7494862321844651	-0.7504103451879802	-0.3001382246364447	0.3617134324462309	0.24839457793784678	0.05330659817937445	-0.14338801504793466	-0.1942729696484907
186	16	DNP	1	0.0	0.8805973887531533	0.6669907743346523	0.6585026959318622	0.33425540471232057	0.031024893570447968	-0.3798380095733826	-0.1603635738024496	-0.09663238048999548	-0.419375488752805	-0.1631256148944458	0.220666854276579	0.07959165843883485	0.10801348007346492	0.4457827764414317	0.4044091396102674	0.17933932237971392	0.19187965980814717	0.19241842377048876	0.6291877483210544	0.09168546923177502	-0.2328410966550395	-0.09462648077139395	0.06627159285713141	-0.019039608068438234	0.4644496046481653	0.41904765899858637	0.36108396174750035	0.3486484010750044	0.47081584893169803	0.311118572728531	0.5135271142193121	0.5215187729828061	-0.07745223532892656	-0.47532899343496765	-0.2542392418347602	-0.604787425586922	-0.7261621694173127	-1.2663134963059686	-0.8896194573840349	-0.8937136854647574	-0.2388742584203342	-0.3033859437225692	-0.4106290833737539	-0.5010502134626554	-0.5626402770446978
187	16	DNP	1	1.0	0.21351842187501	0.19434327473799345	0.2947269828086058	0.1951666995584091	0.11084114670898378	0.010049719477122574	0.12007959229348507	-0.016538921806895698	-0.024522565195952063	0.041810499438794294	-0.20474705690371453	-0.005104733528027705	-0.10948793101534134	-0.11754644902686343	-0.12699800297045333	-0.10038265032487538	0.0956544627478468	0.1259206996049327	-0.08131138031597558	0.09679477700644873	-0.2236534055516476	-0.19621672311114696	0.09703795516450898	0.22441978423015002	0.6748151602278594	0.4127024537033086	0.5311852705849314	1.1206401278592473	0.596337521484052	0.8811779076425778	0.9469362989942884	0.3368034212258913	0.09037589781949301	-0.12889183724104392	-0.15438179590044074	-0.3765623359581363	-0.5469877487594311	-0.687636529860108	-0.5475094107665034	-0.4122827495242988	-0.319792066545469	-0.3598721230946305	-0.26695325623750954	-0.18141344280489582	-0.2651489585018291
188	16	PLC	0	0.0	-0.09757811120246088	-0.3689604456302472	-0.03141236251055604	0.06650998806509906	-0.1439988198425897	-0.022509749317666337	-0.03907633625822184	-0.06916703618585754	-0.027251853745394912	0.24952033852947825	-0.032737345314104126	-0.13118551355748465	0.02654212683821375	0.12335420078852874	0.027331885284809416	0.17381554381809214	0.21548168561586736	0.3207923340983362	0.45012288441225523	0.4582789680297626	0.49726539548680093	0.19739812308262747	0.5152477408210837	0.3780902310952337	0.5432195290815389	0.34263227035035376	0.34209856515811315	0.6880839526949502	0.5779911828392801	0.8999701278427227	0.3496035815064447	-0.2898746706075287	-0.35929973482968913	-0.47591663336060364	-1.166486819918776	-1.7060159179375405	-2.048323259045191	-1.9331130197677158	-1.8028712294266214	-1.5805033189470226	-1.4808596897318984	-1.1028115040536088	-0.9633078664785812	-0.6790808800292487	-0.6448055932329442
189	16	PLC	0	1.0	-0.099586808711391	0.21727159847416763	0.715725275738891	0.22967656578748455	-0.2585884485827407	0.2594073126076613	0.3582742710927119	-0.13013504565331888	-0.2194804241977631	-0.07908625976324457	-0.08627135269503451	-0.04602848583770424	0.19131984021242546	-0.21908797297047727	-0.3538769658782831	-0.2550656443823148	0.13394380907418396	0.27430991635319363	0.35925468329658644	-0.15280489057445554	-0.5089930481215454	0.012779685599926323	0.5339587644512752	0.28837182968692376	-0.25945745504580287	0.12693475514815786	0.3023463171064974	0.7877370006935593	0.7077836991476879	0.41596437134869596	0.14568178019809913	0.07573893241681907	-0.5673192075451293	-0.8859611520839931	-1.4505362461570657	-2.2158346628292294	-1.8174212938479046	-2.1046075213174262	-2.0989746556981035	-1.5439415167174644	-1.2386624458354967	-0.628240022363257	-1.1295591460555185	-0.563061467311702	-0.032967970255675355
190	16	PLC	1	0.0	0.13630075929141328	0.3417682080873668	0.22530218319285972	0.5154029382106048	0.216458209500192	0.33189858220649826	0.05962133944222707	-0.37766151371201884	-0.28943657723167104	-0.2668340344393365	0.36098045916642063	-0.15782008782769633	0.08959286546833836	-0.48220218078355886	-0.3243569693811563	-0.6806870566777028	0.12756869958055883	-0.08560655604976493	0.07655811886452034	-0.2694339274874965	-0.059203395318290906	-0.32018866175982386	0.4081973967239034	0.12803795354136135	0.5035214824332821	0.20066895772703996	0.16049057351518076	0.7656854587015912	1.1388045373947862	0.9018866192132662	0.566569309466786	0.02085014277594495	-0.24455925182402502	-0.22597691053117108	-0.5369640594664038	-1.2336971339511593	-1.5653982142967195	-1.5216673565204129	-1.5382527625414733	-1.9001404386504173	-1.1392351367641407	-0.5306802171810536	-0.10080156423272948	0.01233961063462805	-0.16995719511634075
191	16	PLC	1	1.0	0.11956784333591607	-0.16319245402610344	-0.051751781970238074	-0.16612835197936315	-0.414136230240917	-0.20846220960852024	-0.2237730033903371	-0.22716289349916055	0.21220419238367752	0.25339366840745514	0.14775949724135484	0.22308284649202467	0.22757965884805076	0.17564282534573442	0.21775758749703134	0.36526686225743393	0.11877923609540911	0.22394765405203573	0.3173135319276512	0.05005979014112165	0.11053970656027673	0.03163693128888093	0.026268208388313678	0.5130924744979888	0.5161330663342746	0.5609144320145697	0.5462017840524983	0.8550855372270844	0.7419758316506413	0.9248120816064469	0.7189978940017261	0.12181960854535166	-0.23549547039216187	-0.4800346080857724	-0.992433211358226	-1.4070311978558963	-1.588447638835274	-1.5514852642320927	-1.1968291763410908	-1.1009618844970916	-0.6575350239731967	-0.665043234151965	-0.6760416573168647	-0.4104559537637541	-0.21547129372543714
192	17	ATX	0	0.0	0.27515545132781716	0.06783517551171164	-0.006262315975914621	0.017896078256532926	-0.08174830943685163	-0.11736424263385853	0.012195351065546325	-0.005273232737183335	-0.02382570564384733	0.10038046392531881	0.07499683427647393	0.015319851858840931	0.024999746835886003	-0.017576835766858406	-0.07601047276285382	-0.14834448058684344	-0.04596282245297226	-0.07384212136160011	0.14749444479324933	0.25033222827751583	0.07773733275011944	0.11749394585992337	0.3171001721015471	0.20315538934129665	0.26159822138653355	0.2511614953016901	0.43798828341958096	0.8450797599577401	1.3186676906404027	1.7437632710533217	2.0484159770382	2.2534214812777917	2.2708366017326056	1.9663020663382513	1.9933989245427683	1.542262483422244	1.2986906041967279	0.7846726233882488	0.4005761697388839	0.2777684339993857	-0.04048642157894739	-0.20698501673400072	-0.22761679854786215	-0.2598212136732566	-0.20523176718949906
193	17	ATX	0	1.0	0.101592575974317	-0.21549381350946106	0.06156952521118464	-0.4655102521497204	-0.36576515119231495	-0.5680369698621516	-0.5479785045724873	0.08699678693642253	0.02304386046920503	0.1645644198493595	0.45605408277421783	0.39849913448105206	0.3721840377005144	0.4459485555659026	0.13620444619850072	0.5335813523418282	-0.021178343589929604	0.021797870354299698	0.49259825434685445	0.46114432894650004	0.5191209325876144	0.4460727045268707	0.22240034292130295	0.11856185923957802	0.3118337640653834	0.4196168684478884	0.7084446204471805	0.9284651947660132	2.1790589094683397	2.5963700140411823	2.948410691910437	2.97408232603642	2.594488488240078	2.374283073722332	1.8536741721794192	1.4863028914989391	1.0077612416856367	0.7006486679408748	-0.04746568408112558	0.23427951545903278	-0.00842440212413884	-0.35933406924160516	-0.4207376031132824	-0.5578895100788707	-0.4666736935819274
194	17	ATX	1	0.0	0.42754371716326434	0.06521467862394578	0.12781025812861133	-0.11163809869268494	-0.09269878570402376	-0.13381037932905082	-0.32723913537300353	-0.2982388438822033	-0.0908297081064959	0.10057561335946191	-0.027933346175262493	0.23246894614937377	0.3801591331094101	0.36918460464447855	0.5046054621338983	0.6499726801859032	0.4632836703151935	0.41662962590195995	0.31203980209298743	0.36640300771568873	0.32745232771610616	-0.006614469003753372	0.15719188295795816	-0.03747760076943289	0.1929667573277187	0.013498918876727769	0.11694803306321322	0.7799044793461077	1.3806351232385219	2.0530557722877005	2.3262270968943515	2.4422523246826278	2.363822924611091	2.2514890141927393	1.8536689539020383	1.3699924255247558	1.1892257188725357	0.38568407343017824	-0.3192423141354532	-0.06169677399309312	-0.4625842326150418	-0.49051517833459424	-0.45844162510151665	-0.8047594509794511	-0.2674874502932667
195	17	ATX	1	1.0	0.2048951428724275	0.13716179660245403	-0.19007452233410482	-0.27307079847363297	-0.12390076155042212	-0.23998443919986603	-0.07843308995294926	-0.021706241594619625	-0.16107378532521507	0.13941303808948502	0.39236506355085976	0.2554948048933379	0.043214537691471495	0.06768167187155111	-0.07406152393005898	-0.09111576417761401	-0.2494367826669444	0.11425131494752243	-0.024194959705832398	-0.16569359585121307	-0.34238010526819807	-0.3324226933003364	-0.2942842010755427	-0.09689394068553665	0.0011023431806380206	0.11411885488478674	0.31315458385851774	0.8354023287644433	1.3177111808761872	1.602258285985205	1.8585156203395956	1.9604129786542641	2.0319665387948755	1.7477610607907341	1.7641903902084253	1.4601550300296284	1.116510544980501	0.7409016440558384	0.24255487968631098	0.011637293016990877	-0.010599789975065294	-0.0979289834983529	-0.2683641487358559	-0.3052728506419318	-0.2230643731444349
196	17	DNP	0	0.0	0.2346087156194302	0.23285839124901658	0.10930946014374761	0.010813556825719982	-0.026182580580481087	-0.12470702388163092	-0.16150816555460165	-0.07974456934662573	-0.07205326791345797	0.03314928590559206	0.04644575230390781	0.08235357718606193	0.20031602071044827	0.09111741434506723	0.018959223034955907	-0.09740930130399601	-0.23160497665062932	-0.3014390626643791	-0.42991926760940324	-0.45913644683732435	-0.15836746967529028	0.2539159179427383	0.5749564918648982	0.901817398761887	1.2209088862396076	1.8477127630243804	2.154194440148206	2.0268026369092595	2.0778668081257905	1.7609836320487209	1.5588017255504991	1.42501508460219	1.2061124170565911	0.5981626196336928	-0.03812706355399363	-0.2797997690370052	-0.5307145847396096	-0.7483494343391363	-0.9367442101398642	-0.8663072193717685	-0.7113970874038746	-0.522287139981568	-0.17386288265917654	0.23031751363937236	0.5054074125723506
197	17	DNP	0	1.0	0.1557580666531668	0.18706755664355204	0.4329762321361338	0.472383359012284	0.4001632293130402	0.2519095426489472	0.20325574626723444	-0.012744742301276745	-0.2842997611065481	-0.2664008927038622	-0.19938966525365406	-0.2574823649309755	-0.25338600148864043	-0.05400844945654922	-0.09747193840961939	-0.10447700256755998	-0.27737186261585683	-0.46788530616908075	-0.7257148219247599	-0.8572650388881518	-0.7262032249249327	-0.2924598629988668	0.08906699875777316	0.4732023337059755	0.9408239080022496	1.7699870207127293	2.006981222607407	1.9355410188162805	2.022022066618584	1.893580464031086	1.5028979338252364	1.400003857681209	1.1726084942868364	0.5715260561055304	0.10566693733671545	-0.2978609689001634	-0.5231332525416353	-0.4359113657024729	-0.37283466090431006	-0.212385990988079	-0.09165829257833022	0.2432982888902067	0.2992638450994021	0.7197245578335236	0.7964127897536274
198	17	DNP	1	0.0	0.4965973441339621	0.02415559135248793	0.22746211254600474	0.04375653550448687	0.18541006567872967	0.12949981910714856	-0.12643373792967286	-0.09482608512097351	-0.2726639218244008	-0.23764771792554223	-0.1170355543527388	0.13011514657111958	0.16477026421679505	0.19505518607504826	0.07016660052507485	-0.03743593624324443	-0.4264597786777758	-0.8755633615985263	-1.05273499500305	-0.9685636246497572	-0.464019002191888	-0.3383938387836309	0.005879847348741334	0.5098482157186852	1.1317352208209672	1.6811700914412249	2.3651366409806833	1.917409071765816	1.9960291429130852	1.765203865369556	1.4711066067819378	1.1215233844068195	0.727468983408444	0.14941187104151957	-0.4685699870940189	-0.6606929799013914	-0.7747608264338877	-0.6833037503649213	-0.6326160047519319	-0.4971178772921021	-0.3228339139514706	-0.2264575912754809	-0.1611291299794641	0.1455189051016167	0.32253408940293643
199	17	DNP	1	1.0	0.07295963123160613	-0.02580868726050558	-0.08350474708524305	-0.10992672962568048	-0.1042782045225078	-0.05800493356462836	0.0474423007071995	0.11513425215790007	0.10842747609185392	0.0889459049046026	0.10344285252171713	0.05920264058993869	-0.08947647662587771	-0.16090908263451786	-0.2537997093893205	-0.36804939678156035	-0.44223166282377313	-0.254093456190208	-0.1315785104406541	-0.08238242305444343	0.10802952087343116	0.2907835689608341	0.4793393219838851	0.7142251032461323	1.0817208086387557	1.5643446625534818	1.8708420025035677	1.6470918825097745	1.8590911280517242	1.8040358444845959	1.4424940648645057	1.386749566746706	1.1456005862129777	0.47328047842400633	-0.06348487938030409	-0.46000222337607233	-0.7834636669674561	-0.93748635487428	-1.0248890084251425	-0.8899077339908422	-0.9124928075993418	-0.7436190187362703	-0.3141209637406324	0.11372697495547097	0.2808609006335388
200	17	PLC	0	0.0	0.07557993486846794	-0.04907152761055869	-0.09802478761243386	-0.20330924006809475	-0.1513810109942742	-0.26637956776877486	-0.17469409406527905	-0.06292386703205088	0.07614191429578035	0.09672922799582592	0.21545251012241434	0.1970241715796553	0.16257676054463435	0.11076319539016372	-0.02709175600754172	-0.02027532919035193	-0.039787291815422975	-0.028889530938681313	-0.22938437602387776	-0.13604121467410976	0.10094562836719827	0.25214104034752166	0.4264579533488028	0.7449463313119573	1.1570095745760016	1.5769618246817185	1.8531785247046924	1.8633723346407383	1.6999798007693114	1.4760547892794735	1.3026251684033345	1.3092858813935409	1.1877920496363976	1.0167656849058342	0.6035442144406057	0.5077494865398483	0.27950061174397134	0.1112450038945412	0.05957536308820151	-0.04470259043009239	-0.2286302040426004	-0.33248395258290414	-0.25697288583028755	0.20184196740838753	0.4970462847176272
201	17	PLC	0	1.0	-0.10345882694266172	-0.3133640680511127	-0.13849019643038654	-0.049879435398253846	0.12050692511623735	0.28178826374241883	0.2947921263184823	-0.1525570915949258	-0.08969550838060167	-0.21132112266926634	-0.21643011114505437	-0.1518756043629835	-0.007956136408469284	0.1826276947824165	0.2658144459684368	0.14847376728192296	0.2862468532541515	0.47887580974346255	0.33024167612214544	0.06487136049794066	0.49123230795398076	0.7694638480766355	0.7435763978976946	1.0817381878472605	1.40906165430877	1.811536134970893	2.107055510351214	1.9205993254062856	1.9547467896508763	1.6608900886433553	1.502979118185841	1.2106645615785903	1.0315273314733755	0.4267949313224181	0.4283898141414986	0.3147972509711302	0.2452274283458211	-0.22752724046041212	-0.520782580900517	-0.5884269602390969	-0.8943358058090913	-0.7235950551705519	-0.5168574050891401	-0.17674352131802626	-0.1794693683299477
202	17	PLC	1	0.0	-0.2652232498576003	0.0925546232267116	0.49798812378624246	0.9318943491390217	1.0673919540208288	0.8827014118443768	1.0227482343835541	0.528451514421684	-0.2910690690211302	-0.6030489275978412	-0.6221050404978767	-1.0559828759697387	-1.1567685593615362	-0.7042129913613422	-0.29693619239490293	0.006936049394409985	0.44127665227422475	0.7268579339786165	0.5124489395839216	0.5141325378348658	0.30326157371646667	0.46734553733126316	0.3959432406274885	0.6403378853192727	1.0391953468764328	1.1709676685360604	1.7351035228934564	2.0346562803132566	2.13728606597431	1.9072240900229607	1.8850092898332247	2.0546031627916825	1.7278222730084567	1.4163079695667864	1.1338581477645662	1.1590398975585299	0.6962811621750895	0.4174686170528073	0.35718847822409244	0.4479401285876245	0.0878677204619996	0.31168656397463745	0.3586925735518147	0.6922445101492936	0.885007994943075
203	17	PLC	1	1.0	0.02536834933220172	-0.06380687672651895	-0.07996934229748616	-0.087062690023286	-0.16275851727103316	-0.12471438633704497	-0.13511745262101152	-0.02566758640737204	0.042224139581613036	0.20256949154361997	0.1487214754935331	0.15079907699310105	0.07382911403814642	-0.08282266499026616	-0.2174807265237292	-0.20670281697305296	-0.29141931268398064	-0.17270728801836446	-0.32339968725865764	-0.029610722988128942	0.18720751916334802	0.6438169407091272	0.8698021359356438	1.0908363441327724	1.348577315679763	1.5620183801368033	1.86828756402376	1.8304257049163741	1.8122596723380986	1.57397349124433	1.4735033463074458	1.514182134765531	1.5003256479815277	1.1254327662378216	0.9002750988177477	0.7436300946822455	0.42848798162633944	0.25338442856356136	0.022125594252098542	-0.1949130603675421	-0.3701329638575635	-0.25039949486495405	0.034744188763458125	0.5833695961206595	0.8115362911303853
204	18	ATX	0	0.0	0.10759355836563861	-0.2899924751067696	-0.6143904500958912	-0.7975180362196783	-0.5399969542370806	-0.2480286295480654	-0.008221897384325095	-0.05144493844673518	0.030981384989667425	-0.02870446770337227	-0.057083122301900414	0.4144635930108369	0.5663467003826061	0.7192063674580441	0.44754799884804336	0.356382846987579	0.31943061049133065	0.7179374237448729	0.5540470533783627	0.6673267734020051	0.4959022553873683	0.39844197282777133	0.36187068286516894	0.2655025817628624	0.36430888557715746	1.0802670241006063	1.124378801510479	1.9063715301518867	2.6913979182838745	2.801019407855828	2.734420249004717	1.9631069922749345	0.5350935418448969	-1.0779726509343834	-2.77903790378568	-3.72276682167535	-4.095781124528853	-3.602060763343158	-3.256670120208734	-2.269487962745733	-1.3344715772529645	-0.6534797256193012	0.07004777762758188	0.7152443063559285	1.4558648467319943
205	18	ATX	0	1.0	-0.008752997729417197	-0.3318844228119319	-0.9005654328080747	-0.8710054844104239	-0.5424961777376998	-0.5149128096960863	0.004333479284496194	-0.38195153419195965	-0.37822354763868576	-0.18913205649305118	0.06947294255957967	1.0557809743010342	0.9069455272365224	0.8411886867862758	0.45409785133902275	-0.06783340052335889	-0.7114781613484141	-0.28325026012081606	0.27667273597112263	0.4996219396914258	1.5970904477056567	1.1546458196790392	1.8906075838184826	1.8796131135086673	1.6592042223349295	2.837478958500404	2.891680949998887	2.8072470007190256	3.2726217476960007	3.033519276692272	1.999064150113629	1.5333822858873518	-0.2600028063765703	-1.6241356282395798	-2.456681563486912	-3.275206993417568	-3.6239632327072813	-2.9332057341276174	-1.888633086314156	-1.1247026078995552	0.14240649560712781	0.9819034996703792	1.599268688247921	1.8000335168285853	2.178266651010326
206	18	ATX	1	0.0	0.9829582203828653	0.6408919990356907	0.17757289843918067	0.05069836494749086	0.035786434000327924	-0.17543884431558818	-0.4856470124376513	-0.5591481961560841	-1.1536931825032626	-1.242905714338473	-0.30224666339868866	0.7684123503908564	1.3900123381531868	1.6741701256578831	1.6055591357214891	1.3338578305233744	0.6149817567759376	-0.04954206342576631	-0.25602270395132304	-0.44794315478152874	0.21144571380153987	0.4566807289928675	0.8047761275797911	1.1668681445860942	1.2966744589032522	2.671061060009673	3.154691181413594	3.3254360303481407	3.5639492122372727	3.142226824667853	1.9637727635435833	0.6439704575603635	-0.7500898643587228	-2.324974923761312	-4.153068917731621	-4.369267545108655	-4.6688519386780865	-3.905376013844434	-2.9787130480261745	-1.7090113725775564	-0.8341780100472634	0.5232769420330405	1.0705405207054004	1.8317686469208705	1.766338914527575
207	18	ATX	1	1.0	-0.23581411901942495	-0.5604451307605322	-0.614399831372875	-0.6447916753908806	-0.5253984129197403	-0.5132767077286476	0.08558292068287501	0.40172149791410605	0.4954124528866443	0.4274410521448086	0.26277848417940464	0.03194618404410691	0.047528657862021165	-0.06894445367469745	0.18374285019890388	0.09203359482693152	0.3063798702785147	0.40468335205474637	0.28079116655349434	0.9154413592986965	1.1198315105130103	1.2805601587867372	1.1721039235604727	0.9975922333905147	0.578294446785957	1.1387585249712404	1.0573562217297607	1.4077638041556901	2.37796237473925	2.8735866269194417	2.8368792033429777	2.267929034889614	0.9102799836906864	-0.781096865890996	-2.1474662320738496	-2.9091894862801535	-3.1042606984544836	-2.541590724024056	-2.1585891654675042	-1.1207620058170351	-0.3047161500074635	0.4386138630584677	1.225125031335518	1.972302348518399	2.4317199903970756
208	18	DNP	0	0.0	1.1148600577721326	0.46770589055153716	0.07036518867680791	-0.4050193739479392	-0.8348231272619471	-1.1824602597112317	-1.1559515581884612	-1.1136701761471859	-0.5548223711831498	0.2424467098909794	0.893246595374356	1.2591711113558572	1.330284234976955	1.5215982148417664	1.2287164551457974	0.7923905084604027	0.2028871891131148	-0.29037319777944237	-0.49005263941280286	-1.0327976722916397	-0.9666729094447797	-0.9187795519452006	-0.028649608955405532	0.5109833005784203	0.8909377545204465	1.8204605255029729	1.734160582865714	1.7918189551245138	2.342988851369177	2.1363102055269274	0.9518012322561137	-0.5051266366640362	-2.3858578104875225	-3.732973033195805	-4.295181791309309	-4.359849707357574	-3.909371788522737	-2.807076454990324	-1.7801160185187999	-0.5536453507380914	0.2600699519674593	0.6919755617932349	1.0758999700209237	1.2815831716624624	1.5593108140638865
209	18	DNP	0	1.0	2.2076523390714824	1.8554132470276619	0.8800475386701793	0.39635525502217506	-0.641412546850899	-1.2259944067674222	-1.4259787634354477	-1.3791600868610827	-1.2775059539340137	-0.6799613512554558	0.5075369444448814	1.7578696550488864	2.30724685527403	1.6610043993143473	1.3713436580492173	1.0048436081029373	0.8095880494591572	0.12677210258427324	-0.6533977821022438	-1.213769433451824	-1.4789553825090507	-1.4634136082561473	-0.8441633151931484	-0.06704104869446366	1.0210517771823364	2.4075761089270458	2.3300842215747624	2.4047589905559983	3.2922911866009197	3.508378060863873	2.162410465635442	0.3336725797694676	-1.6637679018585698	-3.228869355124223	-4.314515483985132	-4.078024092390386	-3.2836618600586402	-1.6913072952776695	-0.16005608019922604	0.27083266324097627	1.176488114086874	1.9847385386332252	1.9965498144908627	2.333639358940646	2.0899814937833145
210	18	DNP	1	0.0	0.7418960818112039	0.6930493802644008	0.610670841774835	0.9383210947786749	0.8352636407865519	0.5441239027780719	0.1338824098792558	-0.007457490557407631	-0.36825084418376985	-0.8614617890995963	-0.8607717563732621	-0.6449522611193365	-0.006924196094099561	0.2982272892049175	0.35840377702374376	0.31318362684104073	0.8327075570936076	0.6088654377525401	0.3629924612028793	0.3192202196607535	0.19375703373386674	-0.01971278498390631	-0.23188816929869274	-0.3796043185070175	-0.14351141055532368	1.2858687283381967	1.5591087367394105	1.9854904412269183	2.4962338228394	2.5415119109336066	1.6123153355597046	0.106364610253005	-1.1431893521481755	-2.4757594744157627	-3.3284052864642906	-3.5451178370597844	-3.1022432381069334	-2.1681476078537845	-1.431571545903103	-0.7993321263098672	0.21773036563756823	1.1831777637635843	1.4165583840803069	1.5710898760529894	1.721504187474275
211	18	DNP	1	1.0	0.4570840651944077	0.09483300383881325	-0.11118072392292286	-0.33981379001753326	-0.32118504314103385	-0.3629323633409982	-0.2108614025625361	-0.3965693628385334	-0.2768495317638478	-0.11242414247196542	0.3758777449130982	0.441427090686482	0.5665756446284681	0.6367551559083992	0.5746543419679441	0.44745278664731647	0.23989373267205683	0.1926217735474468	-0.04896542478110877	-0.2599098040685391	-0.23971866346831974	-0.20885786975365309	0.15043978773868108	0.1770643387181989	0.38708565038616766	0.9195321516770105	0.9648532110093992	1.5221626738515632	2.4916622836333984	2.802819487204591	2.124471797140888	1.0697699741234141	-0.7566957416578763	-2.1069732665129925	-2.928169628963914	-3.03384613975757	-2.485665117605627	-1.38663297974522	-0.4879009715682806	0.573893741632486	1.4093385722386647	1.8176798468037798	2.0251310463170555	2.3328947041469608	2.7603881057755935
212	18	PLC	0	0.0	-0.12034137135157412	0.3176696913809597	0.17112581233527743	-0.2741983397292063	-0.6676974631779311	-0.9612240446150017	-0.9296209966266594	-0.1973436472142254	0.13074876214772022	0.3335793287378021	0.33633965079352934	0.5311823998507678	0.861239918131879	0.8369944317013254	0.8432196349253365	0.49130326879550923	0.24289347151001536	-0.36996909694106417	-0.611590839986208	-0.4784390504617569	-0.02990183977408552	-0.12027027976096773	0.3355583688697279	0.10959881301303206	0.719937649696311	1.547715536790227	1.3447122451421112	2.0006126169042937	2.854372926590816	2.4454495742013656	1.3553367097586613	0.0912307795086931	-1.6348934548489105	-2.819710510351222	-3.5827846247463424	-3.962284304195645	-3.2158713852596432	-2.565230342153487	-2.056377872821738	-1.2602801574639426	-0.7789646040820493	-0.1065494032804436	0.5639782403511368	0.9015933550258179	1.2686212292497323
213	18	PLC	0	1.0	-0.236940161181056	0.2416276075516268	0.7341110140490849	0.975924994038606	0.9298480640292824	1.2746261347592092	0.797304221610846	0.4333496541538412	-0.11139224236656341	-1.0118850201565532	-1.3420082159229902	-1.1822667047655917	-0.7624697891692265	-0.0010310962108590089	0.7119646063389041	1.025560857332841	0.4738256442362888	0.6882694486291947	0.8966966584061198	0.9519372313390148	1.5062518032242587	0.5853782058555355	0.6928100146288777	0.3175265472482347	0.5531112737066896	1.6488412543432276	1.6505377393847114	2.622281633197796	3.385610227269979	3.4372434775518923	2.7893360104167635	1.917230687357046	0.06905795295420987	-1.0355774695275184	-2.160252849364938	-2.887133588376478	-2.810390994581711	-1.7231537663326513	-1.206489111202365	-0.5363642624431578	-0.16577136555487984	0.4054883917036037	1.276830115072604	2.3183182538214866	2.3108372183384045
214	18	PLC	1	0.0	-0.1987417673879552	-0.14619327745664687	0.40054037264277537	-0.17199431365214382	-0.2767747085596791	-0.19994162185103376	0.2639250026620784	1.1892349487904559	0.869021205900218	0.051347668888538804	-0.5100231389625812	-0.40301736994281395	-0.5229183780735227	-0.2888592951995172	0.16465557775497125	0.9190183631086767	0.9341339736409001	0.17539228206989887	0.5808889868550413	0.6630502175560595	1.0720813300637912	1.1833260542471329	1.0061316190769987	0.20066437445588972	-0.05698493455754045	0.6154011261372851	0.3539216739257456	1.2603452137864832	2.6128189459739843	2.616427379162577	2.1881337122121187	1.4161598154181123	0.00016540353255478315	-1.6722967854524389	-2.183167520215914	-2.565481500713186	-3.0111901673744312	-2.5478769381452393	-2.158798825205397	-1.5436078983058794	-0.5197571502564488	-0.7699881560074461	0.1161038151688879	1.3338300264873426	2.193538123083379
215	18	PLC	1	1.0	1.0194004527886047	0.39055473260643875	-0.12659734330764583	-0.6563971608461506	-0.9184864445996963	-1.3022455858451767	-1.1360657137159795	-0.5315814547523259	-0.2938676542445084	0.44571882549885167	0.7119730496753234	1.1532549512805328	1.3516760743744125	1.1760211131747174	0.6744359073501353	0.5283548908818824	0.26787035975994833	0.022746432087365487	-0.33969691612238256	-0.3771402599611604	-0.1798111216732664	-0.08264632839652691	0.6854088012915208	0.8784215361849373	1.283061913191558	2.078494993008159	1.8645793201470229	2.591950865490821	3.418668797518247	3.228014589628078	2.3046147616029904	0.7734947358927406	-0.9542820335830763	-2.471775180051837	-3.4527193862190835	-3.5631138656013106	-2.7936350318013483	-1.8835994581506388	-1.1886044052596656	-0.48429201022766305	0.04009970494756637	0.38446795755156127	0.932236634178073	1.178174589746907	1.4529900655612689
216	19	ATX	0	0.0	0.00977276814033641	0.5567408571860223	0.2531017461255871	0.029492540152210242	0.00829819839128803	-0.004809688778507704	-0.06238623811619497	0.03021990216182118	0.23956351616532828	-0.05035913149866773	0.056958516571266146	-0.11022191588294611	-0.03385896652311989	-0.1028967326424769	0.029182376284654393	-0.02349655277923101	0.0389835331821972	0.026893436662799385	-0.02776528451015631	0.5422811668287068	0.5160069952980539	0.6583117915782128	1.2012290065327749	0.2759785422174344	-0.07754931110911953	0.7909948848910254	0.39875794291130784	0.544171968267526	1.0310690028974856	2.1604313928553416	3.74457161575175	3.2890964526390762	2.272945502860869	1.1021047569555134	1.5631596838907669	2.1749002652501734	1.5824188462269444	0.1569456660433004	0.3198266184800866	1.300135708908178	1.1461784006029236	0.8209294810562742	0.8910923246167539	1.2536127443117193	1.4434377545861838
217	19	ATX	0	1.0	0.9288910845935437	-0.019905520523393522	-0.8347813690604086	0.044801494014109086	0.2478388640320631	0.08884334916601602	-0.11010471083778857	-0.3946765556830717	0.41477049472133737	-0.2440668066467291	-0.705851211561976	-0.05132092889341457	0.9663428006244449	-0.2565767889349916	0.593857256520771	1.5990918515179562	0.878532853678166	0.6835226820636464	0.9309566861103665	0.37467319644712194	0.6990442615523039	1.7157119570159134	1.92920691251207	-0.019297884509795128	-0.960923945752278	-0.2643647440398247	1.474618828389589	0.23478200845142438	0.8597464595781904	1.707201339889126	2.7422842705620725	4.030449978844928	2.540067268492046	0.8791739092977111	2.147078519149077	2.932650062888729	2.369423475691245	1.0433656022928057	1.387453959085936	2.2739077396178344	1.8403654608880446	1.3585815627511926	1.4209052089801728	2.092016562105167	1.977086663680854
218	19	ATX	1	0.0	0.6655389900144011	-0.8445171183761462	-0.8533529954042725	0.3307175308209136	0.3690045709358176	0.1321825817751049	-0.25792777386328003	-0.8755495571240502	0.5094689052500595	0.12808424630356832	-1.44031330439468	0.20261502635334447	0.8050552948947123	0.09666247904848956	-0.4139550558167373	0.6105610200592423	0.2674825031058435	0.8947541246062776	0.7219842567348312	0.5930857181047492	0.6572381400366744	1.595725412721611	1.9184339181526353	0.1286921244382666	-0.370512001882942	0.5725765833390672	1.8284939238641174	0.19871643018187507	0.6596398968916595	1.7137565768318561	3.418678782327584	4.09772460436622	2.9694430855375487	1.1862433809573738	1.857420960308194	2.149286014284909	1.8453538417074578	0.4525519406119785	0.7419982720103827	1.571490429420579	1.1547361484062129	1.0142569281912013	1.272747815669677	1.2879647199736162	1.8972657469187886
219	19	ATX	1	1.0	-0.11556245801385613	0.38216079366515554	0.17795434101900087	-0.27106319709506294	-0.2664633067641611	-0.09510346068558896	0.07279861854836986	-0.03463952051468363	0.4921857601766211	-0.23951725801409338	0.05967737098932095	-0.006402612523262377	-0.02721155137943352	0.3157391572619742	0.23059368339649947	-0.06910599575344652	-0.3138044154098584	0.011600271302545713	-0.16883055262043775	0.15163301226094222	0.15270185327065958	0.47571932478292406	1.2286057617416852	0.04459820168688635	-0.07650116316505666	0.2618571976445214	0.5214356811441503	0.11415710994087937	0.34937331680442185	1.7809907593294714	3.269717949573102	3.063900215356122	2.0487134852171063	0.8484748826746851	1.2720168396535216	2.0322649971844284	1.2415100422143828	0.5064366985473439	0.47667199286657763	1.735916911150975	1.7171836284358066	1.0930288936192358	1.2933280037876143	1.4631393612954444	1.7719254626292984
220	19	DNP	0	0.0	-0.042157426608151145	0.2619627652828797	0.31983560769936686	-0.11615161458738431	-0.41728299571974886	-0.34462220067718397	-0.36525097752905955	-0.016364322388634334	0.1708255041054712	0.6949379137919521	0.7372736212290933	-0.17174608205548747	-0.1858390012515753	0.014220155082555542	-0.3003192250848041	0.3780690875215107	-0.03614215760370424	0.17290750861921841	0.24141463640455912	0.26841475333175097	0.18697391060848012	1.4456765988997047	2.099503000094578	-0.3756449853494263	-0.4359715155189907	1.005733389839129	0.9513217201889843	1.2592533150239709	2.349351031480349	3.121052863742989	4.147902326205757	4.403523179530903	2.7532992965050487	2.54322934612242	2.1205494027222342	2.3058165560991766	1.2019083393096042	1.4136557398578211	1.776164489077781	2.8670851163777895	2.510443551993062	2.9603172845566594	2.5610550985466722	3.214459165669035	3.2138988346516686
221	19	DNP	0	1.0	0.13766548704069992	0.05511867696557846	0.6303136688145442	0.05683512403826389	-1.429360638502035	-0.2598907184619177	0.6219344717172246	0.6581014288964454	-0.11250739057512699	0.6092119703008056	0.5342981886620458	-1.4866145299321172	0.5384564953351618	0.26953559852124936	1.8556857382323555	-0.0888391573643302	-0.07612807476636464	-0.2699424261162422	0.6411341828243119	-0.42645953332267406	0.5875044107444238	0.9718898605150216	0.6924118946886753	1.2440412644063583	-0.2537814686517601	0.6169837455589852	1.0886808289927263	1.4456096663680786	2.470831210143465	4.206419749159703	4.008805289621906	5.9325368007011825	3.012396126081963	1.7609570111490822	4.353548046923217	2.5018746549101785	1.1437195130075235	1.930539045354651	1.2887833433329476	2.6634834215668346	1.4307001509960393	3.6357100698648805	3.4236127238063743	4.163912160971076	4.463504078403958
222	19	DNP	1	0.0	-0.30380839367447715	0.6805577170020239	-0.29963896073881596	-1.4834465434680149	-1.5150119099250139	0.43228522048043705	0.7464162763673727	-0.428959760504874	0.19729359727327633	0.49685641789341933	1.0591676004341668	-1.1145720692048737	1.1361895667911264	0.4737816038629777	0.9255083419876198	0.5107463194078367	-0.5999003750001725	0.3334897821921128	-0.04557522522583628	-0.044720141180054136	0.5144740298615308	1.1527820232563202	1.8309557584761669	0.07281639751034644	-0.06321333512181156	0.681549068347294	2.1992783469491033	1.462016098341094	2.8313076943041136	3.150064218333037	3.688118869889705	4.8886072295892475	4.348984670088255	1.8092868218266507	2.4659757767634343	1.1945748382809045	1.0537474294849978	2.1024034604885213	1.5896969353097465	2.0537644977614415	1.7251818909134018	2.518951047087543	2.3057733963748492	2.113084092129383	3.2242679367405094
223	19	DNP	1	1.0	-0.2596941372944865	0.10321294408941993	0.038517688331410165	-0.1602154056727893	-0.28648745150618	0.17112471533597662	0.18023308275563454	0.6154135058184306	-0.11046613793006158	-0.1775437224574726	-0.33542679177072515	0.06285530496735463	0.11341038619904596	-0.07289748573921362	-0.566730710088155	-0.08084547962474628	-0.25011279344605897	-0.011992797399874555	0.3866577354489041	0.3134338291441023	0.8444991743486091	1.3016805788676993	1.167596920991608	-0.5099294627041121	-0.22053153620148658	1.19502628218182	1.5854661500930896	1.8810914800284395	1.4770730327790305	3.0693219092406188	4.1579645145772455	3.8083389808678776	3.005093026909092	2.173594735850702	2.1258635799305594	2.5737998082807323	2.1224065591371835	1.7520316539666465	1.713182939799917	2.81112350387924	2.9561748991933503	3.145791477814719	2.8617551097025484	3.8247204137803807	3.4414555758907754
224	19	PLC	0	0.0	0.02092014202601361	-0.2621529104560414	0.02064771171256261	-0.6289536279647828	0.03277140675502089	-0.14344914740112402	-0.3552556363880206	-0.009328717330103363	0.20927511096249918	0.38132931372034445	-0.04424945242025594	0.5953075341153423	-0.05526139631985822	0.017814612270938085	0.021166669980903673	0.09640751835729675	0.0019393420645572078	0.16038102644912128	-0.07674018078203121	-0.3842650959215395	-0.18193406777550894	0.48190060236345944	1.0238423751962946	-0.14000236195979	0.07764689702996182	1.1761299950429658	1.7325203128380886	1.9333790967920876	2.664692329274754	3.817956254422759	4.613130860949681	4.327487065710822	3.290123208343192	2.267340058339529	2.00905428143121	2.306376800535036	1.4080408673770939	0.6548339987263991	1.4211430072270068	1.9730859593485177	2.2647381322593527	2.4253754690157607	2.812646192343336	3.697013794069247	3.6447078998846574
225	19	PLC	0	1.0	-0.8869582116884953	0.206767578542717	0.3780044268505249	-0.41565849757292783	-0.37229413917093557	0.22182994308626566	-0.14687622738166947	0.41233451653656045	-0.7698336635750171	-0.020487276444760096	1.0302771427993893	-0.010028442930239925	-0.6398793274143392	0.7106159720676735	-0.7188693811185044	0.563853593712893	0.4440885305595912	0.1508281525720609	0.3496237509024962	0.2654082948229589	1.5610342676336892	1.9821151541042672	1.431651072159548	1.2097772550347616	0.22098745761625255	1.4420638836526842	3.2143191273047305	3.1054575438456147	2.9102300484237293	4.50995938734391	5.915534300382857	4.405029703821152	3.1979073935008313	3.7301480322708684	2.8590550981865572	2.564184802645772	3.374721250202647	2.4265215282119805	2.274513808224006	3.2022852660631647	2.409490486497457	4.040944305773487	3.946301971420146	4.808243110535736	4.186220364639832
226	19	PLC	1	0.0	-1.0158886893136037	0.9242846135061599	0.646434894153349	-0.5449839139914421	-0.22404232197696694	0.5498939520470669	0.4703602601761618	-0.45314930211799664	-0.3159853624257126	0.3864711954443308	1.0120268561547732	-0.6008297306076673	-0.5391799583603667	0.25941832565781997	0.45568552019243735	-0.39408278970066474	0.4524290723674112	0.5713636158369838	0.19691521665822898	-0.2470105340684887	0.7425360297354867	0.3957949981046883	1.2605104793639812	0.8519441436918097	-0.562812863226224	0.8585689629544541	1.2100474215986372	2.335745881790943	3.2455882367605113	3.983844956227215	4.760789805455511	4.367714143718531	2.2345553278573433	1.7921427933954441	2.3156554209159275	2.7392079553886157	2.0096540654038946	1.668383649493181	1.6464276914967901	2.072025142492891	2.487547523450302	3.481574710839324	3.2241132337645975	3.313330767334218	4.299017464352731
227	19	PLC	1	1.0	0.11132489363898611	-0.04569081912660446	-0.2781476890629772	-0.5172913365103794	-0.08856442034682031	0.25647664901265915	-0.13026167585410825	0.02990732154271184	0.15994963829178027	-0.25643736367034536	0.20241426161108622	0.2625185900189834	-0.22182554508269534	0.3031138809871276	-0.2467358792782341	-0.4858816814548524	-0.4258238187030847	-0.08010880253841063	0.29549803306946937	-0.46829294418198636	-0.37476606095323295	0.5980970926576032	1.1528004800679053	-0.12091812378527195	-0.06688328946470207	1.3151631699767004	1.752207129411328	1.905264147587702	2.8014486467592583	4.001088289161867	4.487799948924995	3.840607532825823	3.0318285265863287	2.3032028836505893	2.3871817213835635	2.376156677943052	1.0933024161337568	0.49558128359094333	1.6318229113242169	2.437421359589292	2.7494077807533372	2.642528455755207	3.0929793295419694	3.476679922061572	4.11733804733629
228	20	ATX	0	0.0	0.08469606957777912	0.025373246086436693	-0.0877614015194791	-0.0802901342762471	-0.12414148759192396	-0.25239332901133066	-0.1692740549426906	0.01237193036884152	0.08291545835075118	0.12287119690425179	-0.022385499283663356	0.16045730592680862	0.22066523633325447	0.04920337722194801	0.15801093459028456	0.12184170162436243	0.12014727675348515	0.13753346842288033	0.014441721407438447	0.08451614431908404	0.028654446391347038	-0.0963759943278933	0.06478018316955969	0.1453482331551782	0.4987331817465895	0.6186466823430595	0.403641392370191	0.9721012709958341	1.3893362377416356	1.0848343543155101	0.9849516666286853	0.6033622851363312	-0.25034509063167054	-0.904249704125033	-1.7935985615179222	-2.180484438798864	-2.484361968186049	-2.6891899052407044	-2.4905434454268613	-2.074103719727531	-1.8685410262695552	-1.3496526972072178	-0.9406194071356706	-0.6525196206933207	-0.22677864466115433
229	20	ATX	0	1.0	0.3318165438741732	-0.020065179824121683	0.9478410807154822	0.2679909447276425	0.3130032939954701	-0.26682275391722354	-0.32787468259299574	0.23068506723829552	0.32023020504773836	0.2580625026834838	-0.0609033777121321	-0.06822375500401252	-0.43425372482094443	-0.23189371964532204	0.059448614278210445	0.283821252289213	0.045922990082757444	0.33730204390755975	0.745066019213296	0.8976857218498843	0.6515051772149041	0.6581618187978066	0.6371488609799459	0.7554123290610876	0.4755722958506735	1.1508228575695074	1.3284726503544857	1.6675001572809365	2.0879222098515946	1.054232928315274	0.7755619931014927	0.41251894821631707	-0.38154420450183674	-0.8141564740255308	-1.776294849371862	-2.0566178846534564	-2.503333850814141	-2.8992223653276974	-2.5298612190520533	-2.00623699709478	-2.145441887313916	-1.3490786272093387	-0.9275555299042856	-0.34321921240183095	-0.40237497804332406
230	20	ATX	1	0.0	-0.42512622210820505	-0.5562851169300643	-0.33011828065911425	-0.07894055056036287	0.016562800321046636	0.5188331499715337	0.5514718023697267	0.6215314044283908	-0.04296625915265726	-0.009686965608551803	-0.4319807515200285	-0.54170144086773	-0.32684427720964937	-0.27627891217171807	0.4980824085618195	0.8278658961974968	0.7224326922119196	0.7136123364299596	0.4904694312765468	0.10843328581486851	0.0014781781000075302	-0.42820711618917606	-0.273914903617361	-0.15015796950207416	0.21060718657884747	0.9908836143322998	1.0729542427355272	1.671708642421112	1.9385781271353961	1.2556384809536942	0.5455594453075215	0.376006519392678	-0.7929467917725559	-1.308782676719381	-1.9560063786157145	-2.8777147918402894	-3.0479822837051063	-2.8510336582651297	-2.665090894038934	-2.2026817997909385	-2.213761564106485	-1.5091222374100712	-1.5499520974241705	-0.8376939804314534	-0.48426315087227717
231	20	ATX	1	1.0	-0.19905071173913674	-0.3168009371992483	-0.2598161325476262	-0.16343659484958734	-0.12968805456243265	0.005771003867739591	0.005041913055685035	0.11303986577431378	0.12203106005920854	0.044569621660308735	-0.16185809739617169	-0.009131692807712144	0.06563709971300444	0.1080238754856438	0.19288412789945938	0.3445467658194425	0.26109213310139123	0.3240783149904612	0.1168154622552124	0.15876824980445348	0.1509463667116451	0.0914828889714401	0.530645280136194	0.586935567550287	0.7378679782781359	0.9404151813813767	0.8713997190654984	1.1285306152666752	1.4399939728208355	1.1736546292287506	1.2695778115851897	0.716002747224163	-0.029834767550741638	-0.8819014229535677	-1.6463542564227938	-2.161633766857462	-2.7019626380009387	-2.576180215804801	-2.477337832237966	-2.2702418124908643	-1.9229198634622378	-1.4613040317238983	-0.7156031567394189	-0.4079408579834325	-0.28051861992766564
232	20	DNP	0	0.0	-0.2716453984390481	0.11618898888549052	-0.09164764768815652	0.14178871234311516	0.36878044022063383	0.1813627748949254	0.045270515067985656	0.10060210617737723	-0.5568263498325194	0.1710181153888241	-0.07366341330044608	-0.011451367405336818	-0.17670058797066554	-0.19018094558389284	0.1915243279284739	0.3646235739808497	-0.1886754802345085	-0.3486833271801682	-0.3606333641041598	-0.04109950849285142	0.17050576860560648	0.006877101318409587	0.16990353022239915	0.4317549193368748	-0.13571899893367745	0.11714810197570934	0.32232872071597585	0.651870179739689	0.3991423367302439	0.4489894928523492	0.4273557256691355	0.6477928173834542	0.10964351668482651	-0.3064234902803017	-1.1053284704947062	-1.2656554011327958	-1.8070241667279106	-2.101724378204393	-2.891822280022892	-2.324920410893541	-2.423315355001746	-1.601437597293634	-1.6676802643233126	-0.8451807170648981	-0.7240428138185118
233	20	DNP	0	1.0	-0.6426444162480517	0.1887112109957589	-0.5221909977353159	0.14864177692308395	-0.7409908640563889	0.1852934788081065	-0.17403366973961337	0.5845219645242271	-0.2925052387648816	0.770664644384565	0.45257597891121754	-0.3333807737156576	-0.08705785625414596	-0.5137294410205123	-0.14217530074642812	-0.3300777313973592	0.2969744236166556	0.08721416282980714	0.002282395349805681	0.9296909385661505	0.7544875992344214	0.4700223873502566	-0.78338881310289	0.1435851236861932	-0.058243289663547235	0.2824346960063181	-0.354394693130174	0.21914974046314367	0.8845336976016099	-0.33885256161240224	0.16031898330346647	0.8265472468686346	0.4270435320155	-0.20678535571895096	-0.6113064999225574	-1.4377506270744727	-2.2894312329254034	-2.104472813189298	-2.381931984931276	-3.4979395063650713	-3.354123231043449	-2.659791917505841	-3.114626669782119	-1.5619130422413798	0.2489184757593591
234	20	DNP	1	0.0	-0.6039075583207995	-0.2857919458338711	-0.4821669695043478	-0.619158058454346	-0.3924153744140952	0.5050400205814878	-0.13318715676281503	0.669730688808894	-0.1775309601916403	0.32877672465980645	1.1508437965754892	-1.388181325164121	0.3737189467369243	-0.31763730237558524	0.2362154137380599	0.4694086106125938	-0.3405398390673461	0.07321029435398965	0.25109412781161206	0.25985825846843175	0.10283794555327891	0.544141275601151	-0.33061776892272293	-0.9035340597233896	-0.10714396468848011	-0.05994333672197477	0.06760184127109702	-0.1444525541510698	1.3093091829187493	0.0309952703308851	-0.2773206370009235	0.03847125183068823	0.05181221416437813	-1.1184256862401956	-1.0182905412798882	-1.2995164119917204	-2.64353646553977	-2.4029203908085632	-2.6735237932907308	-3.3389940234754447	-2.686875246642033	-2.274579232735741	-2.4086932993637573	-0.6580938263388834	-0.558622554957922
235	20	DNP	1	1.0	-0.17786475973909668	-0.21411833822911777	-0.2637833500487332	0.09898515999654078	0.1569651229869043	0.22280272861797806	-0.1515019535227288	0.2790509994236504	-0.34661848424706254	-0.038790311915374555	-0.08304636975920258	0.2413482214644706	-0.17378169685729192	-0.20541341618788364	0.07821266777496519	-0.07153993655667082	-0.19039238995719798	-0.5041128150086713	-0.32704982513628356	0.01751233433773747	0.09922751596667373	-0.05087004863165081	-0.40024900864942575	0.596589408590603	-0.37408051887766786	0.33088220262070644	0.438504352527754	0.5114748930720916	0.1666503763661778	0.505052367382783	0.9810360565605702	0.7816618562701565	0.6097366979864797	-0.4175371208776887	-1.0041922790585296	-1.3150159118781666	-1.7363145870363434	-1.9265280363878918	-2.9002433090353272	-2.7811650608505256	-2.3878181560851557	-1.865065678542862	-1.5842443616714752	-1.1823744651145185	-0.6043437263774256
236	20	PLC	0	0.0	-0.17862105468910242	-0.01180991775710026	-0.12349844555677197	-0.14593298500066246	0.12329698557072251	-0.2377041699591753	0.13716625022842321	0.02589980787570638	-0.4015902546496825	-0.2172674438327817	-0.1411024775064455	0.23858701798707202	0.14223896903834402	0.4764083002484795	0.3318274491911453	0.07983024586913252	0.40983472254226555	-0.35683379071469856	0.1112020209341377	0.26210114741963764	0.05953808029163622	0.13861207414237348	0.009334676001049692	0.46098944988016993	0.43058489617945933	0.8888564803263826	0.5064990270057139	1.0068062786753078	1.7863559990742701	1.0440143286085486	0.8135603523240995	0.4529872008933064	-0.9915699517398437	-1.4350870659985009	-2.5313442266377915	-3.1555281151522565	-3.285125276149953	-3.0538567988069274	-2.579255883641512	-2.190127303251238	-1.5975616713644363	-1.2963762232719056	-0.8375545566880084	-1.2355247457349108	-0.9314122329321296
237	20	PLC	0	1.0	0.21693248531787204	-0.1726097431443422	0.972383268668504	-0.5160125209018911	-0.1789326108667063	-0.011349028008092413	0.1434597676628149	0.06435754012685327	0.35344517874721415	0.35044291900457714	-0.596590504273665	0.14248586772966845	0.3309607562339483	-0.08226736545472074	0.8861198268919499	0.21947193455102268	0.06422491275634543	0.671236137721685	0.2814279206627259	0.568193137573948	0.8976696036894503	0.27707307218113963	1.4903178816120672	0.8504248647098482	0.6438279931900125	1.5769891096967399	0.8902466068710233	0.9281783859145255	2.118706216957618	1.5313205690885368	0.9499934024372221	0.3955542301794727	-0.13143426585851853	-1.1277374429001212	-2.434499010389871	-2.633758025279806	-2.469149934370324	-2.7531026695417666	-2.5438118801687466	-0.7949099784255435	-0.25914867149008214	-0.44300190768941117	-0.6020897946796496	-0.5093422606306666	-0.06130288511865374
238	20	PLC	1	0.0	0.4012563505557015	-0.15715705088584933	0.38483147369784326	0.8185031189828501	-0.9502585470889304	-0.34919621264847195	-0.9405366077476983	0.6136017940782897	0.4631237402511963	-0.560457034188688	-0.4062855433830825	0.27522352434424785	-0.25275266520409684	1.2890344326043843	0.46743613738881906	0.4951948333266373	0.40958324429067927	0.2201178274662549	-0.11065418481382654	1.2012642629159074	0.5186599011284726	0.7904750112162421	0.2059406850272231	0.20363988759359733	0.7328298656478416	1.105082786051488	0.8704351701660434	1.357549575889373	2.0394078040466823	1.564881350149619	1.6298418472152212	1.7122786859137946	-0.5376791949058044	-1.5838181795077728	-2.354613811027927	-2.9655282019439237	-2.730061581324843	-3.2690739490632517	-2.9266839595272405	-1.0382144991878246	-1.4860669608721189	0.04697018680748631	-1.7368465155891555	-1.186020484204551	-0.13595764146587153
239	20	PLC	1	1.0	-0.09860072402200316	-0.13655725517504666	-0.3875716392027607	-0.3489452751952129	-0.18390754054391495	-0.05844230654490429	-0.08937304528273095	0.17964558770736153	-0.013426227328186522	0.004271359832481243	0.16553268983191677	0.26054967051107025	-0.10148582894969656	0.18558091596181622	0.3503587787851607	0.14594675469847307	0.3839839742046776	0.028394256785519836	-0.0011728522111286613	0.0650009241721866	0.12798643533852028	0.40872626254844474	0.1505398756427076	0.1568899484534412	0.6703817430700868	0.678421953900619	0.5095252845272179	1.2341250146585487	1.4931882368990286	1.4241469788955874	1.030569428249965	0.7391248831995868	-0.627563524936986	-1.5968117938074802	-2.8106055177566978	-3.259155460109796	-3.332263698119472	-3.0274562896597783	-2.4417899654734634	-1.960836810323936	-1.5605724877768372	-1.2115952490999278	-0.5233781304448417	-0.889966351925784	-0.7763688434507022
240	22	ATX	0	0.0	0.10201145140439177	0.13044151217280212	0.06804887466060722	0.05926953078687826	-0.00470351110451471	-0.14784709469282523	-0.045466420350063076	-0.04670015419668425	-0.11116841586496401	-0.03311509042709006	-0.048930925602855765	0.10275146105995467	0.1396534070786213	0.13625721331354254	-0.011477414859805751	0.10676764680634869	0.13770586842561724	0.16518769978697379	0.12206116879794218	0.15169139910517285	0.08790185689994587	-0.004014727295976299	0.019558314158824384	-0.022396499052131907	-0.09787250353074065	-0.05761324017001945	-0.3971836118293752	-0.66741468905718	-0.3882920044340803	-0.3958002357379252	-0.8659463657159052	-1.128931699844618	-1.2962127224897844	-1.8829931586512054	-2.3679169674491574	-2.696386603128302	-2.6672662952744504	-2.4172948989560883	-1.8090414140212947	-1.0842517378728282	-0.21285421850032982	0.3469486825940222	0.6235682427957622	0.8336545068371677	0.9146306643657658
241	22	ATX	0	1.0	0.03784540019766472	-0.18217692741598213	-0.06322817444661429	0.060519941500065365	0.027961927298704045	0.1771858357819935	0.024283193124008815	-0.16745649249692884	-0.09179656687547307	-0.1571792487057521	-0.012477894180808658	0.044176948961937565	-0.007623460403547256	0.10240581599580054	0.2336639813885496	0.39886861568658555	0.49806474402122936	0.3353648187963814	0.3884720329055932	0.2769274629397708	0.22446217325990364	0.2915991647387095	0.21791112640167093	0.4277696067025642	0.4699063129903845	0.4354903868966136	0.13702708679285813	-0.17451244661035217	-0.10464326442711276	-0.2376731781003792	-0.6215130971768662	-0.9515108759794595	-1.0880528883665312	-1.3297781047666974	-1.674663971742804	-2.008670859031599	-1.9631184126585937	-1.6122499718822645	-0.931997055159644	-0.16905221454054348	0.4353980456810244	1.0401520808543168	1.4377070568948647	1.6226935924031853	1.5054442563266988
242	22	ATX	1	0.0	0.010529462869226536	0.04949627054812175	0.24632183167843316	0.2425312268110424	0.200297539034949	0.09867961619976257	-0.1848664062603707	-0.044394902235242756	0.15129306767357226	-0.08378160270113102	-0.14177220923284684	-0.1907117749518323	-0.19370023479839082	0.1464256804604881	0.17427541858717846	0.21208658667270813	0.19545709480596607	0.17195073980717437	0.3088095527089992	0.23422325018668122	0.2467227357537055	0.26986276251481744	0.42702517621374947	0.6645389591282524	0.6588646625241424	0.6547203015479904	0.21941480413328318	0.009033155628492232	0.055692846193574126	0.0017473743138868196	-0.5065893396355527	-0.9467266686837013	-1.2974881217636027	-1.9947716844785908	-2.4298829554868546	-2.8229856256168793	-2.59323970377794	-2.0957893489064285	-1.3898951746518375	-0.5238003252562424	0.031647720734331385	0.5468863686655184	0.9604187861284808	1.1543643932746266	1.1851855119425354
243	22	ATX	1	1.0	-0.12115263402091576	-0.17729830212897954	-0.1703621467885629	-0.11248242222274422	-0.06072965125635147	-0.036621838035469374	-0.07732057956488848	0.03934728111957792	0.07150293830068967	0.10196992459555893	0.050962430595434684	0.028198813198186963	0.026896841457479996	-0.03172373818747474	-0.0922859918255562	-0.03398259596115975	0.05119786853865398	0.1135378980262466	0.11451133002018075	0.058379247681745954	0.06806459797973545	0.0500983590278626	0.053913316842874856	0.027102657737721046	-0.08177532040775479	0.04588312982207365	-0.26302324718595604	-0.5836925044114364	-0.4439659045570131	-0.40029747752295186	-0.940197541289632	-1.2439584359523637	-1.3878607277656525	-1.7339056977995368	-2.1483710625225263	-2.3157462729976954	-2.1958409031422486	-1.8967386179089492	-1.2903226369273635	-0.5714995604480617	0.16576877692820063	0.6325725691047214	0.9298256775056102	1.1459581211335539	1.1193368905264502
244	22	DNP	0	0.0	-0.05843598302927429	-0.09192841956765409	-0.12437497733054072	-0.12658427016111864	-0.13011671585953766	-0.06945328503963795	0.0429199829362583	0.1333349212478456	0.061710768600889664	0.11521326468797746	0.03023215617985414	0.05870063754519656	-0.07596086022070493	-0.039996599917022466	-0.09290657382987454	-0.07807111593293427	0.0010499608656044962	0.027370437926990173	0.10067820591981894	-0.019894264270178954	0.10146717510155938	0.1329890684127812	0.12953990092984066	0.1729936009573726	0.15881208346552728	0.20184152538440164	-0.040285341343302805	-0.16863768049637506	0.24131114469989964	0.19796492425622778	-0.5038584396380806	-1.043624440737242	-1.1876375840427775	-1.6154601758293399	-2.0024913569244323	-2.2418362432690935	-2.3024065064642407	-2.3282914028849406	-2.262488471289508	-1.8880492043062314	-1.4279141059852045	-1.0106174322019554	-0.728991381348716	-0.47456107278305554	-0.44616245331329035
245	22	DNP	0	1.0	-0.09310687744601484	-0.009572890845636535	0.22818487109214783	0.0367516995007598	0.21028538127125224	0.2974521831541985	0.209301201119694	-0.010209058949305358	0.044109487103361975	-0.03567558475620955	-0.15671366266745027	-0.028704470172985896	-0.2801457224901707	-0.2864514531131443	-0.31928166612315345	-0.4430009346468117	-0.2135945344807912	-0.20334310980532758	0.10472896605830716	0.3327158370827542	0.4111907909802008	0.3004655404035489	0.36121547877279175	0.4157262196023298	0.37231275819557147	0.49898763482724645	0.20355913929613972	-0.18296871888581498	-0.009658459092816556	-0.24359816416128274	-0.8796643984986777	-1.3313896389232802	-1.5701728126336132	-1.7892255208073113	-2.160487824829502	-2.310962144529748	-2.092105328282299	-1.9997013611018208	-1.8873648523635875	-1.5724357860150608	-1.1452853570099846	-0.8739744960567276	-0.6677826020470794	-0.18937383584863873	-0.21697902649103823
246	22	DNP	1	0.0	0.07680191373995364	-0.03020704209783298	0.004596835457625773	0.19845204532934432	0.10750170256502482	0.06757216349275172	-0.0671247766619542	-0.16093504660737343	0.05512361788276169	0.10737404609532486	-0.12042252760814245	-0.11551657882336179	-0.033406910854519245	-0.03861773480985618	-0.09030774112832879	-0.13591704123270315	0.16514077054180862	0.10974340494177068	0.18582779302850486	0.21067366639412824	0.35165528537004914	0.5277951701879996	0.22405046672297232	0.18665118937821412	0.05915842611634592	0.3567506182672632	0.3543892584923614	0.1517071618173421	0.48428921316383333	0.3010830094853024	-0.6934742411658763	-1.1109768782279665	-1.3231791406322182	-1.9473490172679524	-2.2850268088300063	-2.3484338591114384	-2.3528013907055065	-2.147881161172454	-1.7579309241507015	-1.4736681302846943	-1.3688715987298725	-0.7437938244610902	-0.5224229454264125	-0.2428382132435525	-0.24997129056501013
247	22	DNP	1	1.0	-0.09541896160623076	-0.0926635437448454	-0.08633301358280693	-0.001582567085158682	0.08660036206398146	0.03695529863875526	0.0879383955613788	0.051545163126779495	0.005128022712200989	0.05878563464757036	-0.08026488530466848	-0.07011699184945616	-0.08841450205354162	-0.08657393045784142	0.06274583402398681	0.027233285891510882	0.10123814362605818	0.23187998957440664	0.2689608324142991	0.11988551043258473	0.11792808670653454	0.05589528998739775	0.10705087725350201	0.17256932047023263	0.16688101193271854	0.3284049805103727	0.16173588204895936	0.059046808100228936	0.32203100110953237	0.3181725043344126	-0.366445918830337	-0.9432764663529132	-1.102624899465976	-1.5559211358078104	-1.942139984432407	-2.1306664222995644	-2.0231501647370687	-1.9101998092642902	-1.765944058251138	-1.4446132160082525	-1.1171199026534169	-0.6193249650792503	-0.2944404544481003	-0.18416234617812852	-0.029328933206648478
248	22	PLC	0	0.0	0.04354637067177888	0.05685605791847116	0.06354891280878497	0.06337656740907796	0.1028784052757829	0.08561902731891835	0.1733871002019205	0.11085976241843878	0.017054392937702792	-0.03601747907125513	-0.15275736871978038	-0.15398584113876176	-0.1334910193712983	-0.0769235472607459	-0.08533433808693774	0.02611929437785959	0.10299662060573739	0.19142646763209037	0.2521342982325352	0.11414039322156525	0.061516619522051785	0.15214629096518853	0.18436702101486915	0.02998544664880432	-0.009230606179911931	0.14464840403018261	-0.16405043219759943	-0.3215935865736956	0.05233270248334368	0.03741837702690842	-0.5835335369165083	-0.8721840093435514	-1.3296283612910786	-1.9050548684705244	-2.377673494712612	-2.5707798525852876	-2.3913152777525557	-2.0515677417821503	-1.3672573285565592	-0.6261956168290154	-0.01792801178624304	0.3827765495879955	0.6881698268590758	0.8314816765698343	0.8580837726613442
249	22	PLC	0	1.0	-0.14225166466813274	-0.298803985403518	-0.16121463310134612	-0.12779375308328073	-0.05477671690786403	-0.06462030649023419	-0.042096230323519584	0.20767691870123808	0.16977012257181862	0.2188984168503261	0.08561177644329131	-0.041771763369972535	-0.11149098710803061	-0.23940747728377224	-0.2913116235862204	-0.17084318163627707	-0.16540352420205306	0.09498349420208248	0.1209047760328038	0.3483495849049454	0.4980069481197303	0.5761779339464712	0.566776520961788	0.39823278916035704	0.10909715466072364	0.13569251835642648	-0.2280067913026423	-0.3990517869475485	0.006975610713919856	-0.2986379358236842	-0.8197213347968088	-1.3127868952743156	-1.5320107057537495	-2.1076904362653104	-2.282729105825907	-2.3244204704275804	-2.193138678163433	-1.6095769439586873	-1.0720965847388473	-0.453816174823768	0.24795025518122	0.518816521267837	0.7144543563908744	0.822564560083647	0.7398342967083916
250	22	PLC	1	0.0	-0.36118359826143165	-0.2738761740673615	-0.3244471186360511	-0.05782787637113074	-0.029523320859140414	-0.021673440728830682	-0.08571900343963683	0.1675185608936178	-0.040836534568173925	0.009995462263502836	0.1175377690646399	0.0941612478885968	-0.007067124751321579	-0.1465657393921232	-0.24890921847344763	-0.206000955855436	-0.1636936503860762	-0.1799230937821275	0.0391710461358596	0.21707152886459138	0.4223919523691292	0.4191916506499044	0.32657958594347397	0.6165670521005416	0.5428088980219099	0.3538338070078735	-0.198248901560842	-0.547758259570413	-0.09641261390088757	-0.20356608347056132	-0.681329968410902	-1.123550166724471	-1.4632376012847592	-1.8779195664767605	-2.5293618076297943	-2.681024010018681	-2.4542459529984164	-1.963103226020872	-1.2942091173635484	-0.5473723596596943	0.03513935037897906	0.4719644410761745	0.532826065013464	0.5759507618048795	0.580677736312551
251	22	PLC	1	1.0	-0.07176317125434707	0.03746093164628846	0.02165459884221671	-0.009253964073517848	-0.0739529700995157	-0.039166023561797325	-0.036025166469266776	0.04456853608594991	0.07691713345072447	0.03006398362803502	0.0016726104311680847	0.0017467837422250284	0.00927401619305576	-0.005844939327060712	0.05884195368000042	0.05397197763456516	0.0023176496074018478	-0.03070935513706095	0.13232206970736538	0.1688031863816447	0.14150305778219352	0.16855213951858902	0.1992751261111102	0.1546495839083732	0.15770721903657398	0.1602544828871756	-0.22328686119682267	-0.28663208835845144	0.06867730808920933	0.031198075503181467	-0.6056295389041204	-1.103309313295554	-1.5051289829537606	-1.9548031089165983	-2.2495728223360856	-2.2403463167109017	-2.0445906573659047	-1.6162225118356548	-0.8624320172302032	-0.1894965470992645	0.3571384856346133	0.7706443863184289	1.0508810180989252	0.9814844948210109	0.8845914014640438
252	23	ATX	0	0.0	-0.18776168007119087	-0.04456517712381562	-0.008986163596295064	-0.1841025581586996	-0.2983931018734964	-0.2735582549101047	-0.33440363592247224	-0.07118830164306544	0.07388252822617535	0.25072080833755606	0.2595173006259897	0.11016539934699854	0.20011178889633063	0.2672480270747877	0.0624716050920654	0.12127298437453543	-0.029010340434710215	-0.11439096289109209	-0.049801845674459506	-0.03430229161937281	-0.04794598557786314	0.05204855622617835	0.1865067322687573	0.5937443618473108	1.2190298503323869	1.3043796408489576	1.3926805656686296	1.9652237813725477	1.9203599535878553	1.3173019939336301	0.44822918974033404	-0.583866215770111	-1.62919563013871	-2.3346741281317427	-3.2224317243623317	-3.1834657016524095	-3.1662046915962248	-2.7693856224984876	-2.303325504704641	-1.5278945075889234	-0.859589673190045	-0.36519691500733836	-0.21410144086207228	-0.2390568341952412	-0.35514885550342506
253	23	ATX	0	1.0	0.17465941318624095	0.061913961599218297	-0.20373853885903537	-0.38176883939141615	-0.2718757598652907	-0.09933119385301578	-0.06819199986612196	0.28129954225809856	0.2674625772013515	0.031261662551693416	0.1769053198564843	-0.08438581135808161	-0.15191701768720886	0.3005415201535071	0.48925150601481554	0.8297809176612155	0.8013221271063822	0.8551158810706123	0.472518924525764	0.3040638110489846	0.28584763595859664	0.23454527912793102	0.2724782534594564	0.7371998079727174	1.0535996322996202	1.341544899850528	1.541652405761577	2.151418044606118	2.3419684648413046	1.4975791072579312	0.8078477211971371	-0.12192013209902725	-0.7535852362518608	-1.7155938331061082	-2.3483886395414983	-2.2735698159470843	-2.1352994211863643	-1.87150080694579	-1.6664953741620778	-1.3195096915282358	-0.6683422392740637	-0.4114104559675407	-0.04758357350226294	-0.02670738440094674	-0.3361757529632868
254	23	ATX	1	0.0	-0.2851864501764905	-0.3442021660553495	-0.27669851132963386	-0.46235690448933403	-0.08129098595003705	-0.17312446698331332	0.031794632086552255	0.0374033789879218	0.16825659519384045	0.017372160421074655	0.20456032634078275	-0.12566930328674344	0.042900803582300154	0.34015376409695575	0.42967569391022387	0.5682238621152781	0.6459314758781595	0.5821126282458599	0.694871271144037	0.9998239297414833	0.861583716966367	0.6476890120274291	0.434499439051214	0.7692269189407916	1.3916605778509838	1.6607817447567605	1.9575754074267684	2.4061020788675083	2.5755054049803596	1.7330885525557322	0.9129473761424477	-0.2907387859307394	-1.0586330459717372	-2.0202912062786536	-2.635442276441395	-2.863627121392585	-2.885799178169144	-2.1148064072776704	-1.646664527685069	-1.0467427368861704	-0.5716119538531375	-0.4412490130670326	-0.18163065881897733	-0.1689794018237035	-0.2746978481911229
255	23	ATX	1	1.0	-0.06104549936988638	-0.025541497769742617	0.02142973460611112	0.0343626043483535	-0.23075010984622268	-0.08275811939871171	-0.12308603394593876	-0.09665165969870193	0.05410818140771176	0.04978257274994859	0.13130367947576485	0.05050914522506858	0.14261907395000617	0.07056066573272142	-0.03246348084576775	-0.11521557892230447	-0.05130671769641086	-0.0066123918692592475	-0.08048103801140982	0.12240454287174954	0.0010472826132223905	0.03608186516097374	0.3252510775163365	0.5258935889491577	1.1838266043835322	1.2776276453451754	1.3418045912828307	1.9799085040806859	1.9049915306027976	1.2527004054500623	0.307601295345599	-0.7561897800218117	-1.567481500212708	-2.3841364095351185	-2.9643517188918036	-2.9464682096298604	-2.8601090023925457	-2.3911211678154634	-1.9525570513071142	-1.2521234500797556	-0.8009402896544446	-0.34216377352313565	-0.18515906348362135	-0.1980980509306066	-0.22153599434376442
256	23	DNP	0	0.0	0.25108159560063514	0.30730233403115714	0.22230663950781238	0.3298858176503335	0.3442259588476112	0.11045277969351527	0.2079272589343695	0.08147675046380062	0.02078404323176603	-0.274336776874952	-0.1877102421497288	-0.31224834744762786	-0.148234845235948	-0.17222239711313922	-0.015625002817613212	-0.1083734307222888	0.04734643099941584	0.13417758390300433	0.062106144179354436	0.13199367990666544	-0.08071833243152517	0.010798329684270412	0.12080464789000661	0.1713626030074591	0.5830588843994619	0.7950827404341547	0.9221486378932259	1.1776278692669522	2.0395784561062906	2.1146276459677757	1.1922855804190517	0.29415348639053696	-0.6717021627121551	-1.4021205884078687	-2.4655135530415953	-2.745588532167567	-2.787059229987391	-2.535029804582177	-1.9565878144544986	-1.4645445241608348	-0.3807516683239329	0.1314580191412874	0.9811221674690096	1.0737784576190825	1.0975010034056272
257	23	DNP	0	1.0	-0.09622122893334252	0.03846592011392388	0.2998589313633469	-0.07525573035929146	-0.5469681035668469	-0.41315143899768975	-0.15168585742454788	-0.3267280577347184	0.21508725286339922	0.40112870130202094	0.4095298088131537	0.24780305592906868	0.07955969708810699	0.1606806720873456	0.017601797712107774	0.14726117341086317	-0.04351399283065422	-0.6341657086068068	0.15292750863836674	-0.07125056720560136	-0.25280639863974846	-0.42086223779450005	-0.03321917537841374	-0.02236011455246324	0.7923821515001567	0.9194400529195204	0.9361527838206246	2.0820264933059143	2.182566344003004	2.6729213351341294	0.8208782102429237	-0.2544757888127496	-1.224427311731631	-2.1797834263356286	-2.665614650770076	-2.915210616893222	-2.957682208207375	-2.5136451511175895	-2.255417871710347	-1.0629670049867128	-0.5006941802912912	0.5316015094149341	1.0491215495571633	0.8745210209766376	0.8735591503336068
258	23	DNP	1	0.0	-0.008647466480813265	0.44800119676736533	-0.15561012436943655	-0.1777484187119354	0.04659012585476527	0.059968544105490906	-0.23794744197326648	-0.40499238631601275	0.19545246588886664	-0.016868766527293636	-0.25783979920865935	0.07882638222464673	0.04195446990467219	0.6726048247587256	0.23391373181848069	-0.18568085894023367	-0.28804037976289776	-0.3984231693648396	-0.0865649761532333	-0.19107658697158578	0.2417931879275062	0.0898612506969547	0.19567254738756729	0.5091910584047107	0.6455756675928402	1.2497143398003587	0.7961988117719693	1.708489833455269	1.8992063854259977	1.6712244551724478	1.2938712622065238	0.46543239034004447	-0.5892725227078263	-1.4875259408807608	-2.6174734440633536	-3.095728883567772	-3.739520180773762	-2.770442549896835	-2.1174654134451565	-1.5938537703349989	-0.7959733632735514	-0.043181298159448434	0.5286351239153598	1.3128391187559518	0.979332488880405
259	23	DNP	1	1.0	0.32424535693385814	0.32295002886199176	0.2005498568743098	0.21065262448663571	0.007931372652461435	0.14175379581369216	0.06549871182928423	-0.016777547560494873	-0.16799100004213907	-0.17962061235662335	-0.24084979453239128	-0.10454431491144645	0.06461168736075772	0.21933507726026386	0.41142723867981423	0.21503807800803135	0.18631732713456098	0.18630157037864903	0.20506725744297388	0.12741679654749086	0.2119075763096024	0.21768590538259944	0.4255707146487475	0.36457945407817943	0.9386999309582614	1.4719256163409846	1.1084481217366837	1.893558039952299	2.4892506390790947	1.935468861657211	1.2972517754681814	0.6635075043086547	-0.5854587210576366	-1.2603742672907725	-2.305626641639004	-2.626561422443424	-2.509961763801245	-2.3439773982084424	-1.8335464429171988	-1.2262752020274321	-0.20529344605085895	0.6446941516500124	1.2985396946383607	1.4294366528963007	1.3214321281386496
260	23	PLC	0	0.0	0.025168735152152143	0.009951264339303878	0.15039197191811746	0.30995069670892356	0.21869127456888213	0.30629575858033287	0.17125115551799536	0.080422588552785	-0.0183377548669246	-0.15393955114970967	-0.22665548935712831	-0.1756006482059955	-0.40154970891062	-0.11052832143854112	-0.07190609883083532	0.026991357913850565	0.05560088360813948	0.14140988740612015	0.3088127374192921	0.2371646095069571	-0.025055880945170105	-0.06062911015900418	-0.025619956204672875	0.1912967476198318	0.7753901173634189	1.0301929321402084	0.9726062138700062	1.6209105175140988	2.095081276940997	1.75691979210778	0.9371867218620661	-0.14825524932807096	-1.0959002820947275	-2.115154774705693	-2.850298017978147	-3.347317260127711	-3.386446128414283	-3.201987468598415	-2.860882393346633	-2.2609284002316636	-1.4415534028830637	-0.5852947738416632	0.07074894158338178	0.5653223617294638	0.5557388623062216
261	23	PLC	0	1.0	-0.6394433123570022	-0.762577820905753	-0.515559290256801	-0.38881369810846633	-0.5010768487295364	-0.42493299805285106	-0.6812432728484752	-0.35417744388718264	-0.26001626912907977	0.3432282819982497	0.4412675650842399	0.7354730504842917	0.7771487478029185	0.3131428853858919	-0.24575623131627522	0.003088541162081963	-0.29152643310225285	-0.262175396801133	-0.5115602216713179	-0.41493362189379224	-0.810659745424146	-0.46649687124106565	-0.0809052548438997	0.2616928097851548	1.1949521324553745	1.7371557338786152	1.6306452314379776	2.2415389803587833	2.775773594337131	1.9012885379017634	0.8898106712652065	-0.569516898071448	-1.6755186484256845	-2.323664740596181	-2.982031546444377	-3.6150509144312752	-3.395487165868134	-2.9529651890321698	-2.7418680531581865	-2.270512702120821	-1.629090507619148	-0.9517002004987436	-0.5262198889613992	-0.2285603061636749	-0.1516284649668645
262	23	PLC	1	0.0	0.10582592139598242	-0.43950175814849646	0.35930060444088824	0.05540525025462021	-0.109174227968204	-0.023814728823560276	0.06069328240604483	-0.046812859281004225	-0.3369715384428636	-0.2587718523726572	-3.87256374957586e-05	0.10976766926757188	0.3354939678374189	0.2142237627601292	0.2501881011094251	0.6697160142565557	0.589538933587895	0.8017079787315954	0.714704083372576	0.2888700760386987	0.12886955438176628	-0.2002953372602298	-0.22583601804626285	-0.057864788502191185	0.9544906049229688	1.3821947767865066	1.4324731179085923	2.017482396115293	2.6213361050399615	2.064783744715577	1.4049812092056502	0.03253682468631961	-0.6096713184626807	-1.8028360391275404	-2.485829720181199	-2.970122322551326	-2.823453464930115	-3.0474655563229645	-2.5525937303770037	-2.0908948662001485	-1.3836075169250084	-0.5810224697502595	0.11371162806140338	0.027616865495568032	0.41954857595382333
263	23	PLC	1	1.0	-0.10316725177586078	-0.2771883051645484	-0.15822818821639853	-0.05815819965034822	-0.008044810790284981	0.1680140403445442	0.1367502758271228	0.16473763158917135	0.2453343872998086	0.0737550113393596	-0.11167009963773344	-0.1735751056983301	-0.21813903247494054	-0.21900409814836888	-0.13662235671478407	-0.15544244264166684	-0.24629421997386	-0.04804449167560127	-0.07263283976749396	-0.09062491269728641	-0.11356853545620615	-0.18622930612511623	-0.046474066680479514	0.07862401271578556	0.6790848109128397	1.0136290986388075	1.0095828115407723	1.6724225637944032	2.0587606167689376	1.6963530959417084	0.6571516979543547	-0.2815742864662871	-1.2276052919420468	-2.1163990787293874	-2.73686799384591	-3.0782423609828022	-3.1528671987795454	-2.892968366414794	-2.2166825621784785	-1.636885851314364	-0.9068629521614854	-0.22068978113324117	0.5332036855813227	0.6383970393165187	0.5209602531526373
264	24	ATX	0	0.0	0.283884277852181	-0.3687392506049346	-0.22633437651126842	-0.2846775075031608	-0.15852375925073853	0.006198931643539863	0.2018776873210465	0.020912962818204164	0.1871530475552785	0.2968888674612377	-0.09431048124533398	-0.013407703663135408	-0.22910797319962858	0.06699592806269052	-0.13575304414531933	-0.2285024593627707	0.1355408958733022	-0.4404758344945857	-0.08534742417501619	-0.27715016818726956	0.35682900050760574	-0.4856906481020601	-0.03558605049796089	0.1883171977722087	-0.18631382817992262	0.42209297742271296	0.12910297339115398	-0.47637720012107587	-0.7031453131916673	-0.18657577797435962	0.2583470845960513	0.29958257743065925	0.04868542269411765	0.2901188089938601	-0.20201452806056186	-0.3746245699172474	-1.038994647685424	-0.7755669181340904	-0.5328464958832659	-0.3401694385608535	-0.10128988136112972	-0.2139067408072509	-0.49492037569026626	-0.23895863217552593	-0.2999266925275063
265	24	ATX	0	1.0	0.06639175746413607	0.7904680524917298	0.2881422072957111	0.9178230110456593	-0.4305118221221489	0.5285535000053576	0.09581966650800579	-0.5265148383090712	0.12696377042289242	-0.36299516193716436	-0.805366565058008	0.10666642683206232	-0.026581454909926833	0.37614346752234135	-0.45426571145647576	0.05952156785592185	-1.879680503178617	-0.8307426932508014	-0.5810188572932131	0.2969011081929253	-0.3864767885432077	-0.5117025256228395	-1.1511998653146527	-0.02568464448444505	-1.1705247537188819	-0.8425012571278264	0.12457395615186836	-0.9888161238748197	-1.3353875297454032	-0.9578620387710299	-1.5151615394026883	-0.2843847975394807	-0.019864923724496778	0.03498479447006191	0.0003456680268333326	0.08123739599364169	-0.012493385145043813	-0.4654095293992453	-0.05073279296508235	-0.27344801804004293	0.3182731878991346	0.3659763481502988	-0.8176434169314075	-0.4828017529670871	-0.07058177260277618
266	24	ATX	1	0.0	0.8826230354157172	-0.11919594843418949	-1.0785002619585256	-0.9651179659722776	-0.5075945628451749	0.2406520576675953	0.08888109224596298	-0.28177968814838816	-0.28729939672840654	0.43605449824870635	0.2987797676887572	-0.0761499074157259	0.7328650281117145	0.3207090771472373	-0.1583012946758926	0.6350143223926857	-0.896732694651485	-0.016779629505815744	-0.5291580833853351	-0.18374676638341805	-0.9131305509141786	-1.0378641502187682	0.08175170365677538	0.46959077539304406	0.4954506423555317	-0.08298328505586633	0.6567006711528953	-0.624902314774697	-1.1911171109459844	-0.2930824375157422	-0.5189992608262978	-0.17886988057759773	-0.8949225053593656	-0.3013893802827831	-1.4637624423848352	-0.9684159026348709	-1.8921347135677868	-0.8372802347029384	-0.6346194578850785	-0.6151524423984511	-0.2940687649727991	-0.477521830944793	-1.0057254899119092	-0.2718768611705568	-0.11120617745667011
267	24	ATX	1	1.0	0.24570233048073228	-0.2231595436445602	-0.1721262784915161	0.029230188432801375	-0.48685853880928615	-0.20509773005441037	0.13893439484440198	0.33649944940584714	-0.06144307771473893	0.10627311802818108	0.004584331611714637	-0.09588489054065545	-0.03835989467124301	0.2721226494673882	0.03058575335107911	-0.038142219545700844	0.2594533309425696	-0.10901758508003244	-0.3977536956160802	-0.27214959846749387	-0.1897058930385203	-0.708661394034263	0.15051424837506602	0.24659627339089557	0.24806125105673923	0.3363746104942366	0.6455707727339094	0.06749917725823507	0.06812283250827603	0.015328124373333227	0.3777925253542245	0.5247073565193915	0.5791643960895615	0.5525465371182938	0.2817982143092444	0.121840092694509	-0.15503097654710332	-0.2526165739969503	-0.7229328634149462	0.0849590727366905	0.24584642032868748	0.6723597720515083	0.6943702582671415	0.15846904827155062	0.33519808975129056
268	24	DNP	0	0.0	0.016877483055110977	-0.08572969526776342	-0.25181400876517657	0.08202401364168062	0.09940878774176622	0.027216856515869095	-0.017894066670858105	-0.249063568260758	-0.3957737098589924	-0.31267205168523937	0.17243687277666084	0.5428575324350621	0.038941745785396956	0.01251758757941163	0.1112779381634411	-0.2880210581866541	0.14775988090795092	0.024131839247562934	0.18975494349719077	0.39013907267249087	0.20827382059425725	0.49033202198639525	0.3863438535745377	0.5489645412403464	0.9186299872191793	1.3819512782054684	1.580891081094189	0.7850753903244483	0.9238253194851035	1.3848625818726088	1.0413697855418464	0.8992006963018474	0.8568757495905424	0.5754557438014988	-0.4718850869621492	-1.0184274892142182	-1.3613353384502347	-1.220725059783889	-1.269254862696906	-1.183735303055031	-1.27468752380852	-1.2589206958654482	-1.652423774983839	-1.7143681547665497	-1.5276868141157238
269	24	DNP	0	1.0	-0.6773205604282092	-0.7458510142860864	-0.5998317395464425	-0.7077944860693135	-0.15862577099944727	0.04848580502339693	0.6976355945828249	1.0504894307020591	0.621226751899512	0.11296641588548142	-0.22626751461397843	-0.11912486919153846	-0.4660992752480244	-0.852892081970973	-0.9292536965416894	-0.7544120681700022	0.011829864629841447	-0.23071303837238422	-0.32268511733294447	-0.303110725493665	-0.34095633261695457	-0.4328344944375851	-0.39651902809161865	0.8980611123213533	0.6207870427355677	0.8764440928313606	0.9715221530035908	0.6901950132615843	0.5601371882560229	0.3103666940445836	-0.16739511124068993	0.6375159368664334	0.9571314147351859	0.37618271831077293	0.5164437712817171	-0.5113522889218215	-0.31387314178328884	-0.6542340534495167	-0.279685248749941	-0.43124980915143774	-0.7651427896951639	-0.8974277718138052	-1.384102877295759	-1.2081401999451165	-1.1295962989877986
270	24	DNP	1	0.0	-0.46937410971607685	0.20241246037485697	-0.13433928035202192	0.21892995995189532	0.31806950262993516	0.8005937697999499	0.7096850003331783	1.1594343574203048	0.36292370324271794	-0.21869542174630477	-0.9724116078657135	-0.5994061948020205	-0.7689710549235942	-1.0101520140403468	-0.9422767821452791	-0.27339647835115893	0.09717099605067428	-0.05801718209033069	0.46869827865124175	0.37219165602963994	-0.10988454856114455	0.40050370869896007	-0.2802858556920992	0.38168909461984685	0.4415414252121272	0.7351972095943052	0.7987712331833621	-0.6207768442380494	-0.4991264866299198	0.5865994952234039	0.7099677930465168	1.0108250871176945	0.6593731276622625	0.5479979892532484	-0.04109402379221824	-0.5037678900767809	-1.137377515080128	-1.7449453156824868	-1.8886064660176776	-0.4680999687766765	-0.7118801757200021	-0.5084770107706449	-0.9851148027300717	-0.7313722435658675	-1.4459100865030055
271	24	DNP	1	1.0	0.16164865196707254	0.27712374429686015	0.31523392779090886	0.07952160520701415	0.14799740472939688	0.010632886062322067	0.1204358816342641	-0.4153960902745216	-0.3797994174218103	-0.03418222924538107	0.23401209728769026	0.18172385969888435	0.06820871417593193	-0.013154711853790671	-0.07990248306610297	-0.45292289532548086	-0.1487791776441927	-0.0946460657202773	0.2829588461564871	0.32808662286503026	0.15103850331314403	0.13429700680809628	0.5059573138678771	0.6820739756578375	1.1251657950455756	1.4828048423174192	1.1831636007632693	0.41911336730685844	0.7786239279784726	1.0543259156478457	0.746594375617076	0.9326535049075543	1.1007298106893095	1.087194225106399	0.39930999697766606	-0.42655313420181373	-1.0132579974416085	-1.1357964533700655	-1.1701256126279302	-0.9128080177818514	-0.9622529376794995	-1.0034166761695145	-1.3495363588014975	-1.7852928519361924	-1.7732069887913686
272	24	PLC	0	0.0	-0.03325600833331753	0.13100502069050457	0.20700166424562153	0.1459562882096755	0.29202744936108094	0.3285227221601414	0.2946929045279388	0.2444335405293226	-0.20294424913866552	-0.06708544254589706	-0.2616489364711585	-0.38740268441669656	-0.2871920091211823	-0.09935958309455897	0.27335745337875766	-0.24052580225309925	0.1291701586656392	0.004267588145499647	0.5640859186890537	0.16194072779200483	0.618978258512354	0.663530494707281	0.01071100884022454	0.0513574511622308	0.15226437205088977	0.40097790112723974	-0.17815757121922707	0.3929909445516336	0.7588818394465306	0.842421242669358	0.35904793356214076	0.32617524974837764	0.8564448446786417	0.761729059684083	0.11530766730479168	-0.39927329661403926	-0.43810292643328524	-0.40417865117104473	-1.390413908758063	-0.9405166825112293	-1.004009712059341	-0.8196016239959	-1.1550074827901315	-0.662664537657425	-0.966283194254744
273	24	PLC	0	1.0	-0.3770485745744786	-0.7165395513626166	-0.6592431931002994	-0.06934041939291219	-0.3372005732393436	-0.4140145949239711	-0.5346100222950769	-0.13831742900589744	-0.15998090041447544	0.7571562354430877	0.04668092871517552	0.4709471117292696	0.114088598928736	0.2645910644554075	1.6074701336448642	0.9692004633476958	0.8804764888487595	0.433042851590046	-0.6113216033652624	-0.8433231777456751	-0.6893714101466429	-0.7507496759647625	-0.23011369463515852	0.0537872049570072	0.24259736091122472	1.2062954838881323	0.6777993728460536	2.0241043278064565	1.9434361538999922	2.218694365083763	1.4552968001335944	0.8696030090835439	1.2599657951169694	1.0229551458334785	-0.13769916876883265	-0.9426736452614802	-1.082100270132193	-0.584175418492369	-1.0946783776976394	-1.0403691145302238	-1.156513948497761	-1.4212151403095503	-0.5889840718205254	-0.9603898505922176	-0.5992152812858784
274	24	PLC	1	0.0	-1.2125560093195744	-0.030035091701594532	0.6809947620870851	0.6287443323549408	0.550785857777364	0.7760969044152821	0.02199614122516346	0.3640768172848952	-0.49886356977533086	-0.2871852083974721	-0.6502982912063607	-0.2600790567735475	-0.33636662554799474	-0.30890730135693895	1.1810358856102503	1.0630967280558385	1.5297186270442074	0.6112215124450165	0.3779236439314005	-0.15798522954457253	-0.22842798118689528	-0.3625316747394012	-0.5388601970324249	-0.4723529211151852	-0.49404802056548947	-0.11058359673444403	-0.3645076139398881	0.44226464178216846	1.9960701080748005	2.07411589611756	2.024663024099982	1.3775522526266364	1.1069725780710844	0.827947761562592	-0.9116197199300239	-1.451017033868953	-1.5844185753552817	-1.558531559259302	-2.065026347672415	-2.038131771696691	-1.9092708860785637	-1.3499995636854527	-0.983545332449729	-0.7639321940961308	-0.9446760163150237
275	24	PLC	1	1.0	0.5899182559690466	-0.18516230156007102	-0.07198018451158317	-0.059501574911507045	0.08828751455062799	0.42067762429934447	0.29684927948579765	-0.0027452030341112293	-0.2558424677777643	-0.22808763051115977	-0.14027378119595924	-0.06858298477954197	-0.01396752990423664	-0.03681324622148966	-0.15621857640178938	0.04019059005183803	0.17702445372366468	0.24416442702406688	0.5001165116629361	0.2839320906904375	0.22186342884379323	0.42335525149767	0.6155739282596213	0.4081927750308802	1.3411010371808234	1.0159973021631619	0.3287963395996511	0.250756712020604	1.1330698454451142	0.801447290499611	0.26641515833438845	0.5327858754021558	1.327429020441072	0.9676285422284427	0.3070825639331514	-0.3001474784515862	-0.4301674464738229	-0.31430702144788636	-0.6398341991785286	-0.3819293895395753	-0.6368664606649485	-0.7243387984313453	-0.8416657055245179	-0.8996163227504538	-0.9027314807022511
276	25	ATX	0	0.0	0.25548230077189493	0.20769433720120917	0.05246421686025135	-0.05804974785606291	-0.042880763330326754	-0.16902680523718264	-0.18919519305978386	-0.14771518504004563	0.1087553711733149	0.04828027074562833	0.2709974211310479	0.1675420454009782	-0.0027278867325723918	0.0140204728050049	-0.11358568472497588	0.18819644636672525	0.05482534097943718	-0.08229707123238798	0.09773932990132142	0.16640973807438236	0.305088398093651	0.4974700764212772	0.20705193749105022	0.23763762883356584	0.6243791481711398	0.8248497019208094	0.7767653562741369	0.4809934891236164	0.4780420136979368	0.5886726285863352	0.21399164299546786	0.4174476778246418	0.010588283916331381	0.06705184204213235	-0.045007644487972565	-0.2109692753192496	-0.6474091190077969	-0.7320769614338519	-0.7825668803124037	-0.7413216977753619	-0.49704440491182567	-0.2911129854458833	-0.20306593705302423	0.46168987546099954	1.0104844768406334
277	25	ATX	0	1.0	0.4893137485517626	0.35345546142133677	0.4079428164635613	0.39883023900942316	0.21995304602783253	0.11822479476923935	-0.006746094504009216	-0.4516385683097723	-0.08572704281260396	-0.12342443533171495	-0.03517144708382886	-0.2259624886574128	-0.24580807518407444	0.4374700720769202	0.8398959324153006	0.9929354768288482	0.5646269293331007	0.666653023747442	-0.1566284857027421	-0.14724161938550434	-0.3219987621612891	-0.32628540445432735	0.00623334161696461	0.1196478860901165	0.9032480774060823	0.943715285942025	0.29138626522398337	0.05482630490094685	-0.05563297022998419	0.34541223286307876	0.29256839535938667	-0.8533817179308059	-0.641424659590132	-0.6814536783225064	-0.7345180117605355	-0.937711431489642	-1.6757044594190067	-1.5918483437311686	-0.9225446001798793	-1.1350732572799211	-0.6813367955989504	-0.45408796316418903	-0.2415305039278297	-0.13257681782207612	0.3850132538750575
278	25	ATX	1	0.0	0.7493581289851796	0.6306101638448868	0.47659944981737723	0.44437522984129363	-0.18978901984215657	-0.5858296021041756	-0.4043890605878906	-0.8970057059993808	-0.6591074914209084	-0.10012442168469429	0.6650568234951358	0.6145476826700227	0.42087521488412805	0.6913903507486272	1.7129524141445986	1.1384847865348857	0.9831664084912891	0.4484098756563315	-0.7024738485987383	-0.898245264607059	-0.7646892321923783	-0.4298254714019563	-0.28826147332625274	0.2794070524932992	0.713514539768433	1.2974422863196042	1.1324046780778165	0.5943912147245918	0.7763505410641697	0.2861381932914557	-0.01881928775472409	-0.7592860741520184	-0.3863287353668252	-1.26824683158815	-0.9548329300875227	-0.6625538755634678	-0.7558832040807646	-0.8136907392185363	-0.2801620961375816	-0.13827196411201448	-0.29062407028329384	0.00985069588235187	0.315036954097966	0.06420289902543047	0.4842040759333835
279	25	ATX	1	1.0	0.04448822199666761	-0.11075775226529036	0.02297892067284902	-0.19785256905377324	-0.03211022261664434	-0.1743314765043557	-0.09955929994071987	-0.12793090523354064	0.022758730016370583	0.2386618178112619	0.2764963967959835	0.041401006018997655	0.16385838287883953	-0.11139186017241945	0.04404697487948315	-0.02267285924740522	-0.006903951904881691	0.2386149942931925	0.2689019214964355	0.44961627081832306	0.3235521505395575	0.29849114610294386	-0.030231177053726972	0.05239917976066589	0.5462295844803674	0.6879125799345307	0.5903663569942169	0.2894813930558807	0.48816936270224215	0.7489756885806158	0.7501106737111959	0.5516865508829609	0.5636790903532479	0.7203082764749603	0.4237922448269218	-0.030613318911595418	-0.46737492715053847	-0.7041907110292753	-0.9260503797980364	-1.0277724550513772	-0.656535603158991	-0.3608229863337261	0.12337545027633563	0.6461425058882778	1.069879981876092
280	25	DNP	0	0.0	-0.09563567047212004	-0.21933378827036928	-0.10609201900091916	0.05893942903743938	-0.048743272780470075	-0.036623008667209175	0.13944245801970304	0.2044864741450205	0.11294635980512216	0.2031726749396411	0.1890824662484085	-0.2548992678099883	-0.31693013216992444	-0.25087418076774387	-0.3542157723784385	-0.394781772139655	-0.10710552242901897	-0.22493885027360835	-0.12440883012057952	-0.2601108058275581	-0.0928905785760891	-0.053770320834451775	0.048660002470287456	0.1992886220412391	0.5043047304605276	0.419222695745016	-0.026650775869019545	0.09011689364133058	0.7937898597663965	0.9812331917327274	1.3395510118732579	1.3376666740334109	1.3160180102683565	1.2597091048800302	0.8671725503599167	0.2582636926360843	-0.13631456591426244	-1.3523382646855373	-1.6296459867753579	-1.640362549027478	-1.5701327792529958	-1.0851747629855795	-0.6851622769287428	-0.35611277503179756	0.31712920492908475
281	25	DNP	0	1.0	1.5179812393205163	0.9958521863813061	0.13632462440587204	0.09647929721095479	0.19050988188813972	-0.003582519955152493	0.07543856245153865	-0.6330163190290554	-0.9146130261126465	-0.5076276633092119	-0.13194181057825677	0.9105239740079532	0.4020061059719112	0.5158235174538242	1.1029751245402124	0.866117591435426	1.1237559229141973	0.13154465067337232	-0.41318785939082875	-0.5807051350644571	-0.9130074606779865	-0.34685810597502176	-0.18518843822852887	-0.059266629467052155	0.5536514786155261	1.0940639781907278	0.500561182336633	1.3692779952252148	1.7623090505642425	2.455462636317303	2.3659922989387026	1.9763962894622211	2.3918831604284723	1.5594072278022335	0.21497891681941084	-0.5407374759210045	-1.2180118952116126	-1.7620094465970018	-1.4335212305781817	-1.2738147214119588	-0.8099810198806779	-0.326981313412812	0.4289828082795176	0.7889681131255043	2.124543478099425
282	25	DNP	1	0.0	0.3602460923998768	0.28361642417294725	0.5947958140076322	0.22783342176663196	0.21443682247607218	0.2798624290988279	-0.17052487864221388	-0.5385119041050724	-0.24958672272769508	-0.44625648581011135	-0.48723194790511365	0.006903480137845534	0.5396002322332483	0.6234755534775793	0.9088755279174959	0.6016064136431714	0.24214558596037097	0.023226099519218037	-0.42920924757066314	-1.1437051784872865	-1.235017810922095	-0.9232131274282158	-0.4616385086877747	0.44131343584756444	0.7655021124272364	1.3683407332391213	1.4212409272666622	1.018540388052018	1.742082784196001	1.4792462409147975	1.5142628034750605	0.6773933237279199	0.3557297579829939	0.5148150715783288	-0.18542140094600476	-0.4548049563730852	-0.775429917633761	-1.4245409181995146	-1.4013858889857802	-1.2587440180719947	-0.9443919392905574	-0.17577813616090518	-0.27961791438565897	0.12945920530378355	0.5089819840547496
283	25	DNP	1	1.0	-0.568055112701068	-0.5496840788556938	-0.2988515147996467	-0.469656564501623	-0.516032436291764	-0.30494511476315517	-0.226287355002016	0.1058177174620262	0.4436669027970879	0.42130823860649336	0.31776140563072036	0.3334495285375444	0.025143897068907867	-0.1302262195442209	-0.15415727526365866	-0.36814769660724567	-0.3765656988838245	-0.5175777736575324	-0.4916694056422392	-0.4095775843622126	-0.33621883936054037	-0.17532853742951746	-0.11909644047034576	0.182919631558049	0.7091425473250376	0.47686937263669227	-0.13676019237246742	0.1586816986942702	0.6732033165263762	1.0444340068565756	1.1194547628712594	1.3615692219120124	1.3861657209687284	1.301352025081511	0.7522449111732432	-0.19332501855280534	-0.4305379274367113	-1.2881930515869522	-1.4847575514771099	-1.3650339025416747	-1.1839262211307562	-1.1937834953333535	-0.4872511994627182	-0.1464710525021089	0.5447064400134801
284	25	PLC	0	0.0	0.31224362336686834	0.2851521860710782	0.22328889446095318	0.25878723478985793	0.19523815239600492	0.07509706494045318	0.2077354990320281	0.05335416788936793	-0.24319169212697314	-0.26176559346146494	-0.17903600426681138	-0.1908499989937678	0.09944461924256705	-0.014813449441262578	0.07657993255566549	0.2440529011606277	0.3519648037211913	0.5402187265710711	0.475008346818338	0.28038332142340017	0.23384542408097583	-0.06389373352080625	-0.1860214699940211	0.10761189798173858	0.7004850859924961	0.9446462897189618	0.5602635912192231	0.5622315320984252	0.7281383331358968	0.8143218208594135	0.6070225470266782	0.6802905534925555	0.6386315147829212	0.37439617413819626	0.2549368580456181	-0.2777666897249201	-0.8711901681204366	-1.457892204171857	-1.4778865133007375	-1.2614680077516074	-0.9396309969299406	-0.5284244724661754	-0.355813954936595	-0.011426257330911013	0.6069831663977736
285	25	PLC	0	1.0	-0.203886376011744	0.04934516620958418	0.005791387713344762	0.06040445018245974	-0.35508951961611973	0.05281959741869982	0.335682940498186	0.2994574219702186	0.6776415821628112	0.0654286142769663	-0.21297703066298218	-0.27837313069575514	-0.2985756935649958	-0.34641923196948815	-0.2544339725925904	-0.30102597928687025	-0.2626479280214645	-0.13233138556490695	0.17713171700584127	0.2663782772096369	0.5027936822346605	0.7878578575606928	0.21652410941643652	0.575500562226171	1.1458547834170012	1.3902134981045458	0.5538269845727533	0.6250027605784068	0.342615980429107	0.4432802505762796	0.31188423441907365	0.3899619827675975	0.10297207417540605	-0.16505249744249637	-0.5033020930918335	-0.9265789515018656	-1.230509063372175	-0.8026655033843074	-0.9383439073229068	-0.6921246569070688	-0.18044834692811512	0.01665137045751866	0.4023987571945674	0.7096459975686736	0.8599784263568921
286	25	PLC	1	0.0	-0.058396148631964906	-0.04701248797430294	-0.2969359555162048	-0.26433316413880226	0.1440614510580494	0.12099470159389152	0.4591690063720209	-0.04199714615771571	0.28245245215187126	0.22362350414904072	-0.14829005046314458	-0.06538190363728828	-0.3212166703612159	-0.3890821805667067	-0.5490712281722437	-0.6647834251418615	-0.6004672779692779	-0.7241597556516777	-0.4211211323649231	-0.9556779482396353	-0.16366404979685856	-0.2165997997790848	-0.42070026783083403	-0.28946483587709176	0.14374246933877272	0.1309656103642754	-0.00864300630352734	-0.04535614615346011	0.392136382354666	0.201123516159857	-0.20713872336926398	-0.24249322373174506	-0.575510904847807	-0.9064135213638468	-1.6926706048826399	-2.1793732061657454	-2.6025736464303053	-2.209881007796135	-1.966039882429073	-1.4505553126462638	-0.5030953048165111	-0.76185632215104	-0.36934883199043145	0.08258125174656605	0.6627070011612812
287	25	PLC	1	1.0	0.2629798762302259	0.5209035622478432	0.5222622720653105	0.41719312328565916	0.5004619240438991	0.33824380579201974	-0.021658380643651047	-0.12636662414608027	-0.3124734852263161	-0.23513879563960788	-0.1941729767189554	-0.16557700445121765	-0.17259896970566177	-0.027912616590088053	0.2822855260331429	0.3923107941463949	0.3654375118169037	0.47641153841372536	0.31892298140704756	0.20896522131105139	0.2676029428394964	0.0649930524836231	0.0693055299842528	0.19769591426015085	0.7594963548596633	1.0251509736173174	0.5870365237098393	0.5625723603412747	0.8261291349192993	0.8371855329528284	0.6271096132501894	0.7222880203855397	0.9250308685047822	0.5711515352569796	0.4792537803727276	0.1830669273803514	-0.31266501302020383	-0.7973808005155656	-0.8935531974727411	-0.7728109881168127	-0.37559917624266653	-0.06683884918412471	0.4711075881688083	0.7372919722010006	1.26365890338823
288	26	ATX	0	0.0	-0.08817602356692408	-0.12567184395111955	-0.26119239743341716	-0.14119655727073066	-0.0738807022819601	-0.1124113859787938	-0.09492459429723818	-0.17425903648467964	0.028384148772087607	0.1723427089043325	0.1539202582523214	0.11475008987488436	0.14171359930838529	-0.01443852879860889	0.041500838700911605	-0.02822309127208455	-0.04598271559490202	-0.23342903235555662	-0.29415550851428457	-0.3073777578202211	-0.1406691300615105	-0.029082810950236345	-0.085144913178754	0.04804945240529943	0.28515877745306983	0.11941672019637777	0.19997196052224625	-0.14277005848096214	-0.2525845043347711	-0.23521951449618064	-0.2876768619201564	0.11434803035862201	0.10017937618254082	-0.05899418622819443	-0.2645780872011418	0.13414765798840977	0.5924590870306948	0.9307741539989373	1.1798424172741286	1.5000626971782165	1.6328844797039215	1.9352619859265283	2.0836739971348908	2.0001952603568465	1.890517036413291
289	26	ATX	0	1.0	-0.010669017738598211	-0.3827202191866009	-0.003965882964715365	0.28046874783993847	0.44115226175353683	0.24033627003212088	0.050484094791386165	-0.28947911873985227	-0.36367133118246653	-0.9330414198178736	-0.08827494680037082	0.07039373457186728	0.199051830900424	0.3925798766512893	0.27784549346360443	-0.005319284727273883	-0.10716419122475133	-0.31314983257120627	0.10127249672745726	0.05402630366963623	0.34630786963224003	0.6218537285656361	0.6755490612532229	0.7662903745265898	0.5852583134762985	0.24437257362450954	-0.44939710199950283	-0.6074630585089685	-0.6484527886746025	-0.046915306881214085	0.28990855831757706	0.8216055823065531	0.6973067933436466	0.2684880016126236	0.043640224296116664	0.032950405229078425	0.5417983197184991	1.2225543786036293	1.088305605376194	1.4552568306097071	1.497354145610462	2.041618977185599	2.52549795115658	2.6056269177327667	2.292055582797175
290	26	ATX	1	0.0	-0.2061100998946423	-0.20784779842317538	-0.3197987773287043	-0.24369703722029842	-0.28696390842513336	-0.3846310834119461	-0.33657083965754253	0.2129178247840036	0.028821500232341143	-0.12185930779547746	0.3948356370705804	0.16267416665452983	0.3165486860792927	0.2579243616896502	0.14799280384961006	0.19341958098680673	-0.06501130280620503	-0.11539558717052627	-0.15920394457052583	-0.16729654031548494	0.3355308702998943	-0.004508597850980178	0.005061958953734125	0.03389184659365728	-0.14112236220436564	-0.3928380289320438	-0.6665063277877439	-0.5723368146700162	-0.580185790511213	-0.4854443026581787	-0.10089201327168905	0.301159587663203	0.34464993396915666	0.08781279372174146	-0.09484030111363734	0.037074148897505474	0.8515497558038798	1.1761160714368608	1.0848870923875014	1.6507604413829677	1.8483459428744469	1.8730601222649703	2.2392281864423396	2.1270952846214746	1.692478468851421
291	26	ATX	1	1.0	-0.1486113766102274	-0.12829758816972164	-0.2686728078731686	-0.21791003483202373	-0.23599256753605066	-0.26808249216806573	-0.16853610455988133	-0.1456826693110517	-0.05417783030474955	0.12514494120256314	0.23248340587084285	0.2474454957794108	0.24133187464811584	0.24397598121088998	0.16394933172415646	0.036692987451112394	-0.17602338381209384	-0.21030993333271716	-0.31294729499031376	-0.421659662809807	-0.35075945672948644	-0.10695656729527908	0.056829281138836014	0.35370598520715174	0.623503447928601	0.6477586860299939	0.5537654518401807	0.18961197004847283	-0.07974482122173511	0.13074772543263988	0.17256054092281134	0.5509467649363556	0.4882415983126634	0.22043590764837456	0.0013715900133543656	0.4499940327897781	0.8322066326591412	1.3642696459661747	1.6477431131743274	2.0702691918631766	2.342517609363959	2.7381944141938015	2.7466149960432578	2.6157844143237527	2.210421938517533
292	26	DNP	0	0.0	0.15323906028514386	-0.06610230293745319	0.11700415198993695	0.0601570451540667	-0.13585140213548128	-0.12849379689059476	-0.21187861699416785	-0.10262572546677007	-0.1432840516442323	-0.10803397856857441	0.11227688023314569	0.17198401096067617	0.20730594954978726	0.27844368580214424	0.46177369806120055	0.3999661487386211	0.3912768233156513	0.03224358356839532	0.11920656676870922	0.04464254219639564	0.051328169226453224	0.13152570939562294	0.08248577062298404	0.2865014622062835	0.4741312504702366	0.3821315039888505	0.12965841515756782	0.30716743569232535	0.24635158500981658	0.2991131692362173	0.2069244136776639	0.08774986503134988	-0.24986772331533624	-0.5770138950221199	-0.7461610257075599	-0.3261624304655323	0.11409073120689514	0.4377147967681546	0.8710564905149214	1.3584705305883038	1.9849021208011373	2.1748887472745757	2.478241989407809	2.604194402712224	2.4170570217718663
293	26	DNP	0	1.0	-0.10997001984820455	-0.5482440951387243	-0.4993992336824868	-0.2993652784803857	-0.23567211902999954	-0.2086728274664118	-0.053497231416790504	0.17139055193368277	-0.006997297471885329	-0.1700276755165372	-0.08800933998253696	0.1289419823792453	0.37607717908572247	0.3858320559658967	0.1516007268431573	0.19014859554539745	0.33245375199957267	0.38059558337670585	0.3532489627030954	0.2998870028158395	0.33873986307598875	0.04453792637030012	0.2858313805352742	0.7104969746188233	1.0718959871782265	1.0783990833464367	1.4122390968634089	1.0290841925122634	0.736726953061962	0.8622084522094159	0.6444486579037952	0.4149416233214479	0.24708551350958657	-0.1838089802288178	-0.11886044828306952	0.16877992029053066	0.7563664885184602	0.6667443945442276	0.8182609556616638	1.2241907014509208	1.6620893894119901	2.0655210797673766	2.1375777836185006	2.250620918682617	2.2599663908578043
294	26	DNP	1	0.0	0.52717727338446	0.3019322519634875	0.3022589940976067	0.11339368661243933	-0.027858688078691424	-0.25177594775161444	-0.5525947493924467	-0.055258074544904605	0.35078798425879437	-0.2771555852220137	-0.08853479270179229	0.008404626174721926	0.05927254360702197	0.7213189970384859	0.1600847206908939	0.21097113024823475	0.21836784866589307	-0.4197371724714606	-0.09348925959204321	0.23374443642449969	0.1517874490220134	0.18266076313454688	0.0891400318443243	0.1543340904237313	0.6208299218989087	0.22244227317026255	0.5239312925252304	0.6146126938933903	0.28535107727263376	0.22977040988265476	-0.16247608816843065	-0.30567909803557497	-0.2601180605133894	-0.09652459286094958	0.2823512872278496	0.6925126994301103	1.530686149870714	1.6918459821502836	1.399113234879792	1.396307913779689	1.7496937980184695	1.4370723613038001	1.3679599821652089	1.6295051408995087	1.569924838385144
295	26	DNP	1	1.0	0.1735388093555367	0.37437643595439585	0.2155791711764185	0.05726011639892248	-0.07447173783090734	-0.08893510545851356	-0.2877357225600471	-0.3292937459118882	-0.11598775862495081	0.07864387363369324	0.2300220258613342	0.18617874586295022	0.16003461578199082	0.18428469284741616	0.22214992026359145	0.09745379282967322	0.1360949836856941	0.13349891620169252	0.34054339709651427	0.32879206158837654	0.22523658941869895	0.03680891930115724	0.27215466737944183	0.4955094313977595	0.5084365774033638	0.5428480127426579	0.5019817788009653	0.39669992395752723	0.38908356018696527	0.2182807107245186	0.1484244799788222	0.18906366399352642	0.16605720037807828	0.09645506513337043	0.12848480440703128	0.32833436765869717	0.5229846865723047	0.7579947181365446	0.9478732216792797	1.2364530956090625	1.5571075999332604	1.7398026229740724	1.9610531205011692	2.2178187234244535	2.296847173433556
296	26	PLC	0	0.0	0.3228284612717169	0.23596855601912134	0.08861613526566928	-0.0224298120706806	-0.15029284256578973	-0.07984241063092522	0.010989188549385843	0.08048629526213602	0.06742541656822357	-0.10952507110924924	-0.07394940223469584	0.1584310091223643	0.06555556245580071	0.05315206665343032	-0.044653287715233365	-0.0021136520993471158	-0.047269813203022586	0.09126617453082646	0.1191344697419934	0.09552707812381318	0.2305695624869304	0.20886966505114377	0.15190073374407984	0.2690346655632958	0.2785302556640075	-0.11262367571744152	-0.4335067973234631	-0.77512120229089	-0.5516363591755609	-0.3406232958876659	-0.15629402083457106	-0.0868933884769409	-0.015446432163975062	-0.3436173156537107	-0.42765752229706794	-0.31786175114242127	0.28397041928633243	0.850983837445435	1.2804644491358805	1.8897032034538122	2.323682017680984	3.05876635670095	3.434399428417389	3.6891048094087218	3.4064602824260777
297	26	PLC	0	1.0	0.48345132269323743	0.6474779889211887	0.6784396513485654	0.7428519420545012	0.13621828924094315	0.08868068769448025	0.16075164847529091	-0.24840578150171452	-0.19976698527602518	-0.15783159474021977	-0.24261478010110812	-0.15791850289938258	-0.2663105583485677	0.14434563540180223	0.15210363507066366	1.0058291996546638	0.8908048125424992	-0.32512944192503257	0.24245041639614218	0.03195344575712247	0.12319270729954922	0.0284986223905342	0.5577359677812673	0.4037309354093431	0.87828705856636	0.6834418831864805	0.7511744467325652	0.14920679474453788	-0.18262765671790188	0.004183845203917821	0.12086117484255916	0.2920250190554071	0.36035815211248856	0.05547587541148083	0.0891232968664275	0.40708944097713023	0.7121955632945893	1.2615906393654577	1.7243587001034757	2.4196288866626587	2.79853203557161	3.0463162994609525	2.918646921554366	3.2444241586666283	2.9726891334991814
298	26	PLC	1	0.0	0.6675028666057569	1.2165139578068684	1.1299256918645495	0.5744721019042395	-0.06648563664191831	-0.11001594564532566	-0.38320618874246687	-0.4609243179521867	-0.5306158363789643	0.06894243980613876	0.18032422680446367	0.5071504037427831	0.12980032071382483	0.09055843238941101	-0.12051826393621953	-0.2948396258621231	-0.09973541532593855	-0.5191704767714613	-0.6147170535074407	-0.6316494257461848	-0.1816271773278011	-0.018966640690538515	0.15293667098857622	0.17753910478761292	0.7200216319000883	0.26661491398774767	0.05866870523937657	-0.018015310789043597	0.37751913373413254	0.48052675050549637	0.33368450456280246	0.06882271337192489	-0.049091703854659156	-0.5293383048461611	-0.3040698151467548	0.3510221687865478	0.5378263097486365	1.3065281232674397	2.356933808625534	2.1759010202921156	2.556216926751842	3.0796910822508177	3.1813607955563317	3.1287515327051136	2.821991119979278
299	26	PLC	1	1.0	0.3439549433519359	0.22982885640827855	-0.07999697487283905	-0.03585385866614369	-0.12994282465429818	-0.05549562269746655	-0.0773892231097636	0.08329091516611448	-0.047185514798727894	-0.085168831125407	-0.1441206983503082	0.08715494126339841	0.16609183112154297	0.2386188858510592	0.11246442800263108	0.10717264890594266	0.006194408183513644	-0.1210366670642262	-0.24699858207167422	-0.09043851837530106	-0.08044224359329558	-0.05440605417300106	-0.08794345547231933	0.17230291494760128	0.27138484301066157	0.2605104277450595	0.07973481879588738	-0.0005156743317419253	-0.10894267214612383	0.33153612694031437	0.26716203052905274	0.44334332539102	0.17657518766886834	-0.05981190792431208	-0.31200202302533886	-0.013803705831562858	0.693247943277891	1.1102537818989637	1.5742112963618722	2.3126244476376643	2.7481555877959907	3.253701243197096	3.6875331474122395	3.543781222884652	3.3179434820234124
300	27	ATX	0	0.0	-0.11424475883791312	-0.4258938575134562	-0.20141410515352215	-0.13029361135255085	0.018162999478105145	-0.17396433299691533	0.025474404481307795	-0.0030449402441664664	0.0828785626241929	0.1461952392247056	0.13803520076509354	0.1299012554206363	-0.009968580721510537	-0.22337619667889816	0.24915832281507885	0.28430196312323086	0.05354281988425281	0.13945674278659753	-0.23678496946391772	-0.068767643475627	0.10593253112825818	0.15476974750148978	0.3700927933821162	0.24471850237177586	-0.03862872614621963	0.6445308255433367	0.46982257185136717	0.6983773448733497	0.5427237445559415	-0.0032803886400735735	0.002380216938814131	-0.058705679345057056	-0.0697219431729867	0.0901872668250917	0.10646093187997076	0.9291577964879659	1.4327229423956032	1.7236239324542542	2.1522096291888735	2.1920968664475744	2.1055021270801886	2.4357038805614915	2.1444609104840557	1.9840798381658415	1.6846748868233417
301	27	ATX	0	1.0	-0.3197971208037401	-0.41361958412385835	0.19041335676722557	0.3915758612925268	0.7817501373427558	0.614094161791581	-0.12748664638298712	-0.019330812694722893	-0.050276077396906996	-0.010260081817749398	-0.34071335768966504	-0.511229793302519	-0.43861091390952994	-0.289512477232783	0.019371808475296626	-0.23734981091483673	-0.6178102333638119	0.10961988872786108	-0.07666538149377215	-0.2498464071838393	0.08871106437829093	0.04463725588208567	-0.5146360393254764	0.09866307014246588	0.30287261210252475	0.46293927673903895	0.5250090145774915	0.6604734542775171	0.4718030394247995	0.41922145893879237	0.17659821822696445	-0.015365247218812382	0.021980184989725243	0.046388496016658905	0.5675396459820672	1.483996871715025	1.9991671203316659	2.1615448448964085	2.583282940297591	2.5672476188721576	2.6121424187651594	2.3197144637595084	2.0058714038125443	1.754982270261669	1.686966511392888
302	27	ATX	1	0.0	-0.5821974184563703	0.2251546079146925	0.06856310963024877	0.266268904735766	0.9364022975937172	0.42718679431864826	0.51277822358685	0.19553172796130114	-0.05315685858190435	-0.05277306730947275	-0.6327520965633189	-0.8144996410371271	-0.4839179118200987	-0.30106837288436084	0.0633383113141556	-0.282455288571445	-0.6073752539255753	0.10725145151638756	0.10486871298692876	-0.17579375699480493	-0.03806227373656056	-0.22600580250613098	-0.6275194532960777	-0.39273185001905947	-0.1042160232755334	0.21970375407786147	0.6334599075646022	0.5719532601470375	0.14118135771154972	0.21936774096701053	0.15527470977691604	0.26415863689235525	0.1997747844470946	-0.0678407373219575	0.36918841793930784	1.1714584052004862	1.9555906864575858	2.200616420948911	1.9855427705924193	1.8953628879303794	2.383972240266637	2.043801234364356	1.933027012404128	1.6573509039442544	1.4091307333158685
303	27	ATX	1	1.0	-0.05067743769019013	-0.2151618018559313	-0.021058142151181982	-0.08751893426692176	-0.13619887193840005	-0.18569704788117633	0.16302172220757447	0.022515460453817547	-0.11816265825014259	0.045655019383313955	0.18414308715417	0.19632735155805364	0.004127725343238242	-0.08821285376352637	0.141725419767833	0.19011128567714639	-0.08341246966143018	0.07098989024231321	-0.2580197704051348	-0.1656633662562551	0.02828102537629841	0.16199183465282133	0.15360417081152358	0.18719834960205925	0.1977529706734161	0.5266272905113268	0.518659111319146	0.5652719482692938	0.7275327941681807	0.10149923591484067	0.26675803170215867	0.12101237789851269	0.08883318411183572	-0.005749291785932057	0.2593859303739505	0.7956051815320486	1.2427755755109262	1.6592985062032464	2.04767251817552	2.12798759238051	2.2999910686864364	2.37128137440083	1.9491186315300353	1.8631033782739315	1.380117834803447
304	27	DNP	0	0.0	-0.36664954199887356	-0.13174695703963296	-0.2205544302958641	-0.22724872302735186	-0.1470809077539782	-0.270748223383687	-0.29767170739902393	0.009762463894727232	-0.026153191448698154	0.08627955062731325	0.22947869497842752	0.19872338844001733	0.1811912607808093	0.26346739429144395	0.03473923665855582	-0.12469142307873932	-0.01027935296235304	-0.006951558407310117	0.0024909438068937318	0.21143532931918801	-0.029821563274612793	7.076038887153455e-06	0.11547887724319734	0.15338368399529945	0.048661466735055225	0.2382870205469394	0.3517641230940196	0.5696654131389275	0.7199095824089219	0.4159141930396415	0.10069041752042424	0.1405499341865192	0.04444219298361324	0.32186108873440344	0.8317991801165305	1.435656023601638	1.7680348054722488	2.2828146944821017	2.1372355033536263	2.215782731947102	2.118240419350636	1.947308696555136	1.7837122387367945	1.650696565109618	1.2886197934844643
305	27	DNP	0	1.0	0.41849352254596417	0.39914696488066465	0.2209615480908304	0.08999503325335373	0.03991751773980885	0.09580409839360055	0.3007267940537655	-0.09319546745473394	-0.29295734499035186	-0.16358956349234038	-0.26496213511462063	0.028157048059468053	0.24904042365209203	0.01106359589995788	0.6461112747400931	0.48013748689045427	0.7742190743046344	0.24597161718356203	-0.03030171422967646	-0.17484302190222378	-0.0956416815810596	0.1062107394352167	0.395943739908594	0.7417157384834187	0.9229882662855494	0.8346486654986257	1.09812787796294	1.6106249993991428	1.7827162927400646	2.151545120791567	1.6178242226442927	1.6276811629327859	1.6057368549743798	1.6732247868550458	2.213971783774588	2.358943840350181	2.8322972755645397	2.8844126036197326	2.972238930693919	2.451536654005772	2.1979038123456784	2.516575777457455	1.9527159707845632	1.8696276921953567	1.1316509611302394
306	27	DNP	1	0.0	0.27921004599393195	-0.16677598814430344	-0.27152892080682167	-0.17078129087097396	0.19547143677948886	0.07074480006656733	0.90338346181845	0.19887258929662843	0.09521125323317609	-0.6681509445318043	-0.5083259180920472	-0.23660505320092604	-0.031134240760831176	0.151313906262272	0.2564448445217526	0.32427276982517844	0.053991396313203696	0.08755628968027845	0.496192311704102	-0.023691644482388228	-0.12596333087627284	-0.2823572119887434	-0.5617634928938838	0.05296588768549463	0.22632463540735956	0.6079084530393878	0.7175374800850643	0.6914055927784096	1.1604580106192943	0.6852997456780424	-0.06016835503922396	-0.021896162188902703	-0.12737622067745386	-0.048890407980567915	0.5189877009825808	0.5248455358043193	1.5038423900348108	1.9556738106233618	2.3601068590353433	2.109155144179922	1.364833175794565	1.1907753164592134	1.1507126158191223	0.7624497210646608	0.9188922088282468
307	27	DNP	1	1.0	-0.21793293655292678	-0.2785778559174487	0.13754036877421005	0.21664435560375359	0.07913962559391084	0.16151152917412814	-0.14701201444613476	-0.05094956277867055	-0.11205109970147545	-0.2457260025875146	-0.13903159129446307	0.016931002720855907	0.018676868602222178	0.2018668891133875	0.22139718463314464	0.33598067318267716	0.43519247409259104	0.24314146769076866	0.01618737751837695	0.07599665203176677	-0.01054462030962189	0.07262556186354537	0.3779435386048661	0.36283138888190014	0.22603492596540425	0.4744568884211649	0.6950449941730602	0.5421617528518701	0.6365461275647565	0.606805134708475	0.5265729383942462	0.3788733712408043	0.6965099246381712	0.6271983700646339	1.2925446774110083	1.7084792398597575	2.256617701147259	2.3622457627078903	2.3502879750474617	2.4963706138515276	2.29044881304795	2.2070405454037196	1.721767753724954	1.332563509544457	1.2194927107265279
308	27	PLC	0	0.0	0.07020135036095376	0.11713996336669952	0.2629430423990591	0.2298830980923549	0.18835529383345995	0.1748635053342549	0.15768194582944223	-0.1715697232397342	-0.15936890453463431	-0.14541235523894022	-0.2175611182427551	-0.18183299148488075	-0.02757178978784091	0.15253303943927293	0.372777725002432	0.4673543063742067	0.46051016256015204	0.3317031710692909	0.21918181853693364	0.30082352565953197	0.3129869853166865	0.07573676914703042	0.32618273771055367	0.11280104286993657	0.20046417073934206	0.3869181183674911	0.5713336384589692	0.589282977684667	0.6670633150957463	0.5823516817356565	0.3751740014077701	0.3213140146006127	0.13145132044419092	0.34334296525473496	0.72786230896399	1.1466329703235214	1.5130636049837114	1.4295253045341274	1.4007349864624847	1.428729405648022	1.2185642221704998	1.2568464246237092	1.13151380400686	1.1085685357592185	0.7595337243959276
309	27	PLC	0	1.0	-0.446878275320569	-0.3197678840822863	0.058783254926458146	-0.09332884972754131	-0.26059725189618566	-0.475428003442739	-0.4724352893630636	-0.24482394448998954	-0.07773731787166333	0.19392894106225722	-0.08124301872930895	0.4035941208518279	0.5565868604088542	0.5514837531975523	0.5126820255491664	0.4093706014496055	0.1122601766553012	0.1979124327457264	0.4399600103090046	0.45424798758247326	0.2400443610440943	-0.18596375138687368	0.14297849086277808	0.029679360317480988	0.24452642688665013	0.5987102105644749	1.0500834497683493	1.4611640990667343	1.6130665850344856	1.3591443018180767	1.1646731929136385	0.9922031757726847	0.6185974774291324	0.8617348671009969	0.8935443729454671	1.010786706372267	1.2519037075728625	1.4867454806038929	1.429678196737938	1.0893612070710499	1.0327073331245236	1.134194007245005	1.1320375978552013	1.3004942226647396	1.0344257615375982
310	27	PLC	1	0.0	-0.3395596412263078	-0.009634383786960691	0.25073895670660135	-0.12097378806458717	0.32583878121976817	-0.32128376151668103	-0.4941836318367688	-0.538662479074087	-0.3292496553021508	0.07132324371651244	0.13361197289425847	0.3072320631649328	0.548226528910967	0.4181207258878358	0.5363322554419526	-0.049468938147421086	0.012434753905545855	0.014360252718506935	0.4062158274012914	0.34324412805065296	0.46578345993894343	0.24431535472259389	0.11920609295125045	0.22556174476669308	0.2574615632852093	0.5000541391658004	0.717702193457312	1.0699349496724722	0.9588708443005564	0.8170246778800985	0.8684572571862101	0.6873411059657225	0.3485642618164021	0.5489728062262624	1.0495234642460414	0.7256341464217795	0.8819552505920055	1.2797273115694379	0.9490745699124563	0.5550246070913722	0.5975262638969765	0.6383445391780652	0.8272463096465258	0.7860033809895819	0.8387768493881379
311	27	PLC	1	1.0	0.05786325094450569	0.13957721966139106	0.15376776954741597	0.07297453700858139	0.15603151554650388	0.09265671469043389	0.07799330996781242	-0.07940043376109086	-0.01827311256711262	-0.11996358364742028	-0.008840536363380159	-0.2494262874323183	-0.03254645944725715	0.10879433600524774	0.23926025999726253	0.3479110622042133	0.4324207201020548	0.29181676491424763	0.27745106148719806	0.26862616492949887	0.22635983446392108	0.17034628561185444	0.3791006187424347	0.351140164653062	0.38027161550928157	0.5775182838590015	0.7602146732105483	0.7938483668396411	1.2618202811863608	1.0126091321032884	0.8299278052478654	0.6308156445336471	0.48786463018441484	0.5313166461865125	0.8651624468192802	1.3903737049930578	1.730550683970717	1.879756500072003	1.9868887444264587	1.9313555156000128	1.8452128530156298	1.942659003075569	1.7406560087445462	1.4171628534304734	0.9998320105916171
312	29	ATX	0	0.0	-0.42447433477415886	-0.2361314658706938	-0.3359494501658901	-0.19816770705351297	-0.3715504463402829	-0.21816263826190538	-0.3568076474861443	0.024520779528900284	-0.028281932853648533	0.12924632040154874	0.21681816525689832	0.1670875253760464	0.32828458651576753	0.3070129949163331	0.25663870966899377	0.20068855633019123	0.3409000246274819	0.4169187312872806	0.320161666463492	0.30553395493075486	0.07865427089363901	0.2825393621570559	0.06709861841527417	-0.3491684675251648	-0.46301467384939504	-0.47799650185883646	-0.9152812873357813	-0.15118933386366187	0.7946076610476749	2.1745472883145682	3.2594023418631966	4.1001478858016265	3.518079062942984	2.1537798950828866	-0.17305173961751846	-1.9132833407527463	-3.3318712639854717	-4.190034662360709	-4.47094389279822	-4.429246840745232	-4.0624709160928125	-3.7558917930389795	-3.2821195348735577	-2.7852551178022122	-2.363659713611372
313	29	ATX	0	1.0	-0.7280075222876797	-0.589104649338221	-0.8073613207631966	-0.11429761448164703	-0.25603349756628213	-0.23481840164837794	-0.031155855258342195	0.290926449386571	0.3625906898619663	0.2986597940248498	0.5192915936996565	0.2580455829010364	-0.007304331428902354	-1.0859044094905284	-0.9627590721371871	-0.3305817539976773	-0.6697373310241586	-0.7005697599899114	-0.0187529755198383	-0.510517184783111	-0.4279503862022387	-0.10846677831217443	-0.5484301410354218	-0.8614856032908788	-0.2515456214817981	-1.2370653187515408	-1.1947274486015171	-0.13763204989154793	1.021911471697309	2.518982269262403	3.273346256232338	4.503075236216449	3.668355724219572	2.547274592918284	-0.07442551932440673	-1.3168171791823762	-3.423994573005527	-3.550451411227636	-4.185520947732077	-3.884277185816526	-3.8548964501579808	-3.0500957814696132	-2.948578329975823	-2.3977451885756915	-2.436336309240703
314	29	ATX	1	0.0	-0.4388640692636165	-0.2610487513147119	-0.08211362938548274	0.12971572481286706	-0.18975014463319667	0.043262550131681336	0.23156108310568477	-0.17028922954664258	0.4141174488971363	-0.021644368966849535	0.17854881782513568	-0.1209610805440676	-0.0989523548303936	-0.39560844625135494	-0.6351202465117671	-0.6022128439903482	-0.33725042566881536	-0.09504411255270406	0.5432300720134771	0.6263994899875419	0.23702295158003445	0.2910264372280738	-0.30634915815187763	0.037712824289851316	0.14126319776385868	-0.5418054957126379	-0.576077430751789	0.42974686822732744	1.4092468013474289	2.4996058850462215	3.1704159374463377	3.834671812174757	3.0360691430233864	1.7993618193036258	-0.6741496043369909	-2.091414530600196	-4.1731152680503225	-4.4111790084937645	-5.067884723928345	-4.669033682788152	-4.651844813852563	-4.313080696331064	-3.8176621146780274	-2.912479459976415	-3.0750169757329524
315	29	ATX	1	1.0	-0.275555770489465	0.0131577117783513	-0.02136850248519834	-0.06458785053143778	-0.26484944788490683	-0.0075701953978764	-0.06365333416413885	-0.10034791664216243	0.06820372772698227	0.25780216490664754	0.034134388884770585	-0.08919318037557081	0.0294350853830281	0.20062655809466445	0.3265896048679569	0.08273500813790573	0.1642844949380822	0.3691859388467862	0.4974109191585085	0.3054726222157961	0.03251661210304899	0.19859825295009687	0.31563342115783743	0.15499793719157887	-0.10719519564483344	-0.39065046322781766	-0.8000564384477051	-0.02591295248891282	1.039103123976409	2.306809810979109	3.310684287305974	4.116380502344657	3.606400155438133	2.359148999334222	0.3458999034607698	-1.2767276435493338	-2.5695792318625985	-3.1552162151848746	-3.528439539774299	-3.706886246554585	-3.378116718152999	-3.2330831774353053	-2.7556616509467555	-2.4921116980081024	-2.1373268634122966
316	29	DNP	0	0.0	-0.3143321057526218	0.0018905890874088497	-0.22787150543933976	-0.25882609291639563	-0.2629500341167562	0.18441907524070045	0.04099920056283517	0.01934822643305636	-0.038724820236354096	0.3160408737780991	0.16381520547107253	-0.18714834349554532	0.0007994087392513618	0.0222273005400361	-0.014712455268491966	-0.050904312122265934	-0.054886920884697946	-0.16924796947541856	0.14325212239630591	-0.002271886712524343	0.13340001394858914	0.12900172928602036	0.2848819755335503	-0.13579385803024446	-0.01880061595624931	-0.4905201728844276	-0.311627962153943	1.0072522233838668	2.0031346925793305	3.5806081400613157	4.354324571488769	4.425764667875428	3.1818109156689256	1.219696922161025	-0.7406601393190076	-2.0104468441985954	-3.459041333901794	-4.046912207920822	-4.604332027185351	-4.50787868500544	-4.1900644710912855	-3.5049313863166187	-2.7433483979719337	-2.3922673822819784	-2.092410530088122
317	29	DNP	0	1.0	-0.37813085810247277	-0.04004247683134694	0.12542323265227337	0.4240253019318088	0.39180938182384384	-0.03297312274767206	-0.1354304206697124	-0.29412769780879755	-0.183859812650207	0.11815023941915431	-0.22913824621238382	0.08898880191621494	0.13348308758542926	-0.2809275125876777	-0.07324347363633922	-0.36048946841135016	0.09562622263140494	-0.19153649758827065	-0.6191724605138904	-0.29741312717006113	-0.3106024262141229	-0.349364114909864	-0.13462861281073266	-0.5816075407797674	-1.0718780953852325	-0.9837090324178887	-0.5629749704444399	0.6346075275290898	1.9563746149626773	3.2869669141120017	3.9465039584790103	4.2814089961873245	2.5879443205582366	0.703612354225287	-1.1967638129488984	-2.690623252222765	-3.7332373257176363	-4.198318493656722	-4.633634989181818	-4.787777172903192	-4.388606694915407	-3.781666325438295	-2.9754321783258724	-2.931460847248336	-2.449901301149426
318	29	DNP	1	0.0	-0.13127586937706207	-0.1531953425444069	0.12328548684010512	0.1879132153979726	-0.30993051684987244	-0.35153657889068324	-0.306723458718691	-0.1725743260769244	0.042615808270778134	0.0913633528391316	0.11226697394610236	0.2558776028905253	0.34060073157396675	0.1101271956176949	0.31621328271314586	0.4106550807262438	0.9065454536507283	0.9559906637808596	0.504812505264763	0.42285393253869225	0.38485951563682375	0.4015094861423371	0.04542891415650521	-0.1901935360984669	-0.19552654344812018	-0.4007882362724927	-0.01790728212897924	1.3011005954093793	2.2221264756362102	3.9233506008571637	4.089253231484861	4.686339381346397	3.0743281030431926	1.3763030348104075	-0.7629464427450946	-2.2124423810421563	-3.311378995971165	-3.8200113697442304	-4.403887976722754	-4.206120955046182	-4.124485438209312	-3.442478630089503	-2.554757014169437	-2.700755759688681	-2.155026390451454
319	29	DNP	1	1.0	-0.6799848767889592	-0.33136578501482106	-0.6492070836200026	-0.14595886800250552	-0.2641416665334959	0.13089331360747974	0.059931187992869846	0.03158623094811528	0.2186337485247193	0.24938592936127627	0.10796070542035603	0.016909438397864206	-0.13703248039143442	-0.2681675393252448	-0.1068336074790633	-0.16997260658913277	-0.047844500670852226	-0.3278263588270603	0.0037525621892649146	-0.1508819852325423	0.07018340745255798	0.08254069908286868	0.17567805883864568	-0.12401301180539276	-0.17655665169428392	-0.6372743707913654	-0.4584637598936922	0.9864242266838575	2.299975135756394	3.848228179729863	4.595107541716644	4.568090211700297	3.384705563707626	1.5943142884210668	-0.48899325349332223	-1.680938152413757	-2.9771018631883623	-3.437285632829854	-3.8397909537218164	-3.854829289157268	-3.645050120758173	-2.8849991392628422	-2.1678846590126253	-1.9520333582635827	-1.6299543627384991
320	29	PLC	0	0.0	-0.13947858071514913	0.2730832332507081	0.10735276817383839	-0.021064071613188486	-0.06641629449956823	0.2303109891544054	0.0815497055487893	0.2371767360401073	0.017689231740976214	-0.07004934811007635	-0.2607942188726801	-0.26725799606643	-0.015948209446639713	0.1348034761243035	0.25198600113675906	0.1598632349885112	0.24738894786469662	-0.14558342863510254	-0.11310409237694767	-0.2317048170407827	-0.014636956594774996	-0.2865684560425033	-0.11865971998635574	-0.07674437790630317	-0.26861844509532257	-0.40062430985717484	0.011222067269429323	1.6083413291791315	2.889533148893642	4.270196450493239	4.974597018081849	5.462545748731378	4.560497467816368	2.807120785256717	0.4820576530534601	-1.2068410878074967	-2.5134975150701613	-3.2671744156447735	-4.286014145214513	-4.382391718934855	-4.109264265886586	-3.6448408699437302	-3.211620396199421	-2.8300374523879537	-2.764444676381295
321	29	PLC	0	1.0	-0.025827344687450824	-0.07546320729932893	0.025375253738805635	-0.07320092419489933	-0.09022823867515212	-0.0576591240129313	-0.2785883962337058	0.027493665148180937	-0.2766486092191314	-0.15656152731142325	-0.12338024829623469	0.15507403081990087	0.15315372638058708	0.720545645594809	0.03977632359279015	-0.2996731366684325	-0.042067148469631784	-0.493438670076432	-0.024702087797496997	0.6569675994328633	0.743333226869995	0.33390242243877266	-0.11549289129765	0.1367060469746422	-0.6508124184054611	-0.7498963264703339	0.512002093071775	2.141660466977835	2.899667721798921	4.216895494724947	4.86223420074865	5.0219579197217845	4.1959844010669505	2.557756678325361	0.4246456321527188	-0.4769791109968209	-1.8420841226492621	-2.3098546406429024	-3.4313271794442026	-3.9104500763769576	-4.141901924053644	-3.438256641154289	-3.1713679306102596	-2.6919266379203206	-2.329802546037708
322	29	PLC	1	0.0	0.376595132287933	0.21877591201634086	0.5120797838084208	0.1767156996809927	0.2545147063672362	0.00029374588252119744	-0.35121031202814845	-0.3307288383444619	-0.2761632163685714	-0.25156599409773855	-0.15410509196070335	0.01834546925502716	0.15933943802650313	0.7545643935873433	0.5114200400464045	-0.05523470443639629	0.1037724137200425	-0.6520912736924092	-0.8712718981666064	-0.13780382397803184	-0.5603049901730474	-0.8710153107298514	-0.8117023476595029	-0.14322956948160387	-0.5150669850741395	-0.8430498284326884	0.13504241345146004	1.6765925750450774	2.1908952906049155	3.5063934959588887	4.344401299443897	4.445816976999669	3.2669531792978703	1.9387664748793627	-0.18358045963916317	-1.43251126810161	-2.6778790968603707	-3.245455775392695	-4.1486084999767705	-4.313814294129937	-4.408077612354181	-3.2889458590839826	-3.0638752818862334	-2.724247462842756	-2.3788841619029046
323	29	PLC	1	1.0	-0.16474450515313732	0.08293688412471842	-0.0665551537752928	0.044518790551048425	-0.021142255143722425	0.22028839471844244	0.0059257007382613365	0.09990979894487154	-0.07435468855745203	-0.10870578585475499	-0.10803270061837449	-0.2546132263484031	0.03595102367317209	0.16025494789691153	0.06072567027236054	0.03633425252841658	0.2153519133776858	-0.25476186197730033	-0.08364921915035226	-0.07190699049889764	0.1521026064087161	-0.16425554251279934	0.16851274576062575	0.1386696503313423	-0.16621009381848906	-0.44960155626633336	0.05995708331362055	1.7913903407944878	3.0854536560316483	4.39128400701813	5.025327265497563	5.424019938704883	4.377282669724641	2.7368759655948875	0.5099306753351257	-0.9996023932416708	-2.298201888653788	-2.9012738466870482	-3.7797632015887417	-3.94505315913044	-3.745697057743953	-3.3999959132490014	-2.9108300619840963	-2.6735577232215495	-2.614133157303029
324	30	ATX	0	0.0	0.3349505286611763	0.22574907693031412	0.12124889941526104	0.1481383467417876	0.2423389146912289	0.18716589521601806	-0.05066278233218305	-0.1844095807970659	-0.1572537387899977	0.008991060516234821	0.01904229697523767	-0.0619101819792203	-0.09994570616217291	-0.05149452407986717	0.054940623788558136	0.44989364746231203	0.3795655508592521	0.4142542454732046	0.49760795457342005	0.6077366667124021	0.7505336558606616	0.8331210706321112	0.6399541952602272	0.8907207849154632	1.1941233854271065	1.760525487303817	1.0739860981058256	2.49591673786267	3.950959863651315	4.394870024507506	4.946649553753231	5.530389720724732	4.757618560832586	3.304278224362924	1.8686870627200083	-0.04348416618233104	-0.9811349042283333	-1.5683285298216363	-0.7838335470244949	-0.4082930238404412	0.7612043515731906	1.0642309648723665	2.2521300076832373	2.978398126892496	3.7560503507783536
325	30	ATX	0	1.0	-0.12031111930670331	-0.6123761178601455	-1.0365504100433458	-0.7785467360284467	-0.0784313404477895	0.07343768531367932	0.2634565886815295	0.24305078470742122	0.13879210034145828	-0.2291343358490464	-0.6135271082313017	-0.021530423099446975	0.29418417856237555	0.7082486060495676	0.6879831791537534	0.3842523560415861	-0.01101065154213117	-0.036064828813117296	0.15400462813133384	-0.10103204761199366	-0.2640300629669566	0.34562545330649463	0.33671608867673447	0.5689658579083202	0.7327150954360638	1.46868384013854	1.0278981306232848	1.7807280899733786	2.7588834403138898	3.7880704641675624	3.8624767858889117	4.499835209318724	3.4898608384631578	1.9160780929080714	1.0539264692765398	-0.901171694520565	-1.332893162543394	-2.070275944971318	-1.4930422475960032	-0.8123109029604698	0.5529313591411019	1.0117374111053112	2.091355030269971	2.7639328652355597	3.6869455734562404
326	30	ATX	1	0.0	-0.14149724686670784	-0.45669861348490454	-0.37323426216022965	-0.4245642710849525	0.06855379315396891	0.2927174070387184	0.2678558785590374	0.09420704775227508	-0.18381357355745465	-0.3567609154814128	-0.36845875811151346	-0.08468533638198936	0.058005942614285884	0.6369427854990373	0.4184133450483635	0.2800028245669178	0.08096662038768611	0.69748962856981	0.5608782191433842	0.2489878209478039	-0.1403995329259321	-0.11575669046765749	-0.046784789212578774	-0.3806484090455169	-0.1342978664213718	0.514716689505382	0.21523519274289368	1.7363838297797685	3.2735046698852504	4.389646829338671	4.8698488823245505	4.846134094792617	3.5635088357723848	1.9554676988042852	0.6647019553717479	-1.0951325778339447	-1.9944453649448581	-2.474207800397564	-1.5819791175457563	-0.8485078655388087	0.340936074115368	1.2886182478547854	2.515477979532713	3.0636611828770657	3.8485070913243846
327	30	ATX	1	1.0	0.02884999790871052	0.22027031050607296	0.2706182644735539	0.13816583184141384	0.25027530778028917	0.16754294099819486	0.012235235959472544	-0.028101623687092216	-0.12878627731941553	-0.04527827011194208	-0.10716893685777983	-0.14808786323921513	-0.0925737085489811	-0.018222636814945223	0.015280991906156612	0.16252695526669586	0.28333515582940727	0.31640569390180995	0.3004984054863951	0.3187473547113378	0.15901205062037954	0.2829668402040151	0.11130057102696633	0.28192243801756545	0.5942258876447992	1.258899177931973	0.5231617720588012	1.822976303543071	3.0907380795243333	3.4264235347886576	3.961993912809626	4.324859587147367	3.6351504558659644	2.1922862943108976	0.9844367152790634	-0.7729127349971862	-1.6081429506349176	-2.2824046894652983	-1.6346120628218068	-1.2055065159432263	-0.07842232184307875	0.4210599836001069	1.584987305505431	2.261222854491452	3.3055325915555738
328	30	DNP	0	0.0	0.1328686863239924	0.16566700643869892	-0.03666033601277535	-0.014519005851487637	0.13587214124863348	-0.029199698472612376	0.04221512224387906	0.294309221443825	-0.219329122705394	-0.28322101892717294	0.030802997319891754	0.04701163266199097	0.00883196668708275	-0.012774235648636459	0.1332259413813948	0.08570649045075122	-0.11705667679994182	-0.24867386525132143	-0.2635587388420572	-0.215403944769191	0.3418442447032674	0.07687121108393469	-0.07778981147228509	0.24447263801304764	0.609965505819251	1.1755921037742412	0.9431238965589839	2.153392153691788	3.2765173180316545	3.7521686839099915	4.656562584770502	5.1931969185536735	4.204881688962201	2.71943084988311	0.5440143889699544	-1.4477847400155759	-2.355237536262006	-2.7759865670487742	-1.994217216899066	-1.2284879170405076	0.023504157958077376	0.6505377138231045	2.042463405663528	3.158681488784605	4.095310221458458
329	30	DNP	0	1.0	0.92473662658819	0.5027200296409573	0.7973066333092546	0.5921971079155042	-0.07869403919984032	0.39419906156036455	0.6085437561828687	0.4733698487221851	0.13324918137348604	-0.059654338680685336	-0.33816599009341347	-0.610078248356114	-0.5867576777452542	-0.5282086616791016	-0.2607586282671331	0.9441980313247945	0.8691833061932812	1.1519569288917526	1.0668586123582213	0.571978955895607	0.5180302583889316	0.13847738669647827	0.18228484168646905	0.650405193326988	1.6386406813177703	3.0172357874375666	2.85697986167901	3.4532077522616413	4.401814280938477	4.088349475548613	5.632446869279838	6.310905021491487	5.2138366144823625	3.5340943625037298	1.6819369066495782	0.11863293134449533	-0.12732148959243092	-0.6627713314936419	0.266998325095578	0.9316998377976836	2.084498704846008	2.920874337282554	3.96505726415224	4.527864617218869	5.112141447159296
330	30	DNP	1	0.0	-0.28159341143576916	0.11379708985796795	-0.037051499754701206	-0.17966054367963719	-0.0959808040401146	0.05899951728907868	0.17311095630638298	0.07280651235978192	-0.025887272992880652	0.06798902208277628	-0.023407758180485187	-0.11869955595085749	-0.08734828348027472	0.15807821028623104	0.3001850036214784	0.6146847826892238	0.021304728722180578	-0.04454344375925421	0.09560470376932084	0.45750691194328524	0.021103029287704175	-0.5379970118062805	-0.8834247485896849	-0.5834314433151797	-0.04949549250598225	1.1082528528456845	1.0383062646474366	2.613459049524173	3.873844051521462	4.975500499558366	5.792706615672206	5.841272666360274	4.656427636933714	2.139467825476029	0.44900274282951796	-2.0568202940088263	-2.8344118068419206	-2.9883994929354887	-3.0554517617055343	-2.34278440547082	-1.1598316219512121	0.06194359105661188	1.5038155533400748	2.1550770600648765	3.0726631018401185
331	30	DNP	1	1.0	-0.40172159139385694	-0.4644419325054549	-0.3427858240753636	-0.14203024286260374	-0.05490196582658495	-0.15874669025745777	-0.12656093304025684	0.26516465008900636	0.10996596605077434	-0.25971381715958997	-0.10992863646860528	0.004346563771268117	0.14847929255138242	0.3239258131526672	0.4746023309669299	0.2863333313767313	0.10683163942027699	-0.03518393939976521	-0.18215906979149346	-0.5299064884088354	-0.4341665082201163	0.0014617291679513479	0.38732059337438624	0.873321458918938	1.2047682647544466	1.7499384198955459	1.5494845185213033	2.7571905062925297	3.7857116491057967	3.9519212628601887	4.337809920946294	4.912192153882986	3.66187991209875	2.107938901213493	0.6126822582084661	-1.1609408760590756	-1.6797942448077963	-2.261914997784995	-1.649004667691461	-0.9212038513945766	0.3276985216820249	1.3335695660501057	2.4368766355175966	3.141988502218807	4.157964896916457
332	30	PLC	0	0.0	-0.10167415065514912	-0.23361787484210333	-0.3672481232093019	-0.36158422430719206	-0.35230154477139414	-0.1260190371066783	0.19268248714771163	0.3566069627359131	0.2846314981866215	0.1274214426070212	-0.020456697649645555	0.05836266874268968	-0.07737372236241788	-0.08196983322262952	-0.2939052109767588	-0.5247552165007381	-0.3335957381879425	-0.3253031404287274	-0.24004227295077007	-0.02653473066453617	0.17925623822808517	0.3739700459519628	0.23556442292316823	0.5033327940419587	0.8397837810732451	1.4494179268531613	0.9212968954530341	1.5089533905636283	2.3544328581372014	2.9367316727852795	3.7159116840449307	4.371849404080664	3.509848106529091	2.177045222752078	1.2791856929991665	-0.5138402594999455	-1.4545573900942999	-2.1945074214599445	-1.8667825736196446	-1.0589199982450415	-0.003102380528650552	1.2387760572876085	2.2317987087186224	2.9286878406899057	3.654415253289717
333	30	PLC	0	1.0	-0.49772350805525956	0.07084131850400109	0.2706159684647265	0.7655628914221233	0.47433243341702547	0.058070720779720406	0.2130703465216495	-0.09124499379469508	-0.5998506769045542	-0.8859872392161265	-0.5953748573326103	0.2929448915321462	0.21929265053285196	0.14918383304246874	0.24275239019813885	-0.1365329000322621	0.0876210576510224	0.02981522083409675	0.41734351812293513	0.7970996987926756	0.5158323777470621	0.5905526883574446	-0.07419163440012494	-0.14561711033003868	0.4904894186975518	0.7658969519605328	0.8053705793832772	2.073185500571307	3.1366997966320196	4.034335531264909	4.615896177848487	5.117369519364146	4.603258039455701	2.840516321636651	1.5113361943328938	-0.6652747752501376	-1.6001268655136929	-2.3329758918536805	-1.7519786945416884	-0.7367143515403748	0.8267471833874781	1.5015260876049745	2.39838298651273	3.111324003195826	3.7809000103239656
334	30	PLC	1	0.0	0.4136746220096973	0.2254667802139003	0.4169898431426349	0.09536335047282812	-0.4601623085508701	-0.5246191149804212	-0.8960186931297378	-0.6507769975762377	-0.03439335107708137	0.3084457163230503	0.8931792166498865	0.6235410501481258	0.6059883036507344	0.039452828069724166	-0.4715315168119702	-0.7902013238556241	-1.0551002029285939	-0.7719579736288575	0.2927456463917611	0.06952814010965427	0.09424387196384965	-0.3694152000554303	-0.523846264591343	-0.1594467130091089	0.1242734424021986	1.180939969972272	1.1038586462518782	2.1732427786717317	3.3386171643566986	3.6682019717169343	4.218586763876367	4.046009848413257	3.4473253572105236	2.6429066280398987	1.192715369809077	-0.36184010607677763	-1.9717767992609518	-3.4655177841308	-2.6421699528251756	-1.683810062133822	-0.13448439540781368	0.8646317469992566	1.2460062803868324	2.313957940172102	2.8675879762637804
335	30	PLC	1	1.0	-0.06943033643960388	-0.27431741423345446	-0.3512934439298821	-0.38307472519429214	-0.07473614805167156	-0.19105956833160018	0.033597148881667996	0.14202877936625524	0.12166711027492026	-0.02926462565772485	0.12765574937537993	0.1262438625429609	0.062194912200162614	0.06474750459394232	-0.009961857064945815	0.0717635343240874	-0.27541597437608806	-0.17316923671214088	-0.4129617777905464	-0.670393621316603	-0.5471320068856125	-0.2669643750057899	-0.3587366005265323	-0.05958077961457845	0.3728915701923199	1.4440893181681211	1.2259281487883826	2.093023053793162	3.1845741380468224	3.3768065935264895	3.908798362027877	4.116463071917934	3.2865210174014647	1.9656838083411265	0.6359716136575089	-0.8648516832199429	-1.5897850603141133	-1.8965013708222207	-1.3641890965340513	-0.8368753902764143	0.44976969730620775	1.1021926924695253	2.1215681874091787	3.2559309607690294	3.865064560683248
[truncated: 70 more columns]
