# Supplementary material for: Catecholaminergic neuromodulation and selective attention jointly shape perceptual decision-making
Source: eLife. 2023 Dec 1;12:RP87022. doi: 10.7554/eLife.87022 (PMC10691802; doi:10.7554/eLife.87022)
Supplement: Figure 4—source data 1. [file elife-87022-fig4-data1.zip › README.txt]

Source files for stimulus-locked occipital ERP data (related to Figure 4)
-------------------------------------------------------------
In Figure 4, we show that stimulus-locked occipital activity is modulated by the cue, stimulus identity and drug condition These plots and statistical analyses can be replicated from these source files. Below we list the contents of each file.

# n2_traces.csv
Contains occipital ERP traces for each subject, drug condition, cue and stimulus. Columns indicate time (in ms) from stimulus onset. 

# n2_cue_cluster.csv
Average amplitude within the cue clusters, reported in Figure 4, for each subject and cue (1: cued, 0: uncued).
  
# n2_stim_cluster.csv
Average amplitude within the stimulus cluster, reported in Figure 4, for each subject and stimulus (1: target, 0: noise).

# n2_drug_cluster.csv
Average amplitude within the drug cluster, reported in Figure 4, for each subject and drug (PLC, ATX, DNP).
    
