# Supplementary material for: Catecholaminergic neuromodulation and selective attention jointly shape perceptual decision-making
Source: eLife. 2023 Dec 1;12:RP87022. doi: 10.7554/eLife.87022 (PMC10691802; doi:10.7554/eLife.87022)
Supplement: Figure 4—figure supplement 1—source data 1. [file elife-87022-fig4-figsupp1-data1.zip › cue_cluster_topo.csv]

	subject	drug	Fp1	AF7	AF3	F1	F3	F5	F7	FT7	FC5	FC3	FC1	C1	C3	C5	T7	TP7	CP5	CP3	CP1	P1	P3	P5	P7	P9	PO7	PO3	O1	Iz	Oz	POz	Pz	CPz	Fpz	Fp2	AF8	AF4	AFz	Fz	F2	F4	F6	F8	FT8	FC6	FC4	FC2	FCz
0	01	DNP	-0.2217138280879125	-0.0018608342487921642	-0.2901034161719693	-0.8337539502503788	-0.6393431024102836	-0.09915309023231217	0.23622241146250314	0.09853821691685456	-0.3308116910081629	-1.324316726889197	-2.086973931775137	-2.2120521673507696	-1.3250012370534836	-0.419120414932523	0.06727707577930678	0.4792313452015726	0.3117534845448776	-0.1435114306672575	-0.7085668569170835	1.9207900837624743	1.8444678863116821	1.5225986400465503	1.133611624771556	0.5682374274512929	1.7542228265748996	2.98641552805277	2.0469053643796062	-0.04908759446455086	1.8443743753843507	3.299506095896699	1.56928612348738	-1.2393747588411463	0.07626591015639547	0.558141849994927	0.2934149239438561	0.20871638181634142	0.027460765167831698	-0.7456982870683141	-0.5593378032484906	-0.4299855206435032	-0.24097002111457896	-0.10434097372796672	-0.2915911791045069	-0.5372153024243971	-1.186733765985885	-1.885755517133515	-2.29631761834684
1	01	PLC	-0.06890097114479182	0.20034292731973843	-0.13795925382263452	-0.7773524821732349	-0.30778839281220255	0.12607634638504772	0.2146612929346421	-0.10183907346989862	-0.16234078332606178	-0.7515754728776471	-1.6359839648912287	-1.752352258276574	-0.7107020318615278	-0.2459369537138236	-0.29152451321762346	0.21532633412282554	0.36902785279995903	0.19682195011701908	-0.5207522671117115	1.4238416013775794	1.4802586186469475	1.3164896489779685	1.0980287799903743	0.8733319138077423	1.607540793289465	2.394815505958566	1.987766954719225	0.4337603207828906	2.133404242813094	2.842870041969335	1.0350323676742226	-1.339300830894904	-0.1860475561736248	0.0704197929987455	0.40437537931276163	-0.050105707537440244	-0.4203400098298852	-1.0213125582233709	-0.8438871478177588	-0.35935130853387265	0.1979227249575215	0.384538392887782	0.08484008229455002	-0.14735070861536817	-0.9595322286779038	-1.7911059333766803	-2.1499239817211127
2	01	ATX	0.3187038282738398	0.871919894623255	0.11101134353177222	-1.0247430214818665	-0.4011564743337871	0.43410271538229595	0.8251405102468078	0.23883656560790853	-0.0374538298222324	-1.0609742787524432	-2.3495890424729	-2.955211262885163	-1.2476059466986253	-0.45961861043965657	-0.20178031864928164	0.18252970970443888	0.032237365467778334	-0.47002905345245016	-1.7529669910980434	1.2191075383977135	1.7196184004807333	1.693237266640901	1.4185356983581139	1.1420071693560452	2.6724551114301067	3.6107398576537895	3.1723630835103593	0.8938854730490454	3.121582372323595	3.4807552947578104	0.4095259911691443	-2.846653388476554	-0.08817667447108139	-0.08402095995370377	0.0957153293340068	0.034706482430517716	-0.22673974165576782	-1.0892992748452637	-0.6815255687244637	-0.21563866276979143	0.1465367958839126	0.2562034150795637	0.012282731827186855	-0.38147034623713016	-1.214925499920445	-2.0794216191864567	-2.734422038081567
3	02	PLC	0.400018843354234	0.7252749918803743	0.29667814998909414	-0.8186114308887774	0.03193410714045353	0.7485288057508634	1.0765315408496858	1.1854529290110158	0.8486982284258555	-0.13282244922168923	-1.5682915360036243	-1.4518764563756035	0.16289287745386943	1.0699097276717868	1.3169718857329689	1.8613242454946188	1.8236254973550698	0.7988474393880522	-1.0141402322582191	-1.3457699206924958	0.975413642009485	2.535665368631606	2.8313198735281935	1.8478682469003556	2.6306065608190097	0.46015820092064796	0.40249722232048424	0.252304999676492	-1.485335512058877	-2.92455100999113	-3.0140204410944267	-2.571043733476509	0.30876027335670747	0.2869579989224923	0.5618535024489626	-0.20600698742017773	-0.1685573648312358	-1.4103995929506852	-1.3063282181204914	-0.6804877360419324	0.17044222792668803	0.7943316092614614	0.3355178313041927	-0.002257807707853448	-0.8361693507973895	-2.03621293926839	-2.621559983122373
4	02	ATX	0.4833968933686955	0.5399199653692766	0.3821201781836865	-0.5818406977805336	0.05220447364029578	0.27949664749502784	0.32643549301102726	0.27126748369588194	0.04777761905139291	-0.2714775782729913	-1.3600197926268536	-1.7139582315200521	-0.18629449337330528	0.30552024984208576	0.7661211690107254	1.8647694218361648	1.2184590155145687	0.4723827324518261	-1.3658739639981876	-1.196538290149466	0.8403565763263539	1.8589489689057368	2.8529611542688555	3.0755424726504637	2.180698058001279	0.18349282036354447	0.06946646907815833	0.6665524038429474	0.24262474322634625	-1.396039869528505	-2.4801319517334868	-2.9615514340108358	0.19315857116763607	0.15556544968704805	0.43478337472860973	0.02855827816405435	-0.15315133535759837	-1.1684274704534718	-1.0174319288966025	-0.32097792176445633	0.32260532857112145	0.5503249577695102	0.47679554505101734	0.04060112724545555	-0.7982875938481128	-1.9008025175080079	-2.3624472826794722
5	02	DNP	0.08031539457666925	0.3833899056186358	0.060117298711498714	-0.7495245234487172	-0.1594368162620816	0.2184893283853311	0.5267260151677035	0.4233334540098828	0.10419487720806683	-0.5114371932687416	-1.6359739614714948	-2.05970482635874	-0.4071202418139123	0.35388317825377635	0.5752979576923605	1.7741543543771676	1.7453832969895284	0.550667023925565	-1.6118229707128708	-1.327353067896782	1.111274372759417	2.794942038212735	3.033617082236912	1.8180594672687564	1.9558342582518558	0.2127285799736043	-0.7557189891136001	-0.5677456254209345	-1.50680930951931	-2.2031635758049415	-2.777818204488385	-3.1744332483930977	-0.23003361167181577	-0.14739375415785627	0.4169343211565955	-0.30621955480308544	-0.45599583779850134	-1.2325168564831213	-1.1110866627531377	-0.502746774213389	0.1794476794600938	0.5207500231801555	-0.15060548046153854	-0.2145398997998015	-0.7274922025768105	-1.760637557837509	-2.4266529951146603
6	03	ATX	0.261138555985665	1.129571358999657	-0.3485609627411719	-1.3378004247656072	-0.7002796474456252	0.5887169232316395	1.3492496063739363	1.1674179745789863	0.787923371986038	-0.6470343339813194	-1.6051457772693083	-1.341361879240957	-0.6953011949921273	0.8055425097858057	1.3692561517661366	1.6516246639861225	0.4082773891538366	-1.4939951165756529	-1.532164029524122	-3.0876428166989327	-3.4974026967589467	-1.7082250525181748	0.4998075087802352	0.9714629036776482	-2.0925714358237806	-4.634785024975578	-2.683008031582101	0.8279999397037052	-1.0522319847187316	-2.5299575214692984	-1.121753627807708	0.2651898827338549	-0.2819159119247332	0.3179703949306032	1.1208085582784884	0.5289153788003977	-0.6231079098102539	-1.1505627922096964	-0.5247779355885667	0.13000678200122048	0.6966732634216208	0.9403159573879969	0.4044678124493849	-0.34992513308649054	-0.9421809099094834	-1.1254678204014137	-1.5450933652344385
7	03	DNP	-0.40928311204120266	0.171829274447451	-1.0739526900305512	-1.5844324234466418	-1.0874422363380694	0.07575404314831985	0.9552564822344365	1.1336016776976638	0.5555747316099252	-0.7397676636725984	-1.3821250892745138	-1.219446751864778	-0.8367995237534531	0.3142146265516571	1.0022838464183808	1.0823702281713607	-0.08482728496202024	-1.5995888894772252	-1.7224360907759368	-2.1928278023164105	-2.3333176903000443	-0.8290360103807946	0.9335981906876686	1.2872586280330147	0.13615329868852277	-1.9416829953387365	-0.35460861740986804	0.649489190605943	-0.0441255576542971	-0.933571438825498	-1.1284572480032857	-1.0499316156632772	-0.3968309837351387	0.14553346579391527	0.8361332162895776	-0.23924735001609415	-1.1460585198910653	-1.573930854282926	-1.280402294433442	-0.5889399259542342	0.34826145339859704	0.8384135301777199	0.4442599774683849	0.027832653572447776	-1.0485151846679506	-1.6402751082010918	-1.633105140458687
8	03	PLC	-0.5504537717077596	0.05345984048930235	-0.9329868703399224	-1.3337398479578026	-0.7004675999806809	0.19341193143752208	0.725044241496864	0.7052626351400512	0.3238099337854095	-0.4776937342222913	-0.9112450732618362	-0.7145334820519745	-0.7987463487607029	-0.1637537332415662	0.5887999597417128	0.7908681650779409	-0.4337233260975059	-1.404338657176952	-1.111514947389045	-1.6378354530673789	-1.9249445302274553	-0.8378800973763504	0.7891573748956109	1.2636909767108266	0.0025127233222533656	-1.674354788023412	-0.4251230324108381	0.38069436813473906	-0.0032801149124207915	-0.7641434655934274	-0.9213976421535766	-0.6281846419855397	-0.5415476430066553	0.10658302768840355	0.5678097417818259	-0.4856357411435305	-1.3814055006060209	-1.5218022310576804	-1.320762852049381	-0.6549916459237034	0.0874748680477381	0.29598627675242334	-0.17039307082053237	-0.3943033336625063	-1.0557470553475365	-1.3195076078203605	-1.1421492145203394
9	04	DNP	-0.23478341553544163	-0.12360214278869688	-0.7145129287878659	-0.9751719582346139	-0.9840250436469146	-0.6003955066157606	0.20635825841903652	0.30164563503593106	-0.3792800728919995	-0.831012150218798	-0.870688813960793	-0.3518803897991364	-0.12060616791188963	0.035000911582467216	0.05403532360025622	0.946603450589497	1.3992925645279166	1.1504551257874516	0.4309655575120625	0.7847160956943703	2.316572268009343	3.211103197505656	2.982843774326136	1.356109466884154	3.1092517703706504	1.834220365542304	0.3206053277294943	-0.5926325012932566	-1.5686199796035858	-0.9542441689510859	-0.5118074552244948	-0.508775813524231	-0.09837988961588151	0.2112355359100179	0.54306620191598	-0.19277679805758088	-0.5956157707293012	-1.017740738191293	-1.0397239403792786	-0.6876797395529649	-0.0019391585047481025	0.49199817742687924	0.12907391445190616	-0.3540595617859786	-1.087832307173478	-1.4216044387062332	-1.1401156268440675
10	04	ATX	-0.15463585516434403	-0.12868910080360318	-0.3739643176421663	-0.8896827239685415	-0.4970484434352721	-0.11860980560861248	0.09893963281292208	-0.13342778675719882	-0.2370861224987942	-0.5415410179706798	-0.9767306747549033	-0.6350290551533555	-0.4256206825642624	-0.4241070237592748	-0.18143383138742425	1.225923559349886	0.7878441299668908	0.5256203816041648	0.23267727012389217	0.8817178041184723	1.6674218440485487	2.6200049629108664	3.368851926628293	2.715103239027126	3.514184887365885	1.7391484320322004	0.8104029350805408	-0.9632450990714783	-0.3694109876417906	0.24493684762409693	0.35790261835396864	-0.2197962056328444	0.16865065774383445	0.2803325855417801	-0.17089214795090105	-0.6280477461011218	-0.6004068237689864	-1.237910059276477	-1.3839155339840141	-1.1798618001996464	-0.7313290523186314	-0.47570520163858504	-0.34766504615177757	-0.520788241146497	-1.0625647518454562	-1.5145300188428672	-1.4320002657817101
11	04	PLC	0.14695997937157076	0.22796713642570476	-0.46777282803292775	-1.1899728944666519	-0.752662593748583	-0.1530391090361946	0.38597275625367694	-0.0735460740195552	-0.1546405753933541	-0.4651120843481874	-1.0734446597288794	-0.2882197195395077	0.249661519525203	-0.2858663438161917	-0.9459788911184828	0.033877031556309854	0.8479874439112143	1.2000871947887661	0.4316493548891472	0.15034771239612973	1.9821611494191482	3.381536884896442	3.632197618296891	2.2898857692268786	5.038344967655846	1.831881308229803	1.2736497482857119	-0.2615436630849654	-1.7578240880455496	-1.7253706269581042	-1.1251233450957248	-0.8090290417647824	0.1640158758114058	-0.22401603794288882	-0.4010856629824297	-0.6826369944048474	-0.6476603804571206	-1.3817092975925491	-1.2535782334848122	-0.7114988899511755	-0.017097665938231574	0.13300679980326785	-0.016696843001536607	0.25415660884558333	-0.5277950528537795	-1.4058252427873883	-1.6169762803120102
12	05	PLC	0.5292045320676623	0.9021499565120196	0.16448488276579937	-0.38331181632625516	-0.1062317089865766	0.0705145151296383	0.3474662843000779	-0.46132860732196473	-0.35069253097699676	-0.2746795597966476	-0.8546293608864559	-0.9295742761866069	-0.17048234598272421	-0.47675792565618413	-0.9662224620831019	-0.8056466980311167	-0.12467150815447606	0.47594902859397253	0.08646632491367404	2.117266808769423	1.829742668601409	0.9684028330019856	0.08359522365344524	-0.3654057641981553	1.193671912196967	2.5609320272356104	1.7238685203575836	0.24327040216695317	1.900595880825702	2.867982047136177	1.7822699949823004	-0.403276370412982	-0.3001491733300494	-0.4076016180963252	0.3262426580726612	0.22368988400532255	-0.26684213712966104	-0.4761654698096701	-0.07935302979300318	0.5889943086453582	0.9404948736690947	0.5670626175482837	-0.08945523996342561	0.434611334540255	0.29223689036413353	-0.5559850351605596	-1.2048433253087252
13	05	DNP	0.7323787437479059	1.118898880068637	0.7588919302746299	0.3638715973122016	0.548154003010588	0.8234850143740907	0.9078438102588346	0.31155543918126694	0.2664790943570181	-0.10529537721657675	-0.40903482878195185	-1.2164968119275117	-0.9461318312514905	-0.5743098385614749	-0.47006844225613303	-0.4811766341232848	-0.39232567156714176	-0.48554483247393976	-0.8151284889516099	1.094692166530875	1.210922060799184	1.0716613940272763	0.7527421058182167	0.40897268203381754	2.1838717524485536	2.7024836387625215	2.4801845083869622	0.3801590005592811	2.2966451417290643	2.565148889035853	0.7371536249515751	-1.1674605568330485	0.16627099696751269	-0.10555218715840031	0.14724978679292278	1.05956292979408	0.6721391505577305	0.5148709152324642	1.0623385159240417	1.6095565925395636	1.493246983006635	0.6289012742976946	0.08860824784810056	0.8705121742254704	1.0263268027143941	0.3105089201254646	-0.3959574565813233
14	05	ATX	-0.13264670275991194	0.37302589122762764	0.18451865727376782	-0.03511652196360454	0.32353156333594063	0.6197468346454782	0.6769166103420892	0.31247798801489896	0.34991949808135864	-0.0848172295452167	-0.827995514341858	-1.3793023310101689	-0.542822497524853	-0.310528369642457	-0.4716958637357893	-0.7067992698981002	-0.22107821187035082	0.014463005800430612	-0.481918819496563	1.6732999253955991	1.6015605372163666	0.9097688039622434	-0.012956690499081594	-0.6150221978371254	1.0639712079300754	2.4567112683406274	1.5486476569804217	0.16894802577608198	1.3759019020033736	2.2578979955858753	1.256126420641957	-0.7681186117793459	-0.21122909514358396	0.0808432666476218	0.17015285157325205	0.1885696204275561	-0.0071508816542631085	-0.21498566384230652	-0.069731507583504	0.13261331452190822	0.013104368234144933	-0.2792792690502839	-0.9631020699244677	-0.5322211091256821	-0.15498929395039412	-0.6698140040444942	-1.127420056013234
15	06	ATX	0.17959771673988614	0.5226566431324936	0.024671671491531842	-0.5236864443225198	-0.3024968831523068	0.15871545565732434	0.7049592619419363	0.24977745806135948	-0.18687492317117493	-0.7546368794702417	-1.0540500542802995	-0.9431390412253475	-0.8616294162507387	-0.5650030104457192	-0.3002184828716606	-0.05088690223239776	-0.2987190309097574	-0.6619728225805618	-0.7171409448640348	-0.6289376854110844	-0.4072882921567695	0.33764652012407825	0.9791731890505804	0.682489687642395	1.742308627915181	0.5254637391576381	2.2422185850337457	2.8580388297733683	2.782121433845483	0.8336796239338145	-0.4049452686257419	-0.5704288754278314	0.0825402066855837	0.20263582187544446	0.3878518344321235	-0.24643250822034873	-0.1613162664389593	-0.7683067297924167	-0.8856042971896527	-0.7530476697677486	-0.27028733866523375	0.35606030160908814	0.05877694214789108	-0.4231229848956378	-0.9165929354101479	-1.2013350488913384	-1.2691238405375111
16	06	PLC	3.385101963591709	5.9435076364414865	5.160207052592816	3.0382695419145387	3.197234942885773	3.7594220007987653	4.3876528463588444	1.6829514954899052	0.5292522705340386	-0.23859140422734354	-0.531980456092584	-1.5552123563462228	-1.308362469416661	-0.981254858308722	0.23145711202905161	0.5189249572422059	-0.3574712106569361	-0.5935899953775456	-0.7434843220273646	-0.41061750952057247	0.0429650489593972	0.7042702476139138	1.691572856163757	2.6719508381609423	2.269857400131497	0.5260853628146228	1.882380120037394	2.5864949406896294	1.63864231075764	-0.21287409858574904	-0.7384947887862847	-1.1821697217768412	-2.695459439253787	-5.247619822632162	-0.038744644101454305	1.7970202110070994	2.5789612696070296	3.0786861441644735	3.6907012196170816	4.986602204479133	6.382727884645658	6.058956893252862	6.697450985494064	5.045269003180091	2.1527497267808338	0.30214734547693844	-0.4532260654183995
17	06	DNP	-1.1915488963594665	-4.703167460299486	0.39745444926040757	1.8278296080155458	1.6982179071421601	0.4026140031733061	-1.0213947536150383	3.9442861434396823	2.8811992835292677	1.4169398932219577	0.18327894235764122	-0.9255227837903172	-0.26604487950351025	1.2178423238423732	3.2648809793030735	0.9151542015648604	-0.6492370345479532	-0.9639220665499953	-0.640320893842702	-0.4425672872009797	-0.6283820972330615	-0.4833994322764744	0.6797542079222799	2.3110490741278586	1.4972195342493253	-0.2222837516110593	1.3012878168627875	2.1118805724310206	0.865307755020745	-0.6824685437382639	-0.466415174189133	-0.48275126081339603	2.6281476159550046	3.2506801034130213	1.9546633483821811	1.7008831807484766	2.7072310224052356	0.9321555209761319	-0.06736596466908706	-0.521852433232252	-0.1761737415727237	0.5836282973917113	-0.1666904901809851	-0.8197595539331836	-1.4756971380426338	-1.6709652901834207	-1.038190946571188
18	07	ATX	0.2900075637577298	-0.6446882890765101	0.3837383534753	0.5933433895135036	0.32392295975938534	-0.23117272639136635	-0.369962051850212	0.5096083151041846	0.32589015793220083	0.45561140405417144	0.658628841901983	0.6942095981949299	0.18702586739743385	0.4078530131474597	0.8219959729355244	0.11732161824754732	-0.3370022573038707	-0.5886272041871993	0.13417534109162585	-0.20213868792474046	-1.0073317371346113	-1.229262894043999	-1.0419433629244306	-0.5782374393204753	-1.0197347891509658	-0.3798419354548021	0.28807173623728294	1.2238288256762115	1.9963170324529207	1.386482884963049	0.6838500785343133	1.0625921245372698	0.948301065840896	0.6133448681449905	0.4168398511218593	0.40525542606323967	0.8977151369334315	0.2122027047909369	-0.1378962943755628	0.11517905461852075	0.7089891181553833	1.0149879628008927	1.2916496609548531	0.9051690802079269	0.1291103557967976	-0.16251454747463895	0.22366008132772838
19	07	PLC	0.2758354584963378	-0.41182354242800917	-0.09148237195113604	-0.26608589629330937	-0.4766333180102105	-0.7738918096543312	-0.48322578194314436	-0.022217238159159575	-0.4848886745479445	-0.393122059047513	-0.2686657738371985	0.1224445062340776	-0.3003329675681768	-0.3174522589057242	0.032371661821980875	-0.23920831262986506	-0.47761512181864574	-0.5536904916829818	-0.033080189918002476	-0.2633779377853308	-0.5027416421123412	-0.29419876871093764	-0.04666130462737684	0.33600053333415325	0.6532375804729715	0.4561782415417886	1.423053862934288	1.1822691916761872	2.3579703265231395	1.4008790475885133	0.3282727559789141	0.6471486834825168	0.7653033263569494	0.6383419140487901	0.5836036479625407	0.6599477586447904	0.5049774802577148	-0.3229285438101202	-0.10580309364549334	0.3447574621277263	0.6808515243179895	0.8972669298091168	0.7885809758860396	0.23983080171941987	-0.19833015321894534	-0.4233605984184705	-0.4875661482259912
20	07	DNP	0.08880600013325252	0.38216023669210064	1.0313136229323394	0.4304790142726367	0.963267408859389	1.2576997315034577	1.3549048123550502	1.4085346618543166	0.9167916658362695	0.29341961571347897	-0.5381859932128035	-0.8024115872066615	-0.17245359268133456	0.17006260885088412	0.500874226385057	-0.09148512248088447	0.04716402468417965	0.0863493123128745	-0.3361204879917427	0.5478225228142993	0.9966381396634797	0.8539130604744377	0.3595227764133772	0.5008789452156258	1.4768948249820097	1.8204429320191045	1.9323378750841385	0.9578151482541405	1.882882038261279	1.368211483793921	0.05247693141011185	-0.7488605521603524	0.48523436883799625	1.2585255037139114	1.9317202391223294	1.7225866253056357	1.1009299804544261	0.06687215611860775	0.4926458706819461	1.2299647177242463	1.6641855687091254	1.71139560216277	0.5226783763466489	0.3005511602769124	0.0350997628611802	-0.659396555458236	-1.1985758091664065
21	08	DNP	0.13256573675237773	-0.020003993973353774	-0.39611478429635943	-0.7954282511651423	-0.5640289690839703	-0.28120158311485616	0.08406708299724415	0.06423979211305536	-0.3276086473924353	-0.47337601505554133	-0.566416563602399	-0.5068873457648783	-0.5733996359768403	-0.3910796992554124	0.2380503888845647	0.707002524470973	-0.18828839621466095	-1.0031760576425688	-1.1987934281684072	-2.0450964751051415	-1.4394412366595197	0.008491282721116442	1.4475433995683982	1.448419736681971	1.395334570662024	-0.8305956289812473	0.9715744973819002	1.3614088071039845	0.5858356427781723	-1.3618584748967724	-1.8791592333171891	-0.9075680296523014	-0.004262723750736954	-0.5269091597853663	-0.8699251707555707	-1.0957080447649858	-0.6152990045200464	-1.062216577737364	-1.341116609934355	-1.368192212621935	-0.9817764789366938	-0.30189597477914026	0.33282606391978303	-0.24838254982930064	-0.7383388532601888	-0.8153527617627643	-0.7027699182511306
22	08	PLC	-0.2157963395286556	-0.1686804474508656	-0.6791362086123418	-1.0363518995259662	-0.893901175014414	-0.5873390146170291	0.08127020866156276	0.149303604857837	-0.3897909215307985	-0.7149772418885709	-0.8206441758977504	-0.7063743932743213	-0.5486079076891602	-0.1869233180065561	0.30039056819639587	1.0098437184936582	0.2571688687258911	-0.7676287963506914	-1.3183600424743502	-2.3075792463116933	-1.3085217513942784	0.34279046668032287	1.6943288512798198	1.6109666166154526	1.3827100131255592	-0.9825280622247111	0.7410549206321277	1.1310397707663942	0.17879476107152545	-2.0178736417778733	-2.366680491758501	-1.2452613987232757	-0.06292969946611515	-0.15591087884887872	-0.5187364711784211	-0.7105099534088017	-0.7379018186731231	-1.2294186383639063	-1.3065158678722657	-1.0796435428420996	-0.589329227412817	-0.13457733391364482	0.33523767805458793	-0.21189647757298707	-0.7070524799727591	-0.9596061706387067	-0.9775469254645134
23	08	ATX	-0.43961281074726727	-0.08391433676445746	-0.81373062535054	-1.157672761898513	-1.0264046178513782	-0.5594193451712433	-0.010414723260563155	-0.07772494093891154	-0.5451052780564546	-1.0097917212358354	-0.9719734511558419	-0.773198997635752	-0.7843656786521848	-0.3067484988852795	0.17496332697809602	0.9649214725870207	0.33416820706013634	-0.616858431465688	-1.0591370718792783	-1.3794270306035405	-0.5303633677542282	0.7331948328902533	1.7162705349079062	1.3570904271985735	1.7821014545193645	0.1486063115936719	1.4473000486363656	1.2644943742829964	0.9494094665256209	-0.7235458312431002	-1.5897785319363327	-0.9319497860153786	-0.6510375274640688	-0.6593683630173639	-0.3952496507302082	-1.102188823492501	-1.1737957093764928	-1.1737259242071918	-1.1852136885377718	-0.9922597766566891	-0.5933626337178602	-0.27497823469489147	-0.28480782039661295	-0.3565184093062504	-0.4611975742595102	-0.594612389215411	-0.7540447442367144
24	09	ATX	-0.9646394225359467	-0.67681674394676	-1.426880435625079	-1.6572474705117668	-1.4345832060914239	-0.5498134113026959	0.1198131071054422	0.7033835035153164	0.48270593167701265	-0.3929908454890279	-1.071474607887593	-0.202386691690811	0.31429969932307594	0.6996312351853837	0.48036945588147095	-0.4039080813732643	-0.2923306230115833	-0.32295080275046156	-0.16632881343838885	-0.7502926175499304	-1.4403344783630183	-1.436682744077279	-1.1744998437139156	-0.5404245888722788	-1.0916699682223074	-1.3642681825777356	-0.21517309790400627	0.9026023847730906	0.5265261828485595	0.010247296327668116	0.12313099900101418	0.0840863143006277	-0.5628066941277621	0.007584381541060407	0.06708216768056086	-0.2558420691503719	-0.9383267222531719	-1.249692768909655	-0.7284760111387638	-0.4086235454241142	-0.22734655187964226	-0.2147284506468766	-0.23145758930100446	-0.09003770076280662	-0.25429544831904966	-0.6678975510601786	-1.124899914475854
25	09	DNP	-0.16309666137672155	-0.46566240851018015	-1.6022276084858085	-2.3842551908290224	-1.9307623530643363	-0.6574409901572347	0.37505756343018076	1.2135126181299372	0.5303654808231882	-0.9870020577674751	-1.8571598746033762	-0.8865092064597638	-0.22655449662177954	0.817936114584609	1.2494227788545818	1.206588634277791	0.7509092754225776	-0.09195465680365225	-0.39091007161741176	-0.7106375345922313	-0.44374021128471397	0.49814932431364245	1.3545166553045058	0.9936251376781994	0.9091744247765929	-0.6604572189841322	0.05717884363043368	1.0796894459353465	0.14071520595887296	-0.740013742090282	-0.6704987477107938	-0.7301244824822892	-0.3207502571586488	-0.5226160991784217	-0.15914736554474668	-1.1328554831396527	-1.4799628895376744	-2.153230105034105	-1.8702695290591898	-1.4528222016222303	-0.5285219641323708	0.4012952933165751	0.9210635286727765	0.1323508626807141	-1.248965762431036	-1.919690729537596	-2.0699286383019704
26	09	PLC	-0.7260505039917037	-0.5390431816375584	-1.4318038689239942	-1.6564275806551438	-1.7340450604627518	-1.040572068955982	-0.14775059807054905	0.04766830910835475	-0.5775362309546668	-1.3172378339319017	-1.6519245863130074	-1.0426276679363575	-0.4737192920075888	0.0452425310810995	0.41663000649936693	1.2117974793441273	0.8392158127235775	0.12084028739302569	-0.5070190766224828	-0.7180791558638299	-0.05421285897757572	0.9440431774416147	1.6822864574473926	1.1558711260576526	0.9390583236477239	-0.530878338776422	-0.2583342804570517	0.7832254869621857	-0.050293879612699904	-0.899355362897468	-1.0794300502678513	-1.2463478610024465	-0.3967533778245055	-0.2342108452750247	-0.6709003118953369	-0.9867787945343065	-0.9365594703122362	-1.27376207072575	-1.2417157897655218	-1.4337203164561283	-1.2005282406047264	-0.654167835523378	0.10965661860192115	-0.4886427234687769	-1.4069889429041917	-1.723212899836689	-1.7280483683779466
27	10	DNP	0.053277909398451395	0.2735716861342234	0.12882441096598038	-0.2473466874318866	-0.1985842240479767	0.07250900535376595	0.48209396502510365	0.4553023002819041	-0.24667139454246836	-0.7131162388955608	-0.7271572653354104	-0.9146790057511437	-1.0208784946399685	-0.5050085760019895	0.3531593745901262	0.24211651557632705	-0.3318822026269185	-0.8481118566903435	-0.7709473347529552	-0.26738737407105373	-0.31506379317047883	-0.07827279337574845	0.21234198606870516	0.040448130729665244	0.3705042360409667	0.23888116267423132	0.5684277950874053	0.43262334567045946	0.4531846657539467	0.20834874898096248	-0.1561139196143897	-0.44475735126872484	-0.028807311357348736	-0.09889847697846403	-0.11421256138356328	-0.12371327910447946	0.09693173874653971	-0.25201048447230456	-0.31231342760816255	-0.35416124240617525	-0.19341723173310685	0.06935002093366174	0.2963817351618136	-0.1364070594303393	-0.5405866522521229	-0.5773655357640332	-0.593850189266533
28	10	ATX	0.2792751099307225	0.32983147196525675	0.46229883585014264	0.3229589286826983	0.32511992730689676	0.3050456867499267	0.3649042735049768	0.27346971976255746	-0.17001173829221528	-0.3530160693831659	-0.19833940027685318	-0.6668495746974998	-0.8865164097167253	-0.5375787797820456	0.17229419468729829	0.012869356433355615	-0.4863344057868732	-0.8883829426331709	-0.7485296326979763	-0.34533889848686233	-0.4375293843742425	-0.2492161219271224	-0.040650143459593654	-0.11140836335085845	0.3304380291293109	0.23744498950904738	0.8839301696417966	0.8808605314029014	0.7819645104416122	0.27907840021526503	-0.21532477024943578	-0.41524237090891297	0.23997868501650224	0.11680607452942474	-0.04903231716158161	0.028712549757672207	0.30461866121135184	0.1593633991863126	-0.059632394646558395	-0.22503163112749128	-0.22955471441805433	-0.060091577362600054	0.20408839028074283	-0.25088520510397333	-0.48367111316751954	-0.3526964947129154	-0.15832987636083984
29	10	PLC	0.06534555993197769	0.23965843852448843	0.28572931028979187	0.10035521967222187	0.16372405876096344	0.33314269848745687	0.5421409207293066	0.4655075512990659	0.11270177575415254	-0.3306043728687315	-0.5733921916412676	-1.0447869521539548	-0.8510657353257033	-0.4236434642845558	-0.12508169111949363	-0.7342743377436147	-0.7435708378024566	-0.958757898888906	-1.0133209586405476	-0.6610148517009902	-0.6298719287452322	-0.445641264079123	-0.3683788168333256	-0.14493585784451554	0.15354351998583432	-0.1350620595445797	0.3764024199477681	0.4590017742986176	0.18635377601385086	-0.19554194709011452	-0.5757628624240132	-0.8264117599489404	0.18136558960370497	0.30889206024071025	0.15522826204228635	0.2879616243690717	0.4130272631562293	0.06857461251650224	-0.01238831495907912	-0.16677379059722242	-0.12997325374233612	0.037102079083410344	0.16341462596889972	-0.3113532365658645	-0.7293902537774691	-0.7211095834482897	-0.6426106216682986
30	11	PLC	-0.7099551188022083	-0.557578326206672	-0.6258138713773447	-0.6516803996645911	-0.35629226334837855	-0.02136828121423601	0.0781579416607545	0.4537667798102415	0.6385605590776504	0.1294409830747396	-0.7304783038360428	-0.4419274397218842	0.7855213247982318	1.1722323857216046	0.64670608961401	1.1303674652723132	1.7660713246910638	1.5216087412182087	0.3751370758029704	0.8473480969832341	1.806234088900959	2.0785967886488943	1.5566389827234381	0.7108167428846219	0.7484463852813527	0.6624827152780615	-1.3320636542120727	-2.011776481744776	-2.5759768834434387	-0.8102011249580728	0.2800080279344454	-0.2771347248813891	-0.4946382375158856	-0.16959425207378834	-0.027354020442101248	-0.29899982521586305	-0.5389948865084676	-0.7345874181499474	-0.59491994482603	-0.38610126811264867	-0.20248998995765735	-0.15388392948136084	-0.052094853223889605	0.14038628313910959	-0.17793121875818377	-0.8103645794503467	-1.149311362409062
31	11	DNP	-0.11140672639435874	0.08995400393476972	-0.20789054572852425	-0.589019067592187	-0.2587531080895659	0.08742313444603456	0.32809746252798844	0.5160991443197699	0.5190929149860256	0.0829537900401455	-0.8160402146650679	-0.46776846045938825	0.9918871913611875	1.3660224392153302	0.634993220048114	0.93497943509054	2.2407912176825393	2.18470580405948	0.7506429536894239	1.575025619894039	2.5180390885386643	2.451475880123773	1.195445306078596	-0.4218498287207955	0.5137868119186385	1.1210186461151357	-1.3181084776451995	-1.8409541340333564	-2.2041196407057035	0.1724593725694678	1.0084424979322946	-0.24791712597257418	-0.3863717851233068	-0.4765286336333928	-0.3496065598167073	-0.4613417789595166	-0.3609125142222891	-0.7586661562003382	-0.7498100234477006	-0.6405961725671269	-0.38256755481919874	-0.08637516580081805	0.13644193344538338	-0.07174381164074851	-0.6596836926625711	-1.2784658173894297	-1.4331276443373344
32	11	ATX	-0.12570105768591483	0.053165873920366646	-0.012950638332746227	-0.5887844120322437	0.08393348265621438	0.377594113237887	0.22710226149933777	0.24181476723136205	0.6959324898202337	0.4061811634648767	-0.9964509922735324	-0.8671597753614345	1.1358477549536394	1.1788985721640866	0.18544349225666587	0.6960124198618066	1.9659862894793734	2.098558794613969	0.08667133172506594	0.7028087236076376	2.2579552353210093	2.38937638679618	1.2579660411015232	0.20642481519581593	0.49807156632711386	0.8005281880275772	-1.5038244676354457	-2.058442316249815	-2.4075394359006843	-0.6484611217365283	-0.180693343141453	-1.330702662127392	-0.32980241046520503	-0.4654474151799406	-0.26756985682642537	-0.5231867405853129	-0.40570115135223	-1.1039438562940793	-1.0691052108602204	-0.6630690135387717	-0.20982436508739444	0.04465141492122108	-0.035648069102804325	-0.11611069834464793	-0.6171416972742343	-1.6021395113408574	-2.093211951640019
33	12	PLC	0.6667449575870548	1.3849819977189137	0.8440235490057398	-0.11060875734294276	0.3506775445836687	0.8467689424636617	1.1595101811850608	0.04527851993624914	-0.24528264116802467	-0.801738398796806	-1.3705626738867263	-1.8026023079967053	-1.410567426907899	-0.8294853142252858	-0.277291052127208	0.25002099567088065	-0.5661426691632478	-1.4533319670874603	-1.728383645380533	-2.1028035475113316	-1.6015725678999422	-0.47225040121929485	0.6845395757106897	1.2070870433462753	0.5018375437066838	-1.3814662215047375	0.08989848789862175	0.8652675948756273	-0.40704904024885225	-2.1889886801437033	-1.966901745345901	-1.5776013678982332	0.07357402759789085	0.2913814090856133	0.9067388769174866	0.4984625934190525	0.31804803649515073	-0.5607806765055965	-0.6453322474290254	-0.2897122409218133	0.3192093059083221	0.7530074414673735	-0.14660730005725559	-0.7540632920414421	-1.584673218034647	-2.088952637824731	-1.9818237619259809
34	12	ATX	0.4967889559017235	0.8947317845573984	0.38962564990459997	-0.889562646006361	-0.28044925475282045	0.3567017137235473	0.8028405460263263	0.6496230370158529	-0.09219979924183802	-1.076925514307428	-2.0323301081743717	-2.1648423410193063	-1.2924836366736692	-0.071456813632324	1.0376249902621273	1.0997832915394505	0.002767060995864	-1.3996968949569109	-2.0833383825160374	-2.5109942723058567	-1.813688845246752	-0.4545798848057891	0.7825167778417904	1.267390827670396	0.35440463472762257	-1.5489221646252878	0.20829323583763595	1.5790656031192998	0.04514655928280595	-2.244564242467867	-2.5543924661685753	-2.229196672621681	0.41896790274538415	0.9151104983773652	1.284903252751739	0.47885962580762986	0.14208181363612327	-1.2938959838246253	-1.2204273642148578	-0.6951148996655714	0.17609884219914343	0.7550972132417728	0.11107777061341369	-0.8202647874487342	-1.9331713884873438	-2.6070082020448693	-2.7099158588686287
35	12	DNP	0.5226145848719587	1.0756228811361306	0.3245370991648514	-0.9583172888722127	-0.49694182541483845	0.3193840150249243	0.9865197836784297	0.7045356503639433	-0.19739257813373462	-1.349380040503636	-2.1265248969627804	-2.339802881992386	-1.6771917854919065	-0.2910285415718158	1.1454273213255257	1.3154483849328436	-0.1307050529481796	-1.6205344695986685	-2.036717321746173	-2.1571095576843358	-1.5942964577670078	-0.3535120738422422	0.8822202765523876	1.207927867008422	0.3544810017747533	-1.4604036758799275	-0.11684969952132604	1.5579703401755292	-0.4523093525093345	-2.5354894579366096	-2.3439116750052293	-2.0447007094241423	0.2255615231941257	0.560319447608918	0.9059784914886628	0.15079099170310803	0.06511530801272117	-1.259216338229349	-1.3558165203512338	-1.0895371800863918	-0.2738161401428667	0.4345066271861468	0.25178639382546375	-0.9210797443668285	-2.2314921527346625	-2.740636351340724	-2.65843381534295
36	13	ATX	0.07955932503957655	-0.026021103275320756	-0.5746986239564178	-1.5033193592304341	-1.03345721354901	-0.6146980425560935	-0.3301554560152302	-0.5414193738904981	-0.6239897155939477	-1.0426692543566847	-1.7243709314149775	-1.455856579783145	-0.6919744979748401	-0.3162690294089168	-0.38669244834551675	-0.09538380888277838	0.04597999533692711	-0.19330354637332606	-0.6502919571218938	1.0367894484105473	0.8213522944359353	0.6210954730855449	0.33955237874548055	0.11983900950635451	1.2915313748998098	2.068375370128472	2.225179164123721	0.6465074638024151	2.154701821515458	2.820331223568661	1.352934460089019	-0.6016262527368205	-0.20874900092828022	-0.7424904939989221	-1.0427192881288772	-1.4725140699747332	-1.104255826389928	-1.8572444481473536	-1.8662869153070032	-1.6438366145910361	-1.2991959825388262	-0.8306181751526724	-0.4175407434637845	-0.7179093184632046	-1.0832025511406382	-1.5681951809592718	-2.006076700354935
37	13	DNP	-0.23918216049888455	-0.7249670468064557	-0.6376916670307528	-0.86961458772667	-1.146500942085307	-1.2718917398597474	-0.5745304764803165	-0.4645438553412589	-0.9079097539480181	-1.1180007141888406	-1.5092767016812048	-1.6044347117343714	-0.8238532090753761	-0.5798163298024017	-0.5356790916548152	-0.3498504179061069	-0.3500361663084842	-0.6224820341507844	-1.2178709323308783	0.1836274508238693	0.2528634298015496	0.34873115937858246	0.311490023948031	0.17852496913784321	1.204018833155463	1.6382152314385596	2.043719968917555	0.6608270108629869	2.103762753903053	2.144016211037171	0.30335433179770915	-1.4617449477734714	0.30531387623623113	0.0812169574815198	-0.47201592094596045	-0.6835695238867991	0.1036426155557715	-1.201442637435046	-1.6788844486285903	-1.8276283164332872	-1.3871768639231843	-0.7956918702375285	-0.4861064296569829	-0.897433249979454	-1.8018633983331842	-2.4299054735975267	-2.301317799558064
38	13	PLC	-0.5638625540330516	-0.49798739164704364	-0.9525415599103811	-1.2627030061803068	-0.9618461021459638	-0.6332599290454723	-0.38064307618604243	-0.44781464612158667	-0.5385225314819253	-1.0139283602180407	-1.5090589314051757	-1.6061274958483127	-1.0819298318932025	-0.5371600752125311	-0.4393619549041636	-0.09841727532140937	-0.32274741209917623	-0.8801270183487633	-1.2537586352260277	0.13713722556535426	0.05795840758382289	0.3076708165246799	0.5153673889742056	0.5179188769575044	1.4383950205989435	1.6600894143585538	2.365798304370694	0.8859927958722101	2.532991749598972	2.6522441245987167	0.6199822453735815	-0.9455421552986557	-0.5010882094103231	-0.44263988819877637	-0.5328288273300469	-1.1186224050653273	-1.188953639257047	-1.452937286852519	-1.4400883757531966	-1.2719940764317923	-1.0654231851413325	-0.7570124175526964	-0.5830064875528067	-0.9817115539804199	-1.0874397235353737	-1.323105833802099	-1.63054526005636
39	14	PLC	0.03879886883556332	0.21229732730550566	-0.25737438907262866	-0.3069817980078819	-0.36121513536238775	-0.10661935673507529	0.31025596565167346	0.2730629500925299	-0.025262760288780065	-0.3380612781549579	-0.28131482796318524	-0.45863052246774766	-0.29046210176169757	0.0542693784093981	0.22257609392716124	0.3014860359813105	0.26342604957019106	-0.1959231154366864	-0.7317419960792982	-0.7596235185536637	0.23234499628866256	0.9499637385865528	1.0394013004542177	0.497624416456095	2.1240743817904515	1.0993604332077507	2.2880636318607714	1.5283974102428872	1.210128916279515	-0.6714177131623151	-1.4902389121835744	-1.0479058019980876	-0.11203087996486863	-0.06651892169098451	-0.05685746367448614	-0.34256951920013656	-0.3301676500826006	-0.2812489246418265	-0.5135099414493223	-0.6778766057449481	-0.5230455980912285	-0.3027925116547006	-0.3352325227224534	-0.6792048496339632	-0.8965395659064035	-0.6091212322644779	-0.22415336629151544
40	14	DNP	0.07303898098065192	0.1723031798938675	0.0525867503360094	0.15529653372915073	0.13730818669797598	0.2111632604688621	0.28523674930150333	0.08485520438836003	0.12153951984855814	-0.014304020796559125	0.027717465676628902	-0.32696029180854014	-0.27503464527621624	-0.10144485139176188	-0.128747017239633	0.04217531458313797	-0.03261340507456665	-0.3370983681424758	-0.5854406024222597	-0.3622330912341321	0.1846080971345938	0.6661356542631861	0.8348842676486407	0.5001939855565272	1.7980935563869438	1.149923268835872	2.0730524815304148	1.3265671700966601	1.0994701365832715	-0.13441877578540193	-0.8982002485282996	-0.7580437433615193	-0.010501322593464353	-0.16748919337886733	-0.3760876177823057	-0.4483024058593988	-0.07302914669249676	0.07458658686964828	-0.2474483074586886	-0.6534182746142402	-0.8084543178572243	-0.5827310689666807	-0.6639167468191345	-0.8304941384122481	-0.7533749278429196	-0.3603544673458449	0.004447648655568531
41	14	ATX	-0.038469161666845636	0.10355049231548481	-0.29923990630616326	-0.5126497367567096	-0.18029356845427602	0.01754843212045939	0.1401740912760184	0.12693346866033486	0.08460169584116346	-0.12096339180947427	-0.4275159524608337	-0.6726941883084983	-0.4412785658617548	-0.18951963548261577	-0.038634759240595354	-0.02752032117376685	-0.13343614755063896	-0.3856921272256962	-0.7801969289729094	-0.22340146187060828	0.5589628062608009	0.9764825212356181	1.0037934805476265	0.5898953292186222	2.4237714252689257	1.8931950456249445	2.8680683235947093	1.2493020972312099	1.7209574060268888	0.24712110055555428	-1.0333067582949091	-1.1486384421984541	-0.14359506873241434	-0.16023029752272655	-0.3222555792448335	-0.45180901482171787	-0.6366510740877915	-0.8274310542249137	-0.8408576824937254	-0.614638575121404	-0.5104032641058699	-0.5356959186987619	-0.44373483563608934	-0.5949851035344489	-0.7782398241593373	-0.9466743942387953	-0.7911345866157165
42	15	DNP	-0.4093103912072132	-0.2840101077633291	-0.6759573985716274	-0.8154701184865378	-0.6903022916285355	-0.20623375420185325	0.22491401890785906	0.6323215191147441	0.4362298087812781	-0.18982704725807886	-0.6308511259863858	-0.18125665938981247	0.21098699217858946	0.6898447723499197	0.725974878564368	0.1500207208083354	-0.062306045973888065	-0.32447703688477897	-0.3453600738490099	-1.179166390546184	-1.4841254640269845	-1.4856457996974815	-1.1035342514717508	-0.5563356667139999	-2.1320676241200953	-1.918571245062514	-1.1864040459663812	0.4219048544713789	0.09843406276644426	-0.8167275696608534	-0.8112190928446057	-0.2309210316075852	-0.23998902340541808	-0.034331972572865306	0.02454262418458514	-0.13478369023145337	-0.35865816727967403	-0.632759556723241	-0.5030604658173446	-0.5168134835587059	-0.3173982968036779	0.09324001387276482	0.23479934612023498	-0.3101510425082628	-0.7516900687144418	-0.6561288217046352	-0.6523488277792463
43	15	ATX	-0.5337608004610891	-0.749754006003372	-1.5433614173264476	-1.3045226807743773	-1.5804488975714022	-1.3408989936624311	-0.6394331893164444	0.13176424151742494	-0.18881059564251462	-0.49117111789863394	-0.2728741764135161	0.3285701945532986	0.16586642756856182	0.5536890652865737	0.6483323382222492	-0.32206441213268766	-0.534226764309443	-0.7600570061363475	-0.5412958802702711	-2.077987611264145	-2.279335331053609	-2.304768819078342	-2.0622902832381027	-1.4064848465952782	-2.2573804437278615	-2.287408076866712	-0.7369267823817873	0.851338357660513	-0.09677597513036629	-1.880204140708754	-1.844402864511917	-0.21315096418239643	-0.5297470753669983	-0.7273608378193923	-0.6947795192303778	-1.0457256588985542	-1.2537891256390004	-0.970779044039971	-0.8921769012241962	-0.8178675519052152	-0.5589731507538561	-0.32457885972517153	0.054635961924382054	-0.07791462565846265	-0.4603223805307545	-0.2594503358568198	-0.0014438083560336051
44	15	PLC	-0.2515704762271508	-0.2682710564441118	-0.7869002405289546	-1.25979760217931	-1.068261132604021	-0.5197477890631257	0.03620459512109645	0.5829001946029599	0.0940856741215314	-0.6739477273507655	-0.9969653043530582	-0.3138505683458258	-0.17166591098117823	0.5382557816131454	0.8643419551329067	0.33329235198847845	-0.09474394796362526	-0.665092178912381	-0.4776896919841227	-1.5360936012680633	-1.8458125821260498	-1.561762270741448	-0.9899279064741262	-0.8005608441396241	-1.6944438671494046	-2.132045904312887	-1.1084692239771008	0.4025548286556133	-1.1740523210696656	-1.880898274280028	-1.0725692165565295	0.03224094174602252	-0.1095969659077663	-0.009051617115134676	0.003766398401870306	-0.28414686569669895	-0.6664376505540592	-1.1047223889805462	-0.7925436395753997	-0.4358611041349599	-0.15285255215846144	-0.03663789617342725	-0.048784949927073384	-0.09351265294143261	-0.36570236639213677	-0.5351728637348381	-0.8195813491775545
45	16	ATX	-0.2313539936813674	0.0011709075025528694	0.23190398568415166	0.6679993879136725	0.506373346765256	0.27383463523149404	0.10773544407041394	0.07808846028114504	0.0538687653586442	0.2170151196976684	0.5422390890927352	0.2826033843490823	-0.1101198662949277	-0.054534884472293606	0.22380260699394489	0.4364621349065416	-0.010580467407143157	-0.3445796747861266	-0.1224964540814901	-1.4003660998999963	-1.3066477787699542	-0.6757949117739429	0.12374821824160293	0.34516212085361697	-0.9847645006665268	-2.2618071360372864	-1.792731719216786	-0.49456711952259896	-1.9908829779553907	-2.4089334148892254	-1.175491773216993	0.07080072694256723	-0.26155855755905005	-0.049477623528075	-0.11878079202464689	-0.308824453954067	0.16206822571492188	0.4421100041813843	-0.20782735430655996	-0.8479997792534602	-0.926212182256503	-0.5660732461269334	-0.6286228509872238	-1.0149676244577879	-0.9906575678706382	-0.29056958814793193	0.455707681670927
46	16	PLC	-0.1513381091869684	0.14550277975977827	0.13740542883697615	0.3247525806686472	0.33413116583090163	0.3239424347958664	0.2299884315569437	0.029915002593733402	0.18290903050990778	0.19812647427551236	0.20317171533206202	-0.09644067636089844	-0.13746820453641576	-0.05053611993625703	0.00841572129685518	0.0653072505611797	-0.4849905098887196	-0.7813554453362225	-0.6394016990048018	-1.5613065036445786	-1.7574122899541944	-1.3204514618389425	-0.3769573960859678	0.3613621868840983	-1.2227737351274564	-2.1456023418811014	-1.2840115659878655	0.2467756623000279	-0.6783195673181998	-1.431885592366488	-1.1366133631354018	-0.4967105474997923	-0.2802595963736248	-0.0896089542154057	-0.047265386142321605	-0.2124414469017064	-0.0038987086748044713	0.16841370710331352	-0.20195770682401615	-0.5368110306377947	-0.4603418137672769	-0.14186690802732038	-0.34415008038454137	-0.5695942985496132	-0.7213553352608573	-0.3855398518218355	0.04566160742123254
47	16	DNP	0.10436841363755128	0.020515033167772558	0.22029572035088418	0.11934669037888236	0.15671179082277875	0.07252199217065618	-0.10457753096631776	-0.25640938239027683	-0.19020726414603997	-0.1391594206481486	-0.001149306250467726	0.053077631359632275	-0.29515733725731275	-0.4106890638727991	-0.1880547605854674	-0.02748966377939482	-0.6815188203650946	-0.7881198187032011	-0.3943674902745169	-1.5989061637648005	-1.8138432584584412	-1.2943508656031295	-0.20236430771270603	0.7309839640495968	-1.0950586349240075	-2.2459318074361945	-1.5474869174155415	-0.22105858498548103	-1.1455065070195762	-1.5776124917743586	-1.0822183158145928	-0.16512369102612712	0.10413674447980513	-0.028623995970626277	-0.2528700780181201	-0.3106697382043487	0.0367597179278827	-0.06481182248186362	-0.392327429102688	-0.6295446490004936	-0.5348550556614937	-0.3481202325894828	-0.3699609952155396	-0.5396356642722763	-0.7089168482721976	-0.4761247448908442	-0.11449072802791285
48	17	DNP	0.19549358310057952	-0.29821571631421295	-0.21448943253692182	-0.8194341252898211	-0.8313602637955548	-0.8406591694197679	-0.7217310692761822	-0.8835002959687622	-1.051282259909097	-0.9873340398567059	-1.0493181712196764	-0.24340827276351612	-0.41042442008916646	-0.8490434997316972	-0.9278865392696589	-0.6733158994280918	-0.4294456242054884	0.230880522206617	0.6906584506899263	1.3905825217611965	0.9905614664096332	0.5323718913010297	0.30838012150297817	0.4537377907225542	1.757832840058464	1.9279238738033033	2.2889482020420573	0.6763419883150484	1.9033298939693064	2.0655608322535484	1.4347493876325128	0.7416850760485475	0.44507656761963127	0.24333713901634824	-0.2210541358090637	-0.06273191767557361	0.03420988452505979	-0.7952174693614732	-0.6535272755626002	-0.5583676677271419	-0.5808113930053895	-0.7021403374057646	-1.088302577739887	-0.8703292163994379	-0.8186292066224419	-1.0132423636196308	-1.1804517203323805
49	17	PLC	0.3969201936254324	-0.04196261718341106	0.009901206095681115	-0.8210040856216265	-0.8193084241296088	-0.7737551964901351	-0.6038498644012368	-0.8522529897361317	-1.1260955835475586	-1.2581713986434218	-1.4017660332270812	-0.8952546050334311	-0.9987779007584019	-1.0623995388442224	-0.7906244331231764	-0.3247605340334423	-0.6326654733089053	-0.52844779891957	-0.10684251388839812	0.5912126656469184	0.27853849358566696	0.34851537503683483	0.7357071904351015	1.090145110827728	1.7953613022177213	1.3837709103994857	2.2001813181372936	1.1648793467371263	2.046805943619426	1.600960514933911	0.8894784396106656	0.24030667443107603	0.3188388814383366	-0.0731322029544713	-0.4465473068372866	-0.3137254419720113	0.061343953202932094	-0.8888091194404462	-0.8594459034394503	-0.8333221643931079	-0.866614375210154	-0.8368484474381669	-1.220260544287194	-1.346201413521892	-1.1861096499161685	-1.3732044892090167	-1.6010000398454292
50	17	ATX	0.11391707345862842	-0.09053511777774409	-0.16602527484277793	-0.6461373028419053	-0.6353655073116619	-0.5831018714448284	-0.478095992484406	-0.8980669911101925	-1.015798151992973	-0.9339733986689556	-0.9874741610684717	-0.6208152671410961	-0.8250339373485912	-1.1437612893724696	-0.9391405222738287	-0.2320198654038081	-0.5370125573327202	-0.37421540585886076	0.061252581259261515	0.9161404300294536	0.5434328323345057	0.5890177468279154	0.950357808835228	0.9126774082814076	1.762447429577903	1.5744196792741663	1.782347433344398	0.5860553456757417	1.4527569057806116	1.865289528469613	1.298957202403407	0.4217372946830431	0.06884565440578833	-0.18605945381929945	-0.5229358485037734	-0.393085919274371	-0.13191662565497708	-0.6455285281513433	-0.6223180744142842	-0.6896681688426731	-0.837835545820928	-0.9096541598851833	-1.1271055701686539	-1.1511378430332333	-0.8434995102997115	-0.8233563212259172	-1.0473256084114089
51	18	PLC	-0.2753528298849345	-0.41559887125710915	-0.5559007962871158	-0.6087345620090326	-0.8155916693696457	-0.5381757246837049	0.028040806770005124	0.7675987729753926	0.11688629832082141	-0.5848169740428788	-0.5511924978253999	-0.08339064185572165	-0.15890738329984888	0.4511093606275421	1.0661096377989931	0.8176017764384376	0.1542670594733485	-0.4047030578663739	-0.21955754449672882	-1.2291136520339545	-1.385772304996605	-0.7434147097535095	0.18827474153698365	0.6722428953893524	-0.5247840038835138	-1.6579341785127772	-0.5509494939369524	1.144336253068446	0.6590343252539849	-0.5612770366640651	-0.5365542555339166	0.21394058384668946	0.061243823610440305	0.2602329105085265	0.29607564720529295	-0.004111691833599966	-0.03373471866079628	-0.3358072463828786	-0.3805729187146008	-0.7246321289843527	-0.6844314418778151	0.0754431702423781	-0.4859661484406041	-1.4384748664802909	-1.4293417114675364	-0.6367154191265234	-0.3071602692047397
52	18	ATX	-0.773490824171759	-1.390973967703351	-1.907038479917326	-1.4160207283180606	-1.6856730131010433	-1.5011668740186295	-0.8059213065288318	0.14932469262407197	-0.3601062213136269	-0.6438073631054086	-0.47675034636740643	0.07593967643737108	-0.08446052560187275	0.19368482251795616	0.551494712264786	0.12236272957412458	-0.49788455336944965	-0.868571880400155	-0.6020844381649033	-1.7756513722921714	-1.8768349385573608	-1.160444718249006	-0.04602939463822314	0.35637266859439454	0.36244461622088575	-1.1396679569931456	1.069533880422905	1.9601519407761454	1.8030553346003422	-0.2307910302664036	-1.0531079519441509	-0.17570069246740563	-0.01352702282549636	0.11203593597513821	-0.5290717055789974	-1.1585297998652133	-1.3168383436892224	-1.1311617741241171	-1.2277913446934852	-1.640554512035363	-1.8779725013484738	-1.4086658301039965	-1.4619392242251077	-1.9405755541231873	-1.434013208109052	-0.6136715480757855	-0.32094553723060354
53	18	DNP	-0.6035830949863554	-0.4289861847617848	-0.9111834862424109	-0.8574820377435757	-0.8325222402519876	-0.4109397774180533	0.23691944715861246	0.6070950122807011	0.004590276081457145	-0.4992953087533934	-0.5124776487611051	-0.13540750920859365	-0.3325784810831224	-0.08276212951882123	0.4524127867567547	0.1798298031197648	-0.5877009631926748	-0.9090616209092431	-0.6442587136651847	-1.7119957926000628	-1.8361610610315373	-1.2164781476670257	-0.06699347536050286	0.7852146754062188	-0.23250231748138747	-1.4775723907357072	0.4258864127518923	2.0339014458012143	2.1272040657196567	-0.2474827166201825	-1.0988781348152878	-0.3557338066548714	-0.24982538827450002	0.21617638083576454	-0.010850872464851887	-0.30096940654653603	-0.5926865549245794	-0.6988068040910135	-0.6155855714120682	-0.8399939206836053	-0.9664057562752826	-0.44970532294586446	-0.5639348565360605	-1.3118841515957984	-1.1827033062854875	-0.6357276692563094	-0.47105891017709234
54	19	ATX	0.25674705322228764	0.18023097486164222	0.16519696620841545	-0.30241536458572493	-0.10464720712995801	-0.14897220656456264	-0.14550316964367505	-0.6645655926143815	-0.7062867695932111	-0.4666622967337037	-0.6304430204860754	-0.5352708150528963	-0.7016493823543078	-1.0977162556094084	-0.8654707178172829	-0.08322415270741888	-0.7965819779417314	-0.7556395778117041	-0.2958630256273822	0.06237961891870386	-0.357869560949025	0.09668828787524113	1.29210722604667	1.5151255149083607	1.7169597290351015	0.6074938520028564	1.4516866239945316	1.3136255544478213	1.6586622658458245	1.3117474614709004	0.3681233043649434	-0.4251834442826441	0.20487327977098704	0.198582607044247	0.40882469299904706	-0.2170804358067007	-0.10717965505003792	-0.7203143663850781	-0.9696705882057968	-0.8347141152310973	-0.3128711041556552	0.2567108732943471	-0.706142168262782	-1.135211236543116	-1.541585795592888	-1.6095277301888573	-1.2386616194121491
55	19	DNP	0.9414724431735108	3.2951109196793302	1.2969728511777947	-0.1772367874603166	0.6446086794614011	1.2833117222861024	1.3862288528720412	-1.113065179740577	-1.0802146093958245	-0.8077482132982973	-0.6341317765094739	-0.7362030306338332	-1.6641611891075274	-2.113591196377195	-1.525563852356333	-0.32807483164533996	-1.6034133434864686	-1.853642194618291	-0.8618207840382751	-0.6473313429648113	-0.9693446454427876	0.02259783938377559	1.8024594978214157	2.2749401631437483	2.96140704838104	0.7390913481440012	2.288850138829266	1.2371904397663047	1.5578973733109607	0.7101397946891377	-0.17267645142377086	-0.3582331331811456	-1.0017895215645143	-0.08109951023884565	0.7411039225670926	-0.22571608499600027	-0.7392164121691542	-0.7735072313752872	-0.9597661426917341	-0.8448766818034912	-0.3756871018127414	0.0987609700073392	-1.2552630154996516	-1.737844411967247	-1.9396188561290975	-1.4990915786806447	-0.9215459327298272
56	19	PLC	0.3313595753509788	-0.5426257654482582	0.31681885551368105	-0.09387157117348377	0.13196237297151142	-0.14590668042892146	-0.4396902116743933	-0.1759556891166068	-0.6977202729459412	-0.6923290843815664	-0.5848852290255193	-1.048103764920183	-1.8523675027320528	-1.8321537640579368	-0.44082298220738764	0.14190326358999011	-1.3169530101291218	-1.643597672220173	-0.8125035833110735	1.3648671680944444	0.9896605758962752	1.310483398127315	2.288518571673725	3.0383165779967127	3.761122036859851	3.638026210478845	3.8017540328948334	0.1797613873140178	3.457772420123238	3.7162163077517536	1.2425147319519012	-0.5666586809256738	0.8502183232782897	0.5319449973360605	0.13708789890045017	-0.46293747161931414	0.24160147142125882	-0.6598926599946084	-1.181677417847662	-1.4067816316917667	-1.0096817609051782	-0.1782812535996443	-0.8002245496859779	-1.726643294082753	-2.092367201081333	-1.6418497330474173	-0.9616177985810191
57	20	PLC	0.1336176810912977	0.36659657478423796	0.35563815901047013	0.049782069532364845	0.45995545933217724	0.3864181309337651	0.03890882372046784	-0.4838762116847419	-0.11753985325177907	0.24237082926651704	0.055407962471131784	0.0937049857600761	0.004790653658479792	-0.3724339487867654	-0.5687602903629636	-0.1890592619371632	-0.24383777030518877	-0.08068883622175048	0.154620562424271	-0.4003603734740888	-0.5009079023586852	-0.46918625339278835	-0.3005026251866809	-0.1754389105438258	-1.3231710774458485	-1.5175558350225364	-2.136955586706904	-0.5368501697749	-1.6552839109341644	-1.485218093949762	-0.18433785247856888	0.34405702371558666	-0.36141622566608	-0.4479806879197699	0.025547379213097715	-0.3809918323530579	-0.39194433770638937	-0.47846505823441077	-0.6284257228709107	-0.29274247461588354	0.19212335984523066	0.32157708027795906	0.05395547448490311	0.06720433123483331	-0.25584252055412715	-0.5524288128250329	-0.4533066878743873
58	20	ATX	-0.03428018628902231	0.15381430068821592	0.0679091295060141	0.009560141306025874	0.036797164429360096	-0.03600612088053981	-0.11878462463946864	-0.6632507328351909	-0.671860458681319	-0.3908349043801073	-0.08893185362515336	-0.15113813794686262	-0.6925204615083141	-0.993622718108783	-0.6914352398699329	-0.25909968177748965	-0.7552729825904063	-0.6930426497901208	-0.2734932710799122	-1.099753380556634	-1.1230151358186684	-0.8073168484276865	-0.15821377774102832	0.523766830413903	-0.7910917442250252	-1.7346459527914921	-1.0512941366160957	0.9985699988761607	-0.2999123157012541	-1.505361088083266	-0.8376496457972694	-0.04634034356751899	-0.29042297008464724	-0.28517048245987225	-0.029329707688785994	-0.3358198786116073	-0.2739895986207779	-0.1625806374211981	-0.29610727247239743	-0.30008951093476277	-0.169665562046412	0.10488943522616198	-0.0014811720895747083	-0.3584945162627435	-0.4441799045857356	-0.2819182796812877	-0.10584493598365104
59	20	DNP	-0.4995185960978503	-0.6549153269410253	-0.8275383042904526	-0.7002022796938457	-0.7734084399773736	-0.9618600503625132	-1.0029111297989068	-1.173897418447485	-1.1038430698798787	-0.6882609874092943	-0.33651895237086116	-0.06149591430615636	-0.4979717403773299	-0.8189917001608141	-0.8471978137263515	-0.3325389025178946	-0.48606650285616626	-0.45321091991664364	-0.1399017903958575	-0.717490272461421	-0.8504916762742537	-0.702779590228027	-0.4015459730875538	-0.21594862683755195	-0.8302455265830252	-1.0944604012158452	-0.5058720012993942	0.5041100826117343	0.27383958489337273	-0.5540979686255575	-0.33170697522203746	0.19283765200762557	-0.5760181568081135	-0.7511554906182352	-0.8808264581069948	-1.5062066644579684	-1.231804348331877	-0.8068075727682854	-1.0349849228932224	-1.199654947264649	-1.1564315240102871	-0.7860574922318664	-0.7038037654275038	-0.7826461732174612	-0.5553018458134871	-0.3030857709712835	-0.2035138384026163
60	22	DNP	0.043020954659919564	-0.24977800064812183	-0.11740081021626292	-0.10362111273995232	-0.3461414044809762	-0.547951265483426	-0.32946815987290917	-0.0699813777735733	-0.25058105866467006	-0.06067413526493411	0.08410386432448196	0.7317043224300485	0.685347257831725	0.4007620275933957	0.1860197688691253	0.05704373188470423	0.5465651626713841	0.983090053677653	1.0880583477517625	0.774770519307805	0.5414908500307583	0.11757228353413038	-0.4061898472152095	-0.7910210457913909	-0.7519338794497672	-0.049531897934403685	-0.3963012184051373	0.2678447619282811	0.6571899870869925	0.7592470578228735	0.8989306262437459	0.8720342250560831	0.04959183851134877	-0.2695835708883648	-0.5833046119540595	-0.6481458862721793	0.029343923167334255	-0.2870479605043602	-0.8076770946069485	-1.1726273510889864	-0.9366730842134752	-0.3991191269509925	-0.14072867874151027	-0.6267798129553205	-1.0294003618943326	-0.8531594062837838	-0.27988492536358694
61	22	PLC	-0.08534635799960309	-0.2158743502375596	-0.22632076540676604	-0.3839894050000474	-0.4681188688455926	-0.403729024952938	-0.08739918437552859	0.07518008699589192	-0.17059193178113152	-0.21524664198929197	-0.18275459853853898	0.5411373844822	0.5083975620283222	0.2942996924012693	0.1751217087805426	0.11648528040348434	0.47362784254293944	0.8464995147337142	0.9308967951344376	0.5875734018850384	0.5002923272372667	0.22644510708318433	-0.15546386685761018	-0.42604827646292703	-0.5170363205220094	-0.12906906483141642	-0.5968177142997679	0.11842010175254798	-0.03125146265658151	0.1491853208478662	0.6011718451170376	0.7177164261712923	-0.005452504628263969	-0.11338441656426307	-0.07740890583338661	-0.17847973062172665	0.007326921324583167	-0.37741337443178563	-0.5252559934974946	-0.6146361080672383	-0.34749085735812135	0.08056617265452558	-0.016668485840422798	-0.5149447319079257	-0.9399743567532257	-0.7870658366309599	-0.37011958211161267
62	22	ATX	-0.037643095885329936	0.049880319954199975	0.09135079210839475	0.07560023462989025	0.0839793869240805	0.1220318224061136	0.2218290042855423	0.20888882555031277	0.11594312271131578	0.07831505121324403	0.016566593111300883	0.1838797226308842	0.27704856798936134	0.19960966297670812	0.14833752385759014	0.11457579601376	0.2620501236486015	0.3916178002007912	0.3066516833347067	0.03540426716858489	0.1188033672209479	0.05740946886335197	-0.061136476758313074	-0.17700907120270493	-0.3448915310965522	-0.23516977158411598	-0.2517832717215409	0.43258202415197017	0.3116676238914882	-0.08848963038571594	-0.06679693048506452	0.019595983167804486	0.021796845177690163	0.019927656511546835	0.006405929952696725	-0.16938248919471152	0.10204873834229378	-0.10830925501597348	-0.44837760481291333	-0.6171526343742046	-0.33019809249143367	0.1326617197437712	0.0034463126433724495	-0.4655321501723854	-0.9127321941536107	-0.7997530465987971	-0.3126349309708031
63	23	ATX	0.29541595820176947	0.07988407851657241	0.5248189461438619	0.5324867439783644	0.5701773933325767	0.28905475133735975	-0.0036169037650817413	-0.08942097410039267	0.03118918242860329	0.28727945765519486	0.3146914956624559	0.044884105128727814	-0.18025942125782426	-0.3980810236914485	-0.28524103058711175	-0.5170890583411341	-0.679222802205784	-0.40354450804224457	0.05277265469735343	0.879268187529064	0.2225489781105047	-0.31103516295066064	-0.47312214365325955	-0.12789676470888442	0.16173779022897716	1.1048012752061058	1.001650235553404	0.021960294569137676	1.3460376295363046	1.9858157146745228	1.1879968713165552	0.27990601249953234	0.14119562382929038	-0.25397823386654983	-0.48320869872170413	-0.4831958586081742	0.25393690226305704	0.13749128337431687	-0.4451447911561151	-0.8544774703698903	-0.7999772571776337	-0.41185922320466833	-0.4944253842576992	-0.8705864121668795	-0.9518947267870139	-0.5969019183676275	-0.022842229338967616
64	23	PLC	-0.1575050803926079	0.19588234127760118	0.0826873133172133	-0.0839522212223054	-0.09947803329220332	0.15778292618300838	0.4475382299695545	0.23487907338997935	-0.2523262110915909	-0.8292424090365536	-0.7816093676133887	-1.151582300941797	-1.4696960533553787	-0.9401394476972237	-0.21254343597907213	-0.3334864570018788	-0.895610200037546	-1.1352093014168154	-0.48766615780821876	1.2825618706539994	0.30168099142842847	-0.08537937853883544	-0.022047873673308488	-0.013867015734189032	0.5819856389777541	1.6062783290650353	1.2840981531214462	0.02118737194450592	1.6340768624530353	2.9708183212839225	1.984115259618133	0.15890925285750562	-0.37322152156205374	-0.5540592588517268	-0.6914418088136088	-0.6615757632535578	-0.08349598880305496	-0.17215570892387233	-0.5594694370771867	-0.9347386747163039	-0.92147752116066	-0.49804636908666305	-0.4466108608893973	-1.1141805983301492	-1.317007587017471	-1.015925468827695	-0.6726554963899939
65	23	DNP	0.043507856896038026	0.24500257917651005	0.1459212586326005	0.0075613797530875914	-0.007362453588771069	0.08581216662781883	0.20299546802215448	-0.0921939462165652	-0.29296440780189564	-0.5473490347004539	-0.514333164033692	-0.8886172433968589	-0.9622537314756703	-0.6004107516234964	-0.26972394462564897	-0.11057931745836073	-0.4348749946876918	-0.6619631846657584	-0.4160844069305835	1.3523818477184766	0.7110863051600461	0.346864946495409	0.261749384044887	0.18264854289299623	0.9550403196523334	2.0370000641833843	1.7494762120973577	0.3477290747681822	2.092937885286053	3.097149152451825	1.6443117597737107	-0.1566923268653703	-0.17569809574898504	-0.3413082484167468	-0.39872387374253004	-0.30285004120231696	0.04543440104222164	0.009549278947478746	-0.15972835022679063	-0.5087256236703194	-0.6465635863996892	-0.41100676520458007	-0.5902318770508175	-0.9717331743105172	-0.9714081092459819	-0.6035684493269925	-0.370970230817192
66	24	PLC	0.061309363999800554	0.09239196474462581	0.37795025116201275	0.8436328173427169	0.43331961264634666	0.015605459898880247	-0.1552107341216191	0.010927215881605116	-0.0635909592962124	0.3007592286592539	0.7802416453526209	0.5262057174156273	0.1289122432343834	-0.0033415285354204357	0.2008418319808125	-0.17161516413781047	-0.2669374075498774	-0.16190425147566956	0.18982162887040802	-0.06672563302688439	-0.3921134964452677	-0.6005433381357644	-0.6819604644975468	-0.7535501950869975	-0.8568520946234802	-0.5978230219636442	-0.594212627193513	0.14625328627952866	-0.3858589580697266	-0.4521327825474757	-0.029137941325759347	0.22578725939726035	-0.16688436149936492	-0.21735616306659614	-0.2609511729274992	0.14331687468661705	0.4776496846316325	1.0595765384948088	0.8574087554627139	0.15534294299536075	-0.49451315467112983	-0.4880869421875378	-0.4151478428258589	-0.8459662228502395	-0.32098199256218957	0.5819497731506338	1.0212351135981337
67	24	DNP	0.3484392969653987	0.45125847143192366	0.8663617652072984	1.0322625993687382	0.9561843635467404	0.6715799760525794	0.2325338988679036	-0.0009584218941502719	0.11368504813467713	0.5345812427541679	1.0206921584863549	0.6619375908643108	0.010735369879949634	-0.16525819798602354	-0.10147800595465103	-0.42529525415429104	-0.5267134136848103	-0.36328687925446296	0.3908792006754138	0.30384545817941033	-0.49829121710044494	-0.9793253469063486	-1.0232030368248495	-0.6487994459209023	-1.2883642516905252	-0.6214991396250258	-0.9217943831526613	-0.01309747093130427	0.04769153245134083	0.33781681082781473	0.5991413515396715	0.6860682109507377	0.13244301395608005	0.19266392037483493	0.4333397340983717	0.34125299264349435	0.5448563409874996	0.844309553788996	0.5395165393017568	0.3297572401898454	0.3292702164994308	0.2972134490890616	-0.1558749287725405	-0.031857293000512	0.03731112567292067	0.45564032240609564	0.9883468481207817
68	24	ATX	-0.05814678803863432	-0.10345541801827707	0.10062200849571591	0.3095433836143438	0.040559200521618266	-0.08836511222643473	0.006783783401712634	0.1267524004819864	-0.05223476578283537	-0.14750473521323487	0.017987869172919318	-0.02682482014244663	-0.24623242233572568	-0.10602401498923615	-0.017267638831691072	-0.30295459999035	-0.1298271340994365	0.01471478653833855	0.44139811358769554	1.015871607110432	0.5235500669268566	0.0030161267847171424	-0.47130433632548085	-0.7367506287773385	-0.3430589046963968	0.4799644204697804	-0.09588797133497474	-0.1671372450185344	-0.0971761902170617	0.5381414686168893	1.0081375125632734	0.675640319951648	-0.024033289949511993	-0.1847096502854067	-0.300948053923127	-0.1011491856098963	0.4245718762816313	0.393523543764071	0.14585528836675005	-0.2285591625785208	-0.39582910863945353	-0.2971262500791682	-0.3567733810192182	-0.512334744881767	-0.45829879984805977	-0.16805894439177815	0.09367604014104958
69	25	DNP	0.2856535868282628	0.3524446878891952	0.2001104155223326	-0.07456723219126107	0.08332425879093343	0.21428047893438232	0.2984618213055527	0.04368157363368336	-0.14041120041315938	-0.14074263884212693	-0.17372312823062527	-0.14791046548413952	-0.31068924756244765	-0.5320942600083274	-0.31269342477350154	0.05565592807729492	-0.08767704744600452	-0.1339915827457332	-0.18673899345823597	-0.49550845614863825	-0.116571828683088	0.44911035539470856	0.8064189581758923	0.6023333923009276	0.3889871404903569	-0.4808238206637282	-0.46824982351039246	0.4145537324668871	0.08851199229616205	-0.4379864652904657	-0.4708442501244338	-0.32463898306135147	0.08040701918129832	-0.028644200996337205	0.19508266760921897	-0.12542362562603682	-0.01023274882946004	-0.2784012863127545	-0.45566941061622485	-0.3891013023617662	0.053058104140848175	0.5049075647648095	0.31629901398331245	-0.0795415361814109	-0.5983564553095091	-0.7232155137008636	-0.460836590924657
70	25	PLC	0.17379200295467212	0.3978883626141607	0.11248833590568873	-0.26732772010251227	0.029424312355029802	0.22646467376782167	0.34913624605888155	-0.049318111765657396	-0.1452798642091478	-0.0528133147915628	-0.15814135646198313	0.05466810020433682	-0.049422590887311456	-0.41481190199383616	-0.30502803925532346	0.03810846621408296	-0.01646440200043397	0.05941652920608315	0.018946346278218104	-0.44316248010521103	-0.07590552643283015	0.31559927443435276	0.5284157684316915	0.3551420547610351	0.2558496850855062	-0.4024408742767901	-0.24384110559781563	0.5912131209544392	0.355437637346577	-0.3129153108396526	-0.536490050392552	-0.28055226977700043	-0.04885987768012828	-0.15258494602516942	0.0022490576072890546	-0.28832440290750416	-0.22814458443796556	-0.5739782420587421	-0.6321456537496997	-0.37977282847340643	-0.045141736058972814	0.15196020466394802	-0.14037872283393477	-0.20178963722004997	-0.45920044524595366	-0.7168048451862825	-0.5835678350243066
71	25	ATX	-0.32337859122848206	0.07842950342478562	-0.16051059340748686	-0.0647854618268263	-0.22114050261555276	-0.056413166492777334	0.2666589480176293	-0.10252159362242844	-0.4496708926096455	-0.5505539700248158	-0.3391792716576569	-0.4469692020168814	-0.6299297626718587	-0.6356200700072865	-0.32230618991367804	0.08800244667233334	-0.13000000499582381	-0.3193957436405077	-0.35578895952935685	-0.181079369563013	0.07100796145161678	0.39867395088072893	0.5521747323042758	0.29817314674284084	0.44561426566736584	0.1590924777431516	0.16866450244626144	0.6092866117099672	0.7609672858038994	0.3136373733280133	-0.1785217160238658	-0.41113806985519463	-0.22791152255720257	-0.06803713772317344	-0.17673177331929102	-0.28232459038769797	-0.17150334240079665	0.05610788270498017	-0.16817593065651415	-0.5297256169053705	-0.5928657534361487	-0.3875158632925281	-0.389736328416994	-0.7475756236553913	-0.8133611038746444	-0.5171147070088711	-0.2673543100567127
72	26	DNP	-0.013812146293057905	0.12585925170972206	0.027260060470967497	-0.18352823139933652	-0.3546814735747063	-0.1783673654928723	0.2412155709038051	0.1953732216887813	-0.5380388331585948	-1.1197479419065925	-0.982299967064094	-1.1583811206922456	-1.416140284459864	-0.769301476649811	0.15282396053154254	0.628304384351293	-0.06700403027905832	-0.7150638722109082	-0.6079293491583061	-0.48528693987471966	0.1059148212418478	1.0041612843538947	1.7414107845186784	1.8019391837584453	1.6859896372555383	-0.21861568551721772	-0.7802741274016459	-1.6527549128550059	-2.81120508360415	-2.1792873754583812	-0.742976615710556	-0.40345821170991164	0.020187547707036905	-0.024601185105162453	-0.10263313988855724	-0.045142445465482614	0.23327649937131667	-0.1319101411334899	-0.33882262070404534	-0.5498970781694321	-0.3607333931951373	-0.015310472701687106	0.19197527313519905	-0.6381885994296683	-1.39643976757573	-1.2455675893835154	-0.8751316286302945
73	26	ATX	-0.45521616000191734	-0.1324543431564357	-0.43678732311475843	-0.1719619051151404	-0.470991997509547	-0.27416728470735674	0.16902468222873115	-0.07263564613339799	-0.6149425751274675	-0.8037536774848194	-0.2894514557740485	-0.1226697594403098	-0.8208613718560518	-0.8057684665082521	-0.234035455617277	0.5589526483390577	0.044839120931806524	-0.3432695047632589	-0.009037521782441424	-0.5884989665812312	-0.09643350835315743	1.0118246537237618	1.957098819487743	1.6085247532238762	1.4773266655940698	-0.7624976693640333	-1.2252016254248546	-1.5190886416793759	-3.044399536159263	-2.4198451760735837	-0.6159244516485725	0.3471621454017786	-0.3304100289816289	-0.13267465525961786	-0.1982370912110847	-0.10695887212677947	-0.0012588807772870466	0.10261278418313223	-0.10754508753412388	-0.603085522347822	-0.731390610027559	-0.34077345695267997	-0.43595568550008124	-1.1736130203366968	-1.325956018478433	-0.5858768114717913	0.016474176528007964
74	26	PLC	-0.31200709481016853	0.06076988213241093	-0.44578997174959895	-0.45479383353366076	-0.666078508972827	-0.5357237025071118	0.10402891506326595	-0.5341741352661787	-1.2138816868956295	-0.8768602605799839	-0.5025799955292864	-0.42486194510210445	-0.7568135972283031	-1.6017725030318009	-0.7440757979011473	0.6258570094868218	-0.302861106498218	-0.6504119042566514	-0.8181347534486828	-1.6773503148550308	-0.4354920885265133	1.215211714010785	2.5838600472444133	2.2364062280231294	2.4501100072572255	-0.7362408911541455	-0.5127970295167484	-0.7003562419201304	-2.710760425833302	-3.235838544208167	-2.008290490331161	-0.8999651524677221	-0.3242477668056328	-0.14443258678950613	-0.06551504570519508	-0.15339942968409453	-0.20805430199278388	-0.3154046834823224	-0.34975131190141445	-0.4394066820792667	-0.3449892545071337	-0.04329047855650005	-0.06511860079455109	-0.5626434057788238	-0.8898960157060545	-0.8031292922364995	-0.5515465370007369
75	27	PLC	-0.26726204609448767	0.04727988563570388	-0.2392760854286855	-1.0146291996200472	-0.37017597893245413	0.40512633161551914	0.6650118760476507	0.81078460812273	0.3457248065626002	-0.4921562754457702	-1.1615838509469432	-0.7105549210299938	-0.5714394836328919	-0.23347161589846752	0.36644563372615463	0.14029902906462532	-0.303884793847133	-0.3470400437182904	-0.08537479471936518	1.2242684792375562	0.8335266508848045	0.6249286303149999	0.6750911789406968	0.913921814331513	1.7176402283093408	2.35675816767421	2.665277362791072	1.2043534418728958	2.9576917623874914	3.0671533967483584	1.36264472020252	0.11560621009175075	-0.22116626902932424	-0.334226026008897	-0.07789016058708041	-0.0393592852238337	-0.36811878616860244	-1.1199745259967497	-0.6843470275463972	-0.11937657341651185	0.29283713373951265	0.5510120709620555	0.49298726745115173	0.1190907478486824	-0.2557936776861364	-0.7250889440562787	-1.2787405573906725
76	27	ATX	-0.3771362984247981	-0.23474019170763308	-0.8895280125817027	-1.4113337519120694	-0.9144284516062049	-0.2863327892565155	0.2214442225742983	0.43245502859063684	0.02324926237597779	-0.5229025325590173	-1.1213021305890372	-0.6927022706589573	-0.36472513835406944	-0.17509153843512698	0.0909597116639294	0.16300852486939846	0.06215393915871458	-0.08464160894856587	-0.31336826745415447	0.4984483469555111	0.8491042124089411	1.191955680126577	1.2924958205879118	1.0746813704076483	2.6347768006600374	2.2361384707536	3.0997474173142847	1.5937778870660098	2.6927873818156707	1.7408977899547773	0.23108730693201465	-0.41005811452827295	-0.35215289018340423	-0.43935829516541824	-0.49522188994792676	-0.588710434159661	-1.0198085116558966	-1.4751981785436636	-1.0241596030644122	-0.43638770741441485	-0.21115185783409632	-0.29521512349256107	-0.06430876413615313	-0.06786090635892761	-0.22523992968572717	-0.7876058775980873	-1.3445739761048956
77	27	DNP	-0.5975151743859857	-0.40442176283779674	-0.5333894707883365	-0.9534232480516968	-0.5688237215235922	-0.22530468608166143	-0.09605860380648291	0.17424986238098777	-0.21965543315565128	-0.8907495437843446	-1.2750628263614554	-1.276785700284765	-1.1278374247095984	-0.5945735516218268	0.03477676208886289	0.17368264007630488	-0.42304051723363995	-0.84383766991227	-0.7782514188261389	0.6681515908447443	0.7247440527337237	0.9797002223546504	1.2629309887038962	1.3819267651595586	3.02262702568808	2.87007157031036	3.8171224622921085	1.5313886562073848	3.6615391555946992	2.7230957292474294	0.5571224764452407	-0.6216447509239783	-0.8429571175879895	-0.8841622338758567	-0.35964640841604584	-1.3658977915179067	-1.1406960478102266	-1.2823954434137819	-1.3322075383593266	-0.9984906938144554	-0.6980981757817533	-0.4074278396039007	-0.8607566732111629	-0.6895913857577168	-0.572717451733697	-1.0475865956664145	-1.4028719388335797
78	29	PLC	0.026309768626984104	-0.5314784374855414	0.07970437815612613	0.39935056330102364	-0.0346511196700308	-0.1556308815679966	0.13352090815295026	1.3304908330601264	0.9148570539566108	0.3833590857646474	0.41872693193993327	1.5402929595965935	1.406269120475769	1.7748401849820667	1.7534814090455022	0.5275614950914589	0.7276767150441957	0.8958126734081329	1.2904642992254534	-2.7166309130256687	-2.610153670950056	-2.4216989394460846	-2.0594345815425625	-1.437305343496041	-4.220388034815902	-5.834059640362111	-4.913618615029543	-0.12546805727940155	-5.101293153218465	-7.154659665021749	-2.849610389372618	1.564900964814021	0.828666896674636	0.5528029620698162	-0.4246722161155625	-0.0373479694451134	1.0223108160587304	0.5004030591487845	-0.037837797151792966	-0.954443817502558	-1.214807652728379	-0.583539682096768	0.48083371099595795	-0.367739978972399	-0.5400597237604242	0.09119032968129077	0.4764765001017364
79	29	DNP	0.28803002057198174	0.11043062837097747	0.9763525880620767	0.7467387063628596	0.5421941518580567	0.28819665781405907	0.23394033117963015	0.6880018258983027	0.24432361341056358	-0.011979383536346233	0.09090889306350314	1.0860024230407004	0.6143522614256248	0.6671347978745326	0.9381633950018161	0.4243370569602649	0.5503498618806509	1.1502896254869435	1.9675280459027011	-0.26140564842784036	-0.6018909663429078	-1.0814969544383235	-1.207789765969331	-1.0934972431875838	-3.7185996297910933	-4.027288970441672	-5.264619559430078	-2.124069087847643	-5.887252601466686	-5.019743366663184	-0.2377716447039487	2.3348582993633613	0.5586545166449243	0.5169859137964444	0.17042325215277046	0.4706904801225816	1.2995883324777275	0.49238599363763075	-0.1531335216658673	-0.8010675316433038	-0.6453915037967288	0.03864252066610905	0.4905102735249326	-0.7021164567374131	-1.4798395841971075	-0.9442485450764757	-0.12827768255288644
80	29	ATX	-0.024428038550455663	-0.28841866541240135	0.0013511980360166025	-0.256580880156888	-0.501717668032326	-0.4018470289736709	-0.05101226411333497	0.5735164325297798	-0.07979971152917266	-0.46811330754614616	0.016195109843882907	1.5339143420950614	0.5652081066815567	0.5930055089600532	1.1199497697434366	0.7386385117937402	0.4190872335744602	0.6258689322731721	1.64642971599515	-1.3289537741036619	-1.6567633680378437	-1.6030486791459144	-1.09487122091879	-0.7606157129926979	-3.1682188924735506	-4.102172763211412	-3.524948013135315	0.3176975053347773	-3.1731956765642026	-4.649865540114696	-1.3156786198282915	2.244525342896413	0.2947714128077747	0.17404941903950089	-0.3167931353575376	-0.2075663088324666	0.3834169396312878	-0.1520335771226452	-0.49334095855097965	-1.0233010096848156	-1.0038223205917975	-0.35165041274361636	0.48902338081342833	-0.3511076853615548	-0.7009278436240475	-0.06078561893171881	0.39823661203394695
81	30	ATX	0.5139839332012732	1.125887647742941	0.41097341125187503	-0.27567519896323145	0.26747672811876844	0.9886591678712575	1.3599614730665532	0.7542735157115822	0.35142732211987854	-0.503238652777301	-1.1161897719138385	-1.8345710322732895	-1.3963395483260759	-0.6250078223665395	0.09631538089345479	0.6053781510140295	-0.29244167665078324	-1.3052311647862314	-1.8902405925362051	-1.3894674452427436	-0.23983212337766524	1.3445096688627391	2.735024468469429	2.9641038660370587	3.8462092896608224	0.8282660955838943	1.7647589569623796	1.0113448144904866	0.25962717263298885	-1.0884956782683861	-2.0667482894924065	-2.3510140563164597	0.36595956283390896	0.9310404377950028	1.7490384346036263	1.2881863722277225	0.2605250225861438	-0.27917526661661446	0.40712130641119787	1.3258939411971749	1.9155137542587937	1.7241781433075256	0.8946138177915061	0.7539572838102477	0.14624058231822606	-0.6557462767466179	-1.3051150536777687
82	30	DNP	0.8137793554810505	1.2343268708673758	0.5458332591625277	-0.06385011864446132	0.2193823204729161	1.134913901709026	1.667826944734808	1.184180198411615	0.600674580670575	-0.5409968577761599	-0.8904211991881184	-1.7964147268709834	-1.4669285310408962	-0.41925242662103024	0.7018264113445426	1.7736889577096928	0.28706015649605227	-1.5560185015973271	-2.4437224430599356	-2.1057114244835664	-0.4814530285757104	1.9675598808030217	3.980975448474325	3.474474344183043	4.3072566608030565	1.2420982802713394	2.9544333685880106	1.9318816512695751	2.1896020520727197	-0.33551222490588395	-2.5790512039363698	-2.707371008665884	0.6246998686091665	0.6269807119649777	0.8389968582871605	0.6953166685455072	0.5452583181619223	0.1278271019726787	0.3096741221103907	0.2512696654315754	0.4307901591790631	0.9130514141281615	0.3344376640765014	-0.5352366884905322	-0.946542310420715	-0.873972055273205	-0.8416366408245528
83	30	PLC	0.0114727234108903	0.2938358925313143	0.13545739607069832	0.14380338055525183	0.0762498035529965	0.13337496051248982	0.5248614984620994	0.38716577252743084	-0.35863271445925954	-0.8032926591801877	-0.8154419810711389	-2.328219858707516	-1.9754487055540095	-0.8809794001543849	0.3780423276712476	1.4814118021257299	0.3231403581482355	-1.7978816442348733	-2.9010721278775877	-1.3685076547597612	0.26686062427191254	2.4442664837763193	3.541313273505589	2.4008866657419747	3.9319742844330685	1.987464082462045	2.3863394682434174	1.0759508265340354	1.305727532071016	0.17489491828908169	-2.1159251105184667	-3.2297707358388656	-0.1350348697797903	0.11268256581724516	0.8429312411788432	0.14982361111128353	-0.010741363645216537	0.04590487402134501	-0.004163048484892658	0.1940119658883614	0.7306760750486662	1.2360468911938256	0.3488151772466166	0.015718666011862923	-0.4587138225698575	-0.7651974173757847	-0.8213610759534279
[truncated: 17 more columns]
