# Supplementary material for: Catecholaminergic neuromodulation and selective attention jointly shape perceptual decision-making
Source: eLife. 2023 Dec 1;12:RP87022. doi: 10.7554/eLife.87022 (PMC10691802; doi:10.7554/eLife.87022)
Supplement: Figure 4—figure supplement 1—source data 1. [file elife-87022-fig4-figsupp1-data1.zip › cue_effect_cluster.csv]

	subject	drug	target	Amplitude
0	1	ATX	0	0.38906153793263815
1	1	ATX	1	0.6139368543598333
2	1	DNP	0	-0.20975600510935868
3	1	DNP	1	0.5821275916697497
4	1	PLC	0	0.44977861346699133
5	1	PLC	1	-0.1522228821490052
6	2	ATX	0	0.1172172214785825
7	2	ATX	1	0.2474870976025862
8	2	DNP	0	0.07195267818332306
9	2	DNP	1	0.18281538311897183
10	2	PLC	0	-0.20349234422793122
11	2	PLC	1	0.6949302936251334
12	3	ATX	0	0.21106190148609977
13	3	ATX	1	0.4010915081469587
14	3	DNP	0	-0.05588707169593762
15	3	DNP	1	0.36204607667202043
16	3	PLC	0	0.0544232151617691
17	3	PLC	1	0.2799923049057016
18	4	ATX	0	0.6786041991285926
19	4	ATX	1	0.75123988989911
20	4	DNP	0	-0.12471747701107126
21	4	DNP	1	0.6818243537709482
22	4	PLC	0	0.2912747406897227
23	4	PLC	1	0.21100518541056412
24	5	ATX	0	-0.21996530708444048
25	5	ATX	1	0.3101159449871174
26	5	DNP	0	0.7721440395614039
27	5	DNP	1	0.1703206711721137
28	5	PLC	0	0.0699081099192442
29	5	PLC	1	-0.09956612353422925
30	6	ATX	0	-0.19437817249603978
31	6	ATX	1	0.7275509366594928
32	6	DNP	0	0.49207654658017347
33	6	DNP	1	0.5698555910749972
34	6	PLC	0	1.2749225824789667
35	6	PLC	1	-1.5361381219416352
36	7	ATX	0	0.08189061813902837
37	7	ATX	1	0.044876387972389305
38	7	DNP	0	0.6997658554150566
39	7	DNP	1	0.6560646635005414
40	7	PLC	0	0.28021288403613187
41	7	PLC	1	0.9926044506834532
42	8	ATX	0	0.3895300063962456
43	8	ATX	1	0.4305541841729281
44	8	DNP	0	0.08159181291303176
45	8	DNP	1	0.10773043967697772
46	8	PLC	0	0.15950751058760018
47	8	PLC	1	0.7895583454340827
48	9	ATX	0	0.43462491852009566
49	9	ATX	1	-0.6685459345933163
50	9	DNP	0	0.3110779698007999
51	9	DNP	1	-1.2901802359685424
52	9	PLC	0	0.038942347513881335
53	9	PLC	1	-0.04991775949744389
54	10	ATX	0	0.03588165900672925
55	10	ATX	1	-0.041567785210666564
56	10	DNP	0	0.14616678335106437
57	10	DNP	1	-0.012066650504866716
58	10	PLC	0	-0.2563270542097936
59	10	PLC	1	0.3733162804630507
60	11	ATX	0	0.40374034170381917
61	11	ATX	1	0.120890933970487
62	11	DNP	0	0.46083934660684894
63	11	DNP	1	-0.5730659419394271
64	11	PLC	0	0.6474677550573658
65	11	PLC	1	0.32598800902650155
66	12	ATX	0	-0.16801771719065267
67	12	ATX	1	0.33708568933339667
68	12	DNP	0	-0.28463406457636425
69	12	DNP	1	0.1670485100094694
70	12	PLC	0	-0.0023785449662652594
71	12	PLC	1	-0.4698529217866656
72	13	ATX	0	0.5572236578240711
73	13	ATX	1	0.02012557652554789
74	13	DNP	0	0.08922511118576872
75	13	DNP	1	0.24816898978118165
76	13	PLC	0	-0.2553960704144745
77	13	PLC	1	0.5191549998784568
78	14	ATX	0	0.17029628248443252
79	14	ATX	1	1.5515929890520164
80	14	DNP	0	0.012709019163728179
81	14	DNP	1	0.09427436775260199
82	14	PLC	0	0.6647720661585719
83	14	PLC	1	-0.3910121667721362
84	15	ATX	0	0.1486157459174222
85	15	ATX	1	-0.15435019623051072
86	15	DNP	0	-0.21905347051253418
87	15	DNP	1	0.05705035019125653
88	15	PLC	0	0.48931025035860776
89	15	PLC	1	-0.006203835652168823
90	16	ATX	0	-0.23646387723233953
91	16	ATX	1	0.15821584788867138
92	16	DNP	0	0.4400150556908485
93	16	DNP	1	0.23327455644487918
94	16	PLC	0	0.006343240751295057
95	16	PLC	1	-0.02373389939251637
96	17	ATX	0	0.02206652649151164
97	17	ATX	1	0.08369304808579371
98	17	DNP	0	0.16319897950945658
99	17	DNP	1	-0.16274098173121143
100	17	PLC	0	-0.24600851057258866
101	17	PLC	1	-0.09906161561843538
102	18	ATX	0	0.6188673897855628
103	18	ATX	1	0.5226362313021441
104	18	DNP	0	0.7280705238154095
105	18	DNP	1	0.5483901946868892
106	18	PLC	0	0.7337983511305094
107	18	PLC	1	0.11204259804358546
108	19	ATX	0	0.3320780464984566
109	19	ATX	1	-0.07566230465807547
110	19	DNP	0	0.1912502628960978
111	19	DNP	1	0.2692594762995968
112	19	PLC	0	1.0682039029522792
113	19	PLC	1	-0.09907748792274403
114	20	ATX	0	0.11468639193761075
115	20	ATX	1	0.10448484149645305
116	20	DNP	0	-0.3195763466916045
117	20	DNP	1	0.38808019875111466
118	20	PLC	0	0.46743597528099123
119	20	PLC	1	-0.1873786091367137
120	22	ATX	0	0.540990643692314
121	22	ATX	1	-0.1010997166558141
122	22	DNP	0	0.08252681061425644
123	22	DNP	1	0.14017301979695518
124	22	PLC	0	0.0612972224212241
125	22	PLC	1	0.1940907312319673
126	23	ATX	0	0.37258959519124585
127	23	ATX	1	-0.42562625137139054
128	23	DNP	0	-0.2033943992652567
129	23	DNP	1	0.4216364222648675
130	23	PLC	0	-0.33571438556086003
131	23	PLC	1	0.012327388638638307
132	24	ATX	0	0.10206688995431035
133	24	ATX	1	0.669240171700455
134	24	DNP	0	0.14052046032571147
135	24	DNP	1	0.3107046817236648
136	24	PLC	0	0.30613693313858914
137	24	PLC	1	0.45639722218166334
138	25	ATX	0	-0.4721467226935201
139	25	ATX	1	0.06543932261586907
140	25	DNP	0	0.6152562536477844
141	25	DNP	1	-0.06397612687289905
142	25	PLC	0	0.15161363148272655
143	25	PLC	1	0.9050858125686604
144	26	ATX	0	0.0130902895964121
145	26	ATX	1	0.5370304803714507
146	26	DNP	0	0.004263238132727776
147	26	DNP	1	-0.06337702982232868
148	26	PLC	0	-0.07555267392808429
149	26	PLC	1	-0.004896342415731258
150	27	ATX	0	0.056802708050259595
151	27	ATX	1	0.10448981899699293
152	27	DNP	0	0.6250994935555321
153	27	DNP	1	0.2864757852485468
154	27	PLC	0	0.27121727431161
155	27	PLC	1	0.47353832825965597
156	29	ATX	0	0.24896803350904287
157	29	ATX	1	0.7469133647048779
158	29	DNP	0	-0.2786483590461444
159	29	DNP	1	0.45072344477018605
160	29	PLC	0	0.16306486101276235
161	29	PLC	1	0.41264044709891307
162	30	ATX	0	-0.655312050654296
163	30	ATX	1	-0.15456992504872172
164	30	DNP	0	1.787725496750277
165	30	DNP	1	0.6173296333455441
166	30	PLC	0	0.05177123737762426
167	30	PLC	1	0.34922460486760887
