# Supplementary material for: Catecholaminergic neuromodulation and selective attention jointly shape perceptual decision-making
Source: eLife. 2023 Dec 1;12:RP87022. doi: 10.7554/eLife.87022 (PMC10691802; doi:10.7554/eLife.87022)
Supplement: Figure 4—figure supplement 1—source data 1. [file elife-87022-fig4-figsupp1-data1.zip › README.txt]

Source files for stimulus-locked occipital ERP analyses (related to Figure 4- Supplement 1)
-------------------------------------------------------------
In Figure 4 - Supplement 1, we plot the contrasts of the main effects reported in Figure 4  split up for the other two factors (e.g. cue-effect cluster, cued-uncued; split up for stimulus identity and drug condition). These plots and statistical analyses can be replicated from these source files. Below we list the contents of each file.

# cue_effect_cluster.csv
Contains the cue effect (cued - uncued), derived from the cue clusters reported in figure 4, for each drug condition and stimulus identity (1: target, 0: noise).

# cue_cluster_topo.csv
Contains amplitudes for each EEG channel, subject, and drug condition. Calculated as the average within the two cue clusters, reported in Figure 4.
  
# stim_effect_cluster.csv
Contains the stimulus effect (target - noise), derived from the stimulus cluster reported in Figure 4, for each drug condition and cue condition (1: cued, 0: uncued).

# stim_cluster_topo.csv
Idem as cue_cluster_topo.csv, but for activity within the stimulus-cluster reported in Figure 4.  
