# Supplementary material for: Catecholaminergic neuromodulation and selective attention jointly shape perceptual decision-making
Source: eLife. 2023 Dec 1;12:RP87022. doi: 10.7554/eLife.87022 (PMC10691802; doi:10.7554/eLife.87022)
Supplement: Figure 4—figure supplement 1—source data 1. [file elife-87022-fig4-figsupp1-data1.zip › stim_effect_cluster.csv]

	subject	drug	Fp1	AF7	AF3	F1	F3	F5	F7	FT7	FC5	FC3	FC1	C1	C3	C5	T7	TP7	CP5	CP3	CP1	P1	P3	P5	P7	P9	PO7	PO3	O1	Iz	Oz	POz	Pz	CPz	Fpz	Fp2	AF8	AF4	AFz	Fz	F2	F4	F6	F8	FT8	FC6	FC4	FC2	FCz
0	01	DNP	-0.7636428791823514	-0.8039631485395702	-1.4930396683510767	-2.0664866642387416	-1.5759334623580556	-0.8855496692102935	-0.36623739551815987	-0.19978975443878114	-0.43703572914901967	-1.2620735067525206	-2.293292762389102	-2.1208032840885735	-1.1215572850186495	-0.42250508176793894	-0.22088023803456855	0.8973659744976515	0.637664040183607	-0.1872218806702886	-0.9889208672757501	1.7751239271125232	2.389859944583267	3.1153542729715866	3.350718911959656	2.1121039553182572	4.8334375595506085	4.366873304551731	3.7222641298566805	0.06031484759860507	2.2306206922359584	3.6029556824183855	1.3844910272678148	-1.5709763641954004	-0.00946023001691954	0.5595632403747075	-0.3851511584043755	-0.7853986115397503	-1.2127612925510065	-2.164254850231834	-1.9103669910026482	-1.5034884458972282	-1.045294983013219	-0.7875198605091607	-0.4091410847917927	-0.7637330977944827	-1.7542104218476275	-2.6972402558281487	-2.989448370340301
1	01	PLC	-0.29385828628155736	-0.5323998378987415	-1.0887697421236813	-1.5934675990365963	-1.1530718582871582	-0.715525558433481	-0.4354165293910614	-0.2818815529127245	-0.24120886740517747	-0.6796731878312395	-1.593174690968528	-1.537253070204185	-0.4688789978985641	-0.18471165457074956	-0.41216650925649806	0.4420470908898677	0.49811283829046066	0.10572446475282607	-0.7667049829076801	1.1740487334343102	1.6311434835543217	2.2496328934623646	2.600827130834002	2.0992141342187294	3.7425024964990876	3.2176999427438537	3.1021714957584856	0.34501201882935584	2.5936236403462147	3.3325967203902693	0.9687171804724894	-1.5901143324395952	-0.08616109353357937	-0.1357888793801648	-0.40114709537100807	-0.8031699282524599	-1.0797202453636499	-1.8095639919081088	-1.66412415613913	-1.251097066031074	-0.7670946504301382	-0.5104002029700297	-0.2763620583671383	-0.7262386914897695	-1.598016249852442	-2.262380070141016	-2.318311540686259
2	01	ATX	0.21920247640999038	0.19037668549526499	-1.0247113009429825	-2.3559529396305336	-1.8011836948724511	-0.861936207663416	-0.0824991745103312	-0.23794128984828583	-0.840729932752207	-1.8317304145323832	-2.6551431050380443	-2.708226922315945	-1.567188905787182	-0.8806358777346841	-0.37263730524972233	0.48192889684179213	0.11532627367023492	-0.6693402347374381	-1.8305617629002948	0.9953730456245713	1.971070888151015	2.8405177376314357	3.120702461668101	2.3529942337481184	5.148529627038863	4.546753263042953	4.3857750726291265	0.8663667533535063	3.4644863737787004	3.7307176165151033	0.357101082478332	-2.685307568309857	-0.16490403893884936	-0.6091144854463308	-0.8798007861973163	-1.252781435225209	-1.419859271936815	-2.3780838934276547	-2.0496737867568866	-1.5699768137294123	-0.9908313158346702	-0.6593216539962771	-0.3850613761527799	-0.7593788356181468	-1.7474318035982073	-2.5483625252019917	-2.910192879325908
3	02	PLC	-0.01468560054892841	0.22496031063865382	-0.04176474604372163	-1.2356142715733553	-0.0873223216320906	0.40107253283825495	0.2083396225916605	0.25686999828326157	0.4900374030364826	-0.0050336065824010175	-1.6515564063366568	-1.366745653095181	0.2862432346049148	0.7870012560496165	0.7139041941832462	1.5313214837452398	1.3752517627447252	0.7713106683173337	-0.47574869189254604	0.13896986909489958	0.9840125937538253	1.7432837360456428	2.177310208411803	1.81178186341555	1.369788940377089	0.4855221588168258	-0.3645701940932775	-0.6142879931304304	-0.5946905766687596	0.1563332976714644	-0.14610832546876465	-1.4552988352382643	-0.25268501118909953	0.04740955677284398	0.9203069077929721	-0.342421537852415	-0.9624363170315231	-2.082971877360127	-1.7056633356443966	-0.39388891297547446	0.8615177113222311	1.2669952158079376	0.4718288746266689	0.6503602751503142	-0.34158038841773425	-2.1653126618729392	-3.0090959982612615
4	02	ATX	0.06744465583350583	-0.24896477287369514	-0.1811499298379361	-1.5504841000318703	-0.3610081749971526	-0.24425129500915138	-0.6774226733450128	-0.6350905405829875	-0.2741681668811985	-0.24148914658592407	-2.1022316514229233	-1.9857630902859966	0.18880549686696207	0.31552801451493645	0.24021014124376538	1.69702997754069	1.3099936140838686	0.8496711722655373	-1.0616421834323637	0.12160397878443083	1.3106165833753025	1.8257891392180372	2.467172759235399	3.0257844680081347	1.4331146971607223	1.1133717810615114	0.26165838398845487	-0.13483166487851156	1.8025858333821092	1.5925334356202836	-0.5492923672875294	-2.8017704168600894	0.1834988940171896	0.21278174270560818	0.16152060875880914	-0.4239626829645566	-0.8642069109705393	-2.5676651536818573	-2.1432766784563144	-0.7703443907567145	0.22236464538118525	0.16334349026162812	0.25456478758396983	0.3806536621708153	-0.7804204455413859	-2.9201523288786655	-3.9164368018485662
5	02	DNP	0.08116887592048001	0.07626103621820836	-0.102361224327887	-1.7996396008020006	-0.23256852054602573	0.24616101885432418	-0.0027672302117687274	-0.2177974397184259	0.08344058242572136	-0.19012490590083023	-2.4982844247101186	-2.042088313524642	0.2285775376848389	0.2682828104234389	0.08480033945355858	1.8021783145508992	1.7543796521624202	1.3036833983796714	-0.5584484185504752	1.0223908588101749	2.5173498365901055	3.5204880230639644	3.802678069972638	2.9320895411287102	3.1998481977131368	2.4117814758271705	0.6658293949774533	-1.1613749204011485	0.23202348086684682	1.6707736065558616	0.2554627193859472	-2.3221081776782437	0.01934342040420473	0.2166654644761275	0.8530193854252813	-0.3621445735292024	-1.1075348066586383	-3.052005379690443	-2.49764051587042	-0.6818381219522641	0.8268839758195725	1.1264773883798178	0.475145788933032	0.7222984903953222	-0.6693557593118546	-3.4298320572476713	-4.715654074460562
6	03	ATX	-0.2959078645363445	0.7910443478078137	-1.0240030572239742	-2.578912467660801	-0.4602067701519476	0.7612155906821109	0.708255440291751	-0.01682015600249937	0.8745715276012478	0.9836686119213993	-0.10168495809273656	2.43959630923827	1.940219459820184	0.9693642383379096	-0.13094506501686737	0.6194985105177777	0.7960746142069015	1.2423011417133047	2.181086549681843	-1.3604952591773491	-1.4114508947189937	-0.48297037142552257	0.7484986308448985	1.1408925588544077	-1.135792836772415	-3.747122484019003	-3.101514608597922	-0.7321368260227854	-3.3835688133642003	-4.018692871554959	-0.6162073112701772	2.7181160883709454	-1.4453146302821256	-1.0527289346230206	0.08806966496962125	-1.685489454966092	-3.332162288260059	-3.9323091340821277	-3.2657285024508242	-1.2497110528069957	0.12648521579230693	0.25305931857029024	-0.5009016432962842	0.21796999267084421	0.1550677052596233	-0.941456845205435	-1.4855583826625292
7	03	DNP	-1.56633868529491	-0.5236345086691877	-3.213457451198424	-3.687835322481255	-2.085724749040414	-0.46029379783780466	0.1989140808689876	0.28113418237751786	0.9741110837364791	0.9942730042790829	0.5421080920753635	2.8566919785757747	2.3439608985497893	1.5261520339530181	0.36856226430702776	1.135233798974793	1.2472464233797225	0.881431036542839	0.8936712904216069	-3.076052914075249	-1.8775354975864524	0.16799473542343663	1.6719624021080968	1.5381571818096185	0.3640083705391833	-3.2380122913016804	-1.7932230322862543	-0.10925932233810094	-2.3903175663024427	-4.297292058126966	-2.707369418894558	1.1109532333477123	-1.7955694720946387	-0.8040288540054767	0.21570783775807018	-1.9390109579798138	-4.417473837538714	-4.1538053873112535	-3.2238186692926787	-1.3394182329661004	-0.01539330215438201	0.0824046871039894	-0.6561579487440605	0.29735001593143096	0.36029314243837596	-0.09402205294465991	-0.23112288295434708
8	03	PLC	-0.9827964527358279	-0.3694720701004153	-1.8033703695222527	-2.939193017169402	-0.9681743951539972	0.3141557863923129	0.3176250338480685	0.3847470315543726	1.2745965562056367	1.416537296904157	0.39876047074508325	3.501965179256195	2.892211837834053	1.5677708765516267	0.392439838147952	1.1757249550002462	1.3894993502586543	1.9729575110639739	2.6865715775011125	-1.7538464532364297	-1.0330011071342837	0.3129815733979932	1.6196940421927466	1.7851622108454765	-0.24236659475895078	-3.6566476508116303	-3.206743951769771	-1.2283184146655963	-4.093711295475649	-5.128913062026481	-1.5271841460056446	2.8887440925884835	-0.9452664404522275	-0.2965794997725563	0.08631549926363495	-1.8692230294438588	-3.346895569392506	-4.145937964381037	-3.700308488476947	-1.9455204294487867	-0.49354220094821566	-0.21766753237081177	-0.8533177267269056	-0.008211720023342054	-0.26605779299491417	-1.1512453631451793	-1.1491841159391396
9	04	DNP	-1.2012229861688182	-1.4877727624757624	-2.68974020115787	-2.9579256786928747	-2.5420812642679023	-1.8460779432629484	-0.9296298201080013	-0.23723130078319823	-0.11679085309579038	0.06561936342795216	-0.26839331858613585	3.0888707929923536	3.0479754254794553	1.513653892946892	-0.3271749119415751	-0.1257035876845223	2.1342637235369892	4.34114438281206	4.795084959649489	4.242872668074764	4.467708652443245	3.343195098300324	1.495652833688818	-0.466080451750633	2.6631708438195822	3.1767761417289813	0.6071812875385031	-1.531094937663814	-1.994775225524879	0.30993914760461194	3.082282872214958	4.102754758207294	-0.455392687728912	-0.004535788744750027	-0.1853326697498174	-0.691783669404938	-2.2145833590272455	-2.8119471053203586	-1.887469497224317	-0.39418122419649715	0.21499588645870754	-0.5777346829826928	-0.45631020604657657	1.2527055351392473	1.4445078516227268	0.08063244985098098	-0.7033617440282642
10	04	ATX	-0.6766337346615898	-1.1705494347820324	-1.3737165324861924	-2.193521409789727	-0.28417263801766307	-0.049089240926424034	-0.8677168513599847	-0.6697665252193815	0.9174037346169245	2.299115086562698	1.2787310947413535	4.614229246850907	4.0953817852046805	1.5867627046521764	-0.08995116737145392	2.005265609988601	2.8007672062997107	4.742255236968894	5.73121771284205	4.9193470735192735	4.901882505673276	4.706085650988662	4.542386567842722	3.05017372296759	5.469068371282836	4.368304185740682	2.4021455948340424	-1.5429339615488145	0.012603396740377758	2.5378154786849945	4.616729946543967	5.404219206485969	0.31293595980140154	0.5760660218071807	-0.6228270471433831	-2.061468771204572	-2.801619370475268	-4.10750263176474	-4.367542720625657	-2.6740207963064373	-0.8822006691538334	-0.7791255616177355	1.2827085232339812	2.2291211310520254	0.5021715839673181	-1.4916167703256353	-1.0898397252553669
11	04	PLC	-0.0829452106589168	-0.47590195785595163	-1.0902980836453482	-2.2461378787703294	-0.5497990496043966	0.0184407676610943	-0.34421303592381836	-0.46071173751301125	1.212686071504097	2.3882628655969977	0.7480098724953116	4.59182403835118	5.203312006869227	1.8426043578220939	-1.5813056003932915	-0.9528356039856458	2.3070858209095038	5.844006459090631	6.031038672434546	4.6571421486626	5.555513200266579	5.102230543438603	3.7450236980240925	2.091820340586429	7.258920227837453	5.04361262682908	3.9555965778230737	-0.2589350397705158	-0.5506578708526778	1.125267121185388	3.2620797852770567	4.161781985344078	0.48914546218121846	0.08056226389874376	-0.49725748938536685	-1.117600612794219	-1.8559064538159356	-3.3144791842700903	-2.7690540589103283	-0.7152619602311848	0.9666266175528481	0.6066469112492927	1.8538473844074925	3.4607505647169097	1.7632520994403946	-1.0189985617544153	-1.5789195932917883
12	05	PLC	0.6361038156009302	0.7253212147227153	-0.6663582779235757	-0.8810594249369215	-1.0352277731145678	-1.0555784208682553	-0.49572008180342325	-1.7516266897721362	-1.3738098529036207	-0.4532829899583871	-0.04941820562678119	0.46640626604435803	0.45222465189063765	-0.7892771940114927	-2.0493861081104887	-0.6872233681325761	0.501663162653949	1.2034471279956578	0.5043895787098738	0.40785868653279717	1.706495890041238	2.130142265799081	1.683499048264934	0.6927411842166203	2.6156555419315985	1.5922675657097787	1.1099948873346626	-0.44005534718973704	-0.36067478335933795	-0.814124123525634	-0.71738315886187	-0.21518447848347994	-0.41605917320034014	-0.6194609259047845	0.08518149709518676	-0.1592109012879705	-1.0234203126903374	-0.6412547838633065	-0.15492503122018525	0.5463931664218235	0.8015940644438547	0.11550827186914278	-0.8073458141134688	0.3347967550743749	0.9119581182653629	0.5316678276982519	0.06529660830734052
13	05	DNP	1.0538940331215836	1.052373981046088	0.49569086674662516	0.016551900249912804	0.038182996650504966	0.10116405668012037	0.07620884436435296	-1.0611867046040813	-0.7645946642337844	-0.5179804496908835	-0.2953800180110832	-0.5593164878183076	-0.9035777322937589	-1.2806847991152688	-1.5493925384578684	-0.3666523415413646	-0.22347154229364613	-0.21508317514145361	-0.3951020885616593	0.31446289907430447	1.2588753658361589	1.9701693833468266	2.208169811116701	1.8306739426892331	3.5007267510669378	2.1411286279812756	1.8818913828290078	-0.39745995195004385	0.22082751863756359	0.017074387882063613	-0.35628379103084723	-0.5734880839560298	0.6086076853858724	0.3720734367307147	0.2220860507640086	1.0021089047510539	0.40077800500945593	0.20736801747663006	0.7555709702751554	1.3571189276011653	1.0728923734098479	-0.16928729043442411	-0.9682720668516849	0.4513312588606924	1.1444488466041398	0.5782121536475018	-0.09474718880811688
14	05	ATX	0.18833441255358235	0.18691997232438545	-0.266195594895126	-0.7759304767196884	-0.6259962828882906	-0.40576421247174477	-0.26232681739095814	-1.0966633476132495	-0.8707941369519903	-0.7972941442375218	-0.7667542303186348	-0.24353158819535164	-0.41564429153750815	-1.0064614516245656	-1.6476885925216016	-0.6952962733328475	0.2386914730478041	0.7551629448518311	0.4789167930899592	0.8188321383902007	1.835253933943055	2.007902759155543	1.2972635490704807	0.2591867370244701	1.904773077520339	1.4823426666840003	0.2563279656007476	-0.4970972878536831	-1.3077383625771108	-0.938394763685894	-0.1103791048450398	0.35535177433585546	-0.05621248440565244	-0.1201376876653844	-0.18789155318853337	-0.1836229382140696	-0.46134294858771624	-0.7397554269436959	-0.4291665429650613	-0.07095397904742536	-0.2537189280589093	-0.8970021650519924	-1.8888630341344008	-0.7609155072117044	0.21539348502016237	-0.06513604859771667	-0.5113033362684755
15	06	ATX	-0.0797967129518566	0.3513190691249295	-0.023227577618081283	-0.47066609602547943	0.04096454629861276	0.3721118577684683	0.2840125394645771	-0.49392735044208697	0.02099210234832302	0.08882340179578632	-0.2088618316361885	0.4309553679758899	0.24258606775252006	-0.3194860509280497	-1.103049846103998	-0.5286010889575732	-0.048894888473871315	0.5054746013331619	0.9410201621973796	1.0299067014177608	0.6178706507138985	0.6028792133347889	0.7431871391330003	0.4405171596228037	1.0592684291542311	0.748150280728655	0.8789077516090762	1.045121324005669	1.1500688604421403	1.5067073091099115	1.4670401436368412	1.2354584258383494	-0.303713631268551	0.04170443760534768	0.3357294780194998	-0.27929007772486897	-0.6169613638942733	-0.845402434653758	-0.7603716649769474	-0.3036846803732019	0.050405130641978116	0.08068856319171722	-0.4187521116882791	0.0917422938775464	0.24928517416043205	-0.10642536591924703	-0.4130608708989838
16	06	PLC	4.654313956266173	8.685924995550826	7.254178679499107	4.465349191906357	4.786009698684021	5.4798308819994075	6.166144119273545	1.880981170322348	0.8383846949195508	0.3930978345905836	0.1155783375645896	-1.0660641076733044	-0.8459919606592893	-1.1085465698606185	-0.30199010340920396	0.11031509973898304	-0.3025178442850418	0.12466229250088134	0.2662468739983493	1.1366603678705862	0.8944952457971651	0.8211936189231801	1.3469372834489874	2.507662783646811	1.7039291973428763	1.1572819010270412	1.4455311752617153	1.4128284218697489	1.3720020778746735	1.336643474887075	1.0737513705159696	-0.22094228305432767	-4.925570655417672	-8.759152586600253	-0.368618679907806	2.5890819101025406	3.0884066083109127	4.629703070796377	5.9933369723095264	8.471485962362552	10.434527835846799	9.01335899939409	9.732058572117214	8.443447370116996	4.813481167289231	1.8046101559564094	0.31155125322303295
17	06	DNP	0.40591461194777523	-4.057942024553297	0.45633613639462867	0.8953860388823239	1.0158658997907026	-0.34897416362455647	-2.219674502055619	1.6564386778138638	1.8135491524058598	1.2122775157993777	0.024699409168268398	-0.3834612299518418	0.26108056081887077	0.8158770103551027	1.4495432400844996	0.2057467423440033	-0.359316896113419	-0.09501083675451512	0.169736588162196	0.867498402056038	0.4423280755057063	0.10322106131266603	0.48524345598442026	1.8396726317778267	1.1476441160635138	0.8890478991525586	1.1092882087484808	0.6608012775479812	1.1282414825212816	1.107556119123158	0.8371884239756268	0.16586285615145877	3.1890039604188067	2.0991277639649084	0.2392125515263998	0.4227474907201768	1.9217748917284112	-0.03549808502101488	-0.6532039995043958	-0.6676126049497688	-0.44291067056036154	-0.32892164458641726	-0.33640330968948046	-0.13005298885012023	-0.4154243216970629	-1.0761928493288613	-1.105594638526142
18	07	ATX	0.06671021029723183	-0.8849997427659068	-0.4517943442945249	-0.897192191211327	0.25468995037448494	0.018346071539913536	-0.4058079786844398	-0.15019034715031787	0.8250194159692716	1.908758611048769	1.449465303206303	3.2802233406978027	2.8264601450634697	1.385434491588069	-0.21732075696516331	0.6872242833573511	2.3171565235739626	3.109076944550932	3.0257450646435635	1.0487583441826054	2.508587075190545	3.022902310029888	2.189929319296466	0.48759702788172643	2.2118408350812118	1.0840709636601797	0.28494104356069017	0.029560620498316138	-1.1280220884929006	-1.6869927602101011	-0.1948527215432087	2.5121549787300674	0.5270098096240766	-0.3078191773165804	-0.59488001847924	-1.8453128415179165	-1.5024690815677875	-2.7009489317552497	-3.162501961403001	-1.6448353091727737	0.060890800703839586	0.5557744913995453	0.8206657824566597	1.4274191604721653	0.751768405493349	-0.6069401005906678	-0.43343569210050187
19	07	PLC	0.034099643287043256	-0.19752031018739827	-0.24872280700902225	-0.724855599598403	0.37190899433863656	-0.0738779963977117	-0.28983543685957414	-0.4386235526211874	-0.059201418157324416	1.4085201314725717	0.9326648218070274	2.350838676020456	2.118693234969535	0.30986798160865514	-0.622417506422081	0.8400828634002411	2.0090179450997954	2.753842635946649	2.230062476492585	0.18393203084145332	2.690358948793283	4.335288102342179	4.247204220549975	2.7382265731414313	5.326623668928596	1.8536432720688711	1.9425443484126412	-0.09363230303449395	-1.0702520607279649	-2.633369324159713	-1.305354527557244	1.439044259396501	0.005145628249137391	-0.564529424782142	-0.474198607931039	-1.84050055062443	-1.5419030796655269	-2.6439596942096157	-3.1987799238788552	-1.9589676637613969	-0.4068325813489525	0.5744108036136308	0.8324633600812383	0.5766692285333187	-0.226987485692333	-1.4262715696028327	-1.216820044842463
20	07	DNP	0.8168920837579782	1.372286736206463	1.7256284659566574	-0.3716311464316092	2.016113911574442	2.884250887871381	2.3352706586862646	1.799548967127084	2.2833369079951384	1.547846591138229	-1.1519132885032481	-0.8784507662521868	1.1771721510247577	1.233154383446648	0.35017807793250105	0.8778344519915213	2.164384159959822	2.184444354015546	0.18682618994053654	0.2223774643256843	3.4526824628136814	4.840621034160671	4.184410819275998	3.054489987360531	6.062159564347611	3.177530339534986	2.8087159055705606	0.3733387745914276	-1.7482237675962984	-3.2989018510525057	-2.5149753123110106	-1.5109798510863137	1.002833874974665	1.6811456403871012	2.191368377548921	0.6193668523907861	-0.039458361071202895	-2.4086082518343597	-2.046476846280387	-0.08579134452344281	1.464456437834993	1.833797685385178	0.7879278506361469	1.0521494521865942	0.3315990371219849	-2.1581591911604745	-3.6371369936619464
21	08	DNP	-0.17545063778383993	-0.1004448333793007	-0.903730486988479	-1.5384134840529229	-0.8201050545872128	-0.540892852962364	-0.49957132969393153	-0.6827719263867428	-0.3709777328668164	0.11561254574100759	0.26275205074270447	1.6906976002140506	0.7618579493009077	0.12422695427622762	-0.011035811586655443	0.7253632205120334	0.47274642517815735	0.5156573583693501	1.174683280880897	-0.5244750378891543	-0.3090856060251014	0.47835876332268057	1.276727740408594	0.8846512325632532	1.0030228004340924	-0.5864296551334415	0.18697435515626168	0.25642510841487687	-0.47733430069261623	-1.4643801917078918	-0.2964516994429199	2.001209929542031	-0.900169317824145	-1.5897216750841408	-1.4684695734269535	-2.7417076777783036	-2.274053942386768	-2.3073803639797132	-2.8010126892749008	-2.4375792356495682	-1.5319516811707017	-0.5797860926084513	-0.028774125315323102	0.0829692731190271	-0.01988693040485287	-0.10095802709199231	0.13915523839773195
22	08	PLC	-0.07855707440337227	0.35949119843536975	-0.7705768579866056	-1.6921743726674183	-0.6879561985871242	0.052627036867628506	0.31382422386292	0.11945477976475387	0.4556463214938737	0.36830004737767075	0.11754388118075476	1.554698385834066	1.2114862742514079	0.763331830104727	0.06498325719445988	0.5822141702422219	0.8988997942976702	0.9247135543701728	0.9992846190228495	-0.7250509508067374	-0.2204080958234061	0.7054754924735113	1.3256671777204652	0.9982340836791511	1.0698062186587978	-0.6118578115212354	0.14788351394336438	-0.0010123977995813958	-0.7319985375554964	-1.600775105141341	-0.5638633321348305	1.491236592999111	-0.8620642461139744	-1.1078539175723496	-0.7182275165544295	-1.846407324445168	-2.341959347624594	-2.3793720063462924	-2.26114509463377	-1.1713506508708906	-0.1185755043198711	-0.02325775202291201	0.4369896210310916	1.0027688880561585	0.8563408822187502	0.20595188724418226	-0.09970001182490112
23	08	ATX	-0.48335795830628153	0.10648664981370255	-0.9132108020412136	-1.3493514492323422	-0.7491322035453397	-0.35424087904389845	-0.1882934715027263	-0.4796794140159023	-0.3504062633193238	-0.07461011239192593	0.09277681299488487	1.1947220623988186	0.6104566255078242	0.2670408302936228	0.10051443479062099	1.2799314551188854	1.0772305955018275	0.6583991510257609	0.7201072657544886	-0.7274699551496631	-0.019471793836689327	1.1085293167220394	1.8844292573322747	1.251417724870989	1.2924450018189033	-0.3905797225458218	0.20232384424069383	0.16589445077125914	-0.5897274560103923	-1.5048081606598624	-0.756802824678266	1.119659175059288	-1.235010054327887	-1.1811187746065923	-0.3342249938661114	-1.6922567799715342	-2.1431196032805113	-1.827861618720861	-1.7436569357416747	-0.9384930980440773	-0.2070016359623486	-0.013054814563560096	-0.15405727902451244	0.3849275771466111	0.5962901734239437	0.254241205741334	0.037900982840240426
24	09	ATX	-0.16006816895366519	-0.08335379808888572	-0.8134211768925521	-1.6517005700977319	-1.0155736661908255	-0.008433933159336604	0.41802161617902156	0.6712811225896711	0.7572830785209872	-0.08452882403103393	-0.8347077043153324	0.3212388096457685	0.3968396858905626	0.7064250930981804	0.21931338152075214	-0.4026939822892759	-0.14288031324069111	-0.25827526332985323	0.3224988112542499	-0.5774495118668945	-1.080249586804376	-0.7189823363578953	-0.39097894138661304	-0.07891394119609312	0.12711897887377305	-0.7739058701760109	0.3603598618730158	0.7485760008412334	-0.4403469464703532	-1.0948884339691427	-0.19517660211729485	0.9088302766465022	0.2175032776987628	0.6577880865567216	0.6046584043477276	0.737638126654104	-0.5563437855188501	-1.2410385422596875	-0.08603574856815403	0.9065299432958891	0.8672802318941658	-0.02760237024939391	-0.4516466299126519	0.7177613322433751	1.3216937473341814	0.5300252076643907	-0.5997913914980676
25	09	DNP	1.021691191466634	0.9869451153629585	-0.21876208777456924	-1.5373452991933094	-0.4517023648446775	0.7631083059968533	1.303094564506139	1.214924126020259	1.01990520040152	-0.33575668503963163	-1.3876400295256464	-1.0522865806019335	-0.5196120127097972	0.6174808164051395	0.7187299023919742	1.244055218811368	0.9689287385365237	-0.30758608514305286	-0.48016299559698405	-0.20870116729463623	0.18375827444551376	1.7055353794786203	2.6885546091854184	1.7150597167639199	2.8982969535501613	0.6162996440701338	1.4478275069209563	0.6783646759492931	0.0017490254311539166	-0.698801851164178	-0.26272322205247844	-0.29557542680271115	0.010501780364296076	-0.14892263525614066	0.7260564758701002	-0.17284932224940877	-1.2754763547367478	-1.8185105775619381	-1.1220839238969134	0.1875253503255607	1.1201482127259426	1.037688774009075	0.5649104104149856	1.0702330005593306	0.31902286850761724	-0.9388266332037537	-1.6623120663909199
26	09	PLC	-0.3997717713059546	0.4132533004601543	-0.7438282031824751	-1.60962851188336	-1.2308616819890532	0.03017332273579652	1.0595734815990814	1.114480539310346	0.38163838437427605	-1.3284880795973186	-2.140727845771441	-1.4089615424516766	-0.765892929577832	0.5665071311530425	1.0121094384396923	1.2353731569038482	0.7948178666280559	-0.18488021989293704	-0.20514636831880476	0.08194972375070808	-0.21680303811467122	0.5529185550601866	1.457989894176446	0.9192530968959784	1.0885284572744145	-0.2591515388493394	0.437479040217519	0.44202529953104835	0.004053507882491969	-0.23962248225158883	0.36973857222054407	-0.10250371402007594	-0.5918362171254723	-0.1826884400830921	0.01769791955424702	-0.380674315265194	-0.7486298919485298	-1.3132454307114059	-0.9513081256716293	-0.6802231970707368	-0.28487338219664493	-0.10776122113285998	0.022867290532421945	0.0012231160636660492	-0.8442992701303872	-1.5792733814726625	-2.051199955939574
27	10	DNP	-0.17352708515502022	-0.05499927702011227	-0.22197756407048833	-0.7344754329674876	-0.26051343744313443	0.11680060853133625	-0.0159563227450574	0.1375928795888978	0.32213414266824175	-0.05193984620337111	-0.5059203826247218	-0.16149954058275784	0.0697699592908265	0.36567419852907423	0.27790388537466215	0.21618956788355934	0.23743745464302193	0.06994161467423661	0.024858381308107358	0.5506808368636941	0.39231619149374025	0.32043163418979986	0.3085343296784552	0.32415429502639814	0.5933254668498453	0.8993961204564531	0.8053864605915623	-0.18466030238588424	0.7265494681585836	1.0999238035972136	0.7857489484035634	0.48712821356132385	-0.3833392083714846	-0.4500174299344618	-0.1643486386057747	-0.42038283637456175	-0.6467528066466075	-0.8043519132545784	-0.4509589890475917	0.04997251481577145	0.26708953728169815	0.12600976449537982	0.19797683270969407	0.6021611190973527	0.693982698995805	0.2710880761359379	-0.36143032402630026
28	10	ATX	0.08642254579026924	-0.19388922124865102	-0.03794866541357868	-0.3136967218400329	-0.018578084082209657	-0.08612617464517046	-0.4642840488538303	-0.29528466974738576	-0.05826261733998535	-0.03181136611504003	-0.07862147068453659	0.08148002763365127	-0.019546408576352294	0.060807814619295145	0.03835941444811676	0.15941925232364446	0.0733284624267961	-0.031763144144231634	0.10771125980792069	0.5245105339002126	0.285665053308661	0.2520053952014308	0.26813793396781405	0.2632353446012039	0.5394176766322472	0.8025840437323584	0.8064744021950062	-0.06356430596083776	0.7169493385473562	1.152382012568695	0.8983402443841391	0.6434771900919348	-0.046066011141809735	-0.2280111209046035	-0.3659740724407329	-0.5690769626269151	-0.5355522885685762	-0.6157180800383875	-0.6883288015034146	-0.4743972602343245	-0.3169887364925287	-0.3838562820062433	-0.11808154384191401	0.15594260251940406	0.2657923861511594	0.1028615400797189	-0.03930157300081442
29	10	PLC	0.0038334519467740245	0.0560886446170246	0.027090457860060972	-0.26296962017558717	0.1479831157677715	0.41318195510424544	0.26244726308673877	0.33202066351797116	0.600922583949145	0.21604231696564796	-0.32981892922808936	-0.38642216204127505	0.05658704739720548	0.4041709488265914	0.11345731523301014	-0.177485637280436	0.08929577681431858	-0.11072529209840669	-0.3414556665463707	-0.0854774094679448	-0.021349183710761867	0.2086207499868682	0.24420070338319838	0.1010992988940003	0.5293268981984977	0.32729050484581956	0.5143427214615882	0.2530730234121652	0.45154219197959095	0.4560091925869794	0.11809166609814481	-0.1303410500642607	0.05178084753914641	0.17295502989597172	0.24422484191636745	0.11404856572072875	-0.19908805276540326	-0.4213576757778267	-0.2222811809856211	0.14753501755278262	0.3764425750642392	0.2176591453487958	0.147973877568086	0.33437384088068817	0.17583936128292937	-0.17207438851772855	-0.4799976382400484
30	11	PLC	0.13114921044190744	-0.16515372504671047	-0.4983013656253025	-1.2364926762439155	-0.28070947647710953	0.214356685501514	-0.09894119416106821	0.16377236645602206	1.2970380770914853	1.0970655372689255	-0.5850907514744054	0.6477392768781847	2.738259287926311	2.400100258430354	0.34658812856177257	0.891356558757128	3.0158530695405372	3.6051337470440075	1.7445773996536118	1.8419155677350445	3.3613020448362727	3.382552075820036	1.9247151054546563	0.19373278227796428	1.8192115205351604	1.852521603447411	-0.3894813547720797	-1.6467821214942735	-1.9424931180864422	-0.22631603394625094	0.675491581380798	0.13920011663114867	0.4403891678137698	0.6768943054692362	0.4767311839282013	-0.039135281579547904	-0.7566658317802482	-1.66173708356833	-1.087788112618573	-0.101776505581856	0.24415380381227192	-0.3413154727684632	-0.6406372688080147	0.7357212876373653	0.8252206941757866	-0.6596202676585222	-1.6818695512374824
31	11	DNP	0.09857683639128109	-0.04727041365500464	-0.2738149905427891	-1.169469370445651	-0.36906684222513914	0.05310414563568042	0.227431677989673	0.5121465159608184	0.9231986443414577	0.6439205807094566	-1.0391383455945558	0.28706893314343734	2.2951991566161545	1.8949697248204973	0.04947560715467959	0.18072581212182917	2.8968664960175787	4.014765559407832	2.407077193683803	3.3406114399872324	4.576033606039184	4.094311156314933	1.8488465303989803	-0.36685843648973016	2.4979205493680423	3.053784484607107	0.3091500299532932	-1.7096817197217924	-1.37547184360045	1.1747498134664989	2.401015731799963	1.0568394198465114	0.08862212177806247	-0.11390106497114298	-0.29366601432027684	-0.4712383436658067	-0.45817401472243996	-1.6923329881082037	-1.4679226751826262	-0.846650217129177	-0.3597438815773254	-0.2150026815703498	-0.08509766336462413	0.353862786236574	-0.2538884164934346	-1.7384006714342781	-2.403176107986911
32	11	ATX	-0.012782472180901333	-0.2466309959178826	-0.23446044106565692	-1.1552371589754489	-0.038849175552567575	0.10594821550695162	-0.2939715221236129	-0.3970908068753539	0.7208279012275048	1.1287906924235618	-0.9640132028981645	0.46481650569348043	3.063162107760165	1.6566155250982593	-0.9230476444405875	-0.27602820160730224	2.8695896247846564	4.763244022616748	2.418261866756676	2.989523051174162	4.868715351449274	4.2164309746006365	1.7618962881854574	-0.07915880841441078	2.2083041252387554	2.8954891437221817	-0.22173058941628768	-2.3111750538515587	-1.8242531133861857	0.6661302579669162	1.5920188923170868	0.21736366223190684	0.1451054480654162	0.06512550215520499	-0.05043305212872825	-0.11901934217463954	-0.5515842024279975	-2.0157422521602824	-1.547598180460195	-0.30661634568529256	0.3125472673153245	-0.10170189837411577	-0.41328579895151635	0.5741462637662482	0.3229391894901174	-1.7458369811020613	-2.8982523408247456
33	12	PLC	0.9369108753738065	1.1513012330369312	1.080852290562197	0.31434658581011393	0.13034039950404464	0.20024580627084787	0.4947962886330347	-0.5651202664521501	-1.0854737229599627	-1.319256722768349	-0.9719513096137222	-0.9033758965566296	-1.4733673031486596	-1.1869259815654116	-0.4599577918444565	0.11812904693043932	-0.753262863357554	-1.2641682215970336	-0.7821362485644231	-2.1032621634676616	-2.10986346399835	-1.3387612409058636	-0.15514798798196267	0.7639927195831787	-0.9968241739343184	-2.5856125378151704	-0.9133655540074178	1.0777934139662049	-0.16385983450496014	-2.42206921852044	-1.530996237879946	-0.009461592310136113	0.4109211459064272	0.13500248389349684	0.03285470760808014	0.42893937999339904	0.9060452200881863	0.34323789416903716	0.2165738728708774	-0.005416184283975188	-0.1709111246776081	-0.18004056546366362	-0.38667696366044824	-0.6776478415417385	-0.7196213796210513	-0.5173633347868134	-0.5424237120230813
34	12	ATX	-0.003325616976381124	0.046056140496629844	-0.6874327787448713	-1.9704028935177953	-1.60554849584167	-0.8466102383543269	-0.10744508067517125	-0.030578742228521943	-0.8574770466949857	-1.632575222994642	-1.8688050482437746	-0.6523840909225392	-1.0001532169371155	-0.42037996918184717	0.634302534436533	0.592287451382757	-0.6293399625712657	-1.2729408273161842	-0.6790158933878104	-2.3232160619688633	-2.5929729584423513	-1.8071558343142697	-0.33377277059504384	0.8320873820133305	-1.1279611285478692	-2.760520051172075	-0.6929163123351307	1.5843946417337027	0.21808212777053554	-2.2006661076228102	-1.7453995548463292	-0.1540414818129186	0.0970965412917699	0.5069127042300325	0.7421047477286762	-0.04352151688902082	-0.5678087758836952	-1.8329260607674533	-1.3959211539624612	-0.815769390217168	-0.13360719912583624	0.2935065806857819	0.008002621281121773	-0.5288637001017595	-1.1386672498386938	-1.4191821866667762	-1.6924809248291985
35	12	DNP	0.537523826683794	0.845853567163901	-0.01281724249625651	-1.3961070511579745	-1.242367755645286	-0.38350891353680894	0.4151863599321689	-0.04035833553457581	-1.109391894609353	-2.117700531005458	-2.0211500210620286	-1.2531229106590323	-1.7921883654381632	-0.85201416902477	0.6724147470257242	1.2028758876850563	-0.3022827440681858	-1.3293568048892983	-0.8771658664278073	-2.176732980588306	-1.8705185971110865	-0.7788732144504962	0.6582944082127236	1.286671230931542	-0.21514916684693422	-2.3280634131267375	-0.6677437994685596	1.706045487403442	-0.5130351396786488	-3.1839270269198376	-2.158327903031865	-0.39994562370162584	0.27463321184083156	0.39340378087890016	0.401545582942424	-0.07984099609511652	-0.1192072750441276	-1.177952746110495	-1.0118490852148962	-0.9063309966259696	-0.47794167657324405	-0.038157973723907716	0.1063757462371564	-0.7598076369964201	-1.426337173140672	-1.3316304980176257	-1.4632496113212032
36	13	ATX	-0.3849659227322935	-0.42716791172965285	-1.155235518538145	-1.8298984275739478	-1.3970847392431074	-0.978020043442765	-0.7352682208747259	-0.7853499296151709	-0.76165294194389	-0.8656513280253565	-0.9725088383857852	0.3081635075832017	0.31645959148236175	0.1968407625862487	-0.1827718521386177	0.3892610928982605	1.0238142856035224	1.3258781805825748	1.2662669405701945	1.567836864463986	1.3119346874208662	0.8479796517723299	0.1635342530156675	-0.5485607463262607	-0.35154524787246993	0.6431457667252776	-0.11611474346406081	-0.22190113221732402	0.49655939038964086	1.6144791672854466	1.9870048031216558	1.4562868695886	-0.693633605331766	-1.0872707093700882	-1.2626953496200624	-1.5509652206505435	-1.7106683638010973	-1.9202407346367631	-1.5115754794579992	-1.0883151437554228	-1.131123338997101	-1.190108513814344	-1.0063373519090737	-0.7127764586532799	-0.08528575424718107	-0.07266990561118644	-0.6730637858941105
37	13	DNP	-0.3932674804870861	-0.5333326442784285	-0.7857430764683738	-0.8364004744248893	-0.8500387547763817	-0.9709478819322076	-0.7683322663245872	-1.1150157000772771	-0.9406547742681765	-0.6985595718277295	-0.8930361075873681	-0.7329288016771449	-0.337007932727421	-0.5199179111162282	-0.9242204068057932	-0.14550353634381497	0.12406152584054794	0.2129507176398246	-0.05447870475867269	0.9925211648117358	0.8375828326917152	0.634161519395945	0.41640855475057237	0.31830964783432275	0.25795666390627886	0.9974313261326724	0.3351763606115564	-0.27777387181662966	0.9006057646989669	1.8299343264797152	1.2464734418496242	-0.1521660502764563	-0.3617942902894322	-0.5607897979791787	-0.9705256445992803	-0.7843681764798485	-0.7353164247650928	-0.9235930384062842	-0.8251818984979231	-0.7251887373735875	-0.9039960896852909	-1.2146479808811834	-0.9337208299361925	-0.6186953751331099	-0.43737730534247177	-0.7080194044626537	-1.078153193848474
38	13	PLC	-0.7243657699861374	-0.29672200839530893	-1.2434457342659395	-1.2535138577655727	-0.9751880829443669	-0.5431167015236722	-0.39446256870885354	-1.1159970691735053	-0.801837555290642	-0.6867264203792381	-0.6545670497734644	-0.08145007447786955	-0.43433934990740797	-0.6979433627546516	-0.9856730687921017	0.009266393543643616	0.025944698121776178	0.03548950689936291	0.35338439736697647	0.9035010547417217	0.538694869848874	0.5221955961198871	0.5456303129070659	0.20628992618616482	0.33585495829626744	0.8105125015720231	0.3769995168535307	-0.22575745436477024	1.0182952278238324	2.1133168188638844	1.6691256796514877	0.9625305815836409	-0.822265159231981	-0.6042723030212872	-0.635312962241689	-0.5188753550938865	-1.3148639491538971	-0.9449020610914586	-0.27014033661809905	0.07243833165095916	-0.46077396962507766	-1.2230910357695606	-1.2605183367577966	-0.8914349447253725	0.15926173826391776	0.4264313271078611	-0.18614227103097147
39	14	PLC	0.10471921556148052	0.3355248732765569	0.04687272928920097	-0.5021236522055343	-0.15264983855343803	0.31383899393326886	0.4621875153879154	0.2716572959743536	0.2434274655220591	-0.2773703459759756	-0.6731160382600208	-0.12222008567931009	0.13036352679116653	0.24406078555522348	0.07842581299436024	0.0717254196988576	0.4675815306216468	0.7508451104727446	0.7564200713781715	1.4185284594828969	1.2733014877699431	0.9153557626565341	0.4155760535588343	0.16401115037207759	1.0330271129476962	1.637495161276263	1.3476171223259257	0.2390144402173195	1.4292298241777217	1.9087507253312332	1.4150582852034295	0.7061476097046387	0.04385050012672138	0.10773844264626167	0.1302955346310198	-0.12655573515628626	-0.15880403227379453	-0.6362889287007925	-0.652227327583615	-0.47515164647260927	-0.11683191978512972	-0.03244987219737687	-0.35371277074935464	-0.42927848279129177	-0.6108232974847776	-0.679814942688578	-0.7121668346389566
40	14	DNP	-0.12486578673619106	0.04859960689081122	-0.08157075492826464	-0.1794802028528956	-0.034775692887669934	0.16704225244950618	0.10474806365497338	-0.12239197799721782	0.13457230399947395	-0.09051007452133156	-0.15500110289775418	0.09104711837142854	-0.004733723140672571	0.061381083439852345	-0.261724414706442	-0.03001573851954702	0.21816737430143282	0.3245261292899879	0.5676510705787782	1.3003341900018195	0.9629400160913295	0.7290640540774594	0.47667586530247325	0.2076596327658365	1.0310000579271479	1.5363593578222259	1.3986709780297404	0.47875215519924125	1.4207305684557938	1.8525972738769532	1.4274990346556518	0.8679815553038315	-0.21013335183006157	-0.10880601576078423	-0.07049820182652178	-0.2764622556447478	-0.3339387257963514	-0.18386240128074605	-0.1586783513657645	-0.20468081672538654	-0.42580181087952323	-0.5116862019155577	-1.1023471461732237	-0.9123979009237445	-0.3286317761804368	0.08362336863005075	0.09177906059283983
41	14	ATX	-0.4308553604716553	0.016907819387051597	-0.5784816280454343	-1.1828206080907981	-0.5897715676108096	-0.12138987415424643	0.0730843782987774	-0.21618322198234435	-0.20435725430106344	-0.40275977817322745	-0.8221282853143972	0.20293303579270333	0.18798876874716236	-0.1700456031557696	-0.5108010187893062	-0.3331881377073095	0.29309052215087783	1.1042319329323906	1.3812218407687493	2.4443369000398443	2.22914534877772	1.5486696915873561	0.7804605411232833	0.19730932595960637	2.0526396284422455	2.856888249013294	2.1798495129369857	-0.3311775979306692	1.3569862511459179	2.5498165969293334	2.1423026475059848	1.2233564870823035	-0.5985262348377416	-0.3068352711966507	-0.18953080023374677	-0.4083820106247627	-1.0597544594326074	-1.3546128294853694	-0.8912929461282545	-0.32282323568304705	-0.273458043188797	-0.46162504955715056	-0.8719526368988604	-0.6921520428186502	-0.3657156170195198	-0.5648759374402449	-0.9262474313247347
42	15	DNP	-0.16950516030828108	-0.9375270094999048	-1.3080390964490571	-1.3918100364114647	-1.4988859641507584	-1.3788532820251573	-1.0813824131932024	-0.15433970193387378	-0.2812079029554195	-0.4703809768285952	-0.21723083074581057	1.145768227179056	0.5787537488673811	0.8649442119553312	0.7870123510934748	0.835934416496346	0.78150087825793	0.4016539682716346	1.08155973440601	-0.20201126583201617	-0.6066215757002592	-0.2623235696421936	0.1341333214803448	-0.15824656135504034	-0.4870012343902682	-0.9697356758807094	-0.26462674895053195	1.0183638902614491	0.6017754877052223	-0.24369008263807107	0.5017917959151665	2.0650386351800303	0.24120582645870386	0.19942585275413335	-0.40001573206914964	-0.08590162290446321	-0.7483604199883508	-0.9078707465392174	-0.2164052533469018	0.11482978522229859	-0.25446947840159573	-0.7388547177309535	-0.22072902773116523	0.2482760734176887	0.7689080937849494	0.8994056729707385	0.40682542432276464
43	15	ATX	-0.7066206758050302	-1.4533820366889418	-3.32127181086896	-2.7803766176189617	-2.768385880751374	-2.5208926802600873	-1.764897076537419	-1.1261910699174098	-0.552584179512025	0.20489921668095468	1.2362071785562487	3.5453269522840025	1.920841800437072	0.8501777105965637	-0.5784236055346189	-0.17653620572732798	0.567300042120585	1.0052487769120741	2.2881346832036256	-0.4494813892790729	-0.8349609833113814	-0.3434419706872199	0.03964132733540132	-0.6215167321471723	-0.17164679316136572	-1.2280687919451188	-0.007303431001421329	0.9585871666261676	0.5292810174184104	-0.604109114642162	0.42471904440998437	3.5132938070533783	-1.2402648687334448	-2.17289170370141	-2.0481594621300347	-2.7703587680946375	-3.8112230562243035	-2.4723371968571475	-1.893289866486797	-0.9531848718147463	-0.4803447060280037	-0.878360304029745	0.13603777137957698	1.3311000276441955	1.7016875859683764	1.9634254852901816	1.9838684867573728
44	15	PLC	-1.6539419293983866	-1.348549701149532	-2.3443751845471987	-2.4009182264457847	-1.9752923966669858	-1.2660684162270257	-0.5681150319020899	0.35967876718501135	0.08374806658268058	-0.19865085101420948	-0.13814940181052768	2.3602966899390045	1.3061293490054395	0.949240683732042	0.7610217441786485	0.47465647110117193	0.3830290743585623	0.8138617556295096	2.278365838761741	0.25532208559919234	-0.7348161165977012	-0.693031131660826	0.03411714667166408	0.2946552367131297	-0.2166989444786068	-0.9270905990135512	0.2680513311840983	1.0828335709494887	0.8322150590651083	0.0860716906754269	1.2688533971664493	3.56722015907395	-1.5890089988657714	-1.307749527622302	-0.8768131958395115	-1.6526924244984573	-2.5743994807737525	-2.3997529889733813	-1.9344950829566596	-0.9937129765730722	-0.4009328932934018	-0.32658618429464403	0.19823147432451615	0.7438813103901107	0.8220539517375949	0.44941891327737116	0.06790535923737136
45	16	ATX	-1.2820620417273043	-0.71850655355553	-0.8687355175868235	0.1682166166256753	0.10306874646830133	-0.38696301735684946	-0.9798706279629881	-1.6957389252432022	-0.6054616485364313	0.869425574532022	1.5781873051373048	1.8675355060906251	1.018829739225239	-0.5278359210431126	-1.6632205235999566	-1.0068685171251062	-0.6071630275194118	0.4272975078008331	1.0888622175438043	0.045810440675302676	-0.575576694190413	-0.9994928829812085	-0.6869836279650798	0.22101955275759652	-1.0607105643407644	-0.7383837143956525	-0.3750146322191435	0.024574396448880143	0.941099296141964	0.6188804592534252	0.3893245424626141	1.110412156209736	-1.206196815787842	-0.20107584864984424	0.10825166565311636	-0.771202398959491	-1.2619617466263593	-0.06257555800890743	-0.45576403164128776	-0.716031336888016	-1.0009711082243242	-1.3563963634688079	-2.2942284705192475	-1.416003742639488	-0.20535934021945165	0.7431999452586332	1.4141868970265283
46	16	PLC	-0.5361351698024627	-0.12594857806016896	-0.2944920182441489	-0.4942502485309995	0.026451828770198672	0.07706528715075257	-0.41973685725537024	-1.3038963908852843	-0.3355165208179359	0.1517526018632974	-0.055370824084817985	0.006584447103716895	-0.12646453725755963	-0.9054885548112249	-1.881460516523789	-1.4966269581877938	-1.448028617435897	-0.809159920187241	-0.41802435870944477	-0.3540134408167719	-1.1733997406545602	-1.553120198785792	-0.9566719387682723	0.8985338172728732	-0.8890533505954412	-0.31981397111258353	0.39246154425894136	0.5977310929526851	2.5669393493295227	2.1055284352132047	0.2894155732199832	-0.2343954298771568	-0.7792533086679696	-0.3892544997313233	-0.19481584152048653	-0.8148379021219485	-1.073938480508256	-0.9554589179394448	-1.019121368939765	-0.7539658796021081	-0.5062034569144339	-0.48709333342332845	-1.0666287610375293	-0.6524775612140606	-0.2554169313851488	-0.235247992332225	-0.32221750333928767
47	16	DNP	-0.02179249506701405	-0.10782094010935375	-0.30237032101730615	-0.3950000208235601	-0.1303290902202941	-0.30251121004894854	-0.6621306066564112	-1.3579547595487622	-0.8675058646359363	-0.0388802093465027	0.1070118444399983	0.0764015561749916	-0.3699973793381205	-1.2676283527762575	-1.2416712577973175	-0.054886952076784	-0.9887016136106481	-0.8713766324148071	-0.4746331542767031	-0.3517880523583387	-0.7653084046433044	-0.3786904675152171	0.9111555345639811	1.6118998746896191	0.6624411111230206	0.3392423389500593	0.8808225912369949	0.8482515796389055	2.181925114098884	1.8194194022926893	0.14955139056721367	-0.3677603777535169	-0.1409583466957201	-0.014024798441635327	0.22369681621960216	-0.3179002947845103	-0.8250748069211656	-0.7094013358856581	-0.6566785032523269	-0.1736623540070495	0.20659262580646542	-0.14227447497143134	-0.9233521749182068	-0.2077960165947486	-0.0886385633208579	-0.26928196616844213	-0.2010927445584459
48	17	DNP	0.6400776964154763	0.7940594298705199	0.8043261633860362	-0.049632571122761135	0.8145979811836105	1.2190997566088067	0.6231816049630394	0.005306847333251069	0.6651450338420624	0.47580272212686714	-0.20553179402459826	-0.04269778947481482	-0.12348798855704161	-0.23263345696028503	-0.44329057793550886	0.34262813674716086	-0.03724267299567874	-0.15176733228797806	0.24608397017435985	0.2850985489320923	0.6116143198627729	1.4331043064879156	2.3689174025790445	2.5939184498623633	3.8588817638630517	1.680633650814676	2.628477867153994	0.12593096188667294	0.1959413756490622	-0.41132724059976933	-0.009582969426629617	0.4919401706781029	0.6776274907976497	0.737589625484188	0.3725874246229896	0.56805008912481	0.16631616521045164	-0.4356357670262529	-0.011628370788165806	0.5691030678493426	0.4374165384908625	-0.41851606188885515	-1.3359255387645033	-0.3799649862866503	0.28688244800845253	-0.008130664042850231	-0.5131918269136364
49	17	PLC	0.6797816088462005	0.7960895848244414	0.6078523197010496	-0.5807471897914452	0.28843163385043974	0.8036834635829406	0.40592731713660635	-0.5138983516492489	0.20891717539438637	0.016189992751376673	-0.8152520791757013	-0.3569968667775104	-0.4654120990110625	-0.7585655037079162	-1.1114033947860136	-0.20431811931648003	-0.6940856496788086	-0.6048602342638099	0.155808951383414	0.4070728668867972	0.15958123051015582	0.7207073566496432	1.8591323165480904	2.783039931027674	2.928600294519028	1.1404012371074512	1.9357629629393531	0.25299722164465827	0.5885278027739553	0.3176823005774843	0.7084242661756002	0.915283162291956	0.36784770573938996	0.036337667827788335	-0.4614401646699665	0.009217029998814125	0.03269845032178982	-1.0010528207999858	-0.7054748747912278	-0.36314812429114623	-0.6513376502734814	-1.1782025962617468	-1.7103010982100588	-1.3772074114529507	-0.6368771841068579	-0.8189029094658329	-1.3034697425052135
50	17	ATX	0.5336210937791122	0.5149303888237287	0.4652263890606491	-0.05199132491189669	0.42416684062608023	0.6260188851295438	0.19015506381223854	-0.6034414854176721	-0.17800054916363736	0.0027846888790152334	-0.15161087778532384	-0.07758559480956903	-0.7397255814722555	-1.2158799944786929	-1.0211049461086361	0.007879626894560553	-0.7697761001887455	-0.7273761598497249	0.2689830902002607	1.0062207991265515	0.5209882170092532	1.024666445210097	2.1116768583928454	2.3651870426204393	3.3327655905264812	2.055685406316603	2.4982199129192195	0.17344092896614688	1.1862687478611693	1.629882781281839	1.5819021998211351	1.3364834877726248	0.5984791777559886	0.4009751443660872	-0.446106644547074	0.05514244073003125	0.151426242764247	-0.2685913434123725	-0.1781980613262494	-0.20291213502088262	-0.7382067367749606	-1.454919438524381	-1.7833994008332597	-1.2690804105578675	-0.14983607665361587	0.2399897723482523	-0.10440400723788287
51	18	PLC	0.042502003980687944	0.5624455845633821	-0.4434101958336857	-2.006809550463582	-0.4449187007030492	0.5239892910481823	0.6267723460823108	0.3521727744707093	0.8261410679675713	0.39867471081492806	-0.8820388228292544	0.5734409151751176	1.102653002350377	0.7773711708695448	-0.07729427580080377	0.008598162622084703	0.46228374989141907	0.7884326817107252	0.8422143654145018	-0.21513239653532185	-0.14433771835591447	0.37474366003171666	0.8398584176018844	0.6783814403048948	0.9546186900617613	-0.5416698613247609	-0.0950128284692436	0.1729795363761668	-0.11030576365755992	-0.4752737260802034	0.2243959502903497	0.9699267786989086	-0.5669442194485593	-0.6365365207244597	-0.5109733638641993	-1.878906826291732	-2.1224448186312985	-3.1375390080219816	-3.069029861184022	-2.052889429116272	-1.0098107166454375	-0.40742557562161463	-0.4671431166185105	-0.18209016130305325	-0.4332878555484606	-1.4462741760535613	-1.9944511492272234
52	18	ATX	-1.3877956601865766	-2.141323766319071	-3.223864063556735	-2.8443852102891674	-1.698436512935762	-1.3555720432828016	-1.7031897975112744	-0.8539297590126711	0.332959301353864	0.7965688818962586	0.2552208497939784	1.6586321854649424	1.6213308302756388	1.0641113973839704	-0.3384853470522967	-0.034452893779937974	0.6436698879499426	0.8412133827076413	1.0403024956230003	-0.7177903260282044	-0.26215705241498793	0.6437375033734304	1.1974097714247243	0.5495365486584725	1.5032304849450902	-0.5947780098741084	0.09567820888489684	0.33404806023120337	-0.06443323146330242	-1.2121791473256163	-0.463043594444569	1.378519265958728	-0.8905812167857265	-0.6159577532644942	-0.7758742633301481	-3.3027535189387285	-4.5187120785550166	-3.6477498152101915	-3.4734528858307727	-2.4760500563787775	-1.9527138555522146	-2.008762743259905	-2.5220466946128957	-0.9382363506894773	0.23000029400514696	-0.006952051464175932	-0.3702448874406613
53	18	DNP	-0.8047973993448329	-0.11259214040845011	-1.2947829914991562	-1.9080498357245819	-0.6136927417794309	0.20928663812908516	0.29410509531020745	-0.1670729709494943	0.33134798112890906	0.3536037738087117	-0.2762255790229821	0.7768468493157912	0.5556287294653588	-0.06533799169779649	-0.6461710339034572	0.2416771879894716	0.14692742186796343	0.226765383774901	0.44246611750488923	-0.773129478445562	-0.2851257424500702	0.7809114720650895	1.883105841612296	1.782923391404737	1.76506313867365	-0.5029120709074686	0.07076780449350274	0.40979598770641	0.2742193178826358	-0.9970443547227127	-0.6419400889639303	0.5986525419230564	-0.8550437289227191	-0.40890861812062596	-0.30601340681916694	-1.743570424748918	-2.5512084936900337	-2.8465364616699906	-2.743260394756265	-1.7621192979806708	-0.8844979875988284	-0.5361446172914539	-0.8468401633790578	-0.29858431059761464	-0.42485460045090395	-1.1495104595929801	-1.2421413399146637
54	19	ATX	-0.09283315907271424	-0.2839189553187415	-0.42313468765500895	-1.644658518985345	-0.38039201482380475	-0.39471796380511165	-1.2391082474999588	-2.235173104734262	-1.0821189942442289	-0.010983233918430892	-0.733491548465534	0.8784522829565562	0.4321196079245251	-1.4427331102401602	-2.4017757424121595	-1.090321801940905	-1.048198500182651	0.6196264116275687	1.9441505680033981	2.082423786686817	0.7139748682473777	-0.13271809090673872	0.45879255008563957	1.2203224495810947	0.5671799547602852	0.7505346593876892	0.12349070032925043	-0.09351523101573884	0.5236121952630066	1.9628913438478697	2.4631079635676167	1.95001342416118	-0.4162341560028155	-0.416677337908251	-0.11360944380797208	-1.4740361507663058	-1.9343569555433835	-2.7883275509472196	-2.619487709766566	-1.4004995885025948	-0.42081358016007886	-0.3084815246172722	-1.3467288394774586	-0.2843457047043003	-0.1560602742015696	-1.1664163252936692	-1.7597767976623946
55	19	DNP	1.0485659283233464	4.774830690666982	0.2827686385823622	-3.035362652788531	-0.45402856799502445	0.9192154094194839	0.2492460635824037	-4.595718737887553	-2.3112395426341865	-0.7259016155561903	-1.455398932541396	0.5698850272723771	-0.22084802980223425	-2.470444780933462	-4.412644966947033	-1.0580271479791798	-1.1055549392481159	-0.011405055411938503	1.4511084290652725	1.4398828427947807	0.37080326865180313	0.6086516052921607	2.137202974279079	2.541309290431178	2.6700091862196422	1.0624324483021788	1.127146456414334	-0.8272018344554958	0.04341831587919574	1.420607245659259	2.0424476185654883	1.9634539048076767	-2.7544980041701796	-1.3418121109286503	-0.3467448594559544	-2.4389184480838852	-4.332420329547495	-4.264229476401147	-3.4776419462326147	-1.9473233570841795	-1.2855881752739706	-1.4714054101141787	-2.7008033676917735	-1.289810128200526	-0.42677805870330826	-1.106125663549618	-2.086052649815174
56	19	PLC	-0.35343757311914714	-0.5976393296338459	-0.20236967767574998	-0.7762197228778236	0.31467343199792996	0.1994085636411424	-0.557485801716198	-0.9513040413272554	-0.4732605302477794	0.49385824999070616	0.4096848833944504	1.3491676544512772	-0.058821710072621027	-1.6458237656537649	-1.4313889081426878	0.05309226858652918	-0.9582575589078021	-0.18027786184395858	1.478169506543077	1.7454414774830387	1.204543075090787	1.7245160333535356	3.0884741850338107	3.863923308116939	3.693352473897442	2.414049303945668	1.229937810763923	-2.33195685502837	-0.12673593432290448	1.9985832488008655	2.2619635791615087	2.2364701374567	-0.18088139227792888	0.11245973962559468	0.7349717539944345	-0.45553159621161965	-1.0630892681647248	-1.679134729113817	-1.4362621638772664	-0.33992302124447166	0.6197920052422802	0.7979540617429215	-0.2567377825234042	0.2905930676460058	0.22979869944067616	-0.22975273723321013	-0.2828569757488423
57	20	PLC	-0.16450163475368687	0.9670271428995839	0.9510168074057617	1.577602004880443	2.097090277209083	2.0366034610724135	1.1128593033030367	-0.37226565634346237	0.8155992573563229	2.018474185911302	2.4775163678170755	1.7312605913166	0.4649665002327805	-1.0794201979297438	-1.7433557488779439	-1.4287710898883343	-1.5840133473940043	-0.7567423628026508	0.4707483505350217	-0.266037633402879	-0.869433117825165	-0.9076811100055201	-0.36193999070956046	0.3149559721106593	-0.17623294433383396	-0.8611985086238383	-0.8933995189463554	-0.7231470233240777	-1.3213099232381906	-0.9322108050935153	0.35748683423764394	1.5082879957996957	-0.7206108573306639	-0.6308046773547933	-0.08609228519694512	-0.15466334301985377	-0.22583520007977226	1.1217273993793575	0.9364892703062964	0.9474458411676073	0.6531283657510446	0.1608556798001171	-0.2910575677305622	0.4231492395143355	1.6054678766795256	2.2561452548752525	2.4844061831113367
58	20	ATX	0.1763921216627638	1.1518223958139744	1.293048047629813	2.228284649283632	2.15029922287225	1.442349860681878	0.7224066420015804	-0.9657140898540704	-0.2827593893414262	1.2653955448318226	2.5602176351611377	1.6051429555633814	-0.21670135951579086	-1.7491727017600212	-1.990458518339263	-1.2930278479720816	-1.4027337595061753	-0.6077641789424004	0.5417072028081901	-0.47847383761020595	-0.5585163094467845	-0.44473772468975614	-0.05771157354885252	0.27535577899625147	0.1233066053230677	-0.7000281489149145	-0.3642097812377444	0.21535528009841917	-0.7780486297911032	-1.315800131011946	-0.5080727629100124	1.0673738452021406	-0.7349358765879197	-0.45475899212250315	0.3694651639783891	0.4341257796724574	0.17518100836081785	1.8297649062323962	1.4932768065736133	1.322304392398134	0.9382697784224769	0.4603665451744662	-0.31725369921784663	0.10630692778889275	1.1684936863296618	2.174985356615763	2.795194258313302
59	20	DNP	-0.9598707936811008	-0.27020973090481404	-0.3760623406046769	0.5022791123678132	0.7770611226753134	0.4590057492588476	-0.1553634161500573	-0.8793461811039611	-0.22211718050893267	0.745883624271827	1.3731768554977655	0.8780569061780895	-0.36069304804399194	-1.342222764589141	-1.4576129220720713	-0.9534074249189917	-1.4138385783198084	-1.050154822244296	-0.07849933630196934	-0.7105584761952594	-0.8619464747948274	-0.5776747783150549	0.10868072971578942	0.6401562455348506	0.825848649006694	-0.08083730548133791	0.9752415421881796	0.5805969146453158	0.631780974406907	-0.5001976629995204	-0.5881785457017525	0.5664081117533548	-1.1926543052705345	-0.7787959954792232	-0.39371528007341505	-1.20786978425194	-1.444991669669074	0.1295317608858524	-0.07840067618008328	-0.18692383638146334	-0.3928230083106571	-0.361282434572337	-0.7556811847190541	-0.389916368814462	0.5422024946438426	1.2820877209607988	1.5458790667674824
60	22	DNP	0.1714775058055876	0.10186788741172233	0.16246448484759363	0.131691919568887	0.12576619314924914	0.08577052510345544	0.3126843272410812	0.2750894809815371	0.14639012817187683	0.31729713431571954	0.27253951046884095	0.6316979339722927	0.5374704299799421	0.17862420345427382	-0.09303978349501829	-0.17933760119067266	0.3388013790225691	0.7640272632161047	1.0026747780292953	1.2227318133917915	1.153696155976044	0.9118258822615865	0.41590714574282484	-0.2188374457494085	1.086044549341476	1.3702464214395715	1.2480470200192615	0.6104777773583077	1.0491916557969887	1.033091294360263	1.0575393418811658	0.7808190951470273	0.4795021725615876	0.957147967365789	1.1352927931990904	1.0277354558652045	0.47928032436301604	0.06267202993696015	0.22386518992671162	0.5442515866172757	0.762567640869293	0.6544145934052659	-0.1705567722921304	-0.19279530612312862	-0.3974581591547804	-0.5136593533887781	-0.22506511445440186
61	22	PLC	0.4659846525819488	0.8289281582474027	0.9867769507949378	1.090390005706753	1.3102748586635016	1.0702595768138266	0.675185648464977	-0.041982759998494754	0.3871367920794989	1.1120305306380507	1.2114823575097073	0.8880234093075762	0.5204512785939216	-0.27418607050607924	-0.6424547473372426	-0.3693238778401907	-0.19743394530247432	0.2752395534251812	0.640968927098962	0.4154468686613703	0.4369782977377308	0.5199716193330077	0.6294664280350851	0.5230122926064334	1.1247153095913665	0.33466086180027077	0.2853248787947694	-0.09433791066691581	-0.6129034616858619	-0.5275082547907971	0.24609302534899094	0.38070236675600533	0.2700524827488856	0.7318631694628324	1.1965358890858908	1.265394442843784	0.6775074775426175	0.7991799566236918	0.9330454180181385	1.3202777265317274	1.2972855665385683	0.6211767423859647	-0.41977752469560237	0.19847038055951258	0.3679589479276517	0.28629079166893884	0.6397900137995916
62	22	ATX	0.45704663899460024	0.8629618879156229	0.893992150435785	0.7904425698023421	1.1997294905945297	1.1558485323287477	0.8377815297602315	0.03132628176100846	0.42404989106489993	0.8976819617863644	0.9132681519732515	0.6954549481213398	0.21861310748864424	-0.3765806764954197	-0.6674950487917237	-0.17063686538163864	-0.14864662264914658	0.04115044471547033	0.4599218766138334	0.008875867246136641	0.17481595641324058	0.5747306785693171	0.9437857949134523	0.7538512709009033	1.1533482605733505	0.07540805916914309	0.30912203224730767	0.44616802532565075	-0.3736406559586637	-0.8220456687848617	-0.044327116597429925	0.5367238349287832	0.2414381766133995	0.5812241258949296	1.0890285071728216	0.6257768422016284	0.288779257811109	0.21177155176715284	0.005773364521045427	0.3606433597366294	0.8386522624833571	0.8331811553511097	-0.1501532095713106	0.03218521679296676	-0.25690891513336533	-0.3530123421301389	0.23240204307438944
63	23	ATX	-0.10452652982859581	0.25308655845278366	0.06631341959480405	-0.7108972945654902	0.3104858337695966	0.7853726274723987	0.4279613825537544	0.20182244883058295	0.687944754854248	0.48646655405864114	-0.36000518142673965	0.15465706711107602	0.14581286086611267	0.04351978022481913	-0.03410244429912426	-0.15252736914385487	-0.7907903672042047	-0.7222421619089757	0.09717383282889226	-0.10178862299391837	-1.09395624328354	-1.1895281113928948	-0.36990455530791705	0.7618330685521073	-0.5139469549739617	-0.6844041811791471	-0.25920891307764804	-0.5531009336673067	0.06684762620772279	0.5685440255821049	0.9569982460485601	1.0713699563510017	-0.14015917612632506	0.01614541626076251	0.007687722414951184	-0.4459378728857457	-0.7766789824918076	-1.459294387175801	-1.3995298394957623	-0.611219181643893	-0.04536656331431861	-0.22426714604106043	-0.7344423335659747	-0.18354020961919956	-0.18424337216379807	-0.8187799782319667	-1.0276132539610237
64	23	PLC	-0.11665840607894151	0.5135514913888487	-0.23668065178223463	-1.0406660074112566	-0.20438697402767536	0.6762580399332716	0.7647378789558521	0.08553013755695509	0.23627872040262304	-0.438415397189346	-0.9515630234601818	-0.7670261890733195	-1.2766169802841636	-1.0665904640347916	-0.728136921044847	-0.5566331194589076	-1.5200927016797379	-1.6827624163692723	-0.47648681704134804	0.3254877605153571	-0.8887987849827924	-0.8403733809265155	0.18716578073073267	1.2776991275844616	0.4378531762241768	0.20787167318474314	0.40751186127729894	-0.4043353792326975	0.8027108865028098	1.7834588990141031	1.6095327747142836	0.8440483431372675	-0.4624766807301869	-0.3354632200465386	-0.11485764009833224	-0.081826181681981	-0.8385256881536061	-1.2034346107722442	-0.6361546012425195	0.170293659757764	0.34003745001954827	-0.133871378927288	-0.6664243549715064	-0.38199174636563155	-0.20984420467577455	-0.5482158111935067	-0.963983301845975
65	23	DNP	0.2567197994002435	0.3567313225333049	0.2888172363413527	-0.17712876993257382	0.4080166864403235	0.5481691555742827	0.19008385135741798	-0.12406654345053973	-0.06498901393195844	-0.10917965654065662	-0.3016966432633875	-0.6963769849049399	-1.135965722917559	-0.8331500146348743	-0.049503133388344424	0.5619372494552658	-0.8630664369274911	-1.5684634798595343	-0.8113815332671377	0.028203159669115224	-0.8511698226350252	-0.4167002640758959	0.9191153705287141	1.5675537229130077	0.6109282484074777	0.1515691819067835	0.4878717826433806	0.03450424720183258	0.9838599144252642	1.5731450679797068	1.0923354064411668	0.2971188558869793	0.049732819173497415	0.021960314518756872	0.17504480274661832	0.08907714632547735	-0.2946170979370196	-0.5902730325158059	-0.4594873901856422	0.007464443690550743	0.21278388697241865	-0.12124821570440085	-0.7176265885521775	-0.383552557828512	-0.3568080597786884	-0.45789423318172584	-0.4261883365107325
66	24	PLC	0.43654369974355306	-0.0355262130441053	0.8897468845825218	1.230686761677457	1.029902766639862	0.5742333492864783	0.042433960086123684	0.45852929215041865	0.4046503445240062	0.6506691554150449	1.2038880529279938	0.8877172958599017	-0.01632177641378215	-0.10943128736895376	0.22939765357932015	0.6867672394901885	0.39802356441681386	0.08789182469130533	0.5787209549407011	1.066631563704418	1.4703775141952324	2.2270059795339154	2.512832215147737	1.4169658242991956	3.4560584710506403	2.528355338457056	2.496142536077593	0.3649131622865894	1.0960737149186663	1.111005572807653	1.030895422838493	1.3675199201296824	0.6829624596352325	0.5407646409795459	0.12288772338753798	0.4088785392022444	0.8646469556582396	1.2045076391206482	0.8969086796691244	0.3195851527522908	-0.2244424223814787	-0.28304255645410137	-0.2810195585957748	-0.5424909454758019	0.26356061381671075	1.2571236978452998	1.677691524291662
67	24	DNP	0.753598162960939	0.5200974465252295	0.9030936159891889	0.7102462259525084	0.6775535850713699	0.24626763482049432	0.04448018185552575	0.06856064357720207	-0.370108500391755	0.06376030731502355	0.9322015126799158	0.7355752147851484	-0.852084421194464	-0.8280317123645788	0.13447569249600705	0.476363920944568	-0.5843770972030302	-1.0124102486248212	0.4615412660271594	1.139601740990609	0.7922483633386499	1.1840435354424659	1.785767695086522	1.3285967770116343	3.1745645857079707	2.6073596910684613	2.6990139912644038	0.7364880234178861	1.598196460382176	1.3594030079039012	1.1939167245504643	1.7929211577415738	0.43574020203765107	0.2428678492738002	0.3897384900919324	-0.07531960528799109	0.21943684850373107	0.2757559828472969	-0.15246094610406652	-0.17645590738973974	0.09795643132541787	0.16730248974834155	-0.2298476920154983	-0.07005475386174884	0.09734816986464669	0.587132023346619	1.1178002911835476
68	24	ATX	-0.1269044478997885	-0.4121438383115349	-0.21858390633950525	0.02108186921984827	-0.07325115715344947	-0.12224919843039128	-0.14008262823530204	-0.03518984236974228	0.1602677609739	0.1991432371401324	0.5611606331566035	1.1271488265555811	0.261494355483661	0.015912344057252864	-0.633498997215413	0.056819633837911256	0.6170508196548518	0.8315858125322843	1.8275339844776652	2.9643100902613546	2.4990344728394343	2.346858281166452	1.8436443479584004	0.6227195117013726	2.8132452714416254	3.219761247162043	2.068053735566238	-0.4212637840137868	0.7249811147748166	2.4829523334942927	3.3009009317871145	3.095270435690327	0.09779893300581505	-0.22187373698620538	-0.6728562345721425	-0.7318075423031114	-0.12156964085086068	-0.0784365498734488	-0.49310143458623007	-0.7388725014835997	-0.7375895873411055	-0.7346957788585757	-0.4467144055765552	-0.22315825524758384	0.12350475052204071	0.6238310893023028	0.8634082374328923
69	25	DNP	0.5994543638932534	0.6530701648855342	0.40277731910458137	-0.03295666184326866	0.2240687385868881	0.32066210778496984	0.20264107735169512	-0.4869204563928392	-0.19900117269665873	-0.05065787849536783	-0.08289466378899517	0.00961486471891739	-0.3126058959609093	-0.527349539262524	-0.8244442303997406	0.6189929759531057	0.42697628860067366	0.12339405238120296	0.4209503407408558	1.2639101305139506	1.172117543372887	1.9647567101265486	2.788075807589794	1.9261659880904922	2.551064886911626	1.785161215292968	1.5166389109058394	0.25368701864495236	1.724329326589913	2.169390008971609	1.4891614843483585	0.6866641605740782	0.13142853450092634	-0.15317833556868288	-0.3866257599742356	-0.3723032549707565	-0.05117152101332197	-0.3916399019166651	-0.7413210905141815	-0.9059305878152101	-0.8092008443960672	-0.6492036054931735	-1.0308608503711698	-1.2092969558825932	-1.2022940053927829	-0.9123135854218158	-0.39307613385029117
70	25	PLC	0.48163223067323957	0.3761379220514446	0.41425762874434635	0.04453060905200683	0.35773154917415995	0.2534938428558665	-0.11536570710300025	-0.8092053969045215	-0.3146826156274719	0.21722289777529064	0.10030300798363394	0.3766591240336849	0.2096912938012073	-0.49309772192174073	-0.9332653589636	0.411380955661847	0.43048025980067806	0.6209834368337537	0.7918961910890177	1.3995897443237093	1.4160378375097615	1.689768736129336	2.0495670282372846	1.7872213229942262	1.905218840879837	1.7198241356736879	1.2932281454070678	0.5085494106180748	1.6755052497974774	2.0387496936538314	1.289102816841811	0.5244785113394085	0.2974436504938746	0.16085253171276093	-0.0490715723556207	-0.32898927380672516	-0.0757586855297541	-0.506287463800323	-0.824431589428009	-0.7239793085367394	-0.5016109980132449	-0.5386914293433839	-1.0359696111472136	-0.6648804246504864	-0.7185196191869098	-0.9021010664386863	-0.5781331855780508
71	25	ATX	-0.3813976355282937	-0.48724219605297614	-0.38017686639781845	-0.051327960826048444	-0.18394669861516572	-0.6493095409368899	-1.1446427239628574	-1.5794190394049417	-0.961202224014597	-0.1349364379912008	0.32478259717121594	0.2586028556248434	-0.1045243642715185	-0.5902478377188196	-1.1563233272939404	-0.0015721552813776074	0.2119640061685351	0.2482435155406207	0.2939784271565643	1.1357885954610485	1.0919040729835852	1.098011949951459	1.0185761981205106	1.030234287932613	1.378631372288964	1.9502089873519375	1.8396866690402536	0.5640822855653166	2.8173916283784517	2.8105556352910637	1.1905724099873352	0.29896637706390217	-0.3113816404445975	-0.3877897268787882	-0.9232564420974502	-0.9217212902705765	-0.7970159485496942	-0.2505570117529219	-0.6307072771904768	-1.0223464926239074	-1.364298627485945	-1.6613097735557614	-1.77009151758605	-1.4331099193478896	-0.8975145534094342	-0.3340464992258011	0.16689496222897565
72	26	DNP	0.5058545327196253	0.17531400616388745	0.445830901277949	-0.12346551516732698	0.00935721575327265	-0.16764318100276437	-0.46720739871304307	-0.7729019453710528	-0.9556349783962567	-0.7280258946832235	-0.45377340576111447	-0.024162137697226617	-0.869629905630226	-0.9582704814530801	-0.2788209137945843	0.9898279624763553	0.22044952076751292	-0.02160372860418077	0.9150059605350561	1.5508898128202293	1.1246264145454719	1.6510029284197167	2.5857950647648247	2.446005336823748	2.3124807334564292	1.1945748496509532	-0.004703109629792179	-1.7130909475819436	-1.0534815384692542	0.9235867610674242	2.1594549852285794	1.935847367987067	0.4704910491717997	0.4113456552329874	0.30203255460239203	0.2922778876531964	0.1872099721424973	-0.34069509858910607	-0.23639495366237062	0.13850704312197087	0.3004693958840385	0.022543777321836485	-0.14440149117494866	-0.12968039733437978	-0.16195761838837613	-0.25301164697582035	-0.35834574181925916
73	26	ATX	-0.21256178068302467	-0.2849812576004145	-0.5472379209383125	-0.1398340686273239	-0.23160453942630171	-0.4891486241702384	-0.8402199438173386	-1.772603743063955	-0.8982438925481941	0.3754269671613227	1.333092397059302	2.5397590103930647	0.9701602518597466	-0.6269162572669482	-1.8133976474171043	-0.33127679117634756	0.2615712774202533	1.1979458649313919	2.528549368960888	1.3308490612194275	0.78633458639054	0.7940055299912063	1.1167252300271246	1.224762657200507	0.16568891190380225	-0.5286403391941942	-2.10959392727267	-2.365243819338481	-2.774861449904525	-0.6479271028673417	1.915682789401235	3.4311861702208226	-0.13578487427908167	-0.06596635761499818	-0.11578750642109983	0.24145450915794403	-0.4558984031151773	-0.003488658926222929	0.28302846441137935	0.6232085630745561	0.4077872798744971	-0.48009587998284936	-1.0737237774062527	-0.22188723837686802	0.6847974166657316	1.3478864652183646	1.6665577698101104
74	26	PLC	0.4387926410192692	0.0683639510073634	-0.031437204931530335	-0.3114789713630837	-0.38977504523314577	-0.453318267193165	-0.5801296197912413	-1.0193689528453649	-0.5267967191737296	-0.3147533383135817	0.22873938890902074	1.0195286359516051	0.017827666273757283	-0.09773737846685623	-0.8067370221625219	0.4376352931009449	0.4639075856518578	0.4720523131664972	1.3759542341542628	1.086288120622613	0.6869559099728374	1.0401707346037592	1.8374778168468027	2.134687092987787	1.101042890601917	-0.0019469620650913733	-1.2701946857916344	-1.9704033054851327	-1.956608866633984	-0.1641506079910596	1.5790648054719358	2.2933729537146053	0.42206590497291546	0.18147653780634787	-0.025157970852497945	0.2910520406152777	-0.025104781512546685	-0.1970957854899528	0.14890906021870215	0.6446832842176574	0.5741300433203488	-0.23564544822495032	-0.6991674136452082	0.3549194425200881	1.000460005274141	0.9556235838151957	0.7043714313397469
75	27	PLC	-0.35684445184249364	0.44069952084731856	-0.9108071553583071	-2.203726416287661	-0.6156828714867716	0.6939866620232418	0.811493880891064	0.49454740507757833	0.6677566432370796	0.16952923945381898	-0.7510071049846103	0.6485242060820806	0.2626669391565821	-0.04885139497992085	0.05836136315921747	0.6302686497170307	-0.07474971947953182	-0.07081210737681368	0.6974146032856987	0.8538010211627544	0.5248062451037268	1.0208724138198995	1.952256457972852	2.224540066573122	2.5969142392604185	1.9009461766504612	2.3757662275118308	0.9349280938160158	2.7388259608581698	2.639128923256611	1.330155386396377	1.203382201532008	-0.8164473436230313	-0.605019894193154	0.4105454382403367	-0.2528794824378092	-2.011213529015928	-2.5837376517972186	-1.3451959779595337	0.430103585810188	1.3097645267956022	1.1945838344381932	0.3411409381491161	0.6967704085640518	0.7061050134858131	-0.11041170040933693	-1.1429491633987732
76	27	ATX	-1.2337002118976088	-0.11809545350366948	-2.396558507832925	-3.68519664372148	-2.1560261900465485	-0.66285360852037	0.16895843827425755	-0.2077812076985725	-0.11164754065161926	-0.44748130354371407	-1.470857053310156	0.7198304468698221	0.7062569293308167	0.09115614587581755	-0.5113722317834255	0.5285374303165798	0.6653989437884416	0.8576021418223286	1.0384109875784655	0.6032603308323735	1.0642453438622264	1.9739231045884265	2.672535499456464	2.436895053645265	3.585892453320855	1.8785409872726002	2.605920399330093	1.164200222177819	2.345333374196626	1.313039845017656	0.6128638845704908	1.177452721526831	-1.8281581468403967	-1.0877573972919694	-0.048344708793853546	-1.3020154845175214	-3.4821890994387665	-3.925902614129621	-2.487887155299384	-0.4952510579800856	0.31691371030999066	-0.06538202548042747	-0.7932551719263531	0.2020902216869906	0.5942372965205545	-0.5551020692852977	-1.939497487076686
77	27	DNP	-1.0233534202181143	-0.4147737923277425	-1.5901933709934275	-2.42436026470832	-1.3916620078829964	-0.5078045081044102	-0.27333366397816017	-0.5970983788797826	-0.48457982946711226	-0.8585381148561655	-1.3181017458829842	-0.4141887759710661	-0.728866074913715	-0.8145750626111571	-0.6697768822540257	0.3663151416730085	-0.26588540703610325	-0.45314940392520464	0.025289340393263693	1.0186548269600988	1.1491763075756094	1.7860397801673187	2.5128223504492704	2.76230814819948	4.334055162228084	3.215369397102858	3.754438621703146	0.8005516535739898	3.291872226033484	2.7775323700980374	1.1055120572222308	0.4521086654261742	-1.558076559573912	-1.0848179307419787	0.06481763320877357	-1.409303013663817	-2.6700941589457705	-2.771499225253325	-1.9850546503068565	-0.5748471482458579	0.12124390254091037	-0.0634837110370254	-1.51298093922268	-0.721533946731306	-0.1285300509729586	-0.7481872602770177	-1.5293663592260196
78	29	PLC	-1.2463630202515255	-1.3926471772150513	-1.8334985043684828	-1.198168484740958	-1.341981327181858	-0.8301145794171244	-0.06396158748952549	1.735686699489115	1.1158553046935946	0.5074847677715908	1.1911013570363496	3.3576616060556206	2.074586357582629	2.0278278870735336	2.003384140391202	0.7755739397759982	0.9735795555190636	1.2945606632269384	2.3641964153824278	-1.5339947758401384	-1.692951860954602	-1.3396081987581547	-0.8984006825329909	-0.8115704848559464	-2.098392100156241	-3.499526551380478	-2.2686915653505304	0.31594614503567847	-1.8985122531327683	-3.7562914995672414	-1.0425443548470175	3.2083885580186355	-0.7910872424226069	-0.7026458682947735	-0.5140928874692342	-1.0697764568864727	-1.4111061766645436	-0.6959663082912705	-0.4640584706347156	-0.6260590314784433	-0.5018139931678628	0.43803528928937696	1.6468909843349457	0.568517032613434	0.5649053151767285	1.684850539686943	1.9604103754805737
79	29	DNP	-0.7162544901776352	-0.7118599018480702	-1.213446568306378	-1.8256832927657478	-1.2618263126632254	-0.5113630760163883	0.05668095786161257	1.1071671243026566	0.5784405044323264	-0.0759299316646345	-0.22399266459695205	2.14809310736439	1.3638676604928797	1.181451868332624	1.3766540531546316	1.0286354900852532	0.9201958983897871	1.6574231577232983	2.720694843095528	-0.005713005341551366	-0.07277501013737804	-0.02021628113750937	0.4624654262777108	0.6541586180381169	-1.0798564441415857	-2.5699447813213476	-2.8707354763531923	-0.8373742445607254	-3.5304750163610605	-3.8161597920787336	-0.08890269292197839	2.9664375512670333	-0.3423763016224587	0.2108404587578622	0.8701013809651599	0.31976390479179917	-1.1036117642946948	-1.6427581593973624	-0.7072287837657204	0.47484774124746315	1.3827653530976636	1.636011389156371	2.0883454565897095	1.6247606093334048	0.6462114206567678	0.17314453718017786	-0.12757306797212858
80	29	ATX	-1.1038611941655454	-0.36825850016373574	-0.9796050298665563	-1.2627726462841873	-0.8790457670586411	-0.06587423228653591	0.8341370655922601	1.5271505889787975	0.630685401863491	-0.1220022561047885	0.3026229945147788	1.9870904463344092	0.9762543078238523	1.0574263624398723	1.4818258028998728	1.396968544625107	1.1398168802645476	0.9033784168110559	1.3724657205879875	-1.7903769297678012	-1.0961678357613003	0.0311238223024198	0.9621478258216738	0.8751301894854706	-0.2986994820216864	-2.7384687820886997	-1.711224801788005	-0.07246570330491867	-2.3760565487813885	-4.152682318177434	-1.8194224021389171	2.1326211554922154	-1.2386953623637376	-0.26834565964497326	1.2167545228466061	-0.009212810304757285	-1.463351183852828	-1.108585554747934	-0.40848815588819704	0.5938951284551454	1.5085049288093024	1.9935828183833955	1.783025202661466	1.6160760208302747	1.3932809189059987	1.46770490432497	1.0731902690154356
81	30	ATX	1.026217719663181	2.078087695613452	1.396208242576955	-0.1710615954570894	1.1413259442444639	2.2832998728639047	2.3678985018352408	1.430527173988632	1.1016439899340749	-0.36031196502346263	-1.7665509499638596	-2.0914592884689696	-1.647430487656362	-0.7347939791025889	0.0909000280289887	0.05284918713780923	-0.5865924999891734	-0.7900500428700912	-0.46544200371852307	0.6823086556403715	1.0623354952552266	1.5667641335459181	2.2191890157861236	2.0174993476748257	3.312805162094448	1.1054536389174001	0.41823680387776807	-0.9502080462318363	-2.1182165688082053	-1.5043129553920693	-0.06706988649782566	-0.5465300510799083	0.28671418908280566	0.7219136180033651	1.6687167637901488	1.5413517948542428	0.38154669932662105	-0.6920152540338242	0.2564904211243372	1.811865849698309	2.424751256221115	1.7873779267516525	0.5691003614510952	0.8092493352363153	0.549731002142359	-0.9518699029765344	-2.3480607175809953
82	30	DNP	1.5051639586879344	2.177326120759409	1.6185658941200258	-0.4078455935101407	1.1843123470804895	2.512675931293033	2.550193276026863	1.4410829875769708	0.7703317667097764	-0.6677257037928077	-1.6632771997271898	-1.7182582118701064	-2.1281401146938164	-1.1482299823506488	0.32616993059474264	1.0439685431948473	-0.08951308244796803	-0.9841690160625486	-0.40770973694611046	0.3446799530286178	1.0342444996644655	2.2511020702661044	3.3277905434354955	2.6162049435178925	3.047473759580946	1.057793460497939	0.3382266707658598	-0.8952009574266595	-1.3562628601326936	-1.3210328792081882	-0.1412059432231039	0.17302318789088528	0.7367540118700273	0.8225283751836836	1.9304004426810117	0.8968173146735801	0.15725979626710834	-1.231364494373989	-0.6934148600995771	0.6192865202098372	1.733689764658213	2.1017017919287104	0.22535455693774864	-0.011434816365882765	-0.5804761545399065	-1.4800793939945067	-2.0646273052825186
83	30	PLC	0.4126601045259305	0.8515504979886291	1.1465090810198433	0.17298225250220473	0.9329601192435926	1.1389624908688087	1.0291394563175107	0.209863051165867	-0.46175442791459187	-0.9525062949524352	-1.1948905900901712	-1.443097129065067	-2.059386992476681	-1.7197670420963882	-0.6043527155753406	0.3210019662006062	0.05282337628218157	-0.2822493657112912	0.24892722458499278	1.5247151257294007	2.266023755661614	2.8471746008778593	2.6596973400535395	1.368090008066828	2.74067030199417	1.605208280716985	-0.4499991408641117	-1.511001186679201	-2.8391376848009804	-1.3717921420307218	0.5307504784446233	0.2729867317030528	0.044156723738670044	0.48794625358169874	1.640865992278513	0.6454377851259595	0.10397632298945778	-0.6162385355267728	-0.3818676415553849	0.6576522060571256	1.5712909443444025	1.7789772980406844	-0.2143884837961863	0.03659897451008338	-0.1364056803788367	-0.9862597395099707	-1.5075409142032394
[truncated: 17 more columns]
