# Supplementary material for: Catecholaminergic neuromodulation and selective attention jointly shape perceptual decision-making
Source: eLife. 2023 Dec 1;12:RP87022. doi: 10.7554/eLife.87022 (PMC10691802; doi:10.7554/eLife.87022)
Supplement: Figure 4—figure supplement 1—source data 1. [file elife-87022-fig4-figsupp1-data1.zip › stimulus_effect_cluster.csv]

	subject	drug	cued	Amplitude
0	1	ATX	0	-0.8087007075623569
1	1	ATX	1	0.4503016556769676
2	1	DNP	0	0.2810049698536227
3	1	DNP	1	0.14059621124188987
4	1	PLC	0	0.8426126428988734
5	1	PLC	1	-0.5606300630562618
6	2	ATX	0	0.43241035485098733
7	2	ATX	1	0.14630180047001712
8	2	DNP	0	0.06801737812212905
9	2	DNP	1	0.000607800947244197
10	2	PLC	0	-0.287278696993109
11	2	PLC	1	0.35911347559813916
12	3	ATX	0	0.11037122700022757
13	3	ATX	1	-0.19702303676384153
14	3	DNP	0	0.1720374372326728
15	3	DNP	1	-0.11141517540416475
16	3	PLC	0	0.3012868472472102
17	3	PLC	1	-0.39468732604475887
18	4	ATX	0	0.9422603899907287
19	4	ATX	1	0.807053669389143
20	4	DNP	0	-0.018563914498416993
21	4	DNP	1	0.9725966332480726
22	4	PLC	0	1.712558336912641
23	4	PLC	1	1.3857864123688655
24	5	ATX	0	0.5002852146151516
25	5	ATX	1	1.2741181360016378
26	5	DNP	0	0.061252408525060344
27	5	DNP	1	0.7012822991619431
28	5	PLC	0	0.27457801620052324
29	5	PLC	1	0.853942087321444
30	6	ATX	0	-0.3834835743137841
31	6	ATX	1	0.7698139800827254
32	6	DNP	0	0.04937589037955568
33	6	DNP	1	0.4191314663580573
34	6	PLC	0	1.8464409217721982
35	6	PLC	1	-1.4155963619068452
36	7	ATX	0	1.0486595965311605
37	7	ATX	1	0.24196346878534217
38	7	DNP	0	-0.58318607269621
39	7	DNP	1	-0.2000710174904166
40	7	PLC	0	-0.6106783084041951
41	7	PLC	1	0.13246330216628605
42	8	ATX	0	0.39400056595064153
43	8	ATX	1	0.1902958719530817
44	8	DNP	0	0.9626857390296581
45	8	DNP	1	0.14927871985510385
46	8	PLC	0	0.2729287139043612
47	8	PLC	1	0.5687727651285983
48	9	ATX	0	0.7725839877802249
49	9	ATX	1	0.28088851486628597
50	9	DNP	0	1.3732393004279653
51	9	DNP	1	-0.3893675673346757
52	9	PLC	0	-0.2906626107699718
53	9	PLC	1	0.46666485892873977
54	10	ATX	0	0.3782771293799182
55	10	ATX	1	-0.20489056951633197
56	10	DNP	0	0.03571150527615322
57	10	DNP	1	0.18878255513284448
58	10	PLC	0	-0.22627310953029553
59	10	PLC	1	0.34255086844697175
60	11	ATX	0	0.05716856899624849
61	11	ATX	1	0.1611446170541385
62	11	DNP	0	0.42252650389083685
63	11	DNP	1	-0.3802800814657566
64	11	PLC	0	0.3368645307662299
65	11	PLC	1	-0.17007899424285997
66	12	ATX	0	0.12226330877256235
67	12	ATX	1	-0.10373077434184427
68	12	DNP	0	-0.2956783686651092
69	12	DNP	1	0.10626819420388559
70	12	PLC	0	0.48505811093830487
71	12	PLC	1	-0.3468801051352376
72	13	ATX	0	-0.06941244323202324
73	13	ATX	1	0.10518485358174023
74	13	DNP	0	-0.3033416625761972
75	13	DNP	1	0.3804667043682559
76	13	PLC	0	-0.44279696382313655
77	13	PLC	1	1.152721786262238
78	14	ATX	0	-1.3898472489863452
79	14	ATX	1	1.1290741736511907
80	14	DNP	0	0.09288279030724264
81	14	DNP	1	0.024032196633215975
82	14	PLC	0	0.18628714892543485
83	14	PLC	1	-0.35970720845565596
84	15	ATX	0	-0.07282255948260745
85	15	ATX	1	-0.23525834015006528
86	15	DNP	0	0.5753854559459135
87	15	DNP	1	0.5063221290611367
88	15	PLC	0	0.548005157821386
89	15	PLC	1	0.24612798719218384
90	16	ATX	0	-0.10222972158585253
91	16	ATX	1	1.1185719585068523
92	16	DNP	0	0.4763412743610612
93	16	DNP	1	0.2741976215851476
94	16	PLC	0	0.8827590358282024
95	16	PLC	1	0.9515235399932731
96	17	ATX	0	0.22740411764753415
97	17	ATX	1	0.3576441326732753
98	17	DNP	0	0.8006293308452663
99	17	DNP	1	-0.2767528048015699
100	17	PLC	0	0.6070490551566567
101	17	PLC	1	1.3937190271809785
102	18	ATX	0	-0.34214455601058724
103	18	ATX	1	0.8036999070668134
104	18	DNP	0	-0.3705269390015179
105	18	DNP	1	0.5909425875771709
106	18	PLC	0	0.5486492269100159
107	18	PLC	1	0.006525095920306418
108	19	ATX	0	0.01692343177526525
109	19	ATX	1	-0.02837183518012948
110	19	DNP	0	0.4533465239646638
111	19	DNP	1	0.5259036522324319
112	19	PLC	0	0.6340680822584284
113	19	PLC	1	-0.4835955928014667
114	20	ATX	0	-0.1750083385759238
115	20	ATX	1	-0.4987367355688975
116	20	DNP	0	-0.1749844171992646
117	20	DNP	1	0.3940631176845634
118	20	PLC	0	0.1784890557857891
119	20	PLC	1	-0.6530997772453524
120	22	ATX	0	-0.25248359751634336
121	22	ATX	1	-0.2663384815558231
122	22	DNP	0	-0.12963682287241218
123	22	DNP	1	-0.041859225981844
124	22	PLC	0	-0.3730305439633504
125	22	PLC	1	-0.04284878449795756
126	23	ATX	0	-0.04021405228608656
127	23	ATX	1	-0.7198574058324689
128	23	DNP	0	-0.5083284168701644
129	23	DNP	1	0.6789101964289921
130	23	PLC	0	-0.43792828239517567
131	23	PLC	1	0.48022756389964016
132	24	ATX	0	-0.37950628644913464
133	24	ATX	1	1.3222332587894656
134	24	DNP	0	0.4131655412396199
135	24	DNP	1	1.20615411418885
136	24	PLC	0	0.038974323385057
137	24	PLC	1	0.8158990329556917
138	25	ATX	0	0.09215644851723007
139	25	ATX	1	0.26724756538315325
140	25	DNP	0	0.14959892192229848
141	25	DNP	1	-0.7697663190251703
142	25	PLC	0	-0.7412680884337937
143	25	PLC	1	-0.12847708562021665
144	26	ATX	0	0.02276970473209584
145	26	ATX	1	0.8912097660082422
146	26	DNP	0	0.829655284998841
147	26	DNP	1	0.3817675364794445
148	26	PLC	0	-0.08762698125115399
149	26	PLC	1	0.7693772167146771
150	27	ATX	0	-0.01774654702868118
151	27	ATX	1	0.02108734092650455
152	27	DNP	0	0.045895228769997985
153	27	DNP	1	0.3151229020524281
154	27	PLC	0	0.03862567360383743
155	27	PLC	1	0.28879353874655356
156	29	ATX	0	-0.712596248733984
157	29	ATX	1	0.08138465892413407
158	29	DNP	0	0.012384480261130214
159	29	DNP	1	0.21634364817873863
160	29	PLC	0	-0.6347753622870687
161	29	PLC	1	0.21212618712274386
162	30	ATX	0	0.06650443254155791
163	30	ATX	1	-0.2584992038093515
164	30	DNP	0	0.7661881836023534
165	30	DNP	1	-1.649255428867011
166	30	PLC	0	0.2198361015421874
167	30	PLC	1	1.746459578349958
