# Supplementary material for: Catecholaminergic neuromodulation and selective attention jointly shape perceptual decision-making
Source: eLife. 2023 Dec 1;12:RP87022. doi: 10.7554/eLife.87022 (PMC10691802; doi:10.7554/eLife.87022)
Supplement: Figure 5—source data 1. [file elife-87022-fig5-data1.zip]

Archive with 9 entries (9 files):
- alpha_cluster_topo.csv
- alpha_cluster.csv
- alpha_traces.csv
- erp_cluster_topo.csv
- ERP_cluster.csv
- erp_traces.csv
- README.txt
- __MACOSX/._README.txt
- TFR_traces.csv
