# Supplementary material for: Catecholaminergic neuromodulation and selective attention jointly shape perceptual decision-making
Source: eLife. 2023 Dec 1;12:RP87022. doi: 10.7554/eLife.87022 (PMC10691802; doi:10.7554/eLife.87022)
Supplement: Figure 5—source data 1. [file elife-87022-fig5-data1.zip › alpha_cluster_topo.csv]

subject	drug	Fp1	AF7	AF3	F1	F3	F5	F7	FT7	FC5	FC3	FC1	C1	C3	C5	T7	TP7	CP5	CP3	CP1	P1	P3	P5	P7	P9	PO7	PO3	O1	Iz	Oz	POz	Pz	CPz	Fpz	Fp2	AF8	AF4	AFz	Fz	F2	F4	F6	F8	FT8	FC6	FC4	FC2	FCz	Cz
01	DNP	-1.2053094639823776	-1.7952910668584396	-1.1932367258116527	-0.16777582764584317	-0.6701208845858146	-1.375100275306199	-1.4359655708635353	-0.46436032375030484	0.4355643117008058	1.0264235429294575	0.8678035099973178	0.6648609584915154	1.1138882536030912	0.7584855287852772	0.3615223652764777	-0.08572862754555917	-0.5395974636615283	0.10346053854228089	0.7049372947122626	1.6945940969279005	1.506482206903167	0.7082825510093776	0.11167924603878276	-0.06741451767140706	0.8452951743170657	1.9018265553458016	1.7550088044017504	0.9098882616635009	1.128214210211361	1.1246211473317183	0.7221911840069407	-0.03998733376123279	-0.7433108621066565	-1.0456225106660622	-1.4965505426393382	-1.246087443602204	-1.0008210532220352	0.21481867745860575	0.12902745276239688	-0.5720491497841883	-1.4221124610011857	-0.9846798833386254	-0.24055300047826014	0.26150195531172005	0.6043279533739372	0.8927745761799412	0.8676482261250335	0.4662445948197326
01	PLC	1.8024350090323729	1.0378364906577149	1.0417361151017313	0.48558090729093856	0.33565252515667776	0.08531927237143815	0.31722583762018775	0.46730137439113517	0.2575999432269646	0.1801354460950274	-0.37472679378316154	-0.5777446928176831	0.16808656845985967	0.22039932115612557	0.13485763738739875	0.8509682199664588	0.6758619502607711	0.3115154980255153	0.18216845311775334	1.2112085222977713	1.1430350909048164	0.5284354086130838	0.305242890230392	0.42548712829239144	0.45957119680826686	1.1800329124084932	1.167113282520656	0.5907458551652566	-0.0007834296174376215	0.061641002052565265	0.5057484332119834	0.2960357320531517	1.4270718524016655	0.6719923356768889	0.023499293678428002	0.9237994166071326	1.7407417595309496	0.5743667440915574	0.3906246540871447	-0.011998686823069078	-0.21477666374114135	0.3624482719425367	0.5724119677871393	-0.6780952562861999	-1.1928939946790014	-0.8067528009096713	-0.4647029970470904	-0.5731642049760548
01	ATX	-0.946391221922755	-0.2967706602765928	-1.100779662955971	-0.26400222799335005	-1.1225744151483532	-0.8396195323349693	-0.07554464650887047	0.19207595152325974	0.03527005309619525	0.07896408885047562	0.2619162328354227	-0.09700401453818326	0.4800014701224075	0.31268557370251027	0.21226605231731935	0.09332722734875327	0.3601004334246469	0.39580153633000703	-0.3463708508355263	0.46460116764125836	0.7306311528686183	0.6611671578657031	0.17425153519528025	-0.37813362553411783	0.21612822179112456	0.5181301041585687	0.3104828205208535	-0.11755222444002286	-0.10429437683058441	0.16605655783354328	-0.04234324774379573	-0.7141225335676021	-0.012977925395290671	-0.18126384615206217	-1.1085290108333798	-0.3071657624697986	0.02120841883129248	0.4802349807291195	0.5192331388101236	-0.47218462132601074	-1.1373670938962768	-1.1742239324221546	-0.14317386967969156	-0.40576008745350284	-0.11949494441540079	0.8043927454603221	0.6588245487319632	-0.14904810896376758
02	PLC	-0.2743692304510204	-0.46314020029505404	-0.3318492202679487	-0.24776997115722738	-0.23516518892107263	0.24049053771824686	-0.3991528112985391	-0.02410040717523721	0.7251944345319403	-0.04263122749961152	-0.03896177670457531	0.2251693356808631	-0.16742993955978858	0.4243220960766821	0.11851781397046804	0.3578650555583185	0.4665427313816726	-0.16684578319749355	-0.1762868292232351	-0.2421107119238495	0.1629291061101389	0.08561936374717105	-0.12636386103627714	-0.33812095708883805	-0.5172169702014676	0.08985827994106191	-0.5041523355015298	-0.3712156039292769	-0.1272402878927963	-0.46517513838603075	-0.8288406422264648	-0.4245765251463651	-0.049790428994852545	-0.18538091763914813	-0.28417093938910704	-0.289170022708708	-0.09479739054110933	-0.15129033196470307	-0.2502841959048126	-0.5587686646912627	-0.38241703568978247	-0.3297495207132028	-0.48084428439864396	-0.459262765834824	-1.2930934279114161	-0.7407912475041383	-0.1214938156639183	0.3189764859757354
02	ATX	-0.17808182874373135	-0.1028422477678365	-0.08456707221268302	-0.4965842025740745	-0.2052645613443256	-0.01044376219659952	0.4217290967578799	0.5504627203014589	0.061709085274731554	-0.008885746032234462	-0.37077289883174186	-0.5413924235713112	-0.2602088269569919	0.19295129540654302	0.1618871986902301	-0.10429007111711877	-0.06761689548419601	-1.0467323318896453	-1.2888187773197752	-1.1013962266495765	-1.325620704449361	-0.7253886443015942	-0.12023813690716147	-0.12086790071878167	-0.6412189104276224	-0.8938123421825915	-0.38280257651062405	0.2894954360942735	-0.14548067105668228	-0.16718643383264775	-0.48853196138471655	-0.7126408742062249	0.2816639936761543	0.4177369621899026	-0.18484924576763123	0.2956139298348994	0.2956238347351869	-0.25068353003125604	-0.10512119867797216	-0.35495487453200153	-0.39531755299648697	0.3487299107982483	0.34324910162787686	-0.5192187886584215	-0.6846264836715534	-0.24609050494216442	-0.046102987330044136	-0.05402525983124388
02	DNP	-1.7528148832803763	-0.9920377008356557	-1.7509196669388178	-0.5816719159329027	-1.513290076050455	-0.9129703701366081	0.1394798609381217	0.05838438553591747	-0.2815252679249212	-0.37850010208781704	-0.05271593875603046	0.48341822152079017	0.6261676516949978	-0.20760931848750597	-0.22316989996217457	-0.0796159952122914	0.22505259507012107	0.9827249338383862	0.24451063090854755	-0.19527733432409633	0.4481513159827898	0.3758899941799997	0.08845674819312631	0.13458277671820953	0.23312241639616618	0.19912713390178	0.24589490829209348	-0.350336332419789	-0.030932377185336472	-0.25394282137856133	-0.2997541353540263	-0.17055630484746162	-1.971609957742237	-1.570699134181759	-0.8229187526771463	-0.41236601995630423	-0.7695998446375193	-0.11066446480133589	-0.0489710730838671	-0.3604946133606545	-0.8845183694084467	-0.461473130476604	-0.6585734415301863	-0.7774892067069235	-0.7140600782908749	-0.4367641037215443	-0.26738377613027825	-0.12064778972696817
03	ATX	-0.2606378474162711	0.04524975479614043	-0.2581412124285238	-0.9604726913165764	-0.3045518877503712	0.44832933212734233	0.9002451786279444	0.13977011706177836	0.3182369014031221	-0.15834330989916348	-0.9587883341819814	-0.15875174152651605	0.1590839987671602	-0.6562384347515617	-1.2119585699236128	-0.8726771136340734	-0.6373793885945807	0.13946592244135722	0.01769912032808431	-0.42797538205164465	-0.1357204445814535	-0.12848078334116314	-0.045753463269876456	0.4329192508973105	0.41738717847453977	0.23416208215704892	0.45175579289059703	-0.09584188429694396	-0.18858101323512638	-0.42743842980594476	-0.4814419267861153	-0.18482041222343767	-0.2868475916767975	-0.7488013236639067	-1.2312242427522675	-1.0199495684995767	-0.8624421612030331	-1.0917757939127215	-0.995683294444156	-0.9343165059912945	-0.46816409232384826	-0.3624168868060141	-1.6294248532905904	-0.34610784080486495	-0.939896005285519	-1.10166996568403	-1.0231537318293695	-0.5018390480642172
03	DNP	-0.11319459062976144	0.7062895369300065	-0.0816889416211998	0.020045386838602106	0.24851566485977084	0.8152046559538739	0.6389830280039756	0.10551975565508225	0.005094550127305815	0.2511955156709685	0.16838059119986745	0.06009400490150311	-0.3212026962290426	-0.018020479599477963	0.9376830537003916	1.0899370699629434	0.7940100348276148	-0.19603174336590093	0.04282778087384604	-0.02747887961575054	-0.10675741082087586	0.12946042478039485	0.411459514906381	-0.033217752207309686	-0.0820600602042406	-0.047871682316664436	0.5414691570241804	-0.14823545715453929	0.07599815222180575	-0.40107443382650115	-0.13458279061342507	0.5954963936701382	-0.14694312720730557	-0.3362619785442491	-0.7609333134239418	0.18933662345942834	-0.001011974007247217	0.37850610736577034	1.1923897430634298	0.8938228611129692	-0.09816200946237892	0.37069141159295	0.9446433795057186	-0.043488613059912806	0.5810474924522306	1.0141186837680745	0.2498017340766999	0.25170112962994506
03	PLC	-0.5870932355740832	-0.9945499835597559	-0.6368875912018185	-1.1774077080294327	-0.9178685493471826	-0.5846173361101115	-1.4388905330981698	-1.8570650233141377	-1.0892136319163817	-0.982247886249383	-1.1887596287033677	0.0034199020312563485	-0.2708926673300307	-0.864588399777124	-1.5653373257096492	-0.3833169240945031	-0.1610351167896786	-0.36101038068816105	-0.11432776399321373	-0.45573756085747014	-0.573943044434829	-0.12772513492782722	0.2559136153433497	-0.1646687178989632	0.14537409521496103	-0.42019636464518567	-0.27760030589315265	0.22572437242040916	-0.01344218257879428	-0.0699732668146743	-0.29431959459444396	0.06819992843782166	-0.29098928689819153	-0.2907290706205268	0.2693270627331684	-0.338852882469241	-0.4601164125624059	-0.6246760224528187	-0.08319329549816469	0.25276778069419026	0.6678652085238777	0.6854468695965301	0.1931977865641771	0.2304556045938392	-0.2126850663997533	-0.15189023015193542	-0.35229880660417606	0.4288819636273746
04	DNP	-0.40769266192495496	-0.4360077476319875	-0.22496776768221016	0.006726258158449684	0.034307078826926386	-0.15352698880936225	-0.32721204033354306	-0.4782477572696563	0.5293350296137705	0.5049108925981098	0.2202120560282155	-0.13366258441777443	-0.058178098179265815	0.511388934788354	-0.6802095522469241	-0.4529912657450539	0.1315280757449232	-0.10465894966640765	-0.1999415971618105	0.7760170802868674	0.9699337305286466	0.21496655754236918	-0.46143872459642843	-0.07823796447118485	-0.09242449681564066	0.40624469719758366	-0.02662619704087385	-0.09195129066549355	0.30685874266547214	-0.04381426781754054	0.1480320352127908	-0.06690102903265555	0.16822467129772598	0.36073882951578684	-0.00786085911820267	0.17658029707599643	0.4399698556843711	-0.019212861877568745	-0.12438756647779797	0.12312376611179625	-0.44684355193387304	-0.500590332217684	-0.7432390371575689	-0.760245223289515	1.5217844176285136	0.24709616125147574	-0.2029264329772243	0.04056179439272011
04	ATX	0.20349001290752883	0.2078632127156771	0.7454810097597456	0.8615020804592051	0.6100577704159845	0.32726813406657723	-0.15154986686855795	-0.12371611445986978	0.40103753375131057	0.46602049380142035	0.29646791702705794	-0.027728733962829013	0.3051881904058442	-0.3797006775149824	-0.6277440116141714	-1.157695312721471	-0.7005933067415243	0.16268534349791064	0.08850299305886707	0.27775585130961833	0.3856037531274093	0.28751393239037454	-0.12022569946693296	0.31979001721468714	0.41448472819547416	0.9738025691097241	0.8076425548842127	-0.2390313170224445	-0.3935396775795131	0.23446973895418766	0.1369806963779976	-0.04095342761205465	0.4528598261677485	-0.4630060481669366	0.2363264540821237	-0.03319522903468552	0.6294118879628386	0.6552904545817242	0.23738588380197068	0.48016260111753456	0.6540337086852565	0.5756861896791193	0.3313011586020461	0.3178006998491056	0.511918316288355	-0.13934419256844016	-0.15160337188277032	-0.854876348594856
04	PLC	0.6823778208132187	0.21337963719026767	0.808655477176834	0.6608897352275133	0.7596350279494238	0.3863499542072754	0.08069428770286133	0.5087513996165446	0.430122560272113	0.7576815851378039	1.0367485086385857	1.1636347585713491	0.27016177136786695	-0.027530553363107026	0.7454331831484106	1.1463970301812294	0.41411823387326385	-0.2654120601324871	0.2202929429583395	-0.25922064333119493	-0.4180695348858268	-0.02849022213502303	0.25233765599777985	-0.21880461870127435	-0.654887353142621	-0.345040848293833	-0.5242592889830602	0.18082757984392625	-0.09159178179105877	-0.28966683495229456	-0.13603383873871716	0.04978804374946736	0.49397399006881854	0.6571169914145648	0.31075589634456924	0.00545933665276579	0.4535941849475318	0.3610397831493042	0.15785144189706468	0.13538060341527172	0.2609724657168023	0.1308802516151899	0.1423212751446489	0.023580168300617706	0.027894584306334434	0.3160962044230983	0.6198326585338463	0.7550683158916234
05	PLC	-0.33928135416823	-0.6926499358132224	0.24083664863041915	0.7912549003063105	0.34874102015942327	-0.3583782608366936	-0.04345616966625723	0.3823990276587522	0.24803416481973506	0.5632801015171092	0.6594931539234667	0.618233098221366	0.7862338940965315	0.9732202020510088	1.0580653727309581	0.3134840748036703	0.4464655130247981	0.11032913864245557	-0.2357393555333073	1.3778953248395198	0.598911479402601	-0.29359296495169945	-0.4955207952116248	0.0074626312434615165	-0.2188573213442842	1.6252483092412506	0.9146050189516839	0.5929906360192949	1.4951975786316125	1.6733295679488265	1.4681054090752703	0.12801625736153288	0.8460909720529944	0.6379108113812155	0.323926536590782	0.5245262538978867	0.7138601547778824	0.24578047161491173	0.12385888902451671	0.22975587026799615	0.3296405692903341	0.3761111260176699	0.32302743413602447	0.4277668618768858	0.07537128274838208	-0.39298042866528826	-0.06574032907861291	0.24456211063741537
05	DNP	-0.22560517472443464	0.5190006299930086	-0.5738886667603901	-0.20849233303043765	-0.3372029358039025	-0.3672877874808452	-0.22251429600068495	0.7764341589088136	0.5143231869861083	0.26808961708910006	0.3625320317339093	0.06893973490711264	-0.39497590392532617	-0.35796713612019043	0.34969753745603255	-0.38448682382941246	-0.37504371731495434	-0.41092347692158254	-0.09782810689963495	1.395248522693954	0.16958565053811175	0.03812164150781331	0.41116602177854594	0.16091776483288694	0.8916645145069547	1.0549477465839048	0.9960615517897402	0.16094346399525503	1.0769385637577573	1.845167384330417	2.154100688764355	0.6083591489135663	0.017368880439337916	-1.3586069031313055	-0.8822058214419811	-1.2043601980428438	0.11170427663427988	-0.005133400383395472	-0.004409696349454316	-0.2717450615214564	-0.6574451445107208	-0.5814587532515684	-0.5092862606090014	-0.3987079386976119	-0.05989157465619489	0.09308564275399571	0.5375531366349069	0.5065249191716608
05	ATX	-0.6660318444879849	0.054269948211679506	-0.13642729253908528	0.1405059275784177	0.5557324104919613	0.8622156948197868	0.67145494926643	0.23598043251807785	-0.09478444177879237	0.0825590739418851	0.39217205717801673	0.3007533852742542	0.8355707732923087	0.44962019967037636	-0.09785970225083586	1.2961127629673128	2.040014857953399	1.5991316870236694	0.5672851958859375	0.7077361768638428	0.3692709523668912	0.7052734056257758	0.6117255007275221	0.25093226024307813	-0.4042943067345061	-0.016812538824915027	-0.07357114334400827	0.7345711011919505	0.9916034042964962	1.368196891480779	1.4999131623708488	0.5724852338101291	0.48377394717547084	0.5038375841384024	-0.0626266018978483	0.1253781639495272	-0.0711952635710882	0.3091233871235677	0.5230601397967142	0.12941939972124028	-0.393222878096747	-0.1530885210591886	-0.08357452021789982	-0.07969007445381275	0.4881337020866947	0.9156333056320509	0.7505326663368105	0.3433840111834356
06	ATX	-0.9857748853627368	-0.8015097385406065	-0.5113231522630238	0.4254885065257542	-0.025680695265355054	-0.2647982800601594	-0.1348217508236631	0.6088831243802327	0.007900799041896516	0.3210426914508447	0.795050867429875	0.051735387138218444	-0.1689534718475439	-0.35994413628259053	0.919312277266846	0.14606842008917176	-0.16388543312399273	-0.18315918262270506	-0.10906101032353128	1.0685457943818928	1.1108666145483945	1.4271143440665577	1.2246584074998943	0.47133795899556313	1.784591987721683	2.220005091802999	1.5451952443448254	0.810801798568283	0.5374359308260862	0.3091274226461261	0.6211079458043691	-0.2983499604711019	-0.36449511239781257	0.21619001558947698	0.04076279716152668	0.8424998153013645	0.28269826637717216	0.7224847234128544	0.7198025129957644	0.3045445892930984	-0.32502213489882453	-0.9618984536967405	0.04421720807280215	0.5986441147594447	0.492636648042496	0.03380616353057858	0.3870593498463595	-0.7427493879202698
06	PLC	-4.020448358381941	-2.5504208841017335	0.4286194845718402	-2.2243288515737873	-2.3243887327722015	-1.8728056339037433	-0.004715784066737297	-2.1785199697153037	-2.787604219140464	-2.080693645725828	-1.3289425628644702	0.27401493297076185	-0.6848686135162767	-2.32988535391048	-3.000171870147494	-2.416878363225331	-0.9868105621924599	-0.9681064733789312	-0.7747041903687759	-0.5163311528939991	-0.3198440210602768	0.11888966311094429	0.41113933578611583	-0.9255183993922439	0.799632172551316	0.6619610460151611	0.979242472549584	0.28167449847293835	-0.3831494039699369	-0.5676846011865082	-1.0624313735748865	-0.8257029554045903	0.9395223281293882	-3.3101564539508987	-3.6693138413675674	-2.5354523920546725	-2.052517993682637	-1.4017526648441272	-0.2432700347853973	0.7705357407443097	0.8448815583294766	-0.11078540932767224	0.3243551759855767	-0.011801713269328688	-0.18069280640489452	0.2268178361002343	-0.2882842796838615	-0.1253155038400507
06	DNP	-6.639484248471363	-11.672706563587004	-2.0259563363356294	-5.744753049801516	-5.0846935638085045	-3.382807451330475	-7.886623507893163	-8.878949688781182	-8.078931219363776	-5.1256587048862094	-2.089017148183306	0.7309509559726641	0.01992782726022249	-4.701969156200619	-8.36637801041755	-3.605512232039396	0.38387866391052244	-0.09631968682007806	-0.8542093014102607	-0.9594381252931351	-0.4252996274833726	-0.4760956806967426	0.7681289148929927	-0.28912864292620366	2.0879816617468725	0.6392498471150256	1.422177451275451	-2.011340528952239	-1.5139827327520723	-1.7077025369113064	-1.7350681712986837	-0.9736301609774894	-12.8012893984863	-11.634740539800994	-7.019097771797797	-6.752464852288543	-10.39673418280397	-4.276833645745011	-2.130542697198126	-1.7875289210928837	-2.2455059233023853	-3.190407262880527	-0.570122556632351	-0.2320273040140329	-0.5841031592150343	0.07889887426475825	0.21777600915052406	0.025307956403423357
07	ATX	-1.521683756012313	-1.1811245037573685	-1.4540060547421225	-1.2464705805043166	-1.3884434447241176	-1.3784052699488576	-1.0403949451555092	-0.48640560589759707	-0.3799358513481556	-0.8035151635780071	-0.9471501496320024	-0.7105506415785127	-0.6052362150889258	-0.15429495531125872	-0.7027066906339192	-0.5887781382798901	-0.30076973084010716	-0.4842623611495	-0.24896081405284395	0.014921380967966448	0.014138488279046424	-0.047236537433306434	-0.14694665263857581	-0.45767990701860195	0.2675071595017525	0.411091683698428	0.1526129570408686	-0.5806442208579373	-0.7842787254781731	-0.8676565272574313	-0.6367699604926481	-0.48756157620834994	-1.3176173419630601	-0.5726969172743578	-0.037179571962192924	-0.5646852764924878	-1.1689578608889537	-0.8892255662373539	-0.6384252760190477	-0.7181375723008014	-0.5262541741627343	-0.8853221368009425	-0.5930955615751544	-0.9403283751530203	-1.2352948904312309	-0.8478359172370221	-0.5189674015040131	-0.5472320695656026
07	PLC	-0.044078133727384713	-0.07377833777975082	-0.42694975456070333	-0.49513665183445194	-0.7425667135093338	-0.5687696954107546	-0.24239138388952186	-0.7015186925039643	-0.35872903732431244	-0.6080164216863994	-0.6970119255431506	-0.37098011053277735	-0.17264057155387352	-0.28834836481234255	-0.5128153999695517	0.12167986411810378	-0.08058531815645063	0.11057205120119191	0.4937075766446841	0.8476393923436261	0.4451644585767676	0.1366740927220889	0.2837947323627259	0.13360244893468187	0.2287186205358879	0.4841927447528732	0.1911960078964718	0.19699564585176826	-0.013745833478618049	0.3857856020929785	0.7415789033985576	0.6777785980390361	-0.48118602192086246	-1.5916427133476976	-2.103059854101557	-2.4101776250122633	-0.7236457572403083	-0.38351257473624567	-1.5572629085474914	-2.6213420421001095	-2.5516551969109433	-1.0966413543017606	-0.580506931006545	-0.8678702927291018	-1.8746623314171629	-0.7293324576676276	-0.08567149111404199	0.1325891404420114
07	DNP	1.3850306633448581	0.6261102605981308	1.267229311397011	1.0860968335846357	1.0244371073059775	0.7990392996140885	0.9042679810114015	0.005267126704487097	0.45130758996731185	1.0268470549966722	0.31808050545352917	-0.18663648334399652	0.617275681814558	0.044598293705597335	-0.14087472451129202	-0.00853561415561409	0.10499925694665226	0.047525962983812	-0.2921219472083812	-0.3994510903348239	-0.11665993011614577	-0.003874743749333929	-0.06959997391440606	-0.2821347556548394	0.16371892375197208	0.14920082143348112	0.18543826105468203	-0.4494245877569492	-0.4591669255938843	0.030016468277014617	-0.3512355508926332	-0.30843732581320765	0.6669003174872519	-0.2637681572041136	0.19710527930585442	-0.4202848296476762	1.3104429864052527	1.1545328294729797	0.3889409495138923	-0.16781544072534105	-0.20035444209050113	0.1705245136240908	0.3635552358016871	-0.027745508252416142	-0.42233326222135037	0.49279918476065	0.4172130839049279	-0.14585037200991352
08	DNP	0.370865880193812	1.2120473969558407	-0.21791062256439686	-0.6542384349561853	-0.2794399245776114	0.685029902165223	0.815674134150961	0.7590669819390742	-0.06136042418384643	-0.39588472689335297	-0.2443362267267107	-0.1713081832357602	-1.2520993765120632	-0.6636573513738921	1.024972869642738	0.616944255050845	-0.4953273466732744	-1.4475211950795455	-0.5837167484134757	0.12006043466569985	-0.6928629564964055	-0.2580462668574582	0.5624260892541455	0.9088671750997497	0.5771800901154513	0.22617328866803077	0.7233540438742836	3.1804951994720416	0.8511242597785553	0.6422213285025434	0.37346768333605623	0.053932156816661025	0.22074465944619098	0.2325571205992163	0.5822442582781677	-0.026335093431952363	-0.20269711499141088	-0.39287819757040227	-0.34376313181555945	-0.22033601165696678	0.336822448510162	0.6598269640895955	-0.04505740035533848	-0.3285083929765384	-0.7878107933283592	-0.45550070221012234	0.01050569991996761	0.20702171654356127
08	PLC	-0.3009447290215762	-0.7455327919741224	-0.6286618545364795	-0.7795741628526571	-0.9007877668530485	-0.9880548263946068	-0.2693483578569609	0.2224656432148597	-0.2846594534580526	-0.851148596922986	-0.663436966588749	0.17006498740008874	0.43338042990448933	0.39014815995857066	-0.1998593284988427	-0.9134092892846964	-0.08715457061754375	0.38518964128346705	-0.08936956396707785	-0.39151610997481956	0.1140943902215706	-0.7451199920460629	-1.2831827103551223	-1.0975200546282822	-0.8663225256466451	-0.05780512989865396	-0.431530804842706	-0.8182343140855394	-0.8032057117252245	-0.4943474629331315	-0.8156923572648795	-0.2796690033234907	-0.43167473900842684	-0.9240947841634652	-1.0849396819938053	-1.4010254839863887	-0.989336737489272	-1.0039218589022372	-1.3180909994596695	-1.0092643744213132	-0.7448981970111743	-0.7809734608148369	-0.6353561820427205	-0.33264427331383184	0.20236560154695407	-0.3831508112690589	-0.3690881899028077	0.3442537047858526
08	ATX	-0.25807252826073046	0.13165295966905666	0.17702336392675339	-0.012621056797151005	-0.1995169526960479	0.03412020079327123	-0.04298654829299138	0.19821192437470003	-0.3497961489449582	-0.8062005508621971	-0.20439745717114277	-0.22703153446900573	0.1966069629974256	0.21343654201474582	0.03469331735528616	-0.8827056203387684	-0.013815216756355194	0.807703446948307	-0.3942464004501871	-0.16200371891955456	0.3090359590374918	-0.4921405563392303	-0.8288507334710381	-0.4410975484285323	-0.8955167939694055	0.1088584505564152	-0.14601541241492086	0.05978048322428228	-0.0456266294437772	-0.0016437895280144617	-0.4426700504766537	-0.6649334859517639	-0.7866673314163667	-0.40697603965481394	-0.24591506447987127	-0.17756053806878314	0.06296904762002173	0.40429322981639354	0.19216603618388725	-0.16472639148147397	-0.27570077220617056	-0.560228935736032	-0.3232871620772517	0.080798721028238	0.2797820851966006	0.2017654063721413	0.6770655708526799	0.17744240818138343
09	ATX	0.26634753148033163	0.7139059778219832	0.3671781597020172	-0.18303113550787914	0.5202467389863185	0.3873664028460062	0.07105530609331229	0.3162096776194569	0.24126065446587833	0.6419088451805066	0.02008526581569416	1.0818357586238174	-0.09058593909578083	0.29203661100003375	1.014093784826675	1.246293716432156	0.9293635720124792	0.2024489363786445	1.0549627772713446	0.15854116581827635	0.43717686055851646	1.4236558890841506	1.7320133139433063	0.7492430262279206	1.7663643645202753	0.3729066799113247	0.7132665641152305	0.09797044739155188	-0.5109719756481294	-0.5436538308216752	-0.004580758140788091	1.1444811866033306	-0.1550360115051484	-0.4235635401579921	-0.015134112679991794	-0.03600767263731518	-0.1547589412563124	-0.49614018093855883	-0.16611371419705098	0.10001802229844131	0.07574957214400142	-0.028182551287250522	0.32715292506874377	0.2544414403229214	0.001604113633051592	-0.3680043891061234	-0.7356735825036831	0.622395310289592
09	DNP	-0.6202474232067748	-0.5781103551361403	-0.051996007895253535	0.18133946449718485	0.1763477518397226	-0.08204213599323623	0.29293204188128025	-0.17026330922533817	-0.3644407095492205	-0.2090889108742744	0.5530980215716405	-0.13724961752631532	-0.5528275597262079	-0.30258889329794625	-0.36533040755321095	0.09165727185130845	0.27313633442385804	-0.07321011327820369	-0.1600517907416643	0.20387913444783728	0.43119246693652197	0.664354737400936	0.34910601389453366	0.02645246949236376	0.05391842407128088	0.2679812266567106	0.20446813320056742	0.004735383654689303	0.11125569637167897	0.16922391759287855	-0.059894747786526675	-0.5580373577460672	-0.36753843615839843	-0.43780723841350344	-0.553931920464328	-0.19832248248426368	-0.18186682359887213	-0.08629251818429891	-0.17113354441547984	-0.21216342398593732	-0.41119002688245715	-0.21223735569995722	-0.1747479216981691	-0.4514798758928449	-0.3111854422038096	0.028694804322198862	0.21129689738922353	-0.20751533690562562
09	PLC	0.6323484048607952	0.7913257220008928	0.30066236026144605	-0.0715952466090241	0.2025107090229971	0.08386771024663046	0.34068666630832134	0.5797623920950216	0.17444371564311503	0.16601606292423304	-0.19448852911515913	0.4514888307108639	0.547748960494576	0.5658834519151491	0.2798852466315863	0.44251387342730975	0.789946354164753	0.39129563774784115	0.4441029180683855	0.25905538545485396	-0.20333626061698265	0.29812735281016256	0.8511966496124082	1.0126617735922634	0.11065281805276522	-0.5001223177366867	-0.518091466968704	-0.2886465299457001	-0.16486109998183546	0.4144733576556588	0.743787121664881	0.7123540215164675	-0.3356962831932196	-0.06990492373776636	0.19732507746093922	-0.0061151678279052265	-0.1042883772445221	-0.22525512189411584	-0.2458528439748592	-0.030561137354434182	0.13078736725246073	-0.1308806218193971	0.2158103680231462	-0.5608088588345578	-0.9510771991834823	-0.6056824486188271	-0.578746553669953	-0.3124639635768893
10	DNP	-0.05500846156240556	0.47277570334547386	-0.3042319056183527	-0.5917931992682932	-0.4601421405263586	0.6790630810140605	0.532051699839259	-0.9194058650631624	0.26127490838412365	-0.034231417452684265	-0.3404149072183919	0.3211212450750454	0.6430027882541586	0.09073524697436265	-0.5456880489451151	0.1619919128252636	0.4425183974714226	0.7629019073340021	0.27585742122611406	0.08368831077625336	0.9461434730626277	0.944405396436595	0.14633163924287418	-0.5212467181017302	0.5926588189170088	0.9791258212633843	0.46724472234382464	-0.32711752092774715	-0.6884395117829207	-0.2944732062189846	-0.10092889135769517	-0.19007610938266828	0.9540045601975206	1.1994206541641783	1.1960103226259042	1.2285536402292487	0.39271059236171413	-0.23955417331515153	0.250281758575558	0.7833310487988658	0.917175615859074	0.8033909821904689	0.838336506570525	-0.19439494202707894	-0.9374977725726846	-0.6973316050079041	-0.2170237954458219	0.2054476718877016
10	ATX	1.393704277669137	0.12378697771502287	1.1016791764205591	0.4251995620272017	0.10927332369457038	-0.11366638133488492	0.05011589557201351	0.1830170984469071	0.11522419394680875	0.05967689410059031	-0.46725765900355476	0.11145544800887561	0.4542424517136947	0.4737036408010351	0.5209658741942663	0.618214314231556	0.4698727179929829	0.677299106041085	0.3776729729700164	0.32448341310091044	0.38181887286529	0.1159048531910143	0.2276843880794246	0.21642325976654442	-0.5095915266898616	-0.1903497109127556	-0.46095236306243226	0.36868628449530033	-0.08027849004966484	-0.23952643102547952	-0.21409014556462472	-0.0710040658587931	1.3817337975302335	0.38644380194103867	0.1841376931732176	0.525637809569778	1.1785979408257035	0.2623174157217933	0.29353945371411916	0.2331857108386012	-0.024089275739124182	-0.019364149083243527	-0.015574707403248894	-0.31192535907507757	-0.07231983883071748	0.16074041113762952	-0.4155311242317374	0.23968317793507848
10	PLC	0.0649668950747708	0.5109099888304339	0.04437878743089126	0.4485659099014177	0.3188665516585495	0.5680029954164274	1.135903571063228	0.5290077167896159	0.3331291223572639	0.4360530426747782	0.5753590050494904	0.6473144501043017	1.1083727414497944	0.9041037599722074	0.8128665679435764	0.5453391786466458	1.2085027315673254	1.2221823271625787	0.4340052614410125	-0.15986816234940665	0.5416145785079902	0.8916885048227243	0.76614793350871	0.18454650491895092	0.677103014540322	0.28874377697012393	0.45039324345963966	-0.7095556367425274	-0.13506647651840595	0.06191166726728818	-0.4083145382263104	0.059712552695039695	0.49013501759783556	0.9414316776647658	1.2617912484226785	1.4302655199403742	0.6409548634111736	0.7410847241051913	1.0512224275277235	1.3573655036434682	0.9988448525430139	0.8242457832501694	0.8155965319050831	0.22605583281564776	0.24198580283346985	0.6723699761726467	0.7242037563911672	0.6913478067555122
11	PLC	-0.4472715273728717	-0.30193976363169095	0.4289601657976106	0.8619318952281121	0.5597855753716837	-0.3594810672173229	-0.11100705269160799	-0.09533981239301269	-0.3698541206397269	0.41319209405100876	0.7704087246459842	0.5851060713137773	0.021423421965064828	-0.19674295175786516	-0.024929314362519533	0.04717218318404897	-0.11542038501558784	0.10809708025727705	0.7720683937123046	0.07895510741354347	0.007957966314945553	-0.0285761123871952	0.22378331420826514	0.29007786291652726	-0.22559919518505622	-0.471001848907695	-0.6676391700238038	-0.37508903245033187	-0.7653783886460629	-0.3896077230670943	-0.11819631984328849	0.3028448233533813	-0.06677130601078092	0.5528584074495987	1.1319066204731416	1.1607092977465876	0.4451305492285627	0.45846622731383685	0.5780571541237584	1.311736414772636	0.9898324250294096	0.23677408312128442	0.2017730943238671	0.5740677825153677	1.2144103131635973	0.7879778109781309	0.4647187910514501	0.402461056941452
11	DNP	-0.5321876572295257	-0.4197555125787179	-1.1590443534997845	-0.3953994461813011	-1.101046084603965	-0.7124163326544843	0.1268048221113915	-0.3740307817422248	-0.5382664872221632	-0.5994533862350001	-0.2220826465740513	0.17063541024701617	0.704309245274055	0.22835067440322987	-0.35816790412125166	0.10290666904935561	0.5816371991090142	0.9017230150559469	0.5161843382661899	0.04484328883749492	0.22563990021720035	0.4459917365030145	0.4810053221815987	0.5515169795036619	0.323632997598668	-0.24970134540438876	0.0033505668851609737	0.288409233233107	-0.1881501495671141	-0.015423364427678918	0.2755606681446541	0.4096319336324463	-0.3941853702458151	0.05189031489609164	-0.27101192740618146	0.29591180233702724	-0.19788965762367158	0.18886205080983906	0.39610111604368975	0.39649157281639497	0.09117423476173421	-0.44380186775104347	-0.6091041038022458	0.060717442105556095	0.8085208304057678	0.712459496981033	0.3351722954524275	0.4040815397223089
11	ATX	-0.30812728963860153	-0.13118454356694284	-0.42383231076371874	-0.044756321045774775	-0.43461782122855136	-0.4971695891136012	-0.5095015254760324	-0.2738025659609586	-0.17675744792763334	-0.5264920058055151	0.07544335727493587	-0.13791152721586322	-0.3189702900785121	-0.031189163088225606	-0.23595947454708896	-0.6416597648016727	-0.44416555225073306	-0.010119961343998108	0.1575968040181069	0.5093140101049537	0.3517446320191432	-0.28301445518655594	-0.7690948229987933	-0.7219608236964309	-0.6367872829884027	0.10906266440595946	-0.6156694629255431	-0.08398721648299727	0.182981495076663	0.20089971953617272	0.15441858562914784	-0.10206281545811982	-0.4560146283660235	0.4273629509135503	0.10906857738980867	0.4337350811873266	-0.40226204183401	0.3000404012255248	0.47494629546515627	0.24562826574878124	-0.04087308454423114	0.0110988909683174	0.08702642678146291	-0.06860991402248308	-0.348636381124872	0.31142638907007064	0.4728495148483962	0.14180698997525373
12	PLC	-0.490716838567675	0.01874237625364027	0.08960498459630724	-0.36428083820366136	0.32360511540207304	0.47298507416989866	0.4104491678863053	0.1904507339146777	0.11703027012514716	0.4964203307332897	-0.16238227717692688	-0.012432032602661566	0.48313521119599184	-0.2870008406099149	-0.5616414285298977	-0.2625126407773999	-0.45580210317672937	0.04985363874957419	-0.40666366895337275	-0.5209493202766764	-0.0656988199892866	0.014187132941879971	0.1791365664924234	-0.06727571559916938	-0.3714539851107531	-0.02421539725123843	-0.7091362171542619	-0.45551391127930196	-0.37036638494774227	-0.352438101044913	-0.9404372178072812	-1.1637889538705097	-0.5029737313061805	0.46062216963019026	0.48714787705172435	0.5161238938545358	0.22822183699726797	-0.20339302840816603	0.2165378509024811	0.3940887334028201	0.281885379640629	0.10610308623609659	0.24993649992252817	0.16209621521335543	-0.11853019612358195	-0.5245472421521558	-0.6511375506125714	-1.0958707655882423
12	ATX	0.29712849885257697	0.5938196851097635	0.6142925482284366	0.42639249085534975	1.3638091765177027	0.7180845915246499	-0.053908504912376934	-0.10719754310001324	0.5791168281783102	1.728940570449051	-0.28560094295754296	-0.11545070307545988	0.8731829533825656	0.5098992696252244	0.14120540266464057	0.645484395082907	0.7379679147860886	0.9868589146584907	0.9269667474092974	1.2749027204046086	1.2060762498907793	1.0139583040432183	1.0821307884223388	1.1050835688428655	1.1413012198272245	0.598931993932103	0.7034107309206059	1.0269539397553367	0.07904743861330392	-0.20727792998059777	0.7919324858416811	0.9552556660051073	0.9923665770125606	1.8072218377550244	0.3338009793444799	1.877950443312275	1.1660448537606625	0.6205763251444008	1.0028900355828467	1.0971606613611429	0.6497551755146767	0.18637056920516268	0.5871509403131893	0.4184306913054518	-0.17708288948978568	0.032486989011718155	-0.32765449067466174	-0.3413616463521814
12	DNP	0.17185235313502994	0.4398778404190934	-0.09840569747752145	0.08446204077363947	-0.18110253656172165	0.1865665155110492	0.695901515542417	0.8096385933608942	0.476080445255367	-0.02678118924324491	0.427225945557184	0.977059147027604	-0.20706258797113974	-0.16353431798345183	0.16064654169740547	0.3503857864930721	-0.17677472514221454	-0.46693686685707975	0.9859698061006016	0.5906373064937385	-0.6610941466068667	0.01655520051928891	0.6888280851383775	0.8333569046523331	0.48586010738137153	-0.09071989495408167	0.14165288326687234	0.9240585499286462	-0.20367664593511622	0.4704749899512468	1.1520144239266683	1.3540741539579877	-0.4244922979862728	-0.19354019972551717	0.3697749747851055	0.3255188692209383	-0.0011414921926082857	0.39650497299187004	0.3836738700991359	0.3619936740963893	0.8104544581871809	0.4789005934245872	0.19421932326045463	0.9414266345830613	0.3597097743809707	0.05691439472543228	0.5870037840469359	1.0073592643847662
13	ATX	-0.08390815934138164	-0.32457854068471315	0.016152817351032002	-0.07802178529602824	-0.3732957833859308	-0.5688284567567375	-0.4230937481639221	-0.18869023541126984	-0.7409271201279238	-0.6081898450261931	-0.01885055071864321	1.0071037787697805	-0.032611164470859814	-0.7573070363088867	-0.16761839008841148	0.14485617298704784	-0.48488277458223844	0.17837599200876622	0.5517389328865961	-1.0022061795819248	-0.4276165887008334	-0.1066388025311466	0.22238679604493433	0.028692258150150123	-0.17952922188639153	-0.767529896891719	-0.0813655971185294	-0.5619983513984054	-0.1939816416787519	-1.2048469166904223	-1.177416988664166	-0.1181416790095148	-0.4178450043052544	-0.372070099894514	-0.04458223598654484	-0.02633180179171554	-0.053265460024431055	-0.045878713197276606	0.08714166677221181	0.042709518382474686	-0.3809760768555155	-0.316063154452632	-0.2016287143752277	-0.5831774076981875	0.20961196385954628	0.377951413127068	-0.07743632842650328	0.4040147554985689
13	DNP	0.30516234744770604	-0.03669376740199621	0.30851253381839755	0.18410819602148987	0.2513187862088883	0.11323881311175171	0.2656668797030466	-0.5842553111169413	-0.25600114771603233	0.30471304535153376	0.040396400897765916	0.2023883205224647	-0.335351668018343	-0.3809742948494636	-0.18558078354595223	-0.27916943318647375	-0.13628620888481888	-0.26995718364921106	0.1687724612010377	-0.3773885080690167	-0.3339641909971539	-0.18571056127817767	-0.5711853365548172	-0.5469842478470214	0.6305701218171261	-0.40921392482509616	0.39157694912029956	-0.6983903410133857	-0.16981003729960104	-0.6302821146258236	-0.35274757423512737	0.1724835732073663	0.5975977484016826	0.20986911302909875	0.17407455186918805	-0.1244142028694809	0.5514448604068142	0.10886102081457275	0.11363494500289918	-0.24377276681208238	-0.22805797619881416	0.14069354751473404	-0.3041542056624745	-0.2840436157909505	-0.09342209333545748	0.2467720790833564	-0.22265726630245303	-0.03514186187232068
13	PLC	0.6897526835775932	1.248534606544381	1.5594442365496537	0.892517735579994	0.9316009327796904	0.8910894642301423	0.7276324804107039	0.16467266210241044	0.0354202998175105	0.3475771170367747	0.5509920938670323	0.7986282409451894	0.8730241249885915	0.7438728971195558	0.4066260898633545	0.6537593150760083	1.3600287901398593	1.6611355898066138	1.505291027605834	0.9385006351723281	1.3321571816728481	0.9744258906593695	-0.2600340202321038	0.6970700314108197	0.4458801425087364	0.24861022197395724	0.11508718074384419	0.03159877932165151	-0.4725117085019103	-0.6588691230143426	0.5138708626986485	1.8634116296024013	0.6282587151700163	0.2546450176460873	0.07297746601871034	0.1993654726654957	1.0157946670104065	1.0430658916881526	0.9753143189039162	0.4381541909327276	0.31557555779442265	0.5308702160164414	0.198977090929527	-0.2115624277621617	0.02729487084382505	0.7113595038899846	0.5975330923868528	1.0940020068301688
14	PLC	0.13581223732651915	-0.5124807558189494	-0.01325473668901824	0.3737786446453386	-0.07196157315071157	-0.3953960692856273	0.0006842261812606831	0.45960701873134097	0.42018346178175275	0.7814134379384904	0.9705979168571113	1.3372035602723766	1.1368227954206158	0.6860073230583754	0.6077969770500021	0.9278703224398795	1.4174290681330066	1.3401625939542134	1.0606071148346157	1.0112197339375404	2.278250041247923	2.4074458530514176	1.6930753720751488	0.663361176234553	1.8787049240069431	2.3296539237098877	1.506082463334079	0.2811325362013249	0.33894191502321247	0.2543496551706738	0.10687463187827738	0.4413438031471868	0.5074381745494287	0.06593129660116401	-0.017330359750969578	0.2596571450767967	0.0871024349698968	0.4458716563530254	0.548676188287254	0.6300419199566935	0.417917956407295	0.4883550107426665	0.545192434593832	-0.05164519125390449	0.3232339735830254	0.5650607398335327	0.6815236355632429	0.8903879829097977
14	DNP	0.1530179463412029	-0.0510926632372785	0.23441075134997308	-0.34884598433452607	0.12998339746282844	0.6293392689320971	0.8584882267604422	-0.36325631560902594	-0.31998118629682276	-0.25778236918208464	-0.39979012989411794	0.2633130624842499	0.14229942275576377	0.03280726973385121	-0.5048683325010667	0.18924994054000827	0.4215044320999687	0.06317295325306631	0.015574248590576711	0.24797575974471733	0.150317098639824	0.061865517133137926	-0.005198478368232806	-0.2768132568932812	-0.15751574000872023	0.4361725323158805	-0.007854244554516207	-0.529161527459711	0.03294896718656316	-0.1663016810381975	-0.17244416590678294	0.011855453437649785	-0.022845842925438883	-0.173517730098411	-0.20884200802019123	-0.4639986422318491	-0.40628762672501945	-0.6068063248581717	-0.5816207436312959	-0.6184219556603094	-0.7146478861381226	-0.13540513596023004	0.21705183404647788	-0.6017310986743585	-0.27041829218004176	-0.27732040328750984	-0.5425150968863445	-0.05064842134570804
14	ATX	-0.5657474329814695	-0.206377511711252	0.19434619408354054	0.830941053072334	0.8810616131809094	0.7078193299674057	0.4339029232238024	0.4687834061883697	0.6713069998416363	0.7548355073129491	0.9179630405565607	0.10145707914984077	-0.19096958900512245	0.20816423793656127	0.6960575975142966	0.8135359053983697	0.38844350732978655	0.5693165802165946	0.8974666248412184	1.0666785317724141	0.9868977541524333	0.4383777125328639	0.3711000837526513	0.0488414303123521	-0.14775020241129871	0.9440368352092194	0.6464760141176676	-0.2262694988453357	0.4616177595397352	0.2728598997494275	0.0528216849105607	-0.03002848668397345	-0.021057705808821856	0.31354449479751256	-0.22550946763934854	0.0194354427675197	0.13154291737356383	0.5733856324323725	0.14749461356380097	0.04348036178534427	0.062086850051682636	0.03377612247362421	-0.10541100222825663	-0.2495520097853994	0.04728728233168575	0.6264710590885717	1.116252091182792	0.6648259662130998
15	DNP	0.8185713701020619	0.30320867863273	0.9434299714350991	0.23504807581725506	0.5955678543734632	0.2967461390434708	0.16391365105102407	0.5114856643961699	0.010155594063408241	0.24905989129414144	-0.6476796227727519	-0.29411411854998587	-0.6284066736418327	-0.8596430552837397	0.8526410693140599	0.5559747469164603	-0.7008436747096792	-0.8359019201393741	-0.10521441463377254	0.19363628421262868	-0.1365194939670193	-0.7226820020037186	-0.40569500999609354	-0.25473209392269547	-0.06660111154907038	0.20938110104819818	0.34983438283546375	-0.7802874534258333	-0.10397111337160243	0.17449012913470124	0.18975626908807963	-0.49146556342377573	1.149382034729336	0.6735123035976125	-0.301047685555281	0.40937905358272664	0.9016286762860517	0.09904000503638631	0.21766288454725502	-0.0025921119713652576	-0.11266780683090813	0.42358151752483086	0.19839403767818942	-0.2618148059174188	-0.5363335521998055	-0.5325310133326455	-0.7332618585044234	-0.499383825146292
15	ATX	0.3918372492774056	-0.060338937739202986	0.2612486442237292	0.5938640467090202	0.20906937744477982	0.06807967640800208	0.045015554728491836	0.18856869346942795	0.09248057427760392	1.1226427110907826	1.3731666091508599	1.6133476657759833	1.3881476090098437	0.5679213796530603	0.4206817515142842	0.9133235561524276	0.8920186344997217	0.9332201223610918	0.9427563246052378	0.6484716706394371	0.9212770982584375	0.9714182651901564	0.8444532993230932	1.0340196758017661	0.911366697733697	0.8081571808508446	0.9454041744438202	0.7573917560253405	0.575437819864689	0.5191007092668369	0.5851152523134914	1.2200344985480578	0.8218697858692929	0.9152136096927276	-0.12077488510414798	0.6920349638838582	0.912307213730273	0.8926109795399284	0.6690619889544867	0.2276117189863814	0.32045889793209636	-0.05039709652282132	0.39900135696676003	0.4984335798146887	-0.30088206471080686	0.3850510876295565	1.095143752561787	1.4228947024855951
15	PLC	-1.0049212731093957	-0.13049362810081147	-0.8418781621791491	-0.4102247979060323	-0.11360666310376477	0.49864733836442415	0.5529645811689322	0.13556724418598637	0.5693771707588565	0.7904712620808647	0.11047170575611316	0.26881556335449336	0.6842305907567392	-0.37930600641319767	-0.7056680706428421	-1.1090585145441525	-1.210327843251786	-0.1968826126988263	-0.3361087385999664	0.575815977942717	1.6925169611648203	1.7363273402360027	0.9274856831938342	0.7926463060972947	2.4832062634240564	2.118423023076357	1.7039671350141492	0.09917371513187705	0.49642903949259	0.2928236709845529	-0.46772958919814217	-0.7180700975568343	-0.33825983159289774	0.6735328704620632	0.1688024794334314	0.08808315309892745	-0.4720638584932118	-0.34691638765893873	-0.33268030652283753	-0.5867977205055495	-1.1895343775486857	-0.7428483988698193	-0.17096259904859656	-1.227828460052569	-1.1922692507640502	-0.6463578500111701	-0.24998388957237389	-0.33565902195806224
16	ATX	0.3689364939210697	0.17791424950913604	0.43011548784794873	0.38233873470825075	0.2844678157466876	0.45080309728122375	0.5362809028193738	-0.03559451057943061	0.053898294187493395	-0.49437097147178516	-0.11558651221995624	-0.2559477960823952	-0.6558500567763003	-0.1563355345106699	-0.21492884864498624	0.3360280632304662	-0.21214882948104077	-0.23132513857723583	-0.18479615727799048	-0.31635542090667307	-0.15424112683233465	-0.2788736078169494	0.13806744416953515	0.5574643087623808	0.23570301763255716	-0.40655437197463207	0.08799138196029639	0.2475564451855364	0.18507295953770292	-0.29716876742838205	-0.4178658952716775	-0.12746045431715558	0.42782774217642167	0.3204028083211938	-0.25215508726443947	-0.01702375237732086	0.32326235260411906	0.6641107264222494	0.7078618073182267	0.2680904184848779	-0.11086030693473914	-0.039350259727645116	-0.011748092500454601	-0.386579877893016	-0.04693833700884792	0.610106264890207	0.48755947372458963	0.1582625062483607
16	PLC	-0.7225125424756611	0.3064638435725372	-0.631265975403952	-0.33547587030239673	-0.17502562805639146	0.33474304758004036	0.27107642244908425	0.239938487219278	-0.05227976589800876	-0.670617975923637	-0.7475012371013946	-0.5371014496826633	-0.2507337728979569	-0.32405331579143504	-0.44931777733899736	-0.3067691110408829	-0.020464419433728908	0.0969830934278322	-0.38179069259496445	-0.029507586092433712	0.1949586025911383	0.3566607892556278	0.02043060674476742	-0.6973782736572239	-0.14175899698807026	-0.16865327160083826	-0.29760107032425803	-0.25728502582607266	-0.3187926103257655	-0.2248449145149265	0.0030570998881238546	-0.6687436714159424	-0.7582841800627036	-0.6039967821907577	-0.6171370636490894	-0.5803751412511258	-0.43602773405798984	0.008674035357439403	-0.03726697348547553	-0.5595170521476024	-0.4167987306919048	-0.336840171181231	0.06790857090497474	0.058343018705189834	-0.2115856561280548	-0.16867328723267305	-0.3912974052285229	-0.9523877009290399
16	DNP	-0.7130095715113869	-0.8659504319535736	-0.9621497255713167	-0.2399083920821557	-0.600475411849622	-0.7808217881721734	-0.011391420435927998	-0.028090811536197455	-0.2556844892295221	0.2882122604972128	0.34444886518827417	0.10618572175513973	0.7989016579069725	0.4714721905334518	0.6448007715735141	1.0883262280411858	0.29454690582421195	0.5366235488036499	0.21048446972487808	0.17744396776979865	0.37476649686165014	0.3841051331618517	0.5304229962798288	0.634246115503825	0.9226464304603051	0.3951606649319121	0.600246420195938	0.48653169366957516	0.3043378832972251	0.025922245392782053	-0.06047239492410571	-0.11774701238306731	-0.921773286509172	-0.8880497697958977	-0.6768752590524805	-0.9571838856268038	-0.9905865844968732	-0.2620661446097615	-0.4204963114167948	-0.10727703229216935	-0.01793929020967303	0.004454313160150185	0.11190896788321944	0.6121821199982079	0.769823400258093	0.05096539988540702	-0.031498850653312344	-0.5018212006035703
17	DNP	-1.247668236889933	0.237403962699704	-0.28039886079463366	-0.24871899799584465	-0.21458463629994112	-0.3098529367696088	-0.3952475204961108	-0.06798022166071628	-0.04716593859529861	0.4398275855109252	0.21431574980136525	0.5699087584901955	0.6251679838706091	0.4398211494891953	0.5923584895570745	0.902164100175697	0.4012120745590974	0.3635315129422966	0.9092243592951738	0.6772415404432452	0.7765475120992333	0.5623520421632363	0.38811709611390766	0.304231380311438	0.502171536487828	0.6931519681515728	0.6577266887682091	0.7501983984264334	0.8470384474302992	0.44450148904647085	0.4729516075111315	1.576681703655655	-0.7385247736869116	-1.0003308374067827	-0.8616466917144919	-0.2291450283691166	-0.303821023846293	0.1850995868670707	0.32036858549288383	-0.1607527577381545	-0.6846714436251463	-0.3989734446183024	0.10683870108734767	-0.37529049448872415	-0.01937430702908216	0.43240475988968247	0.301825802505696	1.240782199990166
17	PLC	0.3403449417423781	0.3884654928092215	0.5746325740776793	0.0433212386424135	-0.12694458385380353	-0.11620648032109279	-0.01559814515480651	0.009881858876741192	-0.1990956147523707	-0.22733937697896417	0.10526452598580617	1.1633669973133678	0.278403470139602	0.19011279765591027	0.8204275550531619	0.8769379119346432	-0.05553994603685753	-0.2573164923133237	0.06989290523754736	-0.23511842791173776	-0.6417513589906836	-0.8754850454290515	-0.3931272463048302	-0.011294769248645439	-0.04191792886893349	0.07184491591571157	0.08023091638468872	-0.4330740904768713	-0.033340867957112615	0.0904453722919385	-0.0908838807588126	-0.4633496994852262	0.5523593828001943	0.5174775263937972	0.3578529118277244	1.0185324933895081	0.4764336568565338	0.2978478282336007	0.8310465709435545	1.0233197995013235	0.29000604303018673	-0.425318130483776	-0.16002440240081509	-0.43179767903984134	0.5069746466617208	0.8409413810091447	0.579327831176449	0.5752653348748413
17	ATX	0.7636365352207	0.025904261085739934	0.05843421728739039	-0.652022225240722	-0.23864588506340606	-0.2798100200721439	-0.26018742360267444	-0.3635427259130737	-0.3665725065520444	-0.07998824568427727	-0.3431945678817672	0.6019250369648039	0.36748602838967676	-0.1149361215644079	0.06719509503920072	0.07765452700434826	-0.09415830675741528	0.039483396783688264	0.47884708668505704	-0.7840486167201439	-0.7416951048203241	-0.30563523659725106	-0.05415381490565613	0.07894356319806621	-0.12049926786133835	-0.7391223311381341	-0.41213865799875427	0.49420195064817896	-0.6587851102991282	-1.1616255641647584	-0.726550315600202	0.5230483405320245	0.7136289978658139	-0.1399677397922642	-0.1820835606499173	-0.2942159364613308	-0.26005608533974783	-0.5362706285885038	-0.2094033842146598	-0.3363990842474503	-0.2602862494919855	-0.21970478157947704	-0.649473490942947	-0.05841370200684051	-0.16845717632560364	0.12494161158568867	-0.11666891818571842	0.5589710387702299
18	PLC	-0.22972867331267266	-0.36109421530661184	-0.7434084301481124	-1.4038026301444035	-1.084113715802476	-1.1457150187506557	-0.8724459885618263	-0.9518928999292693	-0.6705230374577342	-0.6369075977591819	-0.6660279078713353	-0.3452257062712824	-0.6945712735911078	-0.3423817997491121	-0.3505669264201422	-0.5039434638215001	-0.4222843868390877	-0.5384558043346539	-0.2769529742589851	0.45475461141275386	0.22661616038361806	-0.06382813662099449	-0.4941046435084061	-0.2440092493997889	-0.3444869117946449	-0.12151012651697905	-0.7208113738683118	-0.21522034253411085	-0.42256070324104805	-1.09000414020696	0.41824349206942646	0.12358349401124398	-0.6291717563734024	-0.8080620470982888	-0.6062858790944369	-0.9216561485548259	-1.0266435749608267	-1.4910602582047623	-0.9060757235704974	-0.20721491450664206	-0.3172501658154673	-0.37773742073500677	-0.04936847918249311	0.3348436777133998	1.0397198036406892	0.26146001779846234	-0.570871879730992	0.07527032843523271
18	ATX	-0.3517830199858484	-0.42418215624482014	0.12160315635692127	0.22679733292598736	0.08100365100801844	-0.02010332001735037	-0.3195112617734313	-0.5770043618685994	-0.49271860963204134	-0.7607314617384062	-0.45623184443645476	-0.6372365165991006	-0.7343602160444939	-0.572086338758263	-0.4470719313601566	-0.4629663340600694	-0.3364860916828078	-0.28919502006333925	-0.41003906733221307	-0.2115802096218588	-0.30574391292782443	-0.5850449799876768	-0.9572399761757798	-0.7989031862135119	-0.9529776437519796	-0.6861849770651688	-0.6105418654165766	-0.20857792669824432	0.04278731399150511	-0.3491654333343718	-0.0888219903510872	-0.020542849840974348	0.593207715226452	0.6089920228075892	-0.1263977966993868	-0.08861706750071609	0.34143704888198906	0.3262225122710101	0.16059811841360563	-0.16212527128028148	-0.2877028198632922	-0.2756827716277397	-0.20679107632878396	-0.5080612834645282	-0.3596264049208804	0.35366012228768456	0.18546282330622715	0.20005941724115794
18	DNP	0.3919406970767636	0.2121503140276658	0.606592332129566	0.6341112521525298	0.6286417402564856	0.2847130359488237	0.27341392590144026	0.6803413605150026	0.49352131871777405	0.4707108359520545	0.37281286028433863	0.14043761927561066	0.35936707359115916	-0.13999037712209023	-0.5246545368240886	-0.6032911052814466	-0.5688116251648432	0.18156027961826554	0.5431336019458053	0.15270806376392948	-0.7990301286782081	-1.1982395590583421	-1.0879362156194954	-0.11346095852372626	-2.0609103738529497	-2.302322214576249	-1.9894794257709199	1.1370923745963994	0.5398733043875367	-0.8971553047932285	0.8962911672079866	0.44629041789124235	0.5671141310435512	0.19851949853000198	0.19087357691565485	0.09244883008062511	0.3555557291652345	0.30123188038429816	0.10966297614085904	-0.031062346961872104	0.0406109055399754	-0.11297927795303747	-0.4977545399620283	0.221347785138569	-0.12054255855735657	-0.12957805910889095	-0.02580635843815106	-0.5254389760841272
19	ATX	-0.17051202956477204	-0.48827777164208175	-0.30913032068924623	-0.4910457222490698	-0.4653325508797048	-0.5629494081197525	-0.13596546114428038	0.07539643316744023	-0.660884406566828	-0.2650211744503968	0.12228833054105927	0.2773494715605941	-0.36915592663291275	-0.6588988156463312	-0.23963899114482196	0.4272305768242938	0.22448560646007037	-0.030507956202255132	0.18842068981829782	0.9914928098170694	0.848810069581564	0.7048786005937652	0.6357383737026088	0.32617352939418287	0.8896129075774146	1.4494696260226885	1.2323567146036007	0.06666182325853061	0.7588706585594719	1.1200117800155978	0.8620436209123088	-0.4807475199434626	-0.06078774876655086	-0.03889368194961172	-0.07365230329736448	-0.6751398997079245	-0.6252612210922611	-0.6973024440349354	-0.8255956077323717	-0.7895961925867303	-0.6166452183732886	-0.22625015562442136	-0.6211206217545318	-0.529298663588242	0.15260596775536037	0.2536606610756648	-0.05475266280002181	-0.3197274828515356
19	DNP	0.6968684948218262	0.3266440416953863	1.3048969871534686	0.8913996050259173	1.359251214001169	1.2401398991519168	0.11836580299104425	1.594205539351788	2.2165102630167093	1.9411009851380894	0.650912218149349	0.8170254864011507	0.8624091501399828	1.0415070587620172	0.6362997970434842	-0.2501284347228154	-0.6191919074859252	-0.44482109526143826	-0.07480872220613488	-0.1463505289713266	-0.276249614525657	0.32944144321201674	0.21137013357558804	0.4314965615505649	0.31750262334065904	0.6409698663362986	0.1684306287260798	-0.5711815822656452	-0.8585080705013075	0.17426274363143684	0.14790672238316793	0.2673511655897908	1.2011269242716254	1.602974154757138	1.5302912478404624	1.8934881741972809	1.667353906043967	0.8432484801123197	1.3144899483473909	1.5479401644073487	1.3927484549322038	1.251243359249836	0.6940526441167727	0.5285949354360973	0.5097032759618223	0.8834219407149665	0.5803053143615704	1.1020065515493638
19	PLC	1.869879839165219	0.6668625455912476	-0.36793059948731743	0.8832751845902277	0.35723577774497817	0.030085786148662547	0.6914431334099111	1.5125283661989104	-0.3689635843715704	-0.5303905719230014	0.17494546089269902	-0.1404960620322159	-0.5806547422004739	-0.43142361818193425	0.4653805335902934	-0.2994831991124403	0.058098335496815735	0.5466109620523734	0.7081518333480403	0.46902103514336246	0.5359111272360498	-0.21091159594318715	-0.6604897144175638	-0.20554617851145812	-0.256905428454683	-0.09444708193307412	-0.34189540560628867	-0.41037114634717387	-0.3633749252119185	-0.48965401816246273	-0.058143290845018535	-0.11692927715324532	-0.3191452157067996	-0.1697228893136124	-0.4291611582392524	-0.4483391998842589	0.19176897488620823	0.5667735632781099	0.19153168505858223	-0.5796526373952189	-0.8935239424851209	-0.406234807760052	-0.16333510906623122	-0.7301520637884036	-0.37572590052319377	-0.24767403649921066	-0.4220765119979775	-0.14747931919026908
20	PLC	-1.194503010244849	-0.9940058893216889	-0.7844499562541412	0.2832778536646869	-0.8817146300087979	-1.5415311604446227	-1.0933481076921412	-2.1773431066074087	-1.8759290920754765	-0.801622337217623	0.06219214172586552	-0.3940035796748212	-0.4329155887437947	-1.0636067961228202	-1.7683672028334907	-0.03061356419626082	-1.0996771396677223	-0.8158639452075105	0.04522202910772491	-0.23883313251549848	-0.45948257479146404	-0.9732643440356434	-0.3348569595595774	0.07748083441295088	-0.32222012972360276	-0.242053350626339	-0.3050623561293427	0.029981573825981322	-0.029184607414681776	-0.2572775146293449	-0.33112995882742313	0.04666899671842515	-1.7240831520074273	-1.5245942433198028	-0.8654038088931674	-0.5057887775940809	-0.7301435218949971	0.1613024782673183	-0.22905744103649958	-0.4374187174576292	-0.41449554502768315	-0.13718162190151867	-0.0163863259428674	-0.4440778716162339	-1.334195501417186	-0.8728512492782626	-0.4240003820426889	-0.5108233647119401
20	ATX	-0.03526935644991541	-0.14414261776796117	-0.11748705851709701	-0.9325618618080721	-0.38056075520954813	-0.5710392695871714	-0.7920690954068064	-0.6964777337245569	-0.9038105057639294	-0.3941853273542498	-0.9003807999275654	-0.05304243107029551	0.08634312759701064	-0.7669638419359932	-0.4140004343490249	-0.01689060254655827	-0.2669744101199149	-0.19308306559429558	-0.2779843632064174	0.14958541852450055	0.572751472271498	0.6801218280349377	0.46565031787340716	0.3183311011693619	0.7839808835299507	0.7640155731943831	0.5969799945798645	0.39863960925347197	0.5667836899006278	0.32235193443244464	-0.29797916209412406	-0.545538708682583	0.2723846484752055	0.20337865158810506	-0.4967422765911272	-0.16790608842411217	-0.3074299923951474	-0.9567352265455027	-0.46159409342380636	-0.30196824188158466	-0.7858155254995329	-0.8167051351506144	-0.4596280723932641	-0.76029651719255	0.10231259839612986	-0.16659072041731146	-0.9052648706093244	-0.3717471093506897
20	DNP	-0.38172850684761095	-0.6573272710683356	-0.8344695532547038	-0.8342733557422307	-0.7215541963629855	-0.8425531876260747	-0.8927332159190126	-0.8867516432509175	-0.691149660054027	0.01206791897523203	0.33638919601481876	0.14664134212067081	0.22916368724534947	0.12107889574012999	-0.633947578528357	0.15148942312414532	0.18935797608834054	0.376158426368744	0.436483557287407	0.5003037537941221	-0.05782093068609649	0.32263080185575854	1.5271022599135244	1.5391767691299703	0.5400561466089597	-0.20459007623685532	-0.009362011799291742	-0.31282931822344606	0.4614820626806916	0.5228955182547176	0.37502048340307315	0.13691149362358138	-0.12066814699846261	-0.03785067422853311	-0.46988104269539893	-1.1335578891255034	-1.1471805328031208	-1.2498746497532187	-1.4912869368696016	-1.3061773088458182	-1.1802283772336088	-1.074197061792603	-1.141601348857938	-0.9126412310919674	-0.35106788633760705	-0.1374881315310461	-0.00227416426102619	-0.05078091960111645
22	DNP	-0.426952654439519	-0.7474634976145894	-0.449539883963117	-0.4754604457471885	-0.34225418756667186	-0.8204749593399817	-0.3642120465972525	-0.040701811476355106	-0.7368510417917605	-0.5064993302513516	-0.4116424741486688	0.1612239129066704	-0.0850215617883104	-0.5001380116886455	-0.784581736537798	-0.7716296049206883	-0.590139261135201	0.17058353976067747	0.7368943220859924	0.03944835110075434	-0.31021521541701685	-0.5835985048445862	-0.3432851203322021	0.6661418889782621	0.016630368051928614	-0.357567986273164	0.19388643906475397	0.29853008840459244	0.623090828847212	0.29801479384511803	0.28335623160244605	1.0041032649807446	-0.5001769061561535	-0.48312132200203617	-0.5997028670476389	-0.6767514519678822	-0.7591383756679267	-1.1718534738136148	-1.0364924430046623	-0.7027721137893754	-0.6225779438014682	-0.2751641853191013	0.10699053089084	-0.49743374658082073	-0.782191990414494	-1.0127374558670528	-0.7932603527985304	0.3476366879398594
22	PLC	-0.026719883643833296	-0.17437224734714055	0.11890308882242119	0.3697894218937668	0.02128108165362641	-0.323188941218487	-0.6958768654765889	-0.04098318456749785	-0.1770761407683987	-0.30317937979162685	0.21894094665987213	-0.07233377765571164	-0.2179813658255162	0.13957365432593175	-0.3165057142428852	-0.7042588190494692	-0.6336306000476875	-0.5202800948844348	-0.3734717920044689	-1.1208420160455836	-1.5037325753573534	-1.8832527529167102	-1.3844709671798627	-0.005769242516553124	-0.8407274539511016	-0.8644787992087853	-0.5952064111495317	-1.2324590341169097	-1.6281245653485288	-2.2811095200263827	-0.9978991870943175	-0.47588123055114984	-0.0601343384640008	-0.2251691009921527	-0.9753908708114352	-0.08925480749844467	0.09140054542247472	0.3571171838821728	0.11036710186811996	-0.09880200983458272	-0.5396353954318522	-1.0012737775843448	-0.6628534929183093	-0.2859769017642803	-0.1644410182492448	0.08669865640524738	0.4304059394798756	0.017984244331074803
22	ATX	0.12483490245096276	0.7032197134568986	0.5339558573784379	0.6768574460275629	0.43608851011866473	0.4829652264703246	0.7707096320756843	0.6357375744356808	0.40148399936355383	-0.16354366256367484	0.018313380329942067	0.43010112119012156	0.29775394400016336	0.3775023396327385	0.4807772457083216	0.8365652807539772	0.25762810738322794	0.1441788873908327	0.3202781629399422	-0.5815198579534498	-0.8712682945994542	-0.6169283085020161	-0.10701741361284152	0.025671381982527084	-0.027067969975763675	-0.3604731150097643	0.1340231698991372	0.07818142977929017	-0.1654997242810476	-0.42057133534599944	-0.08870029089671919	0.38317062740720514	-0.04478088551788264	-0.08445607218214206	-0.09901681563987645	-0.07817983261087222	0.4804692152796405	0.677067513122839	0.17155472007264544	-0.3622533024414197	-0.2929442288216238	0.2037248761927843	0.4457854930901834	0.0038869525384070368	-0.2286715112393563	0.11303845338708146	0.30402798577993334	0.4062657818178496
23	ATX	1.7726687095484208	0.15916353427867524	0.1612969555029016	0.0953018136095022	0.5902300523083697	1.0242487102135158	0.8486666056902364	-0.2799435325443226	-0.06412171180061708	0.036588109681881226	0.3205490437000208	-0.1351475763162788	-0.5592432047648238	-0.6097364468120366	-0.9747536167958204	-0.542465931938514	-0.7084517687345209	-0.5438585413794134	-0.17777306668569917	1.2920025025579764	0.825504916215371	0.08408468436551608	-0.09122797611598972	-0.01470270949665198	-0.17843778310370656	0.8185992239521416	0.38180556255425574	0.423295079503959	0.9904706024535619	1.2987366063711927	1.1092086152143208	-0.11053872093477042	-0.038852211305505695	1.3447732923656943	0.31115851634668606	0.24831772263070956	0.08442709021256027	-0.13402748546588056	-0.040319155108538125	0.13146742118826604	-0.25547227053848665	-0.408956484023224	0.4026876912324097	-0.029603222452794585	0.6446971693413794	0.635968588360741	0.22937010737004007	0.22301665637795054
23	PLC	0.550251933684776	0.4259591973354506	0.9468490026993379	1.1437750897764178	0.8283824742082081	0.46024432869840487	0.09424540317969274	0.22182125693716198	-0.3102365563945313	0.08602136567683383	0.3507786053202039	-0.09880717215398709	-0.1647283339901681	0.10112144828554259	1.0118201069271846	0.9797346651873153	0.4576114968804484	0.4904226061870473	0.6640779555904688	0.8850690697003847	1.0707228710766226	0.7139288718598356	-0.0050578926786663155	-0.26202222290912386	0.418127716796383	0.8655630381036427	0.5069174402558977	1.39322787211721	0.23046637626076213	-0.08490909681036059	-0.07759541532756281	-0.2951996331713312	0.6947713240028511	0.6317823850379864	0.836553514450806	0.9684203992401594	1.2384533021731587	1.1824576940845133	0.9765590367230267	0.3977725655328224	0.21760817703802798	0.6247648408089589	0.3888536651879792	-0.6975098695951328	-0.388165656237725	-0.23829250874272656	0.2685274856229724	-0.7110442352545489
23	DNP	-0.27590844689825955	0.5488099151816708	0.4086780853890847	0.7329590366638864	1.0821085454086603	1.370015363818246	0.20238557709147367	-0.09674404155606965	0.8029462912725498	0.9010820563591688	0.9554469461062334	0.3580593348688549	-0.20182008609684873	-0.4346828838671223	-0.1752960422555439	-0.3108471186026298	-0.47795194091174215	0.10584491935606952	0.6681576955801978	0.8022115893875741	1.0412087613035979	0.6039398492117464	-0.01491297703815634	-0.3052189625615829	0.2287194344619705	0.7452971456527097	0.11779315541954141	-0.26108200541372495	-0.9589818615469632	-0.6690757217277158	0.0711764795198088	0.32785622475673254	-0.33538004469919974	-0.4134160157014669	-0.7679774875386552	-0.3511052516790152	0.2012296331332152	0.6226197739883713	0.24803097407050123	-0.6425592626825316	-1.0001815649708201	-0.8086944287649693	-0.31520576124179334	0.12461314253207635	-0.2974900375536859	-0.2890379191000964	0.6665629555293375	0.360567149058675
24	PLC	0.10399315704631021	0.6144589189902837	-0.08769780501281126	-0.5233734279592547	0.23489985774102937	0.5998232908482974	-0.31161409390918676	-0.7499691027324129	0.24131711259225364	0.6412467724122335	0.5135796684393067	0.9733867059263058	0.5858410607475586	-0.02827730250303061	-0.774311783474718	-0.0046531777752202574	-0.16297721465263765	0.07359963816687927	0.48230637235964696	0.516381749401523	0.7508525974847273	1.0250511525003088	0.8262482536901282	0.47149914555016104	1.2187902873097536	1.376061845412203	1.3292606960588882	-0.317049962834705	0.9646515933208721	0.7563329337568898	0.36630831545795006	0.7654232026434578	0.2086021716235258	-0.10458238646260311	-0.47516550498182647	0.3329072392459693	-0.2840219546467434	-0.6421203684321496	-0.3009759800290264	0.5231505071707444	0.3303589628963539	0.3216079252776281	-0.3496831020020573	-0.09879893257666443	0.47795618828893377	0.535049476218552	0.016246279289463976	0.7323590252432077
24	DNP	0.4162836813869983	0.1270532677187882	0.2782734449001413	-0.11401334515247463	0.07286562575368324	0.1051958944409341	0.29064846470965927	-0.5733486740721413	-0.3129363361614865	0.2713307272894096	0.04352940469672731	0.08816721241849926	0.5439412510776873	-0.03174647236330431	-0.3780171879376811	0.40659505652117184	0.5856938429500369	0.45638154730283986	-0.38882786870207514	0.47496580568105334	0.39278934276581623	0.18143413314580048	0.4613654471970258	0.6990912442406897	0.4923072068134009	0.6686376467699306	0.528901957586798	0.15598566582186674	0.3214058909908881	0.41135757162751513	0.1809119193708841	-0.4555447573714596	0.07086912073247417	-0.29366936842990543	0.14062246472229278	0.1316419087893415	0.1363539209009527	-0.1373176804842023	-0.11297586258812872	0.36839327195369376	0.4383622050799937	0.03746945143124216	0.21641536667086486	0.44231416206318136	0.5562973451509556	-0.1456522104960134	-0.5689571844242097	-0.2975924172212079
24	ATX	0.2442369419578574	0.38705633966840625	0.03251825308718693	-0.8125907861291042	0.013538235609553998	0.42114134988082536	-0.25313442792817337	-0.2791898066737383	0.02645375410996235	-0.08301247070381318	-0.5273103467024686	-0.19869606220507258	0.16991375309756532	0.031767826193568924	-0.02551791691874216	-0.9974182465782953	-0.866801212732552	0.14035960669812736	-0.08239155458465673	-0.4020315478968018	-0.013638829311011952	-0.9555577926467052	-1.436333214191597	-1.4389077914476984	-1.669733929647124	-0.8708728324725946	-2.025658475176637	-0.5257513738392539	-1.4483569406177352	-1.301835446875307	-1.0979788298445987	-0.2503518373296648	-0.13134218837931175	-0.2593184388614888	0.040223656847740895	-0.30209301142604983	-0.8581681298455858	-0.904053641639435	-0.8672004586806046	-0.09167349420206394	0.5822406186246729	0.6053363429192027	0.7199531276960611	0.9589242136360164	0.26612397660431986	-0.6720806834202567	-0.6889591424307817	-0.28647019839086446
25	DNP	-1.1204974357122672	-1.214507378662497	-1.2141227643145451	-0.2769486377151373	-0.6337052326363088	-0.5698296450905254	-0.4811803017545174	0.5010295193810839	0.3922694178318384	-0.17436312398207876	0.68467671727249	-0.1032348896346347	-0.8442371766867569	-0.02108614922757829	-0.04726643685209525	-0.3920929462353002	0.26841467322533047	0.24938805955332696	-0.1852169929402335	0.9575435447880631	1.5479231107005944	1.1461291310153559	0.29686384473859995	-0.3393627417245917	0.6585183685831665	1.5182902966412628	0.5068023266364269	-0.5143269271002446	0.2531406330003474	0.6560854571875181	-0.11202441507596808	-0.7061761908881979	-0.4645480796289971	-0.20574666915223286	-0.0965736234230885	-0.10465211283063071	-0.23303617157221118	0.21861216399212954	0.20615225301302026	-0.17752146257837376	-0.4628108498439305	-0.4591926179417932	0.09898325224599036	-0.30087683058058223	-0.3863220574732449	0.2117715339019183	0.8642380646423827	0.14787284832795097
25	PLC	0.18932934353397582	0.5647468172142525	0.02011885392135037	-0.17389299399149474	0.5506132440728787	0.7283696610461309	0.39331729744571264	-0.17400203746985707	-0.09771928994537135	0.33065967713523625	-0.10258165490794245	-0.08785499915162866	-0.04580025052442913	-0.3378944532461199	-0.2899472660970959	0.8594347734931786	0.7505817545247837	-0.11911310591788297	-0.31541984143710533	-0.12442405941864915	0.005337265728668083	1.2517731261032583	1.968230894465001	1.7421639771740747	1.5599482589745328	0.35561464781664354	0.5610202871704395	0.13508333446515217	-0.2681176485933135	0.20481786591237736	0.6058967788610806	0.8180513710457731	0.026633574798505203	0.12616533649891817	-0.05128781789356312	0.146438399942045	-0.18570308200496483	-0.27088856986755766	-0.19260012979769828	-0.0821678300469144	0.0436825320952971	0.04097356460485077	0.6762081993129695	0.5439287548744081	-0.2828813867970986	-0.2613431914030052	-0.16329043685861575	0.4859251919191464
25	ATX	0.29418865123140925	0.9854463769742102	0.9452806537742356	0.7968208479936445	0.889116558962957	0.8544835434207294	0.6837316195539154	0.09925126857284407	0.43572260563239995	0.5166791149156418	-0.18499970506697525	0.41432431924513174	0.4464702021104966	0.27505071732399405	0.33416516934994256	0.8613906444787311	0.8759412285674247	0.42854285127814856	0.6688548989632795	0.9613233102338186	0.8259685605650731	1.3079544922140869	1.54048733032485	0.7910104240250432	1.628003202043048	1.4649133079698693	1.7968694885951964	0.1379953594139714	1.6181956310859167	1.2637207173035643	0.6300290944064513	0.49109591405317277	0.32868675193224645	0.12322093223303032	-0.15756402110691958	-0.14619277717880513	0.6064206838738467	0.4176084907029702	-0.0747221252731684	-0.5712100785122078	-0.6348856632226388	-0.4734779746465342	-0.014985958628132961	-0.8598392957701226	-0.4456835555143747	0.3068116291867107	0.11557696389947432	0.6632092212078056
26	DNP	0.393680149353249	0.8497354839242127	0.7828502589361922	0.5961985362071993	0.4992324545047168	0.8258619911474209	0.19233008082142428	-1.1089592486740287	-0.08891986256948597	-0.43910475042340424	-0.3006493294985212	-0.5964708120447164	-0.5463745153947258	-0.45069000089738603	-0.9383954292285558	-0.37501066375923514	-0.03913341193452914	0.09799091647125656	0.1543888342831426	-0.04557212866276967	-0.31340158437256044	-0.33168268702352227	0.1283113687807466	0.2714210995289356	0.6208834351578738	0.4505017799273458	0.5616047894693484	-0.41746085798407057	0.274619275919403	0.6489661303128113	-0.05790209822199474	-0.1367301043411251	0.3820292722728936	-0.21820819829142102	-0.18849575543316704	-0.27475737301762165	0.6751435859994589	0.3571153950765849	-0.3117601383841896	-0.4374051050324777	-0.1963235504224191	-0.13159364566296056	-0.25141924447522995	-0.6288072352233577	-0.8347624825503671	-0.6375397363514741	-0.12944987523963764	-0.27246730374426564
26	ATX	0.8537448258397695	0.8698302441617211	0.8473101338851143	1.0000692491754744	0.7783732852037066	0.34589360208240266	0.3858403258871362	-0.5175922778069839	-0.24701713700093697	0.4175995771112873	1.0873269123059626	0.6202760859508155	0.34208115252659066	0.5246783534724214	0.2516740354813171	0.9712884567410269	1.3495318306512996	0.7749772338889755	-0.004531606061473648	-0.18759011931230346	0.7897105993456772	1.2466078577894222	1.1124882700773533	0.8592629060532265	1.464211006843755	0.8464459102194762	1.6433368048014563	1.229469764033499	1.34124216816108	0.2728702772692479	-0.5556143641564776	-0.46415145169134103	0.383664657203829	0.08931523164593096	0.6729375499212403	0.23359993956652536	0.4698244379625305	0.3947433883015821	-0.20317179386633993	0.21844910014589705	0.8623318076523396	0.8482583972245903	0.8668127661015391	0.9982923846662709	0.3033991999625537	-0.8315214715432635	0.02080478958374826	-0.13797544119769714
26	PLC	-0.19792341570388639	0.06262288746522587	-0.007202187392825098	-0.012486143483988445	-0.09656403204842598	-0.20153837613715958	0.44796351852127286	0.3852067470650875	-0.9310874963239822	-0.9530666316819545	-0.22147915481923736	-0.09856828785902028	-0.03115772521588063	0.1636003311683834	1.1877265435237359	1.098067918970287	0.8005291833748339	0.3415532483157286	-0.3349943197842426	-0.023980190714490292	0.21226889751524955	0.2303635645750992	0.2972730898521854	0.3988047775618884	0.9000920403999934	0.11793295828398209	1.2847226091721298	1.2005152036025115	0.48507250493610615	0.14037426467190806	0.4143291770839255	0.22044880456987198	-0.18947975396832042	0.15763688485691615	0.6225152959712529	0.27556147449858837	-0.10550858528354892	-0.22294201255256413	-0.11179505305092921	0.2238969255872782	0.23833503070409212	0.370844516845816	0.5037123538083303	-0.4195600437819999	0.08676121053302634	0.24435203886954476	-0.08786410845199609	0.2492313044895634
27	PLC	-0.8396299878110801	-0.3721410015636036	-1.5810296443864997	-1.3202708378914374	-1.565761462635523	-0.9207746513757931	-0.3498884688604037	-0.023580447541194403	-0.4293618637243716	-0.9384841742098685	-0.3201649530057108	-0.06230935577066534	-0.175037271886813	0.2489855881297349	0.4346803994106049	-0.17287790958298638	-0.4599179475037018	-0.2678098792887272	0.32771405785119645	0.5428873250184364	0.8276923051676759	0.7947717834349721	0.4146814107680843	0.2281250510578647	1.1616950088022182	0.8703785391917822	0.3323931968554989	-0.09071678761737832	-0.24959487368483155	-0.11153541856207304	0.32197620331454785	0.6163775059437456	-1.559117200631454	-0.7589596996086252	0.375680623936514	-0.9547276482763346	-1.8596204069083964	-0.9309689845429643	-0.7508301821195585	0.030214643352639375	0.361050912495334	0.42873410450976873	-0.0814447071470237	0.5778639967089833	0.9480941558926035	0.2803860754783385	0.1316184227088348	0.05800977963731503
27	ATX	0.33607836639738564	-1.139992819812464	0.2399530882874179	0.48482854437834816	-0.7878010909976596	-1.0834565085965007	-0.5090660298070911	0.785962845276518	-0.36946600318072137	-1.5256790775871738	-0.29509833220150933	-0.048381890140972224	-0.8306796309113725	0.033107846149102484	0.7834806777135036	0.5191417483086307	0.03587142529950976	-0.8702920868292461	-0.7455465871222414	-0.9630286096793841	-0.8654753265451334	-0.4191793679531311	-0.1599446418081882	-0.008936880862274234	-0.3447785112845563	-0.5944460555203521	-0.09151413928353098	-0.5110149311265685	-0.1588614441107358	-0.5879122316532055	-0.9670190452749914	-0.5387769524756268	1.5395285284438032	0.19003263896700176	-0.2768393417964196	0.4291617269553597	1.7554693557581258	1.3305743670648906	0.8506259139740793	-0.5432772365186384	-0.809377255986789	-0.7199924479666753	-0.4189804976925018	-0.7699072388377496	-1.272978921974679	-0.1575870681841872	0.6022754349446053	0.380151620147482
27	DNP	0.20034225892635305	-0.7019641717640601	-0.08880520899888121	-0.3151648440124105	-1.1821160453074182	-1.2909300661557799	-1.4688246845206572	-1.0170894104570347	-1.3400531036762096	-1.0135395444874342	-0.8532153775689083	-0.5714975758289808	-0.13577829959873008	-0.8113564377194515	-0.6466228671804803	-0.6218428944341404	-0.2364088278967742	0.07026083299348335	-0.059108710375459825	0.2806805181930151	-0.04592206053785247	0.20291727616911145	-0.20842634558848122	-0.4741740120908737	0.09236765916407273	-0.10831243408914647	0.24956712907100512	-0.21440966799330363	-0.42260416517769334	-0.1914231066928672	0.2329838257846807	0.04612742208157325	-0.38384565887201416	-0.25773663774610983	0.1509013602488517	-0.4363847328685264	-0.030020121445113086	0.31181982150719695	-0.38464784974017274	-0.42626494130561476	0.14245378294584515	0.13216116293167327	-1.0928659855836742	-0.3486563320596429	-0.05015086947481394	-0.6426584045133483	-0.29805410226881823	0.7873570802140298
29	PLC	-0.26331633380632125	-0.10056572097148711	0.07037928173453953	0.4160705254694428	0.3974150449688772	0.42455096799030273	0.6367277248499826	0.8248797580434872	0.7181991457938678	0.5367473892299273	0.23885852779611638	0.373202477333025	1.1282703071852627	0.58936110028522	-0.008100958112796148	-0.39204378541544327	0.3767809710022059	0.6697162972068632	0.3470382602755058	-0.5432012722153429	-0.3777518385355012	-0.5103873543148051	-1.0664088813450625	-1.2125392674537667	-0.5173261308725994	-0.4092723031916814	-0.3513848000577376	0.40457175100793363	-0.4144203780201072	-1.133023098720623	-0.6336637847336031	-0.39055990237884103	-0.44813067513297733	0.04605292284709008	0.6808318864394309	0.181501484059487	0.09653269310487912	0.6980278102830826	0.5489573925557033	0.11314145085854863	0.469252914193711	0.4875650149200404	0.29745140122271546	0.5108519704031295	-0.4080959637957662	-0.5985261628224434	0.3388889727719663	-0.5742173931547089
29	DNP	-0.31153247274126167	-0.13645412201267929	0.33962445191216306	0.5541698943166775	0.3648508058850646	-0.13402360715784503	-0.3028772488451186	-0.6011633811006399	-0.6095512764886443	-0.050878085263899975	0.3703934467071297	0.282319505973318	0.46455410080656784	-0.40106048467785266	-0.12741087525343156	-0.043737411598073775	-0.2993510405953107	0.31827057874404796	0.37483233381522035	-0.32938943312169644	0.15647928986299475	0.1488949046731508	0.10255169969187528	-0.4600643600956011	0.8480481335626012	0.30859017591250315	0.7721674918100057	-0.4686481963004748	-0.14730303393567293	-0.6990795591887163	-0.609139727700811	-0.1848538794403848	-0.5508001487635833	-0.2519901333784223	0.5197413859465981	-0.03536216696815912	0.13079511940690375	0.48276630952130345	0.1062583295558851	0.18228023833160095	0.21083940941970436	0.22924634805988978	0.13747305569000964	0.31806841617332665	0.5101417247060583	0.4117868101414516	0.17518024700881715	-0.26794335515138706
29	ATX	0.15275298422391248	-0.44418635054377226	-0.35476489154253554	-1.0584817402825928	-1.2612406766692752	-0.991236807201164	-0.616440367812403	-0.48999152235064075	-0.5039180595868531	-0.38974257631872367	-0.8852242871182182	-0.8019003872786832	-1.1128435556511926	-1.0662466252576785	-0.18964940184349074	0.17426809099915525	-0.5443492373118076	-0.8775091836440525	-0.002442256669797257	0.4228572170019942	-0.22565683358942676	-0.2584486703419557	0.18593239244986268	0.022852278494083927	-0.148769167142259	-0.2370625052458833	-0.19154868090409335	0.2186208610913389	0.44886012879763093	-0.3054841835547465	0.422401328903882	0.2693575108964394	0.44914970314478303	-0.3050464325184033	0.10273850985861108	-0.42565860160356017	-0.1921747505385419	-1.0703489294350905	-1.0047444279566629	-0.5402780703224185	0.07304955547472283	0.4445427614437584	0.14997444192567805	-0.5338808407530996	-0.3496722952180573	-0.07025644152546097	-0.9996031986245482	-0.8725230872874503
30	ATX	0.6532722034273161	0.5857002030028113	0.8683611171047873	0.8496375539151213	0.8364562036243642	0.7371853406218433	0.5746035768668688	1.545356385768877	0.6670746595523629	0.4897334889232751	0.8925662172995402	0.9747109219907142	0.7488600992790054	1.5524766240292058	1.92461720327361	0.6500283732168388	0.8490950188237916	0.6289672328051229	0.5112734662063483	0.9573143255079378	1.0813429529759213	1.0663540895388803	1.3034447960433626	1.4190105449867112	1.8902231708449824	1.7974041743020723	1.6211462286572822	-0.23693227731778388	0.7163294380133833	0.979077647298944	0.55975206648982	0.723876565036906	0.5795846007791802	0.439032861627241	-0.1553502228058182	0.5351650146998685	0.9004875374396267	0.5922898841171833	0.15812559487090735	-0.10263071851440012	-0.11195749009100094	-0.2202469185777617	-0.24964088667156784	0.4929443966291628	-0.3549563458980833	-0.21487631215553477	0.6276526650141077	0.5392004907440426
30	DNP	-0.2633364086620791	-0.10834483243333881	-0.718884515159578	-0.6259283525030302	-1.3093263650379028	-0.609250494631859	0.0789501201893131	-0.1552466697152183	-0.6330170626732181	-1.4216068133326094	-0.5960749826035192	-0.07409261106233228	-0.45983775107946834	-1.2205847570526895	-0.3780632357153551	-0.1063028352615337	-0.4549481426744089	0.5765903141027556	0.9900797369636468	0.8290470012061808	0.9983573457112482	0.21715655097801967	-0.49487894471275384	-1.0290604122157798	-0.18204343589364488	0.44179201240377763	0.6985399255500216	0.9302705347897633	-0.011668530283337536	-0.10262986632506267	0.19409748461572365	0.09862362184547681	0.20797761961788183	0.6191490389376536	0.6948903974424255	0.3967410646758626	-0.0865482350839693	-0.0611576238279169	-0.2602150943605487	-0.42077249608534	0.3857362914727864	0.40154175258840535	0.507574028449894	0.12968228037429574	-1.0712478521418893	0.026727292873051284	0.37621094727755133	0.5021584455965082
30	PLC	0.7695948086115991	0.8267277902752521	0.5678430190447574	0.5147680647996768	0.45740588531173476	0.2602396504135383	0.0749870250552291	-0.104881917391774	-0.041673168860661865	0.568830472567136	0.08175724508732157	-0.2729867052999632	0.23775529268780574	-0.21439023273888952	0.46222480190138787	0.49679334384062	0.07190281024715686	0.34766894755752353	0.3828215333618771	0.8909132166869818	0.487150985140603	0.3429130218348857	0.5015273581519863	0.37421548383093267	0.25422474361798475	0.3724370888829773	0.5232102572287278	-0.14584068143444395	0.5161735613600946	1.0439162838027554	0.889270576025367	-0.012231018409354574	0.09253131157193495	0.38482571982993746	1.11168609685934	0.8523997801662748	0.4585895978410738	0.39625552092314126	0.3749799709897316	1.1937514972872212	1.8160179816141713	0.9955371907419833	-0.10338363108901355	-0.030579566508231463	1.2190928767661473	0.45796876221314176	0.07341739949605537	-0.24641535039429144
[truncated: 16 more columns]
