# Supplementary material for: Catecholaminergic neuromodulation and selective attention jointly shape perceptual decision-making
Source: eLife. 2023 Dec 1;12:RP87022. doi: 10.7554/eLife.87022 (PMC10691802; doi:10.7554/eLife.87022)
Supplement: Figure 5—source data 1. [file elife-87022-fig5-data1.zip › alpha_cluster.csv]

	Alpha power	subject	drug	cued
0	-1.2779583918593471	01	ATX	1
1	-0.7158331060937216	01	PLC	1
2	-1.3998375590905043	01	DNP	1
3	-0.812940718045659	01	ATX	0
4	-0.00658494939239311	01	PLC	0
5	-0.37776622964184053	01	DNP	0
6	0.4240347365671446	02	ATX	1
7	-0.004389732586285663	02	PLC	1
8	-0.25385148408639724	02	DNP	1
9	0.2553316632152133	02	ATX	0
10	0.2925660110133527	02	PLC	0
11	-0.2644799786914666	02	DNP	0
12	-0.8376333631160991	03	ATX	1
13	-0.29491616774007307	03	PLC	1
14	-1.1824462031455065	03	DNP	1
15	-0.3196419805016806	03	ATX	0
16	-0.17644451301207056	03	PLC	0
17	-1.3717052682999775	03	DNP	0
18	-0.8177871332050047	04	ATX	1
19	-0.721550304633928	04	PLC	1
20	-0.9765380098626337	04	DNP	1
21	-0.23956577495772327	04	ATX	0
22	-0.48884219093021797	04	PLC	0
23	-0.8095811616633868	04	DNP	0
24	-3.2571859698426424	05	ATX	1
25	-1.6861445746860346	05	PLC	1
26	-1.5361522215363925	05	DNP	1
27	-3.659597681905297	05	ATX	0
28	-1.373023541860685	05	PLC	0
29	-1.1816442708967743	05	DNP	0
30	0.6492475145826898	06	ATX	1
31	0.6241244495202352	06	PLC	1
32	1.5478083894756687	06	DNP	1
33	2.1670269455288484	06	ATX	0
34	2.541214354022499	06	PLC	0
35	2.779871035717979	06	DNP	0
36	-0.47089962503805327	07	ATX	1
37	0.6430846268585005	07	PLC	1
38	0.3373672990718903	07	DNP	1
39	0.35863001475073825	07	ATX	0
40	0.6869607497931409	07	PLC	0
41	1.018023289116976	07	DNP	0
42	-0.816460835739225	08	ATX	1
43	-0.12046993077350641	08	PLC	1
44	-0.9962292817664941	08	DNP	1
45	-0.8398629961738677	08	ATX	0
46	0.27764972918768266	08	PLC	0
47	-0.5857771487584548	08	DNP	0
48	0.7487924302327614	09	ATX	1
49	2.5178336019341416	09	PLC	1
50	1.8089735729828773	09	DNP	1
51	1.3749402402190964	09	ATX	0
52	2.889698350900249	09	PLC	0
53	1.9303732518190442	09	DNP	0
54	-0.49078274481816525	10	ATX	1
55	-0.9189595136724388	10	PLC	1
56	-1.0910605817065446	10	DNP	1
57	-0.4392159717218278	10	ATX	0
58	-0.034009448155946434	10	PLC	0
59	-0.5056505279967913	10	DNP	0
60	-0.1886221572801786	11	ATX	1
61	0.16507379909439485	11	PLC	1
62	0.3844918675954808	11	DNP	1
63	-0.27805592247783867	11	ATX	0
64	-0.13139689680406766	11	PLC	0
65	0.2546422074730285	11	DNP	0
66	-0.9903270078601	12	ATX	1
67	-0.17485757723557394	12	PLC	1
68	-0.3842196133770767	12	DNP	1
69	-0.619220444063718	12	ATX	0
70	-0.4522154396667711	12	PLC	0
71	-0.16276992080044445	12	DNP	0
72	-0.22468739838361412	13	ATX	1
73	-0.6392698140697706	13	PLC	1
74	-0.6682381428004267	13	DNP	1
75	-0.34953665182955557	13	ATX	0
76	-0.25454101602686435	13	PLC	0
77	-0.1000795196756666	13	DNP	0
78	0.38874499651622113	14	ATX	1
79	0.5508381324483218	14	PLC	1
80	0.9580268234684167	14	DNP	1
81	0.6360431941559812	14	ATX	0
82	0.6562408934953539	14	PLC	0
83	1.7239042241806735	14	DNP	0
84	-1.1901679298512835	15	ATX	1
85	-0.5015597018648295	15	PLC	1
86	-1.1752564087346218	15	DNP	1
87	-1.148776084323977	15	ATX	0
88	-0.20408563253672052	15	PLC	0
89	-0.40559697285300383	15	DNP	0
90	-1.267019739448449	16	ATX	1
91	-1.9057337357918647	16	PLC	1
92	-1.6819387605058278	16	DNP	1
93	-1.40438589830818	16	ATX	0
94	-1.9661032589246328	16	PLC	0
95	-1.502085342002505	16	DNP	0
96	0.7501654850222733	17	ATX	1
97	1.1837926998715596	17	PLC	1
98	0.4426506714079239	17	DNP	1
99	1.1412919151578498	17	ATX	0
100	1.3733569470957465	17	PLC	0
101	0.41577328571994376	17	DNP	0
102	0.29756947783510984	18	ATX	1
103	1.0839585089261996	18	PLC	1
104	1.887835849771019	18	DNP	1
105	0.07254975041789187	18	ATX	0
106	0.24251686266376488	18	PLC	0
107	1.8083540169027337	18	DNP	0
108	-0.30324484326926215	19	ATX	1
109	-0.6042294249570548	19	PLC	1
110	-0.5786912710276582	19	DNP	1
111	0.021415473902571664	19	ATX	0
112	0.011374724608096024	19	PLC	0
113	-0.6032988097652949	19	DNP	0
114	0.5318030436028198	20	ATX	1
115	-0.12659014734565752	20	PLC	1
116	0.13514716945228444	20	DNP	1
117	0.6474089794936669	20	ATX	0
118	-0.37569213176057453	20	PLC	0
119	-0.3752424297396878	20	DNP	0
120	-1.4200348342111686	22	ATX	1
121	-1.2144903745914464	22	PLC	1
122	-0.5180730989709427	22	DNP	1
123	-1.0894255522870608	22	ATX	0
124	-1.550438749507206	22	PLC	0
125	0.05443173954458181	22	DNP	0
126	-2.009837896861517	23	ATX	1
127	-2.5254836043192186	23	PLC	1
128	-2.1275655629758967	23	DNP	1
129	-1.692215295027912	23	ATX	0
130	-1.6235218563585962	23	PLC	0
131	-1.5132552705447118	23	DNP	0
132	-0.36799612340860927	24	ATX	1
133	0.23438282029192434	24	PLC	1
134	0.1424848194063072	24	DNP	1
135	-0.6433741408433639	24	ATX	0
136	0.9909324562083899	24	PLC	0
137	1.2431165176436167	24	DNP	0
138	-1.152214292600423	25	ATX	1
139	0.15825559058132033	25	PLC	1
140	-1.0323968024477852	25	DNP	1
141	-0.6518252682711516	25	ATX	0
142	0.5824146303652087	25	PLC	0
143	-0.6462732290033553	25	DNP	0
144	-0.2703525832869657	26	ATX	1
145	0.0006334210841477946	26	PLC	1
146	-0.29896250146819703	26	DNP	1
147	0.322141367881345	26	ATX	0
148	0.5352863611750048	26	PLC	0
149	-0.0708269771195296	26	DNP	0
150	0.725571460788058	27	ATX	1
151	1.023069612614558	27	PLC	1
152	-0.28736387605947733	27	DNP	1
153	1.064851806129295	27	ATX	0
154	1.3869742574122697	27	PLC	0
155	0.5616412016418302	27	DNP	0
156	-0.2951944112818737	29	ATX	1
157	0.7644213938707843	29	PLC	1
158	0.5115065601349758	29	DNP	1
159	-0.12163050020429973	29	ATX	0
160	1.2484022652069189	29	PLC	0
161	0.9989124805258691	29	DNP	0
162	-0.8562725969766247	30	ATX	1
163	-0.23410698332433688	30	PLC	1
164	-0.9228285156756804	30	DNP	1
165	-0.303375139929401	30	ATX	0
166	0.0006271547205926061	30	PLC	0
167	-0.7662111154165094	30	DNP	0
