# Supplementary material for: Catecholaminergic neuromodulation and selective attention jointly shape perceptual decision-making
Source: eLife. 2023 Dec 1;12:RP87022. doi: 10.7554/eLife.87022 (PMC10691802; doi:10.7554/eLife.87022)
Supplement: Figure 5—source data 1. [file elife-87022-fig5-data1.zip › alpha_traces.csv]

	subject	drug	cued	-302	-294	-286	-278	-270	-262	-255	-247	-239	-231	-223	-216	-208	-200	-192	-184	-177	-169	-161	-153	-145	-137	-130	-122	-114	-106	-98	-91	-83	-75	-67	-59	-52	-44	-36	-28	-20	-12	-5	3	11	19	27	34	42	50
0	01	ATX	1	-0.2527851880748815	-0.23340105122098284	-0.21392956810931893	-0.19452942795980024	-0.1753187145039871	-0.15638741853085633	-0.13781103090374427	-0.11966277431630284	-0.10202294501115113	-0.08498421663789119	-0.06865272018972064	-0.053145614424214616	-0.03858623703085886	-0.02509808447748713	-0.012798353182801389	-0.0017916629282433288	0.007836064449637872	0.016023388208294288	0.022738730045695255	0.027985080864343592	0.03180352214120626	0.03427476249632506	0.035518355722879195	0.03568924855830941	0.034971578066583874	0.03357045516610777	0.03170248536051942	0.02958597166381959	0.027431603565647795	0.025433914715715395	0.023763375082309107	0.022558337761343982	0.021916083811035908	0.021882003013604795	0.02243663282752768	0.023480704217178388	0.02481967204056404	0.02614912408481712	0.027043152245222597	0.026947286392521672	0.02517751447411304	0.020925935358470035	0.013273551648267606	0.001209858431556049	-0.016341331690342603	-0.04049109696385197
1	01	ATX	0	-0.29675731677042144	-0.28827602524032475	-0.279509994046277	-0.27036912744928415	-0.2608183553571279	-0.25086968607706495	-0.2405699927455975	-0.22998542609757575	-0.2191835889962165	-0.208215140717527	-0.19709683181753332	-0.1857970681728758	-0.1742258269134959	-0.16223011560557296	-0.1495958670362292	-0.1360567435656205	-0.12130977076606025	-0.10503684055846751	-0.08693018150062297	-0.06671969024125003	-0.04419899210601006	-0.01924790516663989	0.008151241237385774	0.037904680063225386	0.06980642514716374	0.1035453984770026	0.13871859550062912	0.1748494488045159	0.21140867857517973	0.24783595912966452	0.2835602227448279	0.31801722632991686	0.3506628650607892	0.38098140838244027	0.40848765816343185	0.4327230346526149	0.4532457865432599	0.4696163086489435	0.48137956830786655	0.48804676069316905	0.4890787351769991	0.4838735604803752	0.4717599494988011	0.4519976404112891	0.42378446374948636	0.3862697322555986
2	01	DNP	1	-0.18823147264484627	-0.17103494689840695	-0.15392180394218444	-0.1375744641848	-0.12254086268251568	-0.10922052982736674	-0.09786258222052957	-0.0885725470657066	-0.08132545809332592	-0.07598230136944849	-0.07230813639145241	-0.06999030945131941	-0.06865619200203264	-0.06789030882863735	-0.0672508494511987	-0.06628623750688475	-0.06455182848425882	-0.06162699250641391	-0.057132497609986205	-0.05074782029356986	-0.042227466007816496	-0.03141518068610616	-0.01825441503731105	-0.0027937946097941874	0.014813513417146942	0.03431680726883089	0.05538122684910433	0.07760561385672082	0.10054350049460085	0.12372452870211535	0.14667411912354922	0.16892924388467193	0.19004903704959134	0.20961903280698888	0.22724884466566006	0.2425634337858521	0.2551884019222614	0.26473076209711116	0.2707567580189182	0.27276922576926377	0.2701874277719866	0.26233222522219707	0.24841947972480652	0.22756409068161795	0.1987959396146206	0.16108712572384087
3	01	DNP	0	0.03687618757618672	0.03271801199490326	0.02667890768761551	0.01909908585446003	0.010382260472791288	0.0009745312899301223	-0.008659354133485559	-0.018060773764682105	-0.026801136897968175	-0.03450339828132493	-0.040859431436607946	-0.04564233805480226	-0.04871279548455396	-0.05001925716288352	-0.049591978848633644	-0.04753180257521983	-0.043994577732980156	-0.03917267476922907	-0.0332753790310941	-0.026510039398537914	-0.01906594468554179	-0.01110261642640832	-0.00274357132350974	0.0059240899083210065	0.014844301699172308	0.023982283877367932	0.03331177172606816	0.04280166178353861	0.05240431844864942	0.062047844973805666	0.07163376631841434	0.08104054248928573	0.0901319972951105	0.09876859234870387	0.1068189107492652	0.11416823230584368	0.12072204978996325	0.12640309032765604	0.13114152444977245	0.13485977419225847	0.13745398259542255	0.13877493076585776	0.13861124725760818	0.1366774035649578	0.13260828557438956	0.12596096235136564
4	01	PLC	1	-0.20199043205549796	-0.18134944111049708	-0.16186761603068503	-0.14351426290928326	-0.12626958274816677	-0.11012807544201275	-0.09510044785238207	-0.08121330122339628	-0.06850671811248846	-0.05702908518086	-0.04682980660616206	-0.037949612041022006	-0.03040965104224397	-0.02420034422568707	-0.019271330416306104	-0.015524259431166162	-0.01280990131151317	-0.010930475551801521	-0.00964717867922317	-0.008692469590033206	-0.00778494552170713	-0.00664535138475963	-0.0050110149241967055	-0.002647489391301263	0.0006435512166856894	0.005020604585203615	0.010601744197878987	0.01746653885084116	0.025658809583363678	0.03518940561133623	0.046038141827749894	0.058154443504552435	0.0714562915162617	0.08582738358765933	0.10111240918877984	0.11711043907193337	0.13356716613118774	0.1501665455186556	0.1665230603473881	0.18217605763219089	0.1965866739965768	0.20913824606504416	0.21913984248912774	0.22583265229548288	0.22839925502891903	0.22597513911347275
5	01	PLC	0	0.2191767514055203	0.20913792408535214	0.1976825791702884	0.18491441359835695	0.17096360507682085	0.1559747799198807	0.14009759874708283	0.12348142577698433	0.10627489507707309	0.0886301405108955	0.07071081855832508	0.05270200460857716	0.034819469268088106	0.017315674485996965	0.0004804989832420207	-0.015364608711386405	-0.0298786551275996	-0.04271819856752739	-0.05355663948044149	-0.062103427011878744	-0.06812090248508496	-0.07143734982132852	-0.0719562881120556	-0.06966247106682517	-0.06462541654811492	-0.057001021819682286	-0.04703151697026565	-0.03504339430350515	-0.0214422378592917	-0.006703336890892725	0.008641896096931279	0.02402390571599658	0.03885628924465379	0.05255831973833508	0.06457607282359912	0.07440001889703024	0.08157671665303563	0.08571345447912217	0.08647547917975919	0.08357629252662685	0.0767622246263673	0.06579347447373073	0.05042435843113824	0.03038526526928656	0.0053696203015814	-0.024971899618965385
6	02	ATX	1	-0.17631668358165775	-0.18030740009898213	-0.18213619050977706	-0.1818361974134314	-0.1794727777740387	-0.17513827544753421	-0.16894660901202185	-0.16102876585638742	-0.15153012117004216	-0.14060983489390622	-0.1284420877008829	-0.1152185255710368	-0.1011504967448162	-0.0864696665408371	-0.07142592542650121	-0.05628141016623931	-0.04129990112478669	-0.026731908733411223	-0.012796484533805039	0.00033846940873719723	0.012574596446994192	0.023897160555721192	0.03438203710568699	0.04419327429592257	0.05357055885396255	0.06280725822937093	0.07222113176177719	0.08212123867280875	0.09277543539421333	0.10438279913349957	0.11705478754591431	0.1308070235617699	0.14556175079384726	0.16115957694413843	0.17737724790924478	0.19394789934511322	0.21058031510124095	0.22697392992537857	0.24282817326208073	0.2578447949217903	0.2717234034150988	0.28415105089695997	0.29478741380304546	0.303247995061497	0.3090875248897211	0.3117869854821312
7	02	ATX	0	-0.08990916387566274	-0.09857152427623968	-0.10805639943382096	-0.11802480176903289	-0.12811166964483314	-0.13794305977937887	-0.14715351470356974	-0.15540025894044843	-0.16237247034393584	-0.16779497824535303	-0.17142564611048952	-0.17304870906977063	-0.17246673043658722	-0.169493857280399	-0.16395305933270377	-0.1556784556161405	-0.14452258616930927	-0.1303675909637639	-0.11313801942765067	-0.09281286281245348	-0.06943439661033722	-0.04311254411609584	-0.01402355257872905	0.017596774458776266	0.05146499300764007	0.08726510725534103	0.12466487611952988	0.16333076287297163	0.20293925690996664	0.24318278830207005	0.2837691395285628	0.32441462426061146	0.3648313676785169	0.4047105414734851	0.44370346291800744	0.48140269564058497	0.517325482335888	0.5509009598697379	0.5814635166538681	0.6082531809837574	0.6304238615371163	0.6470594071688837	0.657197391046476	0.6598586920138926	0.6540810781132368	0.6389549890652532
8	02	DNP	1	0.0015534293961021947	-0.04010891508892406	-0.07887356898809308	-0.1143059370323946	-0.14590092373161923	-0.1731098492208747	-0.19538353708826647	-0.2122262819115338	-0.22325287738107089	-0.2282389554600213	-0.22715591446084574	-0.22018409653716442	-0.20770368549251708	-0.19026588329985186	-0.16855130073255808	-0.14332378546549301	-0.11538632682727222	-0.08554411529792248	-0.05457704284241976	-0.023221061370858182	0.007842610639660514	0.03799255008624824	0.06666836900941758	0.09336994370178568	0.11765651623591862	0.1391466235759149	0.1575200255524987	0.17252234819341286	0.18397183650243454	0.19176727706782284	0.19589529216954815	0.1964350278374665	0.19355812862389946	0.18752254250868647	0.17865909377450503	0.1673500953456664	0.1540015304739814	0.13901016814018738	0.12272786479430427	0.10542605110258184	0.08726335044277916	0.06825936375887161	0.048277340403491575	0.0270176776646175	0.0040234633010444165	-0.02130127183456822
9	02	DNP	0	0.022820472648870795	0.024432530543780143	0.026365746584912156	0.028318507661649988	0.03003237702579688	0.03129946294897084	0.03196629358421454	0.031933880853212894	0.03115390036238484	0.029621276615954827	0.02736431112292162	0.024433886720283488	0.020893200419829824	0.01681006877325231	0.012252262402542452	0.007286051209015684	0.0019768804281663868	-0.0036083727196586576	-0.009398108805084253	-0.015311772796781213	-0.021254386941329223	-0.02710979296983849	-0.03273317341666938	-0.03794407437631115	-0.04252160063192096	-0.04620366084484514	-0.048691239846323585	-0.04965779903395918	-0.048763676643666626	-0.04567453092129942	-0.040083059188890324	-0.03173243203536641	-0.020440017282796097	-0.006118724798444858	0.011206437477767625	0.03138917259874271	0.054161680725369386	0.0791436732975138	0.10585930981698854	0.13375908482791732	0.1622430812208727	0.1906829304227685	0.21844071511976706	0.2448835156881748	0.26939419135120807	0.291379566092609
10	02	PLC	1	-0.42762841901223	-0.4243475859898637	-0.4192941280641438	-0.41205884323292863	-0.4022895651960645	-0.3897218498252862	-0.3742039884815888	-0.35571246488575586	-0.3343561474213243	-0.31036853623378696	-0.28408879428118017	-0.255934573825068	-0.22636935421958385	-0.19586779023403153	-0.16488258694888394	-0.1338155358317004	-0.102995013306498	-0.0726610357681861	-0.04295980036909339	-0.013947027775823002	0.014399724886914945	0.04216147218415611	0.06945274752304628	0.09639431498303448	0.12308670516935204	0.14958785440284697	0.17589750301873538	0.20194997029487585	0.2276157413514218	0.2527107418589576	0.27701130795964773	0.3002718424122374	0.3222424931044824	0.3426842593893163	0.361379587617302	0.3781381495622578	0.3927972288189152	0.405218151401139	0.4152798049294	0.4228699157087856	0.4278765190318878	0.430178980551782	0.42964061237341183	0.4261031198053183	0.4193837909141063	0.4092759440847907
11	02	PLC	0	0.3040348100147183	0.26414282067258626	0.22663288336670928	0.19189743637298826	0.16016171498719697	0.1314891826419373	0.10579858901213261	0.08289087292146317	0.0624822258813561	0.04424002037397206	0.027818338652318735	0.012890660474517595	-0.0008224736519888998	-0.013531584102669551	-0.025362460046665997	-0.03634660603186406	-0.046417878662602476	-0.05541521403540125	-0.06309084234116238	-0.06912443335414002	-0.07314306628785773	-0.07474687166568579	-0.0735396254692204	-0.0691624248985347	-0.061328036753587674	-0.049852145093539996	-0.034677869388572403	-0.01589041352869913	0.006279860728503783	0.03146605266343436	0.05918260984476137	0.08885042540532995	0.11982505973158379	0.15142577913083485	0.18296193586432263	0.21375544466401167	0.2431588126816818	0.2705682988898978	0.2954324836531646	0.3172568257150085	0.33560464042120347	0.3500949695848756	0.3603975977848843	0.3662258794278736	0.36732836937659313	0.363479686290532
12	03	ATX	1	0.10381108021492391	0.07020048311784864	0.03655803651121586	0.0039052607557317396	-0.026730377400204747	-0.054379360201494524	-0.0781905978322365	-0.09748217343804944	-0.11178054220987677	-0.12084557971959135	-0.12468084534834482	-0.12352812804275386	-0.11784831651732482	-0.10828862480878416	-0.09563765070608976	-0.08077116148875722	-0.06459082005126257	-0.04795939317433001	-0.0316387492845226	-0.016236843612904724	-0.002168561683242943	0.01036494989669432	0.021377580421061342	0.031081615702274846	0.039855717723997666	0.04820197313317137	0.05669690432014157	0.06594115383835585	0.07651351645247122	0.08893254621490553	0.10362954218666842	0.12093380643085895	0.14107069520076218	0.16417026281719932	0.19028376717189144	0.21940539154246205	0.251495356125985	0.28650032728666375	0.3243697013194349	0.3650646681632368	0.4085598359944515	0.4548364652471391	0.5038686720227723	0.5556036143957102	0.6099382702554025	0.6666947267309768
13	03	ATX	0	0.07367894454529521	0.043536013598625196	0.013824908023119234	-0.014772503350791671	-0.04148843212278722	-0.06553196039307452	-0.08616318219400697	-0.10277042549807751	-0.1149361416638141	-0.122478054352114	-0.12545363796147288	-0.12413098731697485	-0.11893399377288616	-0.110379845532937	-0.0990239314168131	-0.08542405801126636	-0.07012337240132861	-0.05364820683238286	-0.03651160316619938	-0.019212944735693013	-0.002226697749942935	0.01402057953622491	0.02918326731733908	0.04303408205147108	0.05550033085149206	0.06669378357385577	0.0769308741964082	0.08673971052926248	0.09685407915288063	0.10819228694195149	0.12181803238082052	0.13888564913844076	0.16056628429718303	0.18795983955084047	0.22199881539073174	0.26335614631883164	0.312371924925137	0.3690110733223179	0.4328637982468934	0.5031858914280628	0.5789728408862239	0.6590513642259553	0.7421713114637528	0.8270834222652749	0.9125939624618923	0.9975916755282893
14	03	DNP	1	0.5402718568590442	0.48824209341709085	0.4361691719015142	0.38464503786812787	0.3342373737875095	0.28547687451900977	0.23884737950277232	0.19477793625936746	0.15363678801467137	0.11572585357566356	0.08127538548290551	0.05044002146338105	0.02329678648705245	-0.00015323561445035327	-0.019977430785296263	-0.03629905464194318	-0.04928003563796445	-0.059102073323308836	-0.06595225458828864	-0.07001578770941798	-0.07147947492767055	-0.07054702661730777	-0.06746036077854707	-0.06252158298300557	-0.056105053893141986	-0.04865287893796768	-0.040651182072082785	-0.03258844957893902	-0.024904911397261323	-0.01794113566396015	-0.011892775064494312	-0.006777682407581327	-0.002416790462153817	0.0015684040909836698	0.005743188600923932	0.010831230495385605	0.017669009552646206	0.027145293596642948	0.04012737674136176	0.05737887708270976	0.0794780132315581	0.10674722424827066	0.13920525655233248	0.17654901993322994	0.21817006093949684	0.26320064941330407
15	03	DNP	0	0.1961766927544112	0.1741125888652404	0.1497354986380427	0.12338764522625578	0.09551378612024843	0.06664213165403025	0.03736520023179395	0.008318546130009527	-0.019841479426234144	-0.04646026700877246	-0.07090640252914182	-0.09259075237360664	-0.11098244217282703	-0.1256220538473047	-0.13613346383701766	-0.14223425359634886	-0.14374531214839018	-0.14059719888447222	-0.13283227800095743	-0.12060039280979483	-0.10414745771565816	-0.08379849938049072	-0.05993645896553695	-0.032980548537233374	-0.0033679347871944793	0.028459333917319796	0.062060012982667334	0.09699345190339952	0.13281516663704537	0.16907347800870662	0.20531121394921584	0.24107587758350738	0.2759416962018617	0.30954197323924687	0.3416099998852095	0.3720236444849605	0.4008481796284009	0.42837237995440464	0.4551321958541394	0.48191704500348836	0.5097535808223693	0.5398625411403678	0.5735863086672796	0.6122873711160125	0.6572235274384284	0.7094117641446629
16	03	PLC	1	0.28208741847613034	0.2598679257437603	0.23672373001122313	0.21299457918288048	0.18904971204847584	0.16524584589981464	0.1418950840718332	0.11924250416199882	0.09745648005471093	0.07663092647730188	0.05679963118310626	0.03795922333755522	0.02009748409733901	0.0032213989526876396	-0.012619432840620365	-0.02731991871163315	-0.040717588191867445	-0.05260179240919666	-0.06273052171022132	-0.07084961409745787	-0.07671000781485075	-0.08007808100684254	-0.08073869885651104	-0.07849127110313274	-0.07314254924477474	-0.06450167959489335	-0.05238118137119437	-0.036603912980002394	-0.017016196606156237	0.006495418121997447	0.03398752412822703	0.06544615637448664	0.10078028366356168	0.13982430369484225	0.1823511802835114	0.2280966783298464	0.27679327037031015	0.3282114198054056	0.38220084727452736	0.4387266563008103	0.497892983776407	0.5599494459955799	0.6252741446691057	0.6943356556207608	0.7676342639731342	0.8456293455632579
17	03	PLC	0	0.4644622966781305	0.436980760818558	0.41089741193282964	0.38600140574740166	0.3620466094155317	0.33876675254276983	0.31588680865651864	0.2931324781236791	0.2702410841210367	0.24697636139024234	0.2231467774109975	0.19862648695039364	0.17337304924694352	0.14743779393483178	0.12096424323805464	0.09417416222412456	0.06734008050769776	0.04075108070345188	0.014675629910084205	-0.010671810234902532	-0.03515354722288615	-0.058719508431334756	-0.08140210610979513	-0.10330072113185672	-0.12455590362098168	-0.14532045726274742	-0.1657299762189603	-0.18587664775607002	-0.20578863158507807	-0.22541661551639278	-0.24462657330715953	-0.26320089981425204	-0.28084620755942574	-0.29720490351106194	-0.31187013152022985	-0.3243985525253672	-0.334320940449671	-0.3411480327279956	-0.34437356558239046	-0.3434771886380688	-0.33793103033147043	-0.32720982588847464	-0.3108060750642429	-0.28824573163630635	-0.2591045490658747	-0.22302452499618675
18	04	ATX	1	-0.13465440728198252	-0.12355522737518305	-0.11460192567476835	-0.10785426359969262	-0.10306994145077382	-0.09975095208124912	-0.09721234704285797	-0.0946709457260616	-0.09134223939231341	-0.08653824807353196	-0.07975105932139223	-0.0707128489235393	-0.05942187242066622	-0.046133244451623034	-0.03131993956878032	-0.015613554282775248	0.00026283115906786575	0.015558034212021945	0.02954620615209051	0.04156588251515342	0.051044915827445615	0.05751460250991323	0.06061585617140016	0.06010410792330617	0.05585351311330009	0.04786632166169332	0.03628566108094453	0.021413954513071775	0.0037324692050129857	-0.01608095560833197	-0.03714083326812898	-0.05835455815532322	-0.07843910519643696	-0.09595557298553505	-0.1093624624212252	-0.11708652805182908	-0.11760731084025933	-0.10955407168954234	-0.09181120807245192	-0.06362576638136978	-0.02470755511759719	0.024689792070436534	0.08372197981452141	0.15095269303249007	0.22440505208969566	0.3016631211149929
19	04	ATX	0	-0.2917160105911396	-0.2566007479770388	-0.21898846874256192	-0.179906906741376	-0.14040888196783416	-0.10152893862612127	-0.06425109031093022	-0.029484184838920586	0.0019590182570360173	0.029380923529788803	0.052219701435583604	0.07007114844611308	0.0827088709328538	0.0901001523506353	0.09241123070473568	0.08999880358875063	0.08338297308419922	0.07320067824480651	0.06014484970058003	0.04489506414826472	0.02805135023047216	0.010081935205450839	-0.008706755678665972	-0.028172364423849867	-0.04831076704217074	-0.06920471354521913	-0.09095449920593306	-0.11359538009725219	-0.13701067945786463	-0.16084831940937508	-0.18444963539056322	-0.206800055396438	-0.226508603082429	-0.2418240783160891	-0.25069355922842523	-0.25086714894659584	-0.2400505513526443	-0.2161046156611587	-0.1772773843373031	-0.12243834438150943	-0.05127385175542015	0.03559374175291611	0.13658613987296475	0.24924440551083582	0.37038016313123	0.4962688545988721
20	04	DNP	1	-0.3176680574615089	-0.33033274152754394	-0.3395849741176218	-0.3450546953546098	-0.3464110897552364	-0.3433877729690405	-0.3358093767639347	-0.3236152998841505	-0.30687849184936816	-0.2858171034354851	-0.26079690768322134	-0.232325102463078	-0.20103449607682758	-0.16765976909269287	-0.13300557136210123	-0.09790657143611005	-0.06318153257334135	-0.02958553286772449	0.0022330976121777563	0.031763248397143624	0.0586419341951513	0.08264437518900573	0.10365470507927177	0.12162745881517058	0.1365496274793154	0.1484125575266869	0.15719981290244409	0.16289284780412663	0.16549288331035727	0.16505448134443498	0.16172664631782896	0.1557954300210517	0.14772224454731964	0.1381727594400981	0.1280306810209604	0.1183912056241274	0.11053074605623374	0.1058492680799374	0.10578398307103154	0.11169526272979706	0.12472901116041875	0.14566837854244952	0.17479499589928318	0.21178726348677568	0.25567992704401377	0.3048995557472866
21	04	DNP	0	0.06506381953836478	0.03955193390778144	0.016253467141219235	-0.004159630324705159	-0.021152392058390868	-0.034349420685237386	-0.043547006487618396	-0.048716508904991025	-0.04999879963065076	-0.04769320620325385	-0.04224276692470178	-0.03421486417003255	-0.024277429334352497	-0.013169520760657033	-0.0016666283481381536	0.009456210799849242	0.019461761148445663	0.027686722920795884	0.03357562741918723	0.03671641293662855	0.03687657560000133	0.034038236578608834	0.028426394955733056	0.020521937347989887	0.011051149749646043	0.0009454062153019168	-0.00872981476771952	-0.01687262703473355	-0.022456946416924226	-0.024644368105029634	-0.02287867379181929	-0.01694719451448227	-0.006997691008789502	0.006492726580967718	0.02279442516632056	0.0410381912439432	0.06034889198439088	0.0799819318537434	0.09944492581765009	0.11858814307807035	0.13764892126976522	0.15724349518965008	0.17830553370706617	0.20197886468135218	0.2294777192662649	0.2619347144733034
22	04	PLC	1	-0.3191249125870911	-0.2972452091494011	-0.2746398189679928	-0.2517491771762983	-0.22889480469260426	-0.2062577534012379	-0.18388128769866316	-0.16169976876436543	-0.13958830188625518	-0.11742504645266999	-0.0951533726970642	-0.07283201259547278	-0.05066296410202615	-0.028991390365732783	-0.008280988436627569	0.01092923791824124	0.028075853405575852	0.04261950476572692	0.05408515676605921	0.062092344648912834	0.06637675060872655	0.0668056902325479	0.06338806839262964	0.056278808102478796	0.04577714354566289	0.03231637001968985	0.016445759607038982	-0.001196661671675453	-0.019918162113095578	-0.03900928996054973	-0.05778560922321752	-0.07562700364066131	-0.0920131504877818	-0.10654970810424857	-0.1189808909323002	-0.1291861935720353	-0.13715800326193764	-0.14296480362383132	-0.14670374644508485	-0.1484532387491488	-0.14823321487601016	-0.14598405976819237	-0.14156846638886314	-0.1347975714553585	-0.12547482733746218	-0.1134471660000556
23	04	PLC	0	0.121508028257025	0.13325956946794495	0.14302808663359687	0.15012361731337623	0.15389455952080214	0.1537871308912421	0.14940084328744954	0.14053738438977056	0.1272380143578853	0.1098071094624438	0.08881729208745222	0.06509402399478027	0.03967792023910883	0.013765253977067626	-0.011371881954884125	-0.034479896674727756	-0.054424935798865405	-0.07029029215496715	-0.0814575927048094	-0.0876585847547917	-0.08898825321501902	-0.08587787912567812	-0.07903358230486236	-0.0693524508694719	-0.05782860300540446	-0.045458381222478327	-0.033153607992405736	-0.021668437513232525	-0.011543871016436114	-0.003072576305645336	0.00371203251878365	0.009022621117211638	0.013279706325332161	0.017051641774111115	0.02097942805031121	0.02569554185588273	0.03174778972990527	0.03953671622518734	0.04927367315353406	0.06096134526387329	0.07439440927867985	0.08917641461231796	0.10474813468891336	0.12042532003798469	0.13544480261718295	0.14901878505011715
24	05	ATX	1	1.3125527326196404	1.238803481473444	1.1651829866645944	1.0922131353096682	1.0202226605066536	0.9493450607466264	0.8795342176278854	0.8105965723018574	0.74223645995346	0.6741086262994513	0.605871641652934	0.537235127292007	0.46799606875926464	0.3980601063899271	0.32744839723334856	0.2562897295171364	0.18480300066335323	0.11327238259376948	0.04202005890289243	-0.028620141822536707	-0.09832558775565715	-0.16680188018024344	-0.2337943454054372	-0.2990927501722242	-0.3625305421763543	-0.4239789120018849	-0.48333698397139546	-0.5405189910386529	-0.5954388539817571	-0.6479939272679317	-0.6980487961631736	-0.7454211586809617	-0.7898724326451275	-0.8311055038120597	-0.868772796305298	-0.9024962128967357	-0.931900510894756	-0.9566570909450652	-0.9765351838092174	-0.9914520972925264	-1.0015151233457267	-1.007047603608186	-1.0085940500474524	-1.0069016249409934	-1.002880120899982	-0.9975454547816041
25	05	ATX	0	1.3918026402613952	1.334321373095207	1.2719181908521375	1.2050786333513361	1.1343014831401563	1.0600943552496618	0.9829703321446234	0.9034435385184792	0.8220242838379935	0.7392125337151593	0.6554910892452888	0.5713190085120935	0.4871267713855467	0.403313830955782	0.32024908402849045	0.2382739462764615	0.1577066433762747	0.07884650164724084	0.001976537454015733	-0.07263652997578506	-0.14474575153632185	-0.214129675754244	-0.2805983892257664	-0.34399731132741485	-0.4042053442119409	-0.4611263743128622	-0.5146736909768478	-0.5647507989679188	-0.611233320218734	-0.6539567146484848	-0.692713338792197	-0.7272606496199652	-0.7573394729949522	-0.782699543807721	-0.8031294867531061	-0.8184865431719639	-0.8287226493161973	-0.8339037995715503	-0.8342207706799966	-0.8299898912552731	-0.8216445259177855	-0.8097194877492662	-0.7948308542092234	-0.7776561512732966	-0.7589168852114131	-0.7393661811546529
26	05	DNP	1	1.4050669607839075	1.3167627768407246	1.227410352459726	1.1376016134802855	1.0478349517267358	0.9585051775035517	0.86990672680315	0.7822479433683891	0.6956734548662977	0.6102908789865826	0.5261989218746285	0.4435140835023761	0.36239342799251734	0.28305229816014915	0.2057754526065344	0.13092107697309205	0.05891758969358172	-0.009746512650386828	-0.07453947261383599	-0.13490919644616675	-0.190310383115993	-0.2402346540104723	-0.2842404578858578	-0.32197966377404397	-0.35321812333915825	-0.37784691463352926	-0.3958843078127465	-0.4074679904218737	-0.41284101850985083	-0.41233355127390087	-0.40634324980321307	-0.39531655624053746	-0.379732156696329	-0.3600867632065012	-0.3368839169173287	-0.3106259083547032	-0.28180943233236583	-0.2509252148515782	-0.2184615540969462	-0.1849112729388848	-0.1507808880435705	-0.11659857839241838	-0.08292103788064926	-0.05033582791880783	-0.019459209781570046	0.009071532269979051
27	05	DNP	0	1.2914096874142769	1.2501965956459768	1.2064412503500594	1.1601218269637563	1.1111130898830044	1.0592048570913573	1.0041305572332073	0.9456034525099183	0.8833561380969627	0.8171791064450787	0.7469529994341665	0.6726720199631263	0.5944555960171883	0.5125497933323709	0.4273195738759235	0.33923346466113263	0.24884471052927548	0.15676931489229393	0.0636631987270464	-0.02980124655934156	-0.1229586803186808	-0.2151740735802812	-0.30586474213208875	-0.3945189402691403	-0.48071026149789836	-0.5641042815493482	-0.6444564817672821	-0.7216005519215738	-0.7954282250070568	-0.8658620185487184	-0.9328225849303416	-0.996195594369866	-1.0558001826318242	-1.1113633781969001	-1.1625045199052988	-1.208731984433153	-1.2494554343764528	-1.2840154763602623	-1.3117291008487786	-1.3319470984441224	-1.3441176961979482	-1.3478470907080446	-1.3429493901336915	-1.3294788278430631	-1.3077415976900433	-1.2782872306654325
28	05	PLC	1	1.2662789121119975	1.2163963474115316	1.1620557839005843	1.1035909907409207	1.0413652577460937	0.9757717300989383	0.9072295187373833	0.8361758253833657	0.7630536382615016	0.6882974847041128	0.6123191310221822	0.5354958021476114	0.45816410922362055	0.3806215209682979	0.3031363331217966	0.22596547632796873	0.14937706565158912	0.0736749777843551	-0.0007798253062453545	-0.07355490655589682	-0.14414202699643128	-0.21196414951837164	-0.276394197369716	-0.3367835221490762	-0.392497729214313	-0.4429567134548038	-0.48767359784334263	-0.5262889655367655	-0.5585963360939841	-0.5845557984574751	-0.6042938273666989	-0.6180901703207019	-0.6263528124001767	-0.6295834671966544	-0.6283366339794926	-0.6231764531757245	-0.6146338117793787	-0.603169015511993	-0.5891422038834384	-0.5727952858318945	-0.5542466970406404	-0.5334995629309568	-0.5104615099944256	-0.48497410676894376	-0.45684816781912385	-0.4259011620866433
29	05	PLC	0	1.2069722410042327	1.1424204152360893	1.0761111241647885	1.008065244766077	0.9383417205745251	0.8670467073149419	0.794336044109372	0.7204137221195285	0.6455290533513364	0.569975115747655	0.49408800595620767	0.4182472459032685	0.34287638173344526	0.2684428265365976	0.19545729676241197	0.12447157526105206	0.05607415474477553	-0.009117282141124344	-0.07047047852470882	-0.1273618960629934	-0.17921000772305962	-0.22551713430092835	-0.26591475035037254	-0.3002042547778985	-0.32838623013876217	-0.35067190579857854	-0.3674733561009475	-0.37937640953207225	-0.38709997838147175	-0.39144871433366407	-0.3932658147058083	-0.39338900054783105	-0.39261149809713985	-0.39164788900733355	-0.39110311340684517	-0.39144344904184775	-0.3929709733483276	-0.39580064635202916	-0.3998440543349428	-0.4048027886724901	-0.410176884332951	-0.4152911108129747	-0.4193440542672781	-0.4214787279299373	-0.42086879525467946	-0.41680690207442955
30	06	ATX	1	-0.047258423445084	-0.05378844991379367	-0.06082051806169803	-0.06793315712084981	-0.07469848119518631	-0.08070653245728811	-0.08559404972729202	-0.08907243337924785	-0.09094834998637157	-0.09113296588722374	-0.08963862367554205	-0.08656449814896439	-0.08207612644071534	-0.07638341167890518	-0.0697202224517936	-0.06232749805570065	-0.05443898158162483	-0.04626796532844657	-0.037992554228064614	-0.029738856924992563	-0.02156217045384551	-0.013427237386100155	-0.005190225109272491	0.0034137481137488843	0.012773700740949663	0.02339308158313516	0.03586487646007442	0.05083127417087441	0.06892944098106114	0.09072817395947447	0.11666231922808562	0.14697358366787946	0.18166566440600682	0.22047993349431602	0.262896003904582	0.30815575254702837	0.35530807787406044	0.4032685323580159	0.45088701890849164	0.4970157541272949	0.5405711240809422	0.5805831246581844	0.6162278781860292	0.6468417491839294	0.6719168366692484	0.6910809143417174
31	06	ATX	0	-0.2743560815764216	-0.28786416149955774	-0.3017339172107317	-0.31524586511843594	-0.3276125349589479	-0.33800566835656626	-0.3455965102170877	-0.349603075361842	-0.3493406853329075	-0.3442690059555926	-0.33403137240732583	-0.3184797281595532	-0.2976841251636808	-0.27192524920806116	-0.24167189941394362	-0.20754535420546297	-0.1702762429352821	-0.13065680680369884	-0.08949335131817453	-0.04756211175117029	-0.005571560374515232	0.03586780528856567	0.07626446167019772	0.11525732327819398	0.15261633389394394	0.18823260125805827	0.22209679340550345	0.25426861386988575	0.28483747222252137	0.31387944771488246	0.34141443492960777	0.3673704112301553	0.3915591087362256	0.41366955982123216	0.433279787910087	0.4498867945011619	0.4629493575089361	0.47193929699208065	0.476391889644113	0.47595123792016764	0.4704051467061026	0.4597072944813772	0.4439858389264566	0.42354038480878026	0.3988279753483097	0.3704408117025582
32	06	DNP	1	-0.5079936901109801	-0.4649160304977835	-0.4249488226716367	-0.38822557407705	-0.354800753136369	-0.32464346286659923	-0.2976347232678477	-0.2735681532392504	-0.25215349798011755	-0.23302195111000623	-0.21573322224622618	-0.19978451805040123	-0.18462383152004583	-0.16966948829182837	-0.15433715547159413	-0.13807486855552134	-0.1204018663926233	-0.1009460463243948	-0.0794727429984629	-0.05589966553909647	-0.030295215551701244	-0.002861287468611376	0.02609516824548481	0.05619617065795008	0.08702758968090686	0.11817082916329885	0.14922946622857983	0.17984972605063262	0.20973495548204182	0.23865360836109253	0.2664407047970316	0.2929925614584541	0.3182542553413333	0.3422009617927418	0.364814464651457	0.3860568249684051	0.4058446104917006	0.4240268451308105	0.4403695083995338	0.45454936053892464	0.4661580860943368	0.4747169052294164	0.4797001331185204	0.4805665796670882	0.4767958805568795	0.4679274085217994
33	06	DNP	0	0.2782685839343117	0.24073574317127835	0.20202992762992542	0.16297255105298003	0.12438632753371387	0.08706319128991617	0.05173237044881987	0.019031635522319474	-0.010514124247898618	-0.03650469994015739	-0.058666090258854164	-0.07684171418445686	-0.09097675136842102	-0.10109839854201337	-0.10729711364168969	-0.10971034226862049	-0.10851221615344737	-0.10390763937493662	-0.0961294464465785	-0.08543575348759648	-0.07210669098333743	-0.05643830865124857	-0.03873425808078585	-0.019295023889164903	0.0015928137825078324	0.023666950497488393	0.046698319258307495	0.07049676945581766	0.09491435591276881	0.11984432817620018	0.14521667756833548	0.17098957226742226	0.19713758816157423	0.22363765189262053	0.25045484760764364	0.27752951335498144	0.3047676688554745	0.33203675899610213	0.35916711811053365	0.3859574647066241	0.41218437049392986	0.4376124333944516	0.46200366940910453	0.48512438301778377	0.5067491975038955	0.5266630534587897
34	06	PLC	1	0.03806918682413777	0.019473733103891205	0.001031039178133945	-0.01697628177773114	-0.034330690229765405	-0.05086856228244659	-0.06646256106938588	-0.08100501289551389	-0.09438645787159815	-0.10647746113938884	-0.1171115432149169	-0.1260784045667395	-0.13312475287562794	-0.1379689457742757	-0.14032382384935596	-0.13992581255599854	-0.1365616943449361	-0.1300866469612788	-0.12042937615940692	-0.1075802683937019	-0.09156726255789911	-0.07242268652524433	-0.05015120445741453	-0.024704209529338817	0.0040297535825472115	0.036220571970132114	0.07207472871132299	0.11180044715254954	0.15556373265740517	0.20344056276650782	0.25536867023077964	0.3111066742374103	0.3702100654402664	0.43202752619566426	0.4957225306596289	0.5603166401642565	0.6247466405704291	0.6879253550570694	0.7488011131271274	0.8064091208599696	0.8599135602844412	0.9086413815781326	0.9521082320317863	0.9900361754831395	1.0223644895627693	1.0492523636093383
35	06	PLC	0	-0.3162012361470444	-0.29941839680877813	-0.28469152724605645	-0.2717142668070925	-0.2600950060146602	-0.24938761059499095	-0.23912562326606232	-0.22885521193545544	-0.21816446842460213	-0.2067072918918631	-0.19422074626930183	-0.18053546557068642	-0.16557833175664782	-0.14936719705897752	-0.1319980960085675	-0.11362594202580621	-0.09444099056702437	-0.074644135684016	-0.05442356009001006	-0.033935314205095664	-0.013288951020422537	0.007461031874271367	0.02831939818690399	0.04935073361985739	0.07067844740211489	0.09248293526526659	0.11499895708192032	0.1385118743113575	0.1633502312077881	0.18987274789573672	0.21844703694695458	0.24941893167435428	0.28307262405300226	0.319585337422906	0.35898229125894837	0.40109984524970166	0.4455651953955468	0.4917980488647615	0.5390365032205935	0.586383539551221	0.6328671461834549	0.6775058689020576	0.719372165000816	0.7576479082919506	0.7916695157333389	0.8209622938061414
36	07	ATX	1	0.14089225718129725	0.1690130313726296	0.19508469561013797	0.21824661828620207	0.23779231097113565	0.2531829517869583	0.26403960468747784	0.2701249308949993	0.27131789758508246	0.26759206384851053	0.2589968034003996	0.24564902015309423	0.2277303424143089	0.20549266523437046	0.17926632680707644	0.14947094225601387	0.11662421140541206	0.08134664148647368	0.044357665498649744	0.006459778267384438	-0.03149189033340292	-0.06863465181270435	-0.10415658304418589	-0.13736136343973968	-0.16773062039164577	-0.19497339563589508	-0.2190519541924246	-0.24017977961699222	-0.25878943080019323	-0.2754732942074021	-0.2909080139978381	-0.30577110576818906	-0.32066436205219334	-0.3360507394983365	-0.35221534114134245	-0.3692527681882725	-0.38708391157676286	-0.40549962898809183	-0.42422579048587955	-0.44299798877131863	-0.46163707925362313	-0.48010851098379287	-0.4985540753728059	-0.5172877467532097	-0.5367526626688838	-0.5574441385589529
37	07	ATX	0	0.12487402024778134	0.10372348839346024	0.08547817108663984	0.07074113688972626	0.0597681252408355	0.05241312714126306	0.048145505249539755	0.046132107804008414	0.04536666229122622	0.04481748851368749	0.04356699813963322	0.0409224881481158	0.036486459716852146	0.0301815048507319	0.022231140663661785	0.01310121285357275	0.003412149280387272	-0.006165501928932403	-0.01501791313265021	-0.02268061935604516	-0.028902510527339383	-0.03366919911001806	-0.037181787913216593	-0.03979165154538184	-0.04190247231980613	-0.04385457590655761	-0.04581171357527799	-0.04767178477989236	-0.0490195943916838	-0.04913640986855782	-0.04707208884388376	-0.041776038389298914	-0.032266450017229796	-0.01780829178972428	0.0019347352076813003	0.026802985493640723	0.05611235684081465	0.08869295862358051	0.12298320689517428	0.15716195298184085	0.18930114559251318	0.21752379386582743	0.24015310641421247	0.25584250861247954	0.26367918261628404	0.2632540993055866
38	07	DNP	1	0.6049825616698511	0.5709417025397224	0.534652535957982	0.49675193943567897	0.45779365170213726	0.4182231212785841	0.37837900220267096	0.33851454781242785	0.2988280856577515	0.2594906829264451	0.22066343560579305	0.1825026007361823	0.14515651187433307	0.10876078952509594	0.07343998746703241	0.03932020173210695	0.006554305835635711	-0.02464458353981509	-0.05397082748755797	-0.08100654969589023	-0.10522612256997328	-0.12603346230381823	-0.14283525417574386	-0.15514111169625153	-0.16267084386435085	-0.1654404541038743	-0.16379686244692815	-0.1583831981182661	-0.15003786081778447	-0.13965227660631144	-0.12802084046542206	-0.1157145675287949	-0.10300074374320371	-0.08981649321214835	-0.07579773335101608	-0.060360161384638934	-0.04282564477592802	-0.02258045510524713	0.0007533405050576536	0.02716177255379121	0.05612936601206156	0.08660260087547582	0.117039905903193	0.14554269004493972	0.1700453188323492	0.18853103503359683
39	07	DNP	0	0.47892060027944644	0.4712382931671996	0.46006494982774465	0.4459765392076243	0.42942316800040176	0.4106993342699656	0.38993531429966816	0.3671076597294167	0.3420624955494876	0.31455224530866527	0.28428297263079166	0.25097404496619424	0.21442916135657916	0.17461505010700198	0.13174083085136773	0.08632447738274139	0.039231877585536194	-0.00832702632389759	-0.05485595655676381	-0.0986848969513671	-0.13812830769013495	-0.17166553367921633	-0.19811293389983606	-0.21675936415839447	-0.22744432761754987	-0.2305710716848053	-0.22705555733874638	-0.21822458118216814	-0.20568055643201333	-0.19115394989717327	-0.17636171897151076	-0.16288637495863365	-0.15208254084060582	-0.1450121491015899	-0.14240808199012348	-0.14466207633125194	-0.15183732339784506	-0.16370047268090923	-0.17977112554994448	-0.199382510893397	-0.22174751812650242	-0.24602176694384884	-0.27135799531751675	-0.29694639328628863	-0.3220411135633642	-0.34597334139601155
40	07	PLC	1	-0.016427008565661927	-0.04245880627696353	-0.06164017052609847	-0.07344965448547554	-0.07798107304619505	-0.07592996190635404	-0.06848863488797169	-0.057179873846257105	-0.04367045451169643	-0.029597228735032528	-0.016425887260869503	-0.005345641258325012	0.0028012261711012573	0.007559948123139833	0.008876205188149642	0.007081244017442208	0.002845830434058482	-0.0029004276678822514	-0.00908291208195846	-0.014622891518095905	-0.01858849252632762	-0.020331310456121496	-0.01958055797658464	-0.016475231120761016	-0.011528888358698622	-0.005537733383870712	0.0005453522374598424	0.0057487260602497635	0.009213533992457256	0.010308939181426774	0.008727083300852556	0.004553632995355106	-0.0016928081597277118	-0.009061250400859968	-0.01622030261889403	-0.021570665116312143	-0.023421596964918755	-0.020217185652444625	-0.010781514922668045	0.005466120834179171	0.028375962565553522	0.05704899841831005	0.08994188783636854	0.1250711918141364	0.16027068105789397	0.19345024110472886
41	07	PLC	0	0.7423671768032479	0.6918984653110316	0.6386989157514452	0.5836257741439271	0.5274631768369106	0.47087892300796574	0.4143986034587182	0.3584013085627049	0.30314061344758264	0.24878813519983048	0.1954948681489331	0.14345922046507478	0.0929903614555696	0.04455505304227233	-0.0012009125936841766	-0.04346256747796123	-0.08128933246064973	-0.11369061475808682	-0.13972701022982734	-0.15862602515310398	-0.1698944877540847	-0.1734070028792288	-0.16945203473318138	-0.15872294267028544	-0.14225415748683293	-0.12131345099299984	-0.09726862766165874	-0.07145018593638414	-0.04502832128553402	-0.01891791580789837	0.0062830111519154574	0.030319708224359202	0.053273451338764495	0.07552359814577142	0.09768193223920352	0.1205036029779259	0.14478024490931393	0.17122565339358845	0.20036726342959552	0.23245893160723874	0.26742845410446986	0.3048685583701293	0.34407358379676783	0.384117080803334	0.42395900446774437	0.4625697439962417
42	08	ATX	1	-0.45666332235576235	-0.4708485272427832	-0.4796152635822725	-0.4829599984632808	-0.4809430340522181	-0.47365204548394874	-0.46118649361229297	-0.44366764220366767	-0.42126890641441134	-0.3942544085197108	-0.36301194060245484	-0.328068373887413	-0.2900820133901734	-0.24981161970367016	-0.2080692355208851	-0.16566623036476916	-0.12336051960711825	-0.08181288748518685	-0.04155593038067077	-0.002978490800828227	0.03367674596829533	0.06830328739258588	0.10091173068174175	0.13160481827964451	0.16055039380819708	0.18795593028942228	0.21404805158380427	0.23905852483814413	0.26321835009194955	0.286759032041863	0.30991835895187253	0.33294625012255435	0.35610783726367085	0.3796793508726715	0.40393654825823305	0.42913638312682084	0.4554931457547129	0.4831522810313353	0.5121616280042759	0.5424402283031934	0.5737424567114434	0.6056174605310066	0.6373664543677635	0.6680033488826953	0.6962293434816006	0.7204314788765727
43	08	ATX	0	-0.04767955930461407	-0.09702066014546246	-0.14345116285481838	-0.18609480315270058	-0.22417590829226894	-0.2570570689559511	-0.28426234948901075	-0.305485700799992	-0.3205833333188906	-0.32955462083703974	-0.33251635367651133	-0.32967266457392774	-0.3212861280469119	-0.30765246284550735	-0.28907998273146623	-0.2658745765455786	-0.23832990529290113	-0.20672214800186214	-0.17130635766696176	-0.13231595366244667	-0.08996350470303399	-0.04444471899118647	0.00405366709311069	0.055341677228460374	0.10920951896078533	0.16540972207214616	0.2236415528504038	0.28354066528273064	0.3446774263049828	0.4065655293894748	0.4686795398181425	0.5304778522672309	0.5914288066204056	0.6510350562892098	0.7088537383404857	0.764508875364896	0.8176930783331681	0.8681572273576909	0.9156877747825872	0.9600729619632675	1.0010618289451652	1.0383210650687873	1.0713973065557572	1.0996908229897249	1.122445230109441	1.1387561783317715
44	08	DNP	1	0.12791069475119968	0.0900961462956389	0.05199171670346029	0.014069202371066292	-0.023150037222453002	-0.05906781936086238	-0.09298788502990991	-0.1241083371410008	-0.1515347192771915	-0.17432041416972333	-0.1915359440124965	-0.20236213486753596	-0.20619571941118245	-0.202748543091413	-0.19211715155999118	-0.17480448083817754	-0.15168557704632557	-0.12392395883862732	-0.09285668295822118	-0.059872541507462844	-0.02630094124297813	0.00667641101458744	0.03808676478892183	0.06720284855896487	0.09355893324163249	0.11695101310184391	0.1374238831324371	0.15524723695570075	0.1708810520111217	0.18493052621020625	0.1980913108622663	0.21108722153039292	0.22460519869699366	0.23923252450590296	0.2554023866663498	0.273354804851788	0.2931160884373845	0.31449733394615326	0.337109343723964	0.36038778958999446	0.38362167288124766	0.4059791995856234	0.42652824319536936	0.4442505368540159	0.4580521406873434	0.46677331336807787
45	08	DNP	0	-0.347463044438079	-0.3425812860678852	-0.3367736745754604	-0.33013093438794505	-0.3226017939114619	-0.3140245158386505	-0.30416638645121047	-0.2927659927291019	-0.27957473863150417	-0.2643948406273385	-0.24711135036313484	-0.22771554003499242	-0.20631628351864836	-0.18313666550565003	-0.15849526435543904	-0.1327739924199174	-0.1063758579313534	-0.0796810572254778	-0.053007201166136796	-0.026579940992421936	-0.0005185509550112768	0.025160650089627878	0.050523539217435055	0.07568315253775286	0.10075563257149484	0.1258130826407898	0.15084203239509295	0.1757136457353554	0.20017093868057145	0.22383493611857805	0.24623059312542747	0.2668270886913612	0.2850887321631069	0.3005296855755791	0.3127660705096393	0.3215589036391544	0.32684209039409723	0.3287295515519317	0.3274981176075361	0.32354402314496533	0.3173139863381022	0.3092170897714568	0.2995291857966288	0.28830471853515677	0.275312372954522	0.260009528587737
46	08	PLC	1	-0.17160826186045963	-0.23205369705556256	-0.29208730127398885	-0.35050624173862693	-0.4058640145762933	-0.4565180203015664	-0.5007108943417076	-0.5366872779222661	-0.5628362437747402	-0.5778400839983776	-0.580802558292578	-0.5713305685128768	-0.5495550227410858	-0.5160910933932042	-0.4719544049260662	-0.41845188763037794	-0.357067833476421	-0.2893582782219108	-0.21686225553478342	-0.1410352307112362	-0.06320579320964777	0.015445484528715461	0.09388699678343793	0.17122033281300855	0.24665622372319965	0.31948791818484173	0.38906810029682254	0.45479385322085014	0.5161027495575873	0.572479159616336	0.6234687924081287	0.6686985495425456	0.7078971951990316	0.7409136574959237	0.7677301175110145	0.7884678169047102	0.8033854422509846	0.8128680453781317	0.8174068938267617	0.8175693376593817	0.813960663695763	0.807179500166226	0.7977695011554288	0.786172633341408	0.7726895069029108	0.7574512027560059
47	08	PLC	0	0.29731665387865625	0.2413315558587361	0.1840014034021715	0.12665024648360365	0.0706479979232611	0.01737458054567891	-0.031819502657479716	-0.07565839009953146	-0.1129946479330098	-0.14287165685770803	-0.16459146444760683	-0.177779857683201	-0.18243533075194165	-0.17894678194850677	-0.16806916186483092	-0.15085909029873248	-0.12858063143482137	-0.10259896235159849	-0.07428049994153514	-0.04490927247984872	-0.015624020737295194	0.01262675537103639	0.039114736655518914	0.06335000170801151	0.08508807478511836	0.10432508117252659	0.12127944664638757	0.13636009046792189	0.1501226517640123	0.16321588205529294	0.17632356161974494	0.1901058321116725	0.20514406574806662	0.2218926806282547	0.24064053892325857	0.26148375344335834	0.28430992709950226	0.30879444872744594	0.3344073559531035	0.36043058586217347	0.3859838387721572	0.4100563334951875	0.4315439362212472	0.4492894962891327	0.46212497427421545	0.4689134187136526
48	09	ATX	1	0.12814819400945823	0.08031255611766903	0.03566864988424837	-0.005411545971570657	-0.042554892021867186	-0.07541703726361848	-0.10371517925534506	-0.12725801066549838	-0.14596843608467241	-0.1598951955369294	-0.16921077528013617	-0.17419465868075476	-0.17520325671238557	-0.17262966144854527	-0.16685802934820423	-0.15821956415510774	-0.1469561415450713	-0.13319776345909445	-0.11695756491425513	-0.0981461324279056	-0.07660273414463488	-0.05213950131474424	-0.024591664387615852	0.006133684222944695	0.04001722153433456	0.07690091579799678	0.11647781900833482	0.1582976460026671	0.2017853674863058	0.24626836551794548	0.2910073040146873	0.3352261637591661	0.37813760690546666	0.4189616069652414	0.45693619306581684	0.4913204675611653	0.521390806315221	0.546431951172319	0.565725153516747	0.5785360515974042	0.5841048356688076	0.5816410520532719	0.5703253811368436	0.5493199170099374	0.5177868846527757	0.47491591740931965
49	09	ATX	0	0.30657408315079177	0.2612125023034139	0.21773532661420356	0.1762693085101521	0.1369283967714827	0.09981788192521453	0.0650377716588857	0.032685728720550804	0.002859769257367084	-0.02433931347313575	-0.048805869285273966	-0.07042755540536906	-0.08908396688536158	-0.1046455641843063	-0.11697325684265837	-0.1259185206579205	-0.1313245391204794	-0.1330285330478932	-0.1308658667794855	-0.12467576408670121	-0.1143088662867864	-0.09963590937695484	-0.08055702411970278	-0.05701068259806247	-0.028981303757941113	0.003495091353503637	0.040327470491902405	0.0813679105581309	0.1264107032009136	0.17519099179584896	0.22738169006775447	0.2825884731592504	0.34034241263885745	0.40009044526849985	0.4611846584271662	0.5228722523166235	0.5842877095404149	0.6444490638846837	0.7022602036420139	0.7565207870521086	0.805944190958444	0.8491831051387161	0.8848613607444608	0.9116102561104329	0.9281072824850769	0.9331154163218726
50	09	DNP	1	0.5786872962783904	0.5257182587085418	0.474376532087557	0.42492741350041036	0.37750451769898546	0.3321108517008102	0.288635493463424	0.24688617791216563	0.20663432086026753	0.16766676536670191	0.129836464943245	0.09310457909303782	0.057568104356542464	0.023469484526281132	-0.008812452212436242	-0.0387886394064503	-0.06589935414981463	-0.08956203110272598	-0.10922075606592868	-0.12439064973946395	-0.134691821946292	-0.13986935436002723	-0.13979844310784936	-0.1344779199494535	-0.12401661653715124	-0.10861826437830513	-0.08857015864821675	-0.06423845988685806	-0.03607027032523048	-0.004600736163545736	0.029538357957119746	0.06561254333313456	0.10278439774599701	0.14012079313700784	0.17660793648563758	0.21117284606101583	0.24270934906410546	0.27010630571681976	0.2922763929488714	0.308183456840256	0.3168675918043687	0.3174671627707395	0.3092373317381902	0.2915646424745261	0.26397817648754324	0.2261572654308199
51	09	DNP	0	-0.03806031250475673	-0.049649863561422286	-0.05970887634150913	-0.06831577432666099	-0.0755422520439607	-0.08145780483171684	-0.08613317228263517	-0.0896409664543034	-0.0920540318589197	-0.09344092958136778	-0.09385960884009399	-0.09335057109085393	-0.09193076230032217	-0.08958983821798987	-0.08628970433219472	-0.08196755305510194	-0.07654238333732945	-0.06992357333136785	-0.06202077756750887	-0.052753652213350676	-0.042061437770619825	-0.029911017719988522	-0.016302077633614492	-0.0012696199947518916	0.015117159273931419	0.032759476134586525	0.05153742414253404	0.07132095542962479	0.09198188137835839	0.1134060167245232	0.135503041029528	0.15821273658736432	0.18150538819182715	0.20537496860508134	0.2298240272584721	0.2548408852509327	0.28036994287863354	0.30627874411694994	0.33232555051988	0.3581338196727586	0.38317728775230636	0.40677969672561604	0.42812997884080933	0.4463116270751743	0.4603434991222774	0.4692278288160754
52	09	PLC	1	0.20438802097763667	0.15544186303136198	0.1077674144722151	0.06167144548854092	0.017527178335589047	-0.02423286476148032	-0.06313089914795675	-0.09866369466184527	-0.13032634647827396	-0.1576379985466819	-0.18016677190117183	-0.1975519176480027	-0.20952106273399382	-0.21590135428261345	-0.21662385268558104	-0.21172103069427647	-0.20131819442422508	-0.18561998831503712	-0.16489362898833448	-0.1394499683534928	-0.10962421023666297	-0.07575790840874438	-0.03818391158384129	0.0027844042780023697	0.04685896542837475	0.0937773496741325	0.14329815405015303	0.1951927412091984	0.24923485807197418	0.30519089806694805	0.3628116871722269	0.42182706363450434	0.4819435532416576	0.5428444123391521	0.6041902381909335	0.66561870158535	0.7267420270621328	0.7871411129149967	0.8463567379731405	0.9038788271779662	0.9591355729757943	1.0114848508164005	1.0602103489248258	1.1045241405827326	1.1435770783639965	1.1764773825314854
53	09	PLC	0	0.619371437591303	0.5626990821957082	0.5070900618338244	0.4526105892371146	0.39934454385948115	0.3474082650854165	0.29695956847598975	0.24819921379381718	0.20136491495003087	0.15671963820663407	0.11453649109015096	0.07508312621610173	0.038608687851039075	0.005334821792461593	-0.024548497916581508	-0.05088205471474571	-0.07353263857721454	-0.09238577314866075	-0.10733853049816251	-0.11829338885372641	-0.12515514792863777	-0.12783187309922128	-0.12624001937975626	-0.12031322585212327	-0.11001380929988497	-0.09534490747608142	-0.07636146031225653	-0.05317826867280857	-0.025974657687955056	0.005004656135171028	0.03945112788801659	0.07699488099091838	0.1172065788630522	0.15959760903826106	0.20361860203920135	0.24865700347249728	0.29403493970324296	0.339009212421636	0.3827748106000575	0.424472713076346	0.4632022739738281	0.49803805842595095	0.5280510321543893	0.5523332839457663	0.5700262865422806	0.5803520784630195
54	10	ATX	1	0.5902984533750412	0.5248349932685099	0.4621114456372298	0.40230617979009037	0.3456832694111636	0.2925728562716854	0.24333074037238064	0.1982862325489276	0.15769044269031904	0.12167592127149063	0.09023438738860129	0.06321402096045674	0.04033529501908329	0.021217379845221134	0.005412455468646879	-0.0075606307972719165	-0.018186541261690597	-0.026930107830725147	-0.03422033303512186	-0.040438179385864186	-0.0459074220754317	-0.05088316069163253	-0.05553775064133112	-0.0599450737489912	-0.0640660255215282	-0.06774006713749404	-0.07068643919452001	-0.0725170549721628	-0.07276025429966353	-0.07089476045424362	-0.06638846303318935	-0.05874001416188638	-0.04751476654831829	-0.03237312224960931	-0.013085119551821863	0.010469046652196593	0.038310097234573466	0.07037743650770087	0.10654776222461397	0.14664601873342234	0.1904443553858914	0.23764820322588384	0.28786759892317537	0.3405788341722287	0.3950848230863803	0.4504864842156791
55	10	ATX	0	0.09586753326740173	0.09486528405334667	0.09452543744987556	0.09425105110927884	0.09349114561836326	0.09178132484832276	0.08877028101168964	0.08423168778359319	0.07805978075277487	0.07025350404367516	0.06089421011900847	0.05012321392851657	0.03812495730700188	0.025120300113664715	0.01137020527377978	-0.0028129808868574135	-0.01705216620580137	-0.03089760354781614	-0.043830343602931865	-0.05528261871463399	-0.06467423674098173	-0.07146329311990436	-0.07520014048864172	-0.07557684998523222	-0.07246222382013857	-0.06591656414414061	-0.05618504104589831	-0.043672330302579054	-0.028902325565895667	-0.01247061276265978	0.0050079429423324955	0.0229507901265447	0.04085571945088642	0.05834216770425995	0.07518221115869524	0.09131893084963393	0.10686923269959932	0.12210696868367953	0.13742716626481022	0.15328947697464254	0.17014339180064275	0.18834240679745864	0.20805576589733832	0.22919410359106704	0.251362858613349	0.27385677037601663
56	10	DNP	1	-0.4216123882097275	-0.43802638246486486	-0.4478773232813105	-0.45163685333570913	-0.4498105430215535	-0.4428759052874816	-0.43123369906265857	-0.4151785336147021	-0.3948960770645149	-0.3704868703572625	-0.3420152802171823	-0.30957521325222503	-0.2733618154023129	-0.23373409260158184	-0.1912552442256257	-0.14670091059782608	-0.1010337255924492	-0.05534731594921422	-0.010790985001880965	0.03151347498046738	0.07055088109075636	0.10547951695992809	0.13567989343475886	0.16078339659229393	0.18068220670736634	0.1955226781831194	0.20568627187219346	0.21175926284363897	0.21449611555488604	0.2147777396747845	0.21356463042912446	0.2118458573503561	0.2105830076623604	0.21065151813942598	0.2127806302091261	0.2174988639814023	0.22509132034809523	0.2355751914097648	0.24869856642394103	0.26396571247923817	0.28068625263829494	0.29804325085463096	0.3151716805914133	0.33123877858776385	0.345513449854528	0.35741812785417276
57	10	DNP	0	0.4725329080060403	0.4057182011831412	0.34411275000012037	0.28755410003325454	0.23579272341794696	0.18857017414216024	0.14568434925562332	0.10703016495871685	0.07260998479345862	0.04251181202012274	0.016862814751333572	-0.004233952888847305	-0.02076379629959593	-0.032853425328707477	-0.040799173757563	-0.045065149415954575	-0.04625105438021677	-0.045036212193737844	-0.04211352658013551	-0.038124388007783123	-0.033608276362058695	-0.02897248035784346	-0.02448379155262227	-0.020278972789899076	-0.016387919129315746	-0.012762194237285945	-0.009305512833133758	-0.005902285995953271	-0.002442685194135615	0.0011556598362446695	0.004930628593794811	0.008863103875437928	0.012871723517046777	0.016816655923170526	0.020513916579671693	0.023762201766403535	0.02637685380119137	0.02823030611527494	0.029289708793667008	0.029645100970476884	0.029520363336622796	0.029263852131218387	0.029317467970447115	0.03017074361890106	0.032307683579390324	0.03615759880194008
58	10	PLC	1	0.0437865977253953	0.03304503982397387	0.02643348055295334	0.02335186365122875	0.022989082321347016	0.024402826515459164	0.026608585909796572	0.02866180709774448	0.029725717148462654	0.02912147348053375	0.026363583981165783	0.021181811326864457	0.013532111366063535	0.0035989977909803017	-0.008212913897758078	-0.021298091949337777	-0.034883707046637485	-0.04807924343708895	-0.05994179294307561	-0.06955328283380871	-0.07610116040836369	-0.07894977646713247	-0.07768918222215031	-0.07215201981662803	-0.062398151803007416	-0.04867266836519766	-0.03135446288338153	-0.010907535687793688	0.012153667906278717	0.03728575310711283	0.06393175612426254	0.09153680759004934	0.11956492031024958	0.14751544386966195	0.17493527712647028	0.2014307236922461	0.2266803185385863	0.2504513812573515	0.2726158291930871	0.29316147639120493	0.3121906988611897	0.32990435806319285	0.34657404581811146	0.36250352192588836	0.37798626198508684	0.3932635869614758
59	10	PLC	0	0.1777510135983916	0.1647989469688319	0.1561764655138775	0.15064562809565327	0.14684218698413032	0.14339117245556351	0.13901476786203834	0.13262331741833577	0.12338614768491064	0.11077916190135878	0.09460921387342751	0.07501409963835826	0.05244064792051397	0.02760203412896489	0.0014187133287029766	-0.025050294786898106	-0.05067912859017304	-0.07434312687421644	-0.09497824900594494	-0.11163217577391908	-0.12350404611665482	-0.129976288374118	-0.13063668225101202	-0.1252904060860065	-0.11395787695227866	-0.09686061818786677	-0.07439590500842581	-0.04710352605576464	-0.015630198746043534	0.019302649745195705	0.05692536426325983	0.09643829587322057	0.13702320640623047	0.17784959028543	0.2180812211653923	0.2568850531856692	0.29344672250194276	0.32699288782091607	0.356820263554026	0.3823298687492041	0.40306461343294564	0.41874504641069654	0.4293018044308809	0.43489983951021416	0.4359507685369965	0.433109502466648
60	11	ATX	1	-0.24536665190273063	-0.2390903798952476	-0.23052246229402254	-0.21985815115257157	-0.20735555058907754	-0.1933091757362565	-0.17802255690196755	-0.16178377817757372	-0.1448471502490692	-0.1274230201395062	-0.10967701569924447	-0.09173830108538046	-0.07371499743129391	-0.05571445240332839	-0.037864889223687755	-0.020334578416498047	-0.003345248531028034	0.012822881732377991	0.027835637783783052	0.041319009178318156	0.05288121467939111	0.062139980980932034	0.06875191191037745	0.07244093002648258	0.07302307225621746	0.070424883724737	0.06469360822428978	0.05599752818849074	0.04461538310925393	0.030914821389251567	0.015321053675221597	-0.001721696629460187	-0.019792565744248303	-0.038535534014581756	-0.05769613687167705	-0.0771497547008096	-0.09691957521062276	-0.1171841856164037	-0.1382754875431551	-0.1606688868307289	-0.1849672797514473	-0.21188015068034385	-0.24219809343079798	-0.2767633662760576	-0.31643611196590654	-0.3620560465115646
61	11	ATX	0	0.09741144320321128	0.09698836362171027	0.09543938221328714	0.09267236712948627	0.08857486573987061	0.08303586035832315	0.07597053302588007	0.06734429453064572	0.05719288767983156	0.04563576888262457	0.03288168228483948	0.01922612594254966	0.00504163187586084	-0.009237499075197051	-0.023134106010504904	-0.03614886939185948	-0.04778081649329361	-0.05754682668117336	-0.06499991515706269	-0.06974638218305827	-0.071462682945386	-0.06991285717569866	-0.0649669297677969	-0.05662010807294408	-0.04501105010596245	-0.030436185965999136	-0.013357493409243915	0.005599513604732156	0.025659198679136793	0.04592046104533648	0.06539003897191956	0.08302105687493144	0.09775232378115441	0.10854537103523905	0.11441618556042128	0.11446104992391427	0.10787646635259296	0.09397429639451967	0.0721929657595324	0.04210540837589491	0.0034238577892617417	-0.04399881371537565	-0.10017064015151311	-0.1649645748886197	-0.2381228885649529	-0.3192599266713924
62	11	DNP	1	-0.6273718471058901	-0.6269405416812006	-0.6199766505148162	-0.6060485478983487	-0.5851394158862858	-0.557623553137908	-0.5241969961833193	-0.48577951185076623	-0.4434093986889434	-0.3981491314259657	-0.35101209828395996	-0.30291531434698576	-0.25465493045027626	-0.20689975177364336	-0.16019729397033242	-0.11498741193621438	-0.07161966792695215	-0.03037222208955249	0.008528823317554831	0.0448916012598484	0.07854242835699334	0.10931331510800518	0.13703455099804987	0.1615334499734072	0.18263979997583124	0.2001974658546906	0.21408013766540948	0.22420911294484272	0.23057005667087896	0.2332244973054948	0.23231414295229924	0.22805403442115943	0.22071446951235318	0.21059135877654037	0.19796763097547945	0.18306987240011888	0.1660267442621844	0.14683460012138302	0.1253346467047314	0.10120525802425624	0.07396887616653319	0.04301299286679396	0.007623084059401067	-0.0329742288234119	-0.07956023237368134	-0.13286624346916062
63	11	DNP	0	-0.06863299929551328	-0.07099388504879899	-0.07456222888586946	-0.07924522346863146	-0.08487869735422976	-0.09123805684290519	-0.09804693586622244	-0.10498266708333263	-0.11167847678570662	-0.11772420425328871	-0.12266864369559478	-0.126028030511432	-0.12730440525895229	-0.12601637842460175	-0.12174149069841049	-0.11416607991541093	-0.10313469588826907	-0.08868874104211973	-0.07108572203860243	-0.05079306392441011	-0.028456722657527526	-0.00485030398396992	0.019185943490893493	0.04280692623319843	0.06521697535783308	0.08571239811059911	0.10371123535448201	0.11877095133455264	0.1305958920672525	0.1390361771762661	0.14407892368377923	0.14583242517380982	0.14450400654239368	0.14037248572095465	0.13375688659174387	0.12498358972204593	0.11435465161280944	0.10212031020211333	0.08845850923562304	0.07346340561835746	0.0571440711315763	0.039433050377034005	0.020203481917180244	-0.000707357197836859	-0.0234709583795278	-0.04824035699551602
64	11	PLC	1	-0.2834482775214185	-0.2727472962355844	-0.25926992138230853	-0.24348221225269095	-0.2258467749496498	-0.20680408011577237	-0.18675808028062266	-0.16606669742263533	-0.14503822753686843	-0.12393453812261879	-0.10298087632568619	-0.08238099185435041	-0.06233448448972064	-0.043053121692075265	-0.024772307468817506	-0.0077546274030642175	0.00771626971491558	0.021351341273363186	0.03287964233714861	0.04207642358166296	0.04879195295006392	0.05297715374162488	0.05470241305948725	0.054166947927726306	0.05169667615057847	0.04772994984496037	0.04279092112021262	0.03745211280796133	0.03228890316116063	0.027829747253068294	0.024507346202085768	0.022616688452948324	0.02228511011499408	0.023458128690189633	0.02590291341335978	0.02922891449670334	0.032922199042367296	0.03638865817484299	0.03900044346012018	0.040140699897203154	0.03924253664414868	0.03581974320450251	0.029487845762566762	0.019975952186654305	0.007129862464668217	-0.009091651669160114
65	11	PLC	0	-0.6050746721838302	-0.5835574376066064	-0.558338889465897	-0.5295865121752482	-0.49760075464938563	-0.46281284429033026	-0.4257733276672417	-0.3871308330637009	-0.34760045191800765	-0.3079237467803617	-0.2688239754009896	-0.23096026431582364	-0.1948855039858921	-0.1610113697926329	-0.12958359987116536	-0.10067015964740623	-0.07416391962547413	-0.04980001406598041	-0.027187862898983412	-0.0058547966625470725	0.014702486257652808	0.03496492177209498	0.05534305207663478	0.07614069177529158	0.09753393152558927	0.1195661555555999	0.14215634212623887	0.16511517428640096	0.1881638193515216	0.21095113349278352	0.23306888697939931	0.2540662383816384	0.273467025415222	0.29079159727881726	0.30558231914095857	0.31743025040542644	0.325999107515282	0.3310434748667621	0.3324202589610907	0.3300935118591977	0.32413394823723074	0.3147147370487093	0.3021039454982057	0.2866535682124454	0.26878467653203003	0.24896740062236744
66	12	ATX	1	-0.16908715259868945	-0.16633841103636873	-0.16205665461260058	-0.15601568689953835	-0.14811696708692643	-0.13838492965523982	-0.12695612095617603	-0.11406212571038632	-0.10000787141058953	-0.08514807329963592	-0.06986336282144727	-0.05453854021626092	-0.039544741799246386	-0.025226354037349703	-0.011893088917449007	0.00018362237381390248	0.010771428243120518	0.01967684174057936	0.02674637156852125	0.03186971523077826	0.03498584373014776	0.03609067424292656	0.03524542109947735	0.03258384443618896	0.02831715184351946	0.022735870723193982	0.01620740535288477	0.009168978893082361	0.0021141647054454724	-0.004427175368117403	-0.009917024535138383	-0.013843756305995233	-0.015761914468469352	-0.015333955344633906	-0.01237043988808025	-0.006865667551530989	0.0009737761140855006	0.010711012147187449	0.021674216735070622	0.032969939612307674	0.043516442440382476	0.05209756313903324	0.057432417531017056	0.05825314437818219	0.053382246365910414	0.04180027839683609
67	12	ATX	0	0.059274094286935815	0.05112633401152566	0.03970765306347246	0.02550860134845794	0.009110008864147595	-0.008844213803772238	-0.027673723428860666	-0.0466860609583683	-0.06519838286213808	-0.08255566978765529	-0.09814612036997487	-0.11141394702833796	-0.1218706332532488	-0.12910534780353797	-0.13279525971030473	-0.13271538167815192	-0.1287469198811115	-0.12088157320607978	-0.10921977407922155	-0.09396107836679553	-0.07538698514564561	-0.053838995814094466	-0.02969543354732633	-0.0033510201355283786	0.024799263316410382	0.054371020680453415	0.08499748915813553	0.11633376697871967	0.14806005185778057	0.17988419656819762	0.21154298174157568	0.24280128214560423	0.2734478067703527	0.30328714467490103	0.3321284839250772	0.3597717672447216	0.38599340641515695	0.41053336385056766	0.43308587360087597	0.4532950916087093	0.470756903000422	0.485026249526279	0.4956296926600933	0.5020820029251677	0.5039051653388109	0.500648141416769
68	12	DNP	1	0.22771857576107976	0.20423955581688005	0.17773727108837437	0.14912771371523945	0.119295859361314	0.08906519299193495	0.059179208949170316	0.0302967575535175	0.0029996009208995375	-0.022194929621443742	-0.04482018980287774	-0.06445332562185395	-0.08071721246585666	-0.0932945825775771	-0.10195029604096721	-0.10655766740163779	-0.10712090653183903	-0.10378736542064178	-0.09684302616722744	-0.08668965742857414	-0.07380354749440791	-0.058682013656094024	-0.041784338680178425	-0.023475838781498868	-0.003982781685307711	0.01663363162809639	0.03848032767454325	0.0618101555723499	0.08697564732596393	0.11436380993937784	0.1443212973811341	0.17708031051942089	0.21269595435882374	0.2510031549406623	0.2915993540608072	0.3338499207383061	0.37691245444895416	0.41977484462149767	0.4612984255033363	0.5002634396210263	0.5354117203938407	0.5654869958449892	0.5892711373063794	0.6056165393882932	0.6134764698116911	0.6119339302285393
69	12	DNP	0	-0.1913977524738167	-0.1973264282733361	-0.20212056420313926	-0.20584825589559486	-0.20861177537644496	-0.21051868468673104	-0.2116527648660512	-0.21204792643528417	-0.21166695551740908	-0.21038832144635702	-0.2080022787936823	-0.20421755781340734	-0.19867864688860956	-0.19099296930046603	-0.18076654737849004	-0.1676439142673182	-0.1513490881611815	-0.13172135413315497	-0.10874193098036672	-0.08254703925003203	-0.0534260919579325	-0.021804781084353454	0.011783265252448513	0.04673376717739771	0.08241202455216391	0.11819172450056892	0.15348950338150782	0.18779184618067324	0.2206740773815725	0.2518111387653445	0.28098097844643655	0.3080618977252204	0.3330250157397429	0.3559232319845759	0.37687725993891813	0.39606041519578056	0.4136822871800992	0.4299722761991289	0.44516468526434516	0.45948551666502907	0.4731424807931553	0.48631746028618345	0.49916108809782217	0.511788650574098	0.5242753079299918	0.536650252130289
70	12	PLC	1	-0.047278692155347524	-0.02878387693135785	-0.013381713290452643	-0.0010691507726657095	0.008193503826677847	0.014485282111466435	0.01792974938963589	0.01870046104000554	0.017025976139400472	0.013191382457063786	0.007535030336311625	0.000439097920823787	-0.007686131147175525	-0.016423048501277238	-0.02536951442004916	-0.034158971657153425	-0.04247290615384763	-0.05004254041572881	-0.056638634874915265	-0.06205283358877473	-0.06607541108678898	-0.06847587270269213	-0.06899242493040825	-0.06733327418422408	-0.06319079709481036	-0.05626695935176302	-0.04630644804815826	-0.03313270886601565	-0.016681766313630275	0.0029715540273959153	0.025599021430124935	0.05081966719895178	0.07811608005200991	0.1068653127292311	0.13638126814267118	0.16596268388377194	0.19494156169941798	0.22272530890195497	0.24882833429421658	0.27288983147109086	0.29467710685052495	0.31407626810365136	0.33107306531003083	0.34572783207416163	0.35814719804000505	0.36845652928480405
71	12	PLC	0	-0.2696464184246665	-0.3041123270414869	-0.33736542205342507	-0.3678237452207866	-0.3940709399793663	-0.4149361001594934	-0.4295513570272071	-0.4373785176588825	-0.4382004682087139	-0.4320818107960139	-0.4193097948408606	-0.4003271959205268	-0.37566913008070113	-0.3459108486554205	-0.3116280521454499	-0.2733708145369908	-0.2316468133749127	-0.18691509469506054	-0.13958893132431618	-0.09004838173414685	-0.03866028463884532	0.014198037355588528	0.06811698232641747	0.12264029986186821	0.1772620078416817	0.2314344724687237	0.2845871589015588	0.3361512348447177	0.3855867710320389	0.4324099080193659	0.47621729481526937	0.516707152107017	0.5536972375930632	0.5871375833327636	0.6171171830250227	0.6438619763531616	0.6677219639140644	0.6891456165944473	0.7086408910790513	0.7267246560265322	0.7438658063216982	0.7604267304330667	0.7766117804977588	0.7924299614103741	0.8076770088083208	0.8219411385641582
72	13	ATX	1	0.02085664965564828	0.03406921321137673	0.04609889322818977	0.05639938811449807	0.06460243122948305	0.07050318429395921	0.07403247493563297	0.07522225809007618	0.07417331364064209	0.07103000479652662	0.06596541636141587	0.059176009284466285	0.050881686829098965	0.04132713841212337	0.030779424484285774	0.019519841950306826	0.007831114879255774	-0.004016641628767953	-0.01577478064149813	-0.027217408390362907	-0.03813048341119451	-0.04829148758146714	-0.05744204150596376	-0.06526092120885658	-0.07134341886508301	-0.07519304437759718	-0.07622911345830745	-0.07381140779749264	-0.06728104248255115	-0.05601109201124339	-0.03946302399549644	-0.01724176322448603	0.01085598274571707	0.044804133710023196	0.08432443406521874	0.12887905161660418	0.1776792867072338	0.22971163588666785	0.28377932729265876	0.33855582760968916	0.39264710976347655	0.4446560177101205	0.4932406963697742	0.5371613288594589	0.5753099323052253	0.6067258379982156
73	13	ATX	0	0.05421193732827695	0.03216535408213129	0.009517801686602231	-0.013448162485285539	-0.0363835246018421	-0.05887576649700021	-0.08046145642265562	-0.10064558011408369	-0.11892752375021165	-0.13482880424779756	-0.14792134645006072	-0.1578510293956115	-0.16435568320509342	-0.16727279568291556	-0.1665376970715435	-0.16217083553058312	-0.15425823426176796	-0.1429251916760694	-0.12831092269147246	-0.1105477191928231	-0.08974882697357267	-0.06600466818477817	-0.039389581099325624	-0.009975488782864963	0.022147212432626906	0.05684416174318576	0.09390804804461728	0.13303278249645964	0.17379796733952554	0.21567091597363072	0.2580310778654716	0.30021284152912414	0.3415551407654023	0.3814456792543917	0.41934651524370103	0.4547974371324752	0.4873975749479084	0.5167728203699605	0.5425359713635639	0.5642515507521172	0.5814114221283941	0.5934289749467415	0.5996541285975948	0.599408067705454	0.5920359898804862	0.576970470214116
74	13	DNP	1	-0.14718941656694887	-0.12349187273773261	-0.09860055382789358	-0.07298694901692776	-0.04721028253182572	-0.02192833479145803	0.002119421486297952	0.024160795409207358	0.043463294930779085	0.05941603191764303	0.0716012665680955	0.07983963218711108	0.084198478038038	0.08495937494040305	0.08255123984106717	0.07746195773527331	0.07014601944642047	0.06095006683833034	0.05007227906975534	0.03756346954152675	0.023366372546107846	0.007379846126823255	-0.010468829237758744	-0.030156661541738915	-0.051513436523876306	-0.07418706085184602	-0.09762688867042844	-0.12108437873389682	-0.14363005293305656	-0.1641898054203998	-0.18160122340035956	-0.19468962466671266	-0.20236136235957217	-0.20370482056723405	-0.19808764708084384	-0.18523571589730514	-0.16528127547103577	-0.13877258410251833	-0.1066457933835638	-0.07016535989235824	-0.03084257752170431	0.00965753694023741	0.04961302604535841	0.0873374049440991	0.12126381128302129	0.15001502272979814
75	13	DNP	0	-0.2131461961958653	-0.18230739999802917	-0.1517523435890891	-0.12233852727489562	-0.09469206414566401	-0.06922746963797749	-0.04618428948367032	-0.02567379367129816	-0.007726695699498962	0.007664392551879842	0.020514470951445384	0.030829364996529236	0.03860339268169413	0.04382718826451825	0.04650232800031662	0.04665826779163821	0.04436638945402543	0.03975207129214959	0.033004028003875724	0.02438088099751221	0.014214918209251364	0.0029096437164726568	-0.009069176452723716	-0.02121056972302048	-0.032982495853895226	-0.04385895290398848	-0.05334443101143183	-0.06099191617024394	-0.06641324649599799	-0.06928493133932673	-0.06935163573852897	-0.06643267444033707	-0.06043228331806793	-0.05135404192026114	-0.039315087296076225	-0.02455757803696898	-0.007452600037079847	0.011507087019430151	0.03172502093626115	0.05253327111276379	0.07323508506221066	0.09315731432605297	0.11170636974493904	0.12842230939604912	0.1430247854013379	0.15544289045978554
76	13	PLC	1	-0.036885728548487234	-0.039860651349014294	-0.042131138879940466	-0.04424201906854484	-0.04659549307642776	-0.049420428018558595	-0.0527555379982799	-0.05644954355972118	-0.06017961854921396	-0.06348844402988531	-0.06584040395629778	-0.06669085811661353	-0.06556392886487546	-0.06212726111910075	-0.056252018419908685	-0.0480458423352309	-0.03784982333668742	-0.026200345766324264	-0.013764501584824868	-0.0012612873769311344	0.010616048751651798	0.02126699608098651	0.03023321658683341	0.03722743842267091	0.04213936598251763	0.045019856990400335	0.0460446869177154	0.04546179929038079	0.04353246219659255	0.04047776801591048	0.036443974775010275	0.031495450395300766	0.025634814827101702	0.018845502803892727	0.011145930682429256	0.00264302427328326	-0.0064250887023354535	-0.01566512592763115	-0.024526264460736896	-0.03232223263660323	-0.03827438265126263	-0.04157238966275937	-0.04144472817821552	-0.037227208844765124	-0.028421426102377374	-0.014731474231876226
77	13	PLC	0	-0.17899941878013684	-0.15462020065950693	-0.12723928480718683	-0.09878012722602936	-0.07107116535331888	-0.04574115625012306	-0.024132758933430417	-0.007237245869370627	0.004349190827833596	0.010442965285675726	0.011263558418152962	0.007395754488921853	-0.0002731820066810299	-0.010638017371313624	-0.022475281766280605	-0.03454789266637795	-0.04570503185513969	-0.05496627088124162	-0.06158236874493594	-0.06506696371444741	-0.06519868765007548	-0.061996658074966654	-0.05567729106051176	-0.046599785273811194	-0.03520791867745945	-0.021973275646413288	-0.007343307658020305	0.008303063708290101	0.02469235813927524	0.0416822092849121	0.0592743877487534	0.07761158709991621	0.09695595626595459	0.11764958989567346	0.14006015942061867	0.16451966836952456	0.19126872789218155	0.22041610492468697	0.25192361344386366	0.2856166912144628	0.32121464709863384	0.358371221784253	0.3967129488482872	0.43586821278995586	0.4754835838590377	0.5152279563482851
78	14	ATX	1	-0.13934260358297285	-0.13791997574429088	-0.13922702574723275	-0.1427638372735248	-0.14796771172500695	-0.15421415251358123	-0.16082558284572102	-0.16709004266231417	-0.1722911914626335	-0.17574781291638245	-0.17685895167863533	-0.17514677110047097	-0.17029006033017288	-0.16214092420948756	-0.1507220847275477	-0.13620794015949256	-0.11889398290644847	-0.09916218469054489	-0.07744640615217611	-0.054202003676390276	-0.02988044057363458	-0.004909425528798412	0.020322684622936554	0.045477337606206564	0.07027331821532572	0.09449094698098448	0.11797417672847477	0.1406300470397003	0.1624258427697276	0.18338265807325568	0.2035656354363056	0.22306919080665621	0.2419980380432618	0.2604453484463985	0.2784692608389398	0.2960712392637114	0.3131792139491821	0.3296368759088946	0.34520207196794184	0.35955297949093973	0.37230154976987134	0.38301205760874596	0.3912226928669276	0.39646923451837557	0.3983081952654239	0.39634055820812625
79	14	ATX	0	-0.01898907443024352	0.014938822542891519	0.04512446845694155	0.07180953145951043	0.0951738475582809	0.11531922926985083	0.13226494337789077	0.14595561397892298	0.15628038666274094	0.16309933313718936	0.1662742502488246	0.1656982292036305	0.16132181914573399	0.1531720730002353	0.14136424667814526	0.12610543954624856	0.10769060010914584	0.08649183955671291	0.06294292878843434	0.03751998842469442	0.010719666660797883	-0.016963309418741936	-0.04505678152966483	-0.07312887302107385	-0.10080023446636283	-0.1277496355494715	-0.1537122257646687	-0.17847096903636125	-0.20184325259513983	-0.22366630270893154	-0.24378523376152814	-0.26204655810216926	-0.27829997784039806	-0.2924066234401836	-0.3042521491825507	-0.3137612479387309	-0.32091087886711334	-0.32574073101897844	-0.3283609813300359	-0.3289581296719383	-0.32779924959818457	-0.3252349371976682	-0.32170021407299604	-0.3177117120849413	-0.3138590056699881	-0.31078670691452553
80	14	DNP	1	-0.2233224195118679	-0.21383144782072125	-0.20762796735360134	-0.20410766025544166	-0.20255206921192223	-0.2021544797615188	-0.20205417159900577	-0.20137704982428684	-0.19928328498082767	-0.19501860993254239	-0.187966654609424	-0.17769742978162587	-0.16400400843724292	-0.14692059867429721	-0.12671763007777928	-0.10387296269857497	-0.07902385185625035	-0.05290821936934986	-0.026303803002900212	2.632369968645053e-05	0.025377361399594806	0.04913367697899277	0.07078713615251021	0.08994550416177532	0.10633316330641973	0.11978717583435161	0.130250213434481	0.13776211894639506	0.1424502987904277	0.14451948021965963	0.14423984397413694	0.14193324569332816	0.13795722276017588	0.13268666233897705	0.12649469838645802	0.1197333384876214	0.11271539260949204	0.10569928059146906	0.09887725663877363	0.09236768566469637	0.08621151719542741	0.08037215557920187	0.0747380214118646	0.06912705782015126	0.0632929228105837	0.05693300160809959
81	14	DNP	0	0.04471360325242604	0.049609008878426286	0.052006296633625375	0.05220603452901166	0.05048557516730202	0.047098181844159814	0.0422737893674033	0.03622027607586306	0.029124857570771785	0.021156860248308013	0.012470525804740845	0.0032122462395077858	-0.006469906837116492	-0.01641248111871357	-0.026421223212732912	-0.036255179898884625	-0.04561333896524008	-0.054127725453765214	-0.06136548460287425	-0.0668427438107612	-0.07005006774981291	-0.07048874563591895	-0.06771355956291884	-0.061377544576605415	-0.05127284995312479	-0.03736054287650375	-0.019785456180514954	0.0011277550134536883	0.02489578998513846	0.05091106956109583	0.07848379354840938	0.10688491626664226	0.13538531250550498	0.16328820003595798	0.18995479091909281	0.21482244480575097	0.23741771737040304	0.25736594824178743	0.27439735455110364	0.2883524379088088	0.29918479082843863	0.3069633154724342	0.311871850864826	0.3142062677728296	0.3143681914473362	0.31285370514656996
82	14	PLC	1	-0.12261481354621967	-0.12586283348427785	-0.13206594747563613	-0.14036137592363526	-0.1498851696717983	-0.15979878101027625	-0.16931301334887525	-0.17770789460607084	-0.18434640279976056	-0.18868305606107247	-0.1902670551348562	-0.18874258667229996	-0.18384714241857456	-0.17541039283137624	-0.1633543275590034	-0.14769467034530007	-0.12854400194455826	-0.1061166317866583	-0.08073520330383882	-0.052838141639270614	-0.022984628195042614	0.008146133608397341	0.03976609065478343	0.07100280498383606	0.10093661903840025	0.12864878767758728	0.1532744324829886	0.1740545405790256	0.19038134758745331	0.20183263035923224	0.20819312731485176	0.2094626087433962	0.20585124396939533	0.19776453649244452	0.18577931715130572	0.17061327308698082	0.15308835884126323	0.13408999054695794	0.11452290575210526	0.09526526278394849	0.07712355641910387	0.06079181381017328	0.046819492986853305	0.035592948068335274	0.02733310405629662	0.022110947608028186
83	14	PLC	0	0.07866062913308519	0.05037040626918871	0.020168912009356072	-0.011359319165214233	-0.04353621807370069	-0.07558472126444925	-0.10663232792796551	-0.13572661097460592	-0.16186405469784412	-0.18403344840628175	-0.2012742402582656	-0.21274653931063345	-0.2178058321151118	-0.21607237265472523	-0.2074813929913555	-0.19230243560128854	-0.17112150593394868	-0.1447862546787731	-0.11432390844324929	-0.08084505646209718	-0.04544858055471388	-0.009139752948280004	0.027231084540469675	0.06300630691125948	0.09773513648236128	0.13116795840884052	0.16323433043919375	0.1940092680258063	0.22367290430800138	0.25246780575928196	0.2806578850323151	0.30849252392242216	0.336178440358192	0.3638600078150594	0.39160782500264135	0.4194143610963464	0.4471933794712364	0.47478221536050064	0.5019452511688792	0.528378276528307	0.5537159269283553	0.5775444777525244	0.599422981455299	0.6189122765635262	0.6356128777871667	0.6492069440863558
84	15	ATX	1	0.503871411003879	0.4822546922483144	0.45568193646478156	0.4249359920614904	0.3908405671048067	0.3542327651900858	0.3159399164578947	0.27676078887655503	0.2374507365255063	0.19870901916915498	0.1611680418706016	0.12538363204998823	0.09182637331429971	0.060874862774716654	0.03281084434028556	0.007816150343732545	-0.014027957307356523	-0.03273968793781514	-0.048431008004808984	-0.06129819281066259	-0.07160744229605658	-0.07967588869251692	-0.08584963188000173	-0.09048279802741464	-0.09391978400220202	-0.09648367199223495	-0.09847175869979502	-0.10015826215015701	-0.10180197872614383	-0.10365478120998144	-0.1059685582267648	-0.10899804840749004	-0.11299754563721721	-0.11821319101470777	-0.1248723927566112	-0.13317386916273952	-0.1432805234294224	-0.15531770926896662	-0.16937639282056619	-0.18552252637116928	-0.20380950745591264	-0.22429209921757928	-0.24703893163958693	-0.2721396417436486	-0.29970666420450637	-0.32986866118098357
85	15	ATX	0	0.0881801164575796	0.07372126631770272	0.058478322419411095	0.04272805798133859	0.026706175721701215	0.010617702659111989	-0.005348042129756356	-0.020998568201341602	-0.03611838886043234	-0.050450304366436355	-0.06368190758497301	-0.07544119940850492	-0.08530432683710104	-0.09281754116335672	-0.0975324292482737	-0.09905111355820233	-0.09707476760967822	-0.09144850008755763	-0.08219477715282032	-0.06952982909698241	-0.05386043593536006	-0.035762704156541585	-0.01594578014042365	0.004793657238971147	0.025620116130046933	0.045706441374183615	0.064275483482	0.0806329289271164	0.09419077089690854	0.10448045957636744	0.11115680819556771	0.11399260137722507	0.11286632065708851	0.1077440093534997	0.09865762290849643	0.08568255606682056	0.06891652996263316	0.04846297350099893	0.02442033462701267	-0.003120179140263283	-0.03406859934690878	-0.06832171012988322	-0.10574197675528563	-0.1461320283397508	-0.1892092885238316	-0.23458470966205325
86	15	DNP	1	-0.0887574203261406	-0.07044114504485077	-0.0581026848853153	-0.051386784536767906	-0.04979129175226079	-0.05268019430007276	-0.05930425847505084	-0.06882731504397305	-0.08035820365840997	-0.09298633354863335	-0.10581816519178083	-0.11801241528391283	-0.12880963827221806	-0.13755313504107522	-0.14369931250877035	-0.14681715548736404	-0.14657849445990553	-0.14274188572932392	-0.13513394185715413	-0.12363208398358279	-0.10815181269358326	-0.08864110199024379	-0.06508290587572957	-0.037504818962192495	-0.005993334974719736	0.02929056550658013	0.06809821405047138	0.11008521508515617	0.15481034345704428	0.20174076490268966	0.25026222113603197	0.29969150668757044	0.34928902766977526	0.3982708660285746	0.4458200638671932	0.4910980085901784	0.5332563082833272	0.5714497745933059	0.6048504474028742	0.6326623242794603	0.6541368612965983	0.668589371275897	0.6754163792514202	0.6741137356134415	0.6642956842779353	0.6457141048869434
87	15	DNP	0	0.3409048399672085	0.3290788796266835	0.31358699952490904	0.29528439816952473	0.2750268192395023	0.25363219504916773	0.23184258405425795	0.21028907407046316	0.18946285385208705	0.16969512048317706	0.15114857960909228	0.13382217244321812	0.11756974242700259	0.10212976377490168	0.08716447588257277	0.07230366834265135	0.057188210977930344	0.04151035156605542	0.02504641305672618	0.007679029940844288	-0.010590837008974294	-0.029644074029343492	-0.04925491825233839	-0.06911157450467921	-0.08884387911339568	-0.1080560825550126	-0.12636032749448792	-0.14340812614018975	-0.15891674326525523	-0.17268806355952818	-0.18461860654019394	-0.19470149852485	-0.2030211575531966	-0.20974100878537208	-0.21508742778639645	-0.2193303974028402	-0.22276266557481986	-0.22567953557054318	-0.22836085717727225	-0.23105671393642088	-0.23397831339852093	-0.23729382751799996	-0.2411302549655425	-0.2455777808848556	-0.2506961912198335	-0.2565201210846651
88	15	PLC	1	0.5456074153394241	0.5256332734651428	0.500973573759126	0.4719721199696803	0.4391133865985089	0.40300251672088455	0.36433664946618016	0.3238699294186489	0.2823735051535398	0.24059448985401463	0.19921756445483843	0.15883468470050557	0.11992570651826606	0.08285406273050479	0.047877450891505025	0.015172472396929421	-0.015131262366470305	-0.04291480413612875	-0.06803788303028764	-0.09031923235726547	-0.10953419026560089	-0.12543209318447404	-0.13777063756605876	-0.14636254023021544	-0.15112492567828884	-0.15212084053985647	-0.14958397276717583	-0.14391978671018077	-0.13568234790150144	-0.12552935426863224	-0.11416291416161335	-0.10226418629039037	-0.09043127443482128	-0.07912863310255693	-0.06865252898382333	-0.05911560106550481	-0.05045125387300548	-0.042436104297613124	-0.034725905043063145	-0.02690105426697496	-0.01851490364084755	-0.009139384687971411	0.0015977266440190079	0.013987734926247572	0.02822887148356003	0.044425192242412224
89	15	PLC	0	-0.05401093202219759	-0.04604021159911557	-0.04099052596281502	-0.03795953297041399	-0.03605717259130608	-0.034477904310570885	-0.03256777910654772	-0.029876285038198617	-0.02618403561789921	-0.02150296107677607	-0.01605045698156767	-0.010203162630667506	-0.004438915455239399	0.000725229723640639	0.00479241742124373	0.007338334534428832	0.008053963373080592	0.006777522880238955	0.003514961385980513	-0.0015514942293276244	-0.008066460884521417	-0.015516811309560107	-0.023259128110284574	-0.03055741323242875	-0.03663007533213793	-0.040702174100592174	-0.04205971655535059	-0.04010019982533474	-0.034373508563857964	-0.02460857371172978	-0.01072299934106448	0.007185105254615108	0.028860949333795505	0.053928372810287534	0.08193195853072564	0.1123811519446604	0.14479268734415043	0.17872831634938166	0.21382502456914962	0.24981564313048857	0.28653823824966346	0.3239331693614294	0.36202808356631316	0.40091145471036543	0.4406991736771663	0.481498331207296
90	16	ATX	1	0.5501176632055061	0.5386429146224052	0.5210178200309611	0.49843973679210096	0.47214129709091585	0.44330206483299456	0.4129689010472251	0.3819979220561702	0.3510248494357411	0.320463883108879	0.2905288828415064	0.2612657994254394	0.23258860391350886	0.20431004601152247	0.17616550634255956	0.14782953248714634	0.11892710601883032	0.08904374677163618	0.05774016353671698	0.024574257209319914	-0.01086728240396094	-0.04892895005974373	-0.08984230951751866	-0.13368340758138308	-0.1803388977111139	-0.22948417759602266	-0.280579467326143	-0.33288272348663617	-0.38548097873032267	-0.43733681455641493	-0.487348011995008	-0.5344142581525121	-0.5775059972146044	-0.6157268942012014	-0.6483626835557315	-0.6749121954551655	-0.6950970965967546	-0.7088537209582316	-0.7163115052264878	-0.7177666417030725	-0.7136592416357427	-0.7045594054078447	-0.6911648553843861	-0.6743088028397096	-0.6549729299075115	-0.634298107680735
91	16	ATX	0	0.48050545857735133	0.4809860680842508	0.48053133854320085	0.47905247617772423	0.4764036822756142	0.47239045497645016	0.46676960563850267	0.45924584794638396	0.4494717134256632	0.4370562365546258	0.42158570967729525	0.4026527014061793	0.3798883906852339	0.3529897103552888	0.3217374003974467	0.2860013677615189	0.24573620996213874	0.20097015874520915	0.15179175030992006	0.09833848920518269	0.0407888756946286	-0.020639384082390366	-0.08568438370812415	-0.1540290517033537	-0.22528462705032656	-0.29897253749487424	-0.37450885654605104	-0.45119580582163105	-0.5282224750925844	-0.6046781297431572	-0.6795770294203004	-0.7518938803269659	-0.8206076143598398	-0.8847510069357476	-0.9434602084555381	-0.9960205779650161	-1.041903402671688	-1.0807924926348715	-1.1126001072522742	-1.1374751894186204	-1.1558069932900124	-1.1682262827287562	-1.1756030510287372	-1.1790375604209957	-1.1798416366025373	-1.1795053732017708
92	16	DNP	1	0.33419537533462274	0.35701101869451857	0.37292042292056343	0.382040658992707	0.3846221648866133	0.3810325739177109	0.3717407156200048	0.35730050306691025	0.3383319586619189	0.31549854834661906	0.289479735606619	0.26094078909010227	0.23050099168522897	0.19870807402293067	0.16601998794392217	0.13279714859031086	0.09930668918324699	0.06573367695122681	0.03219630336638266	-0.0012387579294185884	-0.03454416904667192	-0.06772222896923734	-0.10079696005966399	-0.13380382507776642	-0.16677655507286038	-0.1997299229544839	-0.23264087262559366	-0.2654300443738893	-0.2979464425597556	-0.32995692284989614	-0.361140826677222	-0.391090368642849	-0.4193154327374231	-0.4452539575477495	-0.46828560227243815	-0.4877515010622358	-0.5029780398509744	-0.5133080136855532	-0.5181398718325277	-0.5169753679332595	-0.509477742537185	-0.4955331998892962	-0.4753117312205866	-0.4493151261930963	-0.41840075748896194	-0.3837734284802616
93	16	DNP	0	0.6839435619386	0.6738025423434347	0.658186726726672	0.6377741636303976	0.613269254415057	0.5853717366141172	0.554741518573462	0.521964258750391	0.4875231929058373	0.4517828329984665	0.41498688153585467	0.3772673488791658	0.33866219654332647	0.2991347387713063	0.25859196648306565	0.2168994077653584	0.1738936279447744	0.12939365195444189	0.08321557522301072	0.03519100034401204	-0.014809378301573348	-0.0668483793403577	-0.12089471724941177	-0.17679905958121886	-0.23427598048916456	-0.2928983173667569	-0.35210362983153143	-0.41121490220902296	-0.4694753160511635	-0.5260952246060938	-0.580307339124111	-0.6314229491786678	-0.6788849835368161	-0.7223076118730553	-0.7615009826724092	-0.7964764510633281	-0.8274361137647478	-0.8547491954174617	-0.8789207798902573	-0.9005567861906791	-0.9203279461481545	-0.9389333273597975	-0.9570657091207403	-0.9753769618800089	-0.9944449516997677	-1.0147424122759185
94	16	PLC	1	0.5372293401924919	0.5445201464463604	0.5452812668559847	0.5400084790619842	0.5293004171480424	0.5138253223504852	0.494280579214728	0.4713483647038508	0.44565068924956613	0.4177095893515956	0.38791839371631537	0.3565273521562509	0.32364676885235566	0.28926640186673996	0.2532881898927862	0.21556621104241547	0.17594854587968645	0.13431488182694118	0.09060575623043567	0.04484047032244199	-0.0028772841415619934	-0.05236453850703682	-0.10337363215161965	-0.15561170834203336	-0.20876131820168878	-0.2624989052833056	-0.3165080075338653	-0.37048650504642117	-0.4241503382510092	-0.47723456924302177	-0.5294961724279085	-0.5807195422996734	-0.6307259376929316	-0.679385995530915	-0.7266331504696115	-0.7724778480614894	-0.8170206923928923	-0.8604638171989986	-0.9031172000534884	-0.9453981184761578	-0.987819760858151	-1.030967409146286	-1.0754626850960616	-1.121917842142124	-1.1708843682652639	-1.222800867148779
95	16	PLC	0	0.7586615362120167	0.743663802171969	0.7203929640030774	0.6896482046321193	0.6522825618484437	0.6091776737433916	0.5612282571928798	0.509339073582546	0.4544309585807187	0.397453313683856	0.33939558915936274	0.28128856379021777	0.224187429525149	0.1691301776903471	0.11707193584420515	0.06880510939286083	0.024881848575004074	-0.014443586399680677	-0.04923872148324058	-0.07987729863673858	-0.10698830299006279	-0.1313816325045997	-0.153964108917102	-0.1756620468029705	-0.19735785441823447	-0.21984390752973906	-0.24379254308637308	-0.2697364770999072	-0.29805555457289373	-0.3289676841086718	-0.3625239129325311	-0.3986079713927791	-0.43694390321651944	-0.47711256265102825	-0.5185776199749744	-0.5607207589506192	-0.6028844332057893	-0.6444205951430614	-0.6847412240848222	-0.7233668484441363	-0.7599692338232514	-0.7944022591913015	-0.826716868701448	-0.8571534297732426	-0.8861123531219706	-0.9141004385344242
96	17	ATX	1	0.7090719475950923	0.6853791218138979	0.6560354986692668	0.6216224526825853	0.5827577115801869	0.5400971351607967	0.49433554125921164	0.4462041542293321	0.39646303026110785	0.34588798895135153	0.2952517661032363	0.2453015351935104	0.19673452665099567	0.15017325916922009	0.10614152772618739	0.06504187103370258	0.02713678885514904	-0.007464691747392786	-0.03881093503403442	-0.06709982647083866	-0.09265503153968631	-0.11588667289618919	-0.13723786452333397	-0.15712177185999407	-0.17585637914255006	-0.19360412580238054	-0.2103252779910121	-0.2257513331399301	-0.23938515465439547	-0.25053139030297117	-0.2583588105093418	-0.2619905346865021	-0.26061256516821407	-0.25358260574957153	-0.24051835689730675	-0.22134613899124533	-0.19630178354271352	-0.16589034852054985	-0.13082247110960094	-0.09194885999763747	-0.050209204389741385	-0.006603419436345366	0.03781604132348922	0.0819376743155651	0.1245797119986108	0.16448366220418864
97	17	ATX	0	-0.0959209567251947	-0.11146646457826616	-0.12739058232703945	-0.14327532481919397	-0.1586764888982155	-0.1731489195959914	-0.18626930900669336	-0.19765336042399118	-0.20696562357799575	-0.2139215781618284	-0.21828323176396505	-0.21985050833399866	-0.21845080181453083	-0.2139294385576632	-0.2061434871460889	-0.19495991485270184	-0.18025877327591733	-0.16194120117885485	-0.13994079299416504	-0.11423654175693916	-0.08486564668086083	-0.051934573925554145	-0.015626924927709594	0.02379250859381456	0.0659785835465887	0.11051154566123296	0.15690742708145178	0.20463227208438317	0.2531181921309023	0.3017790831405357	0.3500241516899809	0.3972671580805336	0.44293100044941447	0.48644695008084327	0.5272499246658132	0.5647710793369365	0.5984290055920237	0.6276211315666838	0.6517166622034596	0.6700521240424345	0.6819311050265879	0.6866295334726376	0.6834075980285245	0.6715294000083604	0.6502901016553247	0.6190502845080511
98	17	DNP	1	-0.309730208034019	-0.30166698431123073	-0.2937836966996939	-0.2860663269284416	-0.27836678305088336	-0.2704351767266357	-0.26196592133147606	-0.2526483314162881	-0.24221355342635617	-0.2304704481774914	-0.21732658269770946	-0.2027923418636499	-0.18696856760342598	-0.17001993494639187	-0.15213871880929503	-0.13350386053495364	-0.11424266376919423	-0.09440025258462148	-0.0739232055153738	-0.05266029868839981	-0.03038145813013547	-0.006812763275077685	0.01831728184785894	0.04522729618589593	0.07403719013296521	0.1047349759390334	0.13716202400448577	0.1710183268592064	0.20588584193533546	0.24126397807687164	0.2766095095645605	0.31137323804810924	0.3450279213000235	0.3770839579942884	0.4070929802259837	0.43464081568509694	0.45933309578223297	0.4807761770372941	0.49855593516745084	0.5122158915033137	0.5212358465638226	0.5250138162566038	0.5228547207686277	0.5139721717993778	0.49750863095994946	0.4725775431068387
99	17	DNP	0	0.6664774652560932	0.6372535156669575	0.6021039767340511	0.5615967633718909	0.5163669209208277	0.46709893041195943	0.4145156488701223	0.3593762617744618	0.3024816262352667	0.24468331480521652	0.1868910897149262	0.1300735101787768	0.07524753895270815	0.02345635059349599	-0.024264305788955675	-0.06692847432812891	-0.10364756166148648	-0.13367899187622492	-0.15647110840540543	-0.1716990901627965	-0.17928671840622665	-0.17941011872501633	-0.17248183519811935	-0.1591170104962132	-0.14008593267034178	-0.11625996634926501	-0.0885569066430038	-0.057890911745985825	-0.025129340680378937	0.008942017651817631	0.043646000923974	0.07843437791907866	0.11290201765649843	0.14679539628375574	0.18001479585744717	0.2126093019679125	0.24476351530965582	0.27677484031740124	0.3090217318000943	0.3419237506401073	0.3758960420498314	0.4113006243598593	0.44839810033690175	0.48730414864331073	0.5279540317766582	0.5700790359447957
100	17	PLC	1	-0.24176952621364858	-0.23310860616128892	-0.22341572687140976	-0.21277777402208442	-0.20131026945193117	-0.1891426915475577	-0.1764030896320321	-0.16320508305887185	-0.1496398819264759	-0.13577476032347607	-0.12165780205283894	-0.10732819517604804	-0.09282998665329406	-0.07822632383216221	-0.06361132243935938	-0.049116484031125444	-0.034909090578430814	-0.02118145582700265	-0.00813142134406785	0.004063320887986059	0.015273343578755502	0.02544404557133671	0.03461657034617329	0.04294008958917587	0.050673441360197746	0.058175508577891805	0.06588513661529437	0.07429329070071623	0.08391001405882041	0.09522970804599984	0.10869776418088972	0.1246809249381766	0.14344301637546522	0.16512598354574423	0.1897362663756791	0.21713525332555736	0.2470336390517932	0.2789904096672115	0.31241780617096354	0.3465937819674132	0.3806836490688992	0.4137716410159599	0.4449017516616483	0.4731262269174213	0.4975586618629811	0.5174281701366126
101	17	PLC	0	-0.34312704411430833	-0.34360776686659017	-0.3438066230118449	-0.34332988241735585	-0.34176680231182605	-0.33873026867777073	-0.333895451047044	-0.3270289647718558	-0.3180039523438661	-0.30679852463541774	-0.29347834844902254	-0.2781661825953377	-0.26100418532128067	-0.24211493031796652	-0.22156817996367317	-0.19935848304527384	-0.175397637896358	-0.14952318345577834	-0.12152176713825873	-0.0911635477540153	-0.05824194888179135	-0.022612405197808116	0.015775409872730243	0.0568564837737184	0.10044191069218232	0.14622233638126095	0.19378100289976727	0.2426123977795953	0.29214305930166695	0.34175139689014716	0.39078503526996994	0.4385764503588618	0.4844575643925651	0.5277750992794376	0.5679079153141137	0.6042864306571464	0.6364125374004205	0.6638776074016969	0.6863763250285689	0.7037143277022772	0.7158091755311613	0.7226858055129299	0.7244677450089115	0.7213661139068073	0.7136676659694302	0.7017221498741332
102	18	ATX	1	-2.339621339165067	-2.1887380676189476	-2.0403581291304183	-1.894606031271114	-1.7515722069802393	-1.6113186709681486	-1.473885390001925	-1.3392971255535233	-1.207570792340929	-1.0787234184977776	-0.9527809547560144	-0.8297876894593118	-0.709815740862013	-0.5929737076802627	-0.47941263525858496	-0.3693283564020346	-0.26295870418758543	-0.16057536202169342	-0.06247034750289271	0.031061643421262598	0.11974388244738944	0.20333964998529075	0.2816739433452259	0.354653124732813	0.42228113887665253	0.4846709186179132	0.5420496578312431	0.5947569362297596	0.643234854687992	0.6880097395749453	0.7296657051784545	0.7688109934659124	0.8060388492353351	0.8418854693902679	0.876788089737892	0.9110464508852258	0.9447907993724766	0.9779592258490002	1.010285876083732	1.0413006385065133	1.0703395347779041	1.096564181099409	1.118988086209655	1.1365070646295863	1.1479319972503639	1.1520223250445296
103	18	ATX	0	-2.705317809127063	-2.5405876214789616	-2.3784862366727872	-2.2192722511540524	-2.06315380491839	-1.9102746611205583	-1.7607067813438695	-1.6144503494058144	-1.4714410973088603	-1.3315634596549892	-1.194667794444477	-1.0605894743187736	-0.9291672826238022	-0.8002592382626122	-0.6737536525025881	-0.5495751661740175	-0.42768567085223497	-0.3080804994370938	-0.1907816614865204	-0.07582934995877001	0.03672663895593583	0.1468338051057116	0.2544416922795441	0.35950365709290805	0.46197568115852955	0.5618124179342928	0.6589612781314017	0.7533555619557765	0.8449075022243372	0.9335020693147821	1.0189921975305314	1.1011958326725002	1.1798943025973594	1.2548320679306981	1.3257168601713534	1.3922197452249316	1.4539748507953973	1.5105786174342162	1.561588802155418	1.6065239701344665	1.6448643597747292	1.6760546847580604	1.6995089646977373	1.7146172507743629	1.7207539198071433	1.7172868541633945
104	18	DNP	1	-3.208501876336489	-3.039433095188562	-2.869427758298725	-2.698464594012085	-2.526570568749595	-2.3538385577299534	-2.18044258959763	-2.006648776328906	-1.8328203154624945	-1.6594146097341202	-1.4869721746454936	-1.3160970770879474	-1.1474306346903933	-0.9816206266322092	-0.8192890855003571	-0.661001020510958	-0.5072367105386599	-0.3583693337115295	-0.2146491904538954	-0.07619588596485521	0.057001411525141675	0.18507545266414346	0.3082651240228956	0.4268928927273172	0.5413373212072011	0.6520020286498374	0.7592836691028424	0.8635408854497407	0.9650663868907737	1.0640642180245696	1.1606335792925313	1.2547602727829033	1.3463163573692256	1.435067789257559	1.5206884877253497	1.602779553971251	1.6808911506129416	1.754544610642637	1.8232526009502659	1.8865351878901289	1.9439305300965388	1.9949997731602975	2.0393264532342106	2.076511127261835	2.10616291920878	2.127889606875268
105	18	DNP	0	-2.299092588606467	-2.1565707889666057	-2.0146690812830728	-1.8736231609701492	-1.733678445297385	-1.5950862617319803	-1.4581014159214092	-1.3229812493425583	-1.1899870544977305	-1.0593873807845833	-0.9314626282715316	-0.8065093439127491	-0.6848427050523865	-0.5667959667344152	-0.45271534924503976	-0.342950423810296	-0.2378404188401503	-0.13769759639544535	-0.04278931013931165	0.04667964422074659	0.13058253123695898	0.20888272467812344	0.2816409166277277	0.3490170563983505	0.41126625176969817	0.4687291534801398	0.5218174418829343	0.5709955615613584	0.6167600403989651	0.6596183856949975	0.7000688187847799	0.7385821172633807	0.7755863130492874	0.8114537545508226	0.846490229125218	0.880924845777645	0.9149001648611143	0.9484619125465018	0.9815487084797736	1.0139826502286	1.0454620552050475	1.0755578669499803	1.1037151735255708	1.129260764497993	1.1514171723659403	1.1693229958722828
106	18	PLC	1	-2.6041672117328996	-2.4400814830600477	-2.278268079070314	-2.1191881705820306	-1.9632337327230431	-1.8107166281848743	-1.6618609966562332	-1.5167993902428478	-1.3755731493635617	-1.2381376373888757	-1.10437311860889	-0.9741007700378326	-0.8471034475449256	-0.723149704024395	-0.6020195155578989	-0.4835293268822953	-0.36755394757380017	-0.25404335461685834	-0.14303217756761338	-0.03464102715987157	0.07093096570008067	0.17342131499577432	0.27252562899459165	0.3679230687953287	0.4593033739888564	0.5463930614360932	0.6289791110363743	0.7069281851308924	0.7802000296324308	0.8488538296425001	0.9130463284777864	0.9730205508544839	1.0290847056509158	1.0815814689005128	1.1308494684630748	1.1771801337131127	1.2207750201802545	1.2617096029345076	1.299909062761565	1.3351393389092376	1.3670142039722366	1.3950159640000237	1.4185252086275	1.436855186676035	1.4492861622866478	1.4550977713370996
107	18	PLC	0	-2.5189502476770946	-2.3755213127257577	-2.233211517798282	-2.09187000522031	-1.9513705356720161	-1.811631394756068	-1.672632030913438	-1.534425342712302	-1.3971432537338817	-1.2609952159614235	-1.126259080945071	-0.9932652191531636	-0.8623758743579124	-0.7339622689545869	-0.6083820549235166	-0.4859590146109829	-0.36696711583330743	-0.25161951183046205	-0.14006224999074793	-0.032372738834490954	0.07143813914141194	0.1714211016342914	0.2676815200337413	0.36037110740342754	0.4496790463638603	0.5358230607166824	0.6190412421436358	0.6995847832971283	0.7777119532975796	0.8536827845323137	0.9277530260622321	1.0001660279951148	1.0711416638643148	1.140862066589318	1.2094553553303984	1.276979752183906	1.343410623211331	1.408632874621026	1.4724396990615307	1.534537674277462	1.5945569986340875	1.6520649322365415	1.706580109039954	1.7575867155371814	1.8045473391601226	1.8469144101797477
108	19	ATX	1	-0.09362212879220962	-0.11239254046746901	-0.12835196230985	-0.14044083520473985	-0.147839665733598	-0.1500293159930052	-0.14685293126124563	-0.13857096766964858	-0.12587368384797878	-0.10982653254560064	-0.09173843597651289	-0.07298930149906128	-0.054860448830961396	-0.038408757401043984	-0.024394782023365202	-0.013262267390212695	-0.0051556261361528485	4.002371631057234e-05	0.0026458685150338285	0.0031311408862564802	0.0020516487870083228	-1.0395129774449138e-05	-0.0025039716722062844	-0.004956351868348541	-0.007006170612353019	-0.008414434189724483	-0.009052650821910512	-0.008876667958997213	-0.007894279820342921	-0.006134682680900745	-0.0036295629366379367	-0.0004052788318538887	0.003518027411025207	0.008125339413190122	0.013415241338874067	0.01941985853477866	0.026235682400198978	0.034057716963297284	0.043205716636028735	0.05413224739647595	0.0674047078438869	0.08366071560053916	0.10353852631609585	0.12758735954658765	0.15617144807764635	0.1893789087536204
109	19	ATX	0	0.03887429990868401	0.04073532537680061	0.04027963784662981	0.03694150325481787	0.030275231824490056	0.020015359699767532	0.0061317194707055005	-0.011133983236262796	-0.03125439420011517	-0.053434842312410254	-0.07665963899742813	-0.099761344696364	-0.12150249034465703	-0.14065815506494106	-0.15609291843272807	-0.16682273748730528	-0.1720604088769566	-0.17124504008564514	-0.16405594670605786	-0.15041524392999442	-0.13048151964649868	-0.10463843498118387	-0.07347971658449327	-0.037790450503336515	0.0014765835203473243	0.04323234714121526	0.08629326205081567	0.12943386370853346	0.171446844663228	0.21120730589230216	0.24773348875814702	0.280239755975838	0.30817685509674897	0.3312525393050593	0.3494329858826524	0.3629198755895559	0.3721080957054324	0.3775286925188541	0.3797799834177538	0.3794595907667821	0.37709980062623	0.3731173500241345	0.36778003632249173	0.361192828541739	0.35330755821180987	0.34395290190843403
110	19	DNP	1	0.5869724599962648	0.5732637616878455	0.554488173692916	0.5308974406365848	0.5027677977638408	0.47040220007394656	0.4341579947373429	0.3944897743094282	0.3519888688345314	0.30740363125876496	0.2616276706137404	0.21565133960820712	0.17048283300857406	0.12705197840226948	0.08611535149025214	0.04818134777270555	0.013474046508925877	-0.018056946568601063	-0.04668478234420736	-0.07282057275171198	-0.09691631526676603	-0.11937279427827731	-0.1404686380273375	-0.16031825344976344	-0.1788582465260118	-0.1958599802758929	-0.2109566462308405	-0.22368054184964625	-0.23350722225576556	-0.23989871276972682	-0.2423442025413535	-0.24039327049800407	-0.23368169042503206	-0.2219452891300505	-0.20502864520425312	-0.1828883315010037	-0.15559245751213943	-0.12332122283944395	-0.08636335946742929	-0.045116434275623084	-9.021635686197922e-05	0.04807882917417317	0.09860490116646546	0.1505204009205056	0.20264840989567667	0.2535880873502177
111	19	DNP	0	-0.4601709971851857	-0.431065215901528	-0.3982783897239391	-0.36290672375531097	-0.3260065190997201	-0.28854615992098315	-0.25138175615440256	-0.21525114879545537	-0.18078082099263257	-0.1484974315068487	-0.11883803499105254	-0.09215291750733529	-0.06870228391127924	-0.048647628740768285	-0.03204262089466447	-0.018825685221397728	-0.008817093075400843	-0.0017207105222655159	0.0028725439954739467	0.005479099599863741	0.0067116646455088885	0.007262093739689686	0.007871491420534183	0.009283568907326118	0.01218592379335382	0.01714935152587901	0.024575986901410423	0.034668680054109995	0.04742838628746438	0.06267368378404285	0.08007828407952396	0.09922056249584749	0.1196444884821769	0.14093395378147539	0.16279664807031038	0.18514826609651971	0.2081846715800054	0.23242093202151448	0.2586841539519747	0.28804959831135374	0.32172070184966295	0.3608690245858885	0.40645729729573815	0.4590752326140944	0.5188181100231378	0.5852237536047823
112	19	PLC	1	0.016082777427675707	0.0005180397735008122	-0.014376199835391687	-0.02833487613601761	-0.04105741131619033	-0.052218308978909445	-0.061488137055027946	-0.06856320508440146	-0.07320435966335619	-0.07527560853990846	-0.07477540959894592	-0.07185454110643895	-0.06681028618826677	-0.060056319106252254	-0.052075194732364695	-0.043363394795991404	-0.034380074427608424	-0.025511116362881458	-0.01704931146825318	-0.009192543472489852	-0.0020481070065960596	0.004359067129477649	0.01008203251955523	0.015254448262666817	0.020094981639563993	0.024909467020492033	0.030083490742887565	0.036065467860713414	0.043338996625113375	0.05239000952090267	0.0636775973737429	0.07761424874525859	0.09455950266350056	0.11482416041034386	0.1386820588066681	0.16637947902908726	0.19813435657759318	0.234119728146814	0.2744329317609541	0.3190532356738877	0.36780232237520744	0.4203167003120867	0.47604116272731284	0.5342468413284972	0.5940689965027963	0.6545576944423118
113	19	PLC	0	0.06373139890347178	0.07999688448346075	0.09453981653495962	0.10674025516179575	0.11607489775346297	0.12214587987267204	0.12469480635718487	0.12360788010410147	0.1189112209507616	0.11076516131303416	0.09945724643083044	0.0853934614090412	0.06908624532368832	0.051134141114307245	0.032191677918959556	0.012924876404633204	-0.006039284534750079	-0.024166931172794826	-0.04105861004985212	-0.05647471766064933	-0.07033133521174649	-0.08266702483241967	-0.09358562556466686	-0.10319094916300259	-0.1115251921768865	-0.11852840445340584	-0.12402947146167247	-0.12776449024204892	-0.1294148417399531	-0.12865204234079305	-0.12517571631927407	-0.11874081458869284	-0.10916811833720323	-0.09634383354653508	-0.08021532040967817	-0.06078420158663472	-0.03809585193770764	-0.0122282604341548	0.016720874626527445	0.0486476759421852	0.08344660452306868	0.12100159300135287	0.16116376167788313	0.20371749226748656	0.2483435402900588	0.2945859966250603
114	20	ATX	1	1.141835620467945	1.0781236033265313	1.0084139376579975	0.9334567485963216	0.8542223428503332	0.7718746034064873	0.6877258169447784	0.6031733957130171	0.5196213917405716	0.4383961568103321	0.3606667691245023	0.28738306761692567	0.21924034183549734	0.15667191072807313	0.09986562067873932	0.04879567419694092	0.003262438688552178	-0.03706664748568915	-0.07261435559908219	-0.10385451395338434	-0.13127359802143546	-0.15533827916734702	-0.17646859248908298	-0.19502079726292598	-0.21127953462860147	-0.22545986856366562	-0.23771784504482052	-0.24816695210004433	-0.25689857894490786	-0.2640012351079087	-0.26957713382770837	-0.27375041472585027	-0.27666738744753777	-0.2784854875372207	-0.27935325226937185	-0.27938285609222363	-0.2786214402408281	-0.2770248874923462	-0.2744424474261738	-0.27061500678671024	-0.26519166987979587	-0.2577630175773648	-0.2479078513611163	-0.23524671857521665	-0.21949292311139415	-0.2004912330050533
115	20	ATX	0	0.739482422003385	0.7000742244753878	0.6580449482958789	0.6139509992568569	0.5682511780672804	0.5213182322873832	0.47346269871058405	0.4249649832713403	0.3761106664598335	0.3272228961128383	0.27868504608394107	0.23095007157536362	0.18453208465797566	0.13998080982229621	0.09784148466413695	0.058606002312786544	0.0226636850337591	-0.00974014740904114	-0.038530935564198295	-0.06381271312309104	-0.08585720684283478	-0.10507582166770575	-0.12198078123570028	-0.1371389504188888	-0.15112476314016635	-0.16447622902816186	-0.17765693033002353	-0.19102597518247522	-0.20481853330860722	-0.21913564166538502	-0.23394420767433846	-0.24908570859468226	-0.26429197227494877	-0.27920632949610674	-0.2934090015767451	-0.30644493325660693	-0.31785252628949767	-0.3271924059393483	-0.33407496623647254	-0.33818412403100645	-0.3392969800440368	-0.3372961797275842	-0.3321733583622192	-0.32402230394406234	-0.31302114485523674	-0.2994051908937153
116	20	DNP	1	-0.4015678242286465	-0.39220418261540685	-0.3825188636503252	-0.3719448625624271	-0.35990973270732246	-0.3458762786385865	-0.32938446310938585	-0.31008825962974856	-0.28778541666290497	-0.26243744053991286	-0.2341784126482556	-0.2033141327748399	-0.17031072665191252	-0.13577515622452918	-0.10042767423135168	-0.06506705140538897	-0.030530053587488896	0.0023511043725910597	0.03279232866392361	0.060096519721521045	0.08368715439256373	0.10313145198946329	0.11815365187503109	0.12863768874858472	0.13461947522250106	0.13627166877403046	0.13388387620161354	0.12784142283415847	0.11860478397853631	0.10669112164633464	0.09265681425976664	0.07708098253573911	0.06054700574810593	0.04362242025693416	0.026837359764275277	0.010661826913250377	-0.004515152444919457	-0.01840372626738046	-0.030826992718979818	-0.04172802347378124	-0.051167613360874976	-0.05930950124927097	-0.06639194952649541	-0.0726869706819566	-0.07844930331698281	-0.08386178264570987
117	20	DNP	0	1.1080507945726514	1.0451708019029708	0.9779736447049187	0.906976926409569	0.8328249320281763	0.7562798097764015	0.6782075876685117	0.5995580959411736	0.5213389150982964	0.44458089307446275	0.37029672744051273	0.29943107944987907	0.23280735847266346	0.1710751885936043	0.11466971485856592	0.06378678566395156	0.01838340841739695	-0.021799837971642113	-0.057196431973097685	-0.0883636217423636	-0.11593036189903755	-0.14055171704296762	-0.16287119154734928	-0.1834901387176233	-0.20294453770787332	-0.22168556687133237	-0.24006548128630634	-0.25832744443647854	-0.2766021989452446	-0.2949095115809038	-0.31316772129265386	-0.3312065297216414	-0.3487862099666983	-0.3656176671531419	-0.38138439092239435	-0.39576269350952703	-0.4084412697463862	-0.4191366244470709	-0.4276056262664634	-0.4336535602253468	-0.4371366406542973	-0.43795980091320436	-0.4360704920380996	-0.43144964535508246	-0.4241003893116618	-0.4140377481956947
118	20	PLC	1	0.998831830681457	0.9809408680170318	0.9571893391278946	0.9274228153179145	0.8916183370207902	0.8498856537715965	0.8024598254473992	0.7496874196366629	0.6920086984521515	0.6299390907324623	0.5640520303846533	0.49496537099427657	0.42333139827432315	0.3498319163344495	0.27517611879078324	0.2000996827525634	0.12536410144733176	0.05175304345947978	-0.019935244112692346	-0.08890176251183092	-0.15436664171104117	-0.21559536127939719	-0.2719292249302305	-0.3228163145498772	-0.36783906113041126	-0.4067330952156518	-0.4393946886683185	-0.4658758116918187	-0.48636854240171673	-0.5011824399389863	-0.5107188055786023	-0.5154460902151938	-0.5158779805677213	-0.5125563854209132	-0.5060375839423646	-0.4968810530834358	-0.48563966486502524	-0.4728508738663142	-0.4590280468853805	-0.4446517323328622	-0.43016180059414033	-0.41594891098745473	-0.4023464753815289	-0.3896216936472781	-0.37796608403824977	-0.3674852012318663
119	20	PLC	0	-0.6111482729350329	-0.577549706058999	-0.5433321334857828	-0.5085620555765124	-0.4733733982663191	-0.43794418781195193	-0.40246694714821213	-0.367117939859493	-0.3320307261288222	-0.29728040962746083	-0.2628807222263929	-0.22879550286568862	-0.1949624031289715	-0.16132428746839125	-0.12786236144098104	-0.09462565920082218	-0.06175121639672047	-0.02947421680582014	0.0018733123500982926	0.031873592013920406	0.060041502451696795	0.08584828117949166	0.10874989468436724	0.12821835610452562	0.1437742591990511	0.1550183505565014	0.16165980931489946	0.1635385119023217	0.16064032888779686	0.15310331258464419	0.14121533171382575	0.12540396420785535	0.10621898505764603	0.08430831676185259	0.06039083188660463	0.03522618411660841	0.009585907972106714	-0.01577328534779128	-0.040132212922190165	-0.0628269932000629	-0.0832636151416777	-0.10093132625484019	-0.11541697647864994	-0.12642433245945636	-0.13379248581882183	-0.13750824582499685
120	22	ATX	1	0.2840034486455716	0.30676114146411737	0.32462777572483353	0.33765831903761095	0.3458834708092134	0.34932302221407757	0.34800037992900684	0.3419567917086839	0.3312642846011648	0.316036620415433	0.2964385707341843	0.2726935585716195	0.24509014971527213	0.21398708290820279	0.17981654802116132	0.14308488832121288	0.10436921131471333	0.06430887521397445	0.023591299387449347	-0.017066948601957305	-0.05694274531794854	-0.09533096503330578	-0.13156910975928973	-0.16506048337121207	-0.1952957924023475	-0.22187248193609385	-0.24451154269247385	-0.26307067928842875	-0.27755363716848397	-0.2881136023694986	-0.2950492784824576	-0.29879290304039297	-0.2998902604123098	-0.2989738719475987	-0.2967315540160969	-0.29387386880979444	-0.29110333326189836	-0.2890887294954328	-0.2884463949871177	-0.28972906378539204	-0.2934223241409682	-0.2999473348796586	-0.3096679830724445	-0.32290022243821204	-0.33992200471178896	-0.3609819825142419
121	22	ATX	0	0.7310717936279859	0.7486672670037363	0.760983717682362	0.7674920169141276	0.767695308321635	0.761150797695186	0.7474910280614333	0.7264445213959251	0.6978548991910701	0.6616976117265182	0.6180932948279946	0.5673160704817625	0.5097966306266789	0.44611900997185955	0.37701124567715816	0.30333013249646545	0.2260404259620031	0.1461895719687646	0.06487907499074891	-0.016766664359562006	-0.09763298342901798	-0.17664841502577447	-0.25281812636555395	-0.3252573397468323	-0.39322370619273084	-0.4561474198525783	-0.513656619570269	-0.5655943160162896	-0.6120235126200463	-0.6532173614850373	-0.6896343422800969	-0.7218805597104597	-0.750663531277163	-0.7767436723580943	-0.8008891475534291	-0.8238380236548261	-0.84627009953042	-0.8687887762904788	-0.8919122581165776	-0.9160718658992627	-0.94161595184487	-0.9688173600282407	-0.9978827479032587	-1.0289626615780658	-1.0621615705220584	-1.0975468555069232
122	22	DNP	1	0.8283994098029982	0.7775179124410473	0.7225631315842085	0.6639310416065088	0.602045164611228	0.5373931888598314	0.4705612577589924	0.4022611852851177	0.3333458931456459	0.2648085375659759	0.19776221065776775	0.1333986877136415	0.07292732697752267	0.0174996654241055	-0.03187158208562515	-0.07438563775660702	-0.109507491541603	-0.13699199495572087	-0.15687529406957904	-0.16943715347498045	-0.17514196813791205	-0.17457170748517256	-0.16836158548831429	-0.157148931827375	-0.14153988788240357	-0.12209562137590001	-0.09933572134942197	-0.07375276081927046	-0.04583119415367041	-0.016063286272515912	0.015043478819448957	0.046969167879341994	0.07919451601796522	0.11122030167192819	0.14258831106480854	0.17289913479961994	0.20182329138107205	0.22910286221125764	0.25454335377817344	0.27799695495005716	0.29934085381337355	0.3184541844647279	0.3351984849860283	0.34940531007458403	0.36087393992587763	0.36937937734199977
123	22	DNP	0	0.20307021254697688	0.22245201101723996	0.23818820313131173	0.2505194986341248	0.2596640838734788	0.2658057777177866	0.2690838007035242	0.26958502227108494	0.2673398191097503	0.26232336763144465	0.25446340268734563	0.24365426180924485	0.22977644777406145	0.2127194802667842	0.1924054983090746	0.16881077884965587	0.14198327190811336	0.11205426370632399	0.07924383302357542	0.043859723033678	0.006290794451519211	-0.03300495291469746	-0.07351607220928659	-0.11469689211375585	-0.1559889771521696	-0.19684340453658225	-0.23674211433814815	-0.2752165306099211	-0.3118615202648098	-0.3463435229127376	-0.37840231954585835	-0.40784693474962713	-0.4345473789329346	-0.4584245123304462	-0.47944001047680107	-0.49758770281568593	-0.5128875165546087	-0.5253819077783706	-0.5351341217355422	-0.5422271192466731	-0.5467621801945196	-0.548856029213796	-0.5486360782204941	-0.5462337957169269	-0.541776436033226	-0.5353789830029666
124	22	PLC	1	1.1791696340908355	1.1772310827594563	1.16638381200168	1.1464822088711795	1.117489715745475	1.079483275064119	1.0326554938310224	0.9773152322354878	0.9138877186600788	0.8429148393197842	0.7650552283405775	0.6810835191740384	0.5918868040971997	0.4984564572193097	0.4018731869458967	0.30328463698371305	0.20387522770764885	0.10482965912375182	0.0072923966936613805	-0.08767441045962172	-0.17913136438287447	-0.2662976654403994	-0.3485778214982494	-0.4255739386892599	-0.4970787959636069	-0.5630472473743806	-0.6235488493381709	-0.6787104797122133	-0.728661123469117	-0.7734911594267905	-0.8132344345410912	-0.8478753712753315	-0.8773767171311482	-0.9017181107289115	-0.9209337322175958	-0.9351388648963878	-0.9445398643538384	-0.9494285463368627	-0.9501670928134329	-0.9471705736569396	-0.940892312630826	-0.9318140027575552	-0.9204389602903005	-0.9072858751038236	-0.8928805685716877	-0.8777444936184159
125	22	PLC	0	0.8427899805679439	0.7844972412490501	0.7208024380888972	0.6527343558074142	0.5814300373279394	0.5080898908056586	0.4339333247851675	0.36015840924788084	0.28790897846607433	0.2182498193954935	0.1521508395525338	0.09047873222981435	0.03399449887697004	-0.016645774559226372	-0.0608890957619076	-0.09828560948337435	-0.1284936860028955	-0.15129076485633408	-0.16658949733039258	-0.17445585612491118	-0.17512457352574326	-0.16900569608407565	-0.1566787992222265	-0.1388718703990061	-0.1164267299141361	-0.09025559459444767	-0.06129200127401797	-0.030442585676763435	0.001456911508134896	0.03367926272758346	0.06563470321570841	0.09689026194010576	0.12717887427795888	0.15639742853805658	0.18459465905373448	0.211949933466681	0.23874405992152767	0.2653279417374915	0.29209232437099386	0.31944354334503144	0.34778788057479587	0.37752439935591425	0.4090440095021579	0.4427313468818907	0.4789635178095563	0.518102903235303
126	23	ATX	1	0.23194441627415385	0.2667026350438041	0.29493577841157964	0.3169502463665806	0.3330095819680568	0.3433359994731093	0.3481178853899028	0.34752224886789795	0.3417110464638402	0.3308597060450334	0.3151759535334379	0.29491688632925145	0.27040188091552464	0.24201959115098962	0.21022719546463772	0.1755412572544713	0.1385205437991891	0.09974198107358839	0.05977212304317466	0.01913733788249961	-0.021703444160878688	-0.06238036316248143	-0.10262579955438778	-0.14227771604549252	-0.1812734782500799	-0.21963491979015645	-0.2574466076170859	-0.2948300178844719	-0.3319163539400209	-0.36882110025590986	-0.40562287899623883	-0.44234925234336026	-0.4789708079422809	-0.515404864569918	-0.5515288106471767	-0.5872019620309301	-0.6222948860116452	-0.6567235317863732	-0.6904850594481937	-0.723692010512439	-0.7566009644759631	-0.7896325549780195	-0.8233802779063373	-0.858605974300085	-0.8962217818851096	-0.9372591464015733
127	23	ATX	0	0.4110784487845464	0.42827224022625376	0.43904909175798057	0.4436982202631654	0.4425487703561169	0.43597291385852727	0.42438625149988063	0.4082450929542492	0.3880397954332018	0.3642843225392272	0.3375017306922505	0.30820667304033866	0.27688542089885226	0.24397545135727663	0.20984662065209367	0.1747859514553808	0.1389883387964407	0.10255553320705853	0.06550402942650019	0.0277823510242188	-0.01070361725855532	-0.05006029623815312	-0.09037443492175257	-0.13168426000613206	-0.17395740471253496	-0.2170782377367594	-0.260846173512661	-0.30498525248697866	-0.3491629647849403	-0.39301633857947454	-0.43618134859147323	-0.47832303351584016	-0.5191631345408859	-0.5585026446003148	-0.5962384112997139	-0.6323738080708083	-0.6670238254976404	-0.7004166343489051	-0.732892522298016	-0.7649022200366572	-0.797004633843562	-0.829863456142058	-0.8642415438479576	-0.9009902657622088	-0.9410327130578567	-0.9853384680788676
128	23	DNP	1	0.6682862020095889	0.6999913206548056	0.7224269195745018	0.7357247887463966	0.7400468683144554	0.7356006190771333	0.7226524569019771	0.7015370134302968	0.6726607183460626	0.6364991022271896	0.5935882733845675	0.5445126055214479	0.4898919498053624	0.43037100803526496	0.36661233750436145	0.29929167692211794	0.22909336211018452	0.15670238643315462	0.08279107971819617	0.007999823393436406	-0.06708538865669945	-0.14195561353126449	-0.21619735916091506	-0.28950358477392996	-0.3616745918782016	-0.4326090070135509	-0.5022859259379883	-0.5707399416634226	-0.6380323097022069	-0.7042208037671288	-0.7693313445529043	-0.8333347791272897	-0.8961320568050178	-0.9575511990195316	-1.0173582030257908	-1.0752833611802257	-1.1310616279714965	-1.184483550610026	-1.2354502303811248	-1.28402526984238	-1.3304752477829913	-1.3752927785006814	-1.4191987620283364	-1.46312380803309	-1.5081719746386846	-1.5555703980882631
129	23	DNP	0	0.13325936358569476	0.17992870870707264	0.2192860287266674	0.25153184523237565	0.276904118392001	0.2956711845785063	0.3081251524992803	0.3145767470052087	0.3153515153206164	0.3107872852868634	0.3012321280641808	0.28704212907148	0.26857841359331064	0.24620331387281116	0.22027546987283356	0.19114529065549593	0.15915098716226533	0.1246166347724964	0.08785226483424824	0.04915602584962372	0.008817901290566853	-0.03287632762216159	-0.07564197320748994	-0.11919432996917055	-0.1632495646453972	-0.207528091515958	-0.2517593373748758	-0.29568692289676823	-0.339072824221865	-0.38170000190761993	-0.4233739190093177	-0.46392367730116196	-0.5032041169792812	-0.5411000808320248	-0.5775326006634054	-0.6124665833840806	-0.6459180848338669	-0.6779590093532663	-0.7087179691924503	-0.7383758458354781	-0.7671566331146603	-0.7953148808894484	-0.8231216034201138	-0.8508500672804381	-0.878763203479067	-0.9071038872604476
130	23	PLC	1	0.3776449909404536	0.38908383426819526	0.39738696036718296	0.4026715464905279	0.40499016765526097	0.40434855114756063	0.4007199219175725	0.39405456768141384	0.38428504964476057	0.37132908232555945	0.35509229808945125	0.3354728646286878	0.31236996793865957	0.2856962874068983	0.2553941406054148	0.22145381116572005	0.18393214816408096	0.1429692629735105	0.0988014686829806	0.05176834368550078	0.002313169061981507	-0.049023907995115135	-0.10162018294629649	-0.15479152102114893	-0.2078186285294462	-0.25997677487530785	-0.3105662920275169	-0.3589418198233483	-0.40453736739935353	-0.44688577098927856	-0.4856311523436618	-0.5205347283476077	-0.5514746863786095	-0.5784423882828155	-0.6015368282452574	-0.6209590485973842	-0.6370078065800423	-0.6500768321903185	-0.6606527029016624	-0.6693118087302282	-0.6767146549437509	-0.6835954644801147	-0.6907462236628469	-0.6989948045390536	-0.7091788765564435	-0.7221172316961885
131	23	PLC	0	0.34337334407494263	0.3768201633761501	0.4027881224684016	0.42143213206180946	0.4330077005864094	0.43786484092523464	0.43643453799630866	0.4292097579677168	0.4167225990960615	0.3995196972342645	0.37813825512819516	0.35308416830076667	0.3248140220559206	0.2937220203170761	0.26013156623921185	0.22429183621417526	0.18637837503237606	0.14649731784030268	0.10469265309931543	0.060956410521673	0.015242033721501298	-0.03251926448986308	-0.08239981914733335	-0.13445498316209456	-0.18870265331199962	-0.24510384518785008	-0.30354627753358704	-0.3638322355823438	-0.4256719011294203	-0.48868343606683357	-0.5523996539971968	-0.6162821430827831	-0.6797427369381631	-0.7421719453165768	-0.8029729287806221	-0.8615994392918734	-0.9175954248855199	-0.9706320643754484	-1.020539178963384	-1.067326780082964	-1.1111943541591056	-1.152526585467892	-1.191875912667115	-1.229933879279767	-1.2674942729424112	-1.3054121719149412
132	24	ATX	1	-0.8179482640836291	-0.7228982732168462	-0.636415432857753	-0.5582569634218341	-0.4880662947329979	-0.4254017300822614	-0.36976540420917164	-0.32063064769508093	-0.2774632994009207	-0.23973614027028292	-0.20693402241919032	-0.17855101350316568	-0.15408199976548426	-0.13301159333998605	-0.114803088909875	-0.09889127768538582	-0.08467914574606938	-0.07153950503985872	-0.05882134905465436	-0.04586081902052457	-0.03199638544668534	-0.01658855127553381	0.0009577471827970849	0.02116859727551546	0.044477965444338595	0.07120948012353058	0.10156458936301864	0.1356187981021567	0.17332730134464822	0.21453498104679367	0.2589892875877504	0.306353166435357	0.35621525577882646	0.4080989357821809	0.4614690425453774	0.5157399633147978	0.5702827315065739	0.6244346759784568	0.6775074020882622	0.7287936408822233	0.7775718050424193	0.8231084609342365	0.8646574601634002	0.9014587289226409	0.9327342686999774	0.9576867151869702
133	24	ATX	0	-0.6364492102463615	-0.5666949168018963	-0.49827243121806686	-0.43137745135279176	-0.3662996039542991	-0.3034184061110116	-0.2431914983941598	-0.18613582543371576	-0.13280414405997013	-0.08375781087682606	-0.03953812381095965	-0.0006381001700592748	0.03252480105464007	0.05963353147177681	0.08049288400772708	0.0950456033104553	0.10338265244004052	0.10574589843169992	0.10252341776814707	0.09423747232629792	0.08152626257889468	0.06512069984345163	0.04581808417602784	0.02445333191898703	0.0018689718597864242	-0.02111508398925983	-0.043731386827407785	-0.06529144027818816	-0.08520801518823629	-0.10300896379099685	-0.11834282231709804	-0.13097472484078232	-0.14077539509670978	-0.14770467090502912	-0.15179427213059765	-0.1531318958016096	-0.1518494712504573	-0.148116130357148	-0.14213689454652753	-0.13415746100184245	-0.12447427866542878	-0.11345067321411874	-0.10153830514749856	-0.08930053717233617	-0.07743442829220233	-0.06678621457365917
134	24	DNP	1	-0.7877022869979319	-0.7168058167769488	-0.6513849517034752	-0.591558636950644	-0.5372502608414542	-0.48821461597711613	-0.44407096132474155	-0.4043382387544321	-0.36846798286716265	-0.3358716535070489	-0.30594136252359366	-0.278062952776354	-0.2516232829626535	-0.22601535617091087	-0.20064484610136382	-0.17494064012669278	-0.1483716669316947	-0.12047060827702212	-0.09086231835506564	-0.059293479188304306	-0.025659180036111767	0.009978569988872208	0.047384361867472614	0.0861569353151846	0.12574920149624072	0.16549909953065692	0.20466680284232322	0.24247472144293467	0.2781468008763764	0.3109462966575225	0.3402107636701299	0.3653839580197262	0.3860440167728855	0.4019258608971002	0.4129364771619506	0.41915961485620384	0.42085040236786303	0.4184187775693739	0.41240438694428433	0.4034451872110531	0.39224179114510677	0.3795194692963615	0.3659855548174818	0.3522828507041553	0.33893783944123584	0.3263062081757409
135	24	DNP	0	-1.0528454672670966	-0.9492007148477892	-0.8506710067866009	-0.7573380387030341	-0.6693085227095669	-0.5867045666533738	-0.5096480925959077	-0.4382436046305574	-0.3725608695016404	-0.31261869650351376	-0.2583734133851477	-0.20971150214012493	-0.16644661820736123	-0.12832084121454232	-0.09500767721143193	-0.06611597623707978	-0.041195032636977894	-0.019740200003796164	-0.0011994912199131448	0.0150155937526329	0.02951625978067544	0.04291767630131397	0.05581500466562697	0.06875841523571175	0.08222467101498637	0.096595212666769	0.1121407160749005	0.12901617372997418	0.14726883987677994	0.1668553865765313	0.18766556840609203	0.20954660054605748	0.2323245393104897	0.2558188860728335	0.2798499106657805	0.30423765487875404	0.3287951796304121	0.35331805831176705	0.3775733410917197	0.40129007156869473	0.4241538849464636	0.44580788061462834	0.4658572504576704	0.48387813143918	0.49942786504237824	0.5120552447103054
136	24	PLC	1	-0.6289639586273391	-0.5675018121536826	-0.5125569370383846	-0.46370464374166315	-0.42033769302400126	-0.3817105743944517	-0.3469921434516019	-0.3153213085846183	-0.2858609194002913	-0.2578447594146787	-0.2306160988965392	-0.20365660127089238	-0.1766057295863949	-0.1492715907036303	-0.12163259215608979	-0.09382851811074028	-0.0661377002393775	-0.03893914479937253	-0.012660031967903796	0.012285284955588593	0.03555561268107227	0.056932811553110786	0.07635318337600518	0.09391539320003435	0.10986492225329471	0.12455995530499538	0.1384234595933401	0.15189188032812964	0.16536586342991008	0.1791714200914102	0.19353370852598709	0.20856548609396572	0.22426737414271117	0.24053933872714486	0.2571983568201508	0.2740008720606533	0.2906669900063396	0.306904477591879	0.3224313775725403	0.3369928419834756	0.3503711990072614	0.3623869260497985	0.3728908638481711	0.3817470717233531	0.3888106311186674	0.39390433109091566
137	24	PLC	0	-0.5831464587255505	-0.5295822290143034	-0.47866430475474125	-0.43015270558970276	-0.3838902970298806	-0.3398041821363555	-0.2978984291066745	-0.2582400932813421	-0.22093992390550807	-0.18613036136568298	-0.1539429895928171	-0.12448636060792112	-0.09782658881071964	-0.07397120609652724	-0.05285862886836041	-0.03435320077020293	-0.018248014748318355	-0.004273549074114009	0.007887412101322938	0.018581614120810903	0.028164371998922185	0.03697893755150619	0.045337571233885265	0.05350644334065568	0.061695034193723665	0.07005223626058786	0.07866925650889926	0.08758909435968897	0.09682230193702272	0.10636730324662826	0.11623406459564606	0.12646651681227417	0.1371609510109518	0.14847523254354963	0.16062469416303132	0.1738617271072889	0.18844014198905543	0.20456813358276063	0.22236004782883922	0.24179594819118266	0.262699554906922	0.284739058108611	0.30745163945364967	0.3302851593396206	0.35264863978243083	0.3739623809223412
138	25	ATX	1	-0.8900472720399812	-0.8318925054183556	-0.7754685418706398	-0.7209715202340735	-0.6685393780311818	-0.6182249448984359	-0.5699788401974897	-0.5236450759551998	-0.47897386919614154	-0.4356452969545239	-0.39330604348935266	-0.3516109947772467	-0.3102662870707225	-0.26906273734700864	-0.2279000238691414	-0.1867904788572042	-0.14584719223219528	-0.10525554569753577	-0.0652366186950996	-0.02600438719930565	0.012270717706103154	0.04949177541192875	0.08565219767211774	0.12083975168039211	0.15522784929037112	0.18905702638338207	0.2226102326327765	0.2561839387217845	0.2900620972188547	0.32449170787793474	0.35966593647681533	0.39571064200527023	0.4326776404136479	0.4705385558941102	0.5091810437550988	0.5484017837040175	0.5878993560180108	0.6272656069524338	0.66597857257764	0.7033989132550467	0.7387729467305605	0.7712439619237689	0.7998726761235675	0.8236671013546567	0.8416180888214936	0.8527405211423345
139	25	ATX	0	0.12505251606963752	0.12590215519784878	0.12376786271917402	0.11838109454167996	0.10962042455205456	0.09752850970068333	0.08231770197439542	0.06436332636613233	0.044185503141662245	0.022421513460468546	-0.0002075908603340742	-0.0229325454947172	-0.04496906557218422	-0.06554559485354099	-0.08392590402499185	-0.0994265550583096	-0.11143182311759166	-0.11940820581416149	-0.12291972230714222	-0.12164362670771435	-0.11538515807522119	-0.10408875703030325	-0.08784268005992897	-0.06687577611406306	-0.041545714691775766	-0.012319521497552681	0.02025172896664156	0.055560896191812294	0.09297309424785645	0.13185147456360688	0.17157894752532302	0.21157458067062374	0.25130355615080263	0.290281143026856	0.32807081517424946	0.3642780044609571	0.3985404732839259	0.43051796372884565	0.45988193964372887	0.48630669691979644	0.5094626721163372	0.5290114490053638	0.544602349746674	0.5558698554026406	0.5624315747269588	0.5638864523298435
140	25	DNP	1	-0.3929450508944062	-0.3434197236577514	-0.29769882869370895	-0.2556382931296708	-0.2170947847630623	-0.18194949654244952	-0.15012246598341397	-0.12157581605143908	-0.09630674789988829	-0.07433157037820899	-0.05566428827003458	-0.040292411955321294	-0.028153126794250985	-0.019113711426286154	-0.012956931575797864	-0.009374730766365733	-0.007969673882519701	-0.008264426109733493	-0.00971811770980168	-0.011748081660605375	-0.013754561378708357	-0.015146746326573179	-0.015367829702637429	-0.013917129443858678	-0.010368164746070016	-0.004382681302843847	0.004279084696184686	0.01575117791668702	0.030058078709836178	0.047114251417352794	0.06672776998603791	0.08860798862560763	0.11237631501803012	0.13757967863343165	0.16370434834591227	0.19018900102801303	0.21643610553619622	0.24182127304880505	0.26570187334998513	0.2874259631616419	0.3063423414076098	0.3218131454618375	0.3332272014298934	0.34001365105293235	0.34165411050923206	0.337691406984663
141	25	DNP	0	-0.8646242330711571	-0.8030466640877365	-0.7424437833146644	-0.6830166493364594	-0.6250341462069745	-0.5688013717408759	-0.514624804431921	-0.46277971505212806	-0.41348259771408746	-0.3668735056337844	-0.3230060360365495	-0.28184475242065127	-0.2432706441825033	-0.20709069704291416	-0.173051121692671	-0.14085355570632216	-0.11017399525433526	-0.08068003961731006	-0.05204870502811224	-0.023978395868029977	0.003805251761441837	0.03155286677169639	0.05950258184728922	0.08789849647657087	0.11700941449081591	0.14714429818236566	0.17865800753128938	0.21194374774007677	0.24741220943645556	0.28545722917295385	0.3264146841265679	0.37051827059734915	0.41786180705275466	0.46837131387706293	0.5217941345416744	0.5777030726575282	0.6355152826255934	0.6945190895227104	0.7539050134114024	0.8127937406236009	0.8702593419553045	0.9253454496493924	0.9770779129570069	1.024475988202414	1.0665647989936484	1.1023913985630445
142	25	PLC	1	0.02274783922033069	0.013313916982227473	0.002315457860276341	-0.009744034881091485	-0.0223361916107251	-0.03493548499851724	-0.04705000090848185	-0.058249855097841106	-0.06818891791592119	-0.07661618112528537	-0.08337535114366838	-0.08839328490351801	-0.09165985850312958	-0.09320290002090315	-0.09306236383341993	-0.09126743872078495	-0.08781908512669724	-0.0826799502003074	-0.07577264820336035	-0.06698578834708424	-0.05618752229653968	-0.043244409619415634	-0.028044151029197762	-0.010519093484364974	0.009332946775281698	0.03143382811802043	0.05561876130001888	0.08163942389095445	0.10917543090756436	0.13785223754281714	0.16726273713035666	0.1969896288890752	0.22662723687110412	0.2558012134633206	0.2841861851952014	0.31152063367806565	0.3376178427050804	0.36237181574752714	0.38575652637868574	0.40781767261460944	0.4286569017995525	0.44840881678683336	0.46721295769099713	0.4851830916236866	0.5023768663303722	0.5187682780968604
143	25	PLC	0	-0.4478662614581244	-0.4015010980715556	-0.3584824961711677	-0.3187067005551057	-0.2820349898142917	-0.24829969538246768	-0.21731218860269205	-0.1888715866553857	-0.16277265913423444	-0.13881239046172783	-0.11679553989347481	-0.09653913048319868	-0.07787679633609595	-0.06066370294481537	-0.04478185169947848	-0.03014535399512464	-0.016704512968577705	-0.004447844734469339	0.0065988287521693	0.016377725948430472	0.024808789623980847	0.03180378541942593	0.03728387793533758	0.04119862463399616	0.04354440775898941	0.0443794017372409	0.04383275189346039	0.04210630501273438	0.03946860639172198	0.03624126153184424	0.03277991641320016	0.029452373967489287	0.026616262582147738	0.024598729847540857	0.023679283051951716	0.024076543381604476	0.025939138435682223	0.02934152473435205	0.034283944295924164	0.04069620589452483	0.04844319456791788	0.05732969593936421	0.06710208333227663	0.07744468592511473	0.08797202890783949	0.0982194249745378
144	26	ATX	1	1.2755234979860146	1.2013665771175688	1.119870600301618	1.0331570307733877	0.9434834025247495	0.8531179315207628	0.7641965977542768	0.6785752326896652	0.5976965181909711	0.5224910266821833	0.4533292195370675	0.3900342935304156	0.33195522785046877	0.27808850516936107	0.22722951301045513	0.17813182793611124	0.12965404937115418	0.0808783559521642	0.031192500062956322	-0.019667293412372097	-0.07161172378483636	-0.12422844967407409	-0.17684221449887805	-0.22859753613233771	-0.2785566930398738	-0.3258022485437003	-0.3695338512535917	-0.4091476475897182	-0.44428841077555187	-0.47486869544675575	-0.5010545120023099	-0.5232205601449201	-0.5418845599084358	-0.5576312155099463	-0.5710362472402274	-0.58259978880483	-0.5926971559567638	-0.6015509656205505	-0.6092267744456926	-0.6156513142493376	-0.6206499193245141	-0.6239957139911226	-0.6254635974869167	-0.6248800435184629	-0.6221610859155714	-0.6173330260642147
145	26	ATX	0	0.7537880250035013	0.7388801713877674	0.717129630684806	0.6895839505309832	0.6573345131752494	0.6214768970202603	0.5830659404804414	0.5430649707856399	0.5022920589266113	0.4613677264884854	0.42067438804209445	0.38033685648396776	0.3402330354064258	0.3000357055629998	0.2592794193754644	0.21743964650096115	0.1740102932583627	0.1285681675020652	0.08081801732661936	0.030616803217064892	-0.022019661849401632	-0.0769220662049495	-0.13377872463451737	-0.19214789120389286	-0.2514663820626486	-0.3110545073192213	-0.37011859258237195	-0.4277542264114274	-0.4829553753583135	-0.5346342707262252	-0.5816564825084188	-0.6228922836789458	-0.6572849325033306	-0.6839303864647072	-0.702161788916933	-0.7116289244906137	-0.7123611410365527	-0.7048045118801806	-0.6898261539336735	-0.6686834826242283	-0.6429603969155114	-0.614476446610821	-0.5851777551860154	-0.5570183225762414	-0.5318422287978481	-0.5112741198076695
146	26	DNP	1	1.2021231600950153	1.170493805323786	1.1279153154305626	1.075056102503666	1.0128293832021338	0.9423886160021363	0.8651081948709544	0.7825464773180787	0.6963906358989553	0.6083857243915437	0.5202533585775707	0.43360856184822927	0.3498833256639972	0.2702632332443325	0.19564213405908473	0.1265966777706635	0.06338088799971177	0.005940634974294093	-0.046054230196326006	-0.09316233165853267	-0.13611275313448587	-0.1757408110417943	-0.2129228459435167	-0.2485145801486862	-0.2832966119239641	-0.3179288108898698	-0.3529147383704327	-0.3885767882349076	-0.4250406126862747	-0.46222911576265063	-0.4998647488591222	-0.5374806612564441	-0.5744394486205652	-0.6099616097194475	-0.6431630447183333	-0.6731043751914397	-0.69885169500416	-0.719547459211276	-0.7344887067356258	-0.7432038645687786	-0.7455188082887577	-0.7416003063327258	-0.7319686067835756	-0.717474991874858	-0.6992464463538287	-0.6786071239374296
147	26	DNP	0	1.075379353764663	1.0250314486391288	0.9688029336215518	0.9077853444804372	0.8431192351514847	0.7759700797466166	0.7074964222872913	0.6388101928098788	0.5709299306097831	0.5047303730403035	0.4408948767738076	0.379877160391725	0.32188169406802586	0.2668673646406929	0.21457677531256683	0.16458763146410588	0.11637861830232366	0.06940034114969626	0.023143271983457392	-0.022805245296569715	-0.06871881677659893	-0.11470848116513355	-0.16071750417643224	-0.20653405719349682	-0.25181955734051864	-0.29614884437011674	-0.3390563576199404	-0.38008354145519213	-0.4188199408328264	-0.45493391010986356	-0.48818837706680657	-0.5184398135652671	-0.5456209174182184	-0.5697113481387356	-0.5907012909171009	-0.6085550426841916	-0.6231807908239425	-0.6344119462197372	-0.6420019906706417	-0.645632826349203	-0.6449332458179332	-0.6395044303103938	-0.6289492848991539	-0.6129030107385787	-0.5910645854527558	-0.5632294132743353
148	26	PLC	1	1.2535839302446266	1.1896261527847034	1.1215387222378366	1.0508837721605455	0.9790750282537589	0.9072749891413746	0.8363046272768967	0.766587768265877	0.6981488573414247	0.6306727020377205	0.5636186193467614	0.49636664958644044	0.4283662489627624	0.35925953437655284	0.28895722985921257	0.21765470992330224	0.1457855840951584	0.07392327294473562	0.0026590472996927766	-0.06750085737312862	-0.13618073346439516	-0.20310813669300856	-0.26802922026886483	-0.3305998913578759	-0.39028678461907435	-0.44629892948219513	-0.4975581285317759	-0.5427119867920319	-0.5801945851693192	-0.6083406605968396	-0.625554417418589	-0.6305174444571674	-0.6224031124081092	-0.6010495913628228	-0.5670454280312512	-0.5217029442423264	-0.46692536499474774	-0.4050032270566411	-0.33838957498856637	-0.26949699787455583	-0.20054523261832244	-0.13346676431772608	-0.06986437951636568	-0.011007469399178177	0.04214741548043788	0.0889243219378834
149	26	PLC	0	0.8978175258574139	0.8505679542392058	0.8006794757539414	0.7494316542962235	0.6979263201837836	0.647025444006358	0.5973113844497612	0.5490746882937396	0.502331027646696	0.45686456994510066	0.41229118330508624	0.36813224988894094	0.32389061287423376	0.2791191732794142	0.23347696320616632	0.18676697672824896	0.13895407766472276	0.09016282944835641	0.04065781586704082	-0.009189048161551526	-0.05893914652742711	-0.10812840344311751	-0.1563047063225802	-0.20305726085913844	-0.24803520151518987	-0.2909558414708331	-0.33160238545604004	-0.3698126498893539	-0.4054591730634353	-0.438421768030321	-0.46855525066591336	-0.4956580256762598	-0.5194484021893556	-0.5395580198628915	-0.5555483267536593	-0.5669518687051885	-0.5733333631349501	-0.5743609367920158	-0.5698736487858741	-0.5599315468268348	-0.5448399175124956	-0.5251436506470153	-0.5015964399382749	-0.4751108015387748	-0.44669888949002395	-0.4174122297160952
150	27	ATX	1	0.7273548317256964	0.7561978000645562	0.7749893440234819	0.7833215725403043	0.7809530151533953	0.7678603338926661	0.7442745037851829	0.7106962063904421	0.6678880781063911	0.6168443662134054	0.5587407418451845	0.49487007935771904	0.4265713974171205	0.35516103091697243	0.28187528189643696	0.20782998501477246	0.13400228980120196	0.061230690688632315	-0.009770445754920351	-0.07839165720896647	-0.14411106212091676	-0.20648464422012655	-0.2651450438683974	-0.31980687325095053	-0.37027249528290657	-0.416433349896077	-0.45826165360083104	-0.49579225566346424	-0.5290966317948651	-0.5582530500478252	-0.5833195037091974	-0.6043127547056586	-0.6211974146160032	-0.6338851755078446	-0.6422435557510839	-0.6461125921261576	-0.6453299159659928	-0.6397632723227814	-0.6293501290515421	-0.614142794075022	-0.5943546092890402	-0.5704017752807164	-0.5429357218262226	-0.5128581965557415	-0.48131721301626323	-0.4496820510747055
151	27	ATX	0	0.33092014173924916	0.35303658002277216	0.368978398639485	0.3788662332324799	0.3829308481453002	0.38148761680697	0.37491271746766647	0.36362551604416443	0.34807756315854593	0.32874504813632627	0.30611958297724323	0.2806929892277899	0.25293498559805333	0.2232665300892521	0.19203387254088342	0.1594904368655006	0.1257912393317445	0.09100207172858822	0.05512375309539048	0.018126368921235595	-0.02001113003956412	-0.059260989992195846	-0.09951163580795198	-0.14054164905472227	-0.1820035887040783	-0.22341694990045222	-0.2641691619738606	-0.30352042928468476	-0.3406108292329883	-0.37446928678086383	-0.4040282123116927	-0.4281500640539917	-0.44567264990182487	-0.4554784018647878	-0.45658743993643175	-0.44826674067451205	-0.4301401947456885	-0.40227857446752985	-0.36524857166631236	-0.3201074941943078	-0.2683443426894492	-0.21177947291403867	-0.15244499295550828	-0.09246600497278794	-0.03395723221438026	0.021057851254824473
152	27	DNP	1	-0.48047006199154757	-0.392519885036279	-0.3093929515017568	-0.2311457119906275	-0.1578449912876641	-0.08960079999974495	-0.02659586733097837	0.0308930424333204	0.08248651161853994	0.1277105966836166	0.1660219109791299	0.19684882200183584	0.2196435014822502	0.23393892971293498	0.2394048453653114	0.23589693998267217	0.22349325569438605	0.20251355288419567	0.1735182920335935	0.13728591113978317	0.09476763872048459	0.04702424639003055	-0.00485010057190613	-0.05980636598659284	-0.11691143011981463	-0.17539907133696775	-0.23469323379026508	-0.29440183947363424	-0.35428279818082525	-0.4141919721626743	-0.4740245111671226	-0.5336626504577494	-0.5929384977666169	-0.6516158887150788	-0.7093908077839118	-0.7659052814897858	-0.8207681829244193	-0.8735776860171397	-0.9239419510279306	-0.971496888452153	-1.0159219305349756	-1.056956085277166	-1.094416574575652	-1.128224171595831	-1.158434967927503	-1.185277471474116
153	27	DNP	0	0.08157305543697128	0.13145372321932972	0.1744734995956171	0.2103069391235335	0.23874305637690033	0.25969764425721725	0.2732139044630711	0.27945411259386443	0.27868617514076555	0.27126713003944464	0.25762746884330984	0.2382594457573022	0.21370992229338295	0.18457860387827432	0.15152151508042966	0.11525616303483788	0.07656747551627062	0.03631050684502693	-0.004593519154667582	-0.04517058409324378	-0.08441936782386612	-0.12135061507372735	-0.15503872733554466	-0.18468298415317067	-0.20967084859156823	-0.22963321909879944	-0.24448112192097968	-0.2544152240208124	-0.2599047378100427	-0.26163590130228265	-0.2604402329184397	-0.2572107821590747	-0.25281820314377335	-0.24803657842956203	-0.24348451922198291	-0.2395847494962167	-0.23654557517999822	-0.2343637303487374	-0.23284887686737266	-0.231668893230085	-0.2304135270853802	-0.22867119338379086	-0.22611161638250787	-0.22256347145254698	-0.2180764701503596	-0.2129579760671707
154	27	PLC	1	0.4299207989169809	0.4114440036859966	0.39041280532978356	0.3680043371830212	0.34514392480515405	0.3224397673554791	0.3001691608744013	0.2783173849594576	0.256651258697426	0.23480435570873182	0.21235558101811666	0.18889212217150697	0.16405817572199788	0.1375926153982903	0.10936098119157746	0.07938182911974602	0.04784705867560731	0.015132852364275093	-0.018201213075214624	-0.05142924266402601	-0.0836928846674012	-0.11405204979060639	-0.14154922930733668	-0.16528283930392465	-0.1844811531498951	-0.19856635778314258	-0.2071983860923912	-0.21028975722375276	-0.20798678587227412	-0.2006218614277443	-0.18864679074866422	-0.17256415233784628	-0.152871945753312	-0.13003222247971621	-0.10446760143571038	-0.07658131215580845	-0.04679088214250132	-0.015562313379966516	0.016565646242852044	0.04897434762311433	0.0809767142935758	0.11184332020453287	0.14083784847494807	0.16725547066917967	0.19046072620895924	0.20992074563614396
155	27	PLC	0	-0.09310283111040903	-0.022716629572921792	0.03752527037814043	0.08759968184626639	0.1276481072018847	0.15800000894411328	0.17918498889554024	0.19192965813737137	0.19713992711542125	0.19586692373151462	0.18925830474777772	0.17849691508993315	0.16473132189367787	0.14900518146934436	0.1321935901523855	0.11495305257306586	0.09769122889096095	0.08055785749664658	0.06345609426854038	0.046069085878335886	0.027896731148634477	0.008296578128798023	-0.013473421943510826	-0.03821201462019127	-0.06673205923629456	-0.09981761767901882	-0.13818206031335217	-0.18242762783360625	-0.23300933020182477	-0.290203486967252	-0.3540828316102813	-0.4244978154596337	-0.5010636584659173	-0.583153695270103	-0.6698997185017362	-0.7602014196994743	-0.852748239209094	-0.9460555738295987	-1.0385168309979347	-1.1284723161972479	-1.2142927692090744	-1.294473461233002	-1.3677334349419017	-1.4331097976886422	-1.4900382986764888	-1.5384065109180287
156	29	ATX	1	0.5522093732804025	0.5530550086986844	0.5492831132382993	0.5404457639390903	0.5261740247117355	0.5062206998786907	0.4804974150713462	0.4491053669227258	0.4123582764615274	0.37079732703246976	0.325192025237402	0.2765243146311817	0.22595275663800063	0.17475249212552857	0.12423378952803384	0.07564603255904406	0.030077724985503655	-0.011630857965177543	-0.04894915621477843	-0.08167954520286758	-0.10994206356313041	-0.13412396391227735	-0.1548035576139378	-0.17266289208377159	-0.18839472488489303	-0.2026138005237832	-0.21577509557044397	-0.2281055126615726	-0.2395479209796223	-0.2497230666635344	-0.2579089315664053	-0.2630379092720217	-0.2637126742181016	-0.25823946809690107	-0.24467869503439055	-0.22091283601123268	-0.1847371254541327	-0.13397530628190557	-0.06662738330840094	0.018953058912001376	0.12385371158974656	0.24839938416912533	0.3919726990377009	0.5528991291423769	0.7284287391080131	0.9148261231314699
157	29	ATX	0	0.31257726155677684	0.31293423559939004	0.3096992934153984	0.30347431741464637	0.2946854630711597	0.28358834265622296	0.27029748578952856	0.25483487428255525	0.23718878572193033	0.21737341780788533	0.19548071528912306	0.1717155605840677	0.1464115874980183	0.12002338809965434	0.09309943445379658	0.06624048384209352	0.04005003250667446	0.015082737087290502	-0.00820315736491834	-0.02948811077084601	-0.04862465412203728	-0.0656588575270379	-0.08083533506987761	-0.0945849659506031	-0.10749356359822942	-0.12025471132690667	-0.13360906049026225	-0.14827529366513834	-0.16487652774072634	-0.1838658411010042	-0.20545428682633637	-0.22954626551655224	-0.2556859605554797	-0.28301872778898424	-0.3102757382769909	-0.335788771243571	-0.3575434366901776	-0.3732783884018896	-0.38063366870609533	-0.3773417774288071	-0.36144810512731573	-0.3315338842466455	-0.28690886840249236	-0.22774394899645167	-0.155118916809423	-0.07097862329795772
158	29	DNP	1	0.3630293609478647	0.34701962286982296	0.32574336093379297	0.2999246406423204	0.27042398770107584	0.23821908457230054	0.20437263995649166	0.16999110737498632	0.1361737192499509	0.10395797596507293	0.07426402880641864	0.04784265697205629	0.025234978187199664	0.006746182218009785	-0.007558377756552065	-0.017839393635947543	-0.024454502703630875	-0.02791763180888179	-0.028859355296387362	-0.027989696613523306	-0.026068107290710074	-0.023880219779364997	-0.02221700899348844	-0.021851628524075333	-0.023510108493077168	-0.02783193574283119	-0.035317473941638304	-0.04626529915958929	-0.060700531930271286	-0.078299033680383	-0.09831857641040899	-0.11954033585567185	-0.14023198189326885	-0.15814832889374775	-0.1705774424108217	-0.17444879066724725	-0.16651285319642786	-0.14359223042358316	-0.10289275161801842	-0.04233878199936008	0.03911629004520203	0.14126248143691825	0.2625326532444226	0.40004901879947835	0.5498076435977239	0.7069638538360429
159	29	DNP	0	0.36695800853922256	0.36096638137504683	0.3538395345510173	0.34543537455003154	0.33555210543389463	0.3239605792277431	0.31043371563449357	0.2947706183097992	0.27681885721607563	0.2564927244914375	0.23379053937080319	0.20881003829887826	0.181759318012266	0.15296098421131832	0.12284929020313252	0.0919544558674807	0.06087640874874752	0.030246958080759223	0.000682201632285945	-0.027269357382854714	-0.0531766912102812	-0.0767734581324659	-0.09798888918377317	-0.11696253893949522	-0.13403867318928253	-0.1497404526234117	-0.16472467971430202	-0.17972461909421397	-0.19548233706497994	-0.21267888324579753	-0.23186470315486854	-0.2533969915969825	-0.27738236461814736	-0.30363392371848	-0.33164193867774633	-0.360563662061659	-0.38923702720526543	-0.4162209348332415	-0.4398620781970959	-0.4583895858137205	-0.4700318535449867	-0.47314782139250317	-0.46636448891736015	-0.4487074074710741	-0.4197047452242064	-0.3794551334140419
160	29	PLC	1	0.009965431490287002	0.03585957344426521	0.059405682447951656	0.08024729619813509	0.09814134279585231	0.11296837159399976	0.1247284932208208	0.13352241432673098	0.1395241194794597	0.14294572900969127	0.144003370186867	0.14288433870894904	0.13972376873355194	0.13458843934587758	0.12747234889187184	0.11830319234730365	0.10695690410477683	0.09328063622022272	0.07712034091888796	0.05835154997995109	0.03690874567873651	0.012811888042673804	-0.013813939041625374	-0.04272914652193852	-0.07358075838309242	-0.10591687213867489	-0.1392098400973564	-0.17288661192895796	-0.2063579303347837	-0.23904411506687717	-0.27039104672764697	-0.29987606137189254	-0.3270054995712615	-0.35130612311828857	-0.37231497678001696	-0.3895696191976999	-0.40260763151301293	-0.41097415010974503	-0.41424318157759243	-0.4120519650562477	-0.40414532345713877	-0.39042348378136643	-0.3709852292339544	-0.3461574169753709	-0.31650432232932507	-0.28281113500233296
161	29	PLC	0	0.2902577036147935	0.29917480277523445	0.30554538060868836	0.30925660071934863	0.31019751820056785	0.30827578857450044	0.30343787882028733	0.2956847184910188	0.2850803228462419	0.27174917102198953	0.25586298681223696	0.2376199741234765	0.21722425521941013	0.19486816741586643	0.17072381014710936	0.14494104974384023	0.1176514395308475	0.08897676059517023	0.05903433856917206	0.02794359312441756	-0.004171009790524832	-0.037181084235633995	-0.07095266551565403	-0.10534383209761944	-0.14019834527845523	-0.17533275163334028	-0.21051819512682388	-0.24546021775658552	-0.27977960571182553	-0.31299971812142263	-0.3445479168042997	-0.3737673785174211	-0.3999463371165768	-0.4223535331710972	-0.4402767271819345	-0.45305620473151925	-0.4601034559949298	-0.4609076190866744	-0.4550290863795707	-0.4420919690991263	-0.42177871079112833	-0.39383891587186975	-0.358116539881471	-0.31459400827486284	-0.2634513755979057	-0.2051252315295339
162	30	ATX	1	0.16825346637258373	0.18327741519567972	0.19351598469140766	0.19910048652316648	0.20023289765926755	0.19719416626580974	0.19035068039765665	0.1801563941168145	0.1671495835922573	0.15194205584533257	0.1351999013620302	0.11761563637237593	0.09987246231180269	0.08260184559018559	0.06633855487836625	0.05147670295897474	0.038232302704580015	0.026617073165381668	0.016428122077611705	0.00725642388892211	-0.0014833684948799646	-0.010503175983135058	-0.020575662290984818	-0.03245801435660448	-0.04681346465488897	-0.06413804593025506	-0.08469845309654238	-0.10848546309094009	-0.1351848201135606	-0.16416765628062066	-0.19450075770430722	-0.22497823919170656	-0.25417697728666006	-0.2805376703975299	-0.3024715427114017	-0.31848848609183367	-0.3273359336872818	-0.3281316181785142	-0.3204692982146161	-0.30447912464257754	-0.2808333377629783	-0.25069813727099327	-0.21564275502888006	-0.17752118282431703	-0.1383432960580339	-0.10014936321306507
163	30	ATX	0	0.22943450010235847	0.23927589355208448	0.24373254573877476	0.24327180172349547	0.23845711243493248	0.2299199016878418	0.21832848708338184	0.20435620281541692	0.18865071871145353	0.17180647862143913	0.15434151911424063	0.13668019216156593	0.11914320653338413	0.10194504977533776	0.08519872669135387	0.06892657052408108	0.05307446262875861	0.037527565106045484	0.022125464062301894	0.006675998898913342	-0.009032116919437902	-0.025216409808992295	-0.042086920742848866	-0.05983118243116395	-0.07859874125380405	-0.09848632216410665	-0.11952450353374129	-0.14166679196589094	-0.1647818332991877	-0.1886488599136477	-0.21295744584868034	-0.23731136013215515	-0.2612384804717414	-0.28420836308728004	-0.3056595422695995	-0.3250374056345812	-0.3418415072642773	-0.35567781274063065	-0.36630903914474094	-0.37369572543182156	-0.3780220176919475	-0.3797028420811151	-0.37937229778215137	-0.3778558073982543	-0.37612945315138013	-0.3752707744185595
164	30	DNP	1	-0.46071525963171606	-0.42107350980446623	-0.38034056536963545	-0.3386712971366834	-0.29636133086603417	-0.25381643618844135	-0.21151785766208672	-0.16998882433080872	-0.1297660192998257	-0.09137889070194789	-0.055336908521575	-0.022122823559643092	0.00781056294477244	0.03404375778415423	0.05619633079267139	0.07393736210718999	0.08700055112569073	0.09520307366508544	0.09846608591963017	0.09683414970583187	0.09049080731116967	0.07976736223643856	0.06514293520521673	0.04723533435973082	0.02678253719049305	0.004617326178195637	-0.01836261230988843	-0.041226735016739784	-0.06304373748899104	-0.08291368041980703	-0.10000037309519254	-0.11356432954910389	-0.12299530773966331	-0.12784209772039587	-0.12783594245724575	-0.12290416770683649	-0.1131723509033966	-0.09895608141600641	-0.08074534810744183	-0.059185630024164194	-0.035059112582993844	-0.009267120244065749	0.017186940484536787	0.04321627449423183	0.06767328977105612	0.08937730446048393
165	30	DNP	0	0.1872720178619031	0.19343787040818297	0.19359606316795466	0.18826226778416855	0.17807064780966808	0.16376786832210996	0.14620460564996618	0.12632168333846447	0.1051276730210099	0.08366547387241037	0.06296617124070102	0.04399189428667116	0.02757193223767286	0.01433928914681458	0.00467553754512974	-0.0013275278410852982	-0.0038837823134215874	-0.003502610556706545	-0.0009519224970287385	0.002802113296609919	0.006673095774379239	0.009542794395577205	0.010350845104240091	0.00817744533189871	0.0023124710897657005	-0.007694019700133055	-0.022003340776906844	-0.040484074708731096	-0.06273241007212012	-0.08811527002215425	-0.11583251462870146	-0.14499183669453253	-0.17468748260873454	-0.2040741182970296	-0.23242735777232615	-0.25918457780490195	-0.28396352114191103	-0.30655875216956124	-0.32691872956749723	-0.3451082504093059	-0.3612624112218576	-0.375539047078091	-0.3880763365408151	-0.39896106687144756	-0.40821119109560505	-0.4157747428052865
166	30	PLC	1	0.3138484245209947	0.31005788246253724	0.3033951072318927	0.29437012669700335	0.28345288710147726	0.2710434414454398	0.2574491239414766	0.24287088652512526	0.22740115910775507	0.21103316128383165	0.19367991270266904	0.17520127902466087	0.15543542276980057	0.13423199682622514	0.11148469042126767	0.0871610757614228	0.06132870668795463	0.03417598302780699	0.006026278906798536	-0.022657200552786767	-0.05127805506460217	-0.07912716413665795	-0.10541723105039232	-0.12932956361502065	-0.1500664468167444	-0.16690249984373465	-0.1792271112599594	-0.18657352559458848	-0.18863247568680297	-0.18525380196161237	-0.1764398543183434	-0.16233600875181928	-0.14322148344186153	-0.11950217270559328	-0.09170409565621947	-0.06046500578019026	-0.0265216133269304	0.009310158006027336	0.04616200534628378	0.08314547180111698	0.11938630156344782	0.15405723832552606	0.18640536158878077	0.21577136498091284	0.24159987142657088	0.26344194717331804
167	30	PLC	0	0.19707858165112455	0.21860546235739353	0.23396327719789176	0.2431313931316439	0.24615664183738964	0.24318281345717171	0.23447614844706965	0.22044387127093398	0.20164419437364212	0.17878561335570575	0.15271419649047752	0.12438779441279339	0.0948367616431023	0.06511189425339324	0.03622351730461419	0.009078026062397533	-0.01557894361488668	-0.037203549645600964	-0.05547225233879921	-0.07027588474307202	-0.08169302495160241	-0.08994873574492207	-0.09536672079126651	-0.09832117919122914	-0.09919384349730671	-0.09833971985448191	-0.09606325882051599	-0.09260564976843084	-0.0881420591216081	-0.08278605449167067	-0.07659852280358896	-0.0695977548038627	-0.061768797631922105	-0.05307078346772013	-0.043443140343425474	-0.03281257720953579	-0.021103934906300564	-0.008257316620566243	0.005747572889978468	0.020860662413275905	0.03692822395710333	0.0536620797785002	0.07061796623816191	0.08718800115098324	0.1026109362918899	0.11600093887591957
[truncated: 160 more columns]
