# Supplementary material for: Catecholaminergic neuromodulation and selective attention jointly shape perceptual decision-making
Source: eLife. 2023 Dec 1;12:RP87022. doi: 10.7554/eLife.87022 (PMC10691802; doi:10.7554/eLife.87022)
Supplement: Figure 5—source data 1. [file elife-87022-fig5-data1.zip › erp_cluster_topo.csv]

subject	drug	Fp1	AF7	AF3	F1	F3	F5	F7	FT7	FC5	FC3	FC1	C1	C3	C5	T7	TP7	CP5	CP3	CP1	P1	P3	P5	P7	P9	PO7	PO3	O1	Iz	Oz	POz	Pz	CPz	Fpz	Fp2	AF8	AF4	AFz	Fz	F2	F4	F6	F8	FT8	FC6	FC4	FC2	FCz	Cz
01	DNP	-1.3081442304333202	-0.741594273030266	-0.6034214739652602	-0.030094521413772595	0.13800118555979	0.37646534083011235	0.3400092284222311	0.6803907580125305	0.6659800256922854	0.33097560360974415	0.3611172611108457	0.295560244271691	0.1004432241409622	0.6779114744918585	0.9873855640991485	1.3130132585239933	0.6987869008260748	-0.2785378329862947	-0.3248211915958308	-1.4078282310472607	-0.9255103033982417	0.25428634978777603	1.2572879165580846	1.0164072099831	0.7657091400273143	-1.1307009307851008	-0.13628089106456626	-0.015538448908873443	-1.4418719628756866	-2.285460940814012	-1.3414161211526867	0.1075726049378918	0.22316306626520502	1.750911422988759	0.315893136125196	0.3837079734722389	-0.2322136578187108	-0.05071751554660464	-0.055444379715120985	-0.23723766294978468	-0.7380629105118773	-1.123437390110328	-0.8684915310481097	-0.48301502827168646	0.09537979095687359	0.4398641577688833	0.5646157214540014	0.839719335399893
01	PLC	0.27396282348349194	0.63144299467224	0.11144687154774811	0.16437158516536646	0.3398309905716463	0.297787034289071	0.19134487349970705	-0.1482210737235977	0.20445437066432856	0.47827835938365704	0.3309378954489188	0.10452039148970728	0.3943540415051372	0.35632561953214176	-0.06809409047088454	0.43657966507814044	0.6761894072716373	0.29549971812431214	-0.1533798225897305	-0.5260292858471665	0.05631458102309661	0.7323637438385057	0.9649162706162753	0.2645864662191873	0.8337655677434611	-0.2911163149839724	-0.20106290732974766	-0.743749866309404	-1.7594797366866188	-1.4719850669736392	-0.6688899382241827	-0.2175977654777721	-0.4037110807110944	-0.5952702877063331	-0.3581008339833848	-0.05483451953649402	-0.29898274645990197	0.13578623202990805	0.35927900104429994	0.5724186077811936	0.44135320742244044	0.0748406725610551	0.1114720872134351	0.5663495996571314	0.8027600015874604	0.5190017881879778	0.21967986081867186	0.0014335963548344117
01	ATX	0.5256063441867735	0.8644523547614482	0.34705315928072294	-0.5140571025245549	0.03553927503612101	0.4980037101323315	0.47426386971483464	-0.04106222260674783	0.21402333576937138	-0.037062244624486346	-0.35164503458139956	0.16109358180542524	0.14135124264705537	0.22084975619033964	-0.029928621058101096	0.46062186234878016	0.7381887672688623	0.5455366250197266	0.47809226778080327	0.42467850583515304	0.8832416973715703	1.308216272381746	1.2386965078384442	0.6174415556663442	1.5179037143454408	0.8232244507883499	0.708246868799464	-0.3528922158180547	-1.0468211152448372	-0.6447440904650957	-0.014930185511109036	0.4117696428339413	0.330756779123267	0.07294679686032392	0.4240933590701561	0.7055941328269076	0.09491669434738687	-0.5947595075812718	0.0920366269095093	0.9790314920746038	1.1732651191756298	0.7131681344997514	0.5136823676398975	0.9573173706520549	0.8964771190630932	0.22283680909606965	-0.3427120839243642	0.28975849623979305
02	PLC	-0.7325037575744892	0.28696621752650414	1.001316608412557	1.315423318230652	1.5897505097040687	1.8786414834171208	1.9760194636766686	1.7609312200250933	1.2018471329735165	0.6310465236362629	0.5094783710186396	-0.09926564479145185	-0.4154053522156973	-0.05566636564740793	0.7633735899641293	0.14716407692926267	-0.3844087579552944	-0.6077095968868624	-0.2649382886719401	-0.3221631134333171	-0.2689110853651502	-0.03228614780180836	0.30237158034784467	0.6014031518060636	1.0066381918266367	0.47089601428962485	1.459589469050382	0.4498067909390671	0.6461866927910237	-0.09856120825176636	-0.5207798748371079	-0.21031605371752707	0.8761466268281497	1.5259513658662236	0.8044813181773213	1.241803718452945	1.4116030707185727	0.9813856764272263	0.6487765481449247	0.42417911669579106	0.3929899053858781	0.35701044256935494	0.38389185035137346	0.16869511820611807	-0.13584322931895063	-0.03050079038994277	0.36148728986094775	0.0572637962450277
02	ATX	0.6819976120257211	0.8940297155677449	0.8826566420806131	0.7113788243421039	0.013366782417618878	0.1346518849292245	0.8449620627264199	0.4887705080651037	-0.1778438756000512	-0.5566068649800238	-0.07228093183819818	-0.22966545685291698	-0.5714691851331993	-0.2980851657961278	0.17184768859426794	0.6177990388621507	0.24762052521609376	-0.17128485144567285	-0.09521218714140146	0.13715170425722886	0.5068309280619677	1.149578651277596	1.6567984761140029	1.1362997265122723	2.107930717901844	0.8099428819246629	0.9654605248970723	-0.5769723481484449	-0.8744841010811535	-0.4405272719572691	0.12829043130953424	0.24921539400860096	-0.028954805788133527	-0.5085866319817676	0.0863901484149725	0.808595359100177	1.4768216413877233	1.352250841500046	1.3346991149396619	0.8735418788117598	0.5313928573070142	0.4261148775939283	0.5942572434599568	0.2996330676560045	0.46245598419262923	0.7785156252813272	0.6659510769417322	0.29768422008437256
02	DNP	0.3782581958287092	-0.03847858517943136	0.4166098377603819	0.18398876329034675	-0.08664516903752122	-0.11709170400692047	-0.003611146178806935	0.315721788399422	-0.058940932625246766	-0.574319941512807	-0.5936082531523701	-0.8173196211550738	-0.5230374371526538	0.16821172118886277	0.5108151131742172	0.7916799845924429	0.7708196770282455	0.0986304515707014	-0.41409630215642207	0.0772052048108463	0.6557503105505728	1.2307932570062146	1.2045158118084782	0.4368617666884231	1.21820271733967	0.6446931219546131	0.5650951284957054	-0.1654379127555006	-0.753991983323144	-0.47616841091878154	-0.0488929932635306	-0.1741445198639615	0.6001112468881044	0.47968680994214247	0.32468111229006175	0.5086019225059437	0.7443110917519135	0.4327829130669829	0.47160751908828535	0.3185334091080348	0.20063168360438866	0.2124963836133403	0.04491761259959676	0.0351661181363511	0.09432890136492751	0.10931651658456791	-0.15655104549320328	-0.39887008633616183
03	ATX	-0.04824491349827879	0.19044847091129546	0.21721533855442568	0.08002327082956003	0.4347258739566961	0.36815483418825695	0.20178195106310096	-0.07386649615665282	-0.1022450533879861	0.1404534700908007	0.24830545607230828	0.18485305539911834	-0.17816910029207966	-0.41046008513368387	-0.40131778818462394	-0.29154644264208884	-0.014406386589488887	0.26144104994762624	0.3521049753884858	1.2175489587010422	1.4659880222223594	1.2302107311259618	0.7110560869176136	0.1802884823803088	2.3804267555563454	2.611566611851469	2.9523870865431885	0.5487282239541151	1.0965297964295373	1.0173719919664468	0.28114378844729254	-0.27065609766687226	-0.3180755648972594	-0.18501750559282656	0.09813772573995043	-0.09418633038494684	-0.34500480517627446	-0.1635381113511211	-0.06632263255522464	0.12349169995619692	0.08429477474276287	-0.07068705868596085	-0.554790394830663	-0.1009663794729964	0.24118335259488397	0.25031646237505584	0.2286957108490387	0.07290418662381308
03	DNP	0.7548843898301484	0.7522470505593192	1.1371475436936516	0.7072273249012814	0.7067713113261699	0.6723926775960121	0.4343640068308818	0.17989116658371299	0.03702011665234974	-0.25889965375840185	-0.3789963498172122	-0.9152347328572367	-0.5496981661679002	-0.023664991958597264	0.18743554043147767	0.6356051184310009	0.9224506085522521	0.4824171937014676	-0.20640634899177157	1.0738222737691139	2.0027333278325092	2.2072618949032172	1.51506418549784	0.11975089984162966	2.346544921289167	2.6563758096005796	2.3301825550748636	0.4053586997103695	0.32910415501357787	0.1333607665504351	-0.10696878566936165	-0.3785086174520543	0.3810883798325551	-0.23253415876691452	-0.3380793563118362	0.023601789220328087	0.7741135463667509	0.6569485599211226	0.5320438971592726	0.29646876972400754	-0.009935722966007152	-0.15955660157340903	0.001301397161184904	0.17687735528617532	0.4852900529755179	0.44245670310509416	0.03899363656170183	-0.4134660809477196
03	PLC	0.16051514040134504	0.446320072018287	0.3631969873083789	0.3496144270027308	0.3515657748152272	0.24595813785180665	0.26516643924036326	-0.10635755242468736	-0.17009982284770453	-0.034652039326992186	0.054904716820001136	-0.3342825883077727	-0.3170609783976385	-0.2837559027477176	-0.21081637740439893	0.06276374675759258	0.22879788541828386	0.1173649145647438	-0.12640686442133026	0.8980813970477906	1.282179436709466	1.3052921099247912	0.8736325660038008	0.09123594474448693	2.1030394226183455	2.199114745351554	2.291351097111608	0.11812131976572782	0.31716226901341166	0.508158844418881	0.233646708805519	-0.2999300970240919	-0.2724466413431265	-0.275239913299508	-0.2205167869182005	0.0816645776977066	0.08229316837787266	0.24947104695781963	0.24909400790680133	0.31279320026876806	0.0684319956152361	-0.2601775201562764	-0.2247940286440214	0.09721292998185065	0.4856448570403344	0.1849384752724068	-0.0029584511170671576	-0.37166319087778227
04	DNP	0.08490072888993554	0.23625091352871982	0.24503333209296954	0.2441551353735426	0.30842626728870565	0.31982836699011624	0.3031745864734062	0.24032033830483235	0.22570892631371917	0.26964626908043626	0.045429522795803166	-0.09822697231070186	0.14830463726284124	0.19437908198288187	0.08104296367049403	0.0018932322311953516	0.3762857947397887	0.2790344467756644	0.09514749677987848	0.7513957265845063	1.0222819390836335	1.1162749733940138	0.7180462130902266	-0.26050215399337284	1.6820916765329503	1.6317703893460624	1.3946785433222013	-0.4963830246804722	-0.723027964153422	0.012343432194116183	0.4486426899814217	0.35950415900388305	0.009049978991780025	0.009244535579482497	-0.09470737756607633	0.2862905005070554	0.22229925815202667	0.18485714529728747	0.29067960807781773	0.41369791876376644	0.2304054826028125	-0.2818667320137291	-0.3692244957809537	0.2930436739450551	0.6183250063237352	0.3162560881047633	-0.0812727549934278	0.06522184093460169
04	ATX	-0.1901919266845182	-0.2998716008213403	-0.6155664725638211	-0.41018174118353407	-0.3444594485124181	-0.10228834181962053	0.0938059500243158	0.42362887646281194	0.599814961631803	0.4287381615212622	0.09961828303192342	0.18953933048362193	0.6387361502894008	0.44499282215371777	-0.17306450847190938	-0.9197671030849587	-0.28209751244546977	0.04637583810279141	-0.13879855870635852	-0.05966686010113529	-0.016689552263370617	0.03377092648968527	-0.15322733979891373	-0.278319610103793	1.2125475917537984	0.8642322136131395	1.7790847510129462	0.41343716307629824	0.6294051042100058	0.5507539234139643	0.27656982940931485	0.00035523599779949583	-0.3082476181784976	-0.4544792835653775	-0.1840875215294768	-0.34470645599702926	-0.6750360105614112	-0.22323314948221365	-0.013121704040473548	0.13906899906510378	0.17439211334188318	0.19322219166680013	0.17934619783410544	0.23701982979824066	0.3413880938704427	0.1867658480905873	0.016917071169710297	-0.08863421177679637
04	PLC	0.2512257091877212	0.32405763160086065	0.29857909820423034	0.17235547928917164	0.18828335030662682	0.46493790082445113	0.46372472131940184	0.5206081761284389	0.35195076853559915	-0.08215957157288008	-0.24779084825501685	-0.5498457728010573	-0.2349113684870049	0.12606567819457168	0.39708831902063885	0.19799599190980546	0.03903438225865152	-0.232258877574863	-0.5014106597723001	0.037251751250489566	0.08135187926386366	0.2831452663692852	0.5106578863773564	0.553859463215163	0.9911284940834576	0.6684441776931842	1.0306193609454437	0.04437871198041612	0.41639408267291245	0.48431570613414054	0.05259876608430275	-0.6707832658619343	0.47919464184479144	0.7182483828004623	0.6897722807818609	1.0406375320397274	0.6278615430109789	0.5231689798778942	0.9478321913889626	1.000524215192659	0.7489416567244006	0.5632290856489248	0.45524580866815384	0.2382917578086372	0.30309365154150697	0.23783973655944082	-0.0644164346079988	-0.7257538852919075
05	PLC	0.22495057819501643	-0.22129792157624487	0.3080791787171465	0.11938702554644637	0.1863585029319322	0.2813075911215531	0.04691159242315542	0.41249572619859215	0.38949921362575185	-0.05429318935884203	-0.09575205936432123	0.06697440443092116	-0.23711060472763604	0.031801705581500306	0.14084398884189386	-0.5870414640287867	-0.520960798523946	-0.13130955125084395	0.6147930683807891	1.5302950509435067	0.7790317030294212	0.03925177177695375	-0.3525066262365136	0.013405258511039598	1.1849170998526966	1.7008015783642454	2.263716778218274	0.5343716294853108	0.5157823449626198	0.973049829467254	1.5541966165096817	1.2145902500700931	0.6507893136083459	0.4073230249224813	-0.3005386002102132	0.2870618535957546	0.5389533474094979	0.1734068698713409	0.2806719633456024	0.17145906850981776	-0.10581950961720937	-0.35139640989319626	0.30377304783487885	0.29153271116055757	0.28692660487159966	0.288032096700755	0.12508419571302742	0.49983828014131876
05	DNP	-0.49944793267486726	-0.5868588364993267	-0.5823456474171492	-0.28042197595167934	-0.40671013304704046	-0.21366281348199476	-0.11833068120985903	0.5115249087873041	0.15647904459508682	-0.4926352749550793	-0.16930253958066457	-0.28341998905913657	-1.0592451242556675	-0.2504985883178959	0.41626438519016157	-0.333460970799375	-0.6199819211068701	-0.8996984511634549	0.0017112439602009408	1.0958797980148602	0.3525301908317293	0.03201531872943587	-0.10650294780725678	-0.38013025607768397	1.4010257249887614	1.787272568358782	2.3589660271302475	0.10533183458076495	0.6093058592636325	1.4119360173003093	1.4825886614617667	1.0154396124068252	-0.061619692290279	0.13938247927683986	-0.2723732087346233	0.0032871320178104227	-0.1981423447997752	-0.01570606626642418	0.03441577423550151	-0.14233404579969153	-0.4916970777283763	-0.8344769088444083	-0.7701892782801915	-0.5454982108045292	0.008989665605668504	0.49797728027516236	0.4789571397420484	0.7722454473158503
05	ATX	0.10928095253231766	-0.22790481029264065	0.12311706405566648	0.11503570791737579	0.07964898213891665	-0.051101943641994975	-0.16088108941637425	0.06142075947745165	0.011515850571601288	-0.10441444176138352	-0.1748066140579286	-0.261626009968757	-0.43487482433254804	-0.3963143192226828	-0.17383304952308232	-0.48857598014124975	-0.6693517613073069	-0.30006115705044145	0.3358610443339067	1.561428636667041	0.9131366622894109	0.24734404334180385	0.08479472485709157	0.4374345036420539	1.8163011714314237	2.3764214855602184	2.7232682150177934	-0.10733705876516847	0.30619946394407865	0.9645789623020864	1.354631656781063	0.8113814689188605	0.17131495506987415	-0.07479724163292759	-0.13327490066138775	0.010503273599192	0.1700113179029585	0.017203646514412623	-0.04273711267671428	0.02400811394392263	0.10003648095939525	0.0075971838770321565	0.2692270114235351	0.3320809080681478	0.11792069109894916	-0.11967138808475959	-0.21909164002410267	-0.010617385386718423
06	ATX	-0.16278976321900573	-0.318390845439843	-0.5780960115724969	-0.6252463744656255	-0.7291317623119008	-0.5801789079158466	-0.3308318656482747	-0.15740050893513705	-0.2221692078019324	-0.39220661237180293	-0.34391330997871083	0.0070234066688438	-0.08179793458232587	0.026673223449100964	0.00848330787108714	0.4593082272720334	0.3880878523568135	0.15780058955737497	0.182967429477362	0.4871638059937182	0.6212898634229843	1.0720579729184267	1.3836338107547659	0.8082302503424629	2.0957685170302143	1.2570403548530795	1.807083325647408	0.19749402003713723	0.5068730253868121	0.5501852381700418	0.5151916712433103	0.4429038812628476	-0.296941312894979	-0.43919156223400274	-0.12999756253454475	-0.3007891489101301	-0.41879044667160475	-0.4387688217903322	-0.32486834420413563	-0.262169596573892	-0.23370540658302752	-0.25002606451015963	-0.10109607984099239	0.09570206698882817	0.1352912640375982	-0.0009666994902593762	-0.17225836499002933	0.24448330202948063
06	PLC	4.011198899430444	6.452081032218071	5.049664874230955	3.2052375169016423	2.899403048342983	3.227220493261663	3.991188153859314	0.812227201117511	0.0373788743531443	0.05652367653009207	0.5882098117237528	-0.37617145021222204	-0.5284784264115677	-0.6929125496397678	-0.36606787305505223	0.20526934647471748	0.13600795404221958	0.05431439623021069	-0.09758058531665871	0.23799439506701667	0.5120326580436929	0.8249729538834606	1.0383731235345361	1.300155530341039	1.4117140142300248	0.6934878140588511	1.0417727171840716	0.9229786538021787	0.17623807232390817	0.03697851269503271	0.0516203385211563	-0.20181289407471945	-3.3525250505686857	-7.00926438809197	-1.3953853436204733	1.1186538926645584	2.1050208926495926	3.7693680056906835	4.619744048023679	5.7376706447747585	6.602586341506933	5.661910787607489	6.910632598521644	5.726701533742482	3.596175890489725	2.3023956979994042	1.4497987423084275	-0.26445456680832713
06	DNP	1.3433299027997414	-2.1255033394576484	0.030851019664461608	-0.03796255248541172	-0.3015992208108081	-1.1215571419241113	-1.9846249286865316	0.49264828349931217	0.5765175680386718	0.2234204144995634	-0.2239726948589602	-0.43505327214127326	0.06044632714522568	0.8635169564297361	1.3630839993244452	0.8852443778912039	0.1561982310522689	-0.3058090231533273	-0.33870950795210275	0.03557151751442518	-0.1895942211906759	-0.031695306366592034	0.6544518457042258	1.1961651387506236	0.8347339827863083	0.2300464395141447	0.8833992544930366	0.5911148694652737	0.8244172418681758	0.6487677744743856	0.194508984377769	-0.21733667756712952	2.421250642204859	0.5326672621192292	-0.986159807939628	-0.8419076289012933	0.7350148730154461	-0.2717129363130934	-0.6503631131354114	-0.8778012301466545	-0.8434243238450317	-0.5367010023914774	0.6446419358019968	0.329445323514139	-0.08332699136522749	-0.34829989566033	-0.45099390842694853	-0.4473169969403497
07	ATX	-0.028870129867762533	0.6697432768689264	-0.19272356018963166	-0.038419344583490694	-0.11582662421935369	0.05186940040637999	0.2895573734831285	-0.31775312717098103	-0.3361909611387917	-0.1798281941882256	0.0615141920587876	-0.06549611534016031	-0.4168587462399633	-0.4835003558505217	-0.3694549414509323	0.21995401218483637	-0.1127795740587297	-0.3965817252460091	-0.11197153810942773	0.2025810266351928	0.36772207804398166	0.9482333296976527	1.4088696240171388	0.7531358138126052	2.4032636406726033	1.3289228961810742	2.245257135562365	0.4628547597492852	0.20493613092066224	-0.23904281588007895	0.09797533624201539	0.3939985135894437	-0.5468893151352905	-0.405320610771758	-0.3220295620247289	-0.4201847720506689	-0.44150661315760803	0.0972446741416197	-0.04080413568256592	-0.38295983091086794	-0.5739606870164523	-0.48457725015769365	-0.15158643163400373	-0.1709308970564444	-0.021787145223718708	0.2104327485503988	0.31255605959467486	0.35661458567217874
07	PLC	0.31751185187252157	0.38622120723139625	0.19934634546416863	-0.37894872830184606	0.14808596901128843	0.3167574316007666	0.29658197543904313	0.3227006436928646	0.44983436018738615	0.31591800071029624	-0.4789186346923062	-0.27397750769278156	0.32595603037956594	0.3996987152649609	0.24365023529081667	0.09181627446889414	0.16814776498017112	0.029201908076680435	-0.04035485844917688	0.6946597514000737	0.37976754861288703	0.4923492815643736	0.5479631133387782	-0.2356052524578163	1.6552939945866034	1.4924020340434756	2.171581620595535	0.12355823060536784	0.40588601404898084	1.0348721398356533	1.045566120159533	0.3264022158714584	-0.19215086334328257	-0.6278908144358802	-0.5720454997088598	-0.2273652133562396	-0.2753782500864239	-0.7680520858749319	-0.49598280586329935	0.012741045855301758	-0.036026416929988876	-0.5057402209253884	-0.3525536394978188	0.2324522519638782	0.44041354614631234	-0.3927909418701477	-1.075298660880417	-0.5576191127050438
07	DNP	0.7486238432716393	1.4342773188189966	2.3044753698253357	2.0808006457525545	2.0204671541655883	1.8522433845240107	1.7957557045385861	1.4361648302023964	0.9544713519445175	0.6001296877746828	0.5054250967055652	-0.33328991717701495	-0.41319898634649915	-0.010224613326144383	0.7081669919440733	0.3864027445910541	-0.047869318113196946	-0.33779416183490985	-0.1664156737094419	0.5617981570937866	0.5727079897772501	0.7987243833313676	0.9703093476012682	0.7162180472201433	2.1050397380002708	1.6688534159476516	2.2429471044728047	0.3076461765221827	0.40826470955540034	0.5796838530201724	0.5236956767861848	0.17407598550877432	-0.009402118607649543	-0.18582300588183243	0.5990510488766939	1.4116165692472624	2.2334646121086528	1.714803663869174	1.1245882038219106	0.6970705659129818	0.7930995199852622	1.0204697229745803	0.4977466036807759	-0.24818049753617757	-0.6409039621229516	-0.35387115772732897	0.24258128585430752	-0.2241098916348537
08	DNP	-0.3418188821173387	-0.12975827295915152	-0.1622694476539825	0.6332081537695302	0.32032062400403766	-0.12508878026235534	-0.251196757820263	-0.42655073045704667	-0.23716881452475025	0.2212841211345751	0.4659360249334259	-0.33071970887981456	-0.18112697493926722	-0.07297183961819963	-0.08728128690030428	0.8982799744373579	0.677803712602799	-0.0695405309894625	-0.47205675943673636	0.19771442745958823	0.6477339032238996	1.415048923496193	1.877627705010138	0.9204304536666735	1.8506257926421472	1.1580640215603781	1.049599735470598	-0.18239880434706535	-0.3097225743458519	0.004254316888869856	-0.016231588783923816	-0.3419121068895949	-0.5223250123021882	-0.750598838861558	-1.0607601199685806	-0.6334774598706234	-0.3009417573708475	0.6637403360437211	0.35325339939791095	-0.20771609068185115	-0.7937814665296014	-0.865261478121767	-0.5646827636767461	-0.6680317712073575	-0.05594475133250163	0.5117059958733847	0.6252626632898973	-0.12684965149896654
08	PLC	0.36464501527949045	0.28185772218657495	-0.2888041426093573	-0.7836044645587147	-0.7011826074906095	-0.2690082016337585	0.15221465669092987	0.1692323627468024	-0.06547845449240432	-0.555097166759757	-0.8319083406044808	-0.4686708352662361	-0.17979871232970535	0.04224287866157587	0.23103618132178463	0.6760039079526706	0.4389430081648012	0.11427889836237635	-0.23988380969675593	-0.2688902638395056	0.45830616441818606	1.131180417146622	1.4961202892957501	0.9711452862836811	1.8589292614375188	0.8890396741026262	1.171300275686796	0.06933326161734099	-0.3272639036395771	-0.8110596262521571	-0.84947596789092	-0.6830353027420287	0.0716873589470936	-0.2801333939746166	-0.35031136821453474	0.25963298974059495	-0.020068157483475194	-0.43017925728160183	0.1370582098392075	0.39173097239479665	0.22182451191496133	0.06879166379735507	0.523756812187856	0.3056369427785081	0.02771647328254292	-0.3461609191881632	-0.7630307682780052	-0.7318109450039683
08	ATX	0.14154951506031369	0.2631888810099292	0.15110685516869074	-0.5423621096844473	-0.07151519769512034	0.2164668292289925	0.41784117584622793	0.5185137303725352	0.06064009984172585	-0.4234390135193624	-0.8710534928244553	-0.5914282543893781	-0.4486148990540311	-0.18233915469772466	0.36551132262129227	0.8334783403073674	0.6842478688980164	0.40980456230579493	0.04517951420754435	0.7881924914555475	1.696389683779901	2.2445259674411235	2.2409318398084617	1.0714735535656492	2.995958603286256	2.285913678787372	1.9316755792822284	0.06430973502084332	-0.15591170285412168	-0.011511860402939451	-0.229441282516203	-0.5336846094755381	0.07029970094475187	0.3064565815318197	0.497709730576656	0.11871534888788497	-0.17185814783044337	-0.7902650316373423	-0.5601846899680604	-0.08723087489285307	0.23359414620789556	0.27551409364465945	0.03382433892989544	0.3024994090686611	0.14064768437674321	-0.5848549479188286	-1.1189156573959502	-0.8522260933491855
09	ATX	-1.0274615938842402	-0.3493762910210973	-0.8454456207542655	-0.9235950824584526	-0.25745913594451203	0.41566787145658934	0.4537146335332138	0.5819370638444666	0.7218617728036856	-0.01874636717883243	-0.6019216861931912	0.15179469201236348	0.40754629212837107	0.5609709692106406	0.14512040679890512	-0.2419462638780118	0.6172346909363272	1.2289345432841445	1.2374279274563407	1.7562777651490906	2.0426525522883705	1.3212705381043472	0.14999655263011605	-0.6290059221056362	1.3220904122684831	2.1125469803650496	1.6573976474361904	0.0021464098489056096	-0.31388768779643955	-0.23639260284657082	0.45799808922549173	0.6753221485146641	-0.29934015819662463	0.9457165244464635	-0.3145333268116089	-0.5054708391756632	-1.1643886418101574	-1.1899877973674597	-0.9870421545240502	-0.7769115539263551	-1.0350824667763954	-1.3587763134403346	-1.0370620826481451	-0.5857055831357031	-0.2200711174916226	-0.4386108485102471	-0.7881256050797948	0.003733313444299132
09	DNP	0.3360302606787426	0.9330465014367438	-0.4345545316909081	-0.9734900803228795	-0.747118343152012	-0.3984171712262516	0.007528454940325731	-0.5494309349170825	-0.5249163308472772	-0.5871507690469701	-0.800788578382465	-0.3741159643993579	-0.14147980408743632	-0.15861966048746093	-0.3578793475251591	0.1857087331503545	0.3915044514348949	0.4222038204925431	0.1955251088692009	0.6930289304107208	1.0139026809924128	1.1038525795649685	0.9812020143850174	0.26570226586794954	1.5784886442001351	1.2936266840807569	1.4318094612944117	0.045020447452483014	-0.03394116177493586	0.039670708375232545	0.0953417608716493	-0.14295897944956037	-1.059568423496222	-1.3197905577971254	-0.018795956402566667	-0.2478872158298766	-1.0095375666192463	-0.7750490849276996	-0.1181906408546783	0.6445530099953278	0.9438562087744922	0.7032013768686668	0.3213292826666007	0.6570596630973558	0.6321210966377849	0.04260472846993941	-0.6760518126503058	-0.4617584442621989
09	PLC	0.4405613452215597	0.26441374010004115	0.3289365873615185	0.012035133061567366	0.0668307548672663	0.30719043018037046	0.45141646819208864	0.7457146182070438	0.5140999241185632	-0.1622132315908947	-0.4323159316324497	-0.47821176693151507	-0.23948743589461516	0.3693487681068004	0.5299813134630188	0.17468773356725043	0.34195335901141877	0.10231882332950744	0.016738525677205112	0.8480324269792443	0.9670133310515875	0.8933624243189026	0.5259156628185719	-0.015622685368434197	1.4408297562512165	1.6025049287890152	1.5197131217598565	-0.3443728470285687	-0.14596118851458226	0.39523970666778196	0.487728719392678	0.09983968598892579	0.30806693492406173	-0.29900762716461154	-0.7851626129250677	-0.3105414079935194	0.35232010412159037	0.08181648849015305	-0.028222041598610872	-0.46896471167115683	-0.8763396751167672	-0.8006967714685892	-0.22886095532115147	-0.4815850675279458	-0.2791300782123977	-0.06079236120872967	-0.21620125626913186	-0.2699829794320799
10	DNP	-0.22294032665326535	-0.13077409554085814	-0.2994396295251032	0.08744775537506695	-0.21238747758232787	-0.3380106844543018	-0.10696791998086798	-0.1609014493510264	-0.2189447668379276	-0.004077739521859483	0.18368692136946432	0.0955633183673641	0.1940968766665652	0.03279934595582101	-0.08929826375074139	0.16581492112322502	0.27432225976061236	0.23852701192496506	0.08045070018663293	0.2963270053904171	0.39696747827939954	0.5975862124601095	0.7229234244581028	0.3211333973464013	1.3028703734276608	0.8344967573078089	1.2332969380944816	-0.2158031058164159	0.0539018121878023	0.24338632184318787	0.20688245227434057	-0.09233887748654505	-0.13888661242089903	-0.031724126248448274	-0.12084645521793115	0.0756439681649858	0.08742771399529863	0.2969029498596609	0.2838895882466818	0.13629382953482191	-0.04050623304416497	-0.1820835722898718	-0.01997904996854809	0.1472683176885974	0.20934563976562118	0.1869946733887803	0.21048315913930096	-0.06603057802114466
10	ATX	0.0580849435929185	-0.1764649362822095	0.05684351302299323	0.19665715489125415	-0.01929247740978055	-0.24087662019664957	-0.2061077726736107	-0.024321707793130195	-0.2614177518761704	-0.26395569190844015	-0.05494306963652914	-0.3021744457863864	-0.49570905122478587	-0.27419888623087635	0.15187665064944775	0.2762479961372671	-0.21712615402522115	-0.6176380336080982	-0.46904829378688334	-0.4102157256500902	-0.4248759106699678	0.02239797228522596	0.5953215876801496	0.6810272832956086	0.9845688858993874	0.10232705039460492	0.7642590520544695	-0.1532488413521996	-0.382134968522064	-0.2928455101364415	-0.14633713247488425	-0.0034015799423120266	0.04492123891118952	-0.21515912871519985	-0.4779893254029893	-0.32996638717320786	0.14765176082086406	0.19954167437371575	-0.06578530627640371	-0.48123701511357103	-0.5986775659314594	-0.33967503973708074	0.029347577086216336	-0.2938143475307848	-0.4096955097714436	-0.06385198540725286	0.1281825463473939	0.06995554666021044
10	PLC	-0.03512937413679778	-0.2749267165969861	-0.03150138891122817	0.038422723588578504	-0.029257742479072094	-0.2699872444505355	-0.41687969752214543	-0.2633898122630577	-0.35333463598400455	-0.17769916047248632	-0.13204712123229081	-0.26764902280010466	-0.2385471595629042	-0.2224682574522421	0.0428465651081442	0.15984577959999452	-0.07307385510357278	-0.15740178659182455	-0.1964655220254807	0.05476725645017214	-0.011562156573420081	0.012174800987075298	0.15858996920455118	0.37930067228626835	0.23928002385218206	0.1299153968162642	0.21324703991091945	-0.20440639561192434	-0.09319596202692203	0.15908540673137303	0.16970885580356088	-0.09842043359811076	0.07122977227456957	-0.07041950400548976	-0.1953291576271365	-0.027329439904254463	0.05036613538145166	-0.010374796159200086	0.01065692663283338	0.12618927532085245	0.05993227036373438	-0.17655338465721693	-0.09226215490408189	0.15940952361065697	0.2676548153258688	0.01932729979949877	-0.10865217969740644	-0.2099690804649612
11	PLC	-0.10963901961383961	-0.07294187073724598	-0.2654196293206958	-0.1807054182675809	-0.42243242683304283	-0.3120222334411406	0.010518089081693938	0.036755696737383305	-0.32979439583463166	-0.5900825841536441	-0.32627996280441135	-0.2414586180967526	-0.6043606006382648	-0.32737280773508354	0.275554603905375	0.30796515516410183	-0.46196733676975904	-0.8318784526776356	-0.3389507478336747	-0.6748444251039634	-1.1677061121190864	-0.921197407216198	-0.09973120425718762	0.42087806729870886	-0.3461283619529772	-0.9434237043479107	-0.0721617994610139	-0.06527947889896828	-0.34304810382431067	-0.46923890305546573	0.042764529607828144	0.4534972087463612	-0.09196388838652532	0.08980971368799616	0.14249358541194163	0.24537315746058064	-0.0294542713230098	0.10037651191098823	0.3001754676859146	0.46783564808393674	0.41683008412542016	0.13568079263064273	0.47469036591937086	0.7083009223899962	0.7418571824883547	0.5647076452088632	0.1821195847841249	0.37145877780115394
11	DNP	0.011129039671685598	-0.14497261140015322	-0.081127436357796	-0.3013033816803054	-0.10672173952181478	0.1679255445678336	0.3213996978733279	0.4105673893089387	0.24266132704135449	-0.2542571421024288	-0.6041377409258417	-0.49574466429276537	-0.3140893910205859	-0.019778242914773272	0.18524812529388165	0.09250144878085231	-0.13376587598728332	-0.23766168175935287	-0.17161169389633935	0.11266881582973391	-0.1238371315379666	-0.05780764585951668	0.19812194401716124	0.46076352139697224	0.3790609139006353	0.08041376952102854	0.2624575197487819	-0.04097913087444202	0.024327075429905958	0.30342305537909914	0.45242710287919574	0.04735232402175118	0.30649534386196087	-0.009381685301088448	-0.024829721735549277	-0.10415712179742363	-0.034717127023297815	-0.3971452014682338	-0.33829090409284374	-0.05996743915093793	0.3352055410999008	0.30021706092028594	0.35623399179704557	0.5518287333208767	0.059207401870567195	-0.4848095888815371	-0.703938561149713	-0.5321499314039916
11	ATX	0.11849518780187808	0.22871000925142673	-0.12399080273944518	-0.3918525123508306	-0.3771634328694184	-0.05305896612607116	0.35331988667312336	0.45665123115868766	0.1437011585488798	-0.38372273707796034	-0.6820706411861984	-0.8629306457823843	-0.20292914718984675	0.34096769664949117	0.41228718565151984	0.28738525611613447	0.38910154330147656	-0.13763030305433951	-0.8529330736001918	-0.26306960630070525	0.08963663759512384	0.5080054643433684	0.5495413121022716	0.15599703148275837	1.0296099482587608	0.6617328916393108	1.1662162271571228	0.6131522041615979	0.9352062252731524	0.704673137851472	-0.16555933634234773	-0.8144948465800509	-0.05036813051816701	-0.215705079259269	-0.2501140152547694	-0.022868326078308996	-0.10541934887505651	-0.1611696153970493	0.09848750780075988	0.13447566050686122	-0.027250115096903404	-0.050122669639219485	0.09750137114147044	-0.050499418447069955	0.16318211641820893	0.062135714750711	-0.4246510852891881	-0.7727072076830561
12	PLC	-0.26968473032133927	-0.0965954328903011	-0.2938746203195074	-0.16849222474984313	-0.1464612648930849	-0.0272989028845879	0.1901475039000898	0.3564664125572106	0.25321700322868285	0.08684601444501679	-0.07767887659251442	0.1167580445120646	0.3032782386980271	0.36722372554862853	0.22036909218720527	0.40189486050417256	0.6669097402287018	0.5500668877408601	0.3369504249528308	0.39915546119097334	0.7915396683849875	1.1428739459425155	1.123619847403286	0.4069555589511841	1.2908136207584926	0.7057940004180548	0.48859828939229755	-0.38812501312551384	-0.6019424021706551	-0.32238007080347664	0.08231403440246014	0.25255732409604786	-0.0868706095108669	0.051298497052672386	0.02558945712907289	0.16640776356400963	-0.12122408805254753	-0.09513557242410414	0.08475422062115434	0.20934728051842685	0.22406507529271966	0.06765821524604722	0.1253660256999687	0.2714257943293968	0.28493153325037474	0.15348257393985526	-0.06879481104346226	0.12100052285707506
12	ATX	0.2764521323649437	0.1678049066006169	0.18501061407187036	0.024698147571492038	0.02713901542511467	0.21140494475362318	0.36768725576520195	0.38082059586852446	0.22519504619124753	-0.1586531635287273	-0.28823337058556836	-0.33004375330865393	-0.20591645395623956	0.23530949620818756	0.32910186577877715	0.8459872425683198	0.8533714237090604	0.23787631208671003	-0.05499159882216364	0.29573641889036867	0.8452388277742231	1.5481296244804825	1.7502467572310414	0.8888497941307091	1.858012512475833	0.9939367155725769	0.9041511325966142	-0.25578411947747876	-0.5927990919681138	-0.42930149706833926	-0.1007572481374494	-0.04936717986502862	0.44666536446741095	0.3188620505465256	0.08753003667813951	0.3985222901283776	0.43936409430330325	0.12077257411939475	0.24887937972311688	0.26339306051547057	0.08463121654122481	-0.22736620294796464	-0.2448491679816003	-0.13805041969581625	0.09357986697637005	0.04722362389873014	-0.1722633138971701	-0.17238311570439832
12	DNP	-0.2763105165501098	-0.1399636318534552	-0.19577863060155354	-0.18099160102020664	0.1758487726279764	0.2484543696564023	0.07655844441761651	-0.0364443556527935	0.23404113018604253	0.37850252786627525	-0.07594563999966812	-0.0331783900643926	0.3753812226849096	0.26588139209724954	0.030450991718722186	0.6384937613833747	0.8434789601782035	0.6306835324831732	0.18211435322897226	0.28699637905788794	0.893853047688042	1.4040266573285762	1.4076226749047258	0.6146457934113935	1.3668686091804032	0.6524298371006564	0.343498081347954	-0.17432399484978423	-0.8174847185967064	-0.6486134478340967	-0.12825129845764646	-0.07673489706103241	-0.04228943793263102	0.33312403717594913	0.2738490182724009	0.20225711462331022	-0.22108107558952803	-0.45001051983679335	-0.3581428495210064	-0.06461583765866523	0.0229459363280831	-0.05437660058065049	-0.029812708425943964	-0.1441595771565338	-0.2721751759877519	-0.610901459421371	-0.6581013237535557	-0.46309460969885197
13	ATX	-0.23867779703022318	0.14072748940921767	-0.11150628011291641	-0.3708720175536564	-0.10331169366531713	0.20174514898085164	0.4506277031136634	0.1359628994441231	0.01865313226806899	0.022443724715816942	-0.2682718474894407	0.1818373821962441	0.2988354044337649	-0.2707152537030829	-0.49833936621183894	-0.492545133888298	-0.22402823407172615	0.24375304263655964	0.22849892672594982	-0.18091398697947492	0.14092673062347078	0.29939533318521966	0.2864785795995621	0.4841306742912521	0.9164219159488134	0.12767246937840918	0.3227801139883199	-0.41109073241018845	-0.6246185215458105	-0.534719112091237	-0.2627452534843895	0.02446221404331045	-0.2161736233568371	-0.06169165252750199	0.014251416651277967	-0.1885222709378982	-0.20391722287881908	-0.5890425408452601	-0.6456372263400889	-0.41436381291889984	-0.1726123453368548	-0.034707876024685023	-0.12553076822206685	-0.1883780319603198	-0.2653628904845902	-0.6192814821005458	-0.6866209436280183	-0.18142242193964353
13	DNP	-0.4610658385115822	-0.7424558328344282	-0.9780499710178647	-0.49095719745378835	-0.6559712499938833	-0.46329582984174733	-0.19239525374470298	0.3957086129459941	0.38310811215293944	-0.10860979698184907	-0.4031017075429524	-0.31199541476310516	0.11091360437350023	0.6443392557732144	0.4210506161416793	0.32026958676165923	0.40512252919769937	0.03092411754671891	-0.2229272649881874	-0.25789499137900906	-0.04738695770707333	0.38793005410934217	0.6148222510188782	0.2954581932177446	1.0182480897423727	0.24822301345327583	0.6534529345539611	-0.051264665350900906	-0.35628986685761305	-0.3293749751777196	-0.19608488075117483	-0.012194417605035554	0.06943982866272981	0.03735716735754336	-0.17737681326177382	0.14948274683693805	-0.009080110701430751	-0.05038895757685088	0.2634571170322214	0.24159082684381836	-0.028909392559218	-0.16459362845853884	-0.0418072121682003	0.06360481732401897	0.39729866578345246	0.3787764770588408	-0.03658636848964745	-0.004985223823410008
13	PLC	-0.08042978282159244	0.008768863335453065	-0.22578407954955226	-0.2368749953489391	-0.057010633808621015	0.33467833420898757	0.33916430605455905	0.34238059604086307	0.513644655549868	0.10233456419574982	-0.09687312509743111	-0.29292638803210075	0.013302760356059873	0.4899550220535012	0.2903909944150592	0.5334963625988811	0.5626484951603713	-0.07669099768569441	-0.6926817316435554	-0.6075513531757709	-0.08034666599434503	0.5235663217889014	0.7387748055842839	0.5852931689633128	0.8952810222026247	0.2045289070762717	0.5734525432909484	-0.11973266402089267	-0.155870444292188	-0.22132537637939753	-0.514035093789836	-0.4384367593809491	0.061060369134674185	0.10071588367513402	-0.04543554600501623	0.11721548117033409	-0.08779654261822394	0.004429130334549336	0.3119131541916942	0.16163995348482285	-0.1262931328452171	-0.10831358923588287	-0.24923091317775847	-0.4028098520332799	-0.007501242498607498	0.3581748859553373	0.1703464887848806	0.02932868260015337
14	PLC	0.24785110833246693	-0.1342827408184556	-0.03903907147455123	0.12279359616094936	-0.3907423708352578	-0.305127318440208	-0.10917263355361763	-0.04283393814431815	0.017141432875993626	-0.02100826109588517	0.16855266652351633	-0.06383354597175524	-0.06800568613033127	0.022713975974593324	-0.10155086589631407	-0.22774339584883496	-0.1932292394914142	-0.14625233373156957	-0.033834306427755624	0.8023263723469135	0.5281789940723812	0.22882636999383263	0.02430593593842183	-0.10033288874151497	0.8839527521295709	1.3649580070341922	1.4268256221373197	0.03369036110562484	0.46217535415628713	0.9624108850373823	0.6699267416550457	0.12838609941796153	0.47784614332373176	-0.12259059609193562	-1.0496124161003466	-0.0770968698339593	0.6032093987797561	0.5486509608466842	0.34953727297436354	-0.3089147176879355	-0.7875390801972325	-1.0528998031619192	-0.29725332755276485	-0.3759413690200384	-0.10959212943999337	0.29979976623450966	0.45754325208443203	0.1337797534748257
14	DNP	0.00022027232902190516	-0.029640543458775148	0.04897626887122425	0.1822222683279605	0.034892162825484956	-0.13337128331209544	-0.31844218820664855	-0.3568882346430117	-0.18145225224287187	-0.045531013988976965	0.08619188680196332	-0.030288902662600495	-0.10697463147549946	-0.17157201046681883	-0.3706905956229091	-0.471843616813846	-0.27492234493730505	0.03987331152237524	0.18927683179746432	1.0074441532694418	0.8314699506421857	0.3307514388362365	-0.03881475056199868	-0.03470437389727865	1.135509765757522	1.7076951250665369	1.9790679787616963	0.6372167251344635	0.8269607688746915	0.9243618674944187	0.6350504401224785	0.19643173730624675	-0.12545568473664281	-0.14929619543282083	-0.3978316005968374	0.11039954083978752	0.14325304030199926	0.37997212590102025	0.5067600284273365	0.2818951737006176	-0.271799706681014	-0.7209931411799597	-0.017848045199018375	-0.05089462161187428	0.2709442608792714	0.4488594958159431	0.3255060299519647	0.10910192832355044
14	ATX	0.13485935811425745	0.17730131112522243	0.03353258770585369	-0.5623726232429794	-0.4009709682934135	-0.030922889071229726	0.040481571995748575	0.02213575890229111	-0.16745241642649064	-0.6051306405671533	-0.5582768280273238	-0.05956870514941485	-0.2424979892571515	-0.08862583397894845	-0.07465122024801946	-0.19340942843835005	0.057816018600147207	0.251024003569564	0.40611309558143255	0.8790592837582838	0.8574760163758146	0.42708416606867855	-0.008183700776444628	-0.3277960659424692	0.8219881181270119	1.4426453898521447	1.6834045531719568	0.4720203293568804	0.76973586508797	0.5986042623302829	0.2549069199296577	0.3665837568098136	-0.035451026717602675	-0.20109838694606333	-0.5457451513841326	-0.21250746100890994	-0.24428942451386737	-0.3634099971787887	-0.019413440512804872	-0.10783236120766537	-0.6145594197451811	-0.9887061247654971	-0.775759872224581	-0.5614821715751571	0.146506960318701	0.5387578907959473	0.0372338813398446	0.43687116933363784
15	DNP	-0.1283830744012904	-0.46406920738983093	-0.30740878884803774	0.11755424491266044	-0.23983937891975882	-0.5220046011269809	-0.5380390171582285	-0.25180810367957335	-0.08054279700294041	0.08275095804642003	0.3983550008583307	0.25759995426123217	0.16437928204450494	0.28486408205800046	0.03002013971689087	0.1451576746166117	0.08859925965062183	-0.19046733286848258	-0.08194626037983312	-0.30030172837177377	-0.43270310532088035	-0.03122552456577449	0.3557437773778242	0.5571773880300551	0.32028523309998597	-0.24616620973828243	0.014180462070997296	-0.7071635896842067	-0.4469125950886634	0.025238686571901255	0.30767500778274043	0.5126448914339778	0.03883473875378495	0.019531462437282918	-0.23741986490111833	-0.1410709460606228	-0.02407129030387892	0.3224080201048763	0.19064072895273446	-0.10275204115475901	-0.28000884953382105	-0.30871217259680744	0.05786709508136393	0.04311125875836682	0.11694644811807105	0.4414270700204219	0.6653342434794491	0.6164863273522864
15	ATX	1.179263804952915	-1.364044838546757	2.78775090712614	1.8462762864116327	2.7073830126546823	2.3838274756712092	0.48945646269211335	3.2138367119187676	2.785480384994095	1.346808241157779	0.22027681594648074	-0.48587105463592434	-0.11663079802041536	1.2600169343756056	3.0330006772773004	1.3819583792724703	0.0530228582413542	-0.4148685758048765	-0.1812454532074311	0.33949065932645145	-0.017893241930858107	-0.07297819257853098	0.5932881159636226	1.9682928709334402	0.21379459345944654	-0.049894464963067965	-0.23675573408610315	-0.17240796001100736	-0.5926064943416359	-0.032403107774802896	0.466979624476675	0.009147735364637593	3.5659301051608434	3.3443189832600986	1.3828599295064938	1.8834804805939698	3.0704783640513273	0.702476892301069	0.23308430679276596	0.27762236502111964	0.4067159959864186	0.5063194138220971	0.7984780923612287	0.3373836529165995	-0.008832555474186826	-0.5296794137575646	-0.5846985324647445	-0.547340839059779
15	PLC	0.31784748848146266	0.05741774239188848	0.16440948778042933	-0.1645835282494387	-0.36087287080032043	-0.26404623612737915	-0.23598903020675535	-0.19188169897328244	-0.26401445869491813	-0.5780902804993208	-0.5257013442553443	-0.22728640991566237	-0.23927874574538835	0.09984233218645928	0.27679567264606486	0.5155958305020524	0.1550776205660506	-0.2663566658400656	-0.20198653766327543	-0.42075027771886164	-0.6495828428612987	-0.3305219290818962	0.1430699066934615	0.32178527655265127	-0.5267732099201415	-0.8493819718317832	-0.8161252864192735	-0.7315420815531603	-0.8858608845081154	-0.18596161965328048	0.3088523711907772	0.4073159300743912	0.2281495671207587	-0.27745706646906765	-0.8012819882324322	-0.27456590905060585	0.3664045079303164	0.09272943019755973	-0.012745820723067056	-0.3758197332911552	-0.7526650771355867	-0.8099197211198389	-0.39970928068742895	-0.43216148158871465	-0.14853069463636057	-0.014776826212432296	-0.1597040198942096	0.16115256739151543
16	ATX	-0.17158550187589341	-0.33491008988795107	-0.61536137355712	-0.1753117900128545	-0.42319598611566117	-0.4047176864512619	-0.007719017930961802	0.26497361339172104	0.0625446648117693	-0.015099278902689006	-0.019802180103939426	-0.22031969944537388	0.031273386865674935	0.23622922984454686	0.01214419685906779	-0.07974943094414394	0.43628264095131514	0.2750796205601967	-0.08517753283507268	0.6783870431522995	1.1730730094833377	1.377146647060572	0.9127343105711367	-0.23403789202221037	2.146289284492714	1.9020838429583538	1.6677008448191426	-0.10258367874565699	-0.305856934914858	0.3018842092575673	0.2716126734228702	-0.11197634830964291	0.13852106612044343	-0.4273550691858154	-0.8146337762366821	-0.32498632506223374	-0.06800697817040853	0.12136226172715849	0.21026132201425288	0.06721530314974801	-0.07679673459678242	-0.11449138632086216	0.47333724453766163	0.4787326228363444	0.413303136176223	0.30817735905650917	0.1256657207704171	-0.16260483147356145
16	PLC	-0.3131377135406788	0.03918147673133087	-0.3912655540334869	-0.3809974471234421	-0.09858560291898395	-0.004930117900864829	-0.13541639210826525	-0.329979202170889	-0.11917165437647494	0.05999604268163247	-0.005261687557139572	-0.016693370474353344	0.04978967826836439	-0.18905644621375753	-0.40389541488813885	-0.33398676088352297	0.029437260473522953	0.37040653299227005	0.19173986229068893	1.0978667705177625	1.423810210002048	1.2179674700977632	0.7669501229292303	0.355885971196273	2.4918322014922527	2.4111062177809828	2.400253740140321	0.10032113448949696	0.3703585575138435	0.8859071452352073	0.48973239648578576	-0.1940118697124735	-0.7632559080779396	-0.6259046305515	-0.29184019690357316	-0.7569179577801517	-0.9691776282977438	-0.6018289752802093	-0.638805554008303	-0.4891608596836972	-0.27280302105524173	-0.04415322619268774	0.3575272495618993	0.2620176055975873	-0.046827715451989334	-0.3411280858578749	-0.28475973404641436	-0.3109001164264294
16	DNP	-0.22671935095539952	-0.1447895881162285	-0.16792950957543137	-0.23456159693722736	-0.004518002291857279	0.1258070047377772	0.021234178617615864	-0.0355481628102192	0.2128784743705936	0.06990857574473584	-0.2079092685116037	0.13387650303896434	0.6054269305437677	0.5718707663443531	-0.08190876428581478	0.19206695967733353	1.273376381571116	1.587727571382491	0.9130745503405279	1.5877996030507722	2.294624910928239	2.031567804656858	0.9226075061789091	-0.006945233119530769	1.7027782959621007	2.0458933288545826	1.127138835178935	-0.6303864812112548	-0.7156632079359136	0.32098248670141993	0.64076911853927	0.1564429725095942	-0.06221010371469604	0.3116399850846408	0.1905542631762531	0.06474217470599387	-0.2798170672871693	-0.3140150898723338	-0.22461538701239217	-0.054663259107899397	-0.025685184037024078	-0.2171229860323479	-0.05360793787592812	0.015552327250323279	-0.013679877646354541	-0.21701476920566867	-0.290083569828369	-0.19551212721956135
17	DNP	1.1038001863356295	0.3808246683537382	0.1259581294715637	-0.4627213806207759	-0.6355883642081906	-0.7930303707777836	-0.8772534519908257	-0.8394692040967099	-0.6849745902421355	-0.6109361607166999	-0.6207621379902862	-0.44791228446436776	-0.2123066803771275	-0.013128521883996186	-0.12174331528140463	0.5549076814048829	0.5260567752161157	-0.012693783010288997	-0.35234388294630964	-0.49189398246567945	-0.051319901598382324	0.7612768919972704	1.1061145226899711	0.5769176327607658	1.2985346845143746	0.13709286492079364	0.8048586799836487	0.20480424105115	-0.30025692022649675	-0.6246661401930845	-0.4646821565190304	-0.3113656656648432	0.01593947225494125	-0.42533606718046485	0.08812592404898396	0.009709569167387236	-0.07395329844530159	-0.23418793190476372	0.06278166300297243	0.3623346469216247	0.46657240441282294	0.34254543654045744	0.21760697876424406	0.39875740321878594	0.36869440808003157	0.02437283565159376	-0.4294296663678916	-0.358968503551873
17	PLC	-0.21144994404002282	0.3060990970487088	0.3362427107823595	0.42518465427094493	0.6239697832042579	0.8592610108046298	0.7705015314938125	0.866377843950305	0.911138429162245	0.5022076008120461	0.15947407690481222	-0.23902558410335084	0.16350692261458497	0.683202476480723	0.8175018225944225	0.782637678930067	0.5275447545466173	-0.010962693587433939	-0.4191172571226358	-0.551702133944687	-0.1509317627741669	0.3357136211039997	0.6321064226086489	0.5836840928334276	0.2829036426599603	-0.42547565492677303	-0.3218781594218299	-0.17355287593128144	-0.9289514228234238	-1.006155318395229	-0.6602881587485205	-0.5054400006520131	-0.38001891480554245	-0.12863961655521303	0.4695373316343309	0.44501003938390865	0.2962154197005209	0.39662100742511924	0.46087851689763154	0.49975520876702023	0.60457687298221	0.9386700953490849	0.9292279926424629	0.25091998594076864	0.11229386437997979	0.10512523290367237	0.09206218813619481	-0.29200684148475353
17	ATX	0.12527026364554752	0.09110448023253252	-0.2091783430300783	-0.4346649452294727	-0.5314910110828948	-0.3157844935932252	-0.05008503924388428	-0.327032736778351	-0.42832556921879067	-0.4769827498960586	-0.37396958702485766	0.08932195075489259	-0.025810614457544522	-0.16436555917630244	-0.35197747022010467	-0.052601227029446224	0.17867419923617298	0.24785250306110487	0.36681477810838964	0.598973083667293	0.43626555008281215	0.5175688142536845	0.514381496521096	0.24498767132612362	1.2242521923493916	0.9946227358674347	1.5776755254853094	0.3773591083141812	0.67287961849184	0.9641576184756316	0.9299489425266646	0.5846607247938082	0.24589899991090444	0.2399895915951968	-0.22908824430773223	0.33955377077767984	0.14913109994933996	-0.13490594507634024	0.08614240506310988	-0.029588920197910474	-0.4050933442358466	-0.6975782648580675	-0.344644571376807	-0.41127221076790654	-0.2907421938184687	-0.11689222843218232	-0.15832122547667452	0.15284848116668878
18	PLC	0.37925637362097886	0.15534477240137748	0.26236891337728374	0.5876591832127804	0.23582636040402094	0.07862280352617569	0.1824995637245959	0.21843878634847638	0.047260312385833524	0.1420430751912017	0.2839478205538221	-0.14199939235273012	0.14150594845266548	0.18785492295029535	0.2984311160972584	0.6259116698331062	0.6929819521970212	0.2387106996259876	-0.5061343145211986	-0.5748378001905877	0.3294100344011898	1.161940560424072	1.3031882619508104	0.6410435883675677	1.6088137032011687	0.6021853184159264	1.079565998135102	0.07546712168100568	0.0006032689140320716	-0.3949260456103885	-0.7531726067014121	-0.6892224891515686	0.618109025051412	0.28467153232465153	-0.25570361201277786	0.3052991949773199	0.73579127146861	0.7120470964934974	0.4901856130609694	0.1186827695748427	-0.22602535217804418	-0.3801262568424993	0.20471185386277332	0.07635674379282237	0.11262034882625205	0.13303514544903502	0.25655218015947734	-0.301476756465017
18	ATX	-0.5912965858706875	0.4744021262441451	0.5646545367744721	0.5179735067626742	0.8098780938111614	1.3068775381818432	1.4708850378551446	1.1240499313989665	1.1332713096567983	0.3721312106216419	-0.08898733079048161	-0.39823742918100735	0.061663775571432496	0.6570514989439413	0.3107340007184794	0.8594853352549318	0.9541376423000938	0.23948276486819756	-0.32732536164585785	0.047614830688961524	0.7937872691438429	1.824116592249279	2.3313778940136074	1.5433802869687776	2.9709614424241586	1.4316229525879567	2.03084379007846	0.11525514833371897	-0.11120168275365237	-0.2660857201578318	-0.2770132619437112	-0.286882664084751	-0.11334042375695567	0.9981614433405367	1.028942573546191	0.653565657807652	0.5674750508265489	0.4148546091170069	0.21666674839375877	-0.17561297496363149	-0.3525014397270209	-0.2153393448227383	-0.8395498307634425	-0.8304042214641622	-0.3788623062078722	0.012445090826263994	-0.022149477719664173	-0.23686036581925052
18	DNP	0.3325145747826831	0.18471125493318727	0.15388591499459384	0.07382327882045656	0.13480549443847847	-0.023494583351127734	-0.18806281059101634	-0.3977869173841295	-0.346406155816418	-0.08786795571706209	0.07549133175409854	-0.02933458036576556	-0.49040444410923406	-0.5885033741119764	-0.26591061042931363	0.05397187452169683	-0.5525505502253344	-0.6792238396993242	-0.11027871872702262	0.009701761697848282	-0.3813069966352149	-0.20085423607466554	0.4674875102013342	0.6619332849900523	0.8875227808750897	0.28666732978017767	1.1172934413839881	0.708041858915358	0.9271998839590717	0.65028041619045	0.48781093524758495	0.4648312045458918	0.17466376674492468	0.11940577950052407	0.11116228477763927	0.17909752915827046	0.026015814824848337	-0.08564906810029886	-0.12783551167733578	-0.044672152478466176	0.027140471827280813	0.1256362357286185	0.225751146066735	0.07889406717412062	-0.1313463665441356	-0.13312842336425065	0.006084320133776699	0.30171725656401466
19	ATX	-0.20428152925585175	-0.2220951109556051	-0.13887873814755405	-0.07144086273124112	-0.30883491051036044	-0.24446764161958487	-0.04828690648264272	0.2829489751123744	0.017251946336376712	-0.2961526936859818	-0.31620261779412256	-0.4196465473380316	-0.039320423464787306	0.24885587192201433	0.441614030041866	0.23384425592868693	0.2045690508422027	0.0349778713475361	-0.44553270729882377	-0.4159456863899013	-0.2316194750865059	-0.18613145867347716	-0.20567930065210968	-0.16677096722111776	-0.628774299046693	-0.5427394134164626	-0.6584086139404451	-0.1560349015680173	-0.09159905042234	-0.05034389160724854	-0.29757301092742056	-0.6750693274369036	-0.16465524348850183	-0.13635012364708535	-0.061027497177564505	0.005699024013720491	0.16419458198568698	0.2120022446662341	0.2540802628176421	0.06488248217884157	-0.0707632424295132	-0.010894741973308059	-0.12669403935000026	-0.140089088752849	0.037943334493104754	0.15688515878287687	-0.03935778921782725	-0.46866669934583133
19	DNP	-2.46169497650828	-4.1556171982238155	-0.2952175244804486	2.7055654453634177	1.7218307147987357	0.585259694121779	-0.20498017017924838	2.8074821223568764	2.550236370614113	1.9670053200401252	1.6778508985782201	-0.19323562819693538	0.2790167726031084	1.37257397740992	2.663898199773754	1.0149930661301438	-0.2388596018177902	-1.0593866335746471	-1.1153709516258814	-1.0960983781285143	-1.4986669098847882	-1.2101464445950023	-0.3572003991920492	0.7982035841763081	-1.048944111366707	-1.348489055622238	-0.6912968897426751	0.3854838971641499	0.15073342315596241	-0.08022242149844566	-0.2541499077187516	-0.4786621988826187	1.5682172253140276	2.576633750929806	1.5299075704370482	2.136224134814	2.7337277468336647	2.669239441217238	1.8208155474689791	0.9102848571999146	0.5120570401243406	0.6560616387400805	0.3728667156587659	0.1986158419757688	0.20905730541438286	0.5447182996624363	1.2200409610847853	-0.10244552647878863
19	PLC	-0.28828102730711985	-0.45897568003946315	-0.4109975583874528	-0.2519814388249083	-0.2649766550180855	-0.25245890364889023	-0.17253954274834907	0.3355393185073567	0.3384963588168263	0.1639017180900965	-0.23278736008154285	-0.3893752114484153	0.2471162773779709	0.43653573942167423	0.3217713908086042	-0.21053292894441142	-0.20993308630583205	-0.31638397563634285	-0.6739710415829548	-0.9334442524505473	-0.8315496496116612	-0.5790677295282539	-0.3387793763778781	0.28816346237338636	-0.015411889620550326	-0.45670125671273687	0.5130631585009151	0.5502606020248252	1.2105294989799071	0.2332775550448164	-0.5469357626623583	-0.6307692661635156	-0.28929492519201155	-0.5767002864446661	-0.6437083200916335	-0.773588966859585	-0.3837770102429064	-0.3474807459489877	-0.574112639477775	-0.8071115046557472	-0.7244559769471898	-0.2599158864295423	0.2561562368771402	-0.3346986939768359	-0.6798583129170842	-0.7109248276809966	-0.6033667573541261	-0.7415124091673878
20	PLC	-0.08829893284001132	-0.3231320033621912	-0.5438312029115812	-0.26661704685806065	-0.5086170678491265	-0.6397735995468111	-0.4929269924314896	-0.4049226616228098	-0.3590405554158782	-0.08382184341828992	0.1866074934577243	0.3343580102897205	0.08908111471570805	-0.11141560245572298	-0.24055528321627687	0.00871650548261404	-0.14228475806446905	-0.18289059004993877	0.025065441423717246	-0.1770163579292137	-0.24262871401140504	0.05742753292562213	0.5133073649072081	0.7667755674784499	0.8970712247579286	0.13421878510653754	0.502371986583134	-0.5574876166866013	-0.35303914365374595	-0.09493294991486216	0.04780771634692454	0.17516075181813995	-0.21216660523863853	-0.473909717148848	-0.5313600536302113	-0.5688591588339253	-0.4292325566066309	-0.16044312635199004	-0.28533370091604915	-0.44381876857496	-0.3679343778764766	-0.15796694660863358	0.3907080000963426	0.14590609829673903	-0.2737762753465694	-0.20295442292705412	0.12281339890194076	0.24467824304691732
20	ATX	-0.29486786473672516	-0.10464333806228714	-0.3187975251661646	-0.05017760643588135	-0.034747610110615175	0.058475574313708624	0.20322512239043525	0.2072896406951794	0.16422977632284966	0.08871506860540157	0.15761920988739206	-0.0681946159121753	-0.23329839934565907	-0.13146649160106025	-0.004904650099541879	0.21215128551447912	-0.1120889757179837	-0.5042962185110417	-0.4747101739214261	-0.45770526354414737	-0.16761205087209655	0.5698502902414471	1.1943538180640338	1.037109424381674	1.7959784666239242	0.48449188106557095	0.859932372538141	-0.5930024111958762	-0.536505299551448	-0.20895549408843217	-0.3449376980173784	-0.07477937133786462	-0.20483660451338967	-0.132457134738343	-0.38151973282759677	-0.5063340909297687	-0.3971043605546584	-0.13282961350283934	-0.36420336793357944	-0.6785562215622701	-0.8242168212396326	-0.6215502902708402	-0.46574948612456496	-0.5547253221409819	-0.34824514990114186	0.03586050421474745	0.2234164033497461	0.2827391458153039
20	DNP	0.9382500633862021	1.1823279415322552	1.0946543414994265	0.4353694238853431	0.6493779635152462	0.9418886625665289	0.9790372344209367	0.4312399134978681	0.31211506922944743	0.1751298841950986	0.04914473358489674	-0.054824431106560996	-0.1602604284342334	-0.1460934012324497	0.20193410227882616	0.6004677345031381	0.08715512928309595	-0.2581722090805239	-0.18792453778655185	-0.18649752046865306	7.500115137858982e-05	0.5453021247228306	1.1408749049619984	1.2190947476976155	1.3359856689433895	0.3122654706470576	0.6498986695961574	-0.15912630384309187	-0.7612816814772856	-0.4779764840183777	-0.19695532270535862	-0.07610081433255826	0.4781725088602273	0.11550215892365258	0.19096207452741354	0.8010571669588917	0.9995174577763085	0.392470300130266	0.5065010046930603	0.6292836857743368	0.6779508375755418	0.512980120606303	0.8761237555256939	0.667884133452588	0.2802867122933531	0.022091659293454524	-0.039563114748469845	-0.0520953012880739
22	DNP	0.07435120251354704	0.011249008118623486	0.12652922378582945	-0.003222230371871412	0.141970929965202	0.13037466945995416	0.013020294529951385	-0.012756064335382603	0.06343170324084772	0.0455231238633249	-0.1385810312595247	-0.13117375860368174	0.07131766788089593	0.12419890987216485	0.10691849499359052	0.33768569463104464	0.35265833230130045	0.2826581659589756	0.15129717442916799	0.33131374412622777	0.32044795116563357	0.3185086201048656	0.32446832406250237	0.3027595982416024	-0.032042281891167035	0.043043101197529576	-0.29282958523303376	-0.22954635919025682	-0.10575009953806686	0.21628475751603027	0.3786398600464426	0.13749547178642232	0.001086736039347544	-0.1092740677021043	-0.08052162983436108	-0.17424492844454018	-0.05760225762403414	-0.1830752413581516	-0.22743344308720329	-0.11206977153437098	0.043512505928703926	0.1090007362771504	0.24091333097654066	0.2660524444512769	0.08129594140689135	-0.1780355906949382	-0.2724503618387546	-0.19666355685720005
22	PLC	0.07014246267139128	0.12964980600441514	-0.0014504995121008858	-0.14330117189050867	0.034895623448665807	0.0940189517099645	0.007030842323723192	-0.11971675252781265	-0.06476404312673546	0.010559465854568904	0.11735072262131384	0.2931543626985153	-0.06716450483651748	-0.14514414666116546	-0.014739899322507197	0.20811715045737555	-0.04034661079253063	-0.1477373222533521	0.07318349445626637	0.04483070726614349	-0.0058732425377178155	0.20024140192671588	0.5052821708977729	0.6914352854753568	0.6969143126684321	0.463227123691804	0.8662959564670737	0.7837720486966075	1.291195882683	0.8467101611956235	0.18429041421826287	0.21245185468780634	0.06699737920981212	0.1460356630369804	0.26138035206486343	-0.09916568381270498	-0.23197882373074644	-0.3079369244249999	-0.37284346681713415	-0.2577810242017238	0.029719339227456527	0.25393526109199854	0.06670063207936071	-0.11816388599198509	-0.32761763284806106	-0.13150817179652882	0.10967590121456378	0.46735320338796
22	ATX	-0.09920964655439295	-0.3387591738822291	-0.06281030280854875	0.20430183017378126	0.030882002394223753	-0.18755509492897282	-0.24685022008922727	-0.046534351228265824	-0.08600519243945343	0.12324198081131839	0.3091356718409634	0.30973829605482933	0.20517593275172932	0.019272118473922465	0.0754067238287071	0.2497311383846005	0.19623449017547712	0.25913737143769316	0.29025935195320424	0.160797605729329	0.1165950608802943	0.07213636989092749	0.1544107520389242	0.26609647153803917	-0.21255945368515464	0.015973991788069648	0.18416564934671595	0.49406926022160214	0.7998984724107095	0.42551733841119166	0.14112173873971878	0.1603065237350886	0.15820610072146643	0.23293127610500505	0.12051277257853149	0.1410671451947572	0.1670173728676734	0.20465512662892502	0.09282691589812452	0.07449640821047303	0.11937108764279397	0.009834428938377554	0.14105271394799848	0.27447876209467353	0.05467132547008364	0.012618901136493532	0.217094517947376	0.17678451333557132
23	ATX	-0.17059782117535238	0.29927979092566415	0.4377984316497375	0.29095585898299875	0.6070594343649147	0.6223562900176812	0.4089828279573333	0.24404039930021482	0.2707024274586026	0.3304854409855755	0.3193744099190869	0.4471811797404491	0.2744840299373129	0.2634308792401165	0.4281883006571346	0.4254492719307896	0.12360246475483	0.05172145686359956	0.20037065725917147	-0.544714931797409	-0.5434499670589454	-0.2607240333344828	0.21777468752845827	0.5326889606668896	-0.21300875742527695	-0.8613106970421037	-0.2367806695657025	0.2737857595283799	-0.1876539273364335	-0.659013949862348	-0.42217645302161794	0.1066855994687315	-0.08784096879357321	-0.0562577626412597	-0.11110222380465036	-0.5409404047122558	-0.1010539796499129	-0.33255018009130305	-0.8378188420308655	-0.7376736366652654	-0.20044565717591523	0.10952528184342648	0.44978337711878696	0.34467508832150656	-0.36854763135651275	-0.7389670627346577	-0.21757489536004185	0.1255411975013647
23	PLC	0.12165660967323037	0.38118279263524163	0.39721439614792947	0.3260967786511144	0.2308281516248399	0.24224882853437193	0.197665501305503	0.03871162355247836	0.1338698254064333	0.06288490575077811	0.049021586948959806	-0.26083849247005025	-0.13561220195846932	0.04735041928865532	0.06969257776390829	-0.13116639901704744	-0.3699982378480902	-0.5504249954836397	-0.5085924190118366	-0.39175090811527835	-0.6385889951630807	-0.5440503584558991	-0.17860849919375987	0.32684482599850173	0.08806860003241603	-0.25422661422127685	0.2718772354700405	-0.009967884163033814	-0.11653631443552447	-0.011785662279806396	-0.045380475389797024	-0.33932153912967206	0.013115724566996048	0.1418149581162648	0.14152972634836938	0.14234384968482858	0.4315758492878176	0.33931030957599334	0.09960819349608291	-0.22627551175417104	-0.19235459168869262	-0.04548327498573442	0.35544003706354393	-0.15761773998805134	-0.4310883322463368	-0.20461991470179844	0.006976997234572492	-0.31148953485313563
23	DNP	0.15099212607724302	0.04597657529321144	0.24444858133243433	0.39000640991747404	0.14054664532178598	-0.14916050881469758	-0.016157847734374873	0.0859206646014936	-0.08110282013010062	0.18556590670658304	0.334698157968022	0.14689652758638663	0.22517646461138816	0.053041879098178264	-0.15990315931826077	-0.32801367697919553	-0.17572430511546533	-0.20822612376132357	-0.2731080530902507	-0.79141422030784	-0.8812799660186381	-0.7246317903236367	-0.45861546541170245	-0.25085447213069983	-0.46017330362472547	-0.8997065437656672	-0.0033151567553289436	0.33187498522914743	-0.07613277125742633	-0.6912302406906695	-0.534654051227061	-0.19293598051570618	0.025373918311024795	0.1757705144756443	0.24265630714616468	0.26057584687010016	0.44928530546022544	0.3162866644387145	0.0594648682467581	-0.09881908002202333	0.022962692121311527	0.35460041823690164	0.5211747234514154	0.16269329954611836	-0.25718537222228666	-0.27623491205001677	0.054167091558527426	-0.09416518472941415
24	PLC	0.34457680409286046	0.3025871323195393	0.417536257057099	0.3329877273361529	0.3366765580855229	0.3872224709733139	0.2669375016604925	0.19841660199254338	0.04362864491243303	-0.10438531207607227	0.029771380551065513	-0.17114377585885165	-0.4779254497702014	-0.457527104791073	0.09465909016640968	-0.035030745615942126	-0.34501912604389745	-0.2817995191748389	-0.06986219035633509	0.2663997829835974	0.39657500631628845	0.44392444810134507	0.46175613278808214	0.15912107087338245	1.724155437635255	1.329954013525542	2.185923009227315	0.47782618936851445	0.5284987369758215	0.17554113642804545	-0.0692137116472305	-0.0586034019800796	0.09091046397510312	-0.3983453147813014	-0.6441060351663265	-0.33982364318829755	0.21806801844749124	0.3378596120832919	0.18390325136850025	-0.17262213575855767	-0.4731091444697928	-0.5802173443332784	-0.5527898326443108	-0.2596056067231109	-0.00768786313610257	0.1308756481943868	0.17126176445848793	0.0126530741813633
24	DNP	0.7876137230456285	0.7944173098803535	1.0737845056028281	0.6096209093415937	0.6869398963255074	0.8176964747240252	0.6046767231463717	0.13464126332280787	-0.08681737359572374	-0.20779915958993156	-0.012877692429266535	0.010010629087132345	-0.3388162691398686	-0.2948609624563741	-0.04978734981600245	0.3093516721070768	0.4647093131660729	0.5069246469087659	0.4770176153917816	0.907146378889267	1.782756540726437	1.846388314588098	1.41345220669828	0.8797908486360768	2.865027346397012	2.4646495299808104	3.119980321649632	1.0547993556663642	0.9451144189279289	-0.283123419829963	-0.4363510995370807	0.13520621665189855	0.5600185318219678	0.18843431543330932	-0.2300852003326943	0.027917595776423793	0.5825646439634462	0.5289117134015251	0.2162937938872893	-0.13640053466116941	-0.30585734571927875	-0.12634372237071784	0.7306266146079031	0.24753221610598672	0.0904774606506697	0.1871855291373978	0.29798875431616645	0.31213686550765407
24	ATX	-0.0171366335603802	0.23034313784383542	-0.3428829837016934	-0.4494329180347356	-0.1106516702515037	0.4345487857177364	0.7682496961209028	0.8570258006847872	0.7160456556288519	0.13347267665707196	-0.2396643505862743	-0.08310910578568413	0.25640156603601927	0.5994262721712713	0.6197609798586706	0.3087472455158505	0.5136007009238234	0.3107351094991273	-0.02785591014326889	-0.11073202472933243	0.6265241255305547	1.0940096592208628	0.9832084022667359	0.22774555099301821	2.5691402716646086	1.4760370601050292	2.8848721077325123	1.4488890530974137	0.744418389551542	-0.5499800213522573	-0.7544510544304416	-0.3163936328349473	0.006122507729755404	-0.3819708263792796	-0.6014722757067221	-0.8405879934080668	-0.6050379044036621	-0.551064284262941	-0.5597123870182493	-0.5112469730413957	-0.45620241873840045	-0.3378959198441091	-0.0494575913303038	-0.0713844367717334	-0.13369026587245383	-0.27317911944097606	-0.33940909065582653	-0.2082479178126436
25	DNP	0.10162349526270974	-0.02181265188085545	-0.3178809945532772	-0.5692192093998955	-0.5154150625213479	-0.3738417340569011	-0.3758537955929266	0.05129466797172416	0.01455600366200963	-0.5191143995844832	-0.4286929949536828	-0.0982843556366541	-0.29196651771356547	0.3534223979334541	0.3429698526054359	0.30110886444317414	0.37754717075647265	0.09634538479325992	0.34152920229347555	1.0824226546564428	0.8497778428745799	0.657261631138053	0.4817816768168702	0.19754159068202393	1.1188896350502582	1.539964207080119	1.5603066540063484	-0.09837252558992522	0.6733362853194552	1.105190352896458	0.9094220278579593	0.6955357827087467	-0.43802223980579863	-0.6009546945663896	-0.3473492277611548	-0.729079740037641	-0.8435037369564071	-0.5833057019205307	-0.5841004833751833	-0.46636481342152347	-0.3406370875347369	-0.3836122708942093	-0.701810163539236	-0.338876507793358	-0.04996270870615899	0.08991304158367945	-0.024585561550689927	0.44293429407984375
25	PLC	0.1982816560803807	0.43385966018506467	0.29845236066691566	0.03232948805560499	0.16407547914783752	0.28392646109190667	0.21871793099204506	0.07419950934198301	0.05084797538234622	-0.028698391895643983	-0.04671658345563725	0.09808691783197833	-0.06205933046800741	0.06956877165336184	0.24655717425534318	0.2062174091838301	0.23188751251704623	0.12521124601270325	0.3854284360145308	1.1659488953217911	0.9192592816806965	0.7440616178524359	0.4282766442577868	0.06985982251774976	1.3678355123931445	1.798623313262711	1.734866910899673	0.033051974817930596	0.6619087455183711	1.2757103801275036	1.1443412421495769	0.6344946255414229	-0.1490386385063434	-0.1675867474992688	0.03853726849241745	-0.04574815429314678	-0.09398346272001697	0.015043845927853032	0.06970735293969542	0.03004910666549415	-0.05357767088765531	-0.003971284231214238	-0.05248445768795534	-0.1537726188322671	-0.08220576217800861	0.02275070826573126	-0.01858384827830582	0.19233496986220813
25	ATX	-0.2948261752846803	0.04762465917322995	-0.02553317486296985	0.2425416668733156	0.4183943755785506	0.2797804812221449	0.2890906900575041	0.1280039111753172	-0.21353677439018867	0.2206862892920366	0.49004032266766284	0.1358705893646379	-0.42269819060069497	-1.099619043105684	-0.1747809673766767	0.007992279421335463	-0.5691881463788375	-0.40703929783699716	-0.06493127948880932	0.889420438470153	0.6993281747130188	0.5957413361902815	0.6545786798710151	0.13840983059727655	1.816125578919139	2.0166239777613826	2.5750417657757807	0.6133005539186702	1.6126405372124928	1.79218946878749	0.8638136983830044	-0.18503529537453714	-0.3955865090485751	0.0931446087078767	0.3516351363166978	0.18380365143155994	-0.3655138300736836	-0.13428282166065109	-0.0626901819127305	0.3922805743223238	0.37770068609303875	0.031163548499536828	-0.291976587275458	0.28434134818724077	0.6047012504038518	-0.05265131015263686	-0.020665894048759823	-0.16522072800024232
26	DNP	0.3549738371981563	0.33088954654151903	0.22881960820413724	-0.14740768031800366	0.133161660571102	0.18775667416942285	0.11217360950732007	-0.2704439231855587	-0.21649188356924287	0.01431126042905372	-0.11180341648332592	0.028276767396246485	-0.05821072688271087	-0.45105650216049803	-0.4108138292839662	0.1938055689315805	-0.08827242952091287	-0.008835926026239158	-0.029859878790560596	-0.0011965292797613697	0.5209512308464129	1.1274943564483657	1.7792451211681348	2.094290115788025	2.8974455533369334	1.2973160446346614	2.043955967525805	0.022058314923375785	0.40539718881271636	-0.055985980000901166	-0.34068843791158576	-0.2107906199926377	0.25659991077336425	0.10212940848189346	0.08691565011085471	-0.2427538830518696	-0.13036521193265857	-0.49491159165036347	-0.6016432792945847	-0.45882104612313435	-0.044294646480474716	0.3758637093131216	0.3178391433470036	-0.022703584841196944	-0.39992200288759716	-0.5335083678668316	-0.5068090097076355	-0.18869998010576694
26	ATX	0.34732956218343086	0.09923722030851005	-0.07941457435181695	-0.4253260027401462	-0.24134829238762676	-0.1417162281461651	-0.13463984271604723	-0.018142623344695265	-0.06947569039857095	-0.1724208789199092	-0.482633169365759	-0.5299400619550129	-0.10553259340751443	0.2865680190553821	0.43036712606071253	1.2516711598885626	0.9649012826708669	0.0934041985444558	-0.4749055702596375	0.031093822147911895	0.9156134268522483	2.2744538028994152	3.1035256969158347	2.3548975538458063	4.516449214756932	2.263947719813305	3.461523872178693	0.9279457909509762	1.324597379742061	0.6191950946227638	-0.19055525113871238	-0.46651572291621707	0.3333877349519054	0.08378623097446829	0.18539131198099987	-0.3312365281979812	-0.28068945906291853	-0.5955480463621007	-0.5845233506494335	-0.2728621334217111	0.11051841008208851	0.4310012428605466	0.21077456410001516	0.1613370990078866	0.08647462598218612	-0.426804604561228	-0.7295182429977908	-0.6258827404037182
26	PLC	0.8587273220233705	0.8647585862342688	0.7798991430463887	0.3763930371012152	0.6659431768232189	0.70199155251761	0.3425350322501477	-0.10980888224503499	0.4216423444161012	0.4754567654399122	0.10643662130907099	-0.34271673926586854	0.10708593347471142	0.2328671281129583	-0.15919565237727748	0.4503796713968475	0.3255163740112296	-0.1444894747266926	-0.6821725923050911	-0.26035864358473687	0.3700741630213283	1.2412261198965426	1.8849067602918599	1.815461822613953	3.2661130586642915	1.6609418348268676	2.539349532911752	0.35375242237503274	0.8052908856616935	0.5264985139285979	-0.4508503947954588	-0.9520857217763116	0.49178920985722635	0.3680550644950999	0.4191096865893127	0.23278769631472837	0.34795610734650745	0.149025309588198	0.14684533772409428	0.2646172564664178	0.3751724655594832	0.3749052893138543	0.37050341635225453	0.32610595129999737	0.13767416469851854	-0.11036303608919569	-0.24622831670698606	-0.7706370158504693
27	PLC	0.5193598039594549	0.24986364754386137	0.7039707669530711	0.4049467033474116	0.4122455864181087	0.13989814772672574	-0.18321558899518378	-0.03275965348164256	-0.03753205937785056	0.05893263533085999	0.03854764853240745	-0.14572115753804413	-0.17724238368612158	-0.06737362633980737	0.21578273544269802	0.11940414893150635	-0.2796135918667554	-0.4738730554165025	-0.37278862446003913	-0.6977559545085205	-0.6996912722927324	-0.3505828672558195	0.18250762008987012	0.5347090134688556	0.41415460040244745	-0.43401777947222636	0.4182843976472066	0.618467002426783	0.262253075183315	-0.5528771855629013	-0.5139098896750073	-0.09768883807575052	0.31293540039661494	0.13811070697439706	-0.04185479691526855	-0.2989952013301241	0.3673379595231246	0.14339570299036034	-0.23276230801598663	-0.5777665800913839	-0.6684387117084718	-0.5002227037241379	-0.5703453387126536	-0.445813534987709	-0.21222335410384105	-0.08704728172613131	-0.034958369371796534	-0.012255896027545643
27	ATX	-0.23482329048781825	-0.3181091215039806	-0.34559041477317765	0.020034170091263653	-0.21553924941259325	-0.3015898472304296	-0.20467562134835404	-0.5043201222865585	-0.33944499573416714	-0.013515517661446985	0.18888945249011405	0.1060617557600909	-0.14745357977975307	-0.5721046633220491	-0.8514507622908057	-0.6527788891273328	-0.7381211846667745	-0.5517971551997636	-0.2853935372866307	-0.63983537594188	-0.739345640153747	-0.5132276936321661	-0.03123382571976538	0.5779698124304787	0.4030542694154518	-0.3235806295753542	0.5264928590355437	0.5011639934534774	0.4868247297475248	-0.2894676086566162	-0.4578465550944841	-0.01812464908676208	-0.14073372139070964	-0.3339158240901365	-0.3251458423248276	-0.21336599381172902	-0.05974035600194391	0.22070037824068825	0.13887755712839814	-0.1466434935996143	-0.391678389785512	-0.32858147118753056	-0.32183554756993066	-0.27228940540908625	0.036220624567753636	0.30444836361260935	0.3549601227084162	0.30090805371526574
27	DNP	-0.21641756358964323	-0.1682131230090075	-0.13776052041563144	0.4375052445246925	0.06762708306990688	0.09336327134629678	0.4661946352692792	0.39013226680569035	0.04628209650765162	-0.15031935556729967	0.29351225055817803	-0.10898875155042574	-0.6436928568234916	-0.48594813006994775	-0.14193348224939675	-0.16001421350486153	-0.5317825217041643	-1.053650451834067	-0.8483185665583616	-0.8598679286532586	-0.6688685611234889	0.07086059259871903	0.3652470206595384	-0.2901411443057485	0.7766550256269543	0.38943874277722307	0.2808351586346495	-0.2353425064195415	-0.6055225322520695	-0.3117402821452091	-0.7203501326886853	-0.47080945965042814	-0.3230038640688433	-1.082907530911727	-0.8529675371626854	-1.2581928157317865	-0.19775084598271864	0.5238894645261746	-0.02706527370807012	-0.4086392953599449	-0.15388161357038707	0.1724376739863075	0.11414907033533182	0.019463223864439744	-0.1640569952212926	0.24029477477774275	0.7347222246389408	0.3968842662632233
29	PLC	-0.0423018679919318	0.612088640529162	0.10487538261582346	-0.6157085759038378	-0.017158125142144615	0.676223824217224	1.0056600927432966	0.9607620112019554	0.7114483048792924	-0.0956717267186387	-0.7146206262144497	-0.68993812318637	-0.27328677890013525	0.2896603154540021	0.5347184600391445	0.1684516118547327	-0.20989771665960089	-0.8165364446524167	-0.9676762888279917	-0.4683407923853769	-0.28539459538968864	0.4827002919080485	1.1456835285914995	0.8587850912453777	3.219071746889588	1.6914553203059457	3.47510630403427	0.6097466215032931	0.45289396065047655	0.05297511313164332	-0.34801395382264966	-0.5488622784623662	-0.49551352794451026	-0.3145074977227646	0.23950699758374916	-0.29014496489623437	-0.549904728303969	-0.7412003279173781	-0.47195018832900876	-0.020354069165482522	0.27591508795578706	0.39116860285606214	0.16504561034781978	0.3621812942250812	0.32604189778407033	-0.25771653634190483	-0.7441065594035616	-0.5629003403178529
29	DNP	0.20902356022186486	0.2028408548120736	-0.11798910181966966	-0.430559927502733	-0.39577602465132194	-0.11946236900730833	0.1448630358336535	0.14429538526267943	-0.20992011707665367	-0.21133751892478203	0.26639315040535094	0.5137516093016168	-0.27100475432095916	-0.5402109078785455	-0.24438895852663126	-0.5180108205054791	-0.8205883387491251	-0.7173197073283862	-0.14301897751102793	-0.3484594957804977	-0.31698215059995405	0.08219470326205928	0.5949898161537085	0.6350537889376416	2.429949300047451	1.084403716913058	2.4583536276712654	0.4628508720672886	0.19995479372692174	-0.026704394562105143	-0.120249149314185	0.5032574324885717	0.161695411191334	0.240638580574292	0.2803428149757787	0.8454387125502137	0.15453687507835917	0.1354916461534417	0.7802510678985769	0.7906414674045174	0.3269324408709335	-0.03667303286987963	-0.36893634776292844	-0.5060954559450446	0.11197618469546063	0.9288598501338979	0.8437940711953682	1.105297643701003
29	ATX	1.3293331658187442	1.356112367761786	1.3495492721294617	0.5320791459513976	0.7113067774867771	1.0643756603603165	0.9965861164308872	0.5539282051166022	0.6805990484934324	-0.05295291566340036	-0.5188078758314597	-0.8734245905819735	-0.48079949176455195	0.2006108494659753	0.21666267161568287	0.42226751646886757	0.15736983060372747	-0.7247117313249717	-0.9053228492353952	-0.6898275285437862	-0.2905823573657443	0.7007462318849612	1.4069200218294136	1.0250615993058652	3.179616650686171	1.4245274264133345	3.3649317073916905	0.931198284693139	0.49715835237152106	-0.4270563646333477	-0.5831630510693863	-0.26955796441836266	0.8751058447198518	0.41427782342784897	0.33960886095942056	0.9717649285341484	1.2137592237309502	0.6208539940920718	0.922559805570997	1.0304145227880355	0.725238990414438	0.22643834761376094	0.01597132871639567	0.43936706934370573	0.8130721419638673	0.4372583512810721	-0.2654835202227931	-0.43820807392697025
30	ATX	-0.06545854915350145	-0.7798625030787707	-0.5691602383435906	-0.18054919792710689	-0.9276154269619471	-1.1551814736240553	-0.7468839387652236	0.1422742751839964	-0.5052722202669314	-0.7297707908806129	0.21965671213957724	0.3727062556143929	0.1122086830239582	0.3949856295917919	0.8164466687612798	0.5512763125932575	0.48824107555233925	0.24546588818014994	-0.3922089043930743	-0.99700277985942	-0.3734970778516525	0.27031965915794864	0.5380640982760965	0.06714218846230241	1.1805255113584838	0.08268757744880877	0.9125608247633895	0.9977437033708224	0.4644063787379092	-0.1519984506196188	-0.9393236309244225	-0.6486852548620666	0.034301252836088196	-0.4185709024948365	0.12454253140749229	-0.9048093552541903	-0.46323436797986023	0.14002308723780435	-0.3761629949120269	-0.42958173399407795	0.37033960633892765	0.9168202130964461	0.47822315482999045	0.6811769772594252	0.3067347033390668	0.5092764029238471	1.1043666057527866	0.5488647691427989
30	DNP	-0.4374576375780342	-0.3679573069277542	-0.5675185817707736	-0.3576780417219352	-0.8751972585483405	-1.0922209375934815	-0.5082386449388118	-0.15890733175548044	-1.061965616642401	-0.9334592914827559	-0.4363277673248973	-0.48359622000096447	-0.5644111094388606	-0.2812870739685409	0.22209224244442557	0.191849329896019	0.25877024521946745	-0.4329536396872005	-0.8390664309129025	-0.8125233055240754	-0.23948874881151064	0.5945357016502403	0.6305010000477251	-0.251787176166089	1.4511956230914456	0.49041072102290123	1.2890181187461234	1.1672922139330777	0.6690290508217509	0.0307034278089463	-0.6517011977216484	-0.9164514696348504	-0.5425744375965561	-0.2178280169833515	0.12092718712309779	-0.034900971582230315	-0.42708243041060356	0.01416862751454647	0.28041856575031404	0.40276954321110897	0.32345979501062966	0.05869410631761334	-0.39854134875081204	0.2052638332942552	0.47406888013957965	0.16594958094289966	-0.1695504163957888	-0.6118949882181551
30	PLC	0.000644583460098135	-0.4844087926243597	-0.29907318215961076	0.061094273751848706	-0.3942567693099443	-0.6419249282446197	-0.5338192309567878	0.03338918714006054	-0.16814069990572247	-0.03796284553312055	0.10109293307934443	-0.18506517278506732	0.05040655003087851	0.20498665767033164	0.6876111889000086	0.7373051230361621	0.12124363602280445	-0.37666671409253594	-0.7989186440447725	-0.9563960848673313	-0.6086146307831087	-0.21710838489061146	0.08442146059647027	0.14416164480011107	0.31474545208509347	0.04971610872483264	1.0921873628336243	0.9520015741525819	1.5239837763112936	0.10653282508590763	-1.0367131290203673	-0.7811952027094834	0.2100578249120295	-0.3135255815443441	-1.0339094094923182	-0.29583430566057944	0.39399011937428946	0.5236291855141266	0.4373674371825	-0.38494726470498636	-1.1050042549200705	-0.9512435387482264	-0.20705085890164007	-0.9779973863890107	-0.40138818837635154	0.4531613109909582	0.4439401568822941	-0.016099207450840303
[truncated: 16 more columns]
