# Supplementary material for: Catecholaminergic neuromodulation and selective attention jointly shape perceptual decision-making
Source: eLife. 2023 Dec 1;12:RP87022. doi: 10.7554/eLife.87022 (PMC10691802; doi:10.7554/eLife.87022)
Supplement: Figure 5—source data 1. [file elife-87022-fig5-data1.zip › ERP_cluster.csv]

	subject	drug	cued	Amplitude
0	01	ATX	1	-0.9579071218339176
1	01	DNP	1	-1.4897479859227698
2	01	PLC	1	-1.2175009483667882
3	02	ATX	1	-1.3475866933703473
4	02	DNP	1	-1.4962274113569736
5	02	PLC	1	-1.5543543507689381
6	03	ATX	1	-2.7746358732884278
7	03	DNP	1	-2.877279059575459
8	03	PLC	1	-2.209169136819393
9	04	ATX	1	-0.15526662179902298
10	04	DNP	1	-1.3616414584644032
11	04	PLC	1	0.043872895833089794
12	05	ATX	1	-2.52708202176113
13	05	DNP	1	-2.0745833624278873
14	05	PLC	1	-2.0179677267346294
15	06	ATX	1	-1.5648203548144861
16	06	DNP	1	-0.1386976532627792
17	06	PLC	1	-0.9538425295949967
18	07	ATX	1	-0.5331876276469544
19	07	DNP	1	-0.47921436598111605
20	07	PLC	1	-0.5777212984220453
21	08	ATX	1	-0.3930021968440731
22	08	DNP	1	-0.6555268209544264
23	08	PLC	1	-0.5996352263516919
24	09	ATX	1	-1.5570758985510222
25	09	DNP	1	-1.079328794057557
26	09	PLC	1	-0.8145224995131661
27	10	ATX	1	-1.393972497911139
28	10	DNP	1	-1.5360122803967355
29	10	PLC	1	-0.4802292414612575
30	11	ATX	1	0.051539353828718076
31	11	DNP	1	-0.2624267529531032
32	11	PLC	1	-0.15883915041882118
33	12	ATX	1	-0.969207757917529
34	12	DNP	1	-0.628432388936366
35	12	PLC	1	-0.9085043625811644
36	13	ATX	1	-0.3504672818621315
37	13	DNP	1	-0.30154197548763345
38	13	PLC	1	-0.031909603766385165
39	14	ATX	1	-2.2327255778785906
40	14	DNP	1	-2.013433134722318
41	14	PLC	1	-1.9209738027401073
42	15	ATX	1	0.06652070890464296
43	15	DNP	1	0.24650406709790695
44	15	PLC	1	-0.12784676889673807
45	16	ATX	1	-2.4499472910178914
46	16	DNP	1	-2.238328693765974
47	16	PLC	1	-2.7473460665268576
48	17	ATX	1	-1.0758201692549796
49	17	DNP	1	-0.47046830336113926
50	17	PLC	1	-0.23641623215118598
51	18	ATX	1	0.020999465464311768
52	18	DNP	1	1.0301199970727843
53	18	PLC	1	0.30656822258932187
54	19	ATX	1	1.1264884216936493
55	19	DNP	1	0.9568646176914425
56	19	PLC	1	1.1545553438186975
57	20	ATX	1	-0.6889550774546152
58	20	DNP	1	-0.5089739532561693
59	20	PLC	1	-0.1457074718872935
60	22	ATX	1	0.28015784671670896
61	22	DNP	1	0.4943890196791471
62	22	PLC	1	0.418429705922197
63	23	ATX	1	0.6835854026628713
64	23	DNP	1	0.6484023300680196
65	23	PLC	1	0.5294253065845153
66	24	ATX	1	-1.6442362888499387
67	24	DNP	1	-2.012612529416907
68	24	PLC	1	-1.752069594586673
69	25	ATX	1	-0.7157470438557629
70	25	DNP	1	-0.8933763108409605
71	25	PLC	1	-0.789310439382788
72	26	ATX	1	-0.751784420009436
73	26	DNP	1	-0.48994110868983015
74	26	PLC	1	-0.47656642180224895
75	27	ATX	1	-0.3183978454367388
76	27	DNP	1	-0.5133911340693957
77	27	PLC	1	0.16371863542896162
78	29	ATX	1	-3.2586226339014988
79	29	DNP	1	-2.1490600669046
80	29	PLC	1	-3.1267042648143573
81	30	ATX	1	0.3053112407599409
82	30	DNP	1	0.0809911547120945
83	30	PLC	1	0.8320845422383
84	01	ATX	0	0.8736604972172556
85	01	DNP	0	-0.14165937124016445
86	01	PLC	0	0.0510375365350978
87	02	ATX	0	-0.18160235888125428
88	02	DNP	0	-0.2546543673588113
89	02	PLC	0	-0.3481211438410036
90	03	ATX	0	-0.257833892958049
91	03	DNP	0	-0.031503787800392445
92	03	PLC	0	0.0699282476823229
93	04	ATX	0	0.8593290586911092
94	04	DNP	0	0.8301334380858215
95	04	PLC	0	0.7288144566056372
96	05	ATX	0	0.5386296693027176
97	05	DNP	0	0.27666797168534873
98	05	PLC	0	0.6162194933962256
99	06	ATX	0	0.5117234457898264
100	06	DNP	0	0.5840487306225705
101	06	PLC	0	0.48158128688398455
102	07	ATX	0	1.8389777409706136
103	07	DNP	0	2.014091871399076
104	07	PLC	0	1.9607949007130483
105	08	ATX	0	1.5344090826170547
106	08	DNP	0	0.7852212719185764
107	08	PLC	0	0.9390310396381617
108	09	ATX	0	0.6805864809919666
109	09	DNP	0	0.5495226622188781
110	09	PLC	0	0.6536469954251306
111	10	ATX	0	-0.511706704173054
112	10	DNP	0	-0.4516961984919184
113	10	PLC	0	-0.20931557943012705
114	11	ATX	0	0.2637561729645385
115	11	DNP	0	-0.14605101125683537
116	11	PLC	0	0.04893727034716971
117	12	ATX	0	0.5292338049763405
118	12	DNP	0	0.5530482528860741
119	12	PLC	0	0.193792614156055
120	13	ATX	0	-0.002140911435607231
121	13	DNP	0	0.22922042961886444
122	13	PLC	0	0.3731708859229131
123	14	ATX	0	0.19678840977100653
124	14	DNP	0	0.47193903919331176
125	14	PLC	0	0.15653365113954845
126	15	ATX	0	0.4311070842213103
127	15	DNP	0	0.5654763661231487
128	15	PLC	0	-0.07141611858639459
129	16	ATX	0	-0.43735467368873443
130	16	DNP	0	-0.6070832737073757
131	16	PLC	0	-0.7118499508978008
132	17	ATX	0	0.22793972272405247
133	17	DNP	0	0.7547992243582001
134	17	PLC	0	0.4458044789151034
135	18	ATX	0	1.9152916167320004
136	18	DNP	0	1.4040844104252328
137	18	PLC	0	1.0121359467921265
138	19	ATX	0	0.5771650251569114
139	19	DNP	0	0.3591073335067872
140	19	PLC	0	0.6160854976112652
141	20	ATX	0	0.07013339450046198
142	20	DNP	0	0.3058409730080325
143	20	PLC	0	0.29033066332310536
144	22	ATX	0	0.05139930159961326
145	22	DNP	0	0.39134002584823474
146	22	PLC	0	0.008555964733751151
147	23	ATX	0	0.8264535232951772
148	23	DNP	0	0.5238073984437758
149	23	PLC	0	0.8897276112369009
150	24	ATX	0	0.40211606949078177
151	24	DNP	0	0.47803488955367773
152	24	PLC	0	0.11808463105900091
153	25	ATX	0	0.6430636662562018
154	25	DNP	0	0.1897939038074776
155	25	PLC	0	0.31786865509606477
156	26	ATX	0	0.7739358909323272
157	26	DNP	0	0.5271485538857129
158	26	PLC	0	0.6260105652738327
159	27	ATX	0	-0.28699272599735365
160	27	DNP	0	-0.3397716467601552
161	27	PLC	0	0.3618542935409896
162	29	ATX	0	-0.18441373011041198
163	29	DNP	0	0.025272196305170153
164	29	PLC	0	-0.280966966484292
165	30	ATX	0	0.32894984726014803
166	30	DNP	0	0.44759205185784046
167	30	PLC	0	0.7387372399595646
