# Supplementary material for: Catecholaminergic neuromodulation and selective attention jointly shape perceptual decision-making
Source: eLife. 2023 Dec 1;12:RP87022. doi: 10.7554/eLife.87022 (PMC10691802; doi:10.7554/eLife.87022)
Supplement: Figure 5—source data 1. [file elife-87022-fig5-data1.zip › erp_traces.csv]

	subject	drug	cued	-98	-91	-83	-75	-67	-59	-52	-44	-36	-28	-20	-12	-5	3	11	19	27	34	42	50	58	66	73	81	89	97	105	113	120	128	136	144	152	159	167	175	183	191	198	206	214	222	230	238	245	253
0	01	ATX	1	0.4528660308447332	0.7192803917007666	0.9058964696878379	0.7854782504061338	0.49285064731655404	0.3663666820063211	0.238209183233365	0.014676024968047492	-0.24196577973293423	-0.48428573631511	-0.5471005381607736	-0.34780560052117965	-0.27642313320042455	-0.09868046273682951	-0.05754558807843493	-0.0026743869433850094	-0.034137599509885	-0.06929529884532715	-0.06068347024129779	-0.09681089532730032	-0.11454178023461667	-0.3654383298644901	-0.7462643158619658	-0.9626827335511039	-0.9917467709073867	-1.0989744497420457	-1.275861443010372	-1.5600245795347054	-1.9332075509198665	-2.065810701538113	-1.8540955273266495	-1.3962488091109477	-0.8328651782308346	-0.11168545436195869	0.5142743189357942	1.111360683740076	1.5518183920684823	1.9624772644793194	2.2086108556155413	2.329128558340084	2.3690223577652847	2.3473607308885107	2.3186760492290337	2.34765590833276	2.569918297887196	2.9624346429507895
1	01	ATX	0	0.37188605241737144	0.3391415994951182	0.11860632805030862	-0.177838310571488	-0.38460201155503915	-0.3730648338861043	-0.18235634804255818	0.011548630054369848	0.3772746044020324	0.33130124126391003	0.30203181553163444	-0.009133620021041124	0.10483883282428477	-0.1869397569406681	-0.2645490449983493	-0.30029480126637054	-0.44471457028244976	-0.5623772700343607	-0.4470515051096176	-0.5343566583223337	-0.46890487631068334	-0.6015667516466449	-0.9999024176570426	-1.3942288847218158	-1.628582087333486	-1.7480911970531703	-2.0721596009217125	-2.2317406590993136	-2.562864397116466	-2.6771172999984367	-2.366361314228235	-1.9960830884770044	-1.3312207275519357	-0.6003417901764679	0.19082529019959854	1.1467610406833935	1.7070520134070446	2.038080135285745	2.346670810374758	2.550056447501241	2.4619423538601746	2.2561462438970468	2.259228894024947	2.174995192301353	2.2256778793384697	2.181913569337586
2	01	DNP	1	-0.5620814363169236	-0.3904990981722771	0.059804370413243116	0.30731527362103966	0.5472783654245221	0.43817991414522134	0.3296365914751858	0.1856769104236701	-0.04357198586460735	-0.20159668383809262	-0.48940497672822686	-0.5204582232691457	-0.5530551853895666	-0.46149234388297133	-0.30937387738385247	-0.10291524538957714	0.15195079921964594	0.22787709609864634	0.10956482700679188	-0.024668018438753915	-0.14115995269228662	-0.7270013593074871	-1.120598827929667	-1.4854851518930534	-1.8905740379587055	-2.2297416262069487	-2.117094284862563	-1.8144457595097927	-1.6889436357502843	-1.4171739409677784	-1.0878400570060398	-0.9505496797186573	-0.6806522664153917	-0.47452447331019804	-0.30008478475474704	0.041613166059648155	0.38596376117914594	0.8413902771447729	1.1922064304602995	1.65632284508504	2.1314320015198747	2.3425511590919252	2.5627668936914536	2.7428910180349804	2.7226706717615135	2.5697149787636966
3	01	DNP	0	0.748797536878542	0.8778136417705964	1.018985925047465	1.0536480211631036	0.8719120846828807	0.70700689959302	0.37151143346421445	-0.1005602574584385	-0.5179223888157402	-0.7938785531983971	-0.76542772795201	-0.5523338890353829	-0.27395562244325	0.03843524827068208	0.5661625425230489	0.980569046087255	1.2537313394440222	1.239088704591946	0.9990977145035566	0.6885126698247587	0.29581619790275976	-0.008588528359842239	-0.27967610551802446	-0.46496667772274575	-0.3206146232190656	0.05980791140601058	0.41883418110393367	0.765845783982818	1.093066950795416	1.3560445608347904	1.3336999641114389	1.4044078763810275	1.4228312376604129	1.3274463026130148	0.9516601804618049	0.6708956404754681	0.5415933473896388	0.4311951102471473	0.7476088687123789	1.156482516214662	1.4879067601283076	2.0353225966969313	2.501823377420183	2.8673500699705	2.932871099262089	2.8040117401807434
4	01	PLC	1	-0.3926715736128801	-0.4232964728795769	-0.11138812920779027	0.11330954757859989	0.192827306025029	0.4476501504936572	0.4147898508764097	0.178982497140688	-0.02596173290945325	-0.2065499998039181	-0.2913784618236105	-0.2969674495467366	-0.5267017080306658	-0.6729309329545456	-0.7258665622355819	-0.7989539180359744	-0.6652436415438745	-0.4013791945027182	-0.1548833354523948	0.302806839121917	0.3490980199412079	0.26713414842499283	0.18231696026454391	-0.029289135743500862	-0.321858543195688	-0.47728713811205065	-0.6127769997860726	-0.6339899577459212	-0.5574673109580682	-0.4140200653508427	-0.3674309903061561	-0.12807154910843402	0.14095022284602557	0.37320367683476263	0.589528955093508	0.7093072449069641	0.9190819697830354	0.997220330630967	1.1687548737780655	1.095967787251047	1.2435656209907795	1.3668567525846862	1.5909541066107669	1.6940181625622153	1.759624722085434	1.8585782379776805
5	01	PLC	0	0.42361404804651814	0.71621334697673	0.680527227311259	0.3765347283126598	0.18394582025362505	-0.039890923840749125	-0.12601226401773866	-0.10806273842365753	-0.05981315713601615	-0.006778830412761485	-0.11893372821265234	-0.0702261190217863	-0.0307627875009229	-0.024097558507982886	0.20932605840427118	0.3000062944261273	0.02144666888829734	-0.24847719398711282	-0.3046489708529021	-0.317288832074575	-0.16994217232930842	-0.21461797608496963	-0.38923754713808045	-0.49401581834290126	-0.43323863947627195	-0.058443198136251324	-0.001723323675135668	0.2028343999331445	0.4171219025014421	0.650471350004084	0.5399466644178497	0.37625454892423976	0.03193607745421891	-0.25671602216556416	-0.4008003174032427	-0.4551930039573394	-0.3137350611061583	-0.1583186045773946	0.33535073616484634	0.8440317575619373	1.3777300715393068	1.647624091023188	1.8314371977807036	1.761701690378587	1.72024857331343	1.566832098003846
6	02	ATX	1	-0.2579744947114927	-0.09928317957916645	-0.020362392848715872	0.15170185369761485	0.19796664504867512	0.2936272820063094	0.33395575647934994	0.3400638514273594	0.192204191927832	-0.11528211682527195	-0.32703142871777857	-0.5645682632028121	-0.5026377718412781	-0.426755708902695	-0.27037485750283174	-0.15792114560325227	-0.016516870762355397	-0.01494760790857472	-0.06580447014697205	-0.04010480319781774	-0.0641599811302328	-0.3373615553928389	-0.6926139041975058	-1.0299027658463624	-1.246214294587876	-1.5629572513132552	-1.6948900029114953	-1.610292338062854	-1.5812573292510657	-1.5765390022529426	-1.6285627407668277	-1.6009775191164763	-1.4418775232622274	-1.2778987407457485	-0.716602282899576	-0.23297129527382074	0.11289590648294955	0.5310288067118308	0.8735826267816985	1.0390961804941754	0.9701586581645267	1.0092907237517579	1.192470100614848	1.210764608699129	1.2312378652198501	1.0764571468365387
7	02	ATX	0	0.7464730124796368	0.6005317590599033	0.5595661597060818	0.29185745309996886	-0.02361362160896159	-0.2472712176770235	-0.24435097221590224	-0.17523938154760546	-0.15419601466043706	-0.13462528187777714	0.14596177601759147	0.290671231985906	0.25080602848424055	-0.03239805098862597	-0.24130846209990467	-0.7386540530901394	-0.7886190050208327	-0.6160209498410294	-0.8458969094975624	-0.9852565020995661	-0.9599355240003368	-0.9106133162290814	-1.1541047537981013	-1.5279049989404052	-1.7896081804332225	-2.080134307545639	-2.2771217748499613	-2.475436151636441	-2.5593689077729294	-2.409592165976224	-2.022621737023998	-1.7183312208014994	-1.0880164175172247	-0.434052210797878	0.13047152289639197	0.7690826151749413	1.3123154898250995	1.5346972238403451	1.2838807400655048	1.2239390919751394	1.235598188562814	0.9926307111772631	1.1009001065126762	1.2562972460119226	1.1900199785374954	1.6037039399884843
8	02	DNP	1	0.44411634755410284	0.3526632532272994	0.20348196389453682	0.13816975990167507	0.2099274793865875	0.2188935972731876	0.3397541285485261	0.35883078569939797	0.2177372384960832	-0.0773716617639324	-0.4608367387595235	-0.5407367695656453	-0.404367819216356	-0.11938444804651657	0.01602145111546268	0.12012814630211122	0.11491408054025624	0.10266731140245183	0.15611465072604858	0.04317715206585406	-0.11162899931962304	-0.35379365879016034	-0.6901756346079853	-0.8957864043803859	-1.0268089624478367	-1.2511464357724094	-1.5484508150169116	-1.892406637729401	-2.1606201902042206	-2.185306429013579	-2.123223719220531	-1.8960354984959875	-1.6706994568261433	-1.3658941325392397	-1.0599196554285994	-0.4717402765323932	0.07418986146711526	0.5113838504771107	0.8227606284825352	1.0494344521955894	1.0090396609919738	0.9200757121602546	0.674949395387056	0.4807095287701687	0.3758437544823967	0.30943482084649915
9	02	DNP	0	0.7849506601230776	1.0484854218436168	1.08266574078121	0.8744735775395236	0.7355949554865114	0.5261234242315261	0.10259402543736063	-0.21472844440765815	-0.4131101817936448	-0.574063299113915	-0.5681761654430044	-0.3840026305320605	-0.0847052614046389	0.218686758442328	0.3905305097252431	0.6986531002653796	0.8829809229902271	0.9329163559835081	0.7381225022407978	0.42104771287054854	-0.08246669757518621	-0.4418106664641083	-0.7187265078626305	-0.8578707381335677	-0.7869913277245504	-0.5020479168927438	-0.32622292145359394	-0.19378500725485626	0.06442265994218861	0.34247826981059326	0.6043524032385501	0.43825820739212784	0.04708446591198068	-0.38092074425813227	-0.6832266525722325	-0.8026297427143824	-0.9463973830925755	-0.9333582629975374	-0.7519594852013818	-0.42728784126662145	0.00037961468553641617	0.2548846910338703	0.40553039582123557	0.534676826233402	0.5411609999659286	0.6467943744432745
10	02	PLC	1	1.0878640122543308	0.7891744918681161	0.3735600363811776	-0.0982555701712963	-0.2801881212361913	-0.23931694689230687	0.10181675580257338	0.32956827299729635	0.16455950601043437	0.01504798486893747	0.07043590510345842	-0.031120804478065964	-0.03254698200483975	0.06074508426086078	0.022453579060321104	-0.05135522216021845	0.053983608635185976	0.08950307915299577	0.009659846722473817	0.036970687542747745	-0.14685587007132048	-0.44310972088038836	-0.3525228924714986	-0.18953361200257626	-0.16103185657137048	-0.24689763244062535	-0.2287844263428781	-0.2948315168041481	-0.2567114571009913	-0.26664579634081076	-0.3349571860903614	-0.3093790012362608	-0.33986469910387945	-0.497350392693476	-0.22567434646348006	0.10627590288254644	0.263227754305019	0.48068025499565953	0.5649059870383883	0.39368267322334327	0.479489418845338	0.2668165608357173	0.24595301203285322	0.33942104132897366	0.14146083150337058	0.30397959074497066
11	02	PLC	0	0.37479652488279236	0.28423865268886417	0.19790202437995513	0.134316220014047	0.09866735781784104	-0.04440276174469279	-0.06521098267558646	-0.011546628972333202	0.1363517195166276	0.13124268626367439	-0.09732680933843241	-0.14619207784527916	-0.13589872303586667	-0.1616298266542638	-0.1700132623326556	-0.33089802719018063	-0.3374553886694477	-0.17326825064534532	-0.198486647381219	-0.06097307985452661	0.006958120005518557	0.047274733622583075	0.007219475279656058	0.07572978499302205	-0.07068862054262397	-0.21288754798793663	-0.5436499091686632	-0.6419439281720684	-0.525061499209245	-0.3700695445174241	-0.18964886360511546	-0.12342093999981392	-0.25930499277052743	-0.27803222090687246	-0.5097697682963446	-0.4529758909154086	-0.3979253557125726	-0.4594298993090195	-0.4893493102029782	-0.2214263409866411	0.2152993177786417	0.48009939874748153	0.5708769401190812	0.5353326090162177	0.5425370301004608	0.5703202422736826
12	03	ATX	1	0.3693907726493667	0.3612102459970834	0.20911401773518548	0.22444846099943103	0.2424850116051966	0.12685363476828387	0.034095055228814695	-0.057111007633099245	-0.011040716514299574	-0.1061256524095935	-0.16750394393995596	-0.14035853422122527	-0.14574230788355236	-0.11268779541131065	-0.10794378188899963	-0.03353088807417073	-0.10407245546540403	-0.02550669770638833	0.1186869816852387	0.06291801505324005	-0.05850086665954649	-0.11813090760095411	-0.3087962118735168	-0.6074084235646479	-0.9607751539294208	-1.516618622239623	-1.9146174692043099	-2.3377825782755774	-2.7862006729033006	-3.1821642431414414	-3.483266120154772	-3.6956245423066734	-3.7684413783772297	-3.655857144623137	-3.317691221277535	-2.6765913330281075	-1.9217969834292186	-1.106775134178942	-0.4269453124304423	0.1575279982294563	0.5255526323648112	0.7998317034840455	0.8252076543892967	0.7537793003132097	0.7332253711927272	0.6727995402887117
13	03	ATX	0	0.3083630590394727	0.3243914242299912	0.18280882749690652	0.30456397057606727	0.3003986470687673	0.1853202092179722	0.07527351380655954	0.15514822291030098	-0.12829680355650894	-0.15213052957042256	-0.16150202799181823	-0.26873664223527677	-0.3100385602256407	-0.2127878579885821	-0.24961670644809644	-0.3429514030758152	-0.4455626828234954	-0.37986357862683057	-0.35443872641289775	-0.21838389170843342	-0.3205801022672952	-0.41855118660659024	-0.445408874681727	-0.8867050148553313	-1.3381357542529124	-1.937502302229153	-2.392231918498986	-2.885706047061373	-3.4570033531315842	-3.5919004380967263	-3.8022216173339025	-3.827826184315011	-3.540546185406383	-3.1191353008144684	-2.7524648430945224	-1.8826747706704814	-1.1154810286446237	-0.22306416872487952	0.6502617128713566	1.2622212783550788	1.5764549121484277	1.7421666027718439	1.7259926990596846	1.7193352044173058	1.8052138345210385	1.7096569265321788
14	03	DNP	1	0.0018765008192166577	0.09918233047774391	0.054474232474519046	-0.0339593492832974	0.02013196902640144	-0.004120886573270867	-0.02965941031217387	-0.07977463434459542	0.044596051398565394	-0.10105961196848538	-0.057182820615436745	0.10128675372227565	0.13974193895001696	0.21617073762700564	0.03214747276435867	-0.10992225885130051	-0.1712364375459119	-0.159143158927151	-0.1075691787735723	-0.0229120244642155	0.10318230916446901	0.07691335451322509	0.13274368828830663	-0.11921400169142941	-0.5953728096170333	-1.0860993910538475	-1.4675922062231017	-1.923278961681969	-2.458027877336383	-2.688433948797709	-3.008093133075873	-3.122920472815368	-3.1521092565145596	-2.77196688539869	-2.4371082063323386	-1.7990264929858402	-0.806176967429948	0.2653098565117239	1.2010899456910558	1.9746150604657295	2.464591932966684	2.745523880762707	2.7010844201632342	2.5732143558255687	2.562054493671307	2.571226255558662
15	03	DNP	0	0.15038862794493088	0.06992231133088288	0.07637099572934666	0.2453473102549537	0.25189938958613967	0.16841469073658868	0.04722415231345308	-0.09465704326994002	-0.13281790164470225	-0.2333132120477835	-0.16678740895023722	-0.04443182108889286	-0.04087815588957917	-0.08378062028842309	-0.2260005696978614	-0.2721779809496396	-0.19870507134062537	-0.18839295461978436	-0.1465737937766376	-0.07256419315976659	0.08659616990531976	0.12557421426527912	0.2611275975551699	0.45385008695886697	0.5805303764475704	0.6562776793875892	0.8694194632110847	0.8018096020496999	0.6309023693059104	0.45646142138339757	0.011339383000016651	-0.5167742232846473	-1.0696193442065496	-1.4975888207187888	-1.8831159474020431	-2.1336486746698275	-1.9405063304019605	-1.5621674032177701	-1.0308894035298546	-0.36038485852569285	0.12714976765234715	0.5122582374823064	0.6326146446203734	0.6365573964215192	0.6556440695893515	0.6953536716327775
16	03	PLC	1	0.1523066720859393	0.2585189304010672	0.1506821686058276	0.11695920918801339	0.06432431505004599	0.04628219611749915	0.08717736441219895	-0.049210481824596704	0.0013301476130750192	-0.008630232547724326	-0.1419277215367508	-0.05673870806999241	-0.05956608840176829	-0.3638645451509084	-0.32310282204932644	-0.4319591425759715	-0.44357964966172025	-0.27181399804070566	-0.4027825191230575	-0.4186835369937618	-0.16127161078229393	-0.03806165490529036	-0.08415457871028773	0.2578004876221893	0.6873379071857512	0.7557110845304346	0.833311282078409	0.7363709069860198	0.7304383841991668	0.5367531412383787	0.1844461669020033	-0.31621972438638213	-0.6714371371725046	-1.1122037936186817	-1.3800845930034251	-1.3624690785438787	-1.2380851290824932	-0.8528637348284525	-0.343726053504551	0.39087379449483556	0.8312745293667213	1.180976910602704	1.2839463540194518	1.2329515585398287	1.1213018056496267	0.9712585713157922
17	03	PLC	0	0.128240782479262	0.19727239326356583	0.20806089887811374	0.2082745242279689	0.12190313405615934	0.15634410793735962	0.15600240803716334	0.24741487826593395	-0.0009113168125392648	0.0017892560883605929	-0.1912959012494927	-0.4272672643245698	-0.2722538262263435	-0.3103140019570929	-0.20319156325775606	-0.13868102015471506	-0.061151768576684605	-0.16824964713385035	-0.2082151423747894	-0.12049730679997275	-0.10424040685271024	-0.02898958944671501	0.20489872937714865	0.3891647549467988	0.7805389412629267	0.9733408918097339	1.1049752565274364	1.1338364481628571	1.0807597653622185	0.8537604546596708	0.38389717419522085	-0.0898282739839685	-0.6340522465166619	-1.2363084437612946	-1.5807920642610727	-1.930988931269193	-1.8324857322807508	-1.5997585318597864	-1.212752278604833	-0.3962376587791478	0.3650901112057042	0.8266770478860995	1.3066981773487278	1.4717930185104857	1.4197452389354024	1.2858453374876708
18	04	ATX	1	0.2418207043197868	0.1535070356359988	0.09714827743431977	0.16611312691917773	0.2697217729371866	0.22575536230843915	0.1351814106390485	0.0034022588480569133	-0.1716396931569756	-0.235170465743793	-0.26419508103926154	-0.10037937477045053	-0.028789316941428226	0.09863499775240077	0.0779396763994705	0.03650316148849864	0.15244550367252133	0.11317473908859395	0.2723175341157109	0.3566449436927718	0.6888483694856271	0.7216620650445549	0.887195244202535	0.7661168245735731	0.4629733798305347	-0.056668970441908384	-0.49307516130593176	-0.7691381183866121	-0.8399081128531363	-0.8483507370911896	-0.9314026810960846	-0.5876338337452861	-0.2502223419968347	0.33580496650655606	0.8880425135311405	1.226379635460476	1.5152710849231636	1.8921675668529814	2.187333193644849	2.4161560203750985	2.668958639421657	2.7825625513310523	2.8803026444870086	2.9740532547838328	2.926397349940429	2.8789390092201184
19	04	ATX	0	-0.24185158975241702	-0.1829502100073096	-0.14444309809361608	0.02105577078412854	0.03331329701776705	0.016844764523806264	-0.11207576945475936	-0.08203937502408581	0.004047718346592875	0.004257344784685689	-0.05197234950055376	0.11544567861522598	0.05112291990719236	-0.11408479827841113	-0.0653957696499249	-0.10021059821503853	-0.0027107743548715176	0.26883048952312083	0.3134163647808121	0.6594364299624432	0.9155645871531002	0.8413068874194877	0.7307998395932127	0.6106080225760602	-0.03746986906011439	-0.8065554121889498	-1.4952679143439278	-2.1771111440351327	-2.7820963012890902	-3.000252262069632	-2.717451871700553	-2.381791834877093	-1.7319830585873728	-0.6816608031719551	0.23556650005456395	1.2363764696964181	1.9796658888270733	2.64330059118356	2.898387109054819	3.1820619580530334	3.2514397483273454	3.430351736548568	3.254519705519159	3.2446690844784705	3.0349215950749913	3.033013871977813
20	04	DNP	1	-0.17109773943277015	-0.2170399719991585	-0.2776115250543317	-0.17741157422917803	0.049491012699734944	0.09452259612922029	0.13454294057692784	0.08452749436087699	0.04000000014184261	-0.13462586681075026	-0.05823862139308179	0.03193221383722855	-0.06474019531282141	0.011934418804731981	0.16175234179788445	0.18323029953373912	0.06694157590669736	0.0764736470086034	0.19593249818233097	0.3317535569445928	0.3503557520303999	0.41400300163577536	0.5331691198454476	0.5744732928257386	0.6423764117185856	0.4539631323768616	-0.03225611632342253	-0.3824007150563609	-0.6895793493401811	-0.7801372394336703	-0.6561625690309464	-0.44100223419714285	-0.0448157929218703	0.39089826396293653	0.8166631991487475	1.2489277590935404	1.5725344990130283	1.781739269547221	1.854243044512887	2.067935089959291	2.1690514280355617	2.3924844177317848	2.558227758664665	2.651766488788626	2.739500684398409	2.9052148038859698
21	04	DNP	0	0.062291558858763675	0.06700074685984611	0.15222695819521145	0.3007378543975002	0.21075937844323797	-0.0014454901522789575	-0.11036981627574584	-0.22921574477703394	-0.11444126611786024	0.0012616040318978877	-0.04901169253392365	-0.07629452741093531	0.06801970039514195	0.106486983196031	0.0648399688063546	0.12684646012177989	0.06867880846201489	0.03192010245762647	0.06324040870210189	0.27364881627838955	0.3367935531916545	0.45604335548188546	0.5645033712450612	0.8301901732545285	1.0716126143920783	1.073851402411554	1.1902989342117827	1.1964932254784668	1.0785350959904092	0.9015683394553352	0.8445813564033451	0.6995607892626339	0.610799828966709	0.5794973438975924	0.5570472189518741	0.5081025548715304	0.4766676552727978	0.46957217546607	0.4596910846569706	0.42334006286616854	0.5589468557028675	0.6324167515153827	1.068758830275476	1.406266301356003	1.6402874657233546	1.618440055504691
22	04	PLC	1	0.03559539800865822	0.11742432617926785	0.07286957647881004	-0.04413787340460648	0.0709259400149042	-0.02252402672640874	0.08675708611823228	0.2831839836563455	0.2191679387819091	0.10419736082739023	-0.126671201087563	-0.3099225894416906	-0.26097661873851274	-0.2994209564990998	-0.17193370911094513	0.010416686254100008	0.11860461426726508	0.29409091644650265	0.2758176491508343	0.13729767132809464	0.04331336705311537	0.2647392092585196	0.35500300742901897	0.5165447752789157	0.8597790651420354	1.0736870506370582	1.052793631184793	1.189720492090451	0.9580071698670997	0.9417900050678607	0.7263010673566114	0.5586896066550108	0.6952414226880852	0.5466112508118873	0.7170391175311542	0.6419413779978119	0.7902525572000442	0.8987169070754759	0.8043790618047059	0.9419809824584452	1.0292438474508043	1.0275778757703402	1.1550466857939652	1.3649046437654875	1.4079587249272543	1.5560477497338892
23	04	PLC	0	-0.20509137629338542	-0.24159439024608304	-0.19016942282649354	-0.2742499998756602	-0.1410333457853082	0.05311201154505776	0.11165523898908601	0.297336921425933	0.22586065520790038	0.021296162693390932	-0.11045709373535505	-0.16134639572871082	-0.02217415473633391	-0.015260846173208569	0.02506206743373325	-0.018275901834670646	0.014928854619337791	0.028882741071200674	0.20399633074374066	0.019904770662442017	-0.14161109809760491	-0.1515416198180768	-0.15647598011183222	-0.07905012077272613	0.24966076559400546	0.5732325204169227	0.7460198936357991	1.0287476110239884	1.0747104750486325	1.0500738252280197	1.0172845337272256	0.8802014808889849	0.8432388829338768	0.6142203459542936	0.4890644255887944	0.17931871922710055	0.0331528055043727	-0.20840001971262842	-0.5640735039963679	-0.6609202412998606	-0.5854246629660592	-0.35619231765508497	-0.04288478511265103	0.28193040808623443	0.7395380855424654	1.140046214422764
24	05	ATX	1	0.3892074730695929	0.41178437501709275	0.38683887312825904	0.2909973912516289	0.2397358503728887	0.19240629432301656	0.09070079544853542	0.10728939028437033	-0.08892919135058994	-0.15757866734082196	-0.12867875846968288	-0.2719492588664288	-0.27399384565291623	-0.41562806709233324	-0.45409491817652775	-0.33070419051656014	-0.5005204912494079	-0.49574740138685663	-0.18578051208932156	0.02922064974170813	0.27570125107382715	0.49236299869975547	0.6056794092921716	0.546216338773283	0.19103337073632118	-0.4571608778170211	-1.041457240676099	-1.7375938721780173	-2.5336810818638384	-3.3343963665897993	-3.75059359838442	-4.008215015426607	-4.0228631645732875	-3.736419224177499	-3.177362273717551	-2.71627491646574	-1.810616880939064	-1.0987030571895036	-0.32590615217583413	0.5154853377769689	1.1288086277636455	1.4850145135262978	1.5364338572231493	1.4080378758488357	1.2384468249038723	0.726340702583008
25	05	ATX	0	0.2515193652849098	0.42773574926490715	0.26031110200379276	0.3049116017493965	0.22554859808207056	0.019763087078512688	0.07907350777614171	-0.010553663946648657	-0.07959057639194736	-0.12166350282989317	0.021289793365222198	-0.11671830669682882	-0.3220605381860255	-0.23189925604992603	-0.1924867658243109	-0.10156823811187951	-0.17538826191732074	-0.20441815820992743	-0.11218451046209045	0.04355068240819942	0.14131094718122628	0.41516583427492	0.49590555977242995	0.43335952496777025	0.3177347829247629	-0.21239588540839438	-0.6026750799552432	-1.322970513697331	-2.1658952821732456	-2.8739351486550264	-3.168822218024326	-3.504176495232367	-3.658565834218781	-3.309892823269845	-2.587777230897968	-1.8056286205268839	-0.7793089695466795	0.040004919711050864	0.7923561203940377	1.2397716550483533	1.508135752600997	1.5793823203274466	1.4124234092774564	1.1305560974153883	0.8276129484460231	0.5576946994434988
26	05	DNP	1	-0.037858470247835375	0.08462394758474814	0.0569880110402505	0.11999223210765331	0.14263682915509243	0.060294198658549965	-0.06390868054762609	0.015842991912822714	0.015422747944521678	0.007229606389169409	-0.02471584597118495	-0.07232996325323685	-0.20046411639576178	-0.3354386087848555	-0.34819493307064237	-0.42165245025827464	-0.48729525373682353	-0.5601721244918416	-0.4303363748500954	-0.26760807978153095	-0.15834469187360542	0.2105399469975722	0.5413347727745583	0.5857337399318535	0.5046473446364945	0.26235579342276544	-0.3998600874446164	-1.1351897100638195	-2.0911950362412157	-2.7354586722705765	-3.2342440942056156	-3.5276864111501545	-3.593743796186461	-3.3829527897167173	-2.7758088760705473	-2.106476385525087	-1.3542521013642228	-0.483493698210449	0.1731272243954926	0.9117103223397546	1.3527392014591093	1.71928690477202	1.6765248711777485	1.5701374219560114	1.3513391796020584	1.0574627919033814
27	05	DNP	0	0.5581000507155197	0.4815819470521416	0.41662869598595076	0.33734445165203525	0.3729490337509363	0.27982428568928064	0.18870410055366735	0.05381796635305167	-0.04919135368434664	-0.10645354887481474	-0.2166140673572205	-0.40019868502076555	-0.46018218306182357	-0.4221518898069529	-0.3293615860162516	-0.45525330565008487	-0.6452171615795023	-0.5536059810320838	-0.5488468333371109	-0.5536628079396677	-0.6229509268284039	-0.5952391455718516	-0.3807512204250022	-0.17605642485604603	0.1259671697525156	0.2913547083707609	0.8831935744766277	1.412527945976253	1.5868082835596313	1.553623599541047	1.2497904637801585	0.9825426625574537	0.5018830990454552	-0.09850240616316461	-0.6731297616551695	-1.352503307608957	-1.7714950291523344	-1.8242056430265168	-1.8012252753965965	-1.3746373230511169	-0.7523630346765293	-0.022181040276331367	0.39410931504217367	0.6970825171245421	0.8571184416387939	0.6695408591896941
28	05	PLC	1	0.27761628098710417	0.210335340262424	0.08028648355261196	-0.08616004649392654	-0.09481490961422295	0.011821100813195328	-0.030306630524826635	0.02478774084057716	0.03219878246055572	0.04914328392774595	0.02240105869574661	0.13496251016666136	-0.06403289027150608	-0.2370767355248462	-0.36394933917627775	-0.5807609908063562	-0.9144029437507276	-1.030278002099219	-1.1479453633183065	-0.9863588405113097	-0.8690386007492233	-0.6584495651844136	-0.23093466472969518	0.08242426646369702	0.3888831118310437	0.5457339800407162	0.7623742007737679	0.8039272766120361	0.8409616417461471	0.7419685878516172	0.6754567719900313	0.5938175856660931	0.2531056546561292	-0.3405193801269209	-0.7425821893797159	-1.2031115814367603	-1.4666418818524174	-1.48733639233161	-1.1527068620135308	-0.7290280976689303	-0.114954740754139	0.2757748677654559	0.6273239704861653	0.7636078499218538	0.758330141025401	0.425146099760489
29	05	PLC	0	0.357579963222323	0.21708751643537721	0.18289643390691462	0.17787897077633988	0.261024272849312	0.20305128390039717	0.09483601632140062	0.03213985430913641	0.07746474678481792	-0.08325456701859972	-0.2533049217107951	-0.19099311864960763	-0.3188425375624017	-0.3217266234720562	-0.38656614903999514	-0.30766909494834493	-0.33333637033640723	-0.22025180180765525	-0.2889643080720707	-0.3826376965284986	-0.4567311912911215	-0.5007147945719903	-0.2949054705010291	-0.1462694364227105	0.20824268217844594	0.5110814445481632	0.9767259267414862	1.4354051630473432	1.402541618662346	1.354997560205701	1.2965499394551914	0.9035034521827259	0.5477598194748784	-0.0030897067443921324	-0.43566742882094917	-0.8034165501762334	-0.9339341170043108	-0.8363890057260738	-0.6201326624486122	-0.19097078451725136	0.2996056696608876	0.8938015997631332	1.306746996732269	1.3574021199067423	1.2992005311865318	0.864427735836317
30	06	ATX	1	0.35846000630518354	0.20856757244581195	0.13302392293626086	0.060351928180850334	0.02379988949110191	0.052571368451369865	0.0925952070405777	0.09037357632629144	0.055051550654450436	0.0893972796558184	-0.07302452968209253	-0.21583380094836155	-0.17528246917000587	-0.08659610179574193	-0.1188291524459509	-0.12836112373737243	-0.12863679358047914	-0.1408587010571543	-0.23367106919700784	-0.32205897230678227	-0.315623061088275	-0.488570659492406	-0.716278015740598	-0.9167589804928671	-1.2273982723046386	-1.4934911882639188	-1.7159967269366077	-1.9639843057392856	-2.152312614895642	-2.1887329979983705	-2.1683797619725613	-2.035491881904598	-1.7622608382799645	-1.226903090994413	-0.6390274581797962	-0.20386512030403736	0.23573324388796868	0.5040476408917108	0.7150134424688962	0.875185099158796	0.9698798667099953	0.9858661250004425	0.9000635938005828	0.8368431251261415	0.6848468532633122	0.6252986189417461
31	06	ATX	0	0.2443803025494537	-0.002777675586571743	0.286882624074678	0.16625089485171304	0.14986689221566543	0.30610322845810284	-0.02777496662965754	0.10492039467331338	-0.06634918176942997	-0.16141034107841198	0.007685553474991531	-0.28977053581849305	-0.18952193837779377	-0.19419700911892296	-0.34637982347149726	-0.011736275831033711	-0.20940763242355612	0.043112259047560136	0.1836622051600349	-0.07211785085619303	0.22804494399419153	0.10794616977567796	0.09520925517915124	0.26550942407104006	-0.0018441674498660575	0.2520085340938607	0.14639649092139762	0.00848396648745323	0.09369241720234378	-0.2842324398326778	-0.19451889460556213	-0.40983093401223303	-0.6275169559141813	-0.3003233927237395	-0.37535768200398273	0.028671218683836958	0.384073892829589	0.546654975051412	1.1240786902328879	1.0148767906714546	1.2031317592344357	1.4504790664400575	1.1992089270156052	1.4154987404381285	1.0017775217726814	0.7395517167501837
32	06	DNP	1	0.02851529681326588	0.06370269612255879	0.20409346951876814	0.276238924883243	0.25572436223522965	0.1938332364871141	0.05488939023603326	0.03595329764403306	0.01067849522549172	-0.07960506147394426	-0.13800751424565708	-0.26913991703204493	-0.34056521395949824	-0.232175632663491	-0.27730698441137386	-0.2622829936641509	-0.22107698371978965	-0.2644211761435209	-0.3419394076564189	-0.36411601750619965	-0.24446803165234124	-0.29767567844166143	-0.3510202002154195	-0.3915561100343702	-0.4830119897546731	-0.7936042983520077	-0.9633483925106842	-1.2360402956254135	-1.4120693140999991	-1.4198431548594912	-1.3415081390793018	-1.2434199092044913	-1.0958803826252135	-0.8888445837990746	-0.5021840252329008	-0.06635586999671325	0.36760467404460423	0.8213848208206304	1.1470120753790445	1.3485988804061613	1.4207580607086123	1.4123593218060333	1.3493505820357066	1.238575097952547	1.0399688085156535	0.8911987219902711
33	06	DNP	0	0.13623030488381213	0.1563236255451239	0.08446565855413998	0.13386068871131743	0.05214373661557066	0.006449883751479297	-0.01366195518754837	0.026742485258515428	0.12222511890715593	0.055442022764567334	-0.04557983792547778	-0.10690419288647945	-0.2307179500091004	-0.22834399230864563	-0.34074708513941987	-0.36269982344759544	-0.2704303180824475	-0.3453259655805586	-0.20523352985102578	0.08143347250925474	0.37227002590854824	0.5240284627191597	0.6006889784862781	0.6380871867615157	0.7416166819787884	0.8545656631943427	0.9107600884294245	0.7998205225293118	0.5996967108278367	0.43899332028477434	0.29413835857381493	0.19203319005998112	0.20852197150426738	0.26241746210811484	0.3559390488300502	0.48217833115720843	0.5589877856755457	0.7174003820092649	0.9654850824553028	1.3628398767921486	1.4449161569810385	1.5245481273949502	1.5024557172153188	1.3838077560655628	1.151632903797363	0.8595299373321066
34	06	PLC	1	-0.1005949991827654	0.11893880846428369	-0.03876773664245652	0.1659147722766975	0.1646859886687488	0.0752786190281724	0.2837017953222523	-0.08636602033027191	-0.03141684721129241	-0.01071604780763779	-0.2770821628440384	-0.09554821745046906	-0.1884518796521615	-0.17578076558899683	-0.03648151506236633	-0.1453809008447532	0.01774856657360267	-0.19012133243352328	-0.21603627448984564	0.14322087150368676	0.06849740165118735	0.3409238368802842	0.5436329051245206	0.5673599093586125	0.9593545179886194	0.7862356149730104	1.0442543577473768	1.05494369370537	0.8250139530843636	1.0495729945012267	0.7370514429060869	0.530227017929973	0.3720031765781051	-0.046164768524382074	-0.06548675885191811	-0.23842047456698662	-0.20775244790717046	0.13663751225219561	0.11770401698225476	0.5062823070890476	0.6030046958673579	0.6586097877128126	0.7880591621063913	0.5293008801309445	0.5817270715788336	0.46867717662530806
35	06	PLC	0	0.30442018892203915	0.31414777393801385	0.31618478507204395	0.21550712445234885	0.16863024854614264	0.08101120008787699	0.07996999215243412	0.07934638551593384	-0.0272556261335953	-0.021124747980286206	-0.1393239372864565	-0.1554757233044487	-0.28128491604995026	-0.24026508581277656	-0.15658073444170864	-0.11392698412182088	0.048480936029686394	0.030664030578520105	-0.088154624037078	-0.049531494204168934	0.19383163801573805	0.4355260477622274	0.6407629264827216	0.8310636122977688	1.0782052463656913	1.1491325203822649	1.111132810630969	1.0349338231677778	0.9126703823095008	0.6652337502631605	0.327783737563951	0.07797847869565043	-0.09893374072472136	-0.1989777045128562	-0.16166797244469125	-0.1185158890888827	0.17686633628175225	0.4716335600149646	0.6224121796214155	0.8279922651852893	0.987516634657505	1.0831350748377928	1.132041334151013	1.0770621159928149	0.9334286074230271	0.8135213444679679
36	07	ATX	1	0.06130030222104753	0.06710042494205949	-0.07126745263178225	0.08180368595337394	0.044566241129488406	-0.14141614633253016	0.030368672989010168	0.2823832217680645	0.31186683600119625	0.1151572788787899	0.008141443841050472	-0.218881093848544	-0.5139901403798995	-0.3395363101087664	-0.3578189215292222	-0.04978477625609446	0.22159637861652923	0.18041095583757252	0.14866333777067495	-0.18223395884558743	-0.3636004384186551	-0.46247816270817865	-0.7695180166590644	-0.8156592828426412	-0.8308929649573475	-0.7250827468455465	-0.7049529642443788	-1.0289103439143406	-0.9170109478262046	-0.9786493738719472	-0.9233764589407832	-0.719115329416127	-0.4463485635972913	-0.05141629047849	0.42900759623499946	0.49849685609400357	0.8915792072787361	1.2293794532110986	1.6438023802238835	1.8701534587184063	1.795936456166744	1.6285991583020278	1.7841238944581996	2.022551594772855	2.155748555972119	2.284250530596993
37	07	ATX	0	-0.34628496868932623	-0.6658600115537295	-0.4898355648295413	-0.3939428996527554	-0.2938679931168656	-0.07859467409965593	0.18645388232172896	0.37874789670000203	0.48634946002708235	0.2609627849871454	0.0704998629441558	-0.2107078434028691	-0.40590047670796775	-0.5032551574662866	-0.35619370999857675	-0.2121168947974514	-0.20012251525637403	-0.39404810851943634	-0.6143299426976582	-0.8418433841761007	-0.8220273686436995	-0.8775345535568775	-0.8880749728444173	-1.1255848735080325	-1.2430931211969518	-1.2988141638554471	-1.5920891890274755	-1.9517667036469661	-1.9614365674342706	-1.3142693794654923	-0.6701576022700493	-0.24719899306973755	0.4718652107584632	1.023402720001038	1.587792514333555	1.445192883099941	1.5766695317795543	1.6687682267749635	1.6677473662110687	1.808978201678077	2.2023501739607414	2.637193760781343	2.8060777778226984	2.748872008627125	2.7428128284248987	2.5521976590221107
38	07	DNP	1	-0.1765478733424135	-0.03507438554372765	0.20612632788419988	0.154851928467828	0.08742857931205089	0.06048674232643737	-0.005344627782226243	0.0024323471853820128	0.10816879251525084	-0.020020073674462156	0.08408262721150532	-0.22245228934076575	-0.2496340262210001	-0.2914998685494102	-0.18265959509418103	-0.21093152885564426	-0.1283486141478073	0.1991064034236657	0.23682120862960027	0.25009738777830753	0.15058312672855625	-0.06270065147536466	-0.29845157124439875	-0.4686893555617833	-0.82179520422051	-1.2510354230597802	-1.5194855732521406	-1.9247318847412953	-1.9300132992209875	-1.4806048116975234	-1.0999989843823201	-0.5958891152170623	0.16319395596994368	0.7824705972872849	1.401014099355947	1.344220062113902	1.7874371556032898	2.1668417160090465	2.273504104653667	2.413568893122914	2.3549899111699073	2.510940026470764	2.634704417042058	2.6827934493599432	2.8229166556073335	2.941848543412834
39	07	DNP	0	0.10453160357308676	0.08756521611850226	0.1227053179878611	0.1062997529051385	0.09457637443426534	0.1810663951642185	-0.05203998570599024	-0.3849443954465388	-0.12619890493076952	-0.070244682140927	0.1296136910923325	0.10037882074122935	0.021492933887041342	0.12613798665867404	-0.19115500064735963	-0.3010391222004553	-0.2222448196669811	-0.3049379396999581	0.18479047429202092	0.1286385834303002	0.1744872899328028	0.00533066086245217	-0.002803256107753623	0.3947010991802879	0.4600477961096318	0.7539007271204139	1.0727516713913108	1.41612688127358	2.1485769668299604	2.2359319753329916	2.337202789979557	2.7509987376517118	2.5236854994916262	2.502392990625217	2.1904305554102295	1.6756863004311322	1.69143457712911	1.515427445998689	1.7914351806101438	1.7925323676898495	1.709044155363167	2.094292455755602	1.9471062076592514	2.039176395902355	2.0062443063177264	1.8077898645769162
40	07	PLC	1	-0.6818261419504263	-0.6301315235292748	-0.47317115964661843	-0.46130812179353753	-0.41341443655083315	-0.24523302769400396	-0.23772313945205664	0.005650495273810328	0.08076826294167201	0.1499714474593548	0.3162361749628946	0.4426693413423727	0.36238300351032665	0.30481919702093063	-0.06360700461699856	-0.4076830102383336	-0.7455068735226626	-0.8881705727079572	-0.5885054719996742	-0.38151266064819755	-0.5105201924149919	-0.482511568573459	-0.20958100509504746	0.14675970801499977	0.46244597573691926	0.7159285091300729	1.286656138389953	1.9512105678129799	2.3169822371539923	2.766642775656191	3.0548909656305008	3.182468377530204	2.766879209467742	2.368917430164999	1.8648764790382617	1.4312037910771007	1.2269838526814194	1.0600390135387763	1.2403790700758077	1.3796309889958918	1.7132477460703281	1.8748715331251686	2.002430071150042	2.091558485876522	2.0468970756938325	2.1782077494024614
41	07	PLC	0	0.12693393403134973	0.25695623435744047	0.17074977643804934	0.26081933759795306	0.23794782261775166	0.11573927909307388	-0.22268712424187115	-0.28350066848781386	-0.24488844240980645	-0.060999152767728396	-0.10354764480851329	-0.0023596798091132538	0.30347627321606757	0.4162719925647531	0.2576821346532938	0.07551842579606137	-0.0934459650913667	-0.17707037806012263	-0.2788490648702221	-0.41265429346251753	-0.5038322474257184	-0.3709246439192719	-0.04683998004072508	0.4071771026032063	0.5452369460328732	0.5702591442798287	0.7793465125494652	0.9410956864899318	1.3263841437579564	1.7538312619113936	2.5098826466225335	3.163043662014317	3.259586137436707	3.133229771497138	2.948924502055396	2.5987183939090435	2.0108816749108662	1.657444954835738	1.4531355355427364	1.3337659299058635	1.409252659520173	1.4487702056119147	1.7300667041776518	2.1543072909383563	2.304615931077742	2.5350942830248675
42	08	ATX	1	0.1684910672099178	-0.061601529031029674	-0.2265339074944421	-0.03678777261030529	0.0033257319713749923	0.02853511931845873	0.09812271247158219	0.1218739151303123	0.0728870577119648	-0.023995358363786974	-0.00431108459926023	-0.09320799978725386	-0.1664423212430867	-0.20863212233413647	-0.09568396371633468	0.006540491176459126	0.10403548243702003	0.06535281073832806	0.2433164072207901	0.5717397679269738	0.8939656504136475	0.9979893690152896	1.1652321193894084	1.0461263009360273	0.5853268849286309	-0.12391593089101434	-0.7993437877091853	-1.385472543498034	-1.7285010657264788	-1.663012306609875	-1.2946314828765015	-0.7282150036248864	-0.13694695173342314	0.40232777721958024	0.9447467587151133	1.2116112896771976	1.4046851338351045	1.3440350675402566	1.173014166826294	1.0771650521997107	1.0164370720978275	1.0122474882715404	1.0275565026515963	0.9815233154982009	1.1212834080681102	1.222844174830517
43	08	ATX	0	-0.20412231705085668	0.00974362439152079	0.1098065082260128	0.12920141651432154	0.27790795418011405	0.14704914820580872	0.08725313798447337	-0.10441456759268397	-0.09768396926865987	-0.12850652321993955	-0.1508069825741409	-0.07594297161497127	-0.08405664261432205	-0.02032763756285012	-0.03514055616528991	0.04735006234601737	-0.009420195113493107	-0.09400357978534642	-0.035512332880726534	0.19699907955823923	0.2950105358131376	0.7092065294557852	0.8696409872252614	1.0151072719303667	1.0295762496654823	0.6415449303190625	0.16861809293093685	-0.08962956153355774	-0.6616646569639766	-1.2526106348309272	-1.714183573141964	-1.7234826517093722	-1.6328745978683858	-1.4129660491416307	-0.8778269318423669	-0.3408224673364185	0.15184748089781694	0.597902397386681	0.8467899454191192	1.0048114185813803	0.9888627959760321	0.8327109307233604	0.7302408727074943	0.6957071745516175	0.7306370055469985	0.6690231850895896
44	08	DNP	1	0.17973761648089215	0.3676187599192002	0.1766929558581013	0.20837192538082663	-0.03632184672799076	-0.19023794999349358	-0.1923633617549594	0.016935516177820437	0.006912047806870324	0.07665154389410911	0.1852673043608203	0.10095827432901068	-0.17617345347301386	-0.024939410639607765	0.07426503139575612	0.24937288823493914	0.311039378101819	0.35208565594622504	0.38577817478265025	0.3288136421284077	0.6854004069115376	0.9802662067031319	1.0333775577646402	0.9441904229237803	0.5379045562774474	0.06362646978873358	-0.4169635384689921	-0.817547160905985	-1.196236508424146	-1.5921208975316172	-1.557603063133074	-1.355772692694043	-0.8325567563944706	-0.4627256236216119	0.02146750256782319	0.41290499631963445	0.816663729545634	1.0845025341098058	1.24478126544345	1.1328641813876497	0.9931999519502126	0.9003346029892166	0.9672252893024056	0.8600917111179873	0.904045989746783	0.8735274070098048
45	08	DNP	0	0.07628588506547937	0.020045771280543422	0.006391494242611654	-0.04662074341088022	0.014150481864572913	0.0846532597314654	0.20534582468536217	0.2268200075986534	0.22165507090014758	0.07463744746935179	-0.18294750568027157	-0.2495180775747743	-0.3481757655836265	-0.2678489166726831	-0.2564924242352989	-0.06477475808552088	0.12823685639330804	0.16347998811247708	0.10117594474324655	0.11628168480217288	0.21856904783639824	0.3586128456959984	0.8950641760519181	1.15346493623019	1.5290899970553853	1.7039580153078941	1.7950817591049242	1.8288351142872026	1.713113469152506	1.5440887806999435	1.5117874566229488	1.29520132430147	1.18267956497067	1.3035176749225528	1.48160154867462	1.5239542863045379	1.6436535319989385	1.6533625761890467	1.4555003518472343	1.2698964511020416	1.0796990571405862	1.2116405072177707	1.252357593482406	1.2797969203751827	1.1315289307505698	0.9408951920208797
46	08	PLC	1	-0.3355408155412721	-0.41426755907626656	-0.36930404608543016	-0.1924094415334197	-0.1553562656223251	0.0368670954097404	0.14260562881267017	0.2580593364063631	0.25378456221423257	0.05083876963006026	-0.06504433504618831	-0.18813482075973745	-0.14121052951139593	-0.08609304584391522	-0.046380417946670055	-0.06851924177389825	-0.21737274856051833	-0.12312294242754061	-0.18158555370154722	-0.2641041244062797	-0.28667760877446086	-0.20918936552167272	0.1923128627444058	0.43418815268635474	0.73058494564237	0.7359524194064242	1.0712746845192445	1.3199177930702408	1.2741187413704755	0.9846345278066951	0.8832770639541788	0.7080195783469878	0.5539008665093226	0.3203944372666875	0.24626424592781018	0.5943159592024816	0.7899885248175563	1.1271938111650808	1.1592843509185724	1.0806534765349471	1.2405408682962222	1.2332215077153954	1.1830015852138474	1.026808611290246	0.7489773567370616	0.6655508833369889
47	08	PLC	0	-0.013769515190403616	0.1893007122309733	0.3656959875597853	0.3069446575995947	0.3463240574065749	0.05548561880077316	-0.04598741894795668	-0.008514554883540774	-0.08904761935243372	-0.1078515822982351	-0.1553952935694501	-0.20524942865569354	-0.09670843609963231	0.021245269359404014	0.09802235634340711	0.2774580272158606	0.22094449223403945	0.047620536221975505	-0.0906311422860196	-0.12178306240445524	-0.11135005517100965	0.2890740050058798	0.518014103312211	0.8496620744660964	1.0564873368848038	1.0994333424941103	1.2325654581524348	1.1771177114346745	1.210253794862223	0.9533063029407303	0.8085444593967224	0.7069064367950179	0.5375339685466626	0.6747340976256933	0.7927956605548245	1.018693905970043	1.010912114674913	0.9942006991499599	0.8620918940278205	0.9188384709810696	1.030494341424069	1.1823186543854276	1.005213788424514	0.8090800982424683	0.6771386507694517	0.47777667347080666
48	09	ATX	1	0.31123534618840987	0.4499453041696918	0.6090168046726981	0.6535516189408233	0.49926998538366496	0.4645336709594211	0.3521925431490427	0.0018946304133485776	-0.21097418515617433	-0.36802924651729146	-0.5311320644590142	-0.4951232764426486	-0.36618367627117143	-0.14930429888254307	-0.16068869971917424	-0.1279740525141134	-0.10427386335196644	-0.014874665411543793	-0.2741072038798316	-0.41256201222430183	-0.4013613377075887	-0.7580137971679969	-1.236331751615615	-1.270068850503387	-1.5416962624553303	-1.756707720729338	-2.1087063734825313	-2.2637186491936627	-2.413567070962775	-2.2053968653019416	-2.0987780636602285	-1.9315602088824857	-1.583811058095544	-0.8216855381008499	-0.23761063318820508	0.27832766144062715	0.9367843482186119	1.1768838136090303	1.0655819971459544	1.0705546650521374	0.570496778441819	0.2047693187061248	-0.45233444616194346	-1.0601347148808664	-1.2462821683976986	-1.4081071305501425
49	09	ATX	0	0.6801698154018863	0.46122493984027285	0.37173394085681233	0.03951274529898381	-0.2675362325120634	-0.2775738935540495	-0.21003797346775985	-0.13426637701086896	0.052291517412605376	0.13290634657803316	0.12859534083863028	0.19462511539338964	0.3414834110230994	0.2861763184744188	0.07915691911760914	-0.10993254887385681	-0.46529393367439426	-0.6524717006317573	-0.6484309845934102	-0.6657714752393671	-0.44867112460855346	-0.24412307588147553	-0.32461162058717447	-0.5497095984064241	-0.7010457636283036	-1.0657591115769713	-1.4163686904429207	-1.7873095790954991	-2.151198729136749	-2.162729989757766	-1.8769619297807512	-1.5504033921971905	-1.1376537922055439	-0.4184019493464127	0.36356377553599134	0.9523236229414307	1.4310175920268957	1.665810328629351	1.6237207454850258	1.37552580606297	0.8438366013085059	0.06910616565403925	-0.5990840738937927	-1.0633727885658188	-1.0640663287032301	-0.9604733096698508
50	09	DNP	1	-0.6300379358175372	-0.5028330263045803	-0.244959187257426	0.12376796280238242	0.17996097725615776	0.33900666634013193	0.37452034124396	0.36192679873523137	0.18520373808044358	-0.005151872967764962	-0.3589543921838106	-0.5492814690639121	-0.6509987502428187	-0.7554894596321272	-0.8176947877296468	-0.6003221673971338	-0.3546854153382636	-0.13118875240401343	-0.00600563414156636	0.27264456480985044	0.45385196498402286	0.08575053812547652	-0.48718486175060044	-0.8512207474206785	-1.378612223307312	-1.669264325446189	-1.8179771946478158	-1.7871234956993283	-1.73390946242381	-1.5698941197567022	-1.106161736482409	-0.6587984692435649	-0.24659019716372013	0.3761545099831153	0.8845304300807025	0.9333762899490378	0.7366400987593553	0.4329459444512709	0.0028014022586499493	-0.4236404942984094	-0.5806816815655071	-0.7137773696922677	-0.7638084828851791	-0.7141815813202735	-0.6304275258206111	-0.5126883800056135
51	09	DNP	0	0.6794722852020382	0.7893931054972271	0.8373036400320174	0.5068683387336873	0.37265288177515077	0.0731174540140059	-0.04097162672616765	-0.25223501990655733	-0.2231840537074884	-0.0960603449256877	-0.14314330145262982	-0.09718480227756335	-0.0998595255267499	0.06512599643514158	-0.20253177228497732	-0.26889311464918697	-0.2278819056632918	-0.4909858744694462	-0.6626558844779445	-0.9428965100120076	-1.0098093594167012	-0.7490635111668267	-0.6913115517679835	-0.5610392038029738	0.016322471412317126	0.026548460045017316	0.5366597415742314	0.6083012529971193	0.5904377726466693	0.6308254004095216	0.8211628820440919	0.8658892055730767	0.8224423667927055	0.9272444734600088	1.1393461518577501	1.1818575930910902	1.1139600784421695	1.0865979622056212	0.7053443244941723	0.20589724482065846	-0.457818038983646	-0.9071865528590751	-1.5820595247208404	-1.7499064774318214	-1.9812283857705604	-1.9187763334783807
52	09	PLC	1	-0.14371848322679753	-0.2172467856001361	-0.2371487379031868	-0.19987360287020844	0.06840275178594175	0.1811252766845909	0.09646167537066533	0.03258215127609842	-0.06059004406611426	-0.11186450436440767	-0.033705783676707894	0.02984026532037624	-0.0023781854602344128	-0.2700963137876646	-0.4711070903774898	-0.663519044674697	-0.5982674525703822	-0.4474980548799009	-0.24778685738176567	-0.2319472740955662	-0.43225225215633856	-0.4469856090875838	-0.35625659621906164	-0.10426598092171899	0.2358068480721037	0.38300381994479404	0.4998935146175386	0.3743927200721221	0.4611824177888356	0.3664704910422445	0.29531260449919516	0.4990889880465806	0.750018803478375	0.9043815300143171	0.9201776187209235	0.9045425903295086	0.7861449956752293	0.6867709445306558	0.4461580591618312	0.25621924667595575	0.006736020893072548	-0.30516866319646246	-0.7560526168563115	-1.30489277643846	-1.5756159636003717	-1.6227616945497099
53	09	PLC	0	0.08277224694621513	0.27336366298297976	0.4382316072512981	0.590882163236226	0.5763063216075283	0.37653899535584834	0.2816449060582718	0.14165014631710182	-0.0017974348074073607	-0.2622086485175095	-0.5098789432468912	-0.5901822940111431	-0.602955211992025	-0.5976765750727027	-0.2752159802615219	-0.0687368981246107	0.2511421242536304	0.5906721181526197	0.6583580285525922	0.44513217487532525	0.2263306335137411	0.004349824646044005	0.008604385121721733	0.03008257828464203	-0.0031348166543907732	0.17365043704026337	0.4133988495260397	0.5313670751066086	0.7152253965762299	0.9823364849159734	1.0727918732137596	1.075193205425511	0.9326146179148261	0.7640109367887278	0.6194955481020514	0.5668143371459692	0.17351371107714367	-0.29426530033977605	-0.5270598146170188	-0.7452867849611303	-0.9499500482384767	-1.114836643430681	-1.3222172497591695	-1.2992415522523637	-1.2491845311765684	-1.2076581059365255
54	10	ATX	1	0.14536548574235697	0.11569812421110295	0.0033951500228574017	-0.08613778323717913	-0.031120810747468752	-0.0823564678955579	-0.05819252841963252	0.013799534765438876	0.0012880897392004017	0.020695754021197377	0.027801607780043983	0.07927863092875702	0.11494397306520053	0.06445417692920305	-0.026179204991954117	-0.031288831305121986	-0.017267096486250327	0.007603620768898516	-0.023655656179349335	-0.021763317155431047	0.03291503188099407	-0.011556661357718347	-0.13335774900081712	-0.20415954557668994	-0.44658899787639095	-0.7862544988722052	-1.0424598463659214	-1.4144054538219206	-1.6923937572142702	-1.8881107716473244	-2.0047503378200613	-1.9360744237698273	-1.8172882115846312	-1.5593181296359635	-1.2912882929243603	-0.8487372534007945	-0.3540302456938096	0.0744963740658528	0.4947298222048555	0.8700668193529331	1.1099298597422687	1.2587434932181956	1.3857495039069228	1.3978096195583998	1.200135143641701	1.1770504374970685
55	10	ATX	0	-0.07812350372783462	-0.04917277217237692	-0.06866164047615342	-0.09036442241316348	-0.07435976321569865	0.027181157762906256	0.024438574870170024	0.08718119756159687	0.08138953626481665	0.009672966385502609	0.052007365616348916	-0.03555083280526154	-0.08159578002721748	0.011932314130703139	-0.053070287393276606	-0.09267928462729173	-0.03264975991283611	-0.09082335460034092	-0.10186608795078868	-0.08083316950346686	-0.0116739990574981	-0.08957504572655593	-0.19292252729513137	-0.489537908380348	-0.8217907145185916	-1.2320854188502803	-1.5656676466387978	-1.8268090514674002	-2.061169326659684	-2.1910735863912474	-2.1405832310378856	-1.9270522655713604	-1.7060492352384902	-1.363099808629571	-1.0229760348712968	-0.5737910448862172	-0.07577771871115267	0.5697578423299657	0.9955448513835315	1.3283505239607714	1.3993273408226181	1.4664350549679082	1.4798244246960464	1.4033394195065358	1.307862201589764	1.1414758967453276
56	10	DNP	1	0.14731223223928036	0.19632320374687703	0.16704615368514622	0.05964552146614193	0.06696809796752592	0.0055300339464680595	-0.059455670899400154	-0.025552954434688583	-0.016106885509520226	0.020194539509942003	0.03351822401671121	0.03406055858652256	-0.11880146464970268	-0.01071961468076883	-0.008441137347084215	0.05225535147633313	0.08291834096813783	-0.0010267004871904965	-0.13973558564838376	-0.30022761634981016	-0.49750516727835176	-0.7557379295674298	-0.9106390976260355	-1.146546362497641	-1.315824928434013	-1.4092875135482277	-1.3828523194521072	-1.3200121814982713	-1.1945595458586395	-0.9711890917923738	-0.6601115836130633	-0.34070224806389476	0.1245208252247205	0.5505131405152136	0.9658789886718852	1.1908755603136816	1.4684444187999695	1.6867390532754363	1.7851071790817488	1.827162869400275	1.9185564480352744	1.8503521162464247	1.722163444833961	1.5489280479079255	1.4146447455492932	1.1946722116817123
57	10	DNP	0	-0.1122312255303119	-0.007361292405801963	0.05955200055059433	0.10564679305312975	0.08144314716595619	0.01084928433166781	0.0040014880123587825	0.04309369407470377	0.06448479003897108	-0.07676705083769295	0.0004100845037147517	-0.09703258013425266	-0.1361296502085565	-0.16091364108029108	-0.09420276065900747	-0.1821311649917721	-0.12807855753229036	-0.11107088777701776	-0.10547584325250149	-0.027398668845137773	-0.0217858031942423	-0.03572093918799321	-0.029311825448609465	-0.04178303809130895	-0.09155787259710578	-0.16451239020974107	-0.31085441060650393	-0.3514146725955	-0.4433489745474068	-0.6119813566244752	-0.6171485234231338	-0.746310274673816	-0.8814676743675312	-0.7774532266175626	-0.6648153596666408	-0.4796157141472309	-0.3324119853110578	-0.175461909682104	0.08243107031781803	0.22030375196327384	0.4118601831155638	0.47370402137547385	0.5397626733323809	0.6217086012098828	0.6224953236943515	0.5431107679076497
58	10	PLC	1	0.0530653519095523	0.026951779958443525	0.012878451902017638	-0.08272051239222773	-0.10258953939685522	-0.10454555150889946	0.01141507229932516	0.03929628568068987	-0.03203314270973462	-0.0057043448620560004	0.0833062231678271	0.12490189833480705	0.06867361138712372	-0.013175684260114838	0.025541939705539956	0.04820610286159881	-0.0808482961388242	-0.0876978590097913	-0.21552399644820833	-0.12449508451511561	-0.10140590825228002	0.026529856680386057	0.03094987148296056	0.004647793325819308	-0.024072330538882365	-0.22252945547589867	-0.3471354374554771	-0.44485656259780576	-0.5853967616271369	-0.6604388995724806	-0.6860859367428189	-0.6033516971266675	-0.5670170233327169	-0.579255579896979	-0.41969715335663677	-0.2805175441795197	-0.07027296561326946	0.12588730597215217	0.27120377914742283	0.4340555164848431	0.6440255883000278	0.7043832604551558	0.6349494905910615	0.6771143667205693	0.7367884142180805	0.6940401154600203
59	10	PLC	0	0.11219000546285664	0.12671999180079535	0.03610070852168918	-0.018653299001684182	-0.0313900426222429	1.694000934114122e-05	-0.05717978044981605	-0.01890575519787777	0.0019553664165248134	0.047428887733244086	0.08139565789163418	0.0506668405843027	-0.05533481536342596	-0.07332418317545249	-0.06867331224924982	0.05523963305894537	0.023536075277329108	0.05841448563270231	0.08510326572351502	0.09160456950567536	0.027046395801492255	-0.007408544022715475	-0.10769544479921375	-0.14736383477295628	-0.2815599044381746	-0.37860093070639267	-0.43281226329870087	-0.430476714796996	-0.4648658839251341	-0.48410335120403447	-0.30562349321597304	-0.2969714155788645	-0.14323165406300184	0.10178594516756846	0.23796977921766227	0.36670293368051615	0.532930456209684	0.6947161701077186	0.8236982490422021	0.8994508061494866	0.9544288262889774	0.9802329186208948	1.0004564021543128	0.917959553727315	0.8832465029103483	0.7608389192711843
60	11	ATX	1	0.43628153438445333	0.6437710659273826	0.603938750947251	0.6903336954647998	0.6126595833039891	0.5588672016869063	0.43182157486672507	0.1867382226712144	-0.1856403243617377	-0.48803273113870327	-0.7098182517838828	-0.6845250897712316	-0.41240388093807967	-0.1507252975937734	0.25289522861992636	0.3499662694365014	0.5334478254790344	0.44632400789859394	0.11812959848820831	-0.13799381641652825	-0.48568680321642926	-0.6382092487054312	-0.8831241988649045	-0.9861189030291317	-1.0340613363924545	-0.7437742798085522	-0.5207069933725318	-0.31669076427490384	-0.182086943486719	-0.0035564623280088213	0.2207427974478315	0.3947849184277877	0.5015045952541562	0.5907401566937068	0.7694819847846779	0.9420945729996272	1.0196307909831845	0.9752349949336391	0.9345620183499588	0.9641325737075206	1.0384564241282837	1.0716082121177364	1.1635779806704827	1.1695379502342012	1.0498877077556383	1.01171046433589
61	11	ATX	0	0.10683732088615203	-0.0870376883117277	-0.27522634925087947	-0.2612031587511886	-0.09272765213176618	0.0765098299571418	0.3421893899583938	0.2514634793882907	0.2034770560702513	0.13358828825492539	-0.010286831659709514	-0.232096294611422	-0.41091410647491644	-0.5115594099235288	-0.5026397924257482	-0.448732418686105	-0.35552230560619835	-0.1857952929325136	-0.20454487805365107	-0.3007829265166901	-0.31687798318784194	-0.3656671771463978	-0.567258727981873	-0.6986751372228409	-0.7957401802046661	-0.8469609893954269	-0.9047253192422356	-1.0284368210368686	-1.0348838316478253	-0.7451371731076158	-0.3155255005928073	0.02917682987130788	0.3454637923974782	0.5615514663633938	0.7786992809541794	0.8073974102038471	0.7872757238383183	0.7593788097785993	0.6213203186647536	0.5242930425287619	0.5132572685526123	0.6305562167700817	0.8111024299610133	1.0936307470086721	1.2172239653694117	1.1353739024357279
62	11	DNP	1	0.5446777790391051	0.34907537774712843	0.174456005870148	0.010686742038211976	-0.06531431953832906	0.006204410870600215	-0.061566403192745776	0.007972474413484714	-0.0628276785599102	0.08382818147290821	0.04524477339761339	0.09758049737951517	-0.06180867828134857	-0.13585745387268922	-0.27519636436112505	-0.347060488774065	-0.2300055681179347	-0.16470325598605295	-0.051741048040035535	-0.18201109759726983	-0.015505813280748378	0.162404434407108	-0.08597154413749938	-0.3855496850757415	-0.6082883959842554	-0.6967718882364115	-0.6078535939969284	-0.576643205258476	-0.45829191015601234	-0.3492392720052659	-0.26634925148724103	-0.13599740806294072	0.04502804750498916	0.3283501781131202	0.6077874244061126	0.8121994701374551	0.9767056402631847	1.043226409711981	0.9753878150631032	0.9513941332821537	0.7967234755665623	0.6819724860485803	0.6233952396788355	0.6278790521513334	0.6945741996108205	0.7454409428093589
63	11	DNP	0	0.3676671587456485	0.5070490973290072	0.5872358527611815	0.5448806068938107	0.38133948804914247	0.10133873158903547	-0.07988361597460403	-0.2702196023865223	-0.4185803807394619	-0.29966461528808463	-0.18482707821503047	0.03449671918379401	0.19111974688792102	0.47453832910771604	0.5911775421577372	0.51465432558397	0.24585191496276998	0.12958310286675565	-0.17057095580800183	-0.32838317334981054	-0.3924822306561534	-0.29954154815712064	0.09998505057350339	0.3177494177461597	0.5393376397812754	0.6430706480515307	0.6943542252667776	0.6993636997117817	0.7462668930950781	0.5623729132395959	0.4794105631750313	0.30950770303141734	0.03378492180662157	-0.20218927981718346	-0.5647089227570915	-0.775496929010373	-0.9032751485746598	-1.0422891112253991	-1.2086913318642971	-1.1836705246450165	-0.9599501097491709	-0.7059216425915686	-0.7278167940426205	-0.8680216715724562	-1.05547524702333	-1.368464589801242
64	11	PLC	1	0.06548437913735013	0.0013888065291271156	0.0034457520989398947	-0.04080248281922558	-0.13779830706570453	-0.15886197090693807	-0.21309208286919062	-0.1380602990443986	0.06060496634468061	0.16609858451110246	0.24092908955638218	0.17714515987046964	0.04383734242282289	-0.07023953982086703	-0.12733223530194407	-0.19525537633091172	-0.25393569712932446	-0.3776653788802383	-0.4215714165471988	-0.577838997461765	-0.47650073919224895	-0.1540169903668626	0.25538685425080065	0.5635269770698561	0.6581725835900203	0.417898211604869	0.28525697566909325	0.18092773314394628	-0.014575131821143752	-0.27093258504876844	-0.42780359072334695	-0.6320743528335293	-0.6459800007055213	-0.5107434369341277	-0.34714604366674223	-0.44561249735677333	-0.5026689662810138	-0.6490527065594704	-0.6634905734038276	-0.805634535311697	-0.9360559824907179	-0.9610952659850802	-1.1763202036354958	-1.41918868776131	-1.619285994361288	-1.9381010532023852
65	11	PLC	0	-0.06117958865748578	-0.10378214346643173	-0.005543284780454885	-0.0181638402171136	0.08986459928694322	0.07609217456322175	0.16208148291807495	0.2739367937980323	0.27323437054690414	-0.019274318876468802	-0.19787214316988141	-0.28691698052478626	-0.3529821383249265	-0.39996607752447194	-0.41485592003800176	-0.29861755482575797	-0.48449662475142413	-0.18969706932670075	0.03180242793389873	0.11200408129290093	0.02474650271316222	0.027472595103513502	0.03321241088681224	-0.0015006797065903377	0.1288239938658557	0.0793553670445124	0.10739784553411794	0.1879770276194113	0.1977066651507427	0.1850004029765238	0.23246970844311707	0.16399247030823735	0.09214128657461168	-0.1442102635921304	-0.33246796562392733	-0.3109392941350356	-0.27366583259699623	-0.46732262692762305	-0.5647002594434469	-0.7956449241974697	-0.9383825677607732	-1.1057198177494214	-1.1867666926565767	-1.1292324845483737	-1.075254852915247	-1.1702008892313476
66	12	ATX	1	0.11655502570065776	0.17476757717286828	0.1818065733642045	0.19483005461724942	0.2172082521217652	0.21689873131308313	0.0916607033817175	-0.004490234275521426	-0.0007551053441807955	-0.15660743940408908	-0.08380235750463842	-0.22106706571919024	-0.253875539186195	-0.18509689801434898	-0.12963717130883076	0.026815871609327892	-0.0049596121995807065	-0.12098399813907822	0.11047754333498105	0.29424668422500755	0.4164125271993712	0.6291035314952663	0.553748671937548	0.41081513763051064	0.0743492002938853	-0.4278782338733153	-0.6955120557217894	-1.0440427832174914	-1.3862160537245327	-1.5164003772456434	-1.5853261818733457	-1.5113214776855148	-1.3708100357074764	-1.0488424637153047	-0.6725800518802993	-0.44591258065951944	0.018042228340234404	0.28678115160617945	0.34961445563288973	0.4962793845189963	0.7404741833958635	0.8878004848538703	0.9171787478740216	1.0775478981541116	1.210097185324231	1.1537507493479968
67	12	ATX	0	-0.11352137975475152	-0.337333555432283	-0.6024732347383351	-0.5392044071865912	-0.3712308210074274	-0.19275624863304017	-0.052239313340949216	0.14297128333367304	0.19667217143986618	0.23370689637012868	0.18945769944143812	0.24911802500775687	0.14350471457514521	-0.07360879014076	-0.2835297085105612	-0.104438371338468	-0.039140070278601086	0.2508107363976772	0.5146973423900887	0.7511442508115119	0.903595736790536	0.831013954743364	0.7091037609950743	0.38974123221919005	-0.15283421567151645	-0.5414356027834689	-0.8932987600003115	-1.260612692900579	-1.3868270750253964	-1.4062897418645153	-1.2673320489469257	-0.9574466209859436	-0.4789279186385779	-0.12478884573098148	0.3142610426793053	0.6143438126325206	0.8751518034526252	1.0678149849510081	1.0981828060663574	1.2083771902894218	1.0827280929779035	1.0555992530128884	0.8396163897169058	0.8847214989153772	0.99921177315927	1.1881069870019016
68	12	DNP	1	-0.24407488790888016	-0.04783117882314573	0.1611569109377656	0.3602114446186563	-0.04748368787936683	0.04803328021812831	-0.10402251162445629	-0.11263443800903475	0.21393477316294565	0.13431170834392403	-0.05232690295990597	-0.19361396551214327	-0.2464097003587475	-0.11966637089930113	-0.05906560091380217	-0.058130091298645575	0.03292159773740932	-0.029987192030611953	-0.08604793761604988	0.3701052581534853	0.6596754583707172	0.4861062423054174	0.20698045476128107	0.07932085686975979	-0.4077841700790015	-0.6998442492465076	-0.9389342558364967	-1.1708299141955167	-1.563049645033812	-1.7014059434840183	-1.699695292271422	-1.3358410662435694	-0.9367489032407593	-0.46655673667473724	0.03979548110064202	-0.021157655768773796	0.37535786004854316	0.7077322999621577	0.8925669453838907	0.7910318295494944	0.6911740865954296	0.8589808221319701	0.8969357641296783	0.965403751696831	1.1722714287870704	0.9033008007304708
69	12	DNP	0	0.06596725292795233	0.08199458541518999	-0.06399875129783328	0.026715344690530992	-0.07924036095787296	-0.046366233360705174	0.034184697552815536	0.2020142159746522	0.20448894300046477	0.10036830000563696	-0.1349591690044831	-0.12988546005315615	-0.17732027784788298	-0.2769198791575692	-0.25462415866088417	-0.24245390766491864	-0.07043495860862865	0.036654915195354035	0.24881851624746051	0.33432755149345533	0.4212311174746908	0.4971551279233734	0.8394603326230674	1.0981752288090378	1.2751824476535238	1.330363809399563	1.2643892258410836	1.1327727457536219	1.0327055560055414	0.7259320344557543	0.41771224184607125	0.1327491569262466	-0.06037760802806466	-0.2880516453980625	-0.29760499275046975	-0.3149673119887223	-0.5260919422649422	-0.5166502050122445	-0.34031784541349813	-0.2021727682410482	0.059181735664669104	0.22111934888213752	0.4327229709806092	0.4130550621054002	0.5701345695602615	0.7017777554087508
70	12	PLC	1	0.19196775326923152	0.20867110034331338	0.18840583272191447	0.12150167574950332	-0.07382571582434205	-0.021573179800837342	-0.1782510069961096	-0.15376331534253698	-0.0038232095526559797	0.01945445855717233	0.17987260730142007	0.148142228002254	-0.0377345420938677	0.028548821894554495	-0.004131660201894632	-0.035377739407204414	-0.05717625035353148	0.19332515485542276	0.1752231626604721	0.1799073742832681	0.36650162003367304	0.7429630152189775	0.950278732476835	1.1917999028468331	1.6016092494368421	1.6077020035677787	1.5575081724549336	1.3610301488909167	1.0110087103434162	0.7358682257024162	0.3628949644129117	0.03722337366154044	-0.26825463624115675	-0.45546091953879037	-0.4856747222587105	-0.4288755357992092	-0.4296921917158981	-0.2004959111933808	0.008441142043401248	0.15552100004335234	0.2958256845628002	0.3989335766106026	0.30203111566992663	0.36648483638321283	0.21404749654221655	0.38483209879066793
71	12	PLC	0	0.10607756608863175	0.23942080968020818	0.3553232853808002	0.6102799321959006	0.31013129177605864	0.24422621918729298	0.16850440936905153	-0.13971086580793848	-0.17339877248527108	-0.14020633058851706	-0.41533292528024934	-0.3264674341434326	-0.13802552422289519	-0.25017929701205766	-0.14454731878408925	0.08564868622541373	0.20643404189605985	-0.08371609105413554	0.11095293212466203	0.1021171778945782	0.17215631081895963	0.6352014114170523	0.7042492618915617	0.8641137830009895	1.0740166824311381	1.2464281945123574	1.1758235939215906	1.0116681064859125	0.6088852438283275	0.2344678409279948	-0.07575967486827602	-0.37872167419501424	-0.5716511351562754	-0.8058080269357895	-0.676665212898945	-0.5171725681803612	-0.31069022394721313	-0.19698972216668253	-0.08252568223527372	0.18444804177361987	0.09076585876841127	0.20995875059158084	0.08118586437526915	0.35781863813611076	0.28400831697722334	0.27676468619365185
72	13	ATX	1	0.3719158191691037	0.3469384519270079	0.3175798270033315	0.10528801032375852	-0.006893098124707446	-0.10868798318958194	-0.047927073793523386	-0.12576524163410685	-0.04459728020620834	-0.005447889461975875	0.15016150123581984	-0.004872934559101786	0.08874198940962709	0.14493366309833847	0.13331855618213814	0.1889834635681664	0.1478811892355265	0.22526893200105988	0.033451993248509185	-0.14723224615031943	-0.31020447838773063	-0.5689891626924062	-0.7926313664849	-1.189507043013573	-1.2547049899490421	-1.065340180626868	-1.0550807102590318	-0.9740936556281174	-0.8408093227039394	-0.5377064991464436	-0.2873431448226614	0.025225891822216396	0.18497999700120515	0.4846187302382027	0.5465787935666269	0.5680677081622738	0.5957981178264535	0.667270832274325	0.6272651403339221	0.65462111884602	0.6549071668772385	0.625994677814562	0.6983429523969267	0.6360633662516698	0.45913793089268856	0.3757830071443074
73	13	ATX	0	0.045524852724509526	0.05248402195083184	0.027478108215355884	0.004825326044771065	0.07409038214111052	0.017635230469750532	0.03889859335322494	0.09261251393612083	0.043133863208361156	0.048443460046977346	-0.01769100857738671	-0.15703331747182653	-0.1449150431511031	-0.08818988187059577	0.05491483884717893	0.08336949907860039	0.07409692518644893	0.1311902294009142	-0.019525365645321258	-0.11859680423502061	-0.2983542445604889	-0.5800461543872635	-0.7978904149484912	-0.9933452634055089	-1.1568076702873717	-1.1856396044479323	-0.8880752999057048	-0.7620744318979322	-0.6972508711179147	-0.4725372637679065	-0.267585219327727	0.012781762863926406	0.13196625312081914	0.3990225947199931	0.5101125007344176	0.7575835434617317	0.9800611157518243	1.2039154407645412	1.1327422330590966	1.2923002426651802	1.3127967011743829	1.1949052932351172	1.2420837417283364	1.2088806626378321	1.1601046644508892	1.1426823444844596
74	13	DNP	1	-0.10042758432030019	-0.25869922702732445	-0.2373216460072601	-0.08999288587770496	-0.11595015807077827	0.012116209318212372	-0.00983072926806579	-0.09049483041980025	0.08389393579913589	0.08451717784238046	0.0877748963731614	0.04289671657533972	-0.004930332271880672	0.09742972299904855	0.30338447024938375	0.3013370751594715	0.2206387253204303	0.1229969517836558	0.08232761757154146	0.010396436543861185	-0.01840787584446957	-0.19348829612123208	-0.46965581614908314	-0.6162247387228881	-0.7120481639181979	-0.8218225673623412	-0.7550924472678123	-0.6430019011959189	-0.3699796213016324	-0.2149654703106527	0.0778758469978106	0.3205879492131408	0.5574380989202113	0.6997409776223399	0.6480403015787222	0.8303117518277086	0.9999384758073121	1.184473767033713	1.2836564270868531	1.1886245009857335	1.1510281277526406	1.1664606104242579	1.2062613879979942	1.239057829950012	1.2872655683482106	1.208359847847296
75	13	DNP	0	0.1825507741052729	0.28668911819705895	0.2246086080408881	0.24075562626253033	0.2090166642702441	0.13216876587889598	0.09854591463780929	0.04918264374559942	-0.020179788482186913	-0.08080286424735408	-0.13279779385964355	-0.24426408978662964	-0.2516250784192654	-0.09274632054249418	-0.15241156987609406	-0.2785120123038817	-0.32015840857802524	-0.2590322135823537	-0.09387569402667588	-0.060943353925456925	-0.042064261985844925	0.09919768619017995	0.29623312058354284	0.27534917096663014	0.19333414615638705	0.11080242923748443	0.27633609912411794	0.23479740530362456	0.08856090063693013	-0.026406075487131055	0.07231794010210729	0.04252255382014257	-0.06480731592995506	-0.3071595355811902	-0.3953069321433251	-0.25068255246647947	-0.10886722593408314	-0.043831112164289567	-0.036731073309006	0.007213710050902163	0.18801123838515207	0.2841188211569765	0.2772474808717918	0.36073440935660117	0.20996628913575158	0.17640888473087296
76	13	PLC	1	0.2682330296605131	0.24967021640652293	0.1866189781164578	0.03996227906720457	-0.03026895432127847	0.07850606315277066	0.003275984681636324	0.004041035283637764	0.02822794360697458	0.016953861983997672	0.06790745701130191	-0.07687648911178084	-0.13172918135446407	-0.03041608794745698	0.0870575428662239	0.12674074437234142	0.09461247058411877	0.0700629360452943	0.09754470947799013	0.08990679703409153	0.187686329879719	0.26741107845461665	0.48865061874751153	0.4758776225314662	0.3509052210076635	0.3757855120769203	0.45969487967216505	0.4538190296842433	0.4241448013013608	0.28138242697823823	0.25067444334742073	0.15121723159743086	0.12740334187387548	-0.018512903067314578	-0.05504432774782424	-0.050824501297807	0.011480547316695686	0.2552819001743078	0.4431954747360357	0.550789781493951	0.5297253450529619	0.6310609439150142	0.5924131171132893	0.5557164752217953	0.594886237744284	0.5611589646017385
77	13	PLC	0	0.3923404264744589	0.34238915878266246	0.13987906045291376	0.07871376232122261	0.1285321159775204	0.11690545603018936	0.04632327580179318	-0.09342991413381069	-0.16434620990731558	-0.16157893367258955	-0.11810279534548214	0.07632604798813769	0.09065719494033428	0.10685927042034722	0.10024429672135031	0.09283226090835682	0.0022633406009346696	0.007636764759503208	0.08015390660364058	0.2153520958318858	0.28782474715706324	0.3132970243357613	0.5200199736427843	0.4456842984199219	0.3607530123595296	0.45721625831678286	0.5919599548409324	0.6877673861962641	0.5784926713599814	0.4961255103936684	0.45666155536880426	0.33739552783361276	0.2058317053654123	0.20833041009921519	0.061802683652926994	0.035713955287825686	0.10544266461896881	0.15925324506162528	0.3143061704929291	0.44518714452322034	0.5576156833397812	0.6155783299831193	0.6817636207063688	0.7775192959505696	0.8492209300708573	0.8490145154574701
78	14	ATX	1	-0.18188474191747553	-0.19509995683452186	0.1887827708913863	0.19501818471097337	0.20844078241069147	0.2784741335533764	0.22164198068436536	0.06587382245976055	-0.10645936414476205	-0.35883855534580517	-0.17196351381715905	-0.1658918431513634	-0.16629562736007794	-0.08111122803718379	0.18568219894904137	-0.06693541127178007	-0.15897497702004668	-0.09952948784278073	-0.3897943315856453	-0.0874971130219497	-0.25639523957771604	-0.32932069515663637	-0.2228462733401015	-0.35803343291108053	-0.6128234752449087	-1.0983276327030231	-1.50415856146011	-1.9807554642199106	-2.4515502651066785	-2.7595138561314485	-3.1227481618876167	-3.0125075390842357	-3.173601864961019	-2.793111006770666	-2.4393521501848214	-1.844256956788653	-1.5760696507456524	-0.7121604511239984	-0.15284671100917405	0.19489237952793248	0.763446284257943	1.1152911154001752	1.6132508713409768	1.676934837670509	1.740272830779277	1.8141992285798243
79	14	ATX	0	-0.4299528352554407	-0.3976583501003629	-0.3195428832740483	-0.378279356033671	-0.025040616405894958	0.24207388838543206	0.34976703235570583	0.3246744897908319	0.20659471148269717	-0.03980046829806247	-0.07908966716376756	-0.21647390609122272	-0.38442610802204896	-0.3768053258704293	-0.3280040213825011	-0.11077771154967878	-0.10645671472513299	0.08342283876362314	0.12423790925756689	0.252813042738536	0.24094747962188418	0.08187824326264835	0.12137082984082985	0.04053984780237499	-0.41921414270607665	-0.8378737630416304	-1.311224111669899	-1.600229939159214	-2.299512444630792	-2.6633342192002436	-2.838826631458885	-2.9248104219983317	-2.9479886194664995	-2.561010080465084	-2.0681263204690987	-1.6890469224020639	-1.1009437060759295	-0.8950223555998359	-0.602359720046421	-0.37208831364302813	0.012766493263906031	0.521081361955449	1.1081097357012848	1.4211718058089795	1.5807918177184586	1.415652384262669
80	14	DNP	1	-0.6226700776785825	-0.549539698247281	-0.6470416826526368	-0.5053242201791783	-0.17931193313524338	-0.0670053225492764	0.12995591130614714	0.2770743525699102	0.3083971435525678	0.17695747836950776	0.17288039047133424	-0.04612965455366177	-0.26749414585210757	-0.2507652279300192	-0.1827545500179473	-0.3301701682222475	-0.44593762777985957	-0.4345549956340851	-0.2328741395214438	-0.14991779232823807	-0.06715108939189508	0.03389114989171879	-0.00122046889273324	0.013631005964230062	-0.3133614646798469	-0.7972841542457024	-1.08568517598951	-1.8081044572583147	-2.3939080572369056	-3.0306160457167137	-3.118974362055941	-2.957664503948601	-2.5784080954951287	-2.0648789825645864	-1.708084292345861	-1.194716041344174	-0.5722110926223469	-0.3277662660933743	0.017338495588845978	0.18027101831177145	0.38107420370426637	0.5187095523905232	0.6058220332715764	0.5929379330621596	0.6217611753403979	0.38782880544541826
81	14	DNP	0	-0.32345342472630473	0.22158088087620292	0.13738262529300593	0.1440085760023721	0.01027494976417267	0.2523420963114877	0.03247825440811896	0.18371098713448472	-0.225323202724531	-0.07475808048918309	-0.09001664540731842	-0.18924304243778642	-0.043473892561817225	0.01747140664695854	-0.09909879662292176	-0.46154662387541906	-0.5369041995938254	-0.4048341488936289	-0.11837175965998407	-0.25786025208269375	0.0410911692742025	-0.02862056096681844	-0.12879540502246264	-0.04272034847872949	0.14652156150469006	0.12352829375209207	-0.11876050809292497	0.08214712201171442	0.21476049791399385	0.22992199370624972	0.38795213053544914	0.3761799074267491	0.3496574389627615	0.216016389663863	0.20886919450151795	0.14466689536592214	0.4356358668569362	0.3592263030774018	0.31709526353678336	0.3151155199726723	0.2835849132516809	0.33112848633510444	0.36179404391690595	0.616508929401711	0.9757030379593044	1.310889942920909
82	14	PLC	1	0.08103983438065697	0.024709828256645562	-0.20450567047155258	-0.06002820250198502	0.05961911569945386	0.029044786490317324	-0.03777571286433796	0.08538913947458333	0.12487654376314815	0.029730443657944347	-0.07821932080097477	-0.20431951285812447	0.05168271993997511	-0.054872623008409956	-0.1121112937715595	-0.1606945164830267	-0.10415520036865603	0.1382997316649388	0.21275253646781772	0.2558750460301857	0.10286589166733724	0.3354286679954529	0.2854688276282424	0.17108479184867398	0.16334830315564547	0.1485642952310305	0.21511974828446218	0.22461373847918797	0.3999594081909039	0.5794074525050953	0.6985662874831327	0.7914148600852283	0.8202705296153845	0.6150991517266909	0.5377696992966013	0.4691349962663785	0.5553234797193849	0.5459519577697204	0.615062481122757	0.5376009020405708	0.676934040138921	0.62496506760949	0.615763785586217	0.5980347923166471	0.7438178860294283	0.6784932878951145
83	14	PLC	0	0.39168020733736	0.0377924223192336	-0.030116622945118212	-0.2769978806127672	-0.3358920334061785	-0.15006267729692635	-0.12305612293047051	-0.11929724649821556	0.08274276377687616	0.2450626168650021	0.2669194957098669	0.2559770977884694	0.15460398660434369	-0.004525012952907912	-0.20602888401596747	-0.1716595310096482	-0.009414959895115177	-0.042462094613405235	-0.2502473232096166	-0.07826046099640747	0.10885394204231466	0.19035202363454418	0.35262980617240186	0.34635073546896916	0.4122599260608037	0.38786153613300106	0.12354137450655328	0.03417661420323018	-0.02623463970033961	0.0022197472058561353	0.21077811812618896	0.04800719932388528	-0.009866874977465133	0.14781071052945358	0.18697679773244047	0.36087330453097366	0.4301781196723251	0.5106466666944627	0.6254763919555739	0.44574391148522324	0.5324721506160189	0.503052708145863	0.46135249050763905	0.5619933105380872	0.6685155809198138	0.6167909174751441
84	15	ATX	1	0.3570277071832952	0.41779881267595276	0.337846809894784	0.1719906039076401	0.11146234897505944	-0.043595822408154426	-0.023814464726054425	-0.2944153799665988	-0.2363768974590041	-0.1331630994815123	0.0016709217780125915	0.18097742290219274	0.2652643664784194	0.38750281805203635	0.43815394454389756	0.41692384563284607	0.2715758813422145	0.06062241184577279	0.18416929948866773	0.25375038336454386	0.23754682965545681	0.5482941535217185	0.723582638668814	0.913396463018057	1.014019346690444	1.0097087697512737	0.8497996368683517	0.5233510801790664	0.23045379873758473	-0.1436413844253575	-0.3516046045306321	-0.6392828568305202	-0.6405883048607556	-0.5668731209877526	-0.4438028347634644	-0.04329101897252333	0.3425388663351574	0.6847540361640903	1.0468827724958272	1.1775997248984809	1.2686858082231627	1.156480114803691	0.8507980420969631	0.7193188915944542	0.5404889585443545	0.406063850598467
85	15	ATX	0	-0.3112391453723253	-0.08334159022380636	-0.014185891366034058	0.14345551844596285	0.2625741414195116	0.3219757038131071	0.43503611966555794	0.3098594957951063	0.20095501705212915	-0.14507235797299284	-0.41770861250205465	-0.518410084519244	-0.5926649411970835	-0.3394414621567472	-0.02098803060981622	0.28221946621268035	0.5203444495830141	0.8093286193696531	0.9710496258828488	1.0524493588340653	0.8661763855496637	0.6186114015317438	0.34558451481990904	0.2559876313319589	0.1954806000402731	0.2837660885457057	0.5589748053777498	0.733823236937364	0.6005698426642653	0.6664419389373039	0.5020986728741105	0.27823216478951124	0.05064559502332197	-0.17043073427131009	-0.29689446384808305	-0.4446589418953289	-0.32656134469499054	-0.06566922697654669	0.23064665401345597	0.7870253133523537	1.1689061092120088	1.266504448005538	1.3358996858233667	1.2309639085506392	0.9176648466507311	0.5325570711242854
86	15	DNP	1	-0.09312765905342134	0.17787303411796826	0.23504903263814136	0.28954443844707584	0.21829505460825657	0.23938296884857654	0.16797168837602863	0.04683955431563112	-0.10868833652626939	-0.16658611748549246	-0.14007279596204164	-0.3273219016382517	-0.21936455298351337	-0.2050575467861619	-0.12661811358018274	-0.020110946896040482	0.2267101642944334	0.27758545814791213	0.34195246355528514	0.24596986495635964	0.09285776475504982	-0.08051405344153445	0.1688226529550776	0.34949838778156583	0.45301802800710395	0.3963350753394863	0.3386057044093417	0.3809292761378032	0.25506267244234215	0.25778739711526805	-0.03245269950151637	-0.5335310677541799	-0.889010984581183	-0.9801398784670017	-0.7633618655975499	-0.4174028843107714	-0.3332825350240849	-0.11515491724105363	0.09571150708729287	0.4563096129180375	0.7253079749734251	0.8692768978574409	0.8431410044977133	0.691271395750885	0.49884818018722904	0.3451709869362186
87	15	DNP	0	0.2391611788053567	0.12344494863131887	0.15251157099447643	0.19402698202662746	0.16860045400809476	0.03508389865287999	0.061085915766185335	0.0521393096801214	-0.16333365819452125	-0.34293661181940555	-0.2918516059137217	0.041314155517897064	0.24587116027584224	0.46227466041296567	0.32663070032131286	0.22407720697668476	-0.06102445932040689	-0.24732055980515885	-0.310857422171185	-0.49829972786526755	-0.3230856451742621	-0.31390557592383006	-0.19557251753681884	0.2668054069182577	0.5689176920157704	0.8169660803370066	0.675730367431359	0.711935420732565	0.7572386777918821	0.7593007700141188	0.5810182096917778	0.3660467601574208	0.11036298208846665	0.06107155497884551	-0.07766197296623188	-0.15764153161725655	-0.19435104248560559	-0.2123635169239771	-0.23256635090511585	-0.25879214334972683	-0.3581318715011725	-0.37029733137363796	-0.3750749987278495	-0.4334525031462616	-0.6003970144259796	-0.2911935081791984
88	15	PLC	1	-0.058531179234912634	-0.1529065627955604	-0.2756113642187081	-0.1841185277380504	0.24982475046173686	0.4364361098333429	0.48466802160937106	0.3965881821441524	0.10851865363123672	-0.11962407894118289	-0.36796114700373156	-0.5358952313595238	-0.4684367326373514	-0.44210898341083904	-0.2526561127169922	-0.07242567733478159	-0.02630122488535825	0.10489845860780302	0.18295842478555469	0.23506414806241463	0.07747303841700895	-0.04364090334542305	-0.2968984695339626	-0.4061927905495182	-0.12293538791599294	0.28218613138205323	0.5487847959778709	0.699132969560764	0.8995501785107165	1.0199209284608257	0.9849581916276148	0.9873664088702983	0.9427207392113692	0.5811026426502137	0.27207567675944205	-0.30914688161739157	-0.7229182416148929	-0.9022523296635255	-0.7170722418412048	-0.5271839615528733	-0.31067426760504535	-0.2231976934435767	0.04916567698339616	0.057647855185567566	-0.003848593064116528	-0.08855569921262493
89	15	PLC	0	-0.06708785010939791	-0.08837689620294585	-0.12149537439367344	-0.10085794191707237	0.0624802110080607	0.10082147035691322	0.04951218570594865	0.010978742769442478	0.21368072173126715	0.21504576060813174	0.12413245642789526	-0.22438659691533772	-0.45140700977524856	-0.44343178628785435	-0.2373412084069989	0.01588935708503502	0.0005508965874841603	-0.2408472091015825	-0.4779660350184964	-0.5117574232143816	-0.15523867151990298	-0.00551700126191136	0.1483348595004364	0.3840133633111711	0.436244205261378	0.33177900228648743	0.32532633933657545	0.3759671648565369	0.35906650773834164	0.312899038092945	0.05932844619058112	-0.09536635544206165	-0.4922219979620727	-0.7689036469183147	-0.7963698874757341	-0.904742239001397	-0.9805587627783501	-0.970652746216793	-0.8018474626357354	-0.4111760493110923	-0.35489499131447116	-0.3427051445391297	-0.3021049474000785	-0.4697699208930872	-0.6554603352694631	-0.8079700088089347
90	16	ATX	1	0.031085358606565982	0.12004208533519214	0.09464886536712483	0.22502221440746234	0.09494191718454215	-0.0035592889621019652	-0.19245795533678703	-0.1700346269295455	-0.19644724812085845	-0.12873797531826536	0.07446562803357518	0.17314687831260386	0.12366045672937485	-0.13396649795449597	-0.2597618489530754	-0.19341898522875725	-0.4700909345949209	-0.4360935832408543	-0.2770177816757751	-0.36920900299285636	-0.14208173921090297	0.12231971492635199	0.3522304306108691	0.3958299549918617	0.12104832651865077	-0.5055725789661055	-1.221631332865734	-2.1007437520729124	-2.9924283208514377	-3.3104448793976946	-3.6404597183221146	-3.7787731169809606	-3.7147872143240583	-3.224896723117249	-2.865865069716872	-2.1648131121182117	-1.3806571187303291	-0.7230728214895318	-0.22655309619616149	0.10958249767210893	0.4459027757388313	0.43418123156114213	0.5232709778404565	0.5008504702912455	0.4681750651217879	0.2802490539351903
91	16	ATX	0	-0.07865524571213907	0.16186417431881117	0.065636295079964	0.032339727363476074	0.12810394099046818	0.13678589794969317	-0.0654890154236141	0.01580376559524702	-0.013663754954041782	-0.12123122824911493	-0.07502018125926678	-0.03616308440027701	-0.0014660676125697407	-0.15362868704291813	-0.06269563864011397	-0.2197858279349228	-0.1631374694131531	-0.41324155853982136	-0.3939088000849076	-0.2146049604085759	0.03294527789659838	0.2284697582898603	0.40726442024533926	0.3614194264053121	-0.09029257657581927	-0.6447328662557975	-1.2921332198918185	-2.0636077324867665	-2.7400224737939536	-3.1005327586882405	-3.5343191231815463	-3.4502402668911745	-3.3323744898082444	-2.827467311752767	-2.2913794288730895	-1.492842076992469	-0.9639094213083753	-0.40342020485251745	-0.10267075872552407	0.30821894538437633	0.5949471098539896	0.6615216495879914	0.6052284387031995	0.7221976719873674	0.6894222465269267	0.562756321846513
92	16	DNP	1	0.11406129394744022	0.2905600497852152	0.34918228347838876	0.106629516631661	0.14714316096481056	0.11238685256378013	-0.0950791684799811	-0.049906872804562206	0.07740882052518784	0.08751422238774995	-0.03577257037495924	-0.18715796218156763	-0.1631659992321194	-0.06596113104268989	-0.2526824675798563	-0.33385292592526333	-0.15736379515055582	-0.11579639025431367	-0.32483033576841236	-0.3907855451069142	-0.41552375202175673	-0.16609128982282334	-0.0934666713965252	-0.10985400233325031	-0.3301797988280701	-0.7084847203954306	-1.4564512965137186	-2.204906867512625	-3.0759255401889494	-3.6706429597855244	-3.989040292837241	-4.05221560576559	-3.98770632425504	-3.8389213566745575	-3.0728813477959815	-2.5807966877695696	-1.782108063215078	-1.0309593417227658	-0.4601955785159531	-0.18417242257851463	0.30899319616256016	0.4318615816920069	0.6391978848884687	0.6124550042481492	0.5917512324118307	0.13199710180006188
93	16	DNP	0	0.14651186315345832	0.38778352400861255	0.29895590247138765	0.20785705350012285	0.0226339384909186	-0.17150074277915994	-0.09405067208025925	-0.017335532960912742	0.032669490692582535	0.0775453632254904	0.027847442682194502	0.021994996159982586	-0.10766133693095963	-0.13694031034834372	-0.09024982176837783	-0.09880987500889674	0.07616487950311826	0.012814428290043292	-0.12074884153721849	-0.34538485250879253	-0.25001377430702926	-0.13235606655776952	0.09148696104854401	-0.06455624154766049	0.05223291673142107	-0.11624462143104611	-0.16835827395216674	-0.22253625403214808	-0.19031775178926438	-0.31543541503715317	-0.4108863990815195	-0.5526939677878466	-0.8115606919643281	-0.8698477056445727	-0.8480266868976956	-0.794581233378493	-0.7227841188436844	-0.7267199415611405	-0.9748599142548711	-1.0565750981255055	-1.1066504304435514	-0.9711686160333417	-0.7152681561971219	-0.27248410845692456	-0.2186109031332492	-0.03262964361427359
94	16	PLC	1	-0.029621907415435328	0.05566502579642571	0.08279847166043804	0.17056832700440966	0.24417044501147434	0.24220515394337297	0.33110266174220837	0.2548455221743881	-0.018289188700512212	-0.12956168818494082	-0.35785958538537016	-0.45838666867123845	-0.27879497893379174	-0.3927097802923766	-0.2950543475427441	-0.22790640542548365	-0.23537060883051458	0.09758457616128316	0.05797005264049631	-0.0882862350476446	-0.24268969860725556	-0.30698000837468153	-0.3318326759836341	-0.4925547881421549	-0.5783522712220802	-0.6054830913231205	-0.4741708889343422	-0.46940477362830235	-0.3663039839271674	-0.3986327467135801	-0.3600532013379522	-0.4723550309757643	-0.7263249553858984	-0.870242643168046	-0.9829304502325421	-0.9807452476397116	-1.0726311357356646	-0.9925721856773244	-0.9797730642500274	-0.7896590379454346	-0.6897589036013306	-0.5760239812259516	-0.5027880938133954	-0.3696285998991676	-0.10476909063600098	0.08749432580808825
95	16	PLC	0	0.043112780114792845	0.019723506578119113	0.1397563800590652	0.13514952544801062	0.16752720529655887	0.02628979138803179	0.0335070307911941	-0.016132512286377666	0.04652598782673982	0.0038317990181174553	-0.134794747473091	-0.10791525198914194	-0.1539888280200417	-0.041885012639587806	-0.12537532340083044	-0.2860336175389899	-0.42634260139631613	-0.4759972215184319	-0.3799130551626287	-0.30807209209064623	-0.38501036548823325	-0.41745920909430834	-0.49816265465504317	-0.5594228751320214	-0.50328574387125	-0.5666330446433541	-0.5957187799527353	-0.42672727555086326	-0.39278082049583113	-0.3668016941928702	-0.557251569606978	-0.7568367385538206	-0.8519722806673302	-1.151996249805041	-1.2385368905664207	-1.1336583228671147	-1.1880663634467916	-1.1994883737405262	-1.3073003763645759	-1.102562608375583	-0.9603524063609126	-0.7843216933117269	-0.3864089986432887	-0.10821967549593209	0.21547853689382682	0.2744320181566103
96	17	ATX	1	-0.19729388757042515	-0.01454229683037923	0.08057301586142845	0.11192315886669543	0.012751790990268687	-0.08045620895420232	-0.16316361445509645	-0.23987275234747732	-0.10123408643386023	-0.05559789099530293	0.06168656272225175	0.14781655318409914	0.3061464874226241	0.3200396863948762	0.30199585287553593	0.1045355700733566	0.0032585921802294627	0.005320128780836855	0.0008174036301038571	-0.025855104735773557	-0.12103702880452241	-0.2752623737059907	-0.3937347061483398	-0.3401957790334116	-0.3764441412923802	-0.37782297040279483	-0.4252182484581686	-0.6381824813515367	-1.0374883664459804	-1.3847361011753714	-1.790015208475125	-1.841772420902151	-1.7289369011956985	-1.4685755498176798	-1.059385830620391	-0.7812638109224784	-0.4769420764742532	-0.3455952549587522	-0.37559346901116775	-0.3666556292818245	-0.5747566139998469	-0.7803080125897884	-0.7294685537764268	-0.7633996961632837	-0.6482530599064312	-0.6742825799398067
97	17	ATX	0	0.2397339181650233	0.2061886682799962	0.1363010986304146	-0.1311262025727376	-0.06758179062381497	0.03757818974322088	0.08955792512244504	0.09458114050438213	0.043757395825137185	0.007611614055705675	-0.08241351453031275	-0.002763476570812768	0.01079871904678679	0.029639894070036393	-0.17467061184182425	-0.3474437254780776	-0.39958440658662375	-0.4212929739302279	-0.47147686724488225	-0.6772370156342333	-0.7666940655868066	-0.9399969605708847	-1.0183168007174304	-1.1335410890662225	-1.1359517413189388	-0.9649480383078527	-0.8611958365060333	-0.7057195193718191	-0.4879330120059739	-0.46296487801202874	-0.46696920283152477	-0.40229192300228267	-0.26182094046774185	-0.05333599021813514	0.08324788188158527	0.07426355982707389	-0.015884130092007398	-0.029408406538560385	0.01922452422413077	0.003582790744465804	0.010163148967925008	0.05925118752066194	0.12712749667075118	0.25802672140337024	0.20210292976686128	0.1161717635946621
98	17	DNP	1	0.4021440626656177	0.4033412849398791	0.3324881218904501	0.18906006375712622	0.05181819713966532	-0.010318937885537885	-0.25649637905388945	-0.21352717877784955	-0.16576761063063455	-0.08465047793680631	0.09719320107279894	0.16660532819177518	0.2260837941233523	0.11970323393889858	-0.10507141879704766	-0.24098742280283317	-0.3386106786985277	-0.44613464083574456	-0.679600863907483	-0.8405551125421751	-0.7319529120094904	-0.6926530669026265	-0.7245448246558871	-0.7833237321944537	-0.799419585727321	-0.846437815256597	-0.880872478498279	-0.7638528227947508	-0.4981460479573772	-0.1639869516272725	0.13275560091356203	0.20890023206671757	0.1945461693050356	0.20343603041676256	0.11791757632792835	0.25816530701735946	0.3183947624877219	0.46579620612655	0.6177242877514079	0.6464830917498553	0.6316994014020653	0.4468605754318459	0.26285533576637793	0.046459799528105666	0.07950183269541164	0.10255033040018374
99	17	DNP	0	-0.07536814843974653	-0.11761349545669324	-0.17508305115545536	-0.15914093034479146	-0.17963666802820422	-0.1372861892106705	-0.09259870106464105	-0.0406751743461563	-0.03240538378213971	0.2337731859340579	0.19751218714321586	0.10352721900190397	0.1069304546974252	-0.08726992993961837	-0.17130898125355534	-0.27135056434804883	-0.3847222399121177	-0.4180811690303314	-0.3649786997599883	-0.2823844497436275	-0.09331850469295443	0.02931043959704977	0.1079027637700813	0.11002747017640144	0.20411546847479317	0.2774147446459727	0.23581120292101837	0.22110491188433962	0.08296544003532506	0.05456132435617452	0.052033208871992934	0.06087192461677948	0.17299640633217983	0.29064232587677796	0.45921560661466787	0.623544108058608	0.6633855669008245	0.4839920211978424	0.33334407708284897	-0.013679027052750172	-0.23104606424142904	-0.6011723909267443	-0.9464495273883428	-1.309132071130936	-1.4367071159406894	-1.510277312550053
100	17	PLC	1	0.36492733177906916	0.24947648390403962	0.25292432957589683	0.18160722072928606	0.13749694196733886	0.07976929430121425	0.06052496095669973	0.19803895384074	0.11973625514196193	-0.02511945094129868	-0.0941502521077851	-0.3068916540326476	-0.3510122698555095	-0.33629924039102693	-0.18154326300600335	-0.13691663277822658	-0.002090437932101446	0.2461338435532888	0.3634136714974328	0.6192546917195042	0.641128043009997	0.5422129640033896	0.5991211459398313	0.6393621390638315	0.8294433466578626	0.9395812579161781	1.0049789222169565	1.0234586277921698	1.0465785472584046	1.0112525061261053	0.9678229493959221	0.9255871939585338	0.7032678619181226	0.4491207369725123	0.18642685406418028	-0.029928111978546338	-0.3175429748857741	-0.5404547692864989	-0.7398398631956431	-0.8048612611054479	-0.7026292147865303	-0.7269603783381046	-0.6160562727392022	-0.49745395788135316	-0.430275985112971	-0.4265477595431997
101	17	PLC	0	0.0634686662320352	-0.16835430702067267	-0.27127411276367114	-0.13773644195614132	0.06569947819127979	0.04892203557007093	0.04426370759143792	-0.030273988432114977	-0.09046118726141487	-0.0935913285226206	0.006270146919522107	0.11638100068455545	0.07052657721542586	-0.03660600270225248	-0.07187169409651263	-0.10641466203578594	-0.0924435312802137	-0.08945665566651784	0.03482132402682066	0.11670289910167045	0.1285188953378867	0.19043194082074624	0.23735630007843	0.14134015090362523	0.2048252028288489	0.30034224822282685	0.5042136361917918	0.6975329425882723	0.7949898041123417	0.9069015928481877	0.9065815988562271	0.7723209410546539	0.6052949088829211	0.3216508937859723	-0.10108283598207721	-0.5639171864087258	-0.9032545666670045	-1.0997747281154218	-1.1448845271936483	-1.0071152053372527	-0.8105797136442775	-0.6229863419071334	-0.5023195465326995	-0.43170455228695487	-0.2971338511590665	-0.3822944034259894
102	18	ATX	1	-0.6101347707242488	-0.9712047323834837	-1.060592276970779	-1.1280715344574654	-1.041041984320352	-0.9603160787290976	-0.34712488337733244	-0.014877741402203735	0.31212648803862897	0.7544945042163976	0.9719406382364829	0.8867479834985929	0.5661226082963491	-7.570077690567667e-05	-0.3632664606555984	-0.5587519806482372	-0.5400011067027435	-0.7273379120523858	-0.8179908853170302	-0.3793370774418548	0.3662728715389188	1.0201579890577612	1.695018486372418	2.113929676630144	2.206616875364507	1.865460526599354	1.2668264182925932	0.07519531843377492	-0.9315755422397692	-1.731364960060518	-2.104162753039406	-1.9119262124868857	-1.2838219636197479	-0.1374623575527954	0.9931144435358131	1.9450937923448206	2.86498247046388	3.5595301186733357	4.253909846618134	4.726254398523043	5.211444856185479	5.479590780547079	5.777157475261115	5.465469393149514	5.330150430705817	4.908854336787415
103	18	ATX	0	0.2661253066251031	0.4026528697908596	0.188531117252247	-0.16809347223443105	-0.35725384409801925	-0.5196040445063693	-0.47512572511626605	-0.31091780032949695	0.006689971819342681	0.2753899638278962	0.47653360913881665	0.5348322897565623	0.5375490517419649	0.3314897323060388	0.30894598635533516	0.19669763737721477	0.1562794660693533	0.07217435607040096	0.18774335533804337	0.07270606625627755	-0.003245638766362206	0.12724816215410398	0.6861905991223077	1.4318815100536297	1.8958428487209553	1.995050171947931	1.909748304398753	1.3909211886093387	0.8001310803070167	0.3591551681067554	-0.046584327717888535	-0.11911671025680991	0.31338428014033876	0.753188482429212	1.1358780426304276	1.9738414355573832	2.8928241454907884	3.60117858978722	4.4426028886402085	4.995234024631728	5.2339986253292725	5.2210390734889724	5.248168170610219	5.1800123815507595	4.813983775455754	4.256900584547839
104	18	DNP	1	-0.5800547656282808	-0.20011857675028474	0.1518577986214747	0.3693478733600381	0.7841679661580998	0.8333763451578057	0.648578214882471	0.34865462329559743	-0.15380446146786386	-0.4454635561197701	-0.6715006216587939	-0.8857922157708603	-0.8275641678367253	-0.26995779042618395	0.25292361210113634	0.4447462571177356	0.7797553091167431	0.930016364218432	0.8346797567308308	0.6644156859833186	0.49464336989063334	0.35361878832049576	0.23552769320237626	0.275591345400815	0.4413671825728174	0.3800055601875439	0.2919503448476119	0.24937060270002948	0.07330055711641506	0.14745693309704713	0.125234474012712	0.22077635843697163	0.28333639795235144	0.34513469734762486	0.4901300941963997	0.6307554686043381	0.7154484465010142	1.208756736193869	1.7476078340497765	2.1724540450871683	2.747352244613893	3.194948655867595	3.2653964595409084	3.1078861558723703	3.0467059917502306	2.994747126528835
105	18	DNP	0	0.9919377967624167	0.9518549188541586	0.8078848107634267	0.40922915291339734	0.07325828837981306	-0.236881803812768	-0.37471580598978305	-0.31215259886677543	-0.144030157101341	-0.13800754760606704	-0.028989896554625166	0.2914719333327713	0.4608184353053785	0.7276520945285041	1.0026381307936607	1.3336736012316923	1.596829088732373	1.2722618018733323	1.2911066276269318	1.325102181152449	1.28583830652232	1.371020435358474	1.0592650023787056	0.6312160215856927	0.4026002331233231	0.6417315861778782	0.8774029522290552	1.382290056771627	1.7059988518631053	1.888170658518966	1.8210232698305766	2.051692619383625	2.534517723019097	3.0330580729811834	3.2619232979291177	3.3830900789564478	3.1476686824898996	2.933283069005727	2.8320365936898195	3.108834447749331	3.036814742960077	2.9287305369774423	3.000541415512377	3.0954610584714253	2.960718187560846	2.687670295136946
106	18	PLC	1	-0.01929577772251964	0.40385172360838695	0.545485037602005	0.5538488177269897	0.6697895204689419	0.607803689061068	0.41517487983113005	0.0594903335226864	-0.0851868293309449	-0.5044199392767568	-0.6192236942311794	-0.7093642156207622	-0.38791256215117137	-0.09990206569818075	0.027768238830394868	0.1433081148674022	0.28881929295882075	0.556625034092519	0.7598332441934267	0.7228902149333337	0.5740534059162711	0.42659896556295124	0.1886811840446111	0.15819248651201295	0.27205634061368505	0.3453306466280322	0.4963185690383539	0.7146851090104173	0.8062187735315838	0.9820856624702012	1.4270741045118864	2.0378790491622425	2.3617747426123663	2.543788715664264	2.478556228792147	2.3832449830676157	2.192199304910146	2.2139942111737008	2.1465249325357147	2.0185983275901407	1.6353769415156916	1.579817599369618	1.261183313010351	0.9036052598334432	0.6444348483220826	0.6074510632912842
107	18	PLC	0	-0.15849157866614755	0.19652939768587654	0.26706490284014506	0.44155629153428744	0.47290923974619004	0.1284359548144459	-0.26337695881150097	-0.35683398916877984	-0.23970384555993354	-0.18188454917599153	0.0730319792583203	0.009080063645081923	-0.08321418628211977	0.09548222031105448	0.2739955626660115	0.44909336347742046	0.4533142394881548	0.3033573888480141	-0.02341459048952276	-0.14911359429388163	-0.16277096889956752	-0.12277494831140875	0.048702648614416214	0.4692684354452946	0.7210374399923829	0.861891766552062	0.8478431987429177	0.9171615453123243	0.7574850458978313	0.5760845267518869	0.6815983728360557	0.8850771881419887	0.894383223175926	1.1230521908233824	1.7052742233692837	2.174742639909477	2.7193296855984967	2.903833933204926	2.795495274142111	2.452152857784626	1.8010407302860996	1.1808154698948887	0.5620408886685787	-0.04092304267280973	-0.6928005853610665	-0.8979230616557845
108	19	ATX	1	-0.1948771179489826	0.0028382695033338907	0.015950516677996605	0.05808257677910313	-0.03242047010462021	-0.08986901500308568	0.051353409671039504	0.2987837827772634	0.3059233069301773	0.27248980768183223	-0.10508351330145727	-0.4479250852798783	-0.31133480015037424	-0.14399281303822195	-0.10519050001107262	-0.07539450026164413	-0.05333040232507309	-0.1705453218877989	-0.3511950689928069	-0.09328798902633986	0.11560834519224472	0.5082867846686742	0.805775849392763	1.0619358798756862	1.3730817561106796	1.3294490315216259	1.4246944840059097	1.7379281153392123	1.518889059570465	1.4190885463017817	1.2109324841498523	0.8774250007793603	1.0267507600294612	0.7006741216717155	0.37981591516448165	0.5191317856792451	0.7346026144885028	0.6697315238751694	0.9733658420817086	0.9919144753829509	0.9919014024775287	0.9606586608879438	1.344899312947054	1.6395137590864752	1.771552043601777	1.680823091427829
109	19	ATX	0	0.18000279495897142	0.0263838829291788	0.39774101689660996	0.11614891791770766	0.037301479937186265	-0.08823987459184864	-0.016648809282936248	0.06302037577016908	0.10280644028860046	0.1682739468720817	-0.010484805310817146	-0.27967228567652247	-0.09250538592362069	-0.02613140488288908	0.056100137539448626	-0.20807971333892725	-0.09682934756480753	0.12126981501268844	0.19638091992895074	0.05687639119175953	0.49221254183495106	0.5514653197297268	0.9703901234521467	0.872286741542686	0.7564960015955492	1.0864939014583883	1.197848077674954	1.1395405333960913	1.0302265903844912	0.9518881830476503	1.125393916698743	0.7706382356508581	1.0054162246577527	0.8746963197138728	0.7957574689848711	0.7479799590340883	1.0331827710647898	1.0822623818478698	1.1470335969747991	1.2605534134696923	1.3053525363977962	1.6866289308552047	1.6582808353776235	1.7772824616966056	1.9055899439080506	2.0853901554837275
110	19	DNP	1	-0.12449048540135214	-0.05550752217741642	-0.08996558616985506	-0.03991905534226164	0.03209465624147867	0.10272688406314247	0.11496671060998961	-0.11578381508430262	-0.07549922034666548	0.04986707538898234	-0.08205512413101348	0.2021307589522355	-0.188528870351585	0.23781117266340776	-0.04811701524821019	0.14853385537473043	-0.04007296611142297	0.49503423852734596	0.22122659889804713	0.31743510147861687	0.411569614329075	0.7718924355048201	0.8909321189743142	1.1868708724485388	1.2485555864864182	1.3466986519615944	1.3689887421310554	1.5682857611873833	1.2742274628842056	1.3940434794472325	1.3653703817391958	0.9513836665021417	1.0708218477305473	0.942663630428927	0.7308021001748003	0.592822815150868	0.8091352307189741	0.8836120030606609	0.7015016586134806	1.0009808936985256	1.0349855378874162	1.1236714573277748	1.347635128783829	1.297772331827272	1.226821896540056	1.42693506437396
111	19	DNP	0	0.03608533487707405	-0.09104915381966444	0.0077936191478557995	-0.2287668698823689	-0.03479781556317358	0.06148278866423192	-0.0007766913704404482	0.18188057561095214	0.12322569042158944	0.058683791598100894	-0.11379411458357436	-0.10875092008150081	0.06161356518618415	0.011567158933136961	0.14984842361462142	-0.0900620340855963	-0.24993482343226708	-0.37659891943884166	-0.49840360813350865	-0.6339165356715566	-0.33246618455755045	-0.04713952632501658	0.4497768398495892	0.4393733804843653	0.5986316615040771	0.23797796370768412	0.7850684937496922	1.03216070172453	1.3382716685753242	1.4236438134444265	0.9418770303024493	0.6059684057687155	0.3877721935991895	0.05355924238122842	-0.16653327801861	-0.31241759485577	-0.5552143741101879	-0.7260243494170152	-0.6552076161844094	-0.5248115490977413	-0.26991961685419624	-0.09527162182773627	0.17719729029174955	0.039125371251658284	0.23275346177435305	0.22136670241850276
112	19	PLC	1	0.18641192065372156	0.19228772655961404	0.21703970031873696	0.1753681876835397	0.19559364932802092	0.09698826552525033	0.1848896848155619	-0.21283331073210945	-0.36685091054493985	-0.09290285248515469	0.06656417906887059	0.08254163930903514	-0.1293585319680743	0.04055363930007246	0.2005738990457146	-0.059710464767077955	-0.05224148289303631	-0.30745733608406045	-0.020149955950854843	0.16192413118215	-0.127081035737988	0.30765877992735224	0.2567817123879372	0.18122033734449594	0.18613431332273472	0.5665835696038589	0.509866505900303	0.6020525475610735	0.8443239552420394	0.42099697779040013	0.17214083981362965	0.3796234280976971	0.41148436642430875	0.24860041546775738	0.016004738505754505	-0.0485236556481101	0.12883416146709048	0.2093934126882931	0.1242105950092742	-0.002432965029200986	0.11598461132276351	-0.06491175309382882	0.2284067285186655	0.5247646547279007	0.616983501170188	0.57235067058181
113	19	PLC	0	-0.012226818065426158	0.047849318821677235	0.05252120423720574	-0.06017925613334495	0.1272342897879558	0.013541139979141826	0.19581389508580685	0.21172759300664068	-0.03278313001522865	-0.003603096419847305	-0.1595455576552167	-0.12200525112198343	-0.17020062651392381	-0.14339467913838708	-0.1684037936879666	-0.1257540343191306	-0.2551410953671165	0.006257790603379799	0.07846780906252465	0.26208379361901446	-0.31495026256501313	0.14632285841450418	0.208954931703185	0.3543088785068923	0.43652605327756366	0.7503321981646627	1.1431509556541986	1.206129470813226	0.9656559047987268	0.9447471271650366	0.942932303398411	0.8639135099889259	0.471540412292546	0.2254200413455363	-0.2338216621348664	-0.32350034342878403	-0.5566765553597038	-0.40496609706982717	-0.3591277516898133	-0.18397351518470623	-0.01382636803943141	0.26242143252969025	0.23077205939332948	0.42919013043161597	0.24739340851871908	0.20975698938463255
114	20	ATX	1	-0.031572911607529175	0.055536577428820094	0.11586784729414942	0.03899547417771136	0.0156872728856033	-0.02492242162045707	-0.09168327453008222	-0.10828721112295585	-0.1028321048881062	0.004670788763425743	0.09265658889942532	0.11430320231677685	0.061411685118659	0.07264871936786359	0.13928325120525886	0.10459325915670992	0.022028170072950094	-0.009470131691098012	-0.07778146880484946	-0.17536995107165	-0.1705943685783391	-0.07276144821906051	0.09498794999413321	-0.0078512893045763	-0.12762987203496692	-0.16545737614119288	-0.3042894627257914	-0.4235583425524445	-0.5653598101928144	-0.7654790671111259	-0.8581472473063001	-0.8591229318704314	-0.9068297750039256	-1.022985312783463	-1.0463287677744062	-1.2222729639585193	-1.4186347306761402	-1.58650522831718	-1.6764532243649004	-1.5939955637832246	-1.3723643236738146	-1.2133622420636114	-0.9134268478564329	-0.47770503421951205	-0.10835151870767004	0.23213710932703088
115	20	ATX	0	0.04717131361344276	-0.09970765929521122	0.10991205475738079	0.16271956961362793	0.2394807063925003	0.1853587990318442	0.096931879689299	0.10263057574695932	-0.008089452921324103	-0.009453934233953581	-0.320220782861381	-0.2895275719761869	-0.1598297884813849	-0.007187714559914478	0.2315903677837006	0.37959449347102914	0.37768523647198554	0.15985924509977156	0.07248983659761983	-0.0617524950670744	-0.17172294958720818	-0.19054683733264766	-0.1673387195562971	-0.24591152536230326	-0.14367606707504135	-0.30865779835990714	-0.3287818197481387	-0.17534706421487684	-0.18926491980706753	-0.34580610695296554	-0.36152601613260876	-0.47753038248536955	-0.5732704484489249	-0.7618670325369458	-1.1118189903597695	-1.330140792952417	-1.6577929304501986	-1.5825462694259467	-1.5590468750543816	-1.1287296904047124	-0.7552118809969159	-0.4705735959584009	-0.06096245108438476	0.20600411380580216	0.32529544033668056	0.5180552737677077
116	20	DNP	1	0.028863125782082378	0.06931118421717433	-0.07081891431642791	-0.16710898281039224	-0.03998432235932245	-0.06135224613193808	0.1683243295522192	0.13026977312531904	0.026470987677789173	-0.0629740001243632	-0.1294362734861106	0.0067699238765571825	0.1290208106802425	0.11798667626202343	-0.06186628957761054	-0.08616514766107637	-0.22199601910048025	-0.2711335012286967	-0.21807295707474103	-0.11161625681956394	-0.09615080043854464	-0.15377189537199068	0.028983795513646788	0.13827473486206115	0.21130531279857076	0.20715397997776547	0.039906838603852385	-0.2114313866866011	-0.25207234152659963	-0.3122488304335021	-0.3873698527277517	-0.22753445351613874	-0.16000497717821843	-0.2496871823378214	-0.1733976131216646	-0.23310915649941286	-0.49335215805585886	-0.6858814040493557	-0.8669148080186881	-1.0196404234461118	-0.9558592002376616	-0.8658588408035224	-0.8166430725420645	-0.6351482284853678	-0.24279689658946824	0.1511182169515315
117	20	DNP	0	-0.40106593540934404	-0.2294091061594002	-0.39329361179667266	-0.08485827492004411	0.09137101705901135	0.061348520255346844	0.15928180384993892	-0.04688580768798915	0.06113690099076259	0.04129055276816215	-0.10074036014574708	0.0027015899326823284	-0.1846459421021239	-0.11767845837392894	-0.13831292194851383	-0.1498449752489932	-0.021975230236822206	-0.1518659559931726	-0.21879597924367622	-0.18568171473026868	-0.18898291780241033	-0.09550488234924531	-0.20051974289782049	-0.21391876961102319	-0.09219931525996776	-0.1366250759461107	-0.10394403587665066	0.0151350281128952	0.0837001284498949	0.30447236109004344	0.24484911143675733	0.21443068729868534	0.2866625346048509	0.11193187532907359	0.06307189025163742	-0.14988445548556514	-0.1619188539162424	-0.3698027366486196	-0.6084336678725004	-0.7440607216100596	-0.843627709038633	-0.8700056814369128	-0.9000641499683502	-0.9529566446196034	-0.8185637942348368	-0.5955393427116074
118	20	PLC	1	-0.04009634505721932	0.04585844464898005	0.09796702565042757	0.09724320720160622	0.04769409477040964	0.0017065091236372685	-0.08658496071229708	-0.23226211841510547	-0.05898725826741235	-0.09010246501944279	0.05379288737013176	0.06605594539627098	0.20144415855220177	0.3104916453386574	0.38359776800978745	0.03296656876538046	-0.18427585054739568	-0.13116078983937404	-0.25821253506146336	-0.4173651760065797	-0.36257028063869573	-0.19452940454327974	-0.22349456816148539	-0.15826298465537708	-0.3233358117888923	-0.16667210854296213	-0.03075047437657422	0.027342628200779682	0.3821680134410432	0.6116929622286991	0.7613465625042762	0.7663321682643508	0.5087680315886434	0.5967187092051838	0.3583368990593225	0.17814409631252037	0.0007008585776822202	-0.17284794721743432	-0.42197656310482146	-0.681848943433472	-0.8463542139681611	-0.9035153541955103	-0.9082783285421249	-0.8399443915191818	-0.6618675542191149	-0.46864658518714425
119	20	PLC	0	-0.13428982163076428	-0.0014243564325655289	0.1203639028633004	0.000841215486689867	-0.02435482611106328	0.12335399935602175	3.7398061079418985e-06	-0.0813094600509314	0.00276438975865989	-0.13554824160894383	0.0707173493426177	0.10593046692944244	-0.06239863290860105	0.11326302974007363	-0.07226423467062203	-0.02190763079283894	0.07870071666671231	0.01645025917301979	-0.01712704774654273	-0.11833320201193803	-0.19828582828208388	-0.13798042314197348	-0.1772052678512938	-0.09860748312972402	0.025464386548957177	0.05469502285932891	-0.04808686526525338	0.011363919760233706	0.1376994649756422	0.1649275406019878	0.31366600547689116	0.5480293343931946	0.5197777100153288	0.719789480433131	0.6305097293924552	0.40613223068536736	0.30292522923213866	0.13812260243284774	-0.06661645728403653	-0.32316921144710936	-0.45305281577285333	-0.5438175436814859	-0.47158539918070375	-0.4482284105303623	-0.5066950666395194	-0.31872836567680335
120	22	ATX	1	0.0688588062466199	0.009497309662987284	0.0017520199271601955	-0.06377539826795627	-0.06184984683518735	-0.04388862678125956	-0.11618005479502945	-0.008873022443840925	0.02657565887065932	0.08504212735936524	0.1126810513545931	0.03289801266231755	0.03737009887633841	-0.053130849972080604	-0.13981439019461517	-0.3188144312309686	-0.4685787024709588	-0.476693513338217	-0.42909054541236386	-0.39787234999497956	-0.3881077335965793	-0.3482641096733787	-0.3070147169606728	-0.18077462188563811	-0.10386614894173106	-0.03684301962866397	0.009495290532054251	0.1159406356761216	0.17862090380924558	0.2982817873928573	0.42390563303392187	0.536345556631763	0.6167609752131947	0.5408156276456253	0.4635192489071716	0.31891767032894747	0.11551590594553203	-0.036708788963307704	-0.34736554177384144	-0.42283384969784	-0.44424212663914425	-0.3286389902874307	-0.10422122580483598	0.21412887363771393	0.46345097320868645	0.6910216650163973
121	22	ATX	0	-0.03748166194479839	0.10053904983206191	0.11319272420794602	0.15302929103799867	0.16190900080344078	0.21019058392619208	0.15378767151735284	-0.018742444663856102	-0.11815658344947494	-0.022254670315475723	-0.06509761473972894	-0.262903970871492	-0.19176126324495638	-0.26004758407666445	-0.24770465178797008	-0.26399708233145447	-0.21759960626155345	-0.14523984033075452	-0.2672863355192405	-0.2070273646817633	-0.1929871372333023	-0.23140714882592117	-0.19242326649300737	-0.17926030541827606	-0.10518852955866627	0.13882860887188886	0.2216587498575661	0.36292839567305135	0.4323111696742759	0.6256785569464123	0.7825788365723233	0.7645943533542834	0.7371924890677168	0.7185859423245935	0.6834113214690382	0.5700883418972813	0.4181329874336093	0.3280786854961995	0.13294416838747183	-0.03422493319698292	0.03322976833799792	0.2739849440176021	0.6159530499856566	0.8361097439203249	1.2059452209462156	1.4299088028272102
122	22	DNP	1	0.3969247451083183	0.39098115382072945	0.3760659096896761	0.28148434033228853	0.17286259982641722	0.054364362386364044	0.018500592752980424	-0.04490488576166746	-0.11672925916404961	-0.14693246420591705	-0.046977840063042696	-0.06849800867446357	-0.10316943742890941	-0.052339795643206385	-0.005386829234819766	-0.07189264489980252	-0.10143443578770081	-0.16369607940183348	-0.2881280162222169	-0.28804939486456255	-0.3132500467826128	-0.267022754922432	-0.2812758574820192	-0.2777413487673868	-0.20682467318690395	-0.11894185669414735	0.09123944908467843	0.28993123486469896	0.37509443200993103	0.7181166739334502	0.8108257011512321	0.9286303667298027	0.8208509991931582	0.6470533452071796	0.434897506667321	0.2302832921059634	-0.0832237648557027	-0.11204239900765565	-0.21919362777402857	-0.24649807212844052	-0.176097610009122	0.13836730959286278	0.579323055295513	0.8905564232580352	1.171472671420485	1.3506527831223034
123	22	DNP	0	-0.14764245746198285	-0.1666607377124668	-0.08305682471665558	-0.09110943827470622	-0.08728947676053248	-0.018550172804145934	0.02357999444676494	-0.014831382512731655	0.029952043459168527	0.05117766714634796	0.0830484137433326	0.02089403176214102	0.003128319794361044	-0.10165599558015499	-0.1557188174949489	-0.22738721234636183	-0.287764006472647	-0.2943818156904309	-0.35578250375157583	-0.2727208040196297	-0.25739457354955375	-0.2777270415193388	-0.3383797576884659	-0.3620003438187204	-0.3306413756118163	-0.4568560430131238	-0.6401117517199878	-0.5476813412074041	-0.4878252788882842	-0.24893478624775833	-0.04819811907918903	0.270460392983995	0.5989745983110457	0.8011759331748562	0.8824416075938989	0.8239877828991267	0.6767647402128573	0.4292489141171907	0.05193316681348717	-0.4419236166926029	-0.8956681010268324	-1.2144840761142364	-1.4082354476517775	-1.4686494188001458	-1.414888064338207	-1.209484970544814
124	22	PLC	1	0.08977267361011257	0.09090999917543598	-0.024875463650057755	-0.13670237433551163	-0.10974805099720669	-0.16074369068517239	-0.14096057720560584	-0.15280763024236635	-0.07964455248395368	0.10480244292214115	0.2540488790665103	0.2509577266146714	0.17079782734649407	0.10969538116610006	-0.035790994508911975	-0.08640635084710964	-0.21837368578809924	-0.17620532474047734	-0.10806269817484124	-0.06003288473497574	0.040201339239331786	0.13165458136034658	0.03140774387406275	0.06677932668110068	0.1291351325089251	0.087518303675956	-0.08838059955185923	-0.13975155358777835	-0.27081985352842497	-0.0779793865023788	0.20438406892176647	0.5143041178998052	0.7494338388576978	1.0892698754573162	1.2529708267743966	1.2459955392533943	1.1404189208693036	0.8763898379777022	0.5431631346024173	0.09969181376848617	-0.4137920381002468	-0.6795643630647269	-0.902478780686586	-1.044027931157605	-1.0643479706245085	-0.8730437839703918
125	22	PLC	0	0.19631672865346772	0.19271664550375273	0.19438918799309446	0.13176283972908664	0.08923326992808309	0.04970070668523401	0.0423816963499683	0.030824422569157524	-0.031134664939980964	0.021676359800275605	-0.04726592532615195	-0.1507505201789618	-0.13642818461671044	-0.14066598943262457	-0.27866389782577566	-0.34788138383445666	-0.37287614238890404	-0.4156647753424098	-0.40363346186799015	-0.3380520136935997	-0.3003554966100735	-0.3155890800953606	-0.29172237423477626	-0.3547764173257758	-0.4777635427031893	-0.431360077924548	-0.5558862846389461	-0.65093077066101	-0.5951518750652198	-0.3498604970776002	-0.0879478458139929	0.25155378508939624	0.647141250316318	0.8059802349925865	0.7722390864914754	0.774658113799744	0.55520898400605	0.2197550074680194	-0.18247119638678572	-0.653247506937095	-1.1758310767193505	-1.6413193192023638	-1.8557957026227356	-1.7831170285774294	-1.5580554298716363	-1.2103613970371792
126	23	ATX	1	-0.5772406373854263	-0.5804664097779696	-0.4840498423620391	-0.38743210877416706	-0.39292481148226976	-0.27779966068328066	-0.18550924803531624	-0.10301308599489821	0.1319975876440885	0.1963524604279144	0.291967034725339	0.28508830064912205	0.4412735315234683	0.36409170002412045	0.28256979601161525	0.5335392378149028	0.4581384518500822	0.1461395007601011	-0.06409000058093264	-0.13081544720193644	0.011044132566615059	0.3328708560370227	0.49103360550257397	0.8849205783295993	1.0655628586356807	1.0779114672555474	1.0627236745786164	0.8882662867945669	0.8997082844190535	0.7123795628587242	0.5476555553754034	0.40326539786407284	0.4486384267176158	0.3107010748209437	0.4229301205550268	0.36328212207920396	0.3521248677145347	0.2410043776656774	-0.013390840344168767	-0.14365748682508733	-0.19525793260950908	-0.18275301470563055	-0.11722387911257545	-0.003797353363960642	0.12767479350156383	0.4547298493667596
127	23	ATX	0	0.0048555882753447245	0.17471221419125238	0.14511900742076414	0.20985406275914298	0.07124428530336344	-0.06919242812528602	-0.13441868223529438	-0.2899635882622086	-0.23703122626641915	-0.0931431880446543	0.060400438338398754	0.11949035047850563	0.3627599760544515	0.4370729536708176	0.4050677920655085	0.271860231821459	0.21038275911483853	0.2568875760712242	0.08740649700835142	0.0959370759203228	0.05603002834262358	0.07976714624026554	0.24421922355223097	0.32473058117555825	0.5366573939053467	0.5391897629525757	0.772666409633002	0.9099047504044687	0.6621933939164539	0.7067027277213912	0.6081093032732987	0.5551315426820774	0.5901144926600207	0.7088716727447867	0.5772934924283568	0.613993018494457	0.5763098798331906	0.45935058520313504	0.315166968782274	0.17275275678635998	-0.03622838764169506	-0.13821575671874897	0.014140664027972375	0.10295577965867196	0.4884476422644081	0.8192314958990204
128	23	DNP	1	-0.5617930891025372	-0.24102388967021415	-0.04748861719434576	0.017077443300497486	0.1871570430959073	0.049238999396925345	4.412884115654867e-05	0.026446981790022542	0.06941744287431774	-0.04519578306795545	-0.06022117108907871	-0.09810168482942357	-0.14586340031236894	0.0456961022904768	0.054008387388437294	0.12382902743246285	0.2901745630181002	0.4308989337551359	0.5369505714068433	0.29567759514289904	0.3399510460450381	0.290812952380369	0.24231124225514925	0.3845185397294236	0.3699819044452068	0.5658505974001833	0.6969357936368171	0.8746423364206902	0.7375362940120719	0.6021179220335892	0.5669545513512458	0.4928654658857101	0.4190327608289622	0.44689900211620337	0.3562581549298242	0.22402889595368003	0.24102198367708372	0.06896929237557757	0.08025023923255986	0.16950058747610883	0.16920362623613017	0.38220023879780496	0.48908782968049036	0.6539729085870902	0.8647476582754211	0.9345571968904047
129	23	DNP	0	-0.5982112255247849	-0.361688422805685	-0.18776583536392696	-0.1679590878249423	-0.16481753591409762	-0.28655838400856043	-0.10248494612015657	-0.05201304729963808	0.15700611758781333	0.19944504399215157	0.1738856350461318	0.1800937526723984	0.06340245186889995	0.22681022151670224	0.29490638048798035	0.3226908285187917	0.30727117371955504	0.29710497617420906	0.2960267809304038	0.25218899653424665	0.07745404982122296	0.05848953756021621	0.04114186805242049	0.06710794759913719	0.162058497281957	0.3496623771355699	0.3472607252328529	0.4443958978406522	0.5258758886045799	0.8184367118131571	1.039911544103777	1.2268732680130787	1.3636807394877895	1.335511819394732	1.240040472253111	1.0637343383808686	0.9179104649968086	0.6185450332729766	0.28082059619681055	-0.035357034181907165	-0.30254618743418016	-0.4378203597097125	-0.4947234947940243	-0.48469020516361816	-0.42210927686716226	-0.3900598296895518
130	23	PLC	1	-1.1247774954226608	-1.0688507777518725	-0.8545573896730002	-0.6047366847321132	-0.2308778048457919	0.035598592063195766	0.04475336258323055	0.14373448177761913	0.2410463456570354	0.2234840949959541	0.17701242572800877	0.1090498255025383	-0.1390646387296769	-0.2663544592103712	-0.46203677465100523	-0.48223840552140335	-0.3334309238610602	-0.2799330039244904	-0.06188665100899905	0.0924662345434808	0.15315831697446264	0.39818213397471824	0.4676084911277856	0.3366010747816142	0.16106850903394865	-0.0022730665625787625	-0.17138796434955555	-0.21117026834463215	0.01727191630133512	0.2217104681925248	0.6340593403226845	0.8851758706758307	1.1881541278836423	1.166201530229644	1.25340200235629	1.1434763155861767	1.069543530071784	0.6333427765723723	0.29378270389551925	-0.0954946657623172	-0.6120162932829322	-1.0060205918844698	-1.2359962384950667	-1.358791919688255	-1.1569973484220653	-0.9692896353878704
131	23	PLC	0	-0.8199676104719571	-0.7972902900430109	-0.6518212330220642	-0.42550318474384485	-0.18871400193327312	-0.1758919221078655	0.020693178989501064	0.17234089750543474	0.10648068299016683	0.2443856012141876	0.21277577280765306	0.011689209055731916	0.02174376622230827	-0.12541067267529793	-0.078234603180595	-0.04721526342931431	-0.07846040501251555	0.14962780592417413	0.23791023370267056	0.44895443968068716	0.6141158057841355	0.594803780665363	0.49202321373066693	0.42479658651508134	0.3694482529726639	0.270955147157398	0.19282744812455818	0.2583057773300894	0.4690704757571502	0.8012236304476168	0.9185527660594803	1.2865548412783232	1.4879853285194848	1.5478290759642697	1.608885257166223	1.4650933340655552	1.0527626545628734	0.5726088041957026	0.13551772332579085	-0.28875994203829625	-0.4853457604757427	-0.7616983778592544	-0.8508853306263469	-0.8775965022410491	-0.7531347950434953	-0.514208878494913
132	24	ATX	1	-0.16064682431863156	-0.22184526182569755	-0.15782966421781694	-0.06489600240927734	-0.15761320078277438	-0.17694630506507214	-0.41069886202279476	-0.023985773785993675	0.3327343119976185	0.13235039313087207	0.16139798448475967	-0.03109097556056287	0.2387484300132249	0.5494497375644566	0.6786122316949966	0.7654703435000768	0.3631614877804533	0.0646550008260194	0.169446967599046	0.0077073784562628825	0.3357159235576975	0.631460015482698	0.2587864189193155	0.44647495616190175	0.48515397543897365	0.3984084903625628	0.002389313815877737	-0.4854364730166223	-1.3233809764772713	-2.017570921896002	-2.5808288133415442	-2.7725617605277026	-3.09002768175837	-3.1350101559877253	-2.8152929099414146	-2.396677552870024	-1.7944135522464923	-1.2750420520540455	-0.5716575324005115	-0.0920821040997826	0.16892145397048242	1.122142505564587	1.4520398088891058	1.3907768538805632	1.3787316502219906	1.430978546254798
133	24	ATX	0	-0.5632034819061897	-0.42088993994272256	-0.19247023543439837	-0.2011370752174471	-0.043850348183492635	-0.13125559744848211	0.014065907628206236	0.11277755401557633	0.06912461173340186	-0.038737144229420414	-0.08734059329189332	0.11581874242977735	0.1905339425637743	0.2040427828431433	0.0977177810194899	0.037761737246666	-0.062262023710203715	0.03426227313133116	0.1394821336629195	0.24417906147671392	0.5079595560632987	0.49179048439061374	0.5430724607221094	0.3456744167221884	0.22756092245961154	0.022648137559425525	-0.6785759865682043	-1.4632127370187544	-2.1400384175057625	-2.5408827885136676	-3.0251605762532487	-3.29238179427707	-3.258843521880492	-2.9771294742769663	-2.7050316536083376	-2.320302463119417	-1.8108424613389054	-1.024261482196379	-0.3519775104064977	0.4653049647778395	1.1616496124091695	1.4156717333740736	1.5738491178318337	1.5472184566724791	1.0484240381876893	0.8696447517570521
134	24	DNP	1	-0.5895486642173904	-0.5252332216228177	-0.5098441393941868	-0.3591355815034554	-0.36577081312174886	-0.28956614120258845	-0.12089222626563502	0.06276938177331932	0.19997063454170452	0.22493660408681357	0.1374753607744778	0.22500565736485706	0.28520712355225536	0.08605110988516337	-0.08056063065116695	-0.19873799390595423	-0.18735718877501484	0.02155545107626047	0.12636148523604168	0.22392272038430697	0.35507147539061445	0.43366162386938495	0.47415729437627696	0.39225752809028913	0.22211947880154614	0.10109015398419169	-0.27541103436778036	-0.8347968039867664	-1.2920947002461356	-1.846779201591398	-2.3216852044657053	-2.7936004558732566	-3.0978540675222646	-3.2140560934047593	-3.0970756860681607	-2.5746915202995875	-2.116455861108004	-1.5996993767295027	-0.9180946253620238	-0.47447042578464244	0.18886154129385488	0.4166763972591317	0.6209572839392147	0.8007691882991277	0.7622650805349616	0.8408911906227988
135	24	DNP	0	-0.2773405633931298	-0.4375133460727147	-0.5834729636520137	-0.33994792571832827	-0.0650960690527213	-0.0763211941651701	0.07245886657410183	0.048105267041846075	-0.02517871317713352	0.16590253623503695	0.09291304993512146	0.10073291553005205	0.026431266797194732	0.1674793977116411	-0.060938870632399875	0.29046049309217903	0.15296169621638075	0.20912892229590785	0.13824789991708078	0.21101736298603735	0.08591646302970059	0.12358472302406771	0.17856286815741818	0.123488897605871	0.44858564697122555	-0.22788553830955097	0.2596755440344228	0.28069438447955336	0.013524302367891374	0.058556970125247174	0.32971941580230224	0.5438881153073076	0.5614916993989681	0.7430073546829912	0.5333382970110189	1.2807966420180035	1.1031321214584546	1.220532071017519	0.7766474796283771	0.7023904683030899	0.40083104987160245	0.06562600328020185	-0.19046997569792493	-0.28961234448519424	-0.17121292308319752	-0.36634683658381384
136	24	PLC	1	-0.300480346535863	-0.3059137819093815	-0.11992029759256723	-0.14349730463100382	0.013397259138509419	-0.18260531819533143	-0.09214892683105251	0.01015995201493132	0.10646829310986078	0.11195108351432992	-0.0018276336295991623	0.029303823554678393	0.14879877195467667	0.054252529807857885	-0.019788178835922356	-0.150738360909821	-0.17749952395092006	-0.14653940492779502	-0.21959234727058685	-0.13946100334627418	-0.37169233478601493	-0.24322787030538487	0.028818777940581887	-0.043464669132585065	0.18332579282962772	0.1441460108944507	0.11228327337671468	0.27310884591407725	0.13609824070154952	0.09890734256399417	0.31884935432801165	0.2803248046260722	0.6797533718344897	1.0084022441506442	1.1325900712282322	1.3686293221962695	1.3377531487285326	0.9213450889491113	0.6739424093465218	0.20857804817978914	0.12696830197503065	0.04630542297712084	0.11723170708701289	0.16142327217731092	0.24926995248482764	0.3350195529291443
137	24	PLC	0	-0.6052068046779931	-0.431117611115977	-0.29417102179957616	-0.1207493043546472	-0.0766800742040097	0.09009372785705261	0.07727104261887856	-0.03973395362910293	0.0401081697627097	-0.03521608660755019	0.008231454970106224	0.11211810340894388	-0.05544307982238017	-0.03743372993578959	0.011966268126327633	0.021480958781565945	0.14910165769183922	0.19120886150359664	0.18335871052895866	0.17257718614130788	0.06476386165477488	0.07571460124556931	0.008351165940180733	0.05700266215576936	0.19433539673641712	0.16737970565625548	0.10280744090431902	0.14583755495610368	0.17870180294240398	0.09706711374006669	0.12469247400237038	0.09367921839496503	-0.043767820382363716	-0.0484076395936983	0.08856960727141201	0.3161207180797596	0.4618234019021187	0.44164054272003067	0.22856842563935284	0.08580455633451839	0.04336430519927769	-0.16499336149093824	-0.2983774173381808	-0.31232459410764196	-0.22301168024797333	-0.2264465787723916
138	25	ATX	1	0.21205489438469846	-0.7402013596435949	0.14726164881288425	-0.04359910095677996	-0.4846764488574628	0.5434361646682798	-0.3759901086355326	0.14028596719834607	0.29614047379315556	-0.4204459215220362	0.4892959117578958	-0.29095822776754804	0.14651129032168259	0.6002219561691846	-0.44798531660537727	0.3867970971675929	-0.31806184101529816	-0.43245919252595594	0.1981655148307288	-0.6129267786991304	0.30574326334969815	0.09770137431473451	-0.2334500942536053	0.6966484142258027	-0.32486044799459274	0.33219156608184486	0.17368795413804486	-0.5741382927573911	0.11553042272255128	-1.2450653355216816	-1.0631706662980536	-0.9942635678162037	-1.9173031029488752	-0.8140313550629469	-1.4222653593922447	-0.8552763414196067	0.10313227579561804	-0.3743754615771187	1.1679952607826565	1.199042082330533	1.6580221701588234	2.9334917577446977	2.2552327453322127	3.228161945789055	3.140079042135559	2.631820061717323
139	25	ATX	0	-0.4906620413739573	-0.41373135334772604	-0.38877440648013206	-0.2960742620357949	-0.16137878237502973	-0.01177590463214189	0.21321857836596178	0.28981209840693783	0.1653400870406632	-0.07990410854491548	-0.042314148506782306	-0.09495252590413238	0.018028968185233602	-0.07021288089177644	-0.11074574160135507	-0.07059534045245032	-0.008099541977667869	-0.029796315790984972	-0.0726123318289458	-0.05106773421014243	-0.10452951642519542	-0.05098115933103767	0.010213072810463488	0.19949782232410204	0.06368678786969499	-0.08059939655517137	-0.16009939669184478	-0.1731080374307135	-0.3961417601698553	-0.772336444357825	-1.3298973260059037	-1.6190291352775015	-1.784018308511668	-1.750935549073876	-1.4997348997512474	-1.218302264135615	-0.9277267768042603	-0.704924778746071	-0.2075281721144169	0.2543803979502663	0.7347783380693635	1.085612691309708	1.3333517173531413	1.368502562029829	1.4037228230650742	1.491970300580642
140	25	DNP	1	-0.2678715058733294	0.01962590793356232	0.22164309135868798	0.3899924919796105	0.4831080014801704	0.42817622832022767	0.3921601723747851	0.23022122588847652	0.05216789775177634	-0.2622184943385726	-0.5015593861282073	-0.6997213144776817	-0.5123268228505848	-0.2591692597057068	-0.13652100341962045	0.026741044724195803	0.09333409294136455	0.19953066158960478	0.2647175155859768	0.19079607051275418	0.22639185778701615	0.07581870999456519	-0.07224560744905495	-0.2549398641988283	-0.3572768321409165	-0.46108572130049613	-0.5135699841186788	-0.5269335746208611	-0.5362569086487486	-0.4318420087194348	-0.6501836583730753	-0.8829871736032489	-1.146065346858369	-1.2950747704365104	-1.4175861679178785	-1.252863125855238	-0.8997577253381992	-0.38291719817592845	0.23353944947762234	0.7925390130316717	1.2946761926077035	1.6129020574018644	1.895425668521026	1.9583007015684253	1.9271501285532335	1.81026362928087
141	25	DNP	0	-0.18017662935017775	0.7504563156862339	0.013552213319339578	0.4051891503864137	0.4120542008588265	-0.3239892986741629	0.2878954684004179	-0.5768690805419778	-0.5098183437777511	0.1395968349030857	-0.4630599102947247	0.4828404667686818	0.14616051197118962	-0.08860420750966874	0.5852448579540649	-0.2582142886250144	0.4395044790005793	0.16138918398926747	-0.21325538429289614	0.665081079947407	-0.11769904704544355	0.404842562926142	0.3678245900381197	-0.20078000048744254	0.6158429396084424	-0.0653798452678573	0.16640247550807225	0.5489015652035852	-0.193607663133551	1.0066308109671815	0.7240072647842872	0.9974132503106428	1.5364864829506573	0.5301397242603673	1.0533804363790191	0.7965465535035747	0.6748729139357755	1.5862328803931145	0.6686770524086592	1.3442821552753428	1.0511069888542408	0.6347244618085668	1.4391041090677301	0.46214597123942686	0.8971563418120803	1.0859619862816556
142	25	PLC	1	-0.07678621778315656	0.0632368680053854	0.27435432531772824	0.3228402820792762	0.3118657551341173	0.33358197841210335	0.21741850937926815	0.08081882269198885	-0.17316456682935533	-0.27611500915777293	-0.37046154639779116	-0.27765173571808455	-0.16913248959375002	-0.1258787867797403	-0.2483429406839579	-0.05181287251041256	-0.0310910534781363	-0.043735848322276304	0.04740558608128929	-0.16850980147083286	-0.2812917638702463	-0.4815368693562089	-0.5482925588905724	-0.4924993431897067	-0.3814305580717992	-0.1571458831443637	0.08182997047705606	0.1500786410445242	0.293200216270936	0.30913415115673587	0.29896194600163256	0.25061811378901555	0.2503127434886796	0.31638963803074355	0.41871940552213893	0.4468584611244316	0.5319526165582804	0.4779705708758307	0.5104592065888671	0.40340766400081063	0.2040955407847468	0.09035121442874425	0.0632049070467654	0.018294619283968673	-0.1056864245764233	-0.1590276468656444
143	25	PLC	0	-0.1835032701894033	-0.26066459727152036	-0.3458142296150785	-0.2277030869358393	-0.2294183822816702	-0.11650925784885532	0.035174072842004155	0.0393222383834725	0.012471433950320647	0.04235620525067527	0.17347803048652127	0.1320187786281126	0.13880996752525865	0.053742574223905375	-0.010217716991940457	3.5219849027501044e-05	-0.13685432571962824	-0.20364084584771716	-0.21604596183435879	-0.12271133132944682	-0.20945610314999902	-0.16955289402124218	-0.15793555149592775	-0.08942651013965928	0.031169629808077408	0.22367414251798595	0.1607852625922634	0.15869127258486715	0.23423255502748802	0.2667728579670906	0.2426248101596539	0.3373584331516401	0.5098884314028073	0.5079925765625257	0.5106433459385481	0.6305905434398297	0.710418204434108	0.7080761257440866	0.5235327314309993	0.5339533474694538	0.47561133872876604	0.28286096504932673	0.1416884534188895	0.07396778526598904	-0.08128776822892735	-0.21700523971202254
144	26	ATX	1	-0.20378505109878164	-0.19342535672238895	-0.06676713050846797	0.08708700320932862	0.2500635510512574	0.3503667620673336	0.38198299057180923	0.2703939883343499	0.01891896148672098	-0.1878443656565298	-0.36470813509840416	-0.3389831773225227	-0.4672775786433435	-0.4119170324300526	-0.25441043361912774	-0.1751382762657808	-0.1426943326642651	-0.21007481823122318	-0.1953474114087621	-0.19994784559402698	-0.22548269152074285	-0.1694052039128282	-0.12374684166927742	-0.3258267734236476	-0.5099494272782346	-0.5759742681807414	-0.6620457631720484	-0.6877210853078013	-0.7811303300016421	-0.7701831211784135	-0.8964130589401803	-1.0339044666013628	-1.000165807478662	-0.875722170899632	-0.6825334660920915	-0.5456700749824229	-0.5875933273870844	-0.6180830755592143	-0.5776804030132112	-0.5246632532828804	-0.40402435298535794	-0.36559289536117745	-0.4545887249989196	-0.46962127960626865	-0.36421400556291655	-0.18827009551027069
145	26	ATX	0	-0.03607771532420184	0.032148503254734166	0.028937485548695196	0.058875638054964145	0.009396873779990456	0.05536819594144606	-0.0287355478576382	-0.051726429811985	0.03285299051182199	-0.0027759515494840334	-0.05933931631132274	-0.02555027995050717	0.011633827192714148	-0.14715105417980434	-0.18918850265336487	-0.3590524094245921	-0.4126707418677537	-0.4192309932161497	-0.5399466881953178	-0.5019844309212838	-0.4131304224673499	-0.2918561549982122	-0.15299772874456524	-0.1250018121489816	-0.29168233473204347	-0.4129887247226547	-0.542700764957804	-0.49946013072408657	-0.4387803498285994	-0.6098402370473279	-0.7577319402608734	-0.7681208103982059	-0.5981178261815484	-0.45036912522000044	-0.2851568507516105	-0.22434420945320707	-0.12824397645627506	-0.10481808098993504	-0.23869696064264403	-0.4251289991827419	-0.5346307239845338	-0.6121812087858937	-0.6682321907446429	-0.5570079521951198	-0.5294810770822229	-0.45628914215707506
146	26	DNP	1	0.016179224422013926	-0.1044117272259598	-0.06567522888046597	-0.08410254578486905	-0.07689152571190844	0.01997631308070802	0.0856182379849183	0.178192833560455	-0.01147375121471375	-0.030735704397373834	-0.02491878664908047	-0.13307790005568906	0.07741282918755325	0.23944806157524617	0.32160102235884863	0.16727839364356195	-0.023570770991318837	-0.2223320594829011	-0.3385554413965334	-0.2350791659439757	-0.17722171825437888	-0.062234466842655316	0.06466949124921437	0.03242219871176032	-0.09638937488780207	0.018517197464209195	-0.08912794144111445	-0.16812634516589314	-0.4185426017928746	-0.6197186983709568	-0.8001259961604144	-0.8233137674429072	-0.7533829778712701	-0.7065129230776618	-0.6975958945331674	-0.564477738347135	-0.5244799920838376	-0.4973374664252012	-0.3563678294295831	-0.2943362820324464	-0.1638400506441176	-0.12394978714922572	-0.23716803301515468	-0.1425043261036521	-0.10537606183814703	-0.07239889712385783
147	26	DNP	0	0.010490255142627894	-0.13663726002898005	-0.21758876032857194	-0.26522951550389984	-0.23641194928830558	-0.17023252553283977	-0.07131719804752884	0.136950935450389	0.208225534899264	0.19675653101106727	0.12321768440442049	0.08098016150160181	-0.0029396588941682776	-0.20589503834774356	-0.44974084588396446	-0.6976638781500517	-0.7260859410535114	-0.6960096127734009	-0.5351735554218533	-0.351917090999703	-0.15035139428573915	-0.033486812121288116	-0.1011494660514584	-0.16347183151575917	-0.33687798028678057	-0.21326073183454175	-0.06716139174495057	0.15708534282722336	0.49508035573588416	0.8652490959874255	1.1061227220317529	1.284806876065524	1.4916586556427076	1.5339556056603283	1.5010886261888876	1.4694835149144667	1.13476993028707	0.7012489510793856	0.14019690395558962	-0.3269748803855138	-0.7973906834689598	-1.1420227114493637	-1.173437872169021	-1.112080375830608	-1.1574027611986681	-1.1245850233241605
148	26	PLC	1	0.1452522226400563	0.20060829608905403	0.21192383574822538	0.3085591655213117	0.2543408937295206	0.1330918362528883	0.044624576237555065	-0.047606366171449845	0.0012885344657134644	-0.11754335390517204	-0.18084548386095223	-0.2281774717552371	-0.16773233051417807	-0.18459256985198488	-0.31021093297498115	-0.4662782256855258	-0.4735525752998413	-0.2836533874964911	-0.25771408445245636	-0.2688773107240784	-0.37250943457204555	-0.372237671623613	-0.400180784514417	-0.5030487727456291	-0.5181304619418743	-0.4792894931129086	-0.2391313939770894	0.07090335980956038	0.2363134200272826	0.5924079954745585	0.7740012296561057	0.9050106065377788	1.1072467769847611	1.3488884320991528	1.3136002691989201	1.2139619058723077	0.9790726709028863	0.5936583252437756	0.42036131936592375	0.18865769887646355	0.03677841742811075	-0.08576250109660341	-0.35022900060799067	-0.7123047885130267	-1.1304220128026246	-1.32468296678483
149	26	PLC	0	-0.22251060168172454	-0.3322977154279995	-0.2607554700397977	-0.18302574117787226	-0.04337959319651083	0.0958236297970779	0.06301480961040744	0.010799716551961717	-0.053158780047726735	0.03664709613341657	0.12293531453516802	0.0392245871399845	-0.08888103934590641	-0.1959799351976658	-0.353482599215554	-0.46228032871491503	-0.5799826579899344	-0.43267428324394347	-0.3321877441518253	-0.2739783463409924	-0.20313482368024624	-0.20777485019186914	-0.16807109362899855	-0.1580932998257944	-0.08806254668747603	-0.05174308926990485	0.07206004996121465	0.13382085718939152	0.30479680170575596	0.5600092072100753	0.7951437420595447	0.8372737349806775	1.0441234949335245	1.3464647219728574	1.2712793455974785	1.286960463632853	1.1984524677373505	0.9615169020968876	0.4906490323798388	0.030925661317903818	-0.35464557274025976	-0.9002243300867173	-1.155750732590349	-1.2104377443401804	-1.32815305219324	-1.4622751486761798
150	27	ATX	1	-0.7121115101726052	-0.5146493017198746	-0.3883677988978728	-0.2228378992629273	-0.19222054811633565	-0.054465865472161035	-0.03831935333249872	-0.07172810110718707	0.08722675713133389	0.006410285537491459	0.1306726527227526	0.15576005084251776	0.19950202105701367	0.42085181304147884	0.37155998862590556	0.5317076168094627	0.37356728348241486	0.3713300453045945	0.20747344070879473	-0.04444667335426086	-0.15401639936883013	-0.22433371611441297	-0.18699752759014188	0.08867474511989236	-0.005306167405111115	0.1474950884043585	0.08106709818237474	0.016041313749013537	-0.044211580656142085	-0.34034713026099184	-0.554395487044633	-0.5025451646081804	-0.8512365912608884	-0.6914261063739333	-0.624199161466813	-0.45171025649991997	-0.0328802614089406	0.18017377905836793	0.4967402759806933	0.6451711389660336	0.742574340276614	1.159761202250496	1.088369815465187	1.4449521434381423	1.5119881246237017	1.4924078031963806
151	27	ATX	0	-0.18409957040615277	-0.20867014602970205	-0.3036704419927692	-0.18437877481949314	-0.08515957896258251	-0.0757841782339677	-0.035524659141976056	-0.09898584524520788	0.23128652812334974	0.09830191087944616	-0.02882611286548726	0.03365513364641258	0.145415576619506	-0.036666944310716404	-0.1453686057230783	-0.11849906703458502	-0.2727466359727785	-0.46108516787560294	-0.5100948177069963	-0.6162369781378484	-0.7952280715348168	-0.6180906460321108	-0.5413919454479397	-0.4963134503386025	-0.5384923843517228	-0.4928369215575518	-0.6370644573011498	-0.49451570501634573	-0.7791421100847873	-0.9727131268847011	-1.1541780820900287	-1.079251162561402	-0.8067018375038746	-0.3892590203297507	0.31318768874506664	0.8702735101034983	1.3013668023998934	1.8165235456956073	2.0941452678989276	2.252950740509427	2.3643216046279405	2.2740304820351036	2.0729363065930966	2.1257018150038274	2.2280675395539618	1.8887444142375434
152	27	DNP	1	-0.6321254331690348	-0.5500201606070925	-0.4106371876735404	-0.27199070150421517	-0.1156304483138755	-0.00916397299575496	0.02631066911315991	-0.05395885402564688	0.077483388178338	0.010252970621868418	0.1025578802249396	0.10942839125377285	0.12471067744741339	0.15445164396074373	0.34131791330543193	0.39583532431230234	0.3984956470328429	0.40278882282016104	0.35023067382512013	0.3492706142381405	0.2553877457482436	0.28611723541892686	0.28695218959292357	0.46509050133010865	0.5213896898023979	0.620955812817001	0.6926842820397408	0.7378573419452498	0.41299112430426793	0.18557953234350485	-0.1648527364379296	-0.3713253771795284	-0.37914615548715097	-0.3134013972364689	-0.15634510231550344	0.17823661055195794	0.4833350502002797	0.8306871753029541	1.1396151336598765	1.3589378919572102	1.6084817470066823	1.747332499342439	1.837768726941413	1.9004241726471167	1.864029928531269	1.7490062600184622
153	27	DNP	0	-0.5541359178149643	-0.6084244106723681	-0.3991384644428283	-0.2872629312681556	-0.2046761517268859	-0.052829510278366604	0.11543968581079808	0.023496593451787787	-0.0013726503485862766	0.059218956511026155	0.11596375856034875	0.0779494881677776	0.1540727611202561	0.25395880718251296	0.1963617307414875	0.2922623033502139	0.31904259561728926	0.1019921847387064	0.1805531200425	0.19893130816374177	0.16005596052877266	0.14564568028044753	0.21922530176168067	0.26194992108573123	0.1560201745503606	0.03800214541080101	-0.11526611898693635	-0.43992901811141094	-0.3751813715307873	-0.4917606882843686	-0.5533120686889145	-0.56417120970784	-0.5424968997028993	-0.30487796522344507	-0.22741078789312996	-0.023528903799672922	0.43656265156125473	0.5330230572290249	0.7506142346002105	1.0663905057807501	1.101788464748083	1.2289411267239363	1.3256310981895352	1.2758859253990082	1.4093695620221387	1.184762878517956
154	27	PLC	1	-0.4082633200543245	-0.4390989233338852	-0.4080083362527171	-0.4857362931469851	-0.3679288257491175	-0.14898411878647919	-0.007781916130720546	-0.016924169713261796	0.050472387510334955	0.1644391369053335	0.24477986478460398	0.23806194095412578	0.3296019933721659	0.0721542969392875	-0.275733777977546	-0.3195177090414999	-0.2405933370489215	-0.36089649667206686	-0.3136363493264299	-0.23959710466579137	0.02956987657093559	-0.12294464173477485	-0.13432076519922193	-0.25475033352090903	-0.3700400706031614	-0.5333615292870588	-0.5683599765847781	-0.7488776136126728	-0.7148519810747999	-0.6368201843086904	-0.592595153369701	-0.412113523230373	-0.3141826392135995	-0.10968650175575605	0.20532874353810926	0.7183006683806198	1.09574537974495	1.4283120706640506	1.718075133029702	1.9045193316498512	2.002735440165792	1.934916526782951	1.7155753715219646	1.4114204292241883	1.0851826228862544	0.8644988041991731
155	27	PLC	0	-0.48311033136080145	-0.5846417493330996	-0.5163800118428948	-0.4511580270948885	-0.2658121754337651	-0.17762709274723526	0.0395920326553004	0.2278389022960171	0.1631615602087131	0.2056205206626085	0.02985162694307293	0.13386436469337845	0.09466828781679865	0.1698033090001729	0.2501075551086236	0.2828308852636417	0.49013795550565104	0.5966923636367144	0.5339447248189554	0.4651485943538663	0.5901481713798363	0.5722427998816616	0.4401273479582979	0.4632054864449342	0.43804086074357146	0.47895218164630576	0.45755779513033795	0.41764515287498677	0.3691358181580886	0.39170731771599426	0.3395599474413434	0.2408422402494711	0.23242858707797695	0.1653409961808803	0.28475357236209936	0.5262870529108182	0.7787795624090283	1.0983612494916313	1.4481980338628786	1.762204391670349	1.7131887292242616	1.78367860046108	1.6951140744696656	1.4362153317927357	1.3324247071364026	1.2564416523847008
156	29	ATX	1	0.17458782687308208	0.11744546020947157	0.3281385771854582	-0.14887495996224184	-0.05564991454735471	0.038626010002966976	-0.10643180414861945	-0.14676470305135636	0.15651571722435723	0.0889345522016933	0.18964573213686436	-0.03211955275789886	0.016118922901589262	0.03259552960300249	-0.19871661356318315	-0.18346426386694467	0.40843350498015757	0.06304102209944473	-0.07724774639989287	0.028648441202753856	0.06719762937824719	-0.1012350393372	0.21421251559627658	0.4068038205271995	0.4226637027648227	0.048584798433841905	-0.7282162176367147	-1.680744394953734	-3.1308343386022512	-4.199363604618851	-5.0661390476908	-5.58543900666415	-5.595042646938176	-5.287145777701944	-4.61009528595872	-3.6916997872513115	-2.7713026716318367	-1.832280439771513	-0.9243538196812499	-0.11196739657834232	0.24077149914919616	0.6708861177741355	0.35399017340126826	0.5873415868390958	0.24438516835265636	0.025073529510393888
157	29	ATX	0	-0.08669239482895058	-0.25111141740378273	-0.347169904654315	-0.04598818099682329	-0.1118787108703825	0.1855527625030793	0.21804175083294441	0.0319381966356359	0.058984402114971746	-0.19926084459060764	-0.11591725730965817	-0.05777258283847084	0.03630046451931093	-0.01074483557045837	-0.052841838869769606	-0.22437475569509352	-0.3887084507676554	-0.43880856393437007	-0.15912955114184835	-0.3407038913983684	-0.3125566789792412	-0.07213398347851276	-0.14491510184106987	0.17266274831472125	0.47194786905747066	0.5694877523531604	0.16823255294565412	-1.0174890995683226	-2.130186759046267	-3.0205056409948456	-3.720806174580455	-4.054480064688292	-3.738412889473002	-3.6105258429114984	-3.080729864448196	-2.6252526415006057	-1.6326046662977363	-1.1663798257294604	-0.3818614543667664	0.02818053162732628	0.2924598450862824	0.40601936474430045	0.5186007800148781	0.25159923334629525	0.26174061342442634	0.11578781594408022
158	29	DNP	1	0.22705286649359432	0.17771758106881966	0.1667404249416233	-0.1089905530873079	0.027910393856748407	-0.1011274424697023	0.02422436158448447	0.15775380677571801	-0.03292185914903278	0.07757374827927684	-0.0020869389994359866	0.12162358203252993	-0.1639590988232788	0.04396375507503398	-0.14988085430721246	0.04159567190568313	-0.04302142948618924	0.239775158813089	0.2727701484877526	0.2349647034124024	0.38737059573013305	0.7515781480534163	0.681437732097528	1.061101125629297	0.7670926534690203	0.11511229741930416	-0.699712386313681	-1.8357939447369853	-3.1794741744032278	-4.382137264063177	-4.896727394711694	-5.107321168459711	-5.111921969638338	-4.977777437164228	-4.478488682274387	-3.73330170689518	-3.312644587073439	-2.5500449591780328	-1.9301795819462881	-1.3738400504605153	-1.1120646246813026	-0.8265781798214664	-0.7364567527205473	-0.5984159856728637	-0.8979209978470889	-1.1351864359659836
159	29	DNP	0	0.2113916404476107	0.36385778859030327	0.16133856893814072	0.18445129479623693	0.01563332573108319	-0.11993563303012116	0.19773881460472106	0.13475710788442422	-0.24014392999385853	-0.16247626885065994	-0.0512505331141925	0.007539556786850306	0.033686265185516026	0.18184700664963407	0.026233532339373176	0.1369344711048521	0.06603765719837146	0.06522445261393624	0.11711492646012306	0.06994968175520902	0.0499761203970113	0.01448629517433562	-0.06009144802018328	0.27996369117815706	0.20219885754376685	0.7180957428187625	0.5444570735989364	0.8450733891292389	0.5136128489493453	0.27516343594415255	0.16489113001373076	-0.5625474223269378	-0.9320291883949106	-1.0521507031329158	-1.5155433932769817	-1.4141865321911309	-0.8322009450708303	-0.6286903205552745	-0.5186832113774987	-0.11542206489146445	0.19179516704480684	0.46508421864907384	0.8597807610644959	0.7369844313593412	0.43819654169137084	0.43033729185184816
160	29	PLC	1	0.026767815003887682	-0.03734463901678197	0.07017892971140362	-0.11953649811672627	0.19808834067019576	0.039677904985477595	0.051844787854028435	-0.02734081279289426	0.06139269143398815	0.013549456644437123	-0.023190543475169044	-0.009049548265854497	-0.1854357789374829	-0.11079860136163384	-0.2219369493286901	-0.40511257147361746	-0.43658628184149145	-0.5051819074084186	-0.4500063084281966	-0.16838033733456445	-0.0016643643762731012	-0.23925981942913255	-0.12448950055898828	-0.1708715546891831	-0.28991813506239456	0.15595526086462796	0.298859680782448	0.6219541192326409	0.6614377196591328	0.23448127855255801	-0.0005325391712899863	-0.11509056467893278	-0.28550204632303394	-0.39415237392677704	-0.28936145516920336	-0.29486458909773416	-0.6305991811808882	-0.5383601240968663	-0.7455042064071857	-0.5530792753600117	-0.3845931944624106	-0.2182234509109943	-0.04747552537965036	0.02413615215229675	0.2959620548280944	0.5668146766593929
161	29	PLC	0	0.4240772025677962	0.41674331675622706	0.22181612438750983	0.2332219524442385	0.04872249433740717	0.009925514225931752	-0.07121932782250884	-0.19013674602688374	0.12502982157708864	-0.028621275316706198	-0.06926880219808061	-0.06262175703871246	0.004968125818225857	0.11441723879238415	0.29828536415312024	0.34223034516600986	0.15991310456002816	0.16251483278070508	0.09946143559948488	0.09207689264775247	-0.13358620334798876	-0.07238097169607205	-0.07129568449964964	0.0922955028363544	0.19570450999227493	0.6461274786561473	0.7066956033495886	0.8133546290111479	0.2751223216412994	0.1832724097107381	-0.3441112636127748	-0.8275787369302086	-1.2670751865710321	-1.2607407663571772	-1.2003311679072262	-1.2920434287942804	-1.1475711715679726	-1.1945000137834902	-0.8780265313708749	-0.8903828303482832	-0.5505102026660911	-0.39407142776687587	-0.02290142257561044	0.009958205464184392	0.4770485729042572	0.42588777256725135
162	30	ATX	1	-0.9300064729986055	-0.5297021048147027	-0.1425861041090955	0.12023347825513674	0.1764684906543972	0.2567857567983813	0.2773095464641937	0.13925960559946132	0.12053703866230227	-0.049612788058377474	-0.17852420885021242	-0.38473203442885867	-0.4777248850964239	-0.5460152997728155	-0.6507319117554966	-0.6242570964165578	-0.3580582147281724	-0.3629045754584572	-0.43005863250434856	-0.42239674717471004	-0.47701997071307456	-0.27411768976235246	-0.09381751208293329	0.34499177063325587	0.6646966781654017	1.010470321189091	1.1848343222211581	1.1350289254669945	1.06866620797207	0.8490776596991154	0.6256412853001181	0.23567510766661848	-0.03176940689052032	-0.5452242878750865	-1.0345712807719052	-1.4987906430237656	-1.5941916786835133	-1.4261581027345824	-1.0507406644360453	-0.5248961937002726	-0.27282688123168913	0.2612608046090136	0.7250400342114748	0.9543110039871673	1.3512423501076747	1.3959222963123699
163	30	ATX	0	-0.7499552643456057	-0.41433087355448117	0.02503498772173783	0.25530180237973177	0.6639926528331473	0.6806035210380275	0.385909104170691	-0.06746573031103827	-0.15848547758255538	-0.35127223406933444	-0.42057461020437353	-0.4791340479948005	-0.5088749802594951	-0.5375849281593172	-0.5652019824625605	-0.4442217878559391	-0.2533362219125971	-0.4518814705565654	-0.5741614083338867	-0.3292993105236953	-0.4199553781389308	-0.3193879333458612	-0.36219777632843486	-0.26586606433223114	-0.14478695546485706	0.10281351586713644	0.2965508791030809	0.5132428167496225	0.6735980167434742	0.8101421024224904	0.6492470126491594	0.4443995725692617	0.12496859523912615	-0.3413254581991646	-0.9588839875249522	-1.1980722536092432	-1.1666443790709482	-1.2782838375244594	-0.9953239218943764	-0.5598912715209466	-0.03495980072660891	0.0812797608951811	0.24207668909016053	0.3230825584794279	0.983893885891186	1.600526240606299
164	30	DNP	1	-0.1480187326005118	-0.4357673656652652	-0.6064788328988804	-0.6479319235867301	-0.5866143803927195	-0.5653925986185735	-0.20103365126621775	0.18902219400014342	0.33150352020155627	0.379216241700875	0.4654439368443318	0.45080632235682105	0.18498033876051378	0.1479678175707678	0.09220591333466266	-0.20807898980158632	-0.5957683957006146	-0.693784571874402	-0.634023439212925	-0.34088796600744103	0.016621904841220576	0.5784022251613398	1.1527205987896556	1.7073107046169542	2.1762022357362696	2.1870973577401895	1.9753253617841724	1.4291275432905868	0.9613674538504163	0.6560028523656792	0.38441107689239834	0.3229905549614998	0.28300220579013413	0.15662069118954874	-0.12038509780692844	-0.4267477289343675	-0.4703799329039652	-0.6865042145173791	-0.7626451801166091	-0.8029119779088472	-0.509415352545445	-0.04154998527797209	0.4071273361129471	1.0474393087216414	1.4634324100287746	1.690994387202831
165	30	DNP	0	-0.37997783724777967	-0.41670911088831397	-0.21671823136439458	-0.01749739471646703	0.0905615396798258	0.22078831561436263	0.23105762550732628	0.2994805917260614	0.09346331979766935	-0.21581399550976396	-0.24834715785737263	-0.21201884887866512	-0.2416739953629772	-0.3621275987259803	-0.5892052831912369	-0.7201310133740877	-1.0015744996965774	-0.8146270275919947	-0.5488461350902413	-0.564301117915451	-0.48655694391976856	-0.2603988519879122	-0.11505331002808651	0.00853731677934725	0.10298127283954046	0.2683415473296359	0.15755955361887353	-0.007128451179339973	0.0822350776852182	0.11214666509862843	0.42324612733284683	0.6400508414858163	0.5811255924781478	0.737939919968438	0.6813020541157211	0.16759796634824972	-0.37823653002740043	-0.683564835171617	-0.7452993957763466	-0.9412013058475025	-1.0288418111060154	-0.9279463938715022	-1.1086033050034803	-1.127372439992166	-1.001085310523765	-0.42680475118787115
166	30	PLC	1	-0.4751432021711037	-0.40827904100657963	-0.2548767177135644	-0.2764420196883225	-0.19199997162221005	-0.08812462466846441	-0.12060114036826432	0.005975019587801713	0.20794263950190411	0.28449217321073056	0.25754612641191077	0.10859280934968299	-0.18738101171476787	-0.4028319166047537	-0.39926903384729595	-0.28298131741555743	0.09465404135355784	0.21198681193418537	0.49500265453103637	0.8090135571659978	0.8812967108519529	1.0970703325037252	0.8082287596710862	0.1858509501103067	-0.08859981225648048	-0.35768196628971677	-0.4559131522232942	-0.21563444678317706	0.17870175050233097	0.41698304644408557	0.7262870882418285	1.131710152778067	1.3339748855294662	1.079697856466646	0.9189526075428489	0.7026266123414807	0.639924255132105	0.4469030568768538	0.1528487193231467	-0.2713065976800578	-0.43493788893064	-0.38446841090553247	-0.3156480646132883	-0.42731907244766365	-0.3474736319703863	-0.19665876405609006
167	30	PLC	0	-0.19862420751509755	-0.20571926283663985	-0.2133178907392348	-0.38270742834721105	-0.41002716609514955	-0.5861319449272048	-0.4737196837553224	-0.13790659102306685	0.4141133003638275	0.593469402295348	0.5042796938632865	0.3851895454847675	0.09344087214072566	0.020245535849415016	-0.16364973044399164	-0.20323831750433527	-0.10237517035682249	-0.14795478065711137	-0.19621424412191887	-0.3106456133270191	-0.48651365921376893	-0.4302280466112707	-0.2242467899501787	0.07966674736572206	0.19267336488432368	0.2970973796856483	0.36598762358906406	0.3916961170969645	0.7791806540414599	1.0343191195323176	1.130464401821007	1.1885532905926923	1.147965030353174	0.9526011105266089	0.9050002884421559	0.47930849894935895	0.032599503196278176	-0.2229243017127786	-0.32546127840264033	-0.2217242446683279	-0.03745659755430652	-0.0025266023754321777	-0.09331187895171436	-0.2940155932072765	-0.2429373596383839	-0.10759029399290185
[truncated: 31 more columns]
