# Supplementary material for: Catecholaminergic neuromodulation and selective attention jointly shape perceptual decision-making
Source: eLife. 2023 Dec 1;12:RP87022. doi: 10.7554/eLife.87022 (PMC10691802; doi:10.7554/eLife.87022)
Supplement: Figure 5—source data 1. [file elife-87022-fig5-data1.zip › README.txt]

Source files for cue-locked ERP and time-frequency data (related to Figure 5)
-------------------------------------------------------------
In Figure 5, we show effects of ATX on cue-locked occipital ERP data as well as the effects of cue and drug condition on prestimulus alpha-power. These plots and statistical analyses can be replicated from these source files. Below we list the contents of each file.

# erp_traces.csv
Occipital, cue-locked ERP traces for each subject, drug condition and cue (0: uncued, 1: cued).

# ERP_cluster.csv
Mean amplitude for each subject, drug condition and cue (0: uncued, 1: cued), from early ERP cluster shown in Figure 5.

# erp_cluster_topo.csv
Mean amplitude for the early ERP cluster shown in Figure 5, for each subject, drug condition and EEG channel.

# TFR_traces.csv
Time-frequency data (cued - uncued) for each subject and drug condition. Columns show time from cue in ms, frequencies are in the frequency column and range from 2Hz to 40Hz in steps of 2Hz.

# alpha_traces.csv
Alpha power traces, for each subject, drug condition and cue (1: cued, 0: uncued). Time is depicted tin the columns, in ms from cue onset.

# alpha_cluster.csv
Mean alpha power from drug cluster shown in Figure 5, for each participant, drug condition and cue (1: cued, 0: uncued).	

# alpha_cluster_topo.csv
Mean alpha power for the drug alpha cluster shown in Figure 5, for each subject, drug condition and EEG channel.
