# Supplementary material for: Catecholaminergic neuromodulation and selective attention jointly shape perceptual decision-making
Source: eLife. 2023 Dec 1;12:RP87022. doi: 10.7554/eLife.87022 (PMC10691802; doi:10.7554/eLife.87022)
Supplement: Figure 5—source data 1. [file elife-87022-fig5-data1.zip › TFR_traces.csv]

subject	drug	frequency	-302	-294	-286	-278	-270	-262	-255	-247	-239	-231	-223	-216	-208	-200	-192	-184	-177	-169	-161	-153	-145	-137	-130	-122	-114	-106	-98	-91	-83	-75	-67	-59	-52	-44	-36	-28	-20	-12	-5	3	11	19	27	34	42	50	58
01	ATX	2.0	-0.8467615212859962	-0.874389677401078	-0.8869207344788698	-0.8823364150543127	-0.8592601394789254	-0.8173014201419593	-0.7572886258338906	-0.6813512559872299	-0.5928458893105663	-0.4961202771069292	-0.3961108467419088	-0.2977978169636123	-0.20561662411765938	-0.12295277419725809	-0.05182762367980051	0.007178967578982912	0.05478001664874849	0.09264691038645353	0.12295150344064966	0.14786034019588457	0.16907965523995486	0.18754260854622928	0.20330675264714376	0.21569073541118833	0.2236288612213386	0.22616737669842998	0.22297613293089463	0.21471866325951258	0.2031546532017764	0.19094059692301563	0.18119305841520433	0.17694013194814667	0.18058824504940998	0.1935038848273974	0.21578653478058535	0.24627308754673324	0.2827613271950561	0.3223933057135423	0.36212492269897817	0.3992075889192657	0.4316351702102796	0.4585437692826087	0.4805688941420439	0.500156639378089	0.5217926535597142	0.5520409064326754	0.5992072517572542
01	ATX	4.0	0.21585413644004542	0.24337353971577513	0.2744224584677225	0.30558989422631555	0.33359006138870473	0.3557773071980987	0.370358281228517	0.37631113763444035	0.3731654382492017	0.3607968813164046	0.33931433790265164	0.3090342300530569	0.27051167096974715	0.22460382335507859	0.1725502491099582	0.11605410345844479	0.05732004898893683	-0.0010023086414993748	-0.0560181571716874	-0.10494540123492975	-0.1455866249170034	-0.176803661307592	-0.19883893022873517	-0.21331852070771712	-0.22283377788798703	-0.2301265381727108	-0.2370538848816835	-0.24363884170920588	-0.24754587524505633	-0.24423139607901814	-0.2278080541441191	-0.1923737984792156	-0.13336590300455398	-0.04850731732734401	0.06187876012285369	0.19514115457243103	0.3469419703685843	0.5120375204301761	0.6850395521251614	0.8610702149598541	1.0362586334250288	1.2080347272547223	1.3751865507354895	1.5376758670443338	1.6962471320195405	1.8518952489037068	2.0052855334428625
01	ATX	6.0	-0.07313762418914582	-0.0632623225214052	-0.037666905939417517	5.333751380162677e-05	0.04560520589626113	0.09457675110764037	0.14287702289028809	0.1869619712837705	0.2238807311545411	0.25123142112857466	0.26710615529785553	0.27006334446228875	0.2591323727205366	0.23384493154673064	0.19430108293827303	0.14129318206222585	0.076500038786067	0.00271776014067715	-0.07598924597319631	-0.15438592283381292	-0.22653705008101344	-0.2865862959036544	-0.329585599438501	-0.3520702702093331	-0.3522151509972078	-0.32960897223259467	-0.28482169162067467	-0.2189679387109379	-0.13341359264082836	-0.02968553252055217	0.09043905770249816	0.22474157791223076	0.37036106971710203	0.523660520285717	0.680215598409357	0.8349556282215292	0.9824696991041069	1.1174636811674201	1.2353131979312202	1.3326060923261969	1.4075276260545517	1.4599551152421504	1.4912259038757059	1.5036731017678022	1.500110738875601	1.4834345466124292	1.456420796546734
01	ATX	8.0	-0.0810000282537386	-0.09398969097961085	-0.1027700959366294	-0.1076689538216255	-0.10920952481309837	-0.10806194629998281	-0.10498640100384532	-0.10077245617400753	-0.096177138625787	-0.09186661089185533	-0.08836564343077596	-0.08601726365338612	-0.08495656126062973	-0.08510099529668946	-0.08615793269349342	-0.08764805184125529	-0.08894122157461169	-0.08930181068941803	-0.08793860189211058	-0.08405469061649506	-0.07689498820823555	-0.06578850800954114	-0.05018411390651936	-0.02968117168248835	-0.004054635180805649	0.026724533846431288	0.0624731468154872	0.10278469502555818	0.14702499220135687	0.19433727323815966	0.24365778834961435	0.29374391168051733	0.34321612790739936	0.3906134313087026	0.43446027921935826	0.4733399843888882	0.5059689920683772	0.5312648233780001	0.5483998029991951	0.5568350132009106	0.5563311008793896	0.5469353521270701	0.5289492339966947	0.5028820954557045	0.469396336046992	0.42925117584284733	0.38324952051138245
01	ATX	10.0	-0.02143814151867173	-0.035052923291736655	-0.04813757200295167	-0.06048992843481628	-0.07192240506744242	-0.0822595837525188	-0.09133576560256512	-0.09899334180161021	-0.10508163002916548	-0.10945754105253849	-0.11198804728910083	-0.11255422205278962	-0.11105652108286587	-0.10742100706042222	-0.10160585656371576	-0.09360714414006163	-0.0834634953675181	-0.07125910844341778	-0.05712477848792086	-0.04123664211800829	-0.02381335552071559	-0.005111659115061552	0.014578606339061374	0.034940071251139994	0.05563367359041421	0.07630448118121044	0.09658685676430577	0.11610978832986592	0.13450194336007468	0.15139691979109238	0.1664383096197735	0.17928519994431788	0.18961749507745707	0.19714100410945815	0.20159172748513687	0.20273920650086943	0.20038816594229297	0.19437857485315307	0.18458404208899987	0.17090821131050105	0.15327998040357133	0.13164722461436243	0.10597010579251197	0.07621497503212149	0.04234824284249307	0.0043320918683016005	-0.03787839454059956
01	ATX	12.0	-0.18186248437236013	-0.19173713811813556	-0.20201946610719498	-0.2124057113635609	-0.22251438794634265	-0.23190330185265495	-0.24008646807323591	-0.24655057664692065	-0.2507718439962317	-0.2522340146656072	-0.250447384914237	-0.24497088268938572	-0.23543544527026022	-0.221567311782546	-0.20320982060256018	-0.18034225642204607	-0.15309489142151145	-0.12175817588716216	-0.08678562808416795	-0.0487903292191471	-0.008533796023957676	0.03309250577896191	0.07509227605220542	0.11639760879492829	0.15590958338182556	0.1925453666477552	0.22529055032845743	0.2532542465056001	0.27572267141401663	0.2922054675257329	0.3024701447818463	0.3065592368512581	0.30478609764872594	0.297707638966182	0.286073740219461	0.2707585958522868	0.2526787032255461	0.23270589115971044	0.21158567879324058	0.18986888467152288	0.16786510225830586	0.14562336650456087	0.12294098123981367	0.09939789385959277	0.074411047272217	0.04730051171522853	0.017357762450324624
01	ATX	14.0	-0.2662649938131917	-0.26992672139385476	-0.2745729904613305	-0.27863259147144065	-0.28080415736722575	-0.2802303538107196	-0.2765547203244284	-0.26986787157899494	-0.2605817026985449	-0.24927727328132537	-0.23655773441741848	-0.22292254871957878	-0.20866638407185853	-0.19381189392153927	-0.17809220066657494	-0.16099811848286727	-0.14187639815170777	-0.12005077450968056	-0.09492710601742806	-0.06606374577404608	-0.033201222595039534	0.0037229436352473194	0.04454161673530682	0.08878296266364594	0.13555512647602336	0.18343461307403097	0.2304302288736788	0.2740803079099662	0.31170165700390845	0.3407508634496866	0.3592225727872637	0.3659905949374581	0.3610194198402139	0.34541145269659873	0.321292980653113	0.2915765616372742	0.25963692990715254	0.22892923643829247	0.20257562159539125	0.1829593534912995	0.17138959430329403	0.16791331941394594	0.17131456650869553	0.17929746544728664	0.18881422336155956	0.19648468838931937	0.19906887889723307
01	ATX	16.0	0.352389389898334	0.3858091981144872	0.40709071307467304	0.4167709138439596	0.4154963095008196	0.4038335673494969	0.3822257828284741	0.3510829122959101	0.31096129398668326	0.26275581302868434	0.2078309299935386	0.1480434160574347	0.0856479823655511	0.023111200635676746	-0.03710766170044868	-0.0927563838397136	-0.14193082800642307	-0.18315145537271582	-0.2153826657669348	-0.23799192687340798	-0.25064824636138605	-0.25316090734096874	-0.24529711580156344	-0.22665950725571862	-0.19670629932911657	-0.15494252471934106	-0.10123371436506143	-0.036144678102463676	0.03879703826060308	0.1209835310874408	0.20678663462556568	0.29178382655484136	0.3711315792383756	0.4400345766425417	0.49425630405616217	0.5305861198387557	0.5471651538668328	0.5436056489631218	0.5208812450021668	0.4810306420218427	0.42675537517905265	0.36099689017906156	0.2865707000056063	0.20591360157862248	0.1209786623348526	0.03327718831726706	-0.055967975960003635
01	ATX	18.0	0.25401350760913954	0.2583550654437995	0.25778161350011375	0.25155376620348774	0.23919065200702222	0.2205139802510694	0.1956806926841884	0.16519951496172353	0.1299192538945507	0.09098962350917483	0.04979974787374876	0.007901620339939283	-0.033077104777256644	-0.07152405724873317	-0.10593482949616488	-0.13499971492769808	-0.15766961325709195	-0.17319355308820752	-0.181127776417975	-0.18131426546420623	-0.17383453190645043	-0.15894663371964698	-0.13702724636700048	-0.10853550958011969	-0.07400921476011409	-0.03409383916319096	0.01040870366911642	0.05848041383312347	0.10883488104035491	0.15989652531341092	0.2098271840300386	0.25660120212700765	0.29811672762414426	0.3323360201975617	0.3574332686449225	0.37192849115349963	0.3747907675511036	0.3654916099547584	0.3440081375269214	0.3107831216782256	0.26664532364849136	0.2127059712457815	0.15025208326310024	0.08065278336267562	0.005290789511428418	-0.0744764026472533	-0.15733202989176379
01	ATX	20.0	0.14666392553639826	0.1298437490609217	0.11209632265774934	0.09338440070528167	0.0738432081888568	0.05378928684810036	0.0337018136313978	0.014185879259941546	-0.004085580501138934	-0.02044268072326151	-0.034292808360790954	-0.04517676534488764	-0.05280733857291022	-0.0570832444111481	-0.0580900227825393	-0.05607766728518547	-0.05142289629982991	-0.044583928450629	-0.03605570878196561	-0.02633386810086804	-0.01588180173274229	-0.005110830654592783	0.00562944103255502	0.01604486358709272	0.02587809604652324	0.03488811918080041	0.042826841316236625	0.049413145438737704	0.054314204122917535	0.0571396372082144	0.05745571438337313	0.0548113546668873	0.04876560892161999	0.03892221789434021	0.02496501708917985	0.0066844244178988765	-0.01601089034733741	-0.043094412223525586	-0.07443137522731108	-0.10979483566655729	-0.14889109506329257	-0.19138665817966585	-0.2369298005506556	-0.2851607229860864	-0.33571612804712914	-0.38822704746605213	-0.4423070860167295
01	ATX	22.0	-0.0740536407063603	-0.08641752538285127	-0.10153426164437408	-0.11935025324608048	-0.13951702570349298	-0.16139120685649594	-0.18406173523194339	-0.20639855416005728	-0.2271123680679874	-0.24483327620697592	-0.2582035561537857	-0.26597335274661404	-0.2670792384831001	-0.2607080240019152	-0.2463516768779629	-0.22384000278558547	-0.19335448697009916	-0.1554305610998697	-0.11095443354776674	-0.0611569280683083	-0.007596496426098141	0.04786758437324404	0.10312232126391493	0.15587685045116	0.20377558776683277	0.24454744945886464	0.2761787444661881	0.2970815278623714	0.3062344327270141	0.30326590298699585	0.28846524663730033	0.26270820655978644	0.22731925866529037	0.18391119379612325	0.13424495275269477	0.08011889326612157	0.023277487873673147	-0.034651279302292504	-0.09220019403834367	-0.14811738187165818	-0.2014278517897024	-0.25148265947498877	-0.2979778358681672	-0.3409436338774244	-0.38070026312238825	-0.41778082190472854	-0.4528218793878144
01	ATX	24.0	0.2172389070992348	0.22825626741491917	0.23417229228643519	0.23356722565434193	0.22525007834303304	0.20851608272036748	0.18333513129580475	0.15042738071661987	0.1112157607405332	0.06766122333885016	0.02202718806631211	-0.023384991036613307	-0.06645351539220054	-0.10540820919014232	-0.13891822036472973	-0.16607377248627897	-0.18627772450299368	-0.19909092398958356	-0.2040772197382256	-0.20071900515120966	-0.18844284243046672	-0.16676637287468274	-0.13554150835732698	-0.09520602742370673	-0.04694332110721286	0.007299910697729485	0.06492932407203894	0.1229106504830097	0.17802135062507157	0.22709080775805296	0.26720896886655154	0.29592008959195787	0.3113916342383581	0.31254212449674346	0.2991282080843022	0.27176884403304596	0.23189556732909605	0.18163843265686724	0.12365015158737007	0.060887802885051495	-0.0036239609971949194	-0.0670382991225014	-0.12690488825258023	-0.18135650384188684	-0.2292373612997039	-0.2701687062640118	-0.3045380732502807
01	ATX	26.0	0.17801265211352663	0.1780998861682238	0.17565482662919127	0.16930433884002283	0.15801929271063248	0.14127387330289168	0.11912940069097612	0.09224200545043568	0.06178289555085126	0.029247354464855012	-0.0037853241237033874	-0.035875700424873584	-0.06587101886710686	-0.09295509663415673	-0.11658989712502724	-0.13636433452830246	-0.15182438764682843	-0.16235969210835757	-0.167181465004463	-0.1654155983039738	-0.15630340344790453	-0.13942430231833758	-0.11484857211914903	-0.08316299322665215	-0.04537107489442504	-0.0027197286143471125	0.04346533096685498	0.09189102392341073	0.14132104506030946	0.19053142053472188	0.2382430493718479	0.28307406320127837	0.3235427121623393	0.3581359125890321	0.385442173141205	0.4042948619534422	0.41391038906498434	0.41398531296026964	0.404718552027339	0.386760785806662	0.36111400990797393	0.32900068742150046	0.2917195782259715	0.2505060042117151	0.20644239645661044	0.16038825142975816	0.11291991001840838
01	ATX	28.0	-0.1731932956201033	-0.17805813298622425	-0.1806436529269014	-0.1820213533061105	-0.18310038259296063	-0.18454741403215025	-0.18672078050402924	-0.18965612713980726	-0.19308140854438224	-0.19645377031708183	-0.199031896103366	-0.1999604137344504	-0.1983536053818975	-0.19337267222800816	-0.18429388184170808	-0.17056986633039534	-0.1518695866937929	-0.1281225005575981	-0.09955889256771029	-0.06670462566268934	-0.030339470744641328	0.008546396945779286	0.04881899063926105	0.08929906127655869	0.12885147987359424	0.16643109275187812	0.20112487974263388	0.23217460224403644	0.2589566773652184	0.28096116779689806	0.29778473022092056	0.3091061569840159	0.31467115469576756	0.3142943543082527	0.30784902205435427	0.2952416480670419	0.27641071439542036	0.25131023858532797	0.2198874711876658	0.18208264546038977	0.13783848438510674	0.08711818443207	0.029941482589110335	-0.0335763269169434	-0.10318560503446167	-0.17845794805921172	-0.25875201512654733
01	ATX	30.0	-0.3860140675307079	-0.35071585277542794	-0.31497050198709586	-0.28039804265501844	-0.24818757862801114	-0.21901403561679106	-0.1930250215670969	-0.16992221279315484	-0.14908904545643975	-0.12974090187463613	-0.11109923007095077	-0.0925314947567686	-0.07364671746104179	-0.05434261726273573	-0.03479377738269855	-0.015410627651255573	0.003239793745640096	0.020528906349910614	0.035860828605489614	0.04875427256531585	0.05891763407743846	0.06628354104705803	0.07102165513990982	0.07351848909544909	0.07433608569271287	0.07412506513798703	0.07352785842657679	0.07308255677791642	0.0731206925076521	0.0736811995393723	0.074473849135681	0.07486771119317745	0.07389736578278505	0.07032247939099384	0.0627091937752699	0.04952316008764393	0.029265088960877872	0.0006231587672454741	-0.037401299958232936	-0.08536251888643348	-0.14326062481850002	-0.21047749462505552	-0.28577651586884234	-0.3673489570858638	-0.4529371672257971	-0.5399956506786734	-0.625866320387845
01	ATX	32.0	-0.2096645214825414	-0.1676418482223129	-0.12462545219167168	-0.0828832121322418	-0.04442653508349842	-0.010897791925315606	0.016543038112727643	0.03726267557827673	0.051142215866463316	0.05852911482068733	0.06014755421241451	0.05695252533676175	0.049984405235361226	0.040255896539580394	0.02865784979100476	0.015917326072328583	0.0026073520245268877	-0.01081708929735067	-0.023952654188956018	-0.03636795263415886	-0.0475470908058892	-0.056847961025290966	-0.06347904545197375	-0.06654815997859692	-0.06517053879267211	-0.058565655188162674	-0.046186534873659424	-0.027843747541456187	-0.0037721912143571235	0.025345448351569197	0.05839507222153137	0.09390946714899331	0.1301657242166811	0.16525855125410854	0.19722016233230236	0.22413386280537984	0.24420932418079191	0.25590715961950666	0.2580761800133757	0.2500451176758335	0.23175442086315154	0.20387349354799095	0.16781538345693933	0.1257177694036163	0.08032583325503823	0.03472706177671407	-0.007950652599029537
01	ATX	34.0	0.36928911936306785	0.39573323078125755	0.42314028824135186	0.44992284182403885	0.4742961496106059	0.4943758612198506	0.5083344901954101	0.5145320677132671	0.5116303893657304	0.4987166877978047	0.4754005175337374	0.4418492011005671	0.39876750879673717	0.3473355559606906	0.28909482497855443	0.22580686152978316	0.15930083809666673	0.09135028629759483	0.0235596090177842	-0.0427060698090817	-0.10632902911166658	-0.16642184637496008	-0.22228114011249114	-0.2733268407789915	-0.31905546912779525	-0.35898864242878165	-0.3926437377269245	-0.41951602960723566	-0.4390971093164159	-0.4508799451104859	-0.4543957152848872	-0.44927169345366696	-0.4352577055035431	-0.41230204253415786	-0.3806042894721299	-0.340648326317206	-0.29323234974971857	-0.23948453530623406	-0.18082560239623044	-0.11891002458433667	-0.05554588433029331	0.0074337241675947185	0.06828318687158189	0.1254621293104861	0.17774527678193258	0.22425566751941883	0.26446023249830297
01	ATX	36.0	0.09633696494204999	0.13115646557225985	0.17092736319722562	0.2137221374055897	0.257402813791522	0.2997147960673714	0.3384056692042365	0.37134666056473553	0.3966406121295483	0.4127503208034674	0.41856624216749905	0.41346006270688934	0.397330018486178	0.37060221768179563	0.3341760443538834	0.28933601710758877	0.23761148456219716	0.18063500400303767	0.12000404443759588	0.05716769457767527	-0.006626397674905624	-0.0703498810790252	-0.1331503219128289	-0.19425135393135917	-0.2528936864947397	-0.30828541461172954	-0.35956274233959984	-0.4057805363264723	-0.44594665946354284	-0.47906648206679303	-0.5041934591876213	-0.520478898214823	-0.5272646428514326	-0.5241600012308414	-0.5110833592369406	-0.48835490374234736	-0.45671642928309314	-0.41734792593792164	-0.3718722922171943	-0.32225959514248437	-0.27076035393973946	-0.21977497416570468	-0.1716930345092692	-0.1287644597601937	-0.09293281604645723	-0.06571057186640092	-0.04812541820998258
01	ATX	38.0	-0.3460720813051022	-0.3067981219727945	-0.2659296912110435	-0.2241949620821004	-0.18231071359784257	-0.14100039988417856	-0.10095670107001167	-0.06279674553491735	-0.027065268194811212	0.005823757649675736	0.03556776122768296	0.061907886481221135	0.08462596830617003	0.10350716347774314	0.11829407675271146	0.12869500466468586	0.13436165747316764	0.13495539511520518	0.13021414897625255	0.12003140164085876	0.10452557047653857	0.08407904436476753	0.05938366607963817	0.03142067932611997	0.0013600974940559465	-0.029538873297492864	-0.06003474079835548	-0.08902997446581837	-0.11567919983243316	-0.1394508602915189	-0.16015395516744865	-0.17792349520555223	-0.19318673304921352	-0.20657853099301335	-0.2188384878623543	-0.230717424798918	-0.24287273862838207	-0.2557781515872132	-0.2696884120704419	-0.2845780185797647	-0.3001704162151514	-0.31598477404068825	-0.3314012592436554	-0.34574543619958464	-0.3583914670624124	-0.3688966544177491	-0.37708452467498643
01	ATX	40.0	0.030201908134370417	0.04722699723504995	0.05778330313411549	0.06197254492692569	0.060191235648444516	0.053064851433559206	0.04144021214533187	0.026385015051432252	0.009074256096066956	-0.00920711043194096	-0.027167917382448545	-0.04359139809190325	-0.0574085943895848	-0.06784475786323038	-0.07444443853088904	-0.07712015306384193	-0.07614605658003698	-0.07205256785175357	-0.06554754144250485	-0.057303890426611256	-0.04783646231122651	-0.0373872225174926	-0.025854210340013208	-0.01290477450760684	0.0019247747663838147	0.019024501958882133	0.03852968037018612	0.06020155116423002	0.0833635550153155	0.10693470748322065	0.12950350279987538	0.14942660226429233	0.16497699834543034	0.1744581042867879	0.17635562118885018	0.16946318765507296	0.15298693671695507	0.12664634125700402	0.09075776343172451	0.046269029560413094	-0.0052336352261009855	-0.06159001131948438	-0.12023733169736794	-0.17839954535309827	-0.23341689876810556	-0.28304628875037363	-0.3256980353982236
01	DNP	2.0	-1.4752857614364054	-1.3392118394901589	-1.1857361834631235	-1.0180765776276985	-0.8402906833141137	-0.6577885545231512	-0.4772749356052885	-0.3061153259070019	-0.15137204751161493	-0.018849867039010523	0.08759221585472587	0.16634826340182052	0.21801956710397602	0.2451047957164297	0.25151927283017067	0.2420270453465544	0.22164380941716458	0.1950674445152897	0.1661867032589429	0.13770380549157252	0.11088820269059108	0.08548094660636099	0.059815762832583344	0.031237764105246466	-0.003177300013900361	-0.04576257464752739	-0.09751723975775119	-0.15771309897104302	-0.2239199155294802	-0.29234261374763165	-0.3582991154046674	-0.4167152185581309	-0.462589201008748	-0.49143789583074565	-0.49972549896284074	-0.4852480565717905	-0.4474136349299386	-0.3873502286461275	-0.3078033559487443	-0.21283362516232557	-0.10737627847622377	0.00323962488142486	0.11373993531735883	0.2192873238279711	0.3158339524439647	0.40052249804643725	0.47220137603492396
01	DNP	4.0	-0.9252177246666258	-0.8212668281996623	-0.7097306775984442	-0.5945502063314085	-0.48051649549272224	-0.3725555333337582	-0.27482713043817675	-0.18992659832693032	-0.11845795242329024	-0.059096698491135094	-0.009081448760126606	0.035031851620990775	0.07653792197399509	0.11781768586981543	0.1597556679550814	0.20143518930876525	0.24019165938008752	0.27205389824146714	0.292518408347554	0.29749856304593825	0.28419657885334004	0.25164907350576465	0.2008249418035577	0.13434132881472255	0.0559701211795459	-0.02991049390563917	-0.11882959813502537	-0.20665061492251846	-0.2898580333636182	-0.3656469643633756	-0.4317984446277938	-0.486411396587651	-0.527622901694198	-0.5534649327073876	-0.5619331559272281	-0.5512467569561907	-0.5202022832585971	-0.4685115580689493	-0.39703877448945624	-0.30786188486602983	-0.20409826187611774	-0.08950748747365422	0.03202735346069563	0.15697913999900892	0.2824977850394478	0.40653296062171684	0.5277956914378893
01	DNP	6.0	-0.8947915107714772	-0.7313610945720657	-0.5636792856393756	-0.39872809654085906	-0.24320193206672064	-0.10303958468078055	0.01710123572112838	0.11429807636879458	0.18760066091478494	0.23795116002110228	0.26778432731748036	0.28038975428769725	0.2791718890321792	0.2669645397330618	0.24555679008924697	0.21556949254307556	0.1767543045600238	0.12865799005231698	0.0714445359107307	0.006587922977544264	-0.06279152484442485	-0.13202208401274756	-0.19535412211900377	-0.2467166184111766	-0.28065415504010005	-0.29329677452663344	-0.2831335528709734	-0.25132956252755245	-0.2014430673915314	-0.13862563224379118	-0.06859010734759295	0.0033312956644309805	0.07283975735954921	0.1370009192852118	0.19432498369294324	0.2446847209083462	0.28912693789742316	0.3295959687156593	0.36858086522956024	0.40870740194020994	0.45232725628753706	0.5011726120191847	0.5561359972369794	0.6172037847172176	0.6835288529015272	0.753597117650099	0.8254292381594749
01	DNP	8.0	-0.47614527980251775	-0.41812158759073914	-0.360175878677235	-0.30379022957882185	-0.25026551305748806	-0.20067491582273192	-0.1558372164877067	-0.11630875277428156	-0.08239254106873697	-0.05416176546700038	-0.03149318449472757	-0.014105963212648225	-0.0016000872800376459	0.006511147568698139	0.010778380574575051	0.011804947802902602	0.010244600602403661	0.006802943163681248	0.00223563938207854	-0.0026635298840652806	-0.007088768264232298	-0.010262965432355754	-0.011487147109148867	-0.010191265620484172	-0.005977742723097933	0.001350141480453898	0.011778385754271217	0.025093446118306807	0.04091040786410287	0.05871356054102787	0.0779036461240881	0.0978458268401024	0.11791251578723694	0.13751734217589007	0.15613878156396677	0.17333219859535934	0.1887326483298785	0.2020483861024528	0.2130486033516571	0.22154615501783032	0.2273782577604917	0.23038666168109467	0.23039890498522583	0.22721226586624327	0.22058129380033817	0.21020931203295273	0.1957449722584062
01	DNP	10.0	-0.3566977895316778	-0.3436282839553596	-0.329044649252856	-0.313146822476611	-0.29612085097505303	-0.2781317375776616	-0.2593198233713482	-0.23980041846596484	-0.21966688075486535	-0.19899591915270204	-0.17785499613880387	-0.15631084161457315	-0.13443815952347876	-0.11232746444706213	-0.09009091231979052	-0.06786592296228819	-0.045815838450420615	-0.024127054124305478	-0.003003312881489889	0.017342803156380263	0.03670071333426963	0.05487371688364019	0.07169113353715849	0.08701904003860429	0.10076861080797	0.11290088729168864	0.12342803040518581	0.13241035163103476	0.1399495358652707	0.14617804594013706	0.15124618407635648	0.1553071276291154	0.15850136980481996	0.1609412413765406	0.16269726889309463	0.16378675263320788	0.16416552945137136	0.16372336081213967	0.1622830454145989	0.1596036145109191	0.15538769965782576	0.14929217170308606	0.14094149126415395	0.12994339022450913	0.11590596938242866	0.09845502462102831	0.07725142941703962
01	DNP	12.0	-0.3893816028169042	-0.3787687414051788	-0.3655926214073275	-0.35052958129403794	-0.3341270392454684	-0.3167792758413489	-0.2987235030437823	-0.28005274728782636	-0.26074163768759473	-0.24067964102132952	-0.21970868421580106	-0.19766013735246832	-0.17438873700684582	-0.14980163306553895	-0.12388151355810673	-0.09670391122710946	-0.0684482822219607	-0.03940227085603533	-0.009959900889222769	0.01938754688261166	0.048068364361768035	0.07545575595438264	0.10090163279622404	0.12377825495297282	0.1435259218109135	0.159702458493397	0.17203181529865294	0.18044322673133634	0.18509727133230405	0.18639199029785927	0.1849468388794093	0.18156306003680828	0.17716435782275575	0.17272355565353065	0.1691822650691214	0.16737129343789836	0.16793687802642737	0.17128017593937434	0.17751218775122102	0.18642903019916152	0.19750965201854048	0.2099374188612182	0.22264496763162503	0.23438082014624181	0.24379169475635074	0.24951273937443771	0.25025588169863966
01	DNP	14.0	-0.2864990654519956	-0.21779225552687492	-0.15275464246250864	-0.09534377107052244	-0.04839358872337714	-0.01355179925274734	0.00865599691684478	0.018684870035279827	0.017804358527027303	0.007930205921942629	-0.008551277184185871	-0.028978672525479282	-0.05063085184603659	-0.07094419621757243	-0.08770609702851634	-0.09919947018579209	-0.10428289679616226	-0.10239994161564425	-0.09353050604993261	-0.07811055628553212	-0.05695836999667765	-0.031237875854218916	-0.0024657264705064963	0.02747731110126829	0.05639914017134426	0.0819818503298077	0.10211538098146226	0.1153053718324204	0.12102540852796392	0.11987607307983394	0.11348487031871413	0.10417975814842378	0.0945496284108665	0.0870295525626861	0.08361616830493071	0.08576331239823384	0.0944389134241404	0.11027933834265236	0.13374319774311028	0.1651691928269986	0.20468116821063023	0.25195588600621077	0.305950842519894	0.36473948860573147	0.425568555235502	0.4851405033142634	0.5400068532255502
01	DNP	16.0	0.602624143548267	0.6640856834595306	0.7142286309823903	0.7497171684627757	0.7679360762217863	0.7670534338646512	0.7460523566829242	0.7047843124162151	0.6440684007350963	0.5657811897447855	0.4728248234611237	0.36889218123940326	0.2580761590776049	0.14446697835685493	0.03186974930391821	-0.0762822187281059	-0.17682968671703297	-0.26668127138601627	-0.34263271716281996	-0.40136785179627765	-0.43976229639596315	-0.45548900823574123	-0.44775098059171137	-0.41780701663369113	-0.3689956457527229	-0.30617994132962156	-0.23482237352936955	-0.16003125657996065	-0.08587225916888871	-0.015081119748352814	0.05084984914543961	0.111349705493174	0.1663715761516501	0.21606064923065632	0.2605619839121178	0.3000022862338645	0.334625218619478	0.3650260125883909	0.3924024699303379	0.4187111196860881	0.44661292209021974	0.4791422724100532	0.5191180550842492	0.5684377221276079	0.6274976508391623	0.6949702946609085	0.7680211284235336
01	DNP	18.0	0.27201767762644913	0.3310284261478467	0.3810569835814833	0.4213343840235861	0.45124570319719703	0.470309461897779	0.4781850168114987	0.47470505003786695	0.45991190483789063	0.4340847669069189	0.39775672889206426	0.35171532969033004	0.2969926320958451	0.23485987014122894	0.16683667807352237	0.09470950284305943	0.020549909143510833	-0.05327591208716188	-0.12412662803250779	-0.1891551715908074	-0.245449761652235	-0.2902525277282553	-0.32121842631605696	-0.33667313156363043	-0.3358153283983877	-0.31880443830399924	-0.28671313098094675	-0.24135508903707376	-0.18503997578161674	-0.12031531461332194	-0.049747782297999754	0.024237439129579846	0.09945121782098648	0.17397562819517198	0.24615303697247898	0.31455183582276475	0.3779236726766865	0.4351640574967359	0.4852904526492513	0.5274418052630249	0.5609045846763531	0.5851609956458601	0.5999440478792474	0.605266888894852	0.6014135662727141	0.5888897501711806	0.5683406668056901
01	DNP	20.0	-0.1801235475440231	-0.12798690663275192	-0.08007171266400145	-0.03689270051011584	0.0012602171458493128	0.034282731963208635	0.06221666765204101	0.08521164084735167	0.10348778268293302	0.11730182615022777	0.1269209411225977	0.13260013744364116	0.13456261478492154	0.13298882542045942	0.12802545673018154	0.11980806956336698	0.10848473716524407	0.09425333983505961	0.07740294680828542	0.05834209419293673	0.03760658858764387	0.01584654306235535	-0.006198171337655323	-0.027746125562794717	-0.04803156353570347	-0.0663604584334069	-0.08215564957377663	-0.09498985569154855	-0.10460679243760904	-0.11092085833120334	-0.11400712123606611	-0.11408407916770191	-0.11149897715926588	-0.10671711430524658	-0.10031207910396694	-0.09296199370964081	-0.08544883159643532	-0.07865613977164956	-0.07355966015292337	-0.07120566304813963	-0.07267399701547331	-0.07903021151115924	-0.0912659140406932	-0.1102358077366758	-0.13660180349238701	-0.17078912734314572	-0.2129616539519048
01	DNP	22.0	0.18946981321450712	0.1602142719047738	0.1237063797795439	0.08093573332716497	0.03345298666355928	-0.016651391363070756	-0.06682733415827555	-0.11422371388715533	-0.1559083546746492	-0.1891299023221296	-0.21159902895903007	-0.2217443341380265	-0.21888730184434774	-0.20330545580126202	-0.1761749838559764	-0.13941959129733095	-0.09551093215054303	-0.04724588217243659	0.0024568312262405034	0.05071893068187578	0.09483570211136119	0.13240097990447236	0.1614130991099029	0.18036546796819752	0.18832726938088312	0.18499457409606881	0.17070473448631346	0.14641308094474975	0.11361548838821085	0.07424357091460171	0.030538381310232093	-0.015092514973164661	-0.060215035394720284	-0.10249607154013751	-0.13980905130554566	-0.1703304992464043	-0.1926316866296132	-0.20576633636643904	-0.20935513730739136	-0.20365061099559045	-0.18956799132895263	-0.16865589682846616	-0.14298743429462024	-0.11496954423113714	-0.0871076768543918	-0.06176680462912282	-0.040969959006164014
01	DNP	24.0	0.1677180876156512	0.15349466856228436	0.13067124551069123	0.10051665840064092	0.06477765893167367	0.025632396352582465	-0.014420359574621733	-0.0527394913578223	-0.08674768991140736	-0.11412657181935199	-0.1329699427818064	-0.14188511563990208	-0.1400603942332559	-0.12732152049087797	-0.10419213954716906	-0.07194250656224416	-0.032590106524230694	0.011162265042655953	0.056064157367213374	0.09854136946048495	0.1349948662626009	0.16211067796234985	0.17713655353286192	0.17809538516119525	0.16390365126401746	0.13440128920753294	0.0903137063100167	0.03320336722726508	-0.03458823967604287	-0.11002441273701234	-0.18950299097081336	-0.2690614485946904	-0.34465002504596653	-0.4124265793527164	-0.46903683215995984	-0.5118467053853459	-0.5391064761535425	-0.550035118016985	-0.5448342698137614	-0.5246445381715514	-0.4914368183513062	-0.4478542601837387	-0.397034209803959	-0.34241399704110925	-0.2875116322315071	-0.23570286507558214	-0.19001398871598874
01	DNP	26.0	0.3967530961321135	0.43628136740129714	0.4603604284988565	0.46729948393843	0.4563908734876633	0.42814610946066467	0.38442675527895764	0.32839353764853546	0.26423178214069487	0.19669499830731926	0.1305893142347138	0.07026593557450402	0.019215719094641037	-0.02017582516356095	-0.04672062859263476	-0.060401154130865164	-0.06224309529270752	-0.05413350904535978	-0.0386193080007516	-0.018673393529348076	0.0025576555353436538	0.021972231847601057	0.03673060359549119	0.0444619042857578	0.04341212587433566	0.03254577712291997	0.011622898773728164	-0.01881076081688368	-0.05750165085061157	-0.10260834798269941	-0.15186829205006028	-0.20281479953986314	-0.25300579729544204	-0.30022800727553006	-0.3426743403043233	-0.37905444385643683	-0.4086303921821134	-0.4311903039245868	-0.4469854538595421	-0.45663559721341196	-0.46102127591069336	-0.46120268410132903	-0.4583622960170119	-0.4537617029011358	-0.4487117764415725	-0.44453967243311565	-0.4425408740571945
01	DNP	28.0	0.30225867810765217	0.3250752844325586	0.33707429042606274	0.3380949711848865	0.3286855221394519	0.31001044298109764	0.2837404339100559	0.2518999081619634	0.21667172441709748	0.18022086989297137	0.14456811910384157	0.11146695926961901	0.082302622203808	0.05805336325226387	0.03925781473444584	0.025991733494610498	0.01788886229511525	0.01416713183670481	0.013662718909013365	0.014921994363794468	0.016313555058391348	0.016126136371227846	0.012711003546075506	0.004626939960938409	-0.00925389171325617	-0.029665451626124207	-0.05689113335660191	-0.09078534918664442	-0.13082549149388523	-0.1761798485508555	-0.22580789459033004	-0.278556972268264	-0.33322702079920635	-0.3886217042209719	-0.44359645930009906	-0.49708086745507857	-0.5480842478512287	-0.5957039596228152	-0.6391410049342678	-0.6776998455444107	-0.7107978699629236	-0.7379821070488377	-0.7589429024484269	-0.7735180159532951	-0.7816894181829637	-0.7835784441529028	-0.7794325953847308
01	DNP	30.0	0.45035850332037536	0.4313814275825173	0.3992847086717394	0.357160377310703	0.30844686431163215	0.2566750404135836	0.20517622353127418	0.15683946495653522	0.1139616675622803	0.07814924755542575	0.050264637279706606	0.03047241646203752	0.018352317715182892	0.013006280685585112	0.01319650737814071	0.017497611006594832	0.024378727523549734	0.032272925869633554	0.039667295190368025	0.045135044519016135	0.04736278327950616	0.04523080754412081	0.037896866418146796	0.024857248552362335	0.006019373941385589	-0.0182153450474348	-0.04695818040957714	-0.07890543619374435	-0.11243266279748315	-0.1457764538691366	-0.17725533815179573	-0.20542360399508175	-0.22921213857551284	-0.24804168999524523	-0.2618378955642267	-0.270996823193693	-0.27635815721865387	-0.27912901733499995	-0.28075056714203706	-0.28278022285912996	-0.28677841933630055	-0.2941482922751518	-0.3059994250652656	-0.32305186341518033	-0.3455195703336243	-0.3730519814485137	-0.40476524222743726
01	DNP	32.0	0.7041547295831998	0.6742253678146002	0.6268604125832935	0.5656484357094786	0.49482401361950445	0.4189838425598066	0.34269792785369213	0.27013994125439006	0.20482924011274015	0.14939867638250826	0.10543702655813311	0.07347364274366561	0.05303899872748853	0.04277553893708334	0.04066845920932041	0.04427117655879243	0.0509073195693088	0.05793017774339745	0.06293655045427336	0.06392634560401435	0.0594415141490979	0.04866685599120009	0.031411259751375445	0.008019274746428703	-0.020720517968320154	-0.05367616810407089	-0.08947394002451413	-0.12656964867184395	-0.16333310883873595	-0.19812359151064177	-0.22937472240901774	-0.2556832751704049	-0.2759065700349914	-0.28924622072828876	-0.29533905988455733	-0.29434746954684243	-0.28701082395680566	-0.27463873277432493	-0.2590574254723784	-0.24248628082391788	-0.22736063034448367	-0.2161167179544781	-0.21092638342564451	-0.21346292673597056	-0.22474258898754418	-0.24501564475367343	-0.27375732475912684
01	DNP	34.0	0.25202677307691057	0.285199334551527	0.31282640806710804	0.3346505201410854	0.35036962830787277	0.35970586899835943	0.36255070122048866	0.359006726080168	0.3493454709474428	0.33395375310072106	0.31320206294813446	0.28732467871928336	0.25645043934306055	0.22069353652834406	0.18029513099462574	0.13579007378053065	0.08810600015346419	0.03857987853358982	-0.01108265473400221	-0.05899526771918277	-0.10330958662645671	-0.14239713673468973	-0.17508380815974092	-0.2008087576754642	-0.2196850658713664	-0.23247751831203523	-0.24046663430942555	-0.2452327265968563	-0.24839570703675123	-0.2513521920450682	-0.2550906681655738	-0.260117054413707	-0.26642349854591363	-0.2735454611439818	-0.2807361932330669	-0.28712752880451997	-0.2918774336751646	-0.2943411581924587	-0.2941999626262221	-0.29153473424038834	-0.28686369445060594	-0.2810795445153812	-0.2753082097083158	-0.2707669535752953	-0.2685937338299003	-0.2696778263991971	-0.27455937967854166
01	DNP	36.0	-0.2285474688583147	-0.1969865820823252	-0.15819828412610945	-0.11442799512087912	-0.06847039133870705	-0.02345604437741955	0.017441827219764866	0.05132955097076167	0.07587414666497377	0.08956274068423817	0.0917909248829741	0.08284241382481128	0.06386150365384753	0.03670264794548107	0.0037325647712129484	-0.032343114697222376	-0.06866843756817773	-0.10243025060781481	-0.13099574089133637	-0.15209146518219924	-0.16395690369938362	-0.1654621590237828	-0.15618987379573096	-0.13647817346092034	-0.10741874703195774	-0.07072001226458652	-0.028517664446291224	0.016859111504637203	0.06318321663213418	0.10855543895934985	0.15156202979261524	0.19134898012056273	0.2275629544290961	0.2602484895629073	0.289671743779936	0.31616300315831863	0.34005210923534274	0.36155159497778366	0.3807115863443401	0.39747331730212987	0.4116638699997524	0.4230639335355016	0.43151080861749547	0.4368798260217893	0.4391665495372776	0.4385315977323878	0.43519710110656495
01	DNP	38.0	-0.2767599447408531	-0.2724600577314157	-0.2550346123276397	-0.22800049383410578	-0.19533773676362642	-0.1611231561053796	-0.1292172365702399	-0.10283899439312782	-0.08432197187547114	-0.07498532340434899	-0.07507617955128573	-0.08381876527204046	-0.09958227840770897	-0.12011823690773075	-0.14278716688661167	-0.16478226367455934	-0.1833313618756086	-0.1958822645567849	-0.20024537892127975	-0.19471308504042892	-0.17814048304687316	-0.14999122413283725	-0.1103408118596295	-0.05990283791734212	6.163208641714324e-05	0.06784538938200178	0.14135338510961845	0.21828180146009896	0.2962469902548836	0.37291736863168806	0.446143242729995	0.5140253420191259	0.575004024529354	0.6278571397921457	0.6717048950205907	0.7060118041625486	0.7305449585775041	0.7453796278216329	0.7508871144847482	0.7477363023595595	0.7369141289365337	0.7196821352939653	0.6975428152168723	0.6721425044465874	0.6451240891731579	0.6180329592299508	0.5921751582659186
01	DNP	40.0	0.0420613500890934	0.07369698407049896	0.11042206965452017	0.15035913295953857	0.19149793006460572	0.23178754780291216	0.2692137943835937	0.30182252824988437	0.3276662002863481	0.34476818579752727	0.3511846474841874	0.34516566517941516	0.32541858356314873	0.29147664837138243	0.24405749994622705	0.18525449871611824	0.1183799255728106	0.04755193947253288	-0.022872477175457775	-0.088840273635186	-0.14699086612276022	-0.1949575952612694	-0.23148737417780335	-0.25639885277768243	-0.2703947124485738	-0.27486707360010504	-0.27168367830409035	-0.2628570542317017	-0.250364471917673	-0.236013509500012	-0.22129636115445922	-0.2073819701296687	-0.19509689647296236	-0.18493644433834905	-0.17711898273333848	-0.17165080278550396	-0.16839308773443926	-0.1671261369976972	-0.16761826097218863	-0.16968194291481561	-0.17317294742075567	-0.17800676061380039	-0.18413935867115522	-0.19147848762025305	-0.19986615131286767	-0.20907327300444192	-0.21876475666327677
01	PLC	2.0	-0.6899098006367458	-0.7522824352159572	-0.7902939128271702	-0.8032600380666562	-0.7913063974459651	-0.7552121602134609	-0.6964705670185375	-0.6174941344812537	-0.5217866332194996	-0.4138902601449158	-0.29902602336299533	-0.18251979464057974	-0.06921695198201773	0.0369227666079993	0.13295356416294019	0.2168104790761477	0.2870059135517055	0.3422751298780966	0.381285028346159	0.4025090819336842	0.4043429325469079	0.3854656556542845	0.3453579540934776	0.2848157116201381	0.20630541060958607	0.11406033388668481	0.013878675917498286	-0.08736983575599973	-0.18249811659654808	-0.26492730413386145	-0.32960821695793885	-0.37367940395953947	-0.39662088676805834	-0.3998177576961269	-0.3857115587331606	-0.3568790027083628	-0.3153506725485266	-0.26231820762019176	-0.1982078046546711	-0.12301025436281104	-0.036740948803350174	0.060094218194826354	0.16612967132651008	0.2789557188236228	0.39517343651502906	0.510700400346496	0.6212899122721062
01	PLC	4.0	-0.12855068494007327	-0.1370585956268543	-0.12998472039348075	-0.10885254563221325	-0.07664297151276944	-0.03796650244716354	0.0009566629723857245	0.0327902894508017	0.0502410589090006	0.04771839737828831	0.022859134160432948	-0.022793068681614514	-0.08412492562964177	-0.1533981558299792	-0.2213807189856531	-0.27856178888039484	-0.3164967960185546	-0.32915984850353985	-0.3139587263786169	-0.2720600136932065	-0.20791703904951817	-0.12820612273802165	-0.040538435323770994	0.04771068025410208	0.1302544308046391	0.20237177058516087	0.2610421867398174	0.3048188390365605	0.33352733433556503	0.3478864835111205	0.34915254948867913	0.3388839040604902	0.3188808406386757	0.2912879132392193	0.2587594015511898	0.22456722207455246	0.1925660257480245	0.1670000909874224	0.15218307868066844	0.15209653410196977	0.16995393167588052	0.20780483300987057	0.26626386382776046	0.34442811704666504	0.4399870278639267	0.5494751663557591	0.6685997237791368
01	PLC	6.0	-0.6006362341302601	-0.547400675102875	-0.5003820520554693	-0.4606125218627283	-0.4292224254397169	-0.40743688444652654	-0.3964211935383785	-0.39698247753563276	-0.4091656090520977	-0.43181814783229305	-0.46222322764303486	-0.49590926897510595	-0.5267461807285883	-0.547431823860476	-0.5504350040551098	-0.5293164964896586	-0.480105488485992	-0.40223239904421487	-0.2986608609659566	-0.17526281518422152	-0.03978838001972959	0.09921661559239447	0.23335200189061783	0.355091237493523	0.4582621822738755	0.5382771324488532	0.5921574948069974	0.6184463087348016	0.6171060466327258	0.5894651999292044	0.5382191469750032	0.4674450363383692	0.38255939549106677	0.2901512536910823	0.19765267210613288	0.11284998419422465	0.04327679842230364	-0.004444695193444537	-0.025235754165144952	-0.01607963319559641	0.02365187117616857	0.09212102495009622	0.1852149146891235	0.2969737034966984	0.42018433531463834	0.5470416994814061	0.6697820715605082
01	PLC	8.0	-0.41418294255315313	-0.3930892426778283	-0.3706492898323361	-0.34747167258041034	-0.324053155841098	-0.30076533541939415	-0.27784664386938923	-0.25540043831907333	-0.23339961689410857	-0.21169978204098647	-0.19006258301915258	-0.16818978617683622	-0.14576730399252663	-0.12251503997998597	-0.09823871102822931	-0.07287663396230273	-0.0465349590600439	-0.01950636083419128	0.007731510584211149	0.03453862732658243	0.06015428137205504	0.08375374977639263	0.10451397727684968	0.12168237646697677	0.13464172463277568	0.14296562613960875	0.1464596756235962	0.14518522360491865	0.13946389800588926	0.12986235864870438	0.11715819635382256	0.10228928336151492	0.08628922483288659	0.07021373185198747	0.05506328007618548	0.041707976702152566	0.030820192530319535	0.022820258519721928	0.017839028869100604	0.015699279565796906	0.01591752003471375	0.017724525569833324	0.02010211322655288	0.021832264329625553	0.021554964424801634	0.01783032887516614	0.009201749086946986
01	PLC	10.0	-0.2164222412775482	-0.19898353625201926	-0.18011808547006888	-0.1601501034133806	-0.1394350860201911	-0.11835039801811023	-0.09728448268984555	-0.07662514495401437	-0.05674756099171394	-0.038001960050587986	-0.02070226156182603	-0.005116338994089663	0.008541246713174445	0.020113962702860762	0.029504981858891104	0.036676101511875274	0.04164441196383868	0.044476610457116886	0.04528178643371234	0.04420308904415716	0.04140900326404723	0.037084529465344976	0.03142306921297468	0.024619177309129277	0.01686224526955816	0.008331082595567186	-0.000810428146957573	-0.01041703993826256	-0.020364947788433077	-0.030554693029555897	-0.04091385239852713	-0.05140031786642047	-0.06200580924093646	-0.07275954357629529	-0.08373183262791331	-0.09503678998849575	-0.106833386243166	-0.11932472872703904	-0.13275469837051534	-0.14740248692991648	-0.16357451510485754	-0.18159447423223204	-0.20179196743914268	-0.22449062807381298	-0.24999645873962822	-0.2785869392335699	-0.3105020353758617
01	PLC	12.0	-0.23837894312250338	-0.20628441071781078	-0.1710580520883984	-0.13326376544898988	-0.09361468306904594	-0.052970116024854984	-0.012323903751541437	0.02721958161822554	0.06448175354627364	0.09825928702187565	0.12738497832164056	0.15079629606268888	0.16760573264043752	0.17716459533331436	0.17911460616683497	0.17342095139135696	0.1603824736440593	0.14061793930964447	0.11502903021244457	0.08474364441790493	0.05104511584414188	0.015293857526462524	-0.021151265350657558	-0.057006077826140825	-0.09112214080009914	-0.1225321948689564	-0.15047710657328486	-0.17441525402581315	-0.19401709486646104	-0.20914945639341934	-0.2198555176636111	-0.2263355796789197	-0.2289311560441739	-0.2281139562809894	-0.2244782812134847	-0.21873377097965266	-0.21169393953535118	-0.20425742852119963	-0.19737944711223482	-0.1920342560350909	-0.1891724092937848	-0.1896770375597644	-0.19432323261543186	-0.20374427165601772	-0.2184073574793699	-0.2385995675872491	-0.2644247127199301
01	PLC	14.0	-0.33738906817368775	-0.2878568754574252	-0.23449008888961295	-0.17712387366381072	-0.11523750104760186	-0.0481744743791489	0.024468001285259125	0.10233806592317057	0.1838521589378782	0.2659113866292712	0.3439497834041269	0.41235480553790094	0.4651865893173111	0.49703204073989504	0.5037969018190249	0.4832759327173761	0.4354259027866688	0.3623704735815041	0.26820516629813823	0.15865738387090822	0.04061787671541513	-0.07845391935672671	-0.1912246109364763	-0.2912144237292372	-0.37344755753124037	-0.43490271141132797	-0.47466265277607245	-0.493716142532279	-0.4944544610760287	-0.4799767567544966	-0.4533714910437728	-0.41713383670646087	-0.3728411877087331	-0.3211478926694997	-0.26209094714309833	-0.1956245670008407	-0.1222313953978044	-0.0434288814901832	0.037971721986059546	0.11792612729305674	0.19154475753290007	0.2537740142573673	0.30024437888951583	0.3280059926077634	0.3358162010000005	0.32386923759998204	0.2932279735317027
01	PLC	16.0	0.038912057962424626	0.016147346354777277	-0.011393860364196401	-0.04184453638721414	-0.07239898211420293	-0.09944753772478936	-0.11892857596056935	-0.1268576052174319	-0.1199530652809789	-0.09625394173212731	-0.05561589493750178	5.327996591787676e-06	0.06656382683562936	0.13826142176921433	0.2081855043553279	0.2691590709708686	0.31467947345104264	0.3397995637716336	0.3418095527778582	0.32059609742476053	0.278598366532238	0.2203350285936231	0.15157871748894414	0.07835173006189924	0.0059721615611318946	-0.0616298885934311	-0.12218660535613465	-0.17494022021219655	-0.22018933484335848	-0.25871336727844213	-0.29123483308685927	-0.31802587718136693	-0.33871235475263356	-0.35230147668117195	-0.35743997053533705	-0.3528758725182681	-0.33803612122951976	-0.31357984689283736	-0.28175501098070715	-0.24638441611055384	-0.21239207406126798	-0.18493777877994316	-0.16844659413751567	-0.16590269126690718	-0.17864354441520786	-0.2065796205472043	-0.2485595225264829
01	PLC	18.0	-0.07907168427097992	-0.0645541767688034	-0.04928561882393688	-0.03298279198048312	-0.015336427306642295	0.003956242846505434	0.02513106087069325	0.04827841536809031	0.07325726190808592	0.09961929427325991	0.12656483035701216	0.1529468615173999	0.1773301741237248	0.19810207319241757	0.21362527426808736	0.22240792234342532	0.22326412824803615	0.21544180059738466	0.19869769871726808	0.17331383491005475	0.1400560198491334	0.1000848577959213	0.05483625344717137	0.005887977935835176	-0.045166410808799996	-0.09682540402428652	-0.1477559753397198	-0.19683307456460428	-0.24314995106804174	-0.28600659114808663	-0.32488647612464944	-0.35943547198733977	-0.3894528208693019	-0.41490254034745677	-0.435943894962272	-0.4529683284662279	-0.4666292685825718	-0.47784894704344216	-0.4877950919380291	-0.49781965563324554	-0.5093618862241261	-0.5238269664467339	-0.5424613556355996	-0.5662404991923051	-0.5957791168488128	-0.631273291297886	-0.6724833984981035
01	PLC	20.0	0.2805443384193377	0.27812658823305053	0.2753095182717712	0.2722746989714169	0.26916659167862034	0.2660522373768586	0.2628865840302963	0.2594854599565567	0.2555214844135628	0.25054322171035326	0.2440068273550509	0.23532363414794263	0.22392013317459625	0.20929943160932674	0.19109687440314269	0.16912652144848989	0.14341193066238583	0.11420044177989745	0.08195668464105824	0.04733669937684208	0.011141920557702365	-0.025741501028745947	-0.062410077428978264	-0.09800979123432432	-0.13179894429541955	-0.1632014392422828	-0.19183848102202894	-0.21753828012156018	-0.24032771188314006	-0.260412122362922	-0.27814030265170786	-0.2939615372287144	-0.3083836036461407	-0.32194223003587064	-0.33517663408421333	-0.34860394071637435	-0.3626979126972115	-0.37787261495074975	-0.3944683955534041	-0.41273901962783655	-0.43283778080363144	-0.4548099251779143	-0.4785976130717751	-0.5040531682201475	-0.5309512439702492	-0.5590069304650652	-0.587902389743344
01	PLC	22.0	0.32251511633054614	0.2916618781851305	0.25944151111391145	0.22747620317707581	0.19741759933976394	0.17077922595791548	0.14875866595807996	0.13206756832343505	0.12081013685062889	0.11443357148644634	0.11176485605624864	0.11112359800591431	0.11051352079575448	0.10788033830550543	0.10138979243550122	0.08968017094471162	0.07206325993090848	0.04864806088057004	0.020360523721931666	-0.011143724323187401	-0.04366089008994617	-0.07468494025074535	-0.10168799659620845	-0.12239720805911819	-0.13503709068832614	-0.13849449653848006	-0.13238411914201897	-0.1170321906792012	-0.09339067999660292	-0.06290325012957504	-0.02735687345166085	0.011253787210206007	0.05083386067175534	0.08927089084174208	0.12450340284136473	0.1545960006617636	0.17783210210542255	0.1928350996837092	0.19870485282876788	0.19513593210107974	0.18247965468805205	0.16171629818823452	0.13432116581028178	0.10205744696357288	0.06675011277815934	0.030082079175485443	-0.006555672690657821
01	PLC	24.0	0.07621073879422012	0.04073816712702533	0.009509955150279685	-0.016830122865193274	-0.037568645848612824	-0.05195611176363208	-0.059290597532798486	-0.05905836038302248	-0.05112740704683641	-0.03591571203168849	-0.014486619957513706	0.01142449511650491	0.039496361904653	0.06703161455588208	0.09125369156922225	0.10961430018959478	0.12007549341090093	0.12136581536930569	0.11317816449454363	0.09624526468968232	0.07227641861489029	0.04377098872835236	0.013708798927529804	-0.014869771813745533	-0.03928764425904403	-0.05754252283406085	-0.06845829390695167	-0.07168650705260106	-0.0675481140130039	-0.056769626644053384	-0.04023265620017727	-0.018800299812133214	0.006776676034508572	0.03587381377684496	0.0679130876965843	0.10224508613104413	0.13806903091628314	0.17441059069847933	0.21014537754417723	0.24409053361217464	0.2751425836896609	0.3023916965896015	0.325176617537628	0.3430878756657648	0.3559364054101298	0.3636800913494132	0.3663320899530967
01	PLC	26.0	0.14156647451020132	0.1264612836171083	0.11823524352104052	0.11656541923672348	0.12071827129550296	0.12964156844711427	0.14209762270973728	0.15679525301775693	0.17245836020578842	0.18786746122742243	0.2018787784564015	0.2134088370880661	0.22142826328694626	0.2249822196191522	0.22323727696410528	0.2155421913403615	0.20149115831817674	0.1809916121843818	0.15430902684122982	0.12205072900265845	0.08512243409452523	0.044647460612211295	0.0018389793161788723	-0.042130134228427644	-0.08621640620384305	-0.12955366633841509	-0.17143871958410886	-0.2112706033493461	-0.2484326685081438	-0.2821600191641973	-0.31143794268442976	-0.334962114620179	-0.35117335334292293	-0.3583965612912924	-0.35507461249515887	-0.34005223101179244	-0.3128551044817126	-0.2739196576628051	-0.2247099522797286	-0.16765733267157298	-0.10594367989152112	-0.04319809811290286	0.01686185912793267	0.07080678976563753	0.11580757095726635	0.1498344197492743	0.17176128316988087
01	PLC	28.0	0.06939172313643263	0.02651127365097249	-0.009573498671011682	-0.037461471200306636	-0.056514365107311414	-0.06694014223530617	-0.06974089810039355	-0.06655102689628867	-0.05939835971573704	-0.050394389096612	-0.04144024134772725	-0.03402037216179477	-0.029062341306088105	-0.026886451121631814	-0.027260104331746783	-0.029509569179667856	-0.03266362796032121	-0.035613209845917246	-0.03728391973756552	-0.03679141997317749	-0.033521813058536555	-0.027177790586421287	-0.017808691487730142	-0.005754886309966914	0.008449190508627413	0.0241668657896593	0.040755446348984856	0.05766668671986902	0.07453247430582449	0.09120668935412762	0.10778015649086622	0.12457292534051158	0.14206653985578743	0.1607874018544856	0.18119528357888803	0.20354070013667497	0.22771188765451472	0.25314422099067446	0.27881105710472415	0.30327017233209164	0.32477480699549144	0.34145432216208604	0.35149925064047693	0.35335658261514596	0.3458897410550987	0.3284960313766324	0.30115498727806617
01	PLC	30.0	-0.07952143947687577	-0.13277188511699667	-0.17783846638250395	-0.21333410178647533	-0.23854783229176005	-0.25351922960188783	-0.2590215115691851	-0.2564824121966153	-0.24776871475612522	-0.23491762772638689	-0.2199122033453367	-0.2044510004722026	-0.18975389924729819	-0.176494115124249	-0.16477394296324388	-0.15414410953810867	-0.14371487092294435	-0.13231297454108187	-0.11863461419572313	-0.10140318230358011	-0.07954347299486209	-0.05230101697134205	-0.019312914560390346	0.019343515152459412	0.06314903592221807	0.11120951800206398	0.16231315699624313	0.2150381640673335	0.2679083952152187	0.3195251446579597	0.36869296424668435	0.4145084749206203	0.4563895173443609	0.4940371510821624	0.5273535826671183	0.5563374960486974	0.5809653556880511	0.6010993846132283	0.6164411336794673	0.6265130361899948	0.63069366334838	0.6282975937993648	0.6186802315832536	0.6013593785496356	0.5761069237409652	0.5430429461245949	0.502701121109071
01	PLC	32.0	-0.7087167959272564	-0.7246574414918864	-0.7306015830838247	-0.7270950188569045	-0.714680681774023	-0.6938920591918354	-0.665234217340793	-0.629213603714145	-0.5863953954650072	-0.5374473685656002	-0.4831580217387676	-0.4244464780869238	-0.36235279150302807	-0.298012095559689	-0.23260575307991346	-0.1672788062904384	-0.1030652469367872	-0.04084132217918375	0.018701459688829022	0.07508631899086116	0.12800322814590387	0.17725577300148185	0.22273131014423148	0.26429320993385275	0.3016817640132094	0.33447111457269574	0.3620289026503748	0.3835666081449624	0.39826867230648033	0.405465335697978	0.4048617934550533	0.3967292984009425	0.38199119749534066	0.3621856715908059	0.33932762485947987	0.315627067395687	0.2931775900160308	0.2737170440748897	0.2583900557592206	0.24761093598436465	0.24105230414223947	0.23769268170070426	0.23599313692090745	0.23414578501520095	0.23033669673647558	0.22303652609462143	0.2112383545208986
01	PLC	34.0	-0.6237192453231131	-0.6342691752891974	-0.6416566576487708	-0.6462170888651644	-0.6478396596906616	-0.6459458457751162	-0.6395012362001999	-0.6271271492463795	-0.6073023662405509	-0.5785904436346923	-0.5398699372134467	-0.49058388259916635	-0.430934192512588	-0.36195823355114354	-0.2855029982541945	-0.20407654438814882	-0.12057508129987968	-0.03797751013933881	0.04092594252218924	0.11376781085155127	0.17874134337195569	0.2346515859914597	0.2809200720005238	0.3174872065096127	0.34466463671985736	0.36302783763664637	0.37331967244973413	0.3763664173942271	0.3730309302801624	0.36418414574196123	0.3506801091828722	0.3333638402246487	0.3130761462126844	0.29070489274406475	0.26718799224071244	0.24344176485741928	0.22035554597796517	0.19873566603776854	0.1791856266641329	0.16203755595701377	0.1472744687063084	0.13449106838859087	0.1229617831078332	0.11172017628536166	0.09967787144979964	0.08579487571613303	0.06917796670655559
01	PLC	36.0	-0.03103606566191064	-0.05895729224538483	-0.08924069883343602	-0.12080543000362393	-0.15238848336040206	-0.18251986806965992	-0.20954925235733332	-0.23169395060602396	-0.24714431625930744	-0.2542525118746142	-0.251753970085982	-0.23897559501184273	-0.21597213338913554	-0.1835786570469195	-0.14339048596183268	-0.09762539386728714	-0.048886832867615304	7.607032236492395e-05	0.04665077228348185	0.08854313495250259	0.12390548121061518	0.15142873916969535	0.17035167466416773	0.18041025639156766	0.1817925356911682	0.17504100164661604	0.16095618658321206	0.14056146177263906	0.11502986378378521	0.08563186614359114	0.05371381702410126	0.020662575496389647	-0.012081829952823787	-0.04300350147551102	-0.07060892712664164	-0.09353238397796154	-0.11064248113833561	-0.12122185023315404	-0.1250213640941478	-0.1222938661446116	-0.11379349507754685	-0.10063278654706076	-0.08419016071586644	-0.0660105162702053	-0.04772683165099337	-0.031024164082106898	-0.017559694006887866
01	PLC	38.0	0.06487363548321504	0.016099651997767805	-0.03156722411114901	-0.07658480351337155	-0.11760995837038865	-0.15351287443324008	-0.18342971817595743	-0.20668744906023406	-0.22281014019809375	-0.23152308756328804	-0.2327375872922683	-0.22659979389851037	-0.21345856794375617	-0.19385406008881795	-0.16854657202333895	-0.13848760016623662	-0.1048100257411927	-0.06873975946180037	-0.03152536848173364	0.005589529111790122	0.04147357266203623	0.07515833632873488	0.10587210095436167	0.13300857773367292	0.1560905431973601	0.1747612221838505	0.18866286677294986	0.19741392356045562	0.2005968990081751	0.19774176367394697	0.18844797247195255	0.1724701409028873	0.14988793170191356	0.12128305796368868	0.08777207822201169	0.050979560571241256	0.012892435660925516	-0.024446250352890345	-0.05914066322598599	-0.08966000847703028	-0.11503479181684727	-0.13479639416762323	-0.14898840209956704	-0.15812526617202222	-0.16310011742750508	-0.16516072927900946	-0.1657434309457786
01	PLC	40.0	-0.3988988765511567	-0.4539288831168527	-0.49444502137401136	-0.5191894381645618	-0.5277273677324303	-0.520494945789195	-0.49866770056026	-0.4640058165325892	-0.41877678367797894	-0.3655158510042345	-0.3069212401573326	-0.24573637558285866	-0.18454742571672944	-0.12569386612589026	-0.0710994280146276	-0.02219316295226065	0.020107034030607925	0.055430085461680614	0.083885322468403	0.10593661288816365	0.12231258358001285	0.13390342130581076	0.1416360546759906	0.1464099673876807	0.14901225461662193	0.15007646533942398	0.15005567411984266	0.14916435268597766	0.1473747631999971	0.14441412433871723	0.13981644894985099	0.13297448344721013	0.12322897728628483	0.11005734133326234	0.0931892218294501	0.07273294819700549	0.04929651232977461	0.0239861620140302	-0.001655337014956848	-0.025781333221775865	-0.04641828302715925	-0.0616432245378879	-0.06980383648013236	-0.06968821032248007	-0.060732505574916384	-0.043152350258296446	-0.01799659400263376
02	ATX	2.0	-0.15762436892491605	-0.17370898647813549	-0.18566593822821698	-0.19259572779191797	-0.19457738668695357	-0.1925654754249067	-0.1881412074391784	-0.18312977917624493	-0.17914120788793103	-0.17715400733363193	-0.17727771841507606	-0.1787674106995859	-0.18025123366597434	-0.1800550361256413	-0.17650584269335967	-0.16815948793023003	-0.15394946721318115	-0.13327602424350096	-0.10605338638129577	-0.07272120387529514	-0.03422566332576353	0.008022580740075447	0.052208360484797794	0.09619089350387863	0.13761928556941216	0.17411779655685877	0.20356204219993307	0.22443862684427518	0.2362240245958548	0.23967854613065723	0.2369501247358042	0.23143064002636254	0.22738442803417577	0.22941963455716896	0.24189272218065605	0.268323804911013	0.31088382323238983	0.37000644858494663	0.4441816353408997	0.5299751177055629	0.6222982084372755	0.7149295751200759	0.8012596725244663	0.8751985374909239	0.9321419738324147	0.9698278663472453	0.9888703483160184
02	ATX	4.0	-0.2625773229852403	-0.2343115035687949	-0.21187177698242693	-0.195094645142907	-0.1835186745490174	-0.17658291405568702	-0.17370947719119945	-0.17425338380639807	-0.17736108261013533	-0.18182986589824268	-0.18606743518368057	-0.18821079541239777	-0.18638602191355585	-0.17902787556051145	-0.1651544049170738	-0.1445229509689731	-0.11764270072845726	-0.08565869959459771	-0.05015140987973543	-0.012900153893311492	0.024339049616741798	0.06000448258011948	0.09282667175746256	0.12184737823351544	0.1463670666144194	0.1658517425018881	0.17983687229590284	0.18787518753675017	0.18956638556989003	0.1846747201075884	0.17331084230922034	0.15612942226545895	0.13449167502807652	0.11054606889068458	0.08719078740543718	0.0678983562653927	0.05640167070632274	0.056273502066760545	0.07046722289142482	0.10090738777973723	0.14821687310212664	0.21164356291622927	0.2892046269665891	0.37801318042314136	0.47471418023314976	0.5759372725149513	0.678685214699553
02	ATX	6.0	0.03294752539483298	0.02298270988783349	-0.004638928989238275	-0.04654650323868094	-0.09774268950317144	-0.15225985513383433	-0.20394872172617023	-0.24724808480708246	-0.2778066561971161	-0.29287572641027	-0.2914457929774347	-0.2741505684959672	-0.24299474651547387	-0.20097543266570994	-0.15166510107394332	-0.09880415633784745	-0.045932847383662226	0.003914632355965973	0.04843507866715682	0.08617394674961555	0.11652278541792463	0.1395994679078486	0.15603723470381012	0.16672634071440215	0.17255615891235235	0.17420241298162792	0.1719968754577983	0.1659007365632386	0.1555867100621443	0.14060933363140124	0.12062982578811177	0.09565819769423128	0.06627699261784192	0.03381188137173624	0.0004127893255909121	-0.030992339766596766	-0.056895623245948546	-0.07355527381927207	-0.07744680904404	-0.06574164092874046	-0.03671573360473618	0.00999517790738641	0.07333765776914986	0.1509645559786763	0.23948729900692034	0.33478991306523576	0.4323581425732983
02	ATX	8.0	-0.22279627220404574	-0.24979569132695653	-0.27816545593075664	-0.3066035768436084	-0.3334096970552384	-0.35664540601931327	-0.3743334881921305	-0.38467218071780146	-0.38623574903434904	-0.37813130958213936	-0.36009029645951673	-0.3324822381365733	-0.29625438846604796	-0.2528135882165738	-0.20387584106151868	-0.15131058094136385	-0.09700024076171196	-0.04272981299757631	0.009887884172039181	0.059453232261682844	0.10479257991327405	0.1449507293441046	0.17917080768353935	0.20686970010409766	0.22761615177851924	0.2411165508385419	0.2472104869088662	0.24587810091440057	0.23725500523709783	0.22165246506739894	0.19957724104758454	0.17174548516191523	0.139086921480189	0.10273449274695495	0.06399906316205847	0.024325783433898213	-0.014766495625304354	-0.05176032960176258	-0.08522553123584012	-0.11391066383215578	-0.13683091814541617	-0.15334389216239	-0.16320305771851093	-0.16658264405208703	-0.16406816051941037	-0.15661271502541393	-0.14546270005312126
02	ATX	10.0	-0.2868505681049148	-0.2953818877200572	-0.3021099158875536	-0.3070732615683291	-0.3101793816806885	-0.3112068069409135	-0.30982497655146557	-0.3056306289063829	-0.29819586705444523	-0.28712185263157985	-0.27209122279792125	-0.2529124354125169	-0.22955279527593953	-0.20215711874674552	-0.17105217882906595	-0.1367386364310795	-0.09987321638721466	-0.06124404715572954	-0.021742488422883673	0.017668379011364598	0.055987072750873515	0.0922084661141521	0.12535926089508256	0.154532453510825	0.17891979285718404	0.1978407569372994	0.21076622297959544	0.21733579581557572	0.2173673816476179	0.21085869268751392	0.19798120116785117	0.1790666926980485	0.15458831157371275	0.12513683984575077	0.09139430489378193	0.05410552369988461	0.014049569448762095	-0.02798787807903272	-0.07124069188075212	-0.11498574398968596	-0.15856308331861219	-0.2013923554590035	-0.24298507294720628	-0.2829527804635851	-0.3210112535716406	-0.3569793190744307	-0.3907723155565858
02	ATX	12.0	-0.39779730154688775	-0.3675776282375173	-0.3362439852460969	-0.30493328180421103	-0.2745988374205217	-0.2459448826282091	-0.21938791355760107	-0.1950486548748066	-0.1727736936984867	-0.1521837652882608	-0.1327412400820555	-0.11382959748595581	-0.0948364517795972	-0.0752321906282277	-0.05463850216709163	-0.03288232092844358	-0.010031887345082507	0.013587156365742144	0.0373960027470724	0.06058850467679807	0.08217737811840718	0.10105906979754542	0.11609391485729201	0.1261949521860385	0.13041771433281563	0.12803899823252332	0.11861697493475162	0.10202438843635969	0.07845354043707656	0.048392515458252586	0.012579604758924737	-0.028058370563554147	-0.07247602637695474	-0.11958104245915088	-0.16830189432529327	-0.21764735508881855	-0.26675492044655885	-0.314926184568336	-0.3616476334599887	-0.4065959160154383	-0.4496298684712447	-0.49077056985661854	-0.5301726414784608	-0.5680891807740962	-0.6048353041355952	-0.6407508402754561	-0.6761643096933156
02	ATX	14.0	-0.2871636621559187	-0.2379071525669089	-0.19194222992881876	-0.15085352833594515	-0.11579365798555137	-0.08743363449707788	-0.06594706720463614	-0.051019821937410254	-0.04188237470977882	-0.03736569916603688	-0.035986864248494815	-0.036071081534021526	-0.0359090776223874	-0.033937807548003796	-0.028912601924892048	-0.020037636526091238	-0.0070341720138394764	0.009852819044214988	0.0298888980133258	0.051900375169855094	0.074328035312299	0.0952891539206694	0.11266730077201666	0.12425219159875127	0.12793361701207603	0.12193105866609988	0.10501941640475904	0.0767003901313103	0.03728163979484908	-0.012146969626165002	-0.06982364150454037	-0.13348162088474166	-0.2005424738162159	-0.26831768823071944	-0.3342093574196243	-0.39590414325765383	-0.45155098757067336	-0.4999003640143916	-0.5403797451921962	-0.5730900916525075	-0.5987284604804841	-0.6184631561393675	-0.6337945959144744	-0.6464266982692809	-0.6581555712519528	-0.6707656623659387	-0.6859219567944088
02	ATX	16.0	0.19380823228011274	0.19276601489208237	0.18291594250661608	0.1644885671268022	0.13851721699428848	0.10662034126691822	0.07073213072306232	0.03286497577751801	-0.005050172265594732	-0.04123964305256397	-0.07410520683937766	-0.10222379679008606	-0.1243692399268265	-0.1395701315334425	-0.14718286823472065	-0.146952277579671	-0.13903354072274898	-0.12396562924981491	-0.10260979443405616	-0.07608517234344246	-0.04572119284523144	-0.013030352217502782	0.020308477303241992	0.052481727968251124	0.0816108021805315	0.10587093962218727	0.12365264502063222	0.13373120606561884	0.13540438080140102	0.12856614651728354	0.11369628027734993	0.09177392491436837	0.06413275027838328	0.03228951678573197	-0.0022252041095908726	-0.03801346611480483	-0.07392355706610224	-0.10912402563050931	-0.1431439251265231	-0.17588755485187338	-0.20762416814234086	-0.2389517526961855	-0.2707201927843301	-0.3039008171807741	-0.3394047655367561	-0.3778877835693315	-0.41960774065255657
02	ATX	18.0	-0.1416139726386332	-0.12105189695473349	-0.1030400364108949	-0.08876355176551154	-0.07898643611259568	-0.07401322758920392	-0.07369745077394114	-0.07748911130972845	-0.08451359844998078	-0.09367114746512782	-0.10373704798909936	-0.11345788012109112	-0.12163897703430243	-0.12721579340496877	-0.1293050446992076	-0.12724188986652518	-0.12060102029411118	-0.10920412253756474	-0.09311819054244558	-0.0726458974471558	-0.048311346496992084	-0.02083956279903022	0.008866951909098263	0.0397574121043185	0.07067510743537345	0.10041069964698567	0.12776863573377553	0.15164540139897748	0.1711101539933435	0.18547395914993853	0.1943338418645663	0.19758296278226714	0.1953768927532564	0.18806289618138808	0.17608969301477584	0.15991682249371736	0.13993574690979563	0.11641868566970831	0.08950044394911044	0.059191536698007224	0.025419963189074524	-0.01190866115896505	-0.052845036645117804	-0.097330827713558	-0.14514620626194047	-0.19587547128008725	-0.24889747549229735
02	ATX	20.0	-0.10602695056152588	-0.06966116035104244	-0.037954329771934	-0.012207879036498788	0.006876468477417422	0.019196134054554212	0.02518630920453819	0.025708001411539325	0.02190070455520656	0.015027431074432926	0.006335477688659434	-0.003057414494277523	-0.012238532351583498	-0.02053531511332367	-0.027516210063375207	-0.03296639811996649	-0.036840699933199425	-0.03920539360774466	-0.040180678346423006	-0.039889036611305315	-0.03841304662969751	-0.03576618113082489	-0.031880745478608925	-0.02661482897155912	-0.019769126015567958	-0.01111906239180797	-0.0004587103956732626	0.012348055250007258	0.027315379069619755	0.04429042954222065	0.06292309790139994	0.08265307312336095	0.10272109116734834	0.12220360619515015	0.14007103541831306	0.15525655001706684	0.1667278959412595	0.17355711423606207	0.17497915477200282	0.17043614927698908	0.15960153924399617	0.1423818142501086	0.1189099237406199	0.0895282477641566	0.0547604031762928	0.015280604013961557	-0.02811176006459634
02	ATX	22.0	-0.2021231988135222	-0.14100834469782692	-0.08476110622818879	-0.03477012874299318	0.008097548094063989	0.0435184855378552	0.07168231369414778	0.0932074615985376	0.10901860627924943	0.12020872305287505	0.12789595748016236	0.13309196265622808	0.1365898227723517	0.13888151154712514	0.14010812635162692	0.1400505774256316	0.13816372245896555	0.13365093308629095	0.12557120029025845	0.1129713985296377	0.09502976882647886	0.07118708808262074	0.041251334389193844	0.0054540643686817256	-0.03554492031191291	-0.08070647353473978	-0.1287068925568337	-0.17806194320952462	-0.2272573726366075	-0.27487155502921573	-0.3196732857581471	-0.3606914746502468	-0.39725800042975257	-0.42901141831438777	-0.4558748973245293	-0.47801685011167244	-0.49579518574294273	-0.5096908424355115	-0.5202407173569298	-0.5279826196413953	-0.5334259391460732	-0.5370466670916165	-0.5392990202644328	-0.5406462618552385	-0.5415956556936827	-0.5427088666777938	-0.5445785759815944
02	ATX	24.0	-0.12406559098904375	-0.0746599508841064	-0.032585770544437245	0.0013852274976643153	0.027185279878468235	0.045446504906313565	0.05742091435157492	0.06483284007763765	0.06968064053038295	0.07402010131689427	0.0797329016057427	0.08830809055006394	0.10065337608638991	0.11695129839213375	0.13657534152198433	0.1580941126276953	0.17936961397692522	0.19775769472262955	0.21038313931880395	0.21447137941798622	0.20769277682369883	0.18844780222824592	0.15604684632705074	0.11076385973407953	0.05376477628850872	-0.013059469255614535	-0.08731589450820244	-0.1663340845680159	-0.2473709136135265	-0.3277805921256234	-0.40514040116177275	-0.47734137408095245	-0.542648232447039	-0.5997209696802854	-0.6476127038494852	-0.6857469916986514	-0.7138779417628309	-0.7320403184413633	-0.7405044684677831	-0.7397485557068406	-0.730449975532549	-0.713492034870516	-0.6899759131333401	-0.661224320340346	-0.6287544685615585	-0.59420269995077	-0.5592203274388563
02	ATX	26.0	0.0719877281427104	0.09286180336893474	0.1062396426710907	0.11240548476210621	0.11218658236132806	0.10680275520008312	0.09771933445596265	0.0865256131699906	0.07482891795416077	0.0641482877167103	0.055806787399482	0.05081684833607694	0.049762266037334066	0.05270340753021206	0.05913456068528988	0.06799543312485216	0.07775935982270497	0.0865872997479359	0.09252744514178834	0.0937365139067329	0.0886962247828828	0.07639824656252982	0.056460502539755736	0.029179571061109535	-0.0044881624016604865	-0.04302571291506768	-0.08449420926219896	-0.12669279629756647	-0.16732757479866367	-0.20416493000143776	-0.23516399296910379	-0.25858216291297825	-0.27304247497295553	-0.2775777008907141	-0.2716397551435721	-0.2550827634335163	-0.22813655194870402	-0.1913763269217989	-0.1457074422252602	-0.09236580446967024	-0.032927454938667805	0.030683441741152506	0.09621325923547194	0.16114874774649707	0.22285075957076944	0.278741346863088	0.3265134792330532
02	ATX	28.0	0.08649679768159342	0.09875078580378366	0.10748185058023212	0.11248733273436251	0.1138168932857124	0.11170716813244735	0.10652838443887552	0.09875532287259287	0.08895907276716233	0.077788966169866	0.06596544384040293	0.05425217304902136	0.04339909041152833	0.034070234040298505	0.026768063465386998	0.021754309447208492	0.01898275972101509	0.018063674281479536	0.018268694691856824	0.01859224829867301	0.017858130074941442	0.014886089210576423	0.008686934990950246	-0.0013412209831513977	-0.015251369697556888	-0.032468624205485797	-0.0518012634796295	-0.07155079449035943	-0.08969821941644934	-0.10411158243879602	-0.11275686405815928	-0.11387460153234316	-0.10610179201662648	-0.08855207692670417	-0.06085946457879458	-0.023182822877374554	0.023812510025601863	0.07899222220223781	0.14079425477677288	0.2072887035204682	0.27626203362965646	0.34530773845469376	0.41192829431189537	0.47366184938460787	0.5281968849001557	0.5734762694204345	0.6078097595308605
02	ATX	30.0	0.21733921023021116	0.20317948370971883	0.19021310783009573	0.17679607273760944	0.1613078626344684	0.14236333097479742	0.11901143463103256	0.09088912608938196	0.058287524089409015	0.022150714150715123	-0.015990140425013316	-0.054153592127528155	-0.09008721344419153	-0.12148442958857586	-0.14620992569671273	-0.16250962762377422	-0.16920819752176341	-0.16584067720418633	-0.1527042629035618	-0.13083084624672903	-0.10186464474658795	-0.06786358133066257	-0.031060296853999428	0.006393651272327647	0.04266528609206152	0.07641554439099874	0.10690146966800362	0.13399580018697863	0.15812035960742093	0.18010445490268753	0.201003855037796	0.22191751847996516	0.24383031822730789	0.2674905019533635	0.293332428239964	0.3214508263360996	0.35160841750281235	0.38326921440684736	0.4156510275128357	0.44778903938094317	0.47860395466829736	0.506977009620664	0.5318251919749111	0.5521758316451271	0.5672322996624033	0.5764485397426797	0.5795853362777083
02	ATX	32.0	0.5161677664841409	0.4917029661484723	0.4575485194655349	0.4131940091570043	0.35864358264881296	0.29447144839605277	0.2218719252240105	0.1426469483164437	0.059142766698909	-0.025821145275409227	-0.10908498897964133	-0.18729305327247267	-0.2570402624340976	-0.3150546571747549	-0.35838888704254596	-0.384621152760885	-0.392090502754095	-0.38010425480252596	-0.34907619426075975	-0.30058741111614024	-0.23731480905573193	-0.1627888065930218	-0.081042742546523	0.0038111672996805138	0.08798832299782194	0.1683462352991362	0.24257663366332183	0.30925940666156626	0.3678161775872626	0.41838327691070476	0.46162444617956266	0.4985542119482284	0.5303446115116967	0.5581475546642185	0.5829742958134011	0.6056055663309864	0.6265339216112085	0.6459515626857895	0.6637881419479252	0.679767890350321	0.6934712306563026	0.7044230299193114	0.7121700295151427	0.71635809803883	0.716788130572931	0.7134590902871752	0.7065747914649476
02	ATX	34.0	0.4165184917288695	0.3964056177929159	0.3708907856160688	0.33992059724027857	0.3036692333690358	0.26259376283754143	0.21748693305206135	0.1694985944599	0.12009475019517622	0.071003185810123	0.02411978463924437	-0.018639970151796914	-0.0554840573673476	-0.08488896680089579	-0.10575374426537103	-0.1175036421045195	-0.12016802237906514	-0.11439279053346767	-0.10138728619655302	-0.08283541034167768	-0.060736216533852874	-0.037187137534351135	-0.014169673740325784	0.006661559218557163	0.024155570630801496	0.037773637409217575	0.047624650596567786	0.05443638015112576	0.059448885586920186	0.06425131374561827	0.07058150906199992	0.08010892721645996	0.09422282351307501	0.11387204427684933	0.13943090346145473	0.17066200227584483	0.20673880122492472	0.24631187726222117	0.2876590640707134	0.3288266838829986	0.36777738058538756	0.40255827538546324	0.4314253859338991	0.45294513253471497	0.46608557108244486	0.4702296050955746	0.4651832677670623
02	ATX	36.0	0.27956542337879386	0.256932785820622	0.23663384469883308	0.21885472927302566	0.20347647506133368	0.19016865440221564	0.17849901042730276	0.16805621650267097	0.15853201390498275	0.1497585932582269	0.14171711646441854	0.13448845330231657	0.12818843815886405	0.12288858992587408	0.11849864981360912	0.114697359560949	0.11089489932525953	0.10619562298021373	0.09947279066130701	0.08945357183551209	0.07486590620067717	0.054612880199949025	0.027957533134827278	-0.00533139153097633	-0.04486246878750193	-0.08956086511166317	-0.13768475428464172	-0.18689352728288655	-0.2344014600131305	-0.2772004861366648	-0.3123154192249718	-0.3371046666869778	-0.34954078799209837	-0.34843120999841715	-0.33357513999508676	-0.30579185168951817	-0.26685440552562045	-0.21931058169541595	-0.16623688628837693	-0.11100376899334029	-0.0569968047622863	-0.007388932760523326	0.0350453184826931	0.06807853533324398	0.09011247783254114	0.10022961934280497	0.09820750413932247
02	ATX	38.0	0.3152836652760413	0.3030472561814851	0.29339325351250267	0.2853628631048052	0.27797845451366404	0.2703231493600273	0.26155195122667196	0.25093344982496857	0.23793695237850543	0.2222356039531615	0.20374028167931552	0.1826374891234952	0.15934349023617828	0.13447339228930877	0.10878760475376939	0.08309354792458576	0.05815365433680757	0.03455660903909812	0.01263306735328918	-0.007598724634047465	-0.026426156381829498	-0.04438220734301692	-0.06209224223306706	-0.08012357132066189	-0.09882064070628577	-0.11817419818492661	-0.1377933180229504	-0.15695210040244228	-0.1747020090576431	-0.19002843261710417	-0.20198291640897412	-0.20979060163681323	-0.21293425677069944	-0.21117629344956795	-0.20456192696045164	-0.1934287696750792	-0.17838600364866802	-0.16032679202274375	-0.14036187528540073	-0.11977951386199415	-0.0999694727872692	-0.08233154727792455	-0.06819495148923016	-0.05869924911970248	-0.05472837510773268	-0.05680429761263575	-0.06503748008145524
02	ATX	40.0	0.36328338515344777	0.338474903881676	0.3125776877056164	0.285287072315972	0.2564980518165805	0.2262513868573847	0.19468916230491087	0.1620299789420214	0.12857502556738762	0.09473435275709985	0.06104029887977727	0.028224309248317814	-0.0027965015867077725	-0.03093589558429577	-0.05493276132159078	-0.07351197527279456	-0.08549403471532865	-0.08997644442814462	-0.08654960172951684	-0.07543657414505982	-0.057612509005694715	-0.03477756727691593	-0.009226137666782153	0.016414365691094196	0.03954712104965298	0.057932445600101204	0.07000645757752631	0.07502876251137078	0.0730889192024207	0.06499731179727775	0.0521056538195189	0.03608589274322477	0.018719624139356683	0.001748432902842073	-0.013261591896337743	-0.02499599097467206	-0.032422399057632556	-0.03487741792064314	-0.03203337573037687	-0.023902806241334118	-0.01081790572329161	0.0066290617283448205	0.027629308000392927	0.051277847364263995	0.07665643964670471	0.10292253938421114	0.12937929153852065
02	DNP	2.0	0.6390923339012843	0.5714180659531674	0.5046132885128521	0.43989142620951377	0.37829491228992584	0.3206971404624017	0.26773940617038966	0.21973411717741656	0.1765783768118131	0.13772201352421126	0.10221797914632386	0.06887078174325822	0.036468067156857936	0.004061403748271797	-0.028762271619427363	-0.06168007272701477	-0.09356439816296953	-0.12258834186140433	-0.14651423774418176	-0.16312318817731675	-0.1706872749263082	-0.16835391486220938	-0.15632933761997228	-0.13581856075954088	-0.10875966814990506	-0.07744270109092669	-0.04411628084016753	-0.01065649878868058	0.021658381011773864	0.05224753279577521	0.08119735744588746	0.1091011354489328	0.13679375325475868	0.165029014607624	0.19417681851331603	0.2240088210466889	0.2536109731170675	0.2814372556703091	0.3055070866755968	0.323741058892715	0.3343921212758361	0.33646911363151744	0.3300270659578497	0.31624485764721955	0.297299713318037	0.27611548330384406	0.25607237347792267
02	DNP	4.0	0.8143341834652977	0.7027633303294137	0.5858215667672009	0.46553240372542615	0.34439815231215376	0.22549658214905915	0.11247202785673538	0.009407454115653247	-0.07943970187799909	-0.15005234183361577	-0.19920514556910152	-0.2250753741483823	-0.22775672457983723	-0.20947221546149095	-0.17434300155839708	-0.1277249099297737	-0.07530148434125306	-0.022218749821796446	0.027486032414304015	0.0710531413463433	0.10682873987736681	0.13392712784955105	0.1519053212080162	0.16056521483978425	0.15991539293583104	0.15025194421176546	0.13227680232429934	0.10717258021499129	0.07658381470297035	0.042509319637582865	0.007153959741714608	-0.027199136657055187	-0.05825852743899446	-0.08374762440557107	-0.10143965729010342	-0.10928763437955927	-0.10570111323787845	-0.08991812439432598	-0.06229472309091738	-0.024298269605527334	0.021875952514909147	0.07390172820292029	0.12983160001902327	0.18830376394486004	0.24844560864677845	0.309627178600267	0.3712293791000184
02	DNP	6.0	0.4710067728426518	0.3767918404514103	0.28667390181303265	0.20393038341283723	0.13068519613427526	0.06780042151858034	0.015041149142270727	-0.02854483682683076	-0.0641708390797793	-0.09292149321517268	-0.11551405277971463	-0.1322220785728051	-0.1429280687295269	-0.14726130881023755	-0.14479290083131158	-0.13526967841618143	-0.11885550884836202	-0.09631988086637172	-0.06910106290833329	-0.03920024970708474	-0.008924931090775232	0.019453783113604337	0.04405096956569272	0.06366143551528093	0.07795512325106763	0.08754836771756294	0.0939376148125068	0.09930102006170975	0.10619201690613675	0.11717193956171502	0.13444118073636133	0.15953019467847443	0.19309518222145866	0.23484032728272275	0.2835654893466689	0.33732147693965187	0.39364467570332706	0.4498409548676955	0.5032879231290022	0.5517222321462255	0.5934736044876155	0.6276041656790525	0.6539228824045441	0.6728619959395963	0.6852363463583842	0.6919385800170759	0.6936415285565192
02	DNP	8.0	-0.037451437441913815	-0.04323010842765493	-0.04764250520998148	-0.050546978933250275	-0.05199101747512236	-0.05217698849099625	-0.051410637787352886	-0.050041595245811255	-0.04840525757013414	-0.04677421874337759	-0.04532556226556153	-0.044126888860767016	-0.0431418395104396	-0.042251047373893014	-0.041282405046442365	-0.04004355018288077	-0.03834878999551329	-0.03603581519235624	-0.032969800926009665	-0.02903562830044904	-0.024121688724406697	-0.018102270549816273	-0.01082531230842295	-0.0021111420667750957	0.008233378938747045	0.020383773142986297	0.0344529146317086	0.050439155448418205	0.06817625706071502	0.08729710462869433	0.10722015463477644	0.12716349213757175	0.14618832783132632	0.16326635264419403	0.17736256895610564	0.1875224510267009	0.19295391584669533	0.19309495006290917	0.18766057955322388	0.17666626762694265	0.16042644724123512	0.1395278466505375	0.1147783126900141	0.08713360581531343	0.057606268657490585	0.02716541333173017	-0.0033607778545463735
02	DNP	10.0	-0.24810987358549813	-0.24724889128044542	-0.24432789371911656	-0.239233585892072	-0.23195079982495198	-0.2225537225479018	-0.2111914326527503	-0.1980694619214874	-0.1834297325440633	-0.16753089641193805	-0.15063144161502645	-0.1329769041796437	-0.11479106852694951	-0.09627142516975637	-0.07758790140887627	-0.0588841370523676	-0.04027950208095288	-0.021871774291363007	-0.003740764055539452	0.014046934323023513	0.03143161774575344	0.04835198497541422	0.0647348361691919	0.08048300390192192	0.09546296283005572	0.10949388927626488	0.1223409703470392	0.1337149050080893	0.14327949586107458	0.15066812661372517	0.15550891078793172	0.15745593977650324	0.15622387046011882	0.15162105071873555	0.14357646962025222	0.13215625269290918	0.11756725165099091	0.10014577063105287	0.08033343662093746	0.05864257806813364	0.035615917171983855	0.011784771139529221	-0.012371067617075737	-0.03645643440746002	-0.06018524790190033	-0.08339444066946608	-0.10604676958706645
02	DNP	12.0	-0.31185015766417373	-0.3237407922201865	-0.33353541235496964	-0.34068355039992193	-0.3445736470994324	-0.3445825041506171	-0.340136637348606	-0.3307768829615023	-0.31621707448308356	-0.29638821937426746	-0.2714621925908255	-0.24185344383355017	-0.20819818345654903	-0.17131673339861886	-0.13216425703181237	-0.09177469689051662	-0.051202052582393055	-0.011463018557538451	0.026515437795386766	0.061939420593980755	0.09417702114362349	0.12277114615108108	0.14743610770630014	0.16804018418155436	0.18458013668884776	0.19715509480339702	0.2059432298455545	0.21118305266379628	0.21316158319185025	0.2122067589219775	0.20868447478170576	0.20299893487733398	0.19559310593848495	0.18694750186482034	0.17757339271807357	0.1679974765195014	0.15873473562992835	0.15025004918963228	0.14291257416111514	0.13694828458654262	0.13239860216945948	0.12909174363250783	0.1266328509768967	0.12441626671211337	0.12165897985994897	0.11745128550630257	0.11081894312707238
02	DNP	14.0	-0.47895553641834726	-0.476798686109701	-0.4691737262842917	-0.45665755521585505	-0.43974496474070357	-0.41875447987012804	-0.3938210324446578	-0.3649682904503087	-0.33221737740624085	-0.29568681622561255	-0.25565611580894226	-0.21258886158549561	-0.16712719139481544	-0.12007882305859063	-0.07240301555694093	-0.02519283706450625	0.020351514704036993	0.06296289567289542	0.1013606859592631	0.13431038190232034	0.16068632745720796	0.17954571585565282	0.19022331138850754	0.19244545743855077	0.1864367026290972	0.17297489583041037	0.15336002471053814	0.12930060029802898	0.1027587687418818	0.07580088214624427	0.050482937131001326	0.02876602827251662	0.012438431694371602	0.003024352601557298	0.0016771337392288421	0.00906886385205799	0.025295967047093193	0.04982968949376798	0.08152640106339093	0.11870350824785533	0.15927483143394963	0.2009263565671357	0.2413049061434271	0.27818235428806704	0.3095649346052144	0.33373461492323764	0.3492326827213548
02	DNP	16.0	-0.6619935943902	-0.6032410563582147	-0.5378102579050674	-0.46761922123359434	-0.3947739273237383	-0.3214181526338401	-0.2496111248005091	-0.18124049798177547	-0.11796406896389944	-0.06117332832640048	-0.011962288186807675	0.028906760629127233	0.061037273226117725	0.0844255247366243	0.09946453919444813	0.10691185192979102	0.1078136657263534	0.10338782235424794	0.0948815555701411	0.08343521272899965	0.06998127330834808	0.05519855039971487	0.03952636796995019	0.023230082118195668	0.0064912414873082025	-0.010500822042207628	-0.02747586366400234	-0.044038502874195945	-0.05965853504865787	-0.07369413239574503	-0.08544490771278149	-0.09423246722126004	-0.09950259366980146	-0.10093601360361953	-0.09854536464530306	-0.09273871566202488	-0.08432710668896981	-0.07446633822978121	-0.06453711040791704	-0.05598264661769792	-0.050126964562500986	-0.048003443554912095	-0.05022380820779315	-0.056912670939951004	-0.0677236623649527	-0.08193456920804618	-0.09860265186157655
02	DNP	18.0	-0.4347433337465011	-0.33438287165600056	-0.2351607273780611	-0.13999413453332407	-0.05159413979058801	0.027626127934608266	0.09565423838810601	0.1509937092261095	0.19276952493013022	0.22079638458986756	0.2355817899245423	0.23824538855509728	0.230362469553768	0.21377141220973997	0.19038713914372135	0.16205345714123714	0.13044489750299512	0.09701024752886223	0.0629463747740526	0.02919551611164274	-0.0035457288404532467	-0.03480990916911129	-0.06433292633613177	-0.09201781733699814	-0.11788796097302029	-0.14203305137043876	-0.1645500629630069	-0.18548068565356024	-0.20475947714197681	-0.22218039370782883	-0.2373882080558717	-0.24990298714876266	-0.25917379764833903	-0.26465632433156194	-0.2659035133400212	-0.2626508816455566	-0.2548779857748923	-0.24283838770799476	-0.2270507940772477	-0.20825081694547326	-0.18731139660461907	-0.1651474204923225	-0.14262334942043914	-0.12047946572692388	-0.0992849981091108	-0.07942387285185756	-0.06111710909111717
02	DNP	20.0	-0.23635988537004224	-0.1710113938557551	-0.10875686114655306	-0.05159209662337624	-0.0011701379729702477	0.04127111124373602	0.07495485618736886	0.09957878902051293	0.11528942837148509	0.1226242766351413	0.12242623827804207	0.11574256845691695	0.10373196482192981	0.08758658460401904	0.06848065731289804	0.04754222493561871	0.025832873630652845	0.0043291065793750975	-0.016099239864395418	-0.03471865925005352	-0.050968911787987695	-0.06449491497274996	-0.07516431342247575	-0.08306165640136877	-0.08845274309789847	-0.09173417023882707	-0.09336973607125572	-0.09381802524058053	-0.09347184456174504	-0.09261626541841572	-0.09140495604755039	-0.08985882057269481	-0.08788678505197427	-0.08532438720983301	-0.08198383194478882	-0.07770430180642615	-0.07240069696487403	-0.06610257248531506	-0.05897282803851281	-0.05130165779230536	-0.04348074829472315	-0.03596083144372672	-0.02920176921736603	-0.023622484925555798	-0.019562825270592443	-0.01726962034998597	-0.01690021191354371
02	DNP	22.0	-0.3142812067701719	-0.30418381026339414	-0.2874415482501065	-0.26530639068111106	-0.23927808238286252	-0.21098915861662493	-0.18209127152054416	-0.1541576851801304	-0.12859370189464392	-0.10655971882175425	-0.0889122900008588	-0.07616134982965315	-0.06844076808729688	-0.06549545871398386	-0.06669157379957057	-0.07105168760441305	-0.07732086178588807	-0.08405391040210214	-0.08971193187605772	-0.09276912567760248	-0.09181037620167284	-0.08560665483357302	-0.07317108442693948	-0.05380262633609954	-0.027120192147218468	0.006910162848282452	0.0479525881425521	0.0952822817061496	0.1477733298091502	0.20391018783156445	0.26182807732002916	0.319383141995923	0.37425567886209726	0.42407854774942033	0.46658902757250303	0.4997835122012029	0.522049213305685	0.5322702083224975	0.5298949090953173	0.5149572972116355	0.48804861403066957	0.45025214469395747	0.40304518425866964	0.34817545581891174	0.28752039984074595	0.22295079149909272	0.15621279664380638
02	DNP	24.0	0.2550721193972044	0.2231264928019369	0.19280921241662438	0.16355952648523842	0.1347691992206417	0.10590259946598635	0.07660119298996647	0.04675200785188166	0.016507824451112915	-0.013734373615578818	-0.04338554438402929	-0.0717387701807051	-0.09805661072060984	-0.12163510967833943	-0.14184150133344475	-0.1581246413655519	-0.16999712361226837	-0.17700152995641627	-0.1786728410526281	-0.17451502412527825	-0.1639921202543875	-0.14654034910028652	-0.12160732721676873	-0.08872104294610618	-0.04757854636471532	0.0018693668948845665	0.05932665861744785	0.12406496918560805	0.1948782799757977	0.27008324450762367	0.3475636443562011	0.4248738825245786	0.4993890599959747	0.5684845700790043	0.6297334103797252	0.6810958872086903	0.7210729874052436	0.7488183969733462	0.7641827022012938	0.7676864391731157	0.7604382349970233	0.74399808905827	0.7202019111639544	0.6909678414577697	0.6581076842727791	0.6231734465645065	0.5873498555191992
02	DNP	26.0	0.5432671260803648	0.5397280383828357	0.5305520697132282	0.5151585389521821	0.49311992941422667	0.4642625098663148	0.4287275268003722	0.3869932416016746	0.3398620771206906	0.28841822096915415	0.2339526884114247	0.17788384859219475	0.12166972926632665	0.06672771889183857	0.014379697860058743	-0.034192222583323065	-0.0779656842138435	-0.11607395288942693	-0.1477989316765621	-0.17254776992252796	-0.18982322725723397	-0.19920377945609502	-0.20034731763313463	-0.19301253642215427	-0.1770913755696511	-0.15266819401006382	-0.12009930655781668	-0.08008611082588168	-0.033717056663601995	0.01752298383210591	0.07178958135013488	0.12698850824095867	0.18093872038332579	0.231559188714275	0.27706287093083404	0.31612223383339244	0.3479803082026575	0.37248035261630563	0.39001591949244374	0.40141784096568833	0.40779508098081385	0.4103539673549814	0.41023668185410445	0.4083826642626351	0.4054390854369551	0.4017185714016596	0.3972069944753901
02	DNP	28.0	0.08716470949300935	0.08419898081380228	0.0810891815671055	0.0779862848986959	0.07485740354928205	0.07151572132994988	0.06764494791112627	0.06281961837838013	0.05657004161771994	0.04846902459535233	0.038188553466914195	0.025579320007750768	0.010744428705489327	-0.005943241982752992	-0.02384843557940558	-0.04211422062220849	-0.059763750243068396	-0.07580771853303955	-0.08933117173318417	-0.0995632706283722	-0.10591250711289876	-0.10793328220255759	-0.10527723882743947	-0.09765135693841362	-0.08477035509468357	-0.06636389560214483	-0.04223437159783054	-0.01232529364012147	0.023183299192360562	0.06378081930683084	0.10857656285043359	0.15631515462792717	0.20545138470486307	0.25427529507423435	0.3010668301129554	0.34424788213513613	0.3824978425063566	0.41481992093363307	0.4405539096072614	0.4593327122473853	0.47100190286888377	0.4755361339359984	0.47296363357664845	0.4632880170992833	0.4464551866703965	0.422348676488167	0.3907997414440111
02	DNP	30.0	-0.288458234540527	-0.2737945844936996	-0.2559836385910213	-0.23573182696613323	-0.2138986292650729	-0.1914397511505341	-0.16934166495385947	-0.1485586781607694	-0.12993889366722955	-0.11415337958638505	-0.10165077251396765	-0.09261337482550405	-0.08691562169534242	-0.08412709144522791	-0.08352456787455997	-0.08412534939030726	-0.08478087183135712	-0.084286092174024	-0.08148245468943956	-0.07538004441339322	-0.06526961837274617	-0.05076084985438298	-0.031784395848576015	-0.008579959592009509	0.018385818891848787	0.04851349189694687	0.08111554646289298	0.11548489615251611	0.15093453098394824	0.1867830345366343	0.222352229021591	0.2569797064284653	0.2900115031353725	0.32080904629127815	0.34877320346378415	0.37335845433764636	0.3940699824139021	0.41047421096139525	0.42219557870483493	0.4289055484976013	0.4303151562067622	0.42617269798796864	0.41626298296178244	0.4004064878707911	0.37847963555626407	0.3504314519019696	0.3162765547741393
02	DNP	32.0	-0.17023912232668992	-0.1491625409942489	-0.12275137063904948	-0.09259027255448024	-0.060563996393887015	-0.028736754528818714	0.0007973657722882277	0.026095414348476148	0.045509450726667205	0.05780371893279321	0.06228158751550891	0.058842007880568425	0.04796620407642585	0.030699870272804103	0.008589172825150218	-0.016469168783443094	-0.042349548914986684	-0.06684216521823488	-0.08783563013890493	-0.10347543122375827	-0.1122966764088472	-0.11333738623628484	-0.10619532233161649	-0.09103400666990491	-0.06852719125553447	-0.03975094500456666	-0.006052394996658911	0.031095284418252905	0.0702336059231991	0.11002095508286182	0.1492912321210515	0.1870977068442728	0.2226946268538032	0.255492592669123	0.28500432945322096	0.31077725820137253	0.332362691725025	0.3493180901505337	0.36122124617744	0.36772188614940127	0.3686096792460929	0.3638521954319621	0.35361893130291566	0.3382839190838703	0.31838845176091357	0.29457319419936434	0.26749263055050154
02	DNP	34.0	-0.2709366489653131	-0.2606400798764228	-0.2401127953063713	-0.21085598310201448	-0.17487773625447667	-0.13452543572502346	-0.09230243819030862	-0.05070260245743696	-0.012060908167498552	0.02155003349111402	0.04845630426619049	0.06746514242736563	0.07792063352880023	0.07975976926125476	0.07352202424875039	0.06030888048226497	0.04172599574091119	0.0197738014950283	-0.003335297208412304	-0.02537097916759817	-0.044281597091325675	-0.05841117061282062	-0.06665871079690704	-0.06858437373848997	-0.0644240051632119	-0.054996022411820736	-0.04152908243890493	-0.02542557582921745	-0.00798723480468283	0.009807891992274206	0.027434368711433496	0.0449013033404604	0.06267345164319044	0.0814846670928871	0.10211014840976305	0.12513229268692005	0.15077210301677058	0.17879202236784414	0.20849916886677233	0.23881179721691717	0.2683671712028775	0.2956509592304432	0.3191001004446346	0.3372302399404154	0.34872151757059533	0.3524936934892797	0.347784016653702
02	DNP	36.0	-0.22995860934111934	-0.19538603958039247	-0.15446455303445972	-0.108478665643024	-0.05917179600614059	-0.008676066801884597	0.04062436218958024	0.08625167884365842	0.12580224911199592	0.15715529885317986	0.1786492384023555	0.18918818794162906	0.18836577752450315	0.1765235481200974	0.15472277227376036	0.12472467016144892	0.08885975485463957	0.04985257750489477	0.010567000374340468	-0.02626444915951969	-0.05832043261164377	-0.08394621952536391	-0.10229804728312276	-0.11338446431430228	-0.11800646946567939	-0.11757114670036674	-0.11386559178995029	-0.10878954199648523	-0.10407788474118689	-0.10109444917428617	-0.10068723032688795	-0.10310054422674618	-0.10800844393058343	-0.11466276712851936	-0.12204784016499426	-0.12905567862291353	-0.1346385146879449	-0.13790595078318055	-0.13818414657112021	-0.1350441581097021	-0.12831983737630637	-0.1181299850229715	-0.10490383528221614	-0.08939048965542334	-0.0726629617624453	-0.05606835876917876	-0.04113743063153594
02	DNP	38.0	0.03740563602926347	0.06671290730591381	0.0959243860818168	0.12517832231376314	0.15437096834505631	0.1830687227611261	0.21050535620945005	0.23561740263579695	0.2571440134836226	0.2737848943455448	0.28431324818091014	0.28770660925175473	0.2832613555006538	0.27066279667094667	0.24999997322271883	0.22176833022606354	0.18681777033334956	0.14624865118667651	0.1013069652892353	0.05332143075152604	0.003614261503232241	-0.04649688715857067	-0.09570722109433094	-0.14270724935520743	-0.18616441620428037	-0.2247489177107185	-0.2571600667787081	-0.282222367565517	-0.29900229794929123	-0.3068950631490339	-0.3057369421849664	-0.2958607288641744	-0.27807809157629426	-0.25363723664396015	-0.2241253610589659	-0.1914144073603349	-0.1575260432994695	-0.12452770133016672	-0.09445254234414796	-0.0691519873319345	-0.05019257846309816	-0.038764953941500924	-0.03559299329080151	-0.0409435605527983	-0.05463185576676044	-0.07610565321217994	-0.10452452205817947
02	DNP	40.0	-0.21788293192095587	-0.20649195577396023	-0.19714150149752277	-0.18863671478726007	-0.1798998662377167	-0.17005132966001563	-0.15845082813968436	-0.14469730258688912	-0.1285922690581984	-0.1100934902157154	-0.08927228577031619	-0.06636917898207861	-0.04180730923421525	-0.01621388345481247	0.009531051853211403	0.03431493116583001	0.05684051700365679	0.07571776692377077	0.08961942877003723	0.09741659168770408	0.0983511028005106	0.0921540764871049	0.07917504742890615	0.060436078704694605	0.037567249743265245	0.01275505146276535	-0.011467416941289069	-0.032516204774166536	-0.048057325372291716	-0.05635030540823143	-0.056506550742634366	-0.04862054675294319	-0.03376983758439646	-0.013845032064291676	0.008685448871256787	0.031057495543435412	0.050467983328980004	0.06429969076169026	0.07032570380157183	0.06685848835209121	0.0528669230594819	0.028056621583763264	-0.007104580591633186	-0.051451174184025145	-0.10323150982487467	-0.16031121883023233	-0.22034487896798136
02	PLC	2.0	0.011407703270939373	-0.03193816849152796	-0.07181382992058227	-0.10452681670685358	-0.1271979776456491	-0.13841747965894408	-0.13857495032020462	-0.129762866851649	-0.1152837365031187	-0.09892198979380441	-0.08418517941452099	-0.07367670890070681	-0.06870167058371633	-0.06913668042972491	-0.07356801966087792	-0.07966812977388757	-0.0847219945389651	-0.08618640428141632	-0.08215381103634564	-0.07162413451892437	-0.05456648390331464	-0.03180573760790855	-0.004794452457485252	0.0246799206331779	0.05482198508199704	0.0841680672544414	0.11191070263895653	0.13815834994082152	0.16406380615848826	0.19175445821882028	0.22402770166563205	0.2638339994375421	0.31363193798207667	0.3747500902151251	0.4468994490871596	0.5279598620551684	0.6141037179757821	0.7002548041602626	0.7807983016861751	0.8504015766676044	0.9047875682504155	0.9413327076604218	0.9594210070030169	0.9605528114609743	0.9482502356135927	0.9278043737772069	0.9058781667473355
02	PLC	4.0	0.02007149099976796	-0.0066524093654957706	-0.02827407905974455	-0.04440360729755444	-0.05501426952671393	-0.06039024635635874	-0.06115331214589165	-0.0583399092141923	-0.053415316074517535	-0.048140777295650604	-0.04430033362108227	-0.04337833244411665	-0.04627924123433588	-0.053142315303115556	-0.06327429656200306	-0.07520632910189753	-0.08686619102320058	-0.09584948658602731	-0.09976576475497008	-0.09661994798775086	-0.08518422039635623	-0.06528926359795212	-0.03795492007017439	-0.005285617739501237	0.029894385082103236	0.0646133656070256	0.09640778342211449	0.12390232726279944	0.14716978355001548	0.1677880975849524	0.18858802547925316	0.21314965786568563	0.24514916921838825	0.28767396129966616	0.34262866379075696	0.41035598660165556	0.4895603135860229	0.5775582798529068	0.6707851272882157	0.7654141028782626	0.8579282300213877	0.9455407475958714	1.0264303511151542	1.099809258930875	1.1658637975058208	1.2255936788100763	1.2805740629713869
02	PLC	6.0	0.028892537290987827	0.03971204297763614	0.049889630270080004	0.057389165671359654	0.06035797376817123	0.05742083097336978	0.047833189037980686	0.031475831083564804	0.00872861697857101	-0.019693565183763195	-0.052867800803838155	-0.08970446971855428	-0.1289094882453023	-0.16890902036914412	-0.20778896536678382	-0.24329584889491945	-0.2729207930537929	-0.29406286039321095	-0.3042525511103667	-0.3014049613831557	-0.28406881201380196	-0.25162946618793686	-0.20442649485961148	-0.14374792949192292	-0.07168969007145734	0.009103088068479696	0.09575746744374235	0.18548679105149202	0.27583335651676194	0.36480709315391957	0.4509182847123111	0.5331300683858031	0.6107655299750604	0.6834022578228794	0.7507752467269623	0.8127019365023523	0.8690304550311808	0.919607614809655	0.9642656847615544	1.0028230119955794	1.035100990391173	1.060949822347233	1.0802805235867357	1.0930928322575066	1.0994914074588462	1.0996824091658068	1.093950764775454
02	PLC	8.0	0.233380852092663	0.22398390759383058	0.21180075164227108	0.1964910938431215	0.17784829381385062	0.15583135700380357	0.13058458869346815	0.10244638888259242	0.07194485812940918	0.03978248023533848	0.006812298827353375	-0.025992226331920526	-0.05757296238432705	-0.08682861879929071	-0.11266144318477657	-0.13402957290518222	-0.15000216007263995	-0.1598142764005375	-0.16291545019849535	-0.159008592273349	-0.14807281167253383	-0.13036794920373992	-0.10641751342222909	-0.07697053170675613	-0.042945284298658765	-0.005360317235140154	0.034739598102258795	0.07635343397336727	0.1185794648025997	0.16065124071710846	0.20195053320963544	0.24199983877677297	0.28043785289833745	0.3169849887669788	0.3514050395383041	0.3834683200523485	0.41292078785506314	0.4394599834251619	0.4627207265031659	0.4822708474738947	0.4976167942258781	0.5082191964420532	0.5135169454172561	0.5129570216293733	0.5060256823778667	0.4922775941114552	0.47135866215592964
02	PLC	10.0	0.3749021538509816	0.36697314596220143	0.35699350390359863	0.34475901007857357	0.33010458165656553	0.3129204344722033	0.29316775428616193	0.2708924002707686	0.24623611166203063	0.2194426310410606	0.1908578610853007	0.16092294443836253	0.13015939679428645	0.09914723276671036	0.06849733927310347	0.03882066548169931	0.010697646076451541	-0.015350388575838474	-0.03888355624641758	-0.059557956843500806	-0.07713092943721728	-0.09145774030176931	-0.10248026613856881	-0.11021144595269453	-0.11471669599270261	-0.11609649898965517	-0.11447235235550074	-0.10997845045608273	-0.10275995728920423	-0.09297746503183461	-0.08081698973932516	-0.06650301706688583	-0.05031309658061521	-0.03259111269132001	-0.013756658607552291	0.005690179764751349	0.02517128408027075	0.044038630341726476	0.061588189479682656	0.07707942018699857	0.08975563709840591	0.09886693838206692	0.10369286710397925	0.10356337309858674	0.09787762495697296	0.08612078485968311	0.06787787218340703
02	PLC	12.0	0.40487475946605733	0.38637113158484	0.3649189303450987	0.3408520204699922	0.31458081118327796	0.2865845786617151	0.257399078354427	0.22759782868256118	0.19777006144072565	0.1684955626889029	0.14031928459941775	0.11372687615945025	0.08912143693903059	0.06680318489347781	0.046952686760213615	0.0296201480701626	0.014721795407754612	0.0020449993896425028	-0.008735650730758942	-0.0180309559930416	-0.026298623382005417	-0.03399635939524663	-0.04153112074452807	-0.049210643913323984	-0.05720315619377453	-0.06551142521772246	-0.07396512644437464	-0.0822326057829972	-0.08984896083776094	-0.09625763635593652	-0.1008600487635653	-0.10306847616476511	-0.10235813259561846	-0.09831502982315239	-0.09067675502863555	-0.07936486158211828	-0.0645073113844151	-0.04645018836109176	-0.02575778080944422	-0.0032004718359781546	0.02026959619140128	0.043555145027185174	0.06546052349795718	0.08474632189776315	0.100188554262552	0.11063875597024925	0.11508045219531789
02	PLC	14.0	0.08731955834056052	0.055455696866274135	0.022961861995100134	-0.009293867915859538	-0.040301446793009205	-0.06894190361990785	-0.09404822659633642	-0.11448369444222277	-0.1292268746742681	-0.13745292033361717	-0.13860178208110208	-0.13243212525640646	-0.11905532028460797	-0.09895098099890841	-0.07296479174029566	-0.04229049726595166	-0.008437582383712117	0.026817955980165314	0.06150139074849347	0.09352860550674028	0.12082183904496221	0.14145185450693723	0.15379675449741745	0.15670569465511036	0.14964025424776364	0.13276539344014643	0.10696734952603838	0.07379337343497011	0.035323616398361124	-0.005999413642747628	-0.047553808872251725	-0.08671189954782614	-0.12098951559330712	-0.1481681235578196	-0.16639394391465606	-0.17425621384670129	-0.17085316789749927	-0.15584887388290314	-0.12952181325833584	-0.09279866172193046	-0.04725832734516282	0.004905184623319014	0.06097466395837846	0.11786368756757062	0.1723243659924501	0.22118948326105037	0.2616230747288406
02	PLC	16.0	-0.3985789342668761	-0.3948767949556359	-0.38739740065128336	-0.37632486862915726	-0.3620448096229191	-0.3450696648661065	-0.32593460182559253	-0.305093712174124	-0.28284516821349087	-0.2593029937308047	-0.23441683940807911	-0.2080240702168275	-0.17991662577183443	-0.14991160395613726	-0.11791670185471204	-0.08398755296348145	-0.048382802305029796	-0.011614270752080366	0.025516319717589234	0.061904880026798226	0.09617037656545248	0.12672762950118138	0.1519098065405069	0.17013485455060426	0.18009758279643867	0.18096570437761234	0.17255100794584063	0.15542673139682778	0.13096405615354836	0.10126828267425665	0.06900518367595951	0.03713566294852	0.008601719037044014	-0.013976739213159922	-0.02855079655084644	-0.03380904006622777	-0.029264614528220254	-0.015274366221751587	0.006982720759185712	0.03556131743433788	0.0678448695803405	0.10068959852483327	0.13064166485169432	0.1542233232485523	0.1682651979771057	0.17024191567882474	0.15855492558164538
02	PLC	18.0	-0.3558694102042254	-0.37074005504212204	-0.38761645238174497	-0.40557599229845753	-0.4234790901243076	-0.44003390985274027	-0.4538826062393062	-0.4637041164494964	-0.4683106481496021	-0.4667270717764047	-0.45823467550657027	-0.4423785307361622	-0.4189448729457831	-0.3879196303778167	-0.349445259502138	-0.30379161625347423	-0.251352800465529	-0.19267125163161214	-0.12848189471912883	-0.05976725007689967	0.012194648692801326	0.08580412084357728	0.1591518639204469	0.23007807667245098	0.2962828401961776	0.3554831845630038	0.4055991949949527	0.4449388892025563	0.47235262319472837	0.48732256343450525	0.4899686682799023	0.480965351086918	0.46139657398861095	0.432580952117007	0.3959058784730504	0.3526920432968424	0.3041039963561645	0.2511138238020224	0.19450769448243355	0.13492220133006338	0.07289671497957752	0.00893464057069819	-0.05643295784670402	-0.1225952578078255	-0.18882857490004998	-0.25428417924179936	-0.31801143265387877
02	PLC	20.0	-0.07342069844079546	-0.10619331887199585	-0.14341515852584324	-0.18357535975821446	-0.22500071440744202	-0.2659135388780275	-0.3044771608265525	-0.3388463039646582	-0.3672327311658168	-0.3879916882017527	-0.39971903952597454	-0.40135624733184294	-0.39226205673595	-0.3722437138527371	-0.3415437179157247	-0.300801688516904	-0.25100016537601055	-0.19340912698596266	-0.12954104738473138	-0.06111352487922658	0.00998282391360682	0.08172560502454558	0.1520179423863692	0.21876332280462307	0.2799580502845284	0.333792806956709	0.37874909810736684	0.4136731318331819	0.43781075386640533	0.4507952155535573	0.4525897738760189	0.44340422947432756	0.4236045169815383	0.393629205322696	0.35394230442645613	0.30503529532437734	0.24748276633094424	0.18203228334887556	0.10971258185404559	0.03193986439225518	-0.049408462856735946	-0.13198820247059098	-0.21306246027004608	-0.2896594501640403	-0.3588028739071318	-0.41779592610719685	-0.46451407350629464
02	PLC	22.0	0.4120723069692439	0.39646435984910944	0.3763994058460396	0.35257320896574434	0.3255901378610032	0.29594624127251723	0.2640902669118521	0.23052020250574362	0.19586409546589995	0.16089541106697125	0.126484138481247	0.09350171985031132	0.06271704172435118	0.034716450364139596	0.009857805220638255	-0.011734649943294866	-0.03013934311813136	-0.04557691926040998	-0.058338028634706184	-0.0687123869949485	-0.0769293661783218	-0.08311192592566702	-0.08725910465492567	-0.08925596723097862	-0.08890680241146023	-0.08597831980762395	-0.0802585984912871	-0.07161671195704092	-0.060053631580244446	-0.04574282728621954	-0.0290635890947998	-0.01061449795667431	0.008788832968954136	0.028135957332459625	0.046265717616148394	0.061940210892226344	0.07394591038899843	0.08121358689492217	0.08294839690669108	0.07876110108970448	0.0687672989234202	0.0536439639768648	0.03461386500307809	0.013350748489628445	-0.008189990387043905	-0.028004195899807613	-0.044302575654559605
02	PLC	24.0	0.44058233368162575	0.43451861753912124	0.42229754584740964	0.40399191791196604	0.3799200684329764	0.3506749600439237	0.31713075276799535	0.28041118663492237	0.24182843648756	0.20278166041621862	0.16463663226990716	0.1286026688388323	0.0956154686961515	0.06626912301229716	0.040791549223758994	0.01906708266600163	0.000698221815895704	-0.014898716368986192	-0.028388986293273397	-0.04040785164908188	-0.05145786050075159	-0.06183223788740359	-0.07156993730751594	-0.0804413735197774	-0.08797223721682731	-0.09349978081687493	-0.09625759423733954	-0.09547287572654783	-0.090474825490475	-0.08080407991288799	-0.06629423639571354	-0.04712680847880135	-0.02385302142305419	0.002617639966618679	0.03108768589560225	0.0601727594310808	0.08841105328670823	0.11438968472317254	0.1368739329372368	0.15490591041672153	0.1678664820269768	0.1755140970825075	0.1779836977312977	0.1757327150743775	0.169457871170076	0.15999347310880355	0.14819228173476426
02	PLC	26.0	-0.24644986224505244	-0.28849963366601783	-0.32820032313586556	-0.3650491556789379	-0.39834645518729983	-0.4271686044074857	-0.4503865361172371	-0.4667136925521488	-0.47480953382716296	-0.4734119403420285	-0.4614761701337921	-0.43831609980785863	-0.4037162599119958	-0.3579914847252438	-0.30200562051498314	-0.23714963818228896	-0.16527333398793004	-0.08860531612621216	-0.009672336401314943	0.06879935883413572	0.14400695891068724	0.21322281252671413	0.27401790193168596	0.32454009691984026	0.36376573098566173	0.39164147073057576	0.4090721177589643	0.4177463998191077	0.41985811413704327	0.41779883751986696	0.4138767151859382	0.41008783842605323	0.4079430472177957	0.408359290420241	0.41162479740602553	0.4174163098368104	0.424875692652014	0.4327492314736224	0.4395631274128833	0.44380728778331563	0.44411726190763356	0.4394220826120761	0.4290494173645235	0.4127691401170682	0.3907848125284587	0.36366891551878633	0.33226414745106087
02	PLC	28.0	-0.4712273385435545	-0.5014446831885949	-0.5276725065910839	-0.5491242965492222	-0.5649939900453034	-0.574541158976873	-0.577162813186741	-0.572418243720481	-0.5600127138737203	-0.5397547633181718	-0.511520535256341	-0.4752474830453741	-0.43094851092640946	-0.3787637286170786	-0.3190380966358385	-0.25238809876979984	-0.17976005377645432	-0.10247719455678009	-0.022247362968154383	0.05886908681936796	0.1385302210961339	0.21422729397713308	0.2834541331643341	0.3439128005633947	0.393704436658245	0.43148698546457853	0.45658802982967395	0.46904205326626336	0.4695612703181461	0.4594656587582696	0.4405410571946127	0.4148588511041199	0.38457041125051133	0.35169991994130123	0.31794100329429137	0.2845027975515709	0.25203606595269085	0.22065279626833065	0.19001745773110107	0.1595124998677846	0.12845022025963687	0.0963137282616679	0.06298564735318138	0.028922345366458907	-0.00479152083716583	-0.036557268660779935	-0.0645853546645972
02	PLC	30.0	-0.32505612976254816	-0.4054084409183973	-0.48877092930286337	-0.5648642512627258	-0.6245655509121696	-0.6624677141930742	-0.6772998646372316	-0.6706608713910068	-0.6454172812450524	-0.6046163380050851	-0.551031723580875	-0.4870726022081273	-0.4148588393791109	-0.33636416844494604	-0.2535509302953287	-0.16847828447934576	-0.08335973574315445	-0.0005555020573470015	0.07751126632469921	0.14850923202228167	0.21039081765249754	0.2615804707798429	0.3011241318122694	0.32874675263532394	0.3448102311751759	0.35020155785763285	0.3461852941575454	0.3342665003191221	0.3160960922358953	0.2934002513785129	0.26790179629412686	0.24125979840809197	0.2149889091061591	0.19034569588728964	0.16820923305080496	0.148992693731007	0.13258682611214223	0.11837394445034535	0.10532889910264573	0.09217666443060352	0.0776063330698657	0.06049308937773737	0.040085411356724096	0.01612291145072617	-0.01110771442686942	-0.040809310792449954	-0.0718130727151412
02	PLC	32.0	0.4687337048425916	0.36003847611594736	0.2463800686692884	0.1326464491824056	0.023942085298139362	-0.07504741739631741	-0.1605410560343029	-0.22993492627904014	-0.28183331978731674	-0.31593115121730597	-0.33278357088138577	-0.33359284770324527	-0.3200310557852195	-0.29410860036642705	-0.2580859249181972	-0.21439950723009887	-0.16557528183032832	-0.11411269305840732	-0.06233613367881445	-0.012236656340161741	0.03465877899000938	0.07741093489758825	0.11570111872348317	0.1497632541880519	0.1802332877261158	0.20798258651327184	0.23399455735614383	0.25930083477807275	0.28496482848265053	0.3120464722181852	0.3415411017553321	0.374277050548975	0.4107383570755524	0.4508612430693077	0.4938461133976941	0.5380163906337523	0.5808274565887998	0.6190368511245681	0.6490289223834995	0.6672925202905213	0.671017290138507	0.6587235260107045	0.6306991791634842	0.5889859740023504	0.5368104785833319	0.4777148283431087	0.41482564076394507
02	PLC	34.0	0.5403522329825504	0.4780225708614386	0.40908339844276076	0.3351972677031794	0.25831979981923453	0.1806017170884186	0.10427417992259838	0.0315190544447794	-0.03565827013564339	-0.09553835969654662	-0.1467490748804239	-0.18831111144910562	-0.2196413918750605	-0.24052308245645868	-0.2510674402622864	-0.2516452857275919	-0.24281808230141222	-0.22527427205961276	-0.19975758066479324	-0.16704568078726337	-0.12794817796222738	-0.08329282031828844	-0.033903026979858086	0.01944525087721624	0.07611165204165042	0.1356789415046386	0.19798753154436902	0.2630972965499069	0.3311398285275342	0.40209157593108824	0.4755536222463762	0.5505585342985245	0.6255019337247738	0.6981767108660051	0.7658927368106283	0.8256257494986584	0.8741840489790693	0.9083962745738624	0.9252956740590299	0.922387572083611	0.8979890995775985	0.8515696542608966	0.784004135883814	0.6975994654109275	0.5958611685772083	0.483118849859334	0.3641023214166778
02	PLC	36.0	0.37231997538012407	0.3601192059379165	0.33635773689638393	0.3023262577726936	0.25974231941806447	0.21063792570378886	0.1572549492149227	0.10194015271204265	0.04703416091442033	-0.005185818511125102	-0.05257636043012987	-0.0931920744484755	-0.12533771649886363	-0.14764834778700853	-0.1591550997524327	-0.15934837514695593	-0.14825181109798938	-0.12646106038619873	-0.09514102732702875	-0.05602102343970175	-0.011302835445316746	0.03643148998954347	0.08438080498131437	0.129737571620046	0.16989805099263625	0.20270884452763172	0.2267163122743301	0.24134153143641496	0.24697313553796507	0.24489902453564732	0.2370716170658941	0.2257515995383652	0.21309994423293166	0.2007927732554665	0.1897729530928655	0.1801547236717079	0.1712923000915671	0.16200089374069832	0.15082723050867725	0.1363535458417779	0.1174399846898786	0.09341642870305333	0.06415266517856999	0.02999636704264741	-0.00835658362541103	-0.050062033602274014	-0.09428935057266619
02	PLC	38.0	1.218150604720091	1.1145139081357136	0.9924080839285219	0.8626074068001537	0.7349534905005448	0.6159886088384265	0.5085998074474721	0.41306925589026044	0.32841838598022144	0.2533736373516863	0.18686070957647466	0.1281791937879727	0.07699681186336782	0.033237007220361714	-0.0030486440735684184	-0.0317944365171286	-0.05303665818377418	-0.06699903542600602	-0.07415498562103315	-0.07526495395871588	-0.07134923150075867	-0.06366125098372953	-0.053554326072081035	-0.042225491682606725	-0.030446052980601143	-0.018217293170473853	-0.004666247454716277	0.011626277891221337	0.03205664236181954	0.05750782656445738	0.08816504317324184	0.12365031196780854	0.1631922488097937	0.20576731797721373	0.2501626557398543	0.29498794917224125	0.33871208825571103	0.3797421700739481	0.41650417396827144	0.4475676001362622	0.47173744066753587	0.4881221772409756	0.49614595144679396	0.4954895651296861	0.4860292670111418	0.46778021907382183	0.4409002057281206
02	PLC	40.0	1.1428004016707978	1.0073216772339328	0.8514087755353705	0.6864502682053593	0.5249903853904642	0.3774452030462068	0.2504984957400883	0.14708489490067048	0.06723055996690802	0.0090514391214907	-0.03039135446880631	-0.05449942127363738	-0.06674725785915625	-0.07041189240981527	-0.06840509281692536	-0.06313870783795308	-0.056401583141708844	-0.04932063053262335	-0.0424149468526627	-0.03573035054662267	-0.02903097280549327	-0.02199315058008093	-0.014400479422643914	-0.006244797508240321	0.0022740909661374403	0.010957473546648888	0.01994276192984351	0.02996272188681129	0.04244670785656296	0.059319546489248975	0.08261759332885349	0.11407323458791552	0.15475066508803637	0.2048643759608476	0.26368826656007194	0.32954694848127963	0.39980122845210414	0.47078100545025503	0.5376200669426481	0.5939791865898687	0.6318947413289115	0.642228737914483	0.6165809079688582	0.5508353529037724	0.4482034733285913	0.3186998879141543	0.17514923327072845
03	ATX	2.0	-0.34235824570757306	-0.4241989273148859	-0.5013986723992829	-0.5701865058187583	-0.6264073588563454	-0.66580134024037	-0.6844405176632943	-0.6792843517858789	-0.6487410515756878	-0.5930594420147826	-0.5144093329986092	-0.4166434507516319	-0.3048702424580003	-0.1849930430437346	-0.06330370295807507	0.053865488936177874	0.16047240009045127	0.25111754461948005	0.32142380423757666	0.3684074208153919	0.39075772070068415	0.38894717841340165	0.3651435772541461	0.3229650843962705	0.26715806847013157	0.20326523214126757	0.13730293842672298	0.07543450668331347	0.023610079450472832	-0.012838537683255491	-0.029619878776356356	-0.023857493513112116	0.005669089020158252	0.05848932016853914	0.132637039124996	0.22503767020314713	0.33199220267774504	0.44962426216437945	0.5741646079099144	0.7020045155780353	0.8295422958855093	0.952958466676035	1.068101101783185	1.170622133874088	1.256384898066765	1.3220406122029935	1.3656156943231101
03	ATX	4.0	-0.09911050947479838	-0.1344255768574707	-0.16984614292579228	-0.20389388509791032	-0.23493368828233194	-0.2612614810134696	-0.2812044954132322	-0.2932313534097587	-0.2960718968418793	-0.2888488530069583	-0.27121412139563916	-0.24346442383498834	-0.20659972111938768	-0.16229501049310643	-0.11278528577812122	-0.0606953304797086	-0.008850395915708742	0.039917003157800654	0.08297255442900833	0.11811492393340309	0.1438259231479833	0.15949444995261794	0.16554748472324388	0.1634334379190011	0.15543665491123793	0.14434996465992045	0.13306735861749147	0.12418833876806754	0.11972843039933262	0.12100716529763972	0.1287419660213573	0.14330927563315196	0.1650842749275508	0.19474564488550936	0.23344017469003003	0.2827427575623097	0.34440382396662383	0.41994202019735916	0.510185638482771	0.6148794082018567	0.7324458802798686	0.8599506948348741	0.9932825816941566	1.1275339689380028	1.2575364875402952	1.3784720865919171	1.4864608164532966
03	ATX	6.0	-0.09402714489275656	-0.1281966315488647	-0.16423416629062626	-0.20138127358614002	-0.23861990908466477	-0.2747019046352119	-0.30821355440055537	-0.3376565469813458	-0.36152707009421114	-0.37838914420194036	-0.3869495248688804	-0.386146086697097	-0.3752558217811883	-0.3540082454486844	-0.3226799825103595	-0.282133860437382	-0.23378293810028605	-0.17947218217456368	-0.12129600667803042	-0.06137861286137197	-0.0016576655726675271	0.05629468434404898	0.11137788773841961	0.16297771299594602	0.2108884705462788	0.2551686464822874	0.29597431882190767	0.333422748868942	0.3675276395309299	0.39822622058981394	0.4254822730816609	0.4494235153148038	0.47046195909019883	0.4893474081566324	0.5071300997529544	0.5250352979129969	0.5442769547615895	0.5658566183259526	0.5903921705630693	0.6180096343833194	0.6483122044996877	0.6804250661116066	0.7130952580183149	0.7448300504737587	0.7740560225063898	0.7992852918891308	0.8192751226931339
03	ATX	8.0	-0.2873421955821843	-0.30804641650260656	-0.3287689223871596	-0.34862621022627227	-0.366604085821697	-0.38158207922420123	-0.39237950389936205	-0.3978190002097277	-0.3968062196923071	-0.3884188649260373	-0.37199920296731337	-0.3472390143206083	-0.31424874604808545	-0.27359854103642045	-0.22632203508672416	-0.17387571719555153	-0.1180520814936185	-0.060856189681104345	-0.004358976321155131	0.04945013417332805	0.0987932541118793	0.1422014661229167	0.17857338156270142	0.2071943432529853	0.22772521683723376	0.24017061646205667	0.24483745058929013	0.24229285804833428	0.2333272876391287	0.2189228731850515	0.20022031607789564	0.17848017185837162	0.1550313831196247	0.13120390946216992	0.10824883066939056	0.08725166232569628	0.06904901824737844	0.054155350532174296	0.04270958268693209	0.03444693336991261	0.02870198729135437	0.024449610380183145	0.020385373815425045	0.015048968981506261	0.00697984311653288	-0.005110142776980298	-0.022178322477639956
03	ATX	10.0	-0.19511358589001418	-0.19740366178873264	-0.19653302102451173	-0.1919238637428223	-0.18315534618535467	-0.17000468505828942	-0.1524781892563548	-0.13082570711417169	-0.10554012443163055	-0.07734172771427994	-0.04714926581182559	-0.01603683150964589	0.014819447497980226	0.044202528468906134	0.07092058499479337	0.093869883066611	0.1120928325320817	0.12482523913176284	0.13153127746350454	0.13192192270908823	0.1259608738607333	0.11385674047867578	0.09604587163750436	0.07316826306555174	0.046040001770057494	0.015622446555336816	-0.017009929693340912	-0.05070518923272021	-0.08427075473625106	-0.11651580848036935	-0.14629489008051505	-0.17255287376521478	-0.19437020842062805	-0.21100587373567775	-0.221936912371624	-0.22689332669569356	-0.22588784508952436	-0.2192412528546392	-0.2075989497459237	-0.19193479353505605	-0.17353522532845805	-0.1539576049256427	-0.13495649189746253	-0.11837753214466024	-0.10602304149552935	-0.09950288647569838	-0.10008868809725502
03	ATX	12.0	0.2053589438537366	0.19371376104916394	0.18576955703119077	0.18210292055752242	0.18302694144569215	0.18852228871591636	0.1981902989636255	0.21124254861972244	0.22652915577300978	0.2426046545078605	0.25782514032153003	0.2704637188228125	0.2788316755166119	0.281396299683076	0.2768888894847146	0.26439511045171543	0.24342272525291964	0.2139443676797682	0.17640828500695507	0.131718590708254	0.08118256012463307	0.026432141229962625	-0.03067713504041089	-0.08817611360001237	-0.1440942610737148	-0.19656514536983877	-0.24391684688352652	-0.2847445630107451	-0.31796148345660014	-0.3428298600860855	-0.35897044128502287	-0.3663535115511022	-0.3652741777022953	-0.35631316699263477	-0.34029061643772096	-0.318213094457498	-0.2912196436651019	-0.26053025568075766	-0.22739811654512185	-0.19306927035561117	-0.1587479964466497	-0.12557023313422638	-0.09458179185148441	-0.06672270699775307	-0.04281257317008111	-0.02353808298837967	-0.009440194289937087
03	ATX	14.0	0.2022200967284324	0.20111425745687522	0.20086233077886909	0.20095704601163644	0.201024850191854	0.20082151848382268	0.20021447225202813	0.19915488067911263	0.19763649112206166	0.1956336555444186	0.19302944068936873	0.18954177596949467	0.18467617476456327	0.17772341032280445	0.16781768731270622	0.15405275072231658	0.13564027973591658	0.1120845498053418	0.08333471962867389	0.049890565707876075	0.012832526577835374	-0.02622868174278859	-0.06528653280315244	-0.10213343680017029	-0.13459165017523175	-0.16074585908757172	-0.17914768509679674	-0.18896303800702885	-0.19004613545718427	-0.1829270822913442	-0.1687230269451045	-0.14898352020755506	-0.12550114266137746	-0.10011119928632196	-0.07451490193865841	-0.05014647673778186	-0.028092322254179652	-0.009065434708378006	0.006574573557534047	0.018770448652626393	0.027701888936455532	0.03371921035735331	0.03728690639064053	0.038936502197466694	0.039227265961782	0.03870883256105523	0.03787856244602689
03	ATX	16.0	-0.20421598721296758	-0.20720034537694085	-0.2025068348839088	-0.19102250970403228	-0.17387474475819523	-0.15233346477271736	-0.1277165173763306	-0.1013135531827134	-0.07433234687145317	-0.047869914141747315	-0.022908974231888188	-0.00032926741940236814	0.019078552594014878	0.03461393003571826	0.04569135673137667	0.05189703503053465	0.053063298189873084	0.04934286627191253	0.04125903795816764	0.029715648858342363	0.015950303469176117	0.0014406519808353932	-0.012234681670704704	-0.02355771983681127	-0.031236643206806525	-0.03435165261711727	-0.03247100229315842	-0.025710342693044508	-0.014726852245730171	-0.0006359345201640276	0.01513690346492906	0.031059888966474186	0.04571766034820393	0.058024107632893215	0.067382378236612	0.0737658174404867	0.07770783996236409	0.08020953754935797	0.08259181282428851	0.08631984882436608	0.09283277591640013	0.10339589235594313	0.1189868533959739	0.14022281916229845	0.1673169703825463	0.20005934008080684	0.23781244366928675
03	ATX	18.0	-0.18699961200758147	-0.18962772789562385	-0.18078333328182267	-0.16106718916285978	-0.13189752349647257	-0.09536314258680967	-0.054007639748815214	-0.010590044680486257	0.032142987779291504	0.0716555507882619	0.10577003222015664	0.13276787117767475	0.15144110493748464	0.1611167033123626	0.16165581897800782	0.1534345339338946	0.13729860702560595	0.11449101174262291	0.08655322512543955	0.05519916566824709	0.022175039751942918	-0.010873437789084634	-0.042519322643326904	-0.07163393580171158	-0.09742853334366566	-0.11946505446726059	-0.13764091598406683	-0.1521554155027436	-0.16346172837273865	-0.1722064402993979	-0.17914998521629533	-0.18507762555768184	-0.19069655344508762	-0.19652791212691653	-0.20281314096922426	-0.2094438361748102	-0.2159313916243072	-0.22142621106406576	-0.22478643246963184	-0.22468708217367347	-0.21975403451508702	-0.2087116841995282	-0.1905219177390589	-0.16449640272972701	-0.1303717134255882	-0.08834569692369747	-0.03908011435081418
03	ATX	20.0	0.38484326071199515	0.3771964051558666	0.37271741372556183	0.3709996974999039	0.37123549211244883	0.37226305435559326	0.37265182263111796	0.3708233125373667	0.36520093450691105	0.35436944413267624	0.33722919332505846	0.3131184183203499	0.28189122910832803	0.24393583689806203	0.20013836257309137	0.15180526941761918	0.10055686979689078	0.04820309488678399	-0.0033883209436058777	-0.05242023784667679	-0.0972810688464602	-0.13664336436321686	-0.1695355988477386	-0.1953873541017938	-0.21404608445840143	-0.22576599412291548	-0.23116355377385	-0.23114929061026512	-0.22683841003238653	-0.21944744850315134	-0.21017976913021041	-0.20011851230934968	-0.1901283474915874	-0.18077879179146616	-0.172293038435151	-0.16453292076442827	-0.1570162409063708	-0.14896845241176043	-0.13940619969986218	-0.1272396568845133	-0.11138906396370041	-0.09089978241201965	-0.06505195756251933	-0.03345677579548581	0.0038715458387876267	0.04647154756530364	0.09342920313857256
03	ATX	22.0	0.1465134423554271	0.16412764576301053	0.18110803712892604	0.19736792659256375	0.2129473612177897	0.22791453077747453	0.2422430708659316	0.25570377374507597	0.26779865021321103	0.2777415695621953	0.284509852139836	0.2869496120332785	0.28392582776160985	0.27447484473511435	0.25794172077622735	0.2340814694457854	0.2031162139785973	0.16573485176916816	0.12304586785243435	0.07648797155375411	0.02769912535399821	-0.021631621230603287	-0.06991333361632747	-0.1157952432793726	-0.15826909174457662	-0.19671904639697863	-0.23092054743182935	-0.2609853368620925	-0.2872640020661599	-0.31023415058348874	-0.33038551664765003	-0.34811140017685926	-0.3636320054154299	-0.3769568919441437	-0.38788409636286314	-0.3960411085559119	-0.40095607516225396	-0.40214593520966124	-0.39920777774819627	-0.39189364339248833	-0.3801602694836893	-0.36418487432909596	-0.3443533025988331	-0.3212215374441838	-0.2954628369163672	-0.26781756832230985	-0.23904207223554827
03	ATX	24.0	-0.39270610619762697	-0.34935046858526786	-0.3046687698916728	-0.25905060199775704	-0.21273083738082355	-0.16590646525672834	-0.11886413160908085	-0.07209394871550548	-0.026360433522113768	0.017281974355829302	0.057534377015449764	0.09296685892598013	0.12216869927900693	0.14391928676833154	0.15733672224003797	0.16198904123216953	0.15794125044043494	0.14574377401497732	0.12637633789041333	0.10115290326634356	0.07160503907197027	0.03935577036179799	0.005989125041279117	-0.027071010507064463	-0.05865574934190973	-0.08790920107450823	-0.11431274478510003	-0.1376702680265564	-0.15805512166312674	-0.17572724246641147	-0.1910419171731988	-0.2043636084399935	-0.21599462500499114	-0.22613580983667297	-0.23488336215594552	-0.2422500487906335	-0.2482048473426533	-0.25272040865678913	-0.2558130810357585	-0.2575531881440193	-0.2580460337387599	-0.2573969060041939	-0.2556619918850576	-0.2527958049549638	-0.24861159205130906	-0.24277091855488336	-0.23481408323012531
03	ATX	26.0	-0.514338883152718	-0.494321853075508	-0.4688221562541576	-0.43868009806662744	-0.4047534660285505	-0.36794013757666005	-0.3291991001912291	-0.2895596941470722	-0.2501150087788974	-0.21198577920511588	-0.17627712354707115	-0.14401226796795447	-0.11604472454633205	-0.09296974873558457	-0.07503424930484487	-0.06206210870242689	-0.0534062322429491	-0.047947488287466256	-0.04415908906877001	-0.040238953272119425	-0.034303837703886085	-0.024631394704606985	-0.009896266331793427	0.010652063998447453	0.03710094951161845	0.0689090848872347	0.10504166843698237	0.14415512849189765	0.18478133210081196	0.22548635622829652	0.2649822537891638	0.3021794550314432	0.3362007482589965	0.3663753692467383	0.3922239884100678	0.4134460696739891	0.42990770793266886	0.44164455032432715	0.4488625541728272	0.4519262389628611	0.45134451234932427	0.44773482392332437	0.44177150921459213	0.4341288063734982	0.4254301569554591	0.41620929299603737	0.4068959765141839
03	ATX	28.0	0.00043099542872690466	0.01112682170843943	0.023716748844961597	0.03749334556318008	0.05174163194087651	0.06574707006049181	0.07879903984866986	0.09019515896747542	0.09925117569693895	0.10533516876790687	0.10790331913743847	0.10653398835871747	0.1009746862646694	0.09118038382803068	0.07734530233085224	0.059914101277283416	0.03958451184444434	0.017279467525697104	-0.005896656901589831	-0.028735747312271902	-0.050021741007118536	-0.06863383361126389	-0.08364516102640777	-0.09439798545391742	-0.10054007658851566	-0.10202146563367322	-0.09905422742355388	-0.09203869026158443	-0.08146820246595649	-0.06785572320542857	-0.05166907102610884	-0.033297747253168405	-0.013062536084495688	0.00874689340798742	0.0318116189131347	0.05570944404870221	0.07985760833069486	0.10349040212166451	0.12567760548060944	0.14537913784760625	0.16154502728301237	0.17324667228795482	0.17978730488897432	0.18078453769208414	0.1762103001665868	0.16637259761247902	0.1518764468829418
03	ATX	30.0	0.11266275498119459	0.1501135864273014	0.1891268003466191	0.22758691892705854	0.26333853422018283	0.29436654961882214	0.31893713103429877	0.3356903636946583	0.3437098450287293	0.34257228729708755	0.33235461314222847	0.31359081283291007	0.2871841203025325	0.25430093334750253	0.21625072724789735	0.17435388601848256	0.12984737728145446	0.08383664330960348	0.03728213107638964	-0.008988253478360742	-0.0542253750151188	-0.09769958696981157	-0.13866799875220018	-0.17634746020561665	-0.20990897265895578	-0.2385082171953624	-0.2613483759904202	-0.27775973227085454	-0.2872791989946641	-0.2897350824083947	-0.28530634227701246	-0.274561376970573	-0.2584627801403287	-0.23834584295126277	-0.21586875717455853	-0.1929308455091262	-0.17156979222012908	-0.15383090132503435	-0.14160922128146602	-0.13648607046732952	-0.13957395194386252	-0.15137545503292515	-0.17170152970686436	-0.1996733586988554	-0.23379891292678678	-0.27211954051107756	-0.3123937397951227
03	ATX	32.0	0.049275061144197635	0.06948771279636796	0.08894255705741765	0.10617606887423106	0.11977328258247319	0.1284483609567675	0.13114239836878833	0.12709629055711705	0.11592181849990064	0.09769288521167561	0.073004608457824	0.04298100160857738	0.009243985158712553	-0.02617912691747237	-0.06102413263685205	-0.09299784016507467	-0.11999096817126056	-0.14026241931017822	-0.1525842743912463	-0.15630208022654737	-0.15131767654422318	-0.1380281880603517	-0.11723319564182504	-0.0900143445057715	-0.05763820333409246	-0.02147880067371273	0.017043588162573342	0.05649382297008156	0.09542363771609108	0.13237266299941505	0.16585297851304942	0.19433169305763306	0.21624596121644055	0.23005600819732616	0.23433202795972918	0.22789014600508176	0.20994245662255812	0.18024595969540594	0.13923081665783998	0.08805140922124673	0.02853839977395918	-0.03690379560565556	-0.10546653959488093	-0.17416596314710203	-0.2400647146963337	-0.30047189375545	-0.35311134538180283
03	ATX	34.0	0.3367996168226354	0.3140421481530754	0.28590875365814755	0.2520381632235517	0.2125108738096298	0.16782449278799327	0.11887633548020124	0.06693660870969365	0.013586191043664833	-0.03935028263380967	-0.08986658676835119	-0.13585497011340697	-0.17521318383931295	-0.20596445784233525	-0.22641012285474638	-0.23526778500331275	-0.23180932079861868	-0.21598568015076092	-0.18848647681481942	-0.15072463863039084	-0.10475430837548057	-0.05313386412660351	0.0012718498093000352	0.055533459536637866	0.10688599048729966	0.15291740709487217	0.19171976842589705	0.2219876590994106	0.2430204938574989	0.2546639029467725	0.2572234456345691	0.2513546216778945	0.23793727507038737	0.21798997321042932	0.19258740994842666	0.16280083528838402	0.12968150960252453	0.09423470106387126	0.057399370645021416	0.020062699074000323	-0.01692924992767697	-0.052770197327264234	-0.08667204874281467	-0.1178499372144266	-0.1455087030129819	-0.16885095723852347	-0.1870961490116196
03	ATX	36.0	0.7058126212765121	0.6820750721384309	0.651198939140346	0.6126012468069633	0.56612847212154	0.5120924724011016	0.45127558727444433	0.38491940174961364	0.31467781471342177	0.24252543067322627	0.17065982571188715	0.10138557891819679	0.0369561676674234	-0.020568987111706474	-0.06946374736213988	-0.10847371505758108	-0.13690320625699678	-0.15467232637953238	-0.16229243028252896	-0.16080044063452537	-0.15164618777690042	-0.13652826271020257	-0.11722876348908148	-0.09546111267458657	-0.07272972729620046	-0.05022746356420674	-0.02877411286250592	-0.008804309913480138	0.009601799356988513	0.026664558030816486	0.04281671470429965	0.05859677177657753	0.07455025809180747	0.09114217512338765	0.1086777878487358	0.12725563657812855	0.1467463533553277	0.1667851965505664	0.18678458689145427	0.20598962905390458	0.22353957083723802	0.2385205835941019	0.2500751606906487	0.2574916564557254	0.26030664532308023	0.25840010779995437	0.2520634342000257
03	ATX	38.0	0.2455680377451401	0.26385047803777645	0.27790364305655973	0.2867268543940434	0.2895851280973491	0.2860507863443734	0.2760033462396077	0.2596097321047711	0.237314392863833	0.20981364546144887	0.1780285977001943	0.14306970404483632	0.10617275631205883	0.06865114619211453	0.031838908169205246	-0.0030055193498499944	-0.03474488985662455	-0.062421602620131474	-0.08531058235600475	-0.10292953497678169	-0.1150534902272533	-0.12170806944522536	-0.12313966211734087	-0.11975922565063575	-0.11209650475406989	-0.1007299862622678	-0.08620482902983789	-0.06899762831669234	-0.04948174547034321	-0.027910917638049426	-0.004452360996704929	0.020767405688629476	0.047582509266291706	0.07572287407074771	0.10474990351193203	0.1340032491451773	0.16257367255694125	0.18932993445449145	0.21297344766598736	0.2321209946491471	0.2454195352889696	0.2517031303463235	0.2501277705126087	0.24029430780471595	0.2223751908587041	0.19717739932052764	0.16615640208092186
03	ATX	40.0	-0.4086803658725366	-0.390992473327936	-0.37043361405041103	-0.3468142989925097	-0.3200890748618619	-0.2904112878804428	-0.2581623319833998	-0.22394036178627066	-0.18853841127839138	-0.15288238997243891	-0.11793549558337499	-0.08462068408775547	-0.053745422304309384	-0.025954275294540072	-0.0017198206344590239	0.01866106678198809	0.03503259418382948	0.04736489739833989	0.05572828946074355	0.060291406107469483	0.06134209639913442	0.059303460535735694	0.05474409832855372	0.04839861650077172	0.041163740851983266	0.034081450665059805	0.028284433565088488	0.024937048058536457	0.025148775435438225	0.029858528274785245	0.03972992665797512	0.05505906937104882	0.07568609052686115	0.10095044919332867	0.1297136745065417	0.16038977239590657	0.19103354573692627	0.21949834244426392	0.24356256486278416	0.2611130037130584	0.27032027538343906	0.26979310486367764	0.2587169121458131	0.23695202035558627	0.2050843631513114	0.1644070835363357	0.11686403325362216
03	DNP	2.0	0.6033459466033081	0.5880306971556022	0.5604981930192802	0.519804857229335	0.46604011479200447	0.4003981631226791	0.3251381181115853	0.24341518207386761	0.15898603227187696	0.07582056354239311	-0.0023226389806880743	-0.07227675154325808	-0.13172923802664616	-0.17932301801132006	-0.2145940806142962	-0.23778181849961552	-0.24958521789379445	-0.25093802838366097	-0.24287749497926905	-0.22652312347089662	-0.20312972119141476	-0.17411827616548745	-0.1409646690948238	-0.10490004529303991	-0.0664855619846246	-0.02521805933865298	0.020655678473981434	0.07403484877096687	0.13859476517575897	0.21826207730962421	0.31668354896972006	0.43678569264899736	0.5804521790205223	0.7482817268373605	0.9393643114200576	1.1510436208376778	1.3786967007730868	1.6156239718321688	1.8531627941654436	2.0811267444915256	2.288593526813586	2.4649510879180014	2.6010181385715807	2.6900117022396364	2.7282070515549233	2.7152652845087717	2.654349303828801
03	DNP	4.0	0.46818828984727545	0.46250089988162885	0.44894351857899645	0.4278654075534392	0.40018205832708087	0.3672719530472448	0.3308243591913482	0.29265793078881586	0.25453529726931234	0.21799379986606254	0.18420799565898927	0.15389717924547114	0.12729111382000075	0.1041584085418968	0.08389505067868418	0.06566784764220836	0.04857704031562117	0.03181490730189833	0.014778932364195876	-0.002877149780940197	-0.021261561197682466	-0.04031197395960297	-0.05987759308288973	-0.0797716611368079	-0.09976402320447221	-0.11950702755443507	-0.13841379116277108	-0.15553102396909585	-0.16943995234042292	-0.1781958486382403	-0.17929071815239772	-0.16963408351493722	-0.14556473773791487	-0.10295607202696039	-0.037507925977747186	0.054698163985013315	0.17641295645758767	0.3283966260733209	0.5088502033664837	0.713346900472495	0.9352973270734368	1.1667957613395246	1.3996102007842395	1.6261142705689737	1.8400317972702598	2.0369357725382216	2.214497080187715
03	DNP	6.0	0.17160150064394084	0.18041405600162663	0.19064988006017508	0.20192991536982818	0.21339561876605617	0.22378873804009108	0.23161979228915128	0.2353987393458173	0.23388278699805465	0.22628405851561814	0.21239345835014134	0.19259691601413598	0.16779660234813976	0.13926538206832312	0.10847259325169208	0.07691967088388332	0.04599835225888228	0.01688196982820045	-0.009550456580335695	-0.03276173215955103	-0.05257462654623806	-0.06915459380431097	-0.0829581321032908	-0.09463957307081824	-0.10492128040893042	-0.11443997152820928	-0.12358459157058116	-0.13235146733422867	-0.1402347136586618	-0.1461668608882471	-0.14851075143935463	-0.14510828739503245	-0.13338691923775964	-0.11053396387440087	-0.07374394775235113	-0.020530266172444606	0.050936323549043705	0.14152137724603386	0.2509290836095019	0.3776609223259397	0.5191401404861141	0.6719612722745176	0.8321992642488407	0.9957199471410532	1.158448974567897	1.3165840239930564	1.4667421083294898
03	DNP	8.0	-0.11198359557185111	-0.13428331175138325	-0.15455413182160618	-0.1724796694547968	-0.18762349742668485	-0.1994535292317764	-0.20741163872948679	-0.21101375879648437	-0.2099487568381848	-0.2041439650685075	-0.19377266277963115	-0.17920620424424963	-0.16092970335754975	-0.13946155678633249	-0.11530518904804896	-0.08894840300688227	-0.06090327317824562	-0.03176185266849151	-0.002246646678373196	0.026768640990075872	0.0542780952212158	0.0792022542351638	0.10047526492467487	0.11714927573496048	0.12850099509585433	0.13413461268242893	0.13406354501313886	0.12876867722727495	0.1192209357626556	0.10686448284892425	0.09355467921683518	0.08145380491761821	0.07288034394087486	0.07012207141657945	0.07522125253329881	0.08976003136023883	0.11467329934180281	0.15012279275897844	0.19546390284900933	0.24930369175537298	0.30964403618139863	0.37407305720365563	0.43997229609053085	0.504706810513836	0.5657818743552555	0.6209512553166996	0.6682813907736971
03	DNP	10.0	-0.2899271098115852	-0.2879683104043769	-0.28447628906214323	-0.2790999506613182	-0.2714497768709225	-0.2611313009687319	-0.24778575431871952	-0.23113263402030765	-0.21101215707469123	-0.187423383840023	-0.16055352674493065	-0.1307976550462912	-0.09876283329084329	-0.06525690446914821	-0.03125933662565032	0.002124926185604944	0.03372905850128599	0.06239857684755714	0.08707270696443388	0.10686225698339222	0.12111778612374344	0.12947509412528346	0.13187506507690958	0.12855333924422846	0.12000431652273	0.10693011465427216	0.09018578955570065	0.07072621771582092	0.04956240291471248	0.027729164319716747	0.006256242793633248	-0.013857567663511025	-0.03167849621271385	-0.04637966543646285	-0.057291379904307216	-0.06395570677458494	-0.066179973323085	-0.06408265006297506	-0.05812435195776666	-0.049115652280549815	-0.038199887621437584	-0.026804543687249688	-0.01656305349950299	-0.009213784081317816	-0.0064827984519919835	-0.009966257139423423	-0.021021426207983696
03	DNP	12.0	-0.22331471640906908	-0.22674411427964508	-0.22966604508056226	-0.23172162748490155	-0.23254115821618182	-0.23174858867815923	-0.22897740574931424	-0.22389239616343692	-0.21621695124269907	-0.20575959357971718	-0.19243361790917565	-0.17626677267304935	-0.1574018969622825	-0.1360852722013932	-0.11264897005487895	-0.08748894107762231	-0.06104313795142387	-0.03377596744862425	-0.006169304653994873	0.021279110111826482	0.04805404884976419	0.07361863326875503	0.09741556851996593	0.11887344448462256	0.13742332867021606	0.15252166216954632	0.16368683213396826	0.1705359755846987	0.17282748859974253	0.17049695929122116	0.16368060274731205	0.15272224103775517	0.13815615417270302	0.12066420158787797	0.10101303269266945	0.07997407938130177	0.05824263764576253	0.03635881785473341	0.014649302025854988	-0.006810334093065584	-0.028204577230510203	-0.049962758825279896	-0.07271774220708643	-0.09724972649897615	-0.12441998043698943	-0.1550980082821818	-0.19009329141789397
03	DNP	14.0	0.19748548472241378	0.1461741504675927	0.09500123680707917	0.04476303959091388	-0.0038379476460662643	-0.05014458571148883	-0.09350200269953757	-0.1332264166009508	-0.16859134820977206	-0.19883488247939415	-0.22318409617335672	-0.2408925490568922	-0.25128830204895375	-0.25382561263615416	-0.2481340187416319	-0.23406139212766416	-0.21170924200835028	-0.18145521025015032	-0.1439669312525631	-0.10020620826689436	-0.05142189209408635	0.0008646215139784114	0.05489250121053696	0.10871013577559516	0.16024833540565148	0.20741806187722223	0.24823655510305948	0.280979992132998	0.3043484421070303	0.31762739248727856	0.3208132332477794	0.3146757772605534	0.3007279018474176	0.2810935680172979	0.25828619113548307	0.2349287771665352	0.21346637940153662	0.1959118818070828	0.18366941212963647	0.17744099999598767	0.17723066558179323	0.18241143898076984	0.1918434896385986	0.20400969567508143	0.21715252790745337	0.22940149782729774	0.23888612814876764
03	DNP	16.0	0.14450603058819694	0.08905389785100974	0.03308390251491772	-0.022341043835858027	-0.07603581463337841	-0.12671102996278136	-0.17301836512085755	-0.21361869349543086	-0.24725927800199107	-0.27285211884144933	-0.2895472978273932	-0.2967900674110315	-0.2943647128252531	-0.2824149835234438	-0.26143642536557976	-0.23224266856804252	-0.19590678628664432	-0.15369199866519667	-0.10698396077405255	-0.057230756978687417	-0.0059020484373352305	0.04553901722308278	0.09565373647374395	0.14304305517183424	0.18636998965326965	0.22439803535211356	0.25604830757455305	0.2804805116656008	0.2971802941536831	0.30605317853337327	0.30749320569570165	0.30241014705621283	0.29220123524900676	0.27865645148182916	0.2638120798768571	0.2497631851230941	0.23846738242171578	0.23157148160652902	0.23027686067265607	0.23526651934213164	0.24668468634850554	0.2641570051150032	0.2868429025439586	0.3135010273076877	0.3425699974780957	0.3722569381926968	0.4006363477109347
03	DNP	18.0	0.3951965503958611	0.389264678677748	0.37774515085585825	0.35998269335208033	0.33567295412815906	0.3049084916255202	0.268183891537115	0.22636605115133057	0.18063865164623227	0.13242897077099702	0.0833256965249086	0.03499790734244862	-0.01088858930146478	-0.0527498699209327	-0.08915885122687402	-0.1189126195927595	-0.14108692866607891	-0.15507957870079414	-0.16063968285138241	-0.1578730682342312	-0.14723759137732295	-0.12951617586860192	-0.10578013870168182	-0.07733383538338846	-0.0456526098828923	-0.012306053366703915	0.02112454670442021	0.05312856615648426	0.08234920845019805	0.10766014909010821	0.12823390241972057	0.14359384606825515	0.15364250528410364	0.15865952005359796	0.1592694418571323	0.15637928413691515	0.15109046336264778	0.14460316025488798	0.13811380589634376	0.1327226400777184	0.12934722555027764	0.12865210094851232	0.13099284365538982	0.13638569737483058	0.1444989149574033	0.15467133965129862	0.16595641369701158
03	DNP	20.0	0.33502900997964696	0.34742202787095683	0.35730453632112624	0.3639455334901287	0.366912747541016	0.36602549219557107	0.3612746586746209	0.35273921890985843	0.3405142887305025	0.32466834592000315	0.30523711067825277	0.28224896872745286	0.2557727826501603	0.22597016005955584	0.19314479983049926	0.15776617746825905	0.12046466605253846	0.0819956062206283	0.04318106614978972	0.004834533774605118	-0.03231179592896108	-0.06766765960309128	-0.10081984381576771	-0.13153858516632966	-0.1597583728526936	-0.18553189900090666	-0.2089659188237481	-0.23015105844727485	-0.24910195478672875	-0.2657168363366993	-0.2797607177829904	-0.2908724849161657	-0.2986062785198854	-0.3024838049148933	-0.3020700119486418	-0.29704333259488735	-0.28727011295077975	-0.27286573697837835	-0.25423714567601036	-0.23210450477551764	-0.20749815722028392	-0.18172789322516758	-0.15632499770044983	-0.1329578791534216	-0.11333647300324434	-0.09910853713184065	-0.09175390983155349
03	DNP	22.0	0.10373259069874269	0.11130639652336291	0.11972606572265014	0.12869703665875012	0.13808702014165825	0.1478597614035958	0.15798621931293222	0.1683555292891733	0.17869165410775473	0.18851396863675723	0.19713665403869274	0.2037073986779841	0.20728580185901677	0.2069460816461084	0.2018825290676768	0.19150326827918626	0.17549308770040398	0.15384028907050323	0.12683215169586004	0.09501704200835025	0.059149710775126894	0.02013633223429061	-0.021014381270506102	-0.06322854253695975	-0.10538904553502337	-0.14634738920506268	-0.18493641227188845	-0.21998200158277711	-0.2503288802531384	-0.27487584723274394	-0.29262414578664253	-0.3027402302834269	-0.30463386337435033	-0.29802169225310826	-0.28299849828081913	-0.260087013988722	-0.23026719681386193	-0.19498016297983048	-0.1560986585997663	-0.11585553988086993	-0.07674248048864438	-0.041376716192146085	-0.01234551096873207	0.007957385036076126	0.017482215877548585	0.014663734845185253	-0.001468279185591878
03	DNP	24.0	0.3532026020801222	0.35230176323367923	0.3494500814020072	0.34448340682335093	0.33729548849321167	0.3277993549169782	0.3158969005478822	0.30146494474615965	0.2843680753921348	0.2644969161203861	0.2418161367708087	0.2164082153578605	0.18850442866754313	0.15849931453563731	0.1269311995377921	0.09443822954536067	0.061697208822173	0.02935978884539797	-0.001999505106999769	-0.03191973343548367	-0.06006501384193644	-0.08621614797642413	-0.11023818001138508	-0.1320461866325648	-0.15155748621524084	-0.16864427826454786	-0.18309761558907622	-0.19460144072736724	-0.20271061019625636	-0.20686195964262338	-0.20640323996727056	-0.2006548847865852	-0.1889962510181068	-0.17095819737133364	-0.1463347529019734	-0.11527821058536575	-0.0783610760001453	-0.03660719286575764	0.008523358029738692	0.05519255871674894	0.10128930381273588	0.14454769075007162	0.1826853350218957	0.21354619871692887	0.23523567378032695	0.24625282127194653	0.24560401987841618
03	DNP	26.0	0.11775732407514145	0.11191990887385887	0.10735814674317885	0.10395682908208961	0.10145692743149903	0.09949149660534595	0.0976387925486826	0.09549218635870987	0.09271944970270807	0.0891047712280017	0.08457069574496562	0.07917821237770009	0.07309455734660569	0.06655439978779726	0.05981003752076264	0.053078173722351935	0.046492845676918845	0.04007190692934254	0.0336981215512457	0.027109272965612705	0.019903685451748074	0.011572884962899292	0.0015454374129895629	-0.010753762963478866	-0.025819689128906073	-0.04395646402082569	-0.06517653557578233	-0.08910734862006656	-0.11492371334821105	-0.14135201124492347	-0.16673790963906404	-0.18916482508023114	-0.20662739914475464	-0.21722792380525008	-0.21937051986108627	-0.2119240019542442	-0.19434473095437688	-0.16674557880969004	-0.1298982957261764	-0.08519166518668947	-0.03453806990284075	0.019756581211850394	0.07513911620855412	0.12897938543040868	0.17873427807298561	0.22211299377550262	0.2572218394708938
03	DNP	28.0	0.24856595020198027	0.2485780345262562	0.24338840085044489	0.2333241032668075	0.21892245565949886	0.20092838568399043	0.18028500393960678	0.1580889332798383	0.13551680599933236	0.11373948138716293	0.09382617779464869	0.07665536738881962	0.06285370215318867	0.05273751298846567	0.046294947625017485	0.04318762539329072	0.04277077510782007	0.044136881481732476	0.046184442396364545	0.04769620999035064	0.0474166991331058	0.044152022071473826	0.0368705840636121	0.02478498577526067	0.007426279173064723	-0.015292701212832917	-0.04304890863149591	-0.07510291759516202	-0.11032936811139894	-0.14727861021298336	-0.18427580896299492	-0.21952024210297189	-0.2511999361683511	-0.27761271053660075	-0.29727144401169425	-0.30900902838513855	-0.31207391834406534	-0.3061943722668111	-0.2916177294787879	-0.26910348419752583	-0.2398780460603535	-0.2055559162910754	-0.16802555577103806	-0.12931774574671948	-0.09146814493474215	-0.05639032815208797	-0.02574438795305778
03	DNP	30.0	0.434656478779891	0.4441637961601843	0.4428805834401728	0.431230543860067	0.41012533873214585	0.3808791746127064	0.345097627288737	0.3045560859091555	0.26108272111752523	0.21643689835745827	0.1722098238081498	0.12974875722404436	0.09011709763230816	0.05406700725263713	0.02204104943350966	-0.00580018140541462	-0.029534065491178263	-0.04941542428743629	-0.0658083452767905	-0.07909982887848305	-0.0896220358710578	-0.09758977372996908	-0.10304990734101441	-0.10586042436566398	-0.10570475132628483	-0.10214708269502698	-0.09469775180037981	-0.08289306907222962	-0.06636753855309047	-0.04492908638824013	-0.018610973896011726	0.012306845643698813	0.04728798643978775	0.08554828775049397	0.12608841853266972	0.1677363792747518	0.20920770433131006	0.2491657193181109	0.2862861806604544	0.31931834508249535	0.3471341755097979	0.3687517236607517	0.3833568009674494	0.39031594923004703	0.38918988041769	0.37975364027908975	0.36204230604373455
03	DNP	32.0	-0.027479270367939124	-0.018670067070550536	-0.011107391229947305	-0.0049646892713581525	-0.00030125941959702196	0.002938858190774357	0.004920924623116454	0.005905737706399156	0.006228477474191238	0.0062634161093813034	0.006379440940900594	0.006883585684769711	0.007970227927149125	0.009680411057198968	0.011871353293357634	0.014204244049437622	0.01617105402570053	0.01714954848542649	0.01648769956293925	0.013621445520661486	0.008198342165698876	0.00019254344093627696	-0.010031012689067045	-0.021694667439450532	-0.03365160070800943	-0.044501117185038665	-0.052725242834159525	-0.05684222307824247	-0.055535093880960416	-0.047752838644777904	-0.03277662758795076	-0.010245591897327641	0.019850746922107643	0.057199430813449095	0.10118877772676886	0.1509484257483938	0.2053888808444433	0.2632058333954642	0.3229018785047679	0.3827828961109636	0.44096513177116536	0.4954136429220326	0.543995224556217	0.5845667972852562	0.6151046410840612	0.6338644450260478	0.6395246046947671
03	DNP	34.0	-0.14993900812207994	-0.14422128447033358	-0.1320668493442937	-0.11444927514784498	-0.09263537566091011	-0.06811707811437676	-0.042473105448428874	-0.01721323012323582	0.006368165970738401	0.027314727870143607	0.045057136650707263	0.0593820328737536	0.07035453349001969	0.07820000818544583	0.08319251967990318	0.08554841498864524	0.08536583088014253	0.08260843872022276	0.07712297640944692	0.06868049237984994	0.05704137984350959	0.04203868973911577	0.023636694152574907	0.001995551667150413	-0.022472456461036308	-0.049082308246144415	-0.07687859260360201	-0.10466778069816002	-0.13108172062596365	-0.1546507904165772	-0.1738885172846888	-0.187374522857984	-0.1938036819745104	-0.19202055676972707	-0.18106927687973196	-0.1602331997166749	-0.12909962880411074	-0.08763973134018366	-0.036283603518507956	0.024015149524062765	0.09174092801114259	0.16484813223039652	0.24083728074980265	0.3168499779898578	0.38983190909048876	0.45671397931934826	0.5145661713424409
03	DNP	36.0	0.0951867177069021	0.08986130930585826	0.08778751697782106	0.08781803687543444	0.08857664017319256	0.08861537791304346	0.08664621388875791	0.08176061417350727	0.07358032458321333	0.062322306890313026	0.04872825024482315	0.033893540100850036	0.019055912907996755	0.005395682392247213	-0.006119524466195084	-0.014825269141871211	-0.020388688644026674	-0.022807148564755332	-0.02236416331033268	-0.019574072643665792	-0.015131726780018014	-0.009864593888975183	-0.004649769051898997	-0.00035142724749491483	0.0022674900619660543	0.002645793089000259	0.0005103316419023951	-0.00405709070541499	-0.01058781027862165	-0.018226837934545236	-0.025767045413044344	-0.03170844909114068	-0.03431382675195472	-0.0316940800582232	-0.02193326073950913	-0.00324884591395299	0.02580507315974491	0.06613262361380355	0.11790763667695059	0.1804503466100787	0.25219049352198963	0.3307282346246029	0.41299372710453397	0.4954686666901871	0.5744586664047269	0.6463835657974297	0.7080613235570408
03	DNP	38.0	-0.17732868405295305	-0.1810950234103556	-0.1802336288309515	-0.17511984101882283	-0.16634943316893222	-0.15463147617018647	-0.14067895986293144	-0.1251130450599509	-0.10841271331556948	-0.09093151412652525	-0.07294381813167947	-0.05471133632140136	-0.03655232261139629	-0.018861200967985353	-0.0021189682817011057	0.01315395644138801	0.026467651728035987	0.03741706392825315	0.0457480651549565	0.05139633709391909	0.05449315890237236	0.05533510928976253	0.05436716840455662	0.052110949560109004	0.049082315838897515	0.04575200080061938	0.04250010461975094	0.03959243002036175	0.03721720848722873	0.03556303525891023	0.03489733732125733	0.03566292003798961	0.03856247056603471	0.04456992242455468	0.05486488248210519	0.07070607403332449	0.09325815095970508	0.12337470032542469	0.16141690191503621	0.20715498960981063	0.2597369529624055	0.31774523694980894	0.3793535676751177	0.442517429446444	0.5051592727391834	0.5653585707982116	0.621507723971046
03	DNP	40.0	-0.11447612242839722	-0.11821851985232129	-0.11672204431643207	-0.10997640138181225	-0.09822591240156409	-0.08193765017992116	-0.06178898467786137	-0.03865212745211924	-0.013547871863069494	0.012361601440046471	0.03782504619145671	0.061554942185525735	0.08229031519238027	0.09886933820710708	0.11029346576203664	0.11580694063207556	0.11496651220739264	0.10770049629924995	0.09434330154841618	0.07565205418498769	0.05278103048782229	0.02722427313078179	0.0006994914350874661	-0.024991504768559002	-0.04812309173488756	-0.06721116628196996	-0.08113207156601289	-0.08921154671022873	-0.09125425338065202	-0.08749925345070292	-0.07853365146686345	-0.06516358899856228	-0.04824629797518376	-0.028533798948400357	-0.006537447369344196	0.017575481417444527	0.04401512060320312	0.0733233656829479	0.10627894888602502	0.14376343871750952	0.18659851000071065	0.2353873439493444	0.29040091977394344	0.35149488783758964	0.41805912089336683	0.48903328963624887	0.5629438424376192
03	PLC	2.0	0.34845581917371654	0.39778950354892656	0.43997089754326374	0.47065982093796405	0.48655196155491554	0.48564522248572367	0.4673353072438044	0.43233801663142557	0.3824578658605343	0.32025886578631907	0.24871890473588984	0.17094854574791912	0.09003518096179385	0.009020325636751758	-0.06904178621469878	-0.1410120788044094	-0.20366979075903602	-0.25384543851362623	-0.28870205694049145	-0.30613249304308043	-0.30518193762403356	-0.2863722568375766	-0.2518009534489306	-0.20495923230785934	-0.15028898222938353	-0.09257144141937396	-0.03626377551441669	0.015112409208914754	0.05944428954080175	0.09631294426481682	0.1270579817712623	0.15460590342972924	0.18306825526696874	0.21713517438482424	0.2613272974076495	0.3192051580330367	0.39267001474821983	0.4814901924923308	0.5831424382535886	0.6930053945026681	0.8048826921620322	0.9117891587438944	1.006890626512801	1.0844706162271254	1.1408034229697188	1.1748514768580747	1.1887482624710832
03	PLC	4.0	0.2066273816936534	0.24635544098183929	0.28258897092540153	0.31232683581503157	0.3333885394662297	0.34452791781162506	0.34539406458516153	0.3363697423599697	0.3183335899641866	0.29241318943856187	0.2597838039951175	0.22154773024684551	0.17871251140708924	0.13225350215725276	0.0832295870674974	0.032912758756727056	-0.017120548708716807	-0.06497426222541461	-0.10852187535191386	-0.14560370767997116	-0.1743067057855845	-0.19328050349939147	-0.20200964676992722	-0.2009727623439211	-0.19161741119403589	-0.17613201232166883	-0.15703889648355923	-0.13668977994875503	-0.1167704637023779	-0.0979212714260311	-0.0795448728545952	-0.05982795065530484	-0.03595318252818387	-0.004454408297169005	0.03834635816975596	0.09587432539216512	0.1708668575061824	0.26501410533217135	0.3787199515591473	0.5110171518853546	0.6596466816009829	0.8212911900288268	0.9919292846977252	1.1672668183116395	1.3431972492247812	1.5162424570346003	1.68392920386643
03	PLC	6.0	0.12238350423459651	0.1374669931538668	0.14962643129218636	0.15862059657923594	0.16434447582294218	0.16672353085412775	0.16566153831493033	0.1610509560739638	0.1528212431568149	0.14099381719555087	0.1257090177242351	0.10721725533532975	0.0858482790732632	0.061979315457861554	0.036039068729220844	0.008554774538301356	-0.019767803971123273	-0.04796288128074786	-0.07476780752230171	-0.09867079219632041	-0.11805458706011591	-0.13141930530149892	-0.13762867858668448	-0.13610958591048503	-0.12693726282058454	-0.11077972678889704	-0.08872055440880872	-0.06201685259873446	-0.031854875992128814	0.000846528756827742	0.03555885970335291	0.07219250846682013	0.11108461594208587	0.15294132090741042	0.19874707218519058	0.24964937339583793	0.306823504833029	0.3713235647573352	0.4439301732794976	0.5250165052067214	0.614447778613062	0.7115316873260443	0.8150235045638425	0.9231826013940962	1.0338755254323453	1.14472128500973	1.2532661183706195
03	PLC	8.0	0.2837705003485032	0.2802971943136838	0.27403996080682475	0.26494985882442945	0.252929199008196	0.23784615493282737	0.21957854674072416	0.19807478659016442	0.17341556906589795	0.1458568135460732	0.11584415187830115	0.08399596065113923	0.05106409396512842	0.01788444959401788	-0.014664105571885244	-0.04568701434786286	-0.0742825176621248	-0.09953845417771322	-0.12053262191359335	-0.13635045213360633	-0.14613316180490724	-0.14915845452789153	-0.14494398960672653	-0.13335123188826853	-0.11466130704408344	-0.08959597601679943	-0.059277967943194114	-0.025129093793096198	0.011265981901505174	0.04831301028633077	0.08455353996227058	0.11879142177732813	0.15018727838140603	0.17831733406315065	0.20319348054192726	0.2252375593289864	0.24521004044081846	0.2640934052362817	0.28294046281052654	0.3027047343697923	0.3240756223692298	0.3473429353353842	0.37230914431293416	0.3982572759208884	0.42397548543269536	0.4478343651900292	0.46790725126173943
03	PLC	10.0	0.08196953999255147	0.05946472321144347	0.0350420143550873	0.009601354360799674	-0.01592733135356017	-0.04061494086884343	-0.0635655007926722	-0.0839509772755721	-0.10104694398346321	-0.1142684587984258	-0.12319917906985654	-0.12761393812285837	-0.12748678372977823	-0.12298377700450494	-0.11444154752289332	-0.10233257895109577	-0.0872201613893279	-0.06971215963872356	-0.050416717566420986	-0.029906052762553044	-0.008690110641609527	0.012796961202943656	0.034200689421689204	0.05524217531426675	0.07570980979540669	0.09545016152868821	0.11436173731965688	0.1323933067574792	0.14954637958510117	0.1658810387173787	0.18152196165862397	0.19666483519288858	0.2115807766670142	0.22661111079910806	0.24215403596229912	0.2586370965184119	0.2764717396685359	0.29599246366505316	0.31738293279140994	0.3405997036964936	0.3653064001380271	0.3908294580522138	0.41614837088313994	0.4399221731093732	0.46055883455834834	0.47631738268353374	0.48543563461117056
03	PLC	12.0	-0.13831135979831363	-0.18597791972952843	-0.23326669525585814	-0.27862031682305033	-0.32042957453870213	-0.3571008481352643	-0.38713133340929096	-0.4091874349075272	-0.42218151340153065	-0.42533987819138375	-0.4182591485927205	-0.4009414189893187	-0.37380609851502344	-0.33767376123735937	-0.2937193689752742	-0.24340005729924458	-0.18835766938553394	-0.1303088482638454	-0.07093431401510426	-0.011775427527386959	0.04584548933216359	0.10087893876702889	0.15256853617878152	0.20044647102055527	0.24430404643219583	0.2841485494624504	0.3201526130641698	0.35260038156700996	0.3818387990768438	0.4082323905535884	0.43212589310710114	0.45381339524979536	0.47352019624339553	0.4913914779438781	0.507492443859235	0.5218146932148602	0.5342880698975971	0.5447941100725808	0.5531794313693201	0.5592637590960499	0.5628451081818286	0.5636987570226379	0.5615764796536522	0.5562048056783472	0.5472895100250709	0.5345237753549092	0.5176037682869101
03	PLC	14.0	-0.3033399434878793	-0.3402105171187573	-0.37200177255782163	-0.3980399592956535	-0.41758323069428843	-0.4298623905353264	-0.4341413763711769	-0.42979398368745875	-0.4163812138919702	-0.39372399595310525	-0.3619680629752568	-0.3216342567497609	-0.27365510373070556	-0.21938897700634455	-0.16060019144000748	-0.09940099579288476	-0.03813784521012289	0.020773027654876458	0.0750464404175275	0.12273739907271253	0.16241217307791905	0.19324957025394918	0.2150502331213375	0.2281639395556647	0.23335991401603645	0.23167129587552057	0.22424385158504773	0.2122107159417889	0.19660078759885585	0.17829043094268682	0.15798653226570572	0.13624296560525834	0.1134965972505837	0.09011545529542148	0.06644495759528518	0.042842772116897826	0.01969525442522413	-0.0025909682160897007	-0.02361560362295953	-0.04302943104620219	-0.0605873067478484	-0.07619275664372277	-0.08993092639628994	-0.10207652096748604	-0.11308212782765206	-0.12355034074226279	-0.13418698130108234
03	PLC	16.0	0.23759946921868083	0.22567935502188524	0.21302960478623145	0.19993314848330196	0.18667269292378602	0.1735065039952165	0.1606546876130901	0.14829610902645682	0.13657749589406143	0.12562158070195154	0.1155305683105135	0.10638089619606354	0.09820454223692392	0.09096524846007735	0.08453112972616586	0.0786529114412792	0.072953704596907	0.06693880945619979	0.06001729304120121	0.05155046086099549	0.04090824280788269	0.027533846608287282	0.01100266853393593	-0.008940511954415808	-0.03236632226275625	-0.059176724015674614	-0.08913649285861541	-0.12191827156527386	-0.15715152451968642	-0.1944522620934922	-0.23343786949157758	-0.27371590838764526	-0.31485373012275003	-0.3563378442140704	-0.39753272222718944	-0.4376508040563637	-0.4757443121798405	-0.5107352764725035	-0.5414855645840675	-0.5669011036981199	-0.5860650070461972	-0.5983684440397986	-0.6036220630594835	-0.6021207475553793	-0.5946465928237756	-0.5824160907379374	-0.5669730644923756
03	PLC	18.0	0.5784374007062101	0.5186232625167008	0.4559745024111791	0.39253828670766455	0.33022675892350106	0.2706798833690737	0.21517613040252415	0.16460116488209237	0.11947397567601582	0.08001198390581749	0.04621150229808246	0.017932852871603695	-0.005034633229302305	-0.022928163817745185	-0.035989166575537	-0.04445926660009875	-0.04859418351085294	-0.048691029772620686	-0.045123342749002884	-0.03837982315118839	-0.029096608203154867	-0.01808485749600595	-0.006340999041160589	0.004963202281328301	0.014510398693682092	0.0208997843651676	0.02274160411947337	0.018778116449553843	0.00802724405985881	-0.010072420913009403	-0.03554511223338974	-0.06781192801953209	-0.10569013710238073	-0.14746067191751966	-0.19098859198604845	-0.23388167119500985	-0.27366833672872215	-0.30798402416419485	-0.3347587662130938	-0.35238922050909116	-0.3598822115160219	-0.35695430595296007	-0.3440741399010102	-0.3224342060110544	-0.2938575327425587	-0.26064468518407635	-0.2253833688179108
03	PLC	20.0	0.1436253779727898	0.09325107544919933	0.04496255890571233	0.0005184471239312732	-0.03844775473002029	-0.07056963502819152	-0.09487570646788812	-0.11087887714487932	-0.11860434431370442	-0.11854266508024111	-0.11154890209448126	-0.09870940736987056	-0.08121192598407703	-0.0602446562046274	-0.036930363800272634	-0.012297171401445615	0.012713154887821765	0.03721068393611897	0.060328077904655025	0.08117439793566114	0.0988192938291489	0.11228569331555265	0.12057124383591669	0.12269702975192748	0.11777273642415632	0.10507014225493715	0.0841041939207517	0.054701196520702634	0.017060745823393966	-0.02821040882240078	-0.08009215728423824	-0.13716650246393458	-0.19765294212168127	-0.2594708840482122	-0.32031959470559396	-0.37777809148023805	-0.429420593587407	-0.47295591324911707	-0.5063673087820384	-0.5280489301202407	-0.5369138419488515	-0.5324671297420079	-0.5148269422387096	-0.4846993906330679	-0.44332609120775746	-0.39240933558572094	-0.33403394125996555
03	PLC	22.0	-0.054863893619069015	-0.05232980327613851	-0.04557895851591437	-0.035436726033580085	-0.023035353675817438	-0.009666875034769568	0.003378959534711387	0.014968002517475737	0.024250580532376262	0.03073979075190862	0.034343033682984206	0.03533406996584912	0.0342867124093838	0.03196931920100376	0.029226942814340427	0.02686417680806987	0.025530108512354988	0.025624340283883537	0.027247021488664015	0.030176129083864377	0.03389513127539115	0.037651582159732244	0.040542460328960084	0.041606480394321535	0.03991320798805209	0.03464142256267342	0.02513196155265463	0.010930553209877167	-0.008190696486587677	-0.03223151626165208	-0.06096605849863368	-0.09396090082829225	-0.13060249779905939	-0.1701236540458274	-0.2116352019917685	-0.2541701346662085	-0.29672183234476607	-0.33827768872264563	-0.3778416274742723	-0.4144503991423638	-0.44717144228129463	-0.47509462484675424	-0.4973169811010332	-0.5129428548907109	-0.5211030882961749	-0.5210094557909966	-0.5120374938301735
03	PLC	24.0	0.010087091586659686	0.018184376637848235	0.024622218876502774	0.029077330303674015	0.031079550058408734	0.030123063682555268	0.025787393052797383	0.01785458580509254	0.006401824045779311	-0.008145657717275753	-0.024997280682876558	-0.043038383051397636	-0.06090299389729752	-0.07708949574636861	-0.09010081259558951	-0.09859240236027761	-0.10150555917553712	-0.0981686852978564	-0.0883778843399934	-0.07240757402137285	-0.05099512976933945	-0.025276769791376767	0.0033092594857288132	0.03313873635835724	0.062525702197825	0.08985288417160368	0.11369473053528395	0.13293465814692518	0.14685162524313303	0.15517280835878608	0.1580907580264675	0.15622903613811256	0.15056898072507788	0.14234730193709197	0.1329211093697166	0.12361912963342914	0.11560861098015794	0.10980025713819438	0.10677985128379806	0.10679588664601508	0.10979429232737212	0.11549168272809548	0.12348267595258294	0.13335839311678435	0.14482362771699864	0.15778013554790463	0.1723591852412262
03	PLC	26.0	0.4290395322888545	0.4075977632981253	0.37970480017250696	0.3460860036513731	0.30749237032634846	0.2647358249990945	0.21874285212035768	0.17061447210968217	0.12165459500517016	0.07337359812288054	0.027445251518703292	-0.014375741620729132	-0.050391435245263475	-0.07910744822734242	-0.09939586299557034	-0.11063122680376947	-0.11277692399043583	-0.10642585846332206	-0.09276109145090172	-0.0734711990564875	-0.05060431334893587	-0.026379141772678468	-0.0029834957242872613	0.01762511627559442	0.033897649165157306	0.04483273727532071	0.05005273294136713	0.049809752111052694	0.044923609729339856	0.03665097601268211	0.026498960245090825	0.016028443183768948	0.006664959560491512	-0.0004579241940896317	-0.0045982748568700604	-0.005430996508438368	-0.003010611562497517	0.00230986235182179	0.009992884359098952	0.01944942789533735	0.030164343758093085	0.041793085179310505	0.05423161560192924	0.06764811715834564	0.08244488899915839	0.09918087091111269	0.1184476277613555
03	PLC	28.0	0.5588481405297748	0.5085082991298611	0.45464617646081046	0.39841194866394686	0.34076879070731714	0.2824877726927031	0.22418898373247045	0.16641887349355072	0.10973298364142206	0.054788309708530616	0.0024063836854272685	-0.04639828129728976	-0.0904389604221266	-0.12840488430920624	-0.15894306386171309	-0.1807625305270858	-0.1927552046272514	-0.19413767209052613	-0.1846058099941617	-0.1644771190394075	-0.13477994443964195	-0.09726527333083443	-0.05432163073452546	-0.008782121869204268	0.036351439165928826	0.07821121831550087	0.11436540841031201	0.14306827609029968	0.16341566125766396	0.17535588902649252	0.179572522736122	0.17727400443284969	0.1699316449105774	0.1590394424477845	0.14593619472788288	0.13170784617559264	0.11716413001009707	0.10287393097758313	0.08926291210964732	0.07673785288263232	0.06581113703610841	0.05718740531059863	0.051792911750319554	0.050728797728021566	0.05512706319983969	0.06596559937786471	0.08389480634298221
03	PLC	30.0	0.14326530090394912	0.10995192696516645	0.07888926122980253	0.05108072156127669	0.027072649609738847	0.006956051786145834	-0.009579564542501716	-0.02315408922462585	-0.03455942235683855	-0.0445933781157444	-0.05390652564990214	-0.062885195179748	-0.07157578311039696	-0.07967579129419036	-0.08657119195104311	-0.09143513543367267	-0.0933608262789224	-0.09148767481269081	-0.0851496216707821	-0.07400720230628478	-0.05814228459903144	-0.038110384047068686	-0.014928313947917424	0.010020117071573034	0.03513691034036475	0.05879407031080038	0.07953835684515509	0.09626635661584862	0.1083431429410991	0.11565770330914016	0.11861618185969394	0.11806002965839127	0.11514261237316942	0.11116885465907698	0.10743033661395039	0.10503994052261034	0.10480150802299262	0.10710727121374783	0.11187323366890536	0.11853619729119713	0.12609838456750458	0.13322140057189813	0.13837577502707474	0.1400132844596876	0.13675094743346272	0.12753391152956006	0.11175495623263026
03	PLC	32.0	-0.3801734412208114	-0.3787040926499332	-0.37538838330087126	-0.37033237449006084	-0.36375764243234954	-0.3559498930847639	-0.34720330220856194	-0.3377845305028973	-0.3278976733270112	-0.31764377143526035	-0.3069796736151708	-0.2956631920604229	-0.2831962786374102	-0.26880338420763505	-0.25146227911642793	-0.23000867853117585	-0.20330615061329174	-0.17043814936141108	-0.13091178382051036	-0.08481799230763865	-0.03293358045053495	0.023265760878220965	0.08168278512656946	0.13976627258139107	0.19474471015261116	0.24392527377979858	0.2849765720101638	0.31619487196201	0.3367036074110998	0.346570092882655	0.3468014812080292	0.33925184746731873	0.3264347098127378	0.31126577719495185	0.2967831080980894	0.2858615696267558	0.2809682850857922	0.28399365098714896	0.2961349235380729	0.3178446387591932	0.34883776846448256	0.3881487668938956	0.4342179355729038	0.48499190483770793	0.5380561989790508	0.5907583731843387	0.640272894539206
03	PLC	34.0	-1.2040910228956598	-1.191803754095103	-1.1716310581223413	-1.14374245163029	-1.1085910290756773	-1.0667890794358947	-1.018964049614511	-0.965634986913439	-0.9071533196536207	-0.8436968785654593	-0.7752846711795107	-0.7018157975123334	-0.623113761931256	-0.5389646933821528	-0.4491638759629713	-0.3535749324451931	-0.25223972802466493	-0.14551863160827827	-0.034244420126832	0.08010810047136954	0.19526419358650215	0.3080855014549977	0.41458785477290955	0.5100879083165613	0.5895084791741629	0.6478341859192713	0.6806493717323404	0.6847100933808075	0.658459594390638	0.6023712925558493	0.5190789239606637	0.4133106944770978	0.29161842549446676	0.1619126533790611	0.032827291458172855	-0.08703545364091592	-0.18991008404586956	-0.2696145519733609	-0.3220847092180479	-0.3456113606042168	-0.3408137168737902	-0.3103583768022221	-0.25850241965741044	-0.19058525085128952	-0.11252378638725796	-0.03034747022882267	0.05017585165297067
03	PLC	36.0	-0.7375505038635777	-0.7946947266716439	-0.843694510850144	-0.8814173330733727	-0.9052249953169513	-0.9131251970043676	-0.9038549608807244	-0.87688922950208	-0.8324313855728823	-0.7713730394000038	-0.6952213226838156	-0.6060188863061357	-0.5062431834264851	-0.3986672862458356	-0.2862358157917623	-0.171919673933894	-0.058607272845241046	0.05095559579226823	0.1541870548430554	0.24862666879147943	0.33188467494647983	0.40161792316072303	0.45554420457120204	0.4915385918654604	0.507795953561777	0.503014844622543	0.47658456989702747	0.4286836896959332	0.360305478934268	0.27321264549887075	0.1698422942245885	0.053209286757735175	-0.07316641883086679	-0.20527040654339668	-0.33858601649469167	-0.4680625451767968	-0.588146382156107	-0.6930277530757856	-0.7772111844229798	-0.8363924503035804	-0.8684167581843041	-0.873876639697473	-0.8559999410901724	-0.8198831176463499	-0.7714806271195973	-0.7167160206951104	-0.6609105071117343
03	PLC	38.0	-0.3957765895904393	-0.4297904547609321	-0.45921221651296446	-0.4814463546037388	-0.493989688196077	-0.49462529966668023	-0.48162563383485213	-0.45393253800824923	-0.4113438870235034	-0.35463433163088093	-0.28561242175049806	-0.20711069405208926	-0.12283935863144538	-0.037091574879050807	0.04564965630838935	0.12118371639806724	0.1860082155627099	0.23759968794214975	0.2744555353103385	0.29597815216514917	0.3022959574073183	0.29403832637868677	0.27217430566917566	0.2379554627469767	0.1928810931565667	0.13866046695832038	0.07719499200278296	0.010502032983179206	-0.059415426836023424	-0.13072287393810336	-0.20188105279948337	-0.2717400594274886	-0.3395768165202888	-0.40498022722501237	-0.4676829649738255	-0.5273313041010022	-0.583268640187757	-0.6344325533735524	-0.6794332623806154	-0.7168013198228761	-0.7453431865501534	-0.7644475999561389	-0.7742182681810987	-0.7753689583740311	-0.7689607567185751	-0.7560990715036033	-0.7377101391286442
03	PLC	40.0	-0.40434101082176	-0.4064153618747748	-0.4061212374838128	-0.40321113933570263	-0.39737734548804754	-0.3882714353206005	-0.37556416503099865	-0.35900427348169184	-0.3385027769050401	-0.3141779589236795	-0.28637330964643226	-0.25565074144034305	-0.2227252797380957	-0.1883740231682121	-0.15334892431178315	-0.11828779386937754	-0.08368121908283331	-0.049897975180173165	-0.017205149155339508	0.014159367534794659	0.043932010977925234	0.07181088408823717	0.09747464194791679	0.12061965466923363	0.14101810163471135	0.1585598107771812	0.17326619393042483	0.1852861024567295	0.1948654540365975	0.2022684708113438	0.2077061174762534	0.21127218310294849	0.21286632642591446	0.21219540723658345	0.2088227493810843	0.20223182651832017	0.19195401405687607	0.17769802270712431	0.15944984131225493	0.13755548982356458	0.1127234216098979	0.08601748529515796	0.058826576053040314	0.0328348857534253	0.009978780799211107	-0.00766371397057386	-0.018076619773131908
04	ATX	2.0	0.10113244670795835	0.07968267213209906	0.06784903199642378	0.06605146578751997	0.0735323564998458	0.08861482965951856	0.10899243364858358	0.1319974152186305	0.1548371602631307	0.1748032297621363	0.18946388430402	0.19683694643953337	0.19554416730571028	0.1849229310898281	0.16508422755792526	0.13689788208245032	0.10189618216713191	0.06210276236751466	0.01980875311327243	-0.022671348623319487	-0.06322300729176886	-0.10010705161892451	-0.13206212090827302	-0.1583315798614069	-0.17861895045563714	-0.19299396991368484	-0.20177481155538146	-0.20541794156842857	-0.20443674903024173	-0.19936658416679395	-0.19077435277843313	-0.17929827793872896	-0.1656813991691421	-0.15075590063459637	-0.13533515242559363	-0.12001437094868653	-0.10492447005200302	-0.08952551256144488	-0.07252543032635296	-0.051964313805436174	-0.02543618810837836	0.009628065463373026	0.055718826615950595	0.1151131651736787	0.18986864842370949	0.2819071625255428	0.3931091918696578
04	ATX	4.0	0.39144862270412817	0.3832459378508952	0.37386899377471905	0.36478630583811067	0.3568039811393711	0.3500743073129423	0.34417658924412964	0.3382380007523253	0.3310699232251348	0.32130982563601884	0.3075667539361705	0.28857732531111685	0.2633763058203309	0.23146231138516338	0.1929327049476309	0.1485454819728252	0.09968138941630963	0.04819601243586286	-0.0038027625852468105	-0.054201924782127306	-0.1010933607772955	-0.14291103131813665	-0.1784892883950525	-0.2070610409728309	-0.228219601822911	-0.24186855780488448	-0.24816338606568886	-0.2474490452835338	-0.24019042229496684	-0.22689638169435722	-0.2080414448301734	-0.1839849928763131	-0.15488860365525514	-0.12063142969588814	-0.08072637786539594	-0.03425528328434618	0.020148771393821877	0.08424680106643873	0.16005433510322986	0.24963200452326167	0.35485642995247	0.477227030619345	0.6177607477874065	0.7769796075566219	0.9549588903653717	1.1513773127669011	1.365509977594055
04	ATX	6.0	0.7495656777545154	0.7172777643964725	0.6747618685218444	0.6249424660445179	0.5710741348028516	0.5163479266255262	0.4635267358784801	0.41467440261048394	0.37100991363487135	0.33288278210371586	0.2998411750952603	0.2707665092158599	0.24405490260725607	0.21783909651492378	0.19024923074204372	0.15970044381606693	0.12516309736063083	0.08635573773774005	0.04380622423040755	-0.0012406018805642474	-0.047043617990828346	-0.0916470937007183	-0.13315981336043484	-0.1699789822392129	-0.20093010810431156	-0.2253102211495842	-0.2428298343443554	-0.25346212112602945	-0.2572212526426356	-0.25390368372981115	-0.24283639423003195	-0.22267146728804116	-0.19126943499773347	-0.14570077576730456	-0.0823995537949258	0.0025294838340107484	0.11285947809250588	0.25171503280765	0.42105570901124484	0.6212739175813304	0.8509852185292275	1.1070398848296703	1.3847387917551877	1.6781911450357054	1.9807440497303328	2.285413409973853	2.585269208327408
04	ATX	8.0	0.1804289912507055	0.19190144473442758	0.20753297646868268	0.22626379877443814	0.2467791636702576	0.26755540336692196	0.2869276822662936	0.3031862898008248	0.31469430666622594	0.32000926874502245	0.3179924237559253	0.3078899496736584	0.2893777244795761	0.2625725133055409	0.2280186506564631	0.18665694688055834	0.13977605716276284	0.08894885727051763	0.03594584670917565	-0.017371135285232944	-0.06917188464847725	-0.11777912355403138	-0.16177198066092643	-0.20005357559233808	-0.23187247365707206	-0.2567912940782305	-0.2746099880709355	-0.28524664253250664	-0.2885909539309359	-0.284347437649745	-0.2718863499779605	-0.25012938090915254	-0.21748777684878817	-0.17187399289222688	-0.11080513664019526	-0.03159989135696589	0.06832012016437607	0.1910449292886754	0.33774084772103546	0.5082531103969604	0.7008400722253363	0.9121190809010403	1.1372502808990923	1.370313612861231	1.604794245145108	1.8340727769120977	2.0518400773640058
04	ATX	10.0	-0.24090032865450683	-0.20515814369032678	-0.16588658589933442	-0.12436191574561065	-0.08201684930761638	-0.04039778032435898	-0.0011093288283347547	0.034261156287204636	0.06423994292900656	0.0875794764873013	0.10337785804682492	0.11118608921262785	0.11107972207305891	0.1036741905383977	0.0900744185607634	0.07176221485428452	0.050441399033584966	0.02786377022972402	0.0056655893936836885	-0.014772861823024484	-0.032427386784483245	-0.04668959898365367	-0.05738267142526311	-0.06473755667473222	-0.0693344837679673	-0.0720139580374321	-0.07376900600656458	-0.07562078627050971	-0.07849203948716989	-0.0830853102642918	-0.08977067798034391	-0.09849450463672303	-0.10871239022447814	-0.11935568564574929	-0.12883974622537342	-0.13512518011684388	-0.13583871946602105	-0.128460888656941	-0.11057284948709833	-0.08013965786047697	-0.035794004748940594	0.022927426336200485	0.09543874437468194	0.18007927622907516	0.27421031960905307	0.37440921615935413	0.47672297364903704
04	ATX	12.0	0.1426980433916558	0.13519008247298606	0.12530766010694427	0.1136249282759394	0.10069545381166903	0.08702882128278683	0.07307223872524	0.05919930568830515	0.04570771083464114	0.03282916471505261	0.02074894059519323	0.009633444238471338	-0.00034194144799513243	-0.008972075694834263	-0.01601641179313673	-0.02121046472331469	-0.02429609716047773	-0.02506910706300285	-0.023432357299296873	-0.0194478443936869	-0.013376929701802698	-0.005702542543606158	0.002870179872302689	0.011437614688084331	0.018943225661538526	0.024242001420935626	0.026178217638583995	0.02367127352628611	0.015805441383798573	0.001915659567560811	-0.01833505054373262	-0.044895269721454495	-0.07728619071067531	-0.1145934320975453	-0.1554931220228063	-0.19831779464987181	-0.24115904497047513	-0.28200347674371656	-0.3188889119105919	-0.35006876943356524	-0.37416797811462565	-0.39031310267391534	-0.39822520648829063	-0.398266958191723	-0.39143959334808454	-0.379333931274669	-0.36404212317268153
04	ATX	14.0	0.2627072859568459	0.23929609771547083	0.21222232596488047	0.1821452384403729	0.14982078487942688	0.11608615595090177	0.0818353962933692	0.04798680708715705	0.015451168159844895	-0.014895352676556027	-0.04223030185528194	-0.0657951491335301	-0.0849038318412143	-0.0989536609157236	-0.10744557682667	-0.11001728136399194	-0.1064896657920664	-0.09691740051396414	-0.0816380428893009	-0.06130038119796041	-0.036864300630081004	-0.009563025996342359	0.01916450376016625	0.04776703637471395	0.07468538037152704	0.09845256077389124	0.11778530006069743	0.1316580718623649	0.13936334106533382	0.14055379538722498	0.13526921749229073	0.12393986875833457	0.1073676833921213	0.08667544687009832	0.06322751112760236	0.038526227271447167	0.014089594463344568	-0.008675970514150977	-0.028593233985255317	-0.044812626541115175	-0.05688195779070537	-0.06478246515320574	-0.0689333779089999	-0.07016601917167886	-0.0696723553866877	-0.0689371220717544	-0.06965419319619681
04	ATX	16.0	-0.27558762136323284	-0.2760592853775312	-0.2758964065636706	-0.27608336829693014	-0.2773058605663493	-0.2798670937085508	-0.2836457684112609	-0.2880978600870714	-0.29230555898630584	-0.295070895404088	-0.29504787848223385	-0.29089981397424425	-0.2814648129136391	-0.26590128884386927	-0.24378816409417847	-0.21515943578205857	-0.18046770333130238	-0.1404832319412794	-0.09616684404131538	-0.04854575189775906	0.0013762918513894884	0.052664334497487225	0.10444447692846467	0.15586252453067076	0.20602927161763335	0.25396786324137244	0.29858898546128804	0.33870903419041887	0.37311294575711634	0.40065857600139154	0.42041152014328687	0.43178779423911995	0.43467151786457164	0.42948145565064255	0.41716413559079185	0.3991074070697339	0.3769836733136263	0.35254640277059	0.327422627778942	0.3029329646622927	0.27996625351895477	0.25891833377293866	0.23968825553984913	0.2217265517583229	0.2041198964871278	0.18570025791376643	0.16516795766113285
04	ATX	18.0	0.09857967679654578	0.11204252053741276	0.12300175296373039	0.13049206945922937	0.1337628605859649	0.13234635622853122	0.12610461469628736	0.11524825670770271	0.10031831816907437	0.08213145415149449	0.06169755317951886	0.04012028802218283	0.018497040460283956	-0.0021652333392693547	-0.02101271420640217	-0.037375985857418	-0.05077662669163642	-0.06091447539195963	-0.06764212514675072	-0.07094075880579942	-0.07089847109221585	-0.06769326721425892	-0.06157988962845998	-0.0528792569377348	-0.04196250191911696	-0.029235555701885733	-0.015118617122890345	-2.0139056056387578e-05	0.015689899805971255	0.03170892269207351	0.047831068645352026	0.06397799793779163	0.08021455789266133	0.09674880513286327	0.11390676399382405	0.13206913261097977	0.15158065902617013	0.17263876931540123	0.19517903565123512	0.21878066975152977	0.242616376888517	0.2654591861743741	0.28574092139658724	0.3016580211391092	0.31130610813689463	0.3128275616461722	0.30455028349485436
04	ATX	20.0	0.09810818682298307	0.10726074394405709	0.11432700640850096	0.11870026586181094	0.1200260540703909	0.11821117968473335	0.11342108071706848	0.10605396552758314	0.09669429674540611	0.08605060589059932	0.07487465652103234	0.06387408167442894	0.05363337693543725	0.044556152223577374	0.03683078548821586	0.030422441010083456	0.025099888878745986	0.020481551227252096	0.016098972162986464	0.011468068095326012	0.0061600957122772	-0.0001486972152325676	-0.007641216019649573	-0.016348621219025836	-0.026161035034712295	-0.03686181945391741	-0.04816148295501618	-0.059738456683469374	-0.07127298303301918	-0.08246890986060833	-0.09305910406751214	-0.10280438512057052	-0.11148467879092475	-0.11889082252393628	-0.12482675725271998	-0.1291250128911829	-0.13167140697664767	-0.13243757644324722	-0.13151703036439635	-0.12915111236700605	-0.12574248819787673	-0.12184683449343162	-0.11814860686588585	-0.11541440918361262	-0.11443723632731934	-0.11597563318277543	-0.12069968658637026
04	ATX	22.0	-0.0008316215011958672	-0.010821770447303869	-0.021421424382259968	-0.03296335764212582	-0.0455328356305314	-0.058913298605834	-0.07257120799760325	-0.0856868590530446	-0.09723805437857905	-0.10612322243531086	-0.11130249663797073	-0.11193933976613807	-0.10751101398268298	-0.09787863386598254	-0.08330617709619789	-0.06444458048480736	-0.04227561315804047	-0.01803301609460018	0.00688810474775281	0.031028990426918375	0.05296461264366987	0.07139455512032492	0.08523017565347873	0.09366729958554258	0.09622921510246815	0.09277615542376162	0.08347274848467931	0.06871794660296845	0.04905504067385058	0.02507839750693225	-0.0026410675085842827	-0.033601191431278946	-0.06737923487030482	-0.10361838329742651	-0.1419994839241721	-0.18220913267141528	-0.22391127439101544	-0.26673563447101833	-0.31027787012840313	-0.35410182768956866	-0.39775029851103755	-0.4407518414304523	-0.48262394639221357	-0.5228687727386216	-0.5609744985410781	-0.59642194525748	-0.6287009583750776
04	ATX	24.0	0.39223707586457135	0.34032406049281194	0.28900890590937356	0.23978522710106073	0.19397438908002892	0.1526764323769649	0.11671806947420431	0.08662312895205314	0.06259916630055257	0.044541218858160835	0.032066795780476956	0.02456365517030569	0.021248493779653592	0.021224729585207006	0.023543780008964975	0.027251150305686936	0.03142409648301859	0.03520268441419221	0.03781661297700199	0.03860793144101261	0.037044911162728844	0.03273678566925156	0.025444472443689373	0.015083833334862747	0.001722278043468653	-0.014417258036706723	-0.03296337144573539	-0.05340164671245859	-0.07508111081336101	-0.09723710782629927	-0.11903967983864042	-0.13966254081978663	-0.15838492788887404	-0.17470561049151528	-0.18843994468658926	-0.199771320023295	-0.20924090375103555	-0.21766475896872672	-0.22601334037219106	-0.23526982205493832	-0.24630357011995824	-0.2597829454058403	-0.27612267259489714	-0.29546939854918974	-0.3177243281817858	-0.34259474990923355	-0.3696669840070391
04	ATX	26.0	0.38364071308186365	0.3616523466479203	0.3408587482187231	0.32035061174100915	0.29914052349203324	0.2762665127438456	0.25087797083356267	0.2223050145415552	0.19012377488570453	0.1542152805546282	0.11482454471553458	0.0726023051708832	0.028618528406259655	-0.015668098274217862	-0.05848480516443781	-0.0978663438261182	-0.13181555376581772	-0.1584974432267944	-0.17642797128697751	-0.18464448118957183	-0.1828102979242971	-0.17123464793166637	-0.15078697190220286	-0.12275417909011255	-0.08867120499894598	-0.05015770795163304	-0.008788054983887933	0.03399084805716218	0.07690143484588305	0.11884041972589651	0.1588655180715708	0.19615924482580846	0.22999263258520053	0.2596975180097494	0.28464341696858236	0.30423815091927775	0.31795398977332406	0.32536876776326074	0.32620005674255026	0.32034063243037386	0.3078774357887134	0.2890658410884835	0.2642760422905236	0.23391828474252088	0.19835457065800882	0.1578323850468788	0.11244900422823656
04	ATX	28.0	-0.43551491339950477	-0.41341178628404407	-0.3922507746521663	-0.37320985081621616	-0.35721157749364846	-0.3448330431810075	-0.33623388942142246	-0.3311200480011027	-0.32873343590457693	-0.3278998694834879	-0.3271010625832824	-0.32459999937439005	-0.31859788895612645	-0.3074081990676644	-0.28962456142296095	-0.2642573508132132	-0.230840025315134	-0.18948113104035047	-0.1408523535875277	-0.08613487213154411	-0.026916786285038574	0.03492556284827117	0.09736842581049389	0.15837587101599848	0.21601701323766012	0.26856313574581864	0.31456032610074286	0.35285701801401637	0.38260728833344926	0.4032567395471282	0.4145332999368193	0.41644410188911235	0.40928514582297787	0.39365365252365936	0.37046142911703517	0.34093619733885583	0.3065947518135394	0.26919340494849814	0.2306455190498162	0.19292300258050255	0.1579205024167299	0.12728266450238246	0.10222952041960863	0.08338439411553783	0.07063807345522188	0.06308123127578177	0.05903137145131967
04	ATX	30.0	-0.4877967895208025	-0.4492784656325308	-0.41094254746023584	-0.3732452898204167	-0.336635996642408	-0.3015101401706637	-0.26815590298740594	-0.2366911902858433	-0.20701056345310165	-0.17878217321784728	-0.15147883316526137	-0.12445276972120686	-0.09705119059256172	-0.06875514001749546	-0.039297294459318	-0.008744325787649332	0.022468666661337927	0.05356232514669776	0.08347111635261187	0.11093756433389099	0.1346183923289217	0.15318734640749734	0.16543136994837976	0.1703362782017234	0.16715614916736546	0.1554625606860422	0.1351754277396941	0.10657577292679038	0.0702840525580539	0.027222556482553867	-0.021442613280764494	-0.07436010978936693	-0.13005944699879757	-0.1870189105079748	-0.24370842963989486	-0.29861474558585865	-0.35025908597789873	-0.3972134915680653	-0.4381162190358601	-0.4717100077423336	-0.4969370652892686	-0.513075927501324	-0.5198971533570586	-0.5178013424893027	-0.5078720201401641	-0.49182925665743193	-0.4718704946261303
04	ATX	32.0	0.17792120833245603	0.19412378811178677	0.20572639642297286	0.21302126352216963	0.21618419614131623	0.2152474722924891	0.21012591398326672	0.20066625336213367	0.18674593321827246	0.16838322312731321	0.1458343194415988	0.11968217338748971	0.0908726570591103	0.060680970077976695	0.030617545600289883	0.002269931481006772	-0.022893927111635834	-0.0437120546095271	-0.05947134343413755	-0.06997226259318708	-0.0755201026795263	-0.07684407473247447	-0.07496486491086274	-0.07105005973972216	-0.06627939771209512	-0.06172832975203832	-0.058292461368761234	-0.056652614568798894	-0.0572735825891149	-0.06041884797710344	-0.06618451396332407	-0.07451538734794408	-0.08522137864375295	-0.09797677734175608	-0.11231426123958525	-0.127643859070935	-0.1432843670390802	-0.15850603454889892	-0.17258894053118812	-0.18490603676902448	-0.19500241840368637	-0.20267558820138745	-0.2080331581174749	-0.21152268703115776	-0.21390644814175136	-0.21616708191632647	-0.21936298070346114
04	ATX	34.0	0.16744963141950026	0.13501364291947446	0.10045402295672984	0.06529457815274042	0.03099858242866016	-0.0011160616415575447	-0.0299398564742821	-0.05463878579212573	-0.07468609789982383	-0.08984515192302975	-0.1001520817441891	-0.10584927098272864	-0.10727246683369478	-0.10476578677153539	-0.09862796099131782	-0.0890822453737252	-0.07631466218968933	-0.06055391285474264	-0.042167732568209104	-0.021736358441171777	-8.587642679719343e-05	0.02174841397827698	0.04262545325188366	0.06145418812037578	0.07735872257526012	0.08983045208216847	0.09882929980732283	0.10479184729035115	0.10856009556038981	0.11125579999104782	0.1141121970735142	0.11831339706447441	0.1248704583245143	0.13454050194949108	0.14778028329666182	0.16472584397833076	0.18518325541651348	0.20864591928403037	0.234295427909334	0.2610213586252691	0.28745684478683853	0.31203346211903354	0.333075954341959	0.3489273449699281	0.358104800031867	0.35946673578491556	0.3523630695869009
04	ATX	36.0	-0.3333082330391854	-0.33803219989337396	-0.3431473362735328	-0.34708005206831904	-0.3482237102294781	-0.34515966603731457	-0.3368616617151894	-0.3228273788786721	-0.30315017203877975	-0.2784663281726	-0.24982655669317505	-0.21852396349598335	-0.1858852587133358	-0.1531067855654624	-0.12113700792649917	-0.09062243314554526	-0.06189865263749745	-0.03504614809816457	-0.009959844221670636	0.013572173751329242	0.03580760034864003	0.05699529465175318	0.07734688135914111	0.09703388671651259	0.11618185587078272	0.13485829677715194	0.15306748722371225	0.17073581001652016	0.1876879550171555	0.20367782136099158	0.218402185432271	0.23155371688282414	0.24287458722407473	0.2522253718176651	0.25962650831985495	0.2652677586909584	0.26949215389277226	0.2727444522873531	0.27548640972656624	0.2780985388194209	0.2807681216336281	0.283386629594145	0.2854824356275856	0.2862129830871676	0.28441280733328833	0.27871689075852246	0.26773052789760354
04	ATX	38.0	-0.834183253695101	-0.753867570909609	-0.67519270412426	-0.5988459241500546	-0.5254709104804695	-0.4556196963734195	-0.3896801662188783	-0.32783729877909806	-0.27007923602479766	-0.21626080060963176	-0.16618450660353506	-0.11967011546611842	-0.07659175325255002	-0.036893901799393884	-0.00056995582866258	0.032334065946677745	0.061723044563612384	0.08743214614901011	0.10920280956281742	0.12665914865712632	0.13932410473397605	0.1466133563034317	0.1478754951621576	0.14245603179207267	0.12976095508299074	0.10931851539699326	0.08085531372314397	0.04433987378242665	4.874909626584323e-06	-0.05162786779706413	-0.10977169621913471	-0.17338406477331098	-0.24118397090980578	-0.31166834691856415	-0.38313542144140617	-0.45369975043248956	-0.5213380245900009	-0.5839611352904883	-0.6395114385312224	-0.6860883832423725	-0.7221084763793756	-0.7464825366697359	-0.7587665690573218	-0.7592673440450753	-0.7491053626521452	-0.7301687917508943	-0.7049936791727243
04	ATX	40.0	-1.5484125538746984	-1.4364100336675494	-1.3212626809573518	-1.203404343653175	-1.083397740494247	-0.9619797341012168	-0.8400881658477038	-0.7188561270794702	-0.599587079974674	-0.48368377133300444	-0.3725839730496055	-0.267658886189196	-0.17010595614424567	-0.08086679302288682	-0.0005827161197922738	0.07042135349815432	0.1320992322172699	0.18459371022299334	0.22814142363985185	0.2629496110102922	0.289089448861088	0.30638980534976107	0.3143793789631348	0.312253784500563	0.29891075629093783	0.2730500596427161	0.23334301710479724	0.1786820004224693	0.10843933246671916	0.02266178974943448	-0.07782581041516917	-0.1914603824170131	-0.3160586527315524	-0.449001342806667	-0.5873786723265317	-0.7280738434457426	-0.8678170326645394	-1.0032159770680074	-1.1307987048194437	-1.2471287743122583	-1.3490184731233557	-1.433836406610312	-1.4998612110819018	-1.5465834779202823	-1.5748322151625656	-1.5866624536695126	-1.5850110058400786
04	DNP	2.0	0.022482423513165206	-0.016366479055034217	-0.04726033768340232	-0.07125198276999062	-0.08953036415301988	-0.1032105926166609	-0.11320786512617516	-0.1202056002091318	-0.12469219401183611	-0.12703693175003372	-0.12756412927148342	-0.1265993304416285	-0.12447095239354897	-0.1214610944646232	-0.1177182387196641	-0.11316204384316554	-0.1074233180405422	-0.09985861011210406	-0.08966340847885303	-0.07607080387715706	-0.05857765465988059	-0.037119881877405114	-0.01212075188324193	0.015618133756825192	0.04514177589440355	0.07559306154657036	0.1063921197941054	0.13727726616475164	0.16818256868015133	0.1989696857618265	0.22907396137417466	0.25716373330285425	0.28094442236149997	0.29721890503476633	0.30224314363679794	0.2923195707873617	0.2644958657427154	0.21721589777176403	0.15079143090079436	0.06761794041292557	-0.027891310749629195	-0.12961917442949167	-0.2302421786446534	-0.3218233523865683	-0.3964219971810235	-0.4466628160828142	-0.4662414421056246
04	DNP	4.0	-0.012513396022083553	-0.05618665890628055	-0.09956497195178224	-0.14148719555801437	-0.18100858301228656	-0.21734013880705755	-0.24978440073555205	-0.27769716136657324	-0.3004773642524534	-0.3175785142698022	-0.3285184786809905	-0.33288191786612553	-0.330313017485535	-0.3205031645770764	-0.3031822412637093	-0.2781255945299267	-0.24519111849176975	-0.2043991419737854	-0.15605290320116763	-0.10087902636890997	-0.040143756602033676	0.02430694505428993	0.09011919822230513	0.15462127632374068	0.21509700561661696	0.2690816947378223	0.3146095761807759	0.3503599264600209	0.37567339336396127	0.39044112338000186	0.3948966914320071	0.38935738738006476	0.37397886106471107	0.34858606042209145	0.31263119994599786	0.26531349394042425	0.20585790974264728	0.13390587725239023	0.04993762015069547	-0.04436401786237795	-0.14588361524774984	-0.2500035125576189	-0.3506957758916873	-0.44076242072296884	-0.5122314166570437	-0.5569353150799791	-0.5672989732107605
04	DNP	6.0	-0.2972780181861049	-0.3015517721060846	-0.3082292770334867	-0.3161361775814893	-0.32407311435731945	-0.3309095977129536	-0.3356453609582051	-0.3374449418127029	-0.3356616790208491	-0.32985942770045196	-0.31983009065377077	-0.30559242604401354	-0.28735909752723143	-0.2654634370271988	-0.24026120822092256	-0.21203434031166563	-0.18092922987930313	-0.1469492541043315	-0.11000026152540375	-0.06998169183275148	-0.02690421891695141	0.01899472925376918	0.06715836373813389	0.11666179922795543	0.16622016266096093	0.2142550199954434	0.2590169862138143	0.29874868956747097	0.33187629092917553	0.3572021373041327	0.37406526908825044	0.3824280115401588	0.38286225680644204	0.3764341024160923	0.3645212720174347	0.3486358579713271	0.3303120777679954	0.3110871321125282	0.29254954399368693	0.2764023997808924	0.2644820272445978	0.2587017164805001	0.2609236834271401	0.2727887992916621	0.29553979942244074	0.32986895618735046	0.37580533070639227
04	DNP	8.0	-0.22332316020844034	-0.18209454783600332	-0.1452979641225299	-0.11364808153549774	-0.08744001555568007	-0.06656948621022331	-0.05059673083130757	-0.03884559386615087	-0.030527310058649393	-0.02486613678416366	-0.021198160325485813	-0.019025720688186053	-0.018018565872238115	-0.017968303925716217	-0.018717252612237834	-0.02008317432907964	-0.021800987560902346	-0.023495361866156902	-0.024687720428083856	-0.024841241621002264	-0.023433926842237895	-0.020047845996933454	-0.014459196179146414	-0.006708268185392642	0.002865031616592552	0.013631283138476454	0.024736298706041646	0.0352145404863346	0.04414105678157614	0.05079976239260353	0.05484313696024737	0.05641395563248486	0.0562037069694484	0.055435361089483756	0.05576448407605614	0.05910988106928211	0.06743288813955903	0.08248722411732172	0.10556540369662983	0.13727650163988797	0.17738864085540118	0.22476710054291965	0.2774228737108351	0.3326740021908533	0.38739450419057164	0.4383066283505926	0.48226791161109184
04	DNP	10.0	-0.33927142209812594	-0.28497284929347166	-0.23605122655808874	-0.19360863002629963	-0.1581587396182537	-0.12966160667537785	-0.1075951547512843	-0.09105973341003137	-0.0788992999523266	-0.06983263679832676	-0.06257689765759243	-0.05595945952932563	-0.04900252518366138	-0.0409786361845219	-0.031435442982671986	-0.020191229363022797	-0.007311103898241876	0.0069260836221684136	0.022061812961296598	0.03748086805351469	0.052425294891905894	0.0659987695153736	0.07717088577116193	0.08479797854499278	0.08766486838395816	0.08456284798885333	0.07439776162763556	0.05632825103281381	0.02991007240083845	-0.004773139343612523	-0.047015837680958156	-0.09545334741415283	-0.1480929497541393	-0.2024111776828486	-0.25550864662615885	-0.30430976661200304	-0.3457852814994552	-0.377189189412463	-0.3962942432235878	-0.40161686213655706	-0.392609246923072	-0.3697994913114097	-0.33484917053402596	-0.2905059915902002	-0.24043468599060866	-0.18893358824374773	-0.14056511743307432
04	DNP	12.0	-0.03656009815447561	-0.022254086719418503	-0.011216987767344089	-0.003827188263165013	-0.00015389300321509702	2.6498697565949247e-05	-0.0028041360831268375	-0.007957983187029463	-0.01460370927401202	-0.021836352028343897	-0.028749819206993103	-0.03450877404300859	-0.038412238203041654	-0.039944230962659893	-0.03880723806701669	-0.03493489155577102	-0.028484698508989173	-0.019816787882333327	-0.009462356334502889	0.0019087823030621842	0.01351365263266488	0.02447817427547304	0.03385669405498579	0.04065680136634872	0.04387719009041144	0.042568615211844414	0.035912367212314965	0.02331695312426757	0.004517117683397048	-0.020336385558898037	-0.050613777708218316	-0.08518269914085488	-0.12243499977825145	-0.16036908210614342	-0.19672650021253454	-0.22917427234459586	-0.2555162151140544	-0.27390604533471596	-0.2830395621433481	-0.28230136788165133	-0.2718488230944163	-0.2526287185891506	-0.22632436485444352	-0.19524652554723948	-0.1621778197296707	-0.13018782018177658	-0.1024347001618234
04	DNP	14.0	0.5031449937269259	0.4810855857274096	0.45916883449307827	0.4377603819982988	0.4170973462649381	0.39723187747194766	0.37799132388092144	0.35896862030013055	0.33954881214105537	0.3189704103109088	0.2964123356289704	0.2710954999375083	0.24238561067178432	0.2098853230266079	0.17350420376358783	0.1334993977162513	0.090482705905127	0.04539034295421592	-0.0005793717521385341	-0.046054498633036095	-0.08960190977302082	-0.12984803833308745	-0.1655937149371593	-0.1959127945003344	-0.22021995991052815	-0.23829743628921563	-0.2502804213587882	-0.25659950792254665	-0.25789561126722205	-0.25491801997618496	-0.24842742315515465	-0.23911511378761066	-0.22755364188721486	-0.21417772536067772	-0.19929902400441316	-0.18314410281770524	-0.16591050870580792	-0.1478266013838406	-0.1292085850154524	-0.11050149801539463	-0.09230052339414099	-0.07534991731081539	-0.06051762568669092	-0.04875333985233801	-0.041034361181347956	-0.038306622023249914	-0.04142913224773942
04	DNP	16.0	0.5054759307181907	0.5232307561686259	0.5443342334306287	0.5676497322614688	0.5916979957339648	0.6146807346305192	0.6345346499278148	0.6490190382270392	0.6558371722986959	0.6527846070440131	0.6379161865251073	0.6097140520756216	0.5672415008641377	0.5102633092563887	0.4393225631570905	0.35576310814315193	0.26169556746421707	0.15990329472662745	0.05369331027367587	-0.05330257531798095	-0.15736573152448294	-0.25495518617363455	-0.3429747646821685	-0.4190086918330054	-0.48149566934613097	-0.5298103361629422	-0.5642346053593812	-0.5858253495995962	-0.5962030471215154	-0.5973000994448796	-0.5911150908471456	-0.5795140897898807	-0.5641001545602167	-0.5461581354991201	-0.5266710663349672	-0.5063868353936483	-0.4859092028991383	-0.4657891800654737	-0.44659496302896134	-0.4289464219027527	-0.41351615114003104	-0.40100010388741814	-0.3920655945601424	-0.3872874082151193	-0.38708616557183245	-0.39167016010127004	-0.4009882523503814
04	DNP	18.0	0.3550259449042331	0.3645675201734383	0.3792260469757992	0.3979822943587825	0.4194510172153166	0.4419507469771818	0.46359669513347684	0.4824028287051603	0.4963934478186129	0.5037157325673347	0.5027505841375961	0.49221619981086995	0.47125378868722423	0.43949118875682613	0.3970767917377699	0.3446792212561228	0.28344805608642176	0.21493136859797757	0.14095902563354126	0.06350247795079764	-0.015476720662546455	-0.09416886524016577	-0.17102753027095322	-0.2448377119733534	-0.3147330832875762	-0.3801626761133714	-0.44081512706014747	-0.49652470101538115	-0.5471702153562479	-0.5925846694384086	-0.6324897752703198	-0.6664679725418167	-0.6939689201501321	-0.7143589452612908	-0.7269969732425766	-0.7313320896928235	-0.726995646238738	-0.7138781100085937	-0.6921734593780611	-0.6623974285144334	-0.6253828659697933	-0.5822536302810122	-0.5343871113383347	-0.48336499376857117	-0.4309123375834213	-0.37882059937505974	-0.32885592612542586
04	DNP	20.0	0.2320956705948838	0.22736825566493088	0.22449000054393525	0.22329465564471557	0.22345249215451726	0.2244763349691712	0.2257492925336658	0.22657078743241604	0.22621258568210478	0.22398429823713856	0.21929195659983358	0.2116816605003022	0.20086287867085045	0.18671025290450832	0.16924777062081786	0.14862453306540618	0.1250835504696171	0.09893774561330564	0.07055576806524774	0.04035884376280598	0.008816869010964193	-0.02355688902396097	-0.05621706998754526	-0.0886085489125662	-0.12020050743716872	-0.15052224802359715	-0.17918847391751258	-0.2059085132536541	-0.230471805243331	-0.2527066340347194	-0.27242455218710776	-0.2893675135930156	-0.3031746401173363	-0.31338385088249	-0.31946958184165974	-0.32090575466371574	-0.3172382842285573	-0.3081535120590466	-0.29352612090863167	-0.27344425082370627	-0.24820614598682994	-0.21829727818463024	-0.18435306460966722	-0.14711970561340568	-0.10741162349551364	-0.06607818820946859	-0.023972352921455164
04	DNP	22.0	-0.11818456045436253	-0.10514859977236547	-0.09549034969177214	-0.08897588565505743	-0.08513564743685104	-0.08330335651442292	-0.08266812042673607	-0.08233514472027781	-0.08140203262366609	-0.07904760846519909	-0.07461233761995383	-0.06766912869544572	-0.058062368930576425	-0.045918152747470464	-0.03162111232195187	-0.015762296277323257	0.0009194206785764561	0.01760805688281171	0.03347824238125477	0.047752978147177494	0.05974802275607412	0.06890249500454246	0.07478859784665864	0.07710426070867717	0.07566895886852021	0.07041927026335554	0.06140879973679759	0.04881874627372045	0.032976933796675253	0.014369466238012482	-0.006360975918606723	-0.028439650410196637	-0.051011429129580795	-0.07321160233310571	-0.09424798241762151	-0.11347246276353558	-0.13043081731215395	-0.14488405837504428	-0.15680276893578865	-0.16632915414000105	-0.17371126783034135	-0.1792293238096636	-0.18312350039978198	-0.18553521761002778	-0.18647296035220684	-0.18581590705551787	-0.1833411571913931
04	DNP	24.0	-0.19553303525934565	-0.19631384558000076	-0.20042653813123407	-0.2072163280412349	-0.21584234175522915	-0.22532584785615267	-0.23459045587949667	-0.2425029341707902	-0.24791573993815155	-0.2497202347318728	-0.24690976177901958	-0.23864664921830114	-0.22432178604963082	-0.20360311969224631	-0.17646311953857285	-0.14319529462201663	-0.10441428375434644	-0.06105782621918489	-0.014384276927023234	0.034032441277736	0.08233004621727169	0.12841641905455076	0.17006387417311125	0.2050448369613223	0.2313191841421694	0.24723104162593396	0.2516882457721696	0.24430189884986064	0.22546204482545193	0.19632527307121533	0.15872649049462453	0.11502556721973975	0.06790880411863673	0.020163943050641134	-0.0255472788528069	-0.066896517590982	-0.10207709786673998	-0.12995413569182301	-0.15014215288022015	-0.16299817050368284	-0.1695169007032781	-0.17113592729406663	-0.16948609465011763	-0.166122546604064	-0.16229974521664398	-0.15881964589301908	-0.15597628174030803
04	DNP	26.0	-0.009971824702770027	-0.02377025877929717	-0.04048905235526892	-0.059615254498109366	-0.08059803659811346	-0.1028349457326998	-0.12565121556473952	-0.1482797458385325	-0.16985602977452452	-0.18942023176731607	-0.20593920929741044	-0.21834904154487883	-0.2256100093005456	-0.2267647566706612	-0.22100464441479484	-0.20774096451131405	-0.1866582161465572	-0.15777607712644837	-0.12150236046664786	-0.07866981700910512	-0.030550990907766924	0.02116078477681309	0.07441902334373496	0.12693656456822394	0.1763439804380035	0.22037276608807038	0.2570427992761963	0.2848340770880744	0.3028282945524718	0.31079272197822044	0.30920049463078514	0.2991884688069836	0.28245026307890353	0.2610753204184222	0.23735138206955725	0.21354247285207248	0.1916703989693184	0.17332798859340595	0.15954840128542075	0.15074329416556065	0.14671617645858565	0.14673739248108583	0.14966209327922597	0.154076490476096	0.158461353364159	0.16134984914439862	0.1614684865705397
04	DNP	28.0	-0.1308618165461165	-0.12637017076619758	-0.1200941288324203	-0.11217174023946276	-0.10280019896421952	-0.09220039366602661	-0.0805973060401049	-0.0682011605818145	-0.055205177811010336	-0.041790444057123524	-0.028143628157136863	-0.014473814278647551	-0.001030424752402198	0.011885267234801489	0.0239174619159106	0.034668706350976464	0.04372496512857704	0.05068754126952038	0.05520530885490209	0.057014877024918045	0.055966357586363494	0.05204061732937861	0.04535288845355929	0.03614526570488564	0.0247729274574624	0.011677596393674855	-0.002642258665570385	-0.01765158558193268	-0.03279667489963506	-0.04751939440318523	-0.06127439940175056	-0.07355128545566289	-0.08390180640978001	-0.09197323904582391	-0.09754977407435755	-0.1005957361080855	-0.10127186824664877	-0.09993018746992491	-0.0970949117864833	-0.09342877158866558	-0.08968591362589934	-0.08666115517978562	-0.08513928383028223	-0.08585779001672258	-0.0894664523053098	-0.09647342504586702	-0.10719034334232341
04	DNP	30.0	0.007677150130994903	0.014596521704653767	0.023510310117408763	0.0338970936018978	0.04515466270085841	0.056655417256116614	0.06778679777285429	0.07797171073349599	0.08668489955086198	0.09346554270565932	0.0979114331399144	0.09967856643941023	0.09848615618277172	0.094118772960397	0.08643960087561728	0.07541493693729287	0.061133772237996445	0.04383733673794925	0.023944983453494374	0.0020630726391423215	-0.021015587189492917	-0.04432981870555543	-0.06680845509513963	-0.08734174987937203	-0.10485867532084678	-0.11841210302053841	-0.12725522132747774	-0.13089491878089127	-0.12911838017929927	-0.12199316300959494	-0.10986661236868052	-0.09333976873043749	-0.07323639648723582	-0.05056843069705236	-0.02649090008597233	-0.0022544680039261605	0.020863966062399292	0.04163510809866013	0.05895027181136134	0.07188908433663226	0.0797800210428292	0.08225015702071395	0.07924801099113876	0.07104537404238646	0.05821871226077714	0.04161586883049424	0.022306308254062546
04	DNP	32.0	0.22851900863511887	0.22235319778838303	0.21369612351348832	0.2027591958368379	0.189835822423573	0.17526889219802216	0.15943144620815952	0.14270450357399656	0.12545493768811372	0.10802104124912926	0.09070735205879021	0.07376801677501756	0.05739098735562752	0.04168669897598993	0.026687536041750483	0.01236574173802376	-0.001341992142957011	-0.014492836774663787	-0.02710397683473184	-0.03911675382490878	-0.05037380478675878	-0.06062709451676232	-0.06954971629548232	-0.07675686320891528	-0.08183875852775278	-0.08438365568422748	-0.08399631198340739	-0.08032325151667474	-0.07306919007251297	-0.06200682202292712	-0.047015939258553796	-0.028120593294323606	-0.005532914507832318	0.020308087852415835	0.048708258840814075	0.07869860273393257	0.10904981254289212	0.1383240675151104	0.16495085491991404	0.1873263319066036	0.20395406726132445	0.21358374576612477	0.21532313429901956	0.208735191942237	0.19390433389745995	0.17143246710889637	0.14239758767966348
04	DNP	34.0	0.17521164072893733	0.16787879353278756	0.16110029316987376	0.1545401160126238	0.14767542215127968	0.13987243096535643	0.13046975647568076	0.11887922409330501	0.10469889404456534	0.08779264069389156	0.06833797203009777	0.04684258496091363	0.02410359873650248	0.0011313271618104345	-0.02096684357984723	-0.04110258827399791	-0.05831029676460599	-0.07184978816803718	-0.08126570256922405	-0.08638766845234301	-0.0873222077214419	-0.08441310436338571	-0.07816413981265664	-0.06915380245231816	-0.05796479725581949	-0.04512429801798384	-0.03106539564996596	-0.016119527430396914	-0.0005517131606509254	0.015385974914490883	0.03141120583243551	0.04716958305535038	0.062217374846862794	0.07603714789429722	0.08806025889192615	0.09770693778850603	0.10439708129337442	0.10756759758807591	0.10666758175424745	0.10116930839866584	0.09059195337742015	0.07453227282774605	0.05273120312670507	0.025151613179126786	-0.007964760966140627	-0.04604158382045953	-0.08814844055865187
04	DNP	36.0	-0.22720981553622582	-0.2135667828607911	-0.19452084586048757	-0.17166814967288763	-0.14678481891682313	-0.12161742718730265	-0.0977054117981227	-0.07625420496949478	-0.05803137494253417	-0.04332801625579383	-0.03198749077468684	-0.023476276146597305	-0.016991193078436394	-0.01158996860422962	-0.006334259742569924	-0.0004039849915708424	0.0067924284512793885	0.015523336443535228	0.025695139460806253	0.03683268620132101	0.04810615623779063	0.05840013431985854	0.0664180071029992	0.07082283035784297	0.07038589961230915	0.06412312791084938	0.0514230350153322	0.0321117604566364	0.006469456738960377	-0.024820061993931455	-0.06076481411129927	-0.10017028030405033	-0.14175478626244897	-0.18425651307168017	-0.2264869186750526	-0.26733428641742424	-0.30578791542566947	-0.3409309604844106	-0.37192129689007936	-0.3980041893486992	-0.4185478104153222	-0.4330726008658631	-0.4412658344080225	-0.44302132480449247	-0.4384636784985034	-0.4279445655768604	-0.41203065914245984
04	DNP	38.0	-0.05674056159121091	-0.08515598607942931	-0.11016671213323545	-0.13120114153484647	-0.1478794249875794	-0.15998508802311845	-0.16740173792449775	-0.17004978065873533	-0.16785294315272292	-0.1607051878660728	-0.14847355544420143	-0.13105869396259895	-0.10847298853336727	-0.08092914115474985	-0.04891958716547169	-0.013279312409145302	0.024783601020693373	0.06371509362325506	0.10165771708687851	0.13650793364281544	0.1660283708238753	0.18796284348292824	0.20018682990353384	0.20088324431638846	0.18872203059907616	0.16300733747712182	0.12379770851000002	0.07194181380743978	0.0090485808232217	-0.06262924143441434	-0.14038326429736545	-0.22123980606204802	-0.30217010446771775	-0.38030669070047124	-0.4530689259415537	-0.5182633696630866	-0.5741486365711821	-0.6194557607707231	-0.6533571586948803	-0.6754532316268247	-0.6857527174763167	-0.684629610927037	-0.6727957817449889	-0.6512726379593784	-0.6213374258824588	-0.5844639641070586	-0.5422616383586376
04	DNP	40.0	0.2937452043625824	0.2581944641403295	0.21591630844287568	0.16813004486486552	0.11637805855624694	0.06250096291932795	0.008597432210993766	-0.04304292706896373	-0.09007939372839387	-0.13028909375532727	-0.16170385503324064	-0.18274906349182626	-0.192380404707655	-0.19013147717144252	-0.17613445082683923	-0.15115060989282625	-0.11651800467273915	-0.07408830430970481	-0.026183603589273075	0.024506154529582283	0.07503609224351335	0.12233025476956036	0.1633398951338779	0.19523182455152327	0.21556976019061408	0.22247991091310335	0.21478174468669398	0.19206356793251828	0.15468107408155624	0.1037168103211237	0.040876564219596775	-0.03163214265979089	-0.1112189539597649	-0.1950669480843386	-0.28025904163971826	-0.36393507572431183	-0.44344429493791815	-0.516499553036083	-0.5812971867307961	-0.6366247398957249	-0.6818945170851488	-0.7171121024174565	-0.742812793987367	-0.7599161760678328	-0.7695665897068886	-0.7729747871436771	-0.7712893779474754
04	PLC	2.0	0.20363236809250218	0.21647079526067436	0.22673560153852218	0.23308046905736873	0.23463930484093998	0.231020767413409	0.22223821819063266	0.20860145936877805	0.19059913094022513	0.16879867874642304	0.1437784867209336	0.11610093974159827	0.0863249261296358	0.05505680763501497	0.023024992395177815	-0.008841159500549183	-0.03936525790946849	-0.06714770123031653	-0.09067720983135254	-0.10852172100754902	-0.11955122631390967	-0.12314122917935988	-0.11930375022632714	-0.1087219350087345	-0.0926875343568265	-0.07296339097005783	-0.051604227729037416	-0.030765426228702084	-0.012523163838668569	0.0012826713371054677	0.0091691087201565	0.010086908404544986	0.0034459971437486026	-0.010898451988930802	-0.03266937240392492	-0.0611607892162023	-0.0951889341545813	-0.13304257335699826	-0.1725114584788381	-0.2110424710343048	-0.24599569607748153	-0.2749109685887007	-0.2956895875567538	-0.30665719514832346	-0.3065257020009226	-0.29432126436773987	-0.26934104888422017
04	PLC	4.0	-0.2419168905240103	-0.21100301550690806	-0.18428196892605148	-0.1615499366046765	-0.14207821094573514	-0.12477469080919878	-0.10839544976327833	-0.09175803265061627	-0.07391818373656639	-0.05428554703720376	-0.03267644489827565	-0.009312853349917605	0.015218378909728214	0.04003463387579129	0.06405028648450187	0.08608835958277194	0.10499475132505402	0.11973631731018154	0.12946396640907232	0.13353568065660104	0.1315129693650751	0.123146922566816	0.10837099294550165	0.08730277125006919	0.060253555379288795	0.027734975294346376	-0.009547077028935688	-0.050718759376754644	-0.09478565153633198	-0.1406959497942475	-0.18741203900839984	-0.2339790996894497	-0.2795808983500986	-0.3235729067321731	-0.3654833970104727	-0.40497809524217954	-0.44179325524309904	-0.4756533224868188	-0.5061934393198902	-0.5329049839076978	-0.5551046905799334	-0.5719225671350969	-0.5822974539533405	-0.5849833243653471	-0.578578453729258	-0.5616074359174406	-0.5326786213836384
04	PLC	6.0	-0.8296429264991947	-0.7901307316647554	-0.754911977383188	-0.7233498236596675	-0.6941736547153917	-0.6655957621397997	-0.6354836664602747	-0.6015695827441767	-0.5616797965816447	-0.5139771773902351	-0.45720770834621927	-0.3909331775746021	-0.31571313962359604	-0.23318826832314868	-0.14601780628241517	-0.057656894997680855	0.02799618932120715	0.10703241091816049	0.17597102936339049	0.2321347321264925	0.27389603524334505	0.3007493005938672	0.3132133221867597	0.31260676986096547	0.3007717177766527	0.2798060535197454	0.25184604338481587	0.21891014809943207	0.18279554297149236	0.14501222379526904	0.10674420239748308	0.06883787193119162	0.03182210524927528	-0.004032730729780186	-0.038618978724302366	-0.07186915834682409	-0.10363378207058692	-0.1335873734081837	-0.16118887090519313	-0.18570558400704987	-0.2062899766440435	-0.22208376471128216	-0.23232250462695928	-0.2364212757281417	-0.23403386763837036	-0.22509118420978244	-0.20983355620584287
04	PLC	8.0	-0.9394019756159347	-0.9351814759212216	-0.9264814862490833	-0.9129740293050961	-0.8940069941591924	-0.8687078646940437	-0.8361225970257868	-0.7953711995602437	-0.7458006977531169	-0.6871251390676214	-0.619540803395217	-0.5438089678362333	-0.4612906398212495	-0.3739222974412709	-0.28411447399038003	-0.19456825276667614	-0.108020397459345	-0.026946408336872882	0.04672449143893034	0.11182117024046435	0.1680154146878168	0.21575984198769646	0.2560960680131547	0.29038580487390875	0.32002829876192296	0.3462147623842043	0.36975470491761897	0.390985626512585	0.4097618262158676	0.42550481342069385	0.4373088191792028	0.4440883238609979	0.44475685308502366	0.4384267769430309	0.42460623784418194	0.40336951183866265	0.3754705345877533	0.3423743639284418	0.30618536171635674	0.2694747722971795	0.2350217273088795	0.20550334338898008	0.18318087260796134	0.16963418747298695	0.16558611071222945	0.17084192042311924	0.18433609256040945
04	PLC	10.0	-0.41808375326746394	-0.45905280622551403	-0.4928615511077104	-0.5180583370603055	-0.5334157621007031	-0.5380209751673752	-0.5313506778716347	-0.5133274636066283	-0.4843520655710467	-0.44530560123845736	-0.39751099580170757	-0.34265534182200097	-0.28267821817771155	-0.21964251858240358	-0.1556047877440883	-0.09250293137078888	-0.03207121422262874	0.024214135213321664	0.07516608985856824	0.11990011972966419	0.15783590480245965	0.1886928632740323	0.21247582460529593	0.22944953792527645	0.24009793274988922	0.24506553343305096	0.24508761078932978	0.2409183088966406	0.23326920508662335	0.2227696323241508	0.20995822471288764	0.19530562621339048	0.17926466178799483	0.162339639177749	0.1451607438672491	0.12854878477993792	0.11355675830827028	0.1014756107236508	0.09379571229357231	0.09211773685324626	0.09801551173808332	0.11286369259979498	0.13765352372343648	0.1728326451550507	0.21820099505010135	0.2728842439262284	0.33538673634141714
04	PLC	12.0	0.039957471727796935	0.00345734916026888	-0.028496144896862308	-0.05450257163855644	-0.07349419156821996	-0.08479587171942887	-0.08815738525673134	-0.08375938965489119	-0.07219675529759678	-0.05444189838770802	-0.03179080011509619	-0.005793069715340549	0.02183160905115193	0.049289746814392923	0.07481819351281702	0.0967911598533181	0.11382182135854588	0.12484655098527922	0.12918148965346288	0.12654420948567738	0.11703924274023453	0.10111405768232284	0.07949296953395175	0.05310438625474223	0.02300845994234741	-0.0096674795697596	-0.0437820530223993	-0.0782200794571481	-0.11192076832211079	-0.1438932727946037	-0.1732232024949545	-0.19907552336286827	-0.22069390020705598	-0.23740306312281895	-0.2486132227994835	-0.25383130531386655	-0.2526784239170382	-0.24491231908784233	-0.23045014425743662	-0.2093907567526545	-0.18203343340174602	-0.1488911441983804	-0.11069381270028837	-0.06838100228166479	-0.023081732481838466	0.023916147742160804	0.0712076401850476
04	PLC	14.0	-0.02464976505571627	-0.044481584051102446	-0.05935469817684244	-0.06842058478937872	-0.07119368260334245	-0.06760983025765785	-0.05805422548147082	-0.04335437080715668	-0.02473067114630423	-0.0037063025307666614	0.018013419980340353	0.038682400231374287	0.05665740399266239	0.07053110113188474	0.07924323406024326	0.08216165733315406	0.07912970159895676	0.07047243176104828	0.0569583495150737	0.03972107510626933	0.0201493292607835	-0.00024484982372941985	-0.019966544473140613	-0.03767131832607795	-0.05228259599746847	-0.06307950966713921	-0.06974971260738227	-0.07240081646649094	-0.07152679977592806	-0.06793074264018421	-0.06260826790140035	-0.05660714776167332	-0.05087850245731215	-0.046142719837710705	-0.04279085821553259	-0.04084046392255532	-0.039949723896807676	-0.03948560652122002	-0.038629238717676775	-0.03650292119281902	-0.032299895886610266	-0.025401542928490894	-0.015470522284113677	-0.002515157974359236	0.01308081614178496	0.03055987561688429	0.048824743577637
04	PLC	16.0	-0.21504538925691274	-0.20064574648735345	-0.1791504659722567	-0.15177150493251573	-0.12001835911423564	-0.08563541801189925	-0.05052194237453046	-0.016631322491354586	0.014150745376709795	0.040136555989747816	0.05996302321271864	0.07269507986678167	0.07789479914327288	0.07565029635147685	0.06656737738229586	0.05172110915454039	0.03257533804843727	0.010870960952554805	-0.011508224842542786	-0.032679957293490915	-0.050905481609823416	-0.06471421113593687	-0.07300429699570449	-0.07511999081861852	-0.07090605003278677	-0.06073798357786587	-0.04552650102852041	-0.02669202670026552	-0.0060967488431031835	0.014077405140658979	0.031511161131110466	0.04398758919205954	0.04966622978796758	0.04735452324708084	0.03671730904407378	0.018376828995580227	-0.006128901582616864	-0.03453093419894958	-0.0641189991881225	-0.09208050283404451	-0.11583549048069688	-0.13332103327947367	-0.14319601646362745	-0.14495476573107433	-0.13894805095669693	-0.12632187909800163	-0.10888743998836237
04	PLC	18.0	-0.13529819151302774	-0.0882080847831349	-0.038456793107643085	0.0116582833107561	0.05978915782791873	0.10364698069326564	0.14111572048207083	0.17037354734837556	0.19001593192109023	0.1991643740824619	0.1975418213656338	0.18550236114789254	0.16400629783312892	0.1345451012487761	0.09903210592710315	0.059668795733567176	0.018803399778167706	-0.021212173333229094	-0.05815836793747453	-0.09007700846548405	-0.11539431992225872	-0.13302222554085155	-0.14243725247453384	-0.14372709990643098	-0.13759059661916168	-0.125287398653483	-0.10853582022848393	-0.0893693104533431	-0.06996175452056745	-0.05243597653856823	-0.038679927333147894	-0.03018438094854678	-0.02792133942807873	-0.03227055052788952	-0.04300528282388956	-0.05933724634251889	-0.08001282692177225	-0.1034574291979642	-0.12795162054895579	-0.15182523098680684	-0.17365187173443958	-0.1924178908629945	-0.207646601988527	-0.21946295619427464	-0.2285850238480713	-0.23624083890367364	-0.24402396584348102
04	PLC	20.0	-0.24626686571683495	-0.22821247339683876	-0.20860600813095417	-0.18822197717258204	-0.16778606190582993	-0.1479379820593945	-0.1292142922099947	-0.11204289336093856	-0.09674344242736492	-0.08352672264790177	-0.07249484809811689	-0.06363718070906851	-0.05682431160167066	-0.05180395811510875	-0.04819981019917245	-0.04551891639105354	-0.04317066768037306	-0.04050073685084432	-0.03683968266255794	-0.03156267547800101	-0.024156311194228702	-0.014289216294345528	-0.0018744444704339724	0.012885636571564364	0.02948352792808155	0.047126635941098956	0.06479614742165964	0.08134072371764908	0.09559648606510433	0.10651639942999007	0.11329415981891236	0.11546744979574391	0.11297856188834735	0.10618748952278478	0.09583367618946065	0.08294752622061848	0.06872432992666211	0.05437880568678412	0.04099350928709967	0.02937998273350763	0.019972324771159747	0.012770403392430657	0.007334298147298468	0.0028371710312570797	-0.0018358730013503938	-0.007956478745704612	-0.016809706333915833
04	PLC	22.0	-0.008281855097009794	-0.041282730993067035	-0.07016173819483676	-0.09451911797652958	-0.11405793594439619	-0.12857443652156278	-0.13796576087037257	-0.14223801609038184	-0.14152594839345792	-0.1361058990979521	-0.12640045408990014	-0.1129645715044869	-0.09646670923072401	-0.07765312581107686	-0.057307371081078966	-0.036210685920296845	-0.015106048113866205	0.005330383644511633	0.024503748539941077	0.04190405609108881	0.05711141347292628	0.06978585638204945	0.07965902617863259	0.08653050434635512	0.09026715861046188	0.09080542805258465	0.08815859019638972	0.08243328635115074	0.07384258960433343	0.06271297909396673	0.049485478528746824	0.03469974303782376	0.01896494834182104	0.0029110203030774523	-0.01286776720165167	-0.02786718791797156	-0.041727626128785666	-0.05427665177923706	-0.06555580913377712	-0.0758220320173985	-0.08552011099549087	-0.09523128853797991	-0.1055967844420812	-0.11721778596067833	-0.13055780337179243	-0.14585617024573633	-0.16305758038216928
04	PLC	24.0	0.11755099716067033	0.09222424540001867	0.07473292989960809	0.06570551938842883	0.06505500754320413	0.07205451277549896	0.08547374130038078	0.10375803761457254	0.12521228128231535	0.14815445538120522	0.1710216953275966	0.1924332473836402	0.21119504828785923	0.22627665950804537	0.23677090072141066	0.24184766281778625	0.2407196098128131	0.23264163195617682	0.21693370767780015	0.1930285272718636	0.1605467353027553	0.11938512682626697	0.06979358288992421	0.012431720448226928	-0.051606846797628045	-0.12081124546126475	-0.19330775910618153	-0.2669384059257726	-0.3393730491136917	-0.40824189901532015	-0.4712717473057641	-0.5264254665051745	-0.572035476222231	-0.6069225872534211	-0.6304884035409664	-0.6427798731093266	-0.6445146623522233	-0.637052973721232	-0.6223131926442104	-0.602628406324239	-0.5805422742258319	-0.5585703131887505	-0.5389593491058312	-0.5234823393099618	-0.5132958361270291	-0.5088734261549751	-0.5100199282550064
04	PLC	26.0	-0.19482671702118157	-0.16068303331479947	-0.12179715772706443	-0.0788757978313293	-0.0330385121890343	0.014295067297252571	0.061550738135100556	0.10714678494662266	0.14961883870964363	0.18770360770026126	0.22037872853862084	0.2468656194568002	0.2665959426030543	0.27916137963258103	0.2842680352511276	0.2816907675594734	0.2712368512618013	0.25273889431517604	0.2260592949558318	0.19111330368318233	0.14791380262870824	0.09663494993961728	0.03768112706851072	-0.02824777478104997	-0.10009183906065572	-0.17639682000432	-0.2553150976332682	-0.33466095987938993	-0.41202557628539016	-0.4849566585592907	-0.5511863289093882	-0.6088707838158265	-0.6567998888715546	-0.6945353328694648	-0.7224294650757214	-0.7415228157675793	-0.7533495660552747	-0.7597126232157146	-0.7624592240162038	-0.7633083554350866	-0.7637431176476026	-0.7649495909218529	-0.7677956859129214	-0.7728361443477829	-0.7803161369924337	-0.7901759824322625	-0.8020648221659583
04	PLC	28.0	-0.2568049029027683	-0.22310210349288584	-0.18787148509077334	-0.15218855987067764	-0.11707516740276094	-0.08345705107283825	-0.05211711909489604	-0.02366104087973117	0.0014937143177929657	0.023124147466374687	0.04118790720341352	0.055792718976844846	0.06716034509133928	0.07557440653422787	0.08133229310568203	0.0846997007514169	0.0858763377914506	0.08496396389860066	0.08195132991391689	0.07672491811838482	0.06909783826297472	0.05884209666098081	0.04572972535080594	0.029575861134219922	0.010271653339261897	-0.012197875164119146	-0.03775868184294778	-0.06626328675140208	-0.09751962477191514	-0.13132800850915669	-0.16750850179040716	-0.20593081484656867	-0.24652176693097702	-0.28924983606719296	-0.3340737730004576	-0.38088028257143414	-0.429415692385542	-0.4792401518998894	-0.5297099528110867	-0.5799869046790559	-0.6290805379900208	-0.6759146363256046	-0.7193790770289188	-0.7583628566198664	-0.7917864448319049	-0.8186310139924327	-0.8379686891544946
04	PLC	30.0	-0.19565190546501754	-0.20311027638820653	-0.2043505096046957	-0.20040517369205763	-0.19242417303034032	-0.18154598908188327	-0.16879010122872	-0.15500099109513196	-0.14082753648988633	-0.12672798236344823	-0.11300345969865387	-0.09983646589430385	-0.08733260593899275	-0.07554530172599586	-0.0644812600297758	-0.054107852184277355	-0.04432931299854877	-0.034974445158127754	-0.025792774902543725	-0.016459680278938654	-0.006607681279572217	0.004128773078397957	0.0160529472347804	0.02932503042027254	0.04388633114515663	0.05942271276436785	0.07533979777921337	0.09076953534032364	0.10463092940148361	0.11571612081710247	0.12280232443255613	0.124763218264197	0.12066794198393742	0.10986007414413197	0.09203045261887337	0.06723365845983599	0.03589030106414713	-0.0012098731980694083	-0.0429332124184254	-0.08781799898697826	-0.13411303945470046	-0.17984729187553544	-0.2228909368542638	-0.2610386525995171	-0.29213098375210383	-0.3141638119934493	-0.3254102477627986
04	PLC	32.0	-0.17501120657109293	-0.20068213848341918	-0.2144688229078376	-0.21649649403184923	-0.20743880851446472	-0.1884221029491043	-0.16091840381500194	-0.12666067815163803	-0.0875488187295257	-0.04557745431157478	-0.0027927267096712893	0.038781412423893304	0.07720013491865087	0.11065964133542874	0.13757488667384132	0.15664659800923078	0.16694601831918168	0.16798524209401292	0.15976219789316398	0.14277898870260552	0.11803853770642568	0.08700184652871149	0.05149196219079805	0.013553952083216206	-0.024704210146572217	-0.06127884875185985	-0.09443340272084949	-0.12284148768994527	-0.14566387009793125	-0.1625825013120834	-0.17380167772746874	-0.1799954828605463	-0.1822265634757287	-0.18183066287963207	-0.1802803721165076	-0.17904523493352853	-0.17944079535184154	-0.18249632719631764	-0.188874595272566	-0.1988317182599011	-0.21222658305548445	-0.22856408798666278	-0.24704520545284656	-0.2666322729627906	-0.28612000232108314	-0.3041880160898579	-0.3194730266493782
04	PLC	34.0	-0.18465472402473304	-0.2084380644210763	-0.22897721780043231	-0.24500818686682993	-0.2553680955956904	-0.25905058346125326	-0.2552954718179482	-0.24365113757890083	-0.2240514226750147	-0.19688497204899919	-0.16303510833499898	-0.12386759653985124	-0.08117788515388297	-0.03709151904293718	0.006069634107794986	0.04595904445089195	0.08040195414096168	0.10756856667788252	0.12612935767929961	0.13538066570692736	0.13531340238386302	0.12660361669136433	0.11052100220193072	0.0887916872354569	0.0634202660179611	0.03646434194094785	0.009833777478443315	-0.014852695739872274	-0.0363599660916038	-0.0539001250374444	-0.06713238210889552	-0.07610978358266313	-0.08122165074646584	-0.08312285595112573	-0.08264491738015561	-0.08069716127792237	-0.07819396765930584	-0.07599857470758725	-0.07488011913401893	-0.07550376247415821	-0.07845275919177513	-0.08424243371847207	-0.09333110972484648	-0.10612398171445828	-0.1229445723368236	-0.14399510695821255	-0.16930244301875796
04	PLC	36.0	-0.008845199372089108	-0.053974647476501186	-0.10158672425542485	-0.14894952662397326	-0.19327321946608914	-0.23192049843668527	-0.26263916702614043	-0.28373677153378923	-0.2942261530216116	-0.293900532382024	-0.28330041960444974	-0.26359754678787983	-0.2364125870288382	-0.20360085938394473	-0.16705931649364725	-0.1285385553409814	-0.08953166952466135	-0.05122902538981197	-0.014496211540879775	0.020099481808747502	0.05222903813007608	0.08172255328588493	0.10850081541286455	0.13250067153549777	0.15360285862578105	0.1715986747572133	0.18618047400176418	0.19696506422125304	0.20355607242685103	0.2056165232638714	0.20295581999202061	0.19558783451429462	0.18377340999846795	0.1680217708180933	0.1490519050043798	0.1277357031752815	0.10500492411225097	0.08174312818135573	0.0586967507609326	0.03638229821714897	0.015037503568545219	-0.005405511083273085	-0.025291567537239296	-0.04517507209495861	-0.06573126023985279	-0.08764571388441644	-0.11149711393695574
04	PLC	38.0	0.04609783227330186	0.007634886090946421	-0.03142072235638764	-0.0703930751551978	-0.10859387331686182	-0.1453187977988467	-0.17984998927460408	-0.21146118432853214	-0.23942262795329514	-0.2630232818904553	-0.28156785401120515	-0.2943893334424349	-0.3008662689360826	-0.3004335356286797	-0.29261527318924807	-0.27705636852952215	-0.2535830513372246	-0.22223293792275528	-0.18330842596030203	-0.1374189710646894	-0.08547264961438693	-0.028696260639760357	0.03141992264185437	0.09317010757179862	0.1546989513951957	0.21410559071320967	0.2695488267460775	0.31935216730250404	0.36209417324937637	0.39668999948625894	0.4224431520533667	0.4390440327196842	0.4465614521432205	0.445405924833374	0.4362547998987972	0.41998565491048734	0.3976124824455496	0.37020987898200186	0.33886420800143796	0.30463413655543087	0.26852301730016037	0.23146245100182583	0.19431894095617208	0.15791185842242927	0.12301078334881836	0.09036700509279577	0.06072219308941873
04	PLC	40.0	-0.4526674666904553	-0.43405555462603546	-0.4106303202571856	-0.38407433659440887	-0.35609889801289973	-0.32828283209540715	-0.3019354384326677	-0.27798137226698094	-0.2569181782731221	-0.23881084429064126	-0.22331449282778312	-0.20975117493165019	-0.19720849109340202	-0.18464578324325204	-0.17099247373471138	-0.15526620224284532	-0.13666427025869235	-0.11460523306882099	-0.0888057692548295	-0.05929441506669862	-0.026402718137028013	0.009254418265680062	0.046825796775036045	0.0853061392579726	0.1236114505245051	0.16068376288888078	0.1955821989660105	0.22753607991590186	0.2560128954582567	0.28071333988360725	0.30154084299925643	0.3185723359149689	0.3319921100353954	0.342022064513327	0.3488750119655174	0.35272437406562407	0.3536804912346859	0.3518069429478592	0.34714998376898154	0.33977319668922085	0.3297756364429233	0.31734770521664324	0.3027891551237985	0.2865102167165876	0.26903934165925103	0.2510136414881835	0.23312473680784415
05	ATX	2.0	-0.026858122242539917	0.05546143911932108	0.1379489242997783	0.21591150517951158	0.2846097310630613	0.3396167446654474	0.3771756885045794	0.3945465442600212	0.3903141844443449	0.36460000632857875	0.3191213916326046	0.25706744030330336	0.1828076912488696	0.1014926617429987	0.018603462732476428	-0.0605034354904503	-0.13102331957111688	-0.18908741708633525	-0.2320761808935521	-0.2588261534338461	-0.26967890869275163	-0.2663274005931453	-0.2514599688247188	-0.22826852519739224	-0.1999193371131392	-0.16909505089840632	-0.1376818160678915	-0.10664167383541959	-0.07605738414739814	-0.04531555930908314	-0.013360712533606628	0.021046067254706535	0.05911108208349755	0.10185448376654327	0.15001861781289638	0.2040138840277964	0.2638740833242661	0.3292067497378087	0.3991395061045574	0.4722788826394685	0.5467054746649356	0.6200098767056467	0.6893643285838196	0.7516230895177826	0.8034617568319128	0.8415786809779904	0.8630032163324717
05	ATX	4.0	-0.2335741513695384	-0.18570456932315	-0.13529506745290384	-0.08503517851302211	-0.03759336433703314	0.004534944669761842	0.03913616042353257	0.06436994396834717	0.07887498964763973	0.08190854276773793	0.07350826452330371	0.05462916740518638	0.02719556245825945	-0.005980547130802358	-0.041437341933285465	-0.07543594460044423	-0.10441045958714316	-0.1254153143893539	-0.13648942743812348	-0.13687569560037902	-0.12706428343620957	-0.10865816321035571	-0.08408181594262795	-0.056179384676606936	-0.027759454831013233	-0.0011637908111563622	0.02206283822042754	0.04133270968546243	0.056977746941320545	0.07003375848704785	0.08191589680895925	0.09408654070355754	0.10780452746462404	0.12401244158066965	0.14337294508544107	0.1664231613802699	0.19378207400925176	0.22633455869529334	0.2653063077210536	0.31217182976185487	0.3683918397255667	0.43504478421172144	0.5124649288946337	0.6000182567665053	0.6961001628835506	0.7983737544611459	0.9041896855430116
05	ATX	6.0	-0.2529389316415139	-0.21081693647482497	-0.16641520978431268	-0.12123791099727849	-0.07674804211696484	-0.034244917689220805	0.005222219546500095	0.04087445002855217	0.07215894182171377	0.0986725537136985	0.12009618436179866	0.1361742310923364	0.14674389385702374	0.15179154943144418	0.15149600488381731	0.14621613468046615	0.13641129783218986	0.1225138776219744	0.10480303104808868	0.08334223775542748	0.058023257829368236	0.028718974781809813	-0.004494354280784554	-0.041116477456488415	-0.08006979196862613	-0.11964833135332881	-0.1575735966380724	-0.19113601207761305	-0.21740861817478488	-0.23351707412916578	-0.23695655419718573	-0.2259201910098062	-0.1995829871839283	-0.15827230529075806	-0.10345972515905211	-0.037547995160038844	0.03651929418418841	0.1157422042561995	0.19752724231320037	0.2800135458367091	0.3621855599303509	0.4437726012435841	0.5250020583970703	0.6063253494116503	0.6882117223571271	0.7710493466517618	0.8551198045870624
05	ATX	8.0	0.05249651400275246	0.026998540108313873	0.005868463983984051	-0.010050899694878213	-0.020304081554471054	-0.024849949230543594	-0.024038582035969286	-0.01855298581234563	-0.00932748545481156	0.002542201789800358	0.015890045889173476	0.02956174346248206	0.0424848982255406	0.05372338873299964	0.06251356902242117	0.06827938334585436	0.07063118616757562	0.06935014797859192	0.06436826908376465	0.05575317802940112	0.04370621087964102	0.028573651642916587	0.010871445235683938	-0.008690176633320501	-0.029192390312055463	-0.049515738478724244	-0.06837747238430965	-0.08439320468997633	-0.09615768633319881	-0.10232939459843227	-0.10170900203441732	-0.09330444567637095	-0.07637982063716725	-0.0504895096262952	-0.015501783390046597	0.02838389460395399	0.0806229250380858	0.14031150258189837	0.20617715587609983	0.27658142897779137	0.3495461500658627	0.42281878632410297	0.49398922694048375	0.560658602889085	0.620644495678325	0.672186865540395	0.7141074425186782
05	ATX	10.0	0.17311050672021744	0.14633183809177452	0.12054966078933038	0.09633997195098648	0.07420483358066854	0.05454277226081394	0.0376281888857008	0.023602411224280306	0.012475867667734064	0.004139640159093738	-0.0016147513606672992	-0.005071324491595863	-0.006563706545875181	-0.006451246322936255	-0.0051001174187890255	-0.002868790740613015	-9.876132660878445e-05	0.0028908288842046104	0.005808307738409436	0.008395386635984554	0.010436576615872203	0.011772632497411534	0.012315464848743879	0.01206198938870498	0.011103246475407419	0.009626260066893794	0.007904951512182068	0.006283635402524551	0.005153012866524295	0.0049212561147097544	0.005987514691357276	0.008716980565912177	0.01342110665333078	0.0203435110479293	0.029648633379605098	0.04141048257259601	0.055601530391338694	0.07207827927872987	0.09056502589350246	0.1106368219480154	0.1317065745761722	0.15301940232363287	0.17365879930768702	0.192569623761095	0.20859902678984948	0.2205548834980727	0.22727767255353803
05	ATX	12.0	0.3686771386160549	0.3496967066138179	0.3274795601114979	0.3023200338865175	0.2745789414304348	0.24468258753555944	0.21312244123160246	0.1804532383346471	0.14728482233196177	0.114265447767889	0.08205745322675628	0.051310093826436365	0.022629947097550646	-0.003443727539408817	-0.026458984071264846	-0.04606208746912137	-0.062002119994548244	-0.07412866839058399	-0.08238355908955561	-0.08679046581490577	-0.08744391367431349	-0.0844988432689601	-0.0781640326908834	-0.06869803974382066	-0.05640653576454013	-0.04163554809302167	-0.024760334263269596	-0.006165173381952771	0.013781553081537196	0.03475362766301204	0.05648918205084577	0.07880479803233931	0.1015967381862693	0.12482937598086302	0.14851073947899066	0.1726582448848834	0.19726016761846077	0.22223651264072453	0.2474053189443876	0.2724562962750092	0.2969352642261068	0.3202394086139331	0.3416210229117156	0.3602004733832085	0.37498523395115374	0.38489355399475816	0.38878398493897887
05	ATX	14.0	0.47454511256284193	0.4653991008792251	0.44615179179150627	0.4182442892724089	0.38341762579085925	0.3435057393948352	0.3002318628736984	0.2550576546789633	0.20911768845706216	0.16324674798069227	0.11807743370390603	0.0741729169990587	0.032141559024164976	-0.007292737311819161	-0.04328873057005424	-0.07494599666154375	-0.10141055193355585	-0.12199168582327466	-0.13626254927833029	-0.14411610303393135	-0.14576147966124597	-0.14166818716378327	-0.13247221405075058	-0.1188692581474387	-0.10151934192474837	-0.08097179507732072	-0.05761081179626204	-0.031614096207402076	-0.0029260582263999357	0.028745311220182562	0.063882864316225	0.1030552274294305	0.14675011550372907	0.19517308320946924	0.2480630909279956	0.3045769005607303	0.363279147516699	0.4222455502043723	0.47925637366522367	0.5320323489703295	0.5784642125398384	0.6168041968527915	0.6457986209998958	0.6647563996243682	0.6735472305476479	0.6725302685351027	0.6624190167632462
05	ATX	16.0	0.2713817474242932	0.26603494821847395	0.2573103624898804	0.24573901601401715	0.23159103092862549	0.21484621539650323	0.19523086231391032	0.17232028512392747	0.14568557765450946	0.11506856583115915	0.08055948917086966	0.04274442966188238	0.0027894531322014138	-0.037564079001090794	-0.07612145480730591	-0.1104644211591381	-0.1382580231161547	-0.15758313879738733	-0.16723072257084973	-0.1668919603867906	-0.15719416797414276	-0.1395790577576846	-0.11604198236708725	-0.08880027592219354	-0.05996199559892852	-0.031249155321710465	-0.0037973954968633927	0.02196094936322146	0.046332545015994375	0.07031391290099422	0.09544814599405753	0.12358446535643863	0.15654789551711393	0.19576068696485333	0.24187610682142252	0.29450727517901143	0.3521284378542207	0.41219024909847135	0.47143262341468384	0.5263233280880872	0.5735126167208638	0.6102115036549597	0.6344395711376045	0.6451457999438293	0.6422239790219252	0.626441261651977	0.5992908923592289
05	ATX	18.0	0.37059999365106716	0.35601028099882615	0.3423300636133123	0.32884413376097377	0.3146670812531649	0.2988372250132558	0.2804153081358858	0.2585778710818061	0.2326991010631466	0.2024275541266554	0.16775537570045052	0.12906815335502567	0.08717864992021455	0.043322944122605914	-0.0008900693167679663	-0.043589012582959025	-0.08278979265783289	-0.116581578256828	-0.14331552911734197	-0.16176661292280528	-0.17125457590053328	-0.17169944518919228	-0.16360686279168435	-0.1479867681759292	-0.12622088357440586	-0.09989563128623577	-0.07061786814883987	-0.039840991064709036	-0.008729628300706505	0.021925980399405243	0.05174171486192611	0.08070970261119201	0.10911268858182266	0.13739511895229517	0.16601724847015187	0.19531394658804513	0.2253798421662483	0.2560003584074294	0.28662889264626007	0.31641448506186853	0.3442643477730155	0.3689286263641062	0.38910040531066803	0.4035232793281327	0.41110374340325084	0.4110119853092329	0.40275524033289545
05	ATX	20.0	-0.3433241128972496	-0.3607442826609165	-0.3736612731719823	-0.3803234787966089	-0.3792604947856274	-0.3694391088092213	-0.35038813971857025	-0.3222923876524376	-0.2860330309099216	-0.24315531747424482	-0.19575829850482887	-0.14631326437828274	-0.09743029724243801	-0.051602367136023425	-0.010962774600627265	0.022905199700014492	0.04908559399727671	0.06736230681257122	0.07817700094153096	0.08252598376152846	0.08181267145510993	0.07767328189222673	0.07178753522580629	0.0657054436314197	0.06069898658121263	0.05765186986319357	0.05700666680887834	0.05876983372066663	0.06256900914445512	0.06776127105760055	0.07356550186114183	0.07919989673198247	0.08400535413525964	0.08752656880995222	0.08954746922816725	0.0900802556376368	0.08931723429645544	0.08755929642888319	0.08514157345947362	0.08236656820191898	0.07945313003602875	0.07650318763807012	0.07349918744820294	0.0703182888664145	0.06675651590344639	0.06255557667571987	0.057428639420740224
05	ATX	22.0	-0.43267293700261167	-0.48530585847437013	-0.5330178372843033	-0.5725980825860757	-0.6011456647961813	-0.6162423927068432	-0.6161082257435087	-0.5997362761124829	-0.5669951389138199	-0.5186860545287695	-0.45653018028061565	-0.38307543470070105	-0.301513178963115	-0.21543179374070795	-0.128528639430749	-0.044327223076835884	0.034074115613323464	0.10417853339931393	0.16419030755591074	0.21303617505248892	0.2503233540951222	0.27624367701978536	0.29143781719980205	0.2968545452727177	0.2936118514818944	0.28287451315151063	0.2657555419084511	0.2432489889103778	0.21619358344885	0.18526304731984092	0.1509814463433914	0.11376786094928154	0.07399841504532051	0.032069539952741366	-0.011533295114922376	-0.05616799759540392	-0.10099644256504901	-0.14497485300223784	-0.18687734583607862	-0.22535705971540398	-0.25903777296556557	-0.2866211076541251	-0.3069946689106299	-0.3193268625842286	-0.3231363062606799	-0.3183257522600899	-0.3051909874857035
05	ATX	24.0	-0.008035136176148316	-0.052437284566748565	-0.09260537325649859	-0.1267606820045612	-0.15353685684750312	-0.1720240460521074	-0.18178244969906324	-0.18282249125951477	-0.17555122684492624	-0.160718036882165	-0.13935873334660676	-0.11274131267235232	-0.0823087122503747	-0.049630610777024325	-0.016348970517629013	0.015895348906176388	0.04555288454373286	0.07126890710451561	0.09199239846659737	0.10706826651669114	0.1162848932291623	0.119862652737671	0.11838731070564952	0.11268953149969062	0.1036906348324495	0.0922556492294268	0.07906202598318027	0.06451171453981214	0.04869544332809447	0.03140302855920535	0.012173692938774544	-0.009616779020844402	-0.03463763141999525	-0.06347452746869996	-0.09649595720510136	-0.13373841564281014	-0.1748141098820136	-0.21885112267442636	-0.264488223494065	-0.3099150714793639	-0.35297405752137645	-0.3913027783285692	-0.4225143210985277	-0.4444051293288743	-0.45516482823850535	-0.45356996960501167	-0.43914241711748436
05	ATX	26.0	-0.34695254608417336	-0.3092003125165751	-0.27216481079822763	-0.23674743180022859	-0.20364994805649833	-0.17335468443927532	-0.14612826889819028	-0.12202634115292865	-0.10089391518385399	-0.08238835885781998	-0.06601080248113898	-0.05114909036184209	-0.03714882085036701	-0.02341223797169742	-0.009496483248257262	0.0048009424898881395	0.01939552146198259	0.03392544431783691	0.04779871500437043	0.06028044770068583	0.07059645422580062	0.07803893561509917	0.08207010931698383	0.08239681777946979	0.07900910689571511	0.07218415867268618	0.0624572001620252	0.050563671235976895	0.037362410523706424	0.023754540871986612	0.01059700011804074	-0.0013695359159215936	-0.01158262323319198	-0.019677383461461778	-0.02547936591124103	-0.028984357386977327	-0.030306884906249332	-0.029626408985968272	-0.02714290479191328	-0.02306896345618703	-0.01764701357647705	-0.011178575333928825	-0.0040751861376046306	0.0030992133808530886	0.009615139309555473	0.014582119513946376	0.016967489101694655
05	ATX	28.0	-0.6997465579537929	-0.6407413657430631	-0.576927010358028	-0.509825294829805	-0.44099128600793086	-0.3719518815502208	-0.3041526194563125	-0.23892509435340634	-0.17745517103341782	-0.12075939978722564	-0.06966413148493084	-0.02477541292519443	0.013537571418222316	0.045148238670560024	0.07015889111423386	0.0888485877985982	0.10161833476166844	0.10893552609001396	0.11128608527202531	0.10914462042115664	0.10296207917895901	0.09317609583458991	0.08022479108361653	0.06456766022000235	0.04670683458269771	0.02719581900914711	0.006633468517152304	-0.014353175810817784	-0.03514338422026749	-0.05518024254225023	-0.0740342920406378	-0.09145490772586116	-0.10742941686657191	-0.12220576832237001	-0.13627299136675966	-0.1502918119450566	-0.16499369301352196	-0.18105832500301422	-0.19898784609700773	-0.2190149059051453	-0.24106519625243522	-0.2647717787764631	-0.2895670498363056	-0.31481188056403153	-0.33993213057544347	-0.36456603965661993	-0.38867530296720676
05	ATX	30.0	-0.4349100338764058	-0.39748396971447775	-0.3533295717588308	-0.30362435618621875	-0.24994591723442464	-0.19418626021267	-0.13841932801454368	-0.08476159140096057	-0.03521949275237558	0.00848377980584739	0.045029449234111216	0.07357717907389809	0.09380384399556155	0.10588712419789484	0.11041945574868903	0.108299336586455	0.10061018089138807	0.08850408385919303	0.07311108762897844	0.05547427152296727	0.03650972626772177	0.016993743900086476	-0.002441484181808458	-0.02131405612595274	-0.039284310101316354	-0.05615419637951652	-0.07187534087349473	-0.08654528544011358	-0.10040674388611032	-0.11384529259677933	-0.1273438958450399	-0.14143648649378038	-0.15663308519288827	-0.17332832960483563	-0.19173737742520813	-0.21185531793846848	-0.23346645203305214	-0.2562043563901785	-0.2796255915645136	-0.3032602278955986	-0.32665645555102096	-0.3493949559508859	-0.3710834910140694	-0.39136164334106777	-0.4099247619652497	-0.42656874197900285	-0.44123636448216347
05	ATX	32.0	-0.22224698843559124	-0.15644500224196545	-0.09240016990202793	-0.031111830542069258	0.02619721491233351	0.0781355755972459	0.12322737754384501	0.16004240427240338	0.18732602362183878	0.20415674292038222	0.21007738909213108	0.2052008160885953	0.19028334456035828	0.16674346202382268	0.13658420634763616	0.10224354086856488	0.0663514660747686	0.03140605976641453	-0.0005569142180441369	-0.028228038603480637	-0.05114686839078958	-0.06964646393279876	-0.08466591502037599	-0.09749240218575683	-0.1094818753694667	-0.12184893265064847	-0.13553802694716283	-0.15113947730648014	-0.16887989186405347	-0.18864612210468507	-0.2100137784391627	-0.23230780046766727	-0.2546683870742543	-0.27611606803770344	-0.2956476822641296	-0.31234329070418343	-0.32545168531601515	-0.3344706143803827	-0.3391984468670805	-0.339757515322698	-0.33657976019200764	-0.3303500010691376	-0.32192208497602715	-0.3122270984745451	-0.3021779702049289	-0.2925938001892352	-0.2841578440048536
05	ATX	34.0	0.34028533257691346	0.37582605976929007	0.4057720646107563	0.4287155570796094	0.4434651295237827	0.449066013723565	0.44477274252690663	0.43004389152477956	0.40456191486733495	0.3682815416831007	0.32152355145972006	0.26509572970992845	0.20040959741195982	0.12959139551626342	0.05555027379348817	-0.01806990371672807	-0.08709329510024433	-0.14723706933545	-0.19474380172023525	-0.22707803789216774	-0.24344342541036446	-0.24490915846633027	-0.23408874135523827	-0.2145123571751974	-0.18995538243178117	-0.16388685439560538	-0.1390948636269421	-0.1175108013958931	-0.1001868047295961	-0.08738086383065091	-0.07873489800577872	-0.07348303737774882	-0.07068549726943771	-0.06945754389400556	-0.06913524849210409	-0.06938807595798166	-0.0702414139141248	-0.07201012815319703	-0.07516957510192943	-0.08019663932557453	-0.08739016411693075	-0.0967152378676156	-0.10771923980086397	-0.11953986343613018	-0.13101947465757402	-0.1409184379128098	-0.14816488183565518
05	ATX	36.0	0.39898790100312065	0.38813534558101803	0.37195016998145736	0.35102852603446766	0.32604143582935513	0.29769967995612706	0.2667060838806227	0.23369654596602535	0.19923563558192658	0.16382626639749698	0.12795589871648827	0.09215588666263672	0.05703987098701867	0.023333811917726044	-0.008124880093003682	-0.03644969274221245	-0.060794346935348284	-0.08043219013453755	-0.09484109871819485	-0.10377090616285614	-0.10725986470631008	-0.1056340286629199	-0.0995081946203336	-0.08974504477174274	-0.07742302963238165	-0.06377915240070128	-0.05009919348260129	-0.03763754111229325	-0.02750070281773187	-0.020517504226863027	-0.0171655901276831	-0.017504943580158822	-0.021170134873881627	-0.027459977026751514	-0.03545537690501928	-0.04417940730013907	-0.05275835018650667	-0.060522050885107224	-0.06705478174583865	-0.07215944006164896	-0.07577807265259523	-0.07791489135494763	-0.07856997190476117	-0.07771694902360336	-0.07530701060497362	-0.07130466699621871	-0.06572839830171498
05	ATX	38.0	0.2731545157293547	0.26524323622906926	0.2483790930601569	0.2240703165684043	0.19371938169671504	0.1586322841577452	0.12004346497914727	0.0791560387149656	0.03718373157374208	-0.004623069856283316	-0.044949696589519375	-0.08243216636606213	-0.1156953562970392	-0.14343208653188297	-0.164488014107233	-0.17795507477742256	-0.18324329235430678	-0.18010912387160213	-0.16865562677348167	-0.14931706843707823	-0.12280375333285748	-0.09007834353770788	-0.0523367099449761	-0.01097845342428136	0.03240860791541887	0.07607053451049191	0.1181335484109173	0.15665728506818152	0.18972364641474623	0.21554541421317816	0.23257864436649697	0.23968188205676275	0.23622443942752636	0.22217886783090612	0.1981689460744972	0.16541666096009439	0.12562088758441164	0.08077339573898776	0.03293301740973123	-0.015968865844810165	-0.06426847037487327	-0.11064467983966034	-0.15411102212745834	-0.19395525567959765	-0.22962567449515647	-0.26061328109087634	-0.28638862544095084
05	ATX	40.0	0.46937210007811503	0.47184700068832186	0.46219786220598147	0.44099583083310434	0.4090958246081381	0.36757962564594454	0.3177031607043188	0.260839885339471	0.19843844089691326	0.1320189387480381	0.06316687658608723	-0.006438259172870067	-0.07497183181252834	-0.14045395814914263	-0.20073806026423424	-0.25351327567536036	-0.29638801309084417	-0.32698225730832536	-0.34312961694657207	-0.34310082993351637	-0.32586061896760465	-0.2913213322909684	-0.24046790564446813	-0.17536167190129237	-0.098996832041596	-0.01502513917393444	0.07255789554120759	0.15975918235316544	0.24290008667416682	0.3188283964264834	0.3850627055032205	0.43986935087733325	0.48225046278449635	0.5119019887668039	0.5291176020727975	0.534656399478042	0.5296243587438019	0.5153115620562001	0.4930645982261931	0.4642009042188163	0.4299247870345638	0.39132539095224517	0.34940438619854497	0.30512742829263306	0.25950943023360395	0.21367674786777202	0.1689230152851066
05	DNP	2.0	0.16158984814916888	0.14993894734023705	0.14357272913429994	0.1403560078889578	0.13803100462821358	0.13456584208153283	0.12840758082101755	0.11862365219412922	0.10493854944820205	0.08768657514217468	0.06770403842009876	0.04617856502317655	0.024473314681590058	0.003950856141825776	-0.014178794938123587	-0.028959636425639215	-0.039729888790003616	-0.046108782976032305	-0.047964668796092166	-0.045404354485561016	-0.038817325189222665	-0.028965530495762892	-0.017059039210914076	-0.004722823305513962	0.006216314684486607	0.0141314878388875	0.018106332533141506	0.01843961348831899	0.017022219918544287	0.01749696258618281	0.025132806434440838	0.0463576645980185	0.0879086766126532	0.15567899930960363	0.2534999393368689	0.38222685613446894	0.5394072345439961	0.7195565897757756	0.9148323970926704	1.1158562475575486	1.3125319675422025	1.4948429240128465	1.6536648683395871	1.7815787647673855	1.8735198588305646	1.927053467623132	1.942224277043925
05	DNP	4.0	-0.0359889259671293	-0.03990184941760924	-0.029901064098345143	-0.008588414649046527	0.020196727799965702	0.05196659323995528	0.08223820855264005	0.10712862016792175	0.12380773166371076	0.1307592367400004	0.12783134428712672	0.11608734908191753	0.09749883758589137	0.07455393344519023	0.049860845654466635	0.025814005010263624	0.004355668668353088	-0.013163726747747323	-0.02604507176171332	-0.034240688906229895	-0.03830596088448267	-0.03930685532659183	-0.03867974947378396	-0.03804408540885218	-0.03898508860236637	-0.0428288559321726	-0.05044805228210817	-0.06212367911279755	-0.07748245042766455	-0.09550749217755877	-0.11460802671088291	-0.13272084189851632	-0.14742208438227217	-0.15602777022417913	-0.15568784058005244	-0.1435081832081444	-0.11674120639863808	-0.07307048792122728	-0.010964755522652442	0.06998212405571348	0.16884456850830745	0.28339132909240283	0.4103652919820984	0.5459464734465247	0.6862637616949945	0.8278213410581554	0.9677710439737828
05	DNP	6.0	0.01658849510080712	0.022150652987219466	0.03566175782515274	0.05579352060255921	0.08031116077047684	0.10638384014015664	0.13098258756482212	0.15128378286535765	0.16501530488473823	0.17070681153673067	0.1678206153662055	0.15675596917982382	0.13873217450436265	0.11557701688896639	0.08945934281262757	0.06260656115355365	0.037037073915731224	0.01432987265439093	-0.004548327920931777	-0.019339657996276426	-0.030490902319232516	-0.03903285526124896	-0.046342869372463735	-0.05382251441575586	-0.06255085291451602	-0.07299496114433215	-0.08485171068345906	-0.09706667656655103	-0.10802355676935119	-0.1158490987889207	-0.11874414057850784	-0.11525332431345944	-0.10441459957688647	-0.08577955640268219	-0.059339021184015364	-0.025408496230047872	0.015478075627595511	0.06264352769487103	0.11531884098849995	0.17269255281488682	0.23397352739868846	0.2984698677463891	0.3656683305315147	0.43528289971730794	0.5072508796085415	0.5816595784360898	0.6586146970143277
05	DNP	8.0	0.2810651256292581	0.2852267540416417	0.28736845684776824	0.28713275412236516	0.28417753050271627	0.2781977938477329	0.2689516222870654	0.25628452497441323	0.2401515221640009	0.22063124920732277	0.19793071214096056	0.17238048809101558	0.14442027323862525	0.11457927613797773	0.08345263207327479	0.051679457784078224	0.019924135605786007	-0.011139661588202128	-0.0408433075687467	-0.06853987734345571	-0.0936264789080363	-0.11557317120752772	-0.1339565244322106	-0.14849264024715292	-0.15906044084534293	-0.16571006087334084	-0.1686515463248318	-0.16822693148740542	-0.16487322629466994	-0.15908473541170667	-0.15137986419675803	-0.14227780523544678	-0.1322851477124186	-0.12189052179391142	-0.11156858219896136	-0.1017845928363169	-0.09299922344320458	-0.08566458584117481	-0.08020756033600046	-0.07699599285840256	-0.07628924966772782	-0.07818226116499649	-0.08255279769972218	-0.08902962183910662	-0.09699570069107238	-0.10563469453930774	-0.11401770854329357
05	DNP	10.0	0.17593507682379672	0.16527524756978607	0.15386304534077933	0.14186149689978722	0.12944184391200775	0.11678170281801753	0.1040657965538177	0.09148559126461597	0.07923935038093788	0.0675283072096391	0.05655023530883735	0.046489699911662574	0.037505388967626174	0.029716228038237813	0.023186833142340796	0.017913841170687117	0.013814916098526732	0.010720239650834004	0.008368457855920365	0.006408811704786313	0.004408995087585861	0.0018697512584405357	-0.0017523094359630786	-0.007015255654196223	-0.014456999228002476	-0.02455670415967756	-0.03769673579054161	-0.05412773012116359	-0.07394175768367628	-0.09705532644860293	-0.12320554790064636	-0.15195924657631205	-0.18273486681148776	-0.21483641374500556	-0.24749743151226677	-0.2799315287086625	-0.3113876939994805	-0.34120547136465307	-0.36886960483743014	-0.39405850815677	-0.416682922031113	-0.43691074818253867	-0.45517332954984757	-0.4721497951784741	-0.4887277054935898	-0.5059414205847975	-0.5248905812801083
05	DNP	12.0	-0.08042901800486135	-0.09672692456040133	-0.11164428133388726	-0.12453132319090632	-0.13481069823253644	-0.14201162121358013	-0.14579497861916324	-0.14596697683368842	-0.14247893581546256	-0.1354144093838225	-0.12496507278047775	-0.11140056890923178	-0.09503767572047273	-0.07621857421376316	-0.05530121249553413	-0.03266788910928706	-0.008750318530255971	0.01593399352602537	0.040743937993609605	0.0648861953790047	0.0874063102007786	0.10720684124147029	0.12309625830002235	0.13386652836633312	0.1383945950804616	0.13575778245884296	0.12534800271485813	0.1069691613151092	0.08090403160409626	0.04793731328728035	0.009326877820909907	-0.033274386086031504	-0.07793996726042013	-0.12262129429428303	-0.16531254460961253	-0.20421414844373892	-0.23787959516777102	-0.265334294972844	-0.28615853521624424	-0.3005293152549633	-0.30922131493259464	-0.31356676510739323	-0.31538190539482336	-0.3168667164954778	-0.32048274599220544	-0.32881894207992335	-0.3444500768980443
05	DNP	14.0	-0.4139610586661804	-0.46248579834448866	-0.5065793474647258	-0.5437526012655282	-0.5718512795732248	-0.589267294735444	-0.59509877307826	-0.5892247467324295	-0.5722744808540337	-0.5454778093861596	-0.5104042539549295	-0.46862458126574796	-0.42136868821829326	-0.3692777320145403	-0.31233981146038614	-0.2500503978990297	-0.18175994726310327	-0.10710396422069078	-0.026394393298731524	0.05911779169177918	0.14714880519298465	0.2344444845078334	0.31697042854154883	0.39019999481941503	0.44948716993802684	0.4905103276793146	0.5097740148520986	0.5051135916570351	0.4761135021215686	0.4243295777726784	0.35322816176582705	0.26784156797149805	0.1742187352055225	0.0787938316386756	-0.012222771962542567	-0.09337774826025358	-0.1604050897583725	-0.2105460698424529	-0.24273503622438558	-0.2576314664185645	-0.25748543392140305	-0.24584547926302874	-0.22714961582847015	-0.20625720377872397	-0.18798563829786624	-0.17670947857171865	-0.17606352507974188
05	DNP	16.0	-0.5385088891969927	-0.5717067276881749	-0.5927944974640029	-0.6002821914771889	-0.5936214190913787	-0.5733291960327853	-0.5409471023637649	-0.4988639151145504	-0.45005199848706245	-0.3977635257272488	-0.3452091866758723	-0.2952336099789139	-0.25000520396463793	-0.2107521491502017	-0.17760695052361616	-0.14961291567749557	-0.124914688516445	-0.10110421753406261	-0.07565744319272996	-0.04637656863831786	-0.01176020989400435	0.02875945199600577	0.07474465171621825	0.12485714554962392	0.1771040911446892	0.2291762057638787	0.2788133977359195	0.3241355003837412	0.3638892315190133	0.39758483999082594	0.4255036035316433	0.44858835312122836	0.4682291453745786	0.4859887157917856	0.5033042177955335	0.5212117365187422	0.540124732416161	0.5596941799676842	0.5787647718514783	0.595436866119104	0.6072259655372481	0.6113094267448451	0.6048315956081993	0.5852361864704088	0.550574129337966	0.49974560275975166	0.43263218948286486
05	DNP	18.0	-0.009748173027910423	-0.038112553537564486	-0.05834777092891723	-0.07051303680789595	-0.07510176021924192	-0.07307978642004598	-0.06585707030587712	-0.0551941405417635	-0.04305942700253637	-0.03145267026359466	-0.02222524776536111	-0.01691019404911473	-0.016579852825692187	-0.021742059371141764	-0.03228044938953291	-0.04744762121929262	-0.0659073271088037	-0.08582279152690228	-0.10498716653768117	-0.12098312781112525	-0.1313621217214734	-0.1338238712951481	-0.12639373229185633	-0.1075817510071969	-0.07651541051499912	-0.03303009534406151	0.02230024607049716	0.08821348892103906	0.16288886051155116	0.2441288092468343	0.32955505215804604	0.41677837484555513	0.5035059975924551	0.5875790270275987	0.6669393583728493	0.7395648811029987	0.8033908339816225	0.8562612812243882	0.8959280958743355	0.9201265774767395	0.9267302384048163	0.913971086920699	0.8806909348107397	0.8265707455329373	0.7522678616802492	0.659427397584466	0.5505587333288857
05	DNP	20.0	0.34514183211356025	0.3303264898302017	0.3154796594535876	0.2999487817548688	0.28302188444452037	0.2639576709150582	0.2420388720177883	0.21663376281615884	0.18726760952898278	0.15369428729518014	0.11596095813939863	0.074462791242318	0.02997685582090523	-0.01632666774688718	-0.06290374340172505	-0.10789078504154939	-0.14918990505571816	-0.18459599338230306	-0.21194865803270047	-0.229305098066645	-0.2351142431347073	-0.22836734276891318	-0.20870620468270973	-0.1764779132655458	-0.13271350762066803	-0.07905650116339416	-0.017637748036074846	0.04908431074504466	0.11849871267667705	0.18801143141900659	0.25519728443189593	0.3179178373462693	0.37438997043363675	0.4232086199061693	0.4633230543981206	0.4939845398950193	0.514675937144462	0.525044404707279	0.524853255829608	0.5139545439461937	0.49229352563745965	0.45993216183346064	0.41709250314920454	0.36421094212420774	0.30198208214914946	0.23138821077254806	0.15370550677605652
05	DNP	22.0	-0.07311288261793086	-0.06750895338006102	-0.06105125192673877	-0.053922318055389884	-0.04655472795602095	-0.03964802816703494	-0.034132803449803184	-0.031087640900468394	-0.03160502500951495	-0.036632021069264	-0.046801015071368385	-0.062273423352617596	-0.08262397348203188	-0.10677519472357846	-0.1330042057895496	-0.1590141117825417	-0.18208883736995918	-0.19933093777325628	-0.20797519624914124	-0.20574054930227179	-0.19115591048829378	-0.16377335645739416	-0.12420641542012502	-0.07399740589199535	-0.015365064623551417	0.04908190456039113	0.1165878511130142	0.18442808928119875	0.2500278971794991	0.3110303184798858	0.36534175606844643	0.4111702321090026	0.4470491281256799	0.471861863232088	0.484860440273002	0.48566743896108094	0.47426597779737645	0.4509738800468636	0.4164129711453892	0.3714696202153252	0.3172499028514635	0.25503157552699096	0.18621672977749398	0.11228493995479678	0.03474523195498867	-0.04491297277099128	-0.12525919612077155
05	DNP	24.0	-0.5470620654091176	-0.5180129113788177	-0.48499335000227695	-0.4482590666186695	-0.4084292696305134	-0.36647596749548284	-0.3236632977164573	-0.28142706918123206	-0.24121826157566045	-0.20434591331361643	-0.1718356523452189	-0.14431602880557726	-0.12196120534124254	-0.10448044841822628	-0.09115544762184817	-0.08090301580075157	-0.07237603764005549	-0.06408387083262354	-0.05453723390242657	-0.04239307247061109	-0.02660758050655234	-0.006565584701339097	0.017840399833037673	0.04620390262557961	0.07766431627163109	0.11103527188151623	0.14495501449812906	0.17803264386871998	0.20894809107470147	0.2365122482346887	0.2596777478759726	0.2775141847750877	0.2891808403471383	0.29391986877330717	0.29107893038901633	0.2801555896137856	0.26085784533597434	0.2331611992260186	0.1973378404439292	0.15395501950634646	0.10383469746430823	0.048005474600407494	-0.012362610625689274	-0.07601503583234667	-0.1416661116996314	-0.20804919583876796	-0.2739670904728908
05	DNP	26.0	-0.41452193593858166	-0.35574002617471	-0.2962593135706072	-0.23728543123619356	-0.17997663073177436	-0.12542124945006464	-0.07460870374879461	-0.02840329955277862	0.012490495471383548	0.0475628583778467	0.07651747245052373	0.09927716714721228	0.11597300042094826	0.12691442300802233	0.13255027624271298	0.133416378590037	0.1300857362859298	0.12310385483631578	0.11292417917178686	0.09985797575732383	0.08404740168343154	0.06545886301993528	0.043916913208670576	0.019185801385421225	-0.008934240256370254	-0.040501961755299576	-0.07533953815990081	-0.11297637717375277	-0.15265164604353865	-0.19335909149984232	-0.23393669265497619	-0.27319001311254987	-0.3100171313716168	-0.3435153500906319	-0.3730603342498805	-0.3983622813314514	-0.41948479724516197	-0.43682473778709396	-0.4510761496667587	-0.4631714447113529	-0.4741967396684787	-0.4852983986249049	-0.49759140373528143	-0.5120748817890175	-0.5295456658633091	-0.5505252426210039	-0.5752057360307474
05	DNP	28.0	0.05144215482245648	0.10142688232868073	0.1496712857883321	0.1946333157244362	0.2349160646530454	0.26931066341999454	0.29684832822491014	0.3168393247712672	0.3289004840031371	0.33298674532752554	0.3293864338480599	0.31867903513897405	0.3016603728811044	0.2792392542124267	0.25233247658671043	0.22176860755800834	0.1882272669826787	0.15219522054693813	0.11396366839983987	0.07365492301697375	0.03127581479870045	-0.013220448343413418	-0.05985504497640541	-0.10853417929360631	-0.15897167816008267	-0.21063336870380056	-0.26270389993684284	-0.31409766826988217	-0.36351462394686973	-0.409532820961764	-0.4507474790483135	-0.4859179456970205	-0.5141125836759423	-0.5348195868062807	-0.5480159740151278	-0.554165068517567	-0.5541531888856601	-0.5491687796007755	-0.5405626034649349	-0.5297094929806233	-0.5178822921244803	-0.5061735125352453	-0.49545219534621715	-0.4863668737275458	-0.479355300362546	-0.47465997614528244	-0.47234034080220644
05	DNP	30.0	0.4181089042981353	0.43528505550374463	0.4513463046514886	0.46490387047692416	0.47441439957876086	0.47833599207879984	0.47530468027697015	0.4643013536904397	0.444782415784709	0.41676445399446993	0.3808445165780885	0.3381513815412382	0.290235455331101	0.2389144703513464	0.1860957278442264	0.1335948174929372	0.08297182148346191	0.03541364711828941	-0.008323419562455935	-0.0479259956361349	-0.08347831044891205	-0.11536889333200342	-0.1441727137904032	-0.17052959409762639	-0.1950191410118651	-0.21805928437492275	-0.23983402901917866	-0.26024620973591933	-0.2789186150091062	-0.29522197908681397	-0.3083383578248045	-0.31736068074371726	-0.32141518091318055	-0.3197878195930354	-0.3120465842381387	-0.29813176600342395	-0.2784017194022827	-0.2536158801052447	-0.224859850304209	-0.19341636201838638	-0.16063007348771904	-0.12777889768407696	-0.09597222073791832	-0.06608204705531741	-0.038728667538532546	-0.014302716376991098	0.007000159161249617
05	DNP	32.0	0.12071711833300106	0.13032370291634585	0.14162056204706266	0.15296777231552885	0.16256374824009956	0.1686808414250786	0.1698850977010562	0.16521079183733395	0.1542805390771937	0.13733728184661154	0.11520167821487841	0.08916756691518095	0.06085198265839464	0.03203061746075174	0.004453810181191115	-0.020307532206273838	-0.040994425805520596	-0.05675300902298825	-0.06716953634609703	-0.07227144744606898	-0.07249627258009114	-0.0686183617248338	-0.06165497745343754	-0.05278313739096879	-0.043237044191271654	-0.03421154276373333	-0.026787955999390337	-0.021863842312520088	-0.020104285598777992	-0.021906061650350184	-0.027351363887840874	-0.03619981044699104	-0.04788347971769874	-0.06151594443968192	-0.07594503031915395	-0.08985215260967089	-0.10185871106882474	-0.11068854244206816	-0.11531820374543017	-0.11507802667156539	-0.10972787578625685	-0.09944489372381488	-0.08476293369290334	-0.06646106989012984	-0.04544616856476755	-0.02264116330214032	0.001096313649488645
05	DNP	34.0	-0.5502429787415156	-0.5215769047212233	-0.49064813301377436	-0.4587356114596286	-0.42691300747923255	-0.3959589903393229	-0.366329016303958	-0.33816838888865597	-0.31136493433341483	-0.28564055989285564	-0.2606107379623798	-0.23584861983886513	-0.21093575596074512	-0.18548699463281043	-0.15916745959710427	-0.1317009375898892	-0.10286623324992696	-0.07251029949479552	-0.040558986072566	-0.007037384205742403	0.027882345153176842	0.06385689305778086	0.10033432150326371	0.1364943884908831	0.17123171003413326	0.2031469720423305	0.23058196375758172	0.25170908040799905	0.26465542973180917	0.2677041453746265	0.25952182774656546	0.23935515671444563	0.20721097692615	0.16394165431405333	0.11120359872703559	0.05132979389605975	-0.012873462099508286	-0.07839981478182428	-0.14232093514051908	-0.20206846955353627	-0.2556403598529469	-0.30172943174875455	-0.3397744091251347	-0.36989233437447006	-0.3927473122982434	-0.4093953873663912	-0.4211083209642823
05	DNP	36.0	-0.4914346373532068	-0.49441438351890243	-0.4936520847247966	-0.4889811844915276	-0.4802047275391237	-0.46715368264852714	-0.4497284938479453	-0.42795321970418815	-0.40199766479311483	-0.37219057160286345	-0.3389993189280181	-0.3029958256469192	-0.264797871169529	-0.22500967454935666	-0.18418309075211334	-0.14278938220484721	-0.10121092244487455	-0.059764981679097245	-0.018726533028514594	0.021642853081059704	0.061057418831659854	0.09921438785485155	0.13579244740126975	0.170435955462573	0.20274599000778346	0.23225335190862495	0.258408083356242	0.2805772910177988	0.2980583538219657	0.3101499107959599	0.3162006593774283	0.31567012280865225	0.30819865479337083	0.29361703200122624	0.27193492098901156	0.24334096622552798	0.2081676364539856	0.16689657696624666	0.12019210774445588	0.06890140957224457	0.01408937710719467	-0.042977293536417716	-0.10088339593168567	-0.15814111121500468	-0.21331447630394096	-0.2651600162623806	-0.31272328095344987
05	DNP	38.0	-0.10753931083531196	-0.12113905725105528	-0.13565450154174605	-0.1508680654762812	-0.1663767734558736	-0.18163661309809134	-0.1960050150778826	-0.20880115938018526	-0.21936701073844023	-0.22708716224237424	-0.23145285733314935	-0.23208742965116813	-0.22874565682947784	-0.22132864920410666	-0.20985574281876468	-0.1944190078224229	-0.17515514942677812	-0.1521886365335804	-0.12559706775608023	-0.09540176081570206	-0.06157775217382282	-0.024098234792858362	0.017011013634803993	0.0615791681671657	0.10920059112365364	0.15918824595146053	0.21051071997770412	0.26180146537801846	0.31142553909069004	0.3575719572615013	0.39840048090844604	0.4321910069410198	0.4575147584397013	0.4733386482070961	0.47910524709433094	0.4747674662138532	0.4607435668763652	0.43787769855640507	0.4073910539835205	0.37080221807850455	0.32985109314149086	0.28639336457617975	0.2422906569459646	0.19928804577957782	0.15886960805611558	0.12215081441336241	0.08979811600370578
05	DNP	40.0	0.23935025934360704	0.24295887781085396	0.24219681184002953	0.23738873031401467	0.22908245436582236	0.21797994926662356	0.20484961145672212	0.19046879117440155	0.17554165976381758	0.16063408746252916	0.14613020516351247	0.13218997328818816	0.11874894613070044	0.10553102957901428	0.09211414052786947	0.07802316336927888	0.06281033741026273	0.046166051407565786	0.027981847319479777	0.008388230674906114	-0.01222650814621547	-0.03326980635029949	-0.053990641097880016	-0.07357572394906617	-0.09121005331547916	-0.10615870725714863	-0.11783669642425007	-0.12582463598623106	-0.12989098727736345	-0.1299961857198333	-0.12626460497076433	-0.11898837952289774	-0.10859984615838121	-0.09567261218586523	-0.08090322574648308	-0.06508607911904497	-0.04910671369646928	-0.033872707526818854	-0.020285955942169948	-0.0091647106680747	-0.0011772423698405976	0.003188209641107838	0.0036879628315004964	0.00032651264362225374	-0.006661144325977003	-0.016825541154208312	-0.029579143425253446
05	PLC	2.0	0.28104568791057927	0.2843806289207821	0.2857751771408026	0.28553081473443	0.28358864746763873	0.2795154864288919	0.2725342554133029	0.26159822378043696	0.24550543120086046	0.2230490201798339	0.19319751260444007	0.15529937571251812	0.10930198663179988	0.05596459750557853	-0.0029733521020025855	-0.06471737268264369	-0.12550065591539877	-0.1808614979230118	-0.22611754722771965	-0.25698469689739584	-0.270231112125274	-0.2642364218861457	-0.2393301318971498	-0.19781808392390815	-0.14367787008929056	-0.08199325514746372	-0.01824868514058256	0.042378049587616415	0.0956244165771866	0.1385984951917025	0.17005449347265927	0.19048095109571825	0.20201557404266363	0.20819456207958698	0.21356045870568646	0.2231451373571588	0.24186320844090833	0.27386883884710994	0.3219572635500081	0.3871108473924718	0.4682849413828428	0.5624877410361767	0.6651359509087071	0.7706098853970202	0.8728903481629865	0.9661851714937917	1.045493055544506
05	PLC	4.0	0.4480096985924282	0.42962701200821923	0.4004348611844006	0.36205330087227566	0.3165556353694796	0.2662105652482857	0.2132519351269269	0.15969336443646925	0.10719254176074752	0.05697628144505956	0.009842601469578188	-0.03375358253454196	-0.07353576701330192	-0.10919658123958832	-0.14020043278443728	-0.16565736175702817	-0.18431316352786167	-0.19466857704353174	-0.1952092749955836	-0.18470020474249232	-0.16249353868133615	-0.12880036470951092	-0.08488151362131721	-0.033115402010320406	0.02309048982780014	0.07955477752815866	0.13173208294097544	0.17522572371049033	0.20633016108038388	0.22251543784674477	0.22278282228278318	0.2078472089075367	0.18014999205187787	0.1437202351469885	0.10392110408778604	0.06709292169903674	0.04009035793053135	0.02969900045360388	0.041938058802990785	0.0813094696750328	0.15012925577618602	0.2481125799670303	0.37234603392237714	0.5176742237953356	0.6773958101349589	0.8441075786915347	1.0105461535004545
05	PLC	6.0	0.34787886933693385	0.31906422230694637	0.27818544437860204	0.22672485033932466	0.1669692707855505	0.10188946633018453	0.03492418387567514	-0.030329224421879353	-0.09047513904260884	-0.14265344353037102	-0.1847732488073398	-0.21559831937554164	-0.23468518618447826	-0.24222006644991886	-0.23882304498791884	-0.22537408607609913	-0.20289197423773447	-0.1724693771460786	-0.13525264719498725	-0.09244669942299108	-0.04533072590286191	0.004726238218733136	0.05626093770089323	0.10773243388668689	0.15756685817531033	0.2042302980082709	0.24632454681394336	0.28268959782388275	0.3124934812667702	0.33529243050218127	0.3510575470788103	0.3601703060216605	0.3633991048275295	0.36186403565919734	0.3569958232082675	0.35048825088058966	0.34424770761114754	0.34032702393682385	0.34083395415678663	0.3477890551571524	0.3629247305389816	0.38745231150937004	0.42186783912520764	0.46587273498260384	0.5184427739657896	0.578026162956367	0.6428093471847166
05	PLC	8.0	0.09034261693526308	0.051480009953582206	0.013597050569528646	-0.022404632674794034	-0.05565637298400186	-0.08536670754634286	-0.11086466234328121	-0.13163559776917697	-0.14734313798450627	-0.15783225832194206	-0.16311397967061916	-0.16333616475749008	-0.15874499056099414	-0.1496479973913716	-0.13638456843524557	-0.11930738424885973	-0.09877529762245843	-0.07515832153680782	-0.04884800570339719	-0.0202704846493168	0.01010404571936753	0.04175816375881211	0.0741317593756756	0.10663509049768283	0.13867052111452405	0.1696585189806939	0.19906505025156435	0.22642737396908982	0.25137551915443657	0.2736467257135208	0.29309137887500847	0.3096697013307665	0.3234402927707395	0.33453863646882415	0.34314749878420747	0.34945969489148265	0.3536379393726359	0.35577922958636615	0.3558879903979811	0.35386608796434954	0.349520351621284	0.34258847236201506	0.3327780701667685	0.3198185052677264	0.30351648636742024	0.28381468462461595	0.2608426375490891
05	PLC	10.0	-0.04133364281949736	-0.07343146068234863	-0.10193041978449074	-0.12635310628262947	-0.14636933666040336	-0.1618038298285293	-0.17262980621001922	-0.17895108669957727	-0.18097467529604844	-0.17898100202810632	-0.17329354954407888	-0.1642531385982161	-0.1521967434211452	-0.13744418092393848	-0.12029021806345608	-0.10100264188308056	-0.07982466918593084	-0.05697972974743484	-0.03267734796721629	-0.007118161625995635	0.01950223352310953	0.04699183542770912	0.07516231667058604	0.10382941276681823	0.13281366183593452	0.16193964567655955	0.19103292179855533	0.219913866628652	0.24839080050897194	0.2762511392940734	0.30325123827444717	0.32910700588252934	0.35348446578234816	0.3759913859736509	0.3961713056070343	0.41350032506295875	0.4273857119403407	0.4371708985958612	0.4421437778085344	0.44155222066452204	0.4346279399137263	0.42061734622998836	0.3988194314883674	0.3686290864984999	0.329583280620696	0.2814048384034893	0.2240403129720212
05	PLC	12.0	0.01442016150032488	-0.01222789178883188	-0.035441421841432175	-0.05496833600484119	-0.07064557848464736	-0.08240885165932027	-0.09029455026266581	-0.09443395615542804	-0.09504122114995317	-0.09239818008683376	-0.08683654412899994	-0.078721374657652	-0.06843684779163167	-0.056376882512021664	-0.042938743429023096	-0.028521179300048577	-0.013525162789377418	0.0016472543886693822	0.01659593419815157	0.03093196048572699	0.04429299844659382	0.05636658101359211	0.06691711413369306	0.07581406702624738	0.08305497501417364	0.08877794398513639	0.09326052133754048	0.09690344205102075	0.10020179341249053	0.1037064088347659	0.10797874915204819	0.1135465998534172	0.12085849140700233	0.13024360071204616	0.1418763664087601	0.15574729465481085	0.17164111913211388	0.1891250280633634	0.2075499829121673	0.2260666948259158	0.24365942702165488	0.25919264270757325	0.27146851860358157	0.2792840169399826	0.28148466338206746	0.27700580462338076	0.26490028109377706
05	PLC	14.0	0.26560016284173593	0.264745677017726	0.26075333412102725	0.2539036642655717	0.2446773910205634	0.23363401561027913	0.22130678635070283	0.20813466652078005	0.19443247798012095	0.18040009722296882	0.16616233728390217	0.15182599894274326	0.13753770785796665	0.12352106192301567	0.11007224449261192	0.0975057185831464	0.08604755512333556	0.0757048461390902	0.06614647034872567	0.05664216192268642	0.04609345847253399	0.03315970454807572	0.01645308973280203	-0.005240982854618742	-0.03276792165350431	-0.06646639308152907	-0.10610650256966644	-0.15090205932576822	-0.1995865051545379	-0.2505265846731094	-0.30184619698065673	-0.35153554537845305	-0.39753472816334434	-0.4377801487248414	-0.470228177257433	-0.49288302211896357	-0.5038558589204902	-0.5014916067339055	-0.4845798943254893	-0.4526336657394391	-0.4061745275352316	-0.3469236718998262	-0.27779801616073824	-0.20266195466015718	-0.1258827759925073	-0.0518086077301434	0.015689319237343013
05	PLC	16.0	0.10689861162980446	0.11985915949113979	0.12601086156458235	0.12627546544364476	0.12167151202138118	0.11313310787526365	0.10137428777567095	0.08681795796388464	0.06960428562950698	0.04967700116589048	0.026954199079478283	0.0015602579987818027	-0.025914346292531767	-0.054205984831666276	-0.08131465729540827	-0.10467918477290995	-0.12162255705853339	-0.12997821019588945	-0.12868376106048918	-0.11808216075820309	-0.09977712081083218	-0.07613152231069223	-0.04964934458269579	-0.022496368862641024	0.00372969801287016	0.028001228129887812	0.049732689929552126	0.06861449127861105	0.08448088144936991	0.09723768467609728	0.10685397608291816	0.11339548235379186	0.1170765689849217	0.11831522279744516	0.11777328542379736	0.11636538122913231	0.1152117155354519	0.11551931746146821	0.11838186278793913	0.12453001917675388	0.1340787735273608	0.14636855280028083	0.15996776807785187	0.17287491828671347	0.18286644947438332	0.18788985051219986	0.18638645455652636
05	PLC	18.0	-0.0646263928764364	-0.07618215445793014	-0.0927979378667545	-0.11371590851861613	-0.1378780799100734	-0.1639745883035787	-0.19050036495776945	-0.2158365296959286	-0.2383471859492683	-0.2565005692896435	-0.2689990589673248	-0.27489273814217474	-0.2736530313374136	-0.26517536484518056	-0.24970661359210844	-0.22772925146001266	-0.19983094836577783	-0.1666010984980582	-0.12858510284519825	-0.08629422410787818	-0.040252272529437395	0.008951202888701382	0.06062171267634786	0.1139505625810107	0.16804014267652279	0.2219647553931543	0.27484758811099175	0.32593750223883455	0.3746673774281202	0.42067822337574245	0.4638134068927448	0.5040717675428157	0.5415428707843246	0.5763270771758915	0.6084625490861119	0.6378650532451138	0.6642921209557351	0.6873284330963887	0.7064000192963732	0.7208208740672968	0.7298619781247235	0.7328371829895042	0.7291864058517942	0.7185564311560457	0.7008544574638826	0.6762702878321913	0.6452687174275318
05	PLC	20.0	0.2498750476064886	0.21193955882336662	0.17388171570923852	0.13605467562617604	0.0988950132946122	0.0629187016929855	0.028692201674478113	-0.0032064946503641	-0.03223611026037651	-0.05793035442071226	-0.07992539678773664	-0.09797244929029833	-0.11193648108008819	-0.12178023181187447	-0.12753249043214732	-0.1292526488418096	-0.1269951554743991	-0.12078791628100721	-0.11062626942941435	-0.09647823323319504	-0.07831342676013495	-0.05613310575171213	-0.030010320565266542	-0.00012300111837050542	0.03322858063681286	0.06962417112607039	0.10853820412183018	0.1493691252763164	0.19147914856650386	0.23422911420634157	0.27699739124637773	0.31918033101633936	0.36017857387150654	0.3993729197013953	0.4360979420026508	0.46963475637232577	0.4992297048517459	0.5241436383215792	0.5437246740758481	0.5574980823043174	0.5652503669486795	0.5670790572991331	0.5633897232705433	0.5548492322362508	0.5422892979051522	0.5265870129291282	0.5085471079962579
05	PLC	22.0	0.3146324825474962	0.2767332482730478	0.24195575912819264	0.2101734456603261	0.18106212414050893	0.15415219906316863	0.12888221427647809	0.1046628310862017	0.08093793983794648	0.057249439040592515	0.03329905068091979	0.009006039360083068	-0.015448319511928793	-0.039598812424556665	-0.06270983575159415	-0.08381720962441605	-0.1018056831671243	-0.11551678344373145	-0.12386331378755627	-0.12594213705301904	-0.12113480280656018	-0.10917444434325901	-0.09018701276786449	-0.06469690739653397	-0.03359530731143959	0.00191125651337766	0.0403704055807598	0.08016286439389342	0.11959452888243613	0.1569845311839348	0.1907473630804238	0.21947057058981673	0.24199031046573696	0.25746002581881067	0.2653929337691548	0.26569123570886816	0.25865178076849227	0.2449331814598923	0.22549761629149645	0.20152953730837067	0.1743392842231523	0.14526512502314398	0.11557704521469658	0.08639521763664942	0.058626877674552796	0.032919959285324984	0.00963850691332302
05	PLC	24.0	0.12830720625308895	0.11021924100683295	0.0952060353548344	0.08392780347689661	0.0766706776835873	0.07332723883507561	0.0734034562462075	0.07604993420647507	0.08012422387332298	0.08428660957400332	0.08712811503056186	0.08730900668107004	0.0837148073410117	0.0755980837676348	0.06267866677663016	0.04519587597178647	0.023892187101543533	-5.9877377565631384e-05	-0.02517828907488002	-0.04982412486236444	-0.07235476626577397	-0.09126632857854863	-0.10531163641731027	-0.11360040488634511	-0.11567175527109981	-0.11155174936698745	-0.10177743259386862	-0.08737047726987662	-0.069769652397218	-0.050714895140282545	-0.032088407808018776	-0.015729561526439062	-0.0032412804891455427	0.0041750152426013876	0.005838887263797221	0.001633904405021619	-0.008032471465764218	-0.022350441424553794	-0.040271384086438225	-0.06068751994806218	-0.08259052506556105	-0.10517278336442666	-0.12785523052655126	-0.1502693386613264	-0.17219839362455808	-0.19349997534262653	-0.21403082967674741
05	PLC	26.0	0.026408280172181053	0.02775665699251495	0.028268964209720804	0.028272704916825153	0.027971492798019193	0.027438636495089125	0.026627007534915842	0.025395230273136143	0.023535211344947127	0.02080711797059806	0.01697476734258438	0.011839091869576074	0.005261313113369553	-0.0028118657060664243	-0.012322019140940069	-0.023076090283617144	-0.03472079734537256	-0.04671923837693305	-0.05835692302349621	-0.06876791069087278	-0.07699446618657574	-0.08206399410234608	-0.08309183323325113	-0.07938602754788038	-0.0705369308183149	-0.056489481226382324	-0.03758404226093258	-0.014556572323005723	0.011493169275065024	0.03916457621504908	0.06685343720831546	0.09287301448072986	0.11557989085816517	0.13349133376045857	0.1453931259299435	0.15041794056459584	0.14809129816618982	0.1383528070392392	0.12155235962971223	0.09841255193471377	0.06998020195670826	0.037568013139303136	0.0026943078989343644	-0.03298355829104947	-0.0677377957424493	-0.09983241844449219	-0.12760133795825807
05	PLC	28.0	-0.15024325114171833	-0.12548942034905958	-0.1053639911326266	-0.08989062010130497	-0.07890641316798411	-0.07207152083768745	-0.06889517411021807	-0.06874940110554952	-0.07089571511102244	-0.07452186411748184	-0.07877795504047017	-0.08281810264812334	-0.085855808980564	-0.08721108770958078	-0.08634590376350136	-0.0829007831784373	-0.07670273858791081	-0.0677521810079767	-0.05620276222147634	-0.0423341791664215	-0.02651875082352565	-0.009190739397974698	0.009171959735169107	0.02806567268420821	0.04697548515849673	0.0653854524930421	0.08279477691536558	0.09873254286653653	0.11276053444620356	0.1244722115925821	0.13349854599001165	0.13950337614772107	0.14217914567312728	0.1412450615457679	0.13645489394398436	0.1276122208739937	0.11458838565949636	0.09734924751581545	0.07597634455575591	0.05069184241408303	0.02187464627869326	-0.009939871581366	-0.04407474965471839	-0.07972930068116801	-0.11600479804013714	-0.15193376243865733	-0.18651741742538816
05	PLC	30.0	-0.4498699566248613	-0.38289217893683053	-0.31601745463533143	-0.2510159173564723	-0.18946561985851273	-0.13267215651109282	-0.08161674015343343	-0.03693513087127889	0.0010812271381410582	0.032458341004533695	0.057495291677841044	0.07669298695639136	0.09068341695009419	0.10014928530841549	0.10574933034294297	0.10805364243355109	0.10749861955462237	0.10436080323040861	0.09875381478590672	0.09064567862863755	0.07988954903357004	0.06626759219562323	0.04954554918719592	0.02952030356922468	0.0060729167280414754	-0.020777294446137903	-0.05082116100487223	-0.08362488720365178	-0.1185180952541748	-0.1546008072284093	-0.19078099404224355	-0.22584729371291873	-0.2585724530294914	-0.2878392654433273	-0.3127684687027462	-0.33283256009185364	-0.3479521999052185	-0.35854960530761454	-0.36553304275921944	-0.37022362687362753	-0.37420672789751036	-0.37913767418657324	-0.3865349911447182	-0.3975996229313365	-0.4130777983171641	-0.4331988579954476	-0.4576932045557671
05	PLC	32.0	-0.6293523551005756	-0.5616886580113444	-0.48910525521257364	-0.41409555533382436	-0.33895280927368915	-0.2656417667781489	-0.19571457388089775	-0.1303008892376298	-0.07013517519356541	-0.015615054814826133	0.03311500235896169	0.07605957404580063	0.11328304890466084	0.1448194217127916	0.17060575092129587	0.19044285969025374	0.2039761658452814	0.21071833765914433	0.2101071418470413	0.20157881988677936	0.18466658687876142	0.15909828338163273	0.1248799826664447	0.08234370291067118	0.032166088125853975	-0.02463920268579689	-0.08676632437791976	-0.15268703010067164	-0.22070072644849598	-0.2889800823327725	-0.3556235383539431	-0.4186734404542115	-0.47614763121506487	-0.5260871449341498	-0.5666379818307785	-0.5961871194662738	-0.6135535664328142	-0.6182091787357422	-0.6104816192940374	-0.5916512581952716	-0.5638902420743463	-0.5300214230839432	-0.4931626624843759	-0.45635640071189326	-0.4222398639719089	-0.3928244847504714	-0.36942309462333045
05	PLC	34.0	-0.4423603537929416	-0.4183510660082391	-0.39173728798702334	-0.3637760176658187	-0.3354151151592244	-0.3072107867672273	-0.27930099564264277	-0.2514645573792331	-0.2232310147682633	-0.19402240886169175	-0.163317472079604	-0.13079448527868448	-0.09642889409673516	-0.06054241641758486	-0.02380356439761	0.012825858593871794	0.04816664552602968	0.08091572790644899	0.10974038180354684	0.13336152001584445	0.15063351134720834	0.16063162708130696	0.16270643179480201	0.15654347155224874	0.14218858198980605	0.12006304226582876	0.09093067810038641	0.0558461181914618	0.016099442275657662	-0.026859342894215744	-0.07148483506177801	-0.11619577806844389	-0.15943248884355668	-0.19969931296160304	-0.23561732548455488	-0.2659841978489909	-0.2898373326477188	-0.3064997860278429	-0.3156320445047882	-0.31723907998605955	-0.31167898116152626	-0.29963041852411876	-0.28203404613508587	-0.26002643720935165	-0.234856868285172	-0.20779257328587317	-0.18002932852913622
05	PLC	36.0	-0.08464341100030878	-0.1056275138137794	-0.12332593845511503	-0.13703342554287898	-0.14614039979377585	-0.15015250817085818	-0.14872796377877479	-0.14172364646005542	-0.12926427750981237	-0.11179252407104004	-0.09011310736289568	-0.0653860567999125	-0.039052096413716195	-0.01272025709708366	0.01197693073855069	0.033556541925244696	0.0508475213408637	0.06309331086002638	0.07000665292317024	0.07177140932746927	0.06896037514831374	0.0624253191083206	0.053163703005533657	0.04218171311977928	0.03037065510636104	0.01842572196216509	0.006809024340476311	-0.004235344513798596	-0.014629973246397365	-0.024388227543861364	-0.0335384962695978	-0.042078909210059606	-0.04993187568924187	-0.05694849625676799	-0.0629423722781246	-0.0677262401356901	-0.07116934602161684	-0.07321952151059229	-0.07389718404870439	-0.07328187374115927	-0.07147217404996409	-0.06854715804511688	-0.06454838421264836	-0.05948031016140065	-0.053332316178342304	-0.0461198670318681	-0.03789839715000992
05	PLC	38.0	0.20669613362471329	0.19047215955281374	0.17822799140677933	0.1701566109888749	0.16611706153607408	0.16566993429242588	0.16810369380939744	0.17247770536613305	0.17766131116265602	0.18237980362426448	0.18526347619633843	0.18493266855921522	0.1801071258402176	0.1697239680287813	0.15309510177091	0.1300317054967879	0.10092302964336641	0.06676124608831849	0.02908142342341407	-0.010177702559273572	-0.04885924769959751	-0.08480626112272258	-0.11607198099034981	-0.14110681992272683	-0.1588742193470977	-0.16890807293749735	-0.17132408294633655	-0.16672943753209446	-0.15609851131493957	-0.140621672875915	-0.12154960741518367	-0.10004992996343358	-0.0770894849621881	-0.053380250059814977	-0.029371346419379787	-0.005270016320754856	0.01890884281779859	0.04326327688019545	0.06795405791398469	0.09316762687262604	0.11908130750859389	0.14587182020280032	0.17374027691642324	0.202927136476294	0.23373070800498635	0.2664848863273607	0.3015177843479033
05	PLC	40.0	0.3446300162068562	0.35823176628367837	0.37102335855365476	0.38297772873579317	0.3937976549894459	0.40289952742912594	0.4094011033498131	0.4121704016923097	0.4099302125087531	0.40136462045443827	0.38528402740516177	0.3607932481484911	0.3274242821927684	0.28526457837074254	0.23502799754243128	0.178049488229156	0.11621442321645589	0.05182246601291732	-0.012574835223296263	-0.07441220177541674	-0.13131110924607547	-0.1812475386897322	-0.22271362349990373	-0.25479252197885216	-0.27718104521073955	-0.29014629536100855	-0.29445727993583154	-0.2912638190427141	-0.28195889879811903	-0.2680441100186185	-0.25100070157768956	-0.2321661309533823	-0.21266344890349836	-0.193329217632081	-0.17469334678449577	-0.1569916192069885	-0.1401893688252686	-0.12404025739394613	-0.10815474831000588	-0.09204409825872728	-0.07518354100652674	-0.05705553631370513	-0.03716887634361143	-0.015071673058108692	0.00963579571870965	0.037288254680442195	0.06813904821007011
06	ATX	2.0	-0.29419097397663524	-0.25731710899334675	-0.2136640634817123	-0.16713062242464485	-0.12088921813045812	-0.07736665353917277	-0.03840407271770159	-0.005471203634771493	0.020185029762518666	0.03753088708613116	0.045870859529498764	0.045041547311866645	0.03558013176376351	0.01878988048521754	-0.0033365889899518997	-0.02832947125923435	-0.053549336046868505	-0.0765298851902164	-0.09528721969460736	-0.108527066214118	-0.1157015068776723	-0.1169051387449968	-0.1126410864997781	-0.10351828638704	-0.08994455450066433	-0.07187620517846954	-0.04867624543517832	-0.019123133545677157	0.018406317755115115	0.06559459447882784	0.12374145809705989	0.19332574316060272	0.27368206071200035	0.3628788182360414	0.4578297466910935	0.5546060527763168	0.6488815351333348	0.7364292740016116	0.8135928508834831	0.8776668574028926	0.9271275760177178	0.9616834391459135	0.9821448680118434	0.9901754934397884	0.9880065667705766	0.9781939755759441	0.9634664367376388
06	ATX	4.0	-0.03769697276974435	-0.058382452842104915	-0.0758941285376041	-0.09065640473274475	-0.10339465424496493	-0.11506121549530801	-0.1267320692577795	-0.13947190720800526	-0.154170678697535	-0.17136180511203414	-0.19103950957674604	-0.21249737727674334	-0.23422601526133863	-0.2539164420918969	-0.2686232366324398	-0.27511715162421474	-0.27040729931167734	-0.25232933608524016	-0.22004375179481547	-0.17429920651972136	-0.11740343990211459	-0.05293813694207139	0.014703691097780386	0.08089110811209048	0.14138933261806713	0.19297886026959954	0.23394463943324156	0.2643117165556734	0.28576085790972	0.301246330229621	0.31442413983936435	0.3290356659763919	0.34837614225886826	0.3749349673331468	0.4102378143912825	0.454877730105998	0.5086964571015262	0.5710568831037126	0.641151137039979	0.7182887577345127	0.8021126161807849	0.8927011346408241	0.9905265691019911	1.096276534761703	1.2105745056296542	1.3336536153474754	1.4650340654566623
06	ATX	6.0	-0.003994140832867851	-0.00819657842789262	-0.012795531419471089	-0.016878745611609146	-0.019930351787325662	-0.02192584534483042	-0.023305875042852107	-0.024827512738932033	-0.027321952670894475	-0.031414021964259124	-0.037276664815780645	-0.044476758703757516	-0.05195145755132702	-0.05811847236435412	-0.061105715774312716	-0.05906976777745446	-0.050558200736929154	-0.0348597668498818	-0.012276996853830921	0.015742340154238477	0.04665798521698879	0.07709131648056208	0.10326127210624153	0.12154511417356091	0.12906277942393035	0.12416770698275156	0.1067409510892803	0.07823053804088163	0.04143814917597621	0.00010311340240241884	-0.041621953202634676	-0.07969929704942127	-0.11063839317628421	-0.13176734172399412	-0.14132414876194088	-0.13838124747175062	-0.12265369299619017	-0.09425494598280965	-0.053460107729973005	-0.0005312637829179012	0.06436976218649892	0.14116826759587375	0.2297744246309824	0.3299178799002157	0.44095673417509695	0.561706934549811	0.6903322683930233
06	ATX	8.0	-0.05626467375749117	-0.013703020580855485	0.02738347932811734	0.06608408514344288	0.10147786396822957	0.13269728660196978	0.15899126129259974	0.1797786302166357	0.19468595403216185	0.20356354377674724	0.20647875011120823	0.20368918890621782	0.1956021351254773	0.18272766988332909	0.16563587551506465	0.14492150878952992	0.121181697166335	0.095000969835079	0.06694554413400162	0.037562654078312684	0.007385412018396743	-0.023056316426458064	-0.053219077364109996	-0.08252606055264258	-0.110351007136365	-0.13601281786303798	-0.158788112481977	-0.1779478910015343	-0.19281543111058644	-0.20283988638558856	-0.20767227475107802	-0.2072293279979091	-0.2017301735877055	-0.1916962180369899	-0.17791275841514892	-0.16135574117644688	-0.1430948293209652	-0.12418585868154203	-0.10556678853459894	-0.08797039411696103	-0.07186212245527904	-0.05741137214670777	-0.044498263459581244	-0.03275693690989118	-0.021651619329989602	-0.010577884846545538	0.0010241522035040473
06	ATX	10.0	-0.45726156903186854	-0.42158786594932035	-0.38460905820427793	-0.3467411845391237	-0.30844993428603745	-0.27023083320939423	-0.23258743710987334	-0.19600900492261514	-0.16094943407939769	-0.12781098089291099	-0.0969330224612368	-0.06858817283545904	-0.04298428442141221	-0.02027171945521051	-0.000552218242036169	0.01611285684097257	0.029699040242823847	0.04021988128068354	0.04773517825923626	0.05236258784799393	0.054290812668696994	0.05379178503043916	0.0512274952312973	0.047048266484352175	0.04178210564385898	0.036013189845175306	0.030350369201130094	0.025389117506787066	0.021668120288888003	0.019627255348279526	0.019569075314727926	0.021630250096781704	0.02576520017987474	0.03174408733510134	0.03916541023880025	0.04748086040386482	0.05603070569215307	0.06408475687905608	0.07088566301295612	0.07569306031437989	0.07782411378808173	0.07668965707270128	0.0718241713947601	0.06290756999800827	0.049777745393795925	0.032431264243967	0.011010951826083304
06	ATX	12.0	-0.4630547793488274	-0.4482816927250402	-0.4313257581987098	-0.41206002512580875	-0.3902823558688926	-0.3657756246341884	-0.33838308471106215	-0.30808183199872247	-0.275039197168183	-0.23963736072503528	-0.20246332790003516	-0.16426936796428135	-0.12591597592094805	-0.08831098983879399	-0.05235298370334024	-0.01888583299174299	0.011338966306308776	0.03769817102370757	0.05972995426230376	0.07716544776150519	0.08995733690138204	0.09829774519146416	0.10262368104735277	0.10360411007703177	0.10211156236783152	0.09917802127480299	0.09593741488614768	0.09356228763991749	0.09319256602657537	0.09586416838713191	0.1024401244156005	0.11355111210249907	0.12954920214112853	0.150478975506975	0.17607081706716354	0.20575359834872287	0.23868535068456986	0.2737964218882272	0.3098408279155169	0.34545220206459354	0.3791982694282343	0.4096337888652045	0.4353467183955949	0.45500146541032016	0.46737679143225275	0.4714002032513612	0.466178225450839
06	ATX	14.0	-0.2964771553015747	-0.34995418829019687	-0.39857245780714945	-0.4406771374198948	-0.47467418182436166	-0.49916067091162747	-0.513053896208497	-0.5156955686141078	-0.5069119710003039	-0.4870170951237026	-0.4567638970398442	-0.41726063561999516	-0.3698736899310866	-0.3161325796141773	-0.2576491571933637	-0.19605154574695338	-0.1329339583501387	-0.06981512831960164	-0.008112063338777101	0.050878015507527415	0.10598993870174046	0.15620006548044846	0.20064359615367408	0.23864520084679042	0.2697684746875551	0.2938792822610562	0.31120841709430397	0.32239845812057555	0.3285085371066989	0.33096503259496435	0.3314538266036926	0.3317639854413597	0.3336080350894337	0.33844570831627785	0.34733906704136097	0.360853979467454	0.37901825180210597	0.4013344265304754	0.4268400818657648	0.4542027811831462	0.48183217161849934	0.5079975438365393	0.5309381007842806	0.548959305902873	0.56051598812478	0.5642786510817523	0.559181871405383
06	ATX	16.0	-0.4208461463232973	-0.4846115249789644	-0.5359683580344313	-0.5747064228342582	-0.6011350138976994	-0.6159663127316415	-0.620157527476609	-0.6147363491460306	-0.6006396951610847	-0.5785954447642282	-0.5490718447932952	-0.5123066576248338	-0.46840203141670617	-0.41746342340372283	-0.3597543882918488	-0.29582262985681335	-0.2265744742825797	-0.15328203309771568	-0.07752968011010021	-0.0011197502356054424	0.07404057266628808	0.1460525427550166	0.21312863703905902	0.2736754812977118	0.3263613064636356	0.37016605409502745	0.4044183904596226	0.428817420731184	0.4434363225148344	0.44870290630966725	0.4453571309869464	0.43438379742277705	0.4169262912893501	0.39418483413386135	0.36730924970507123	0.33729972002798736	0.30492981529732993	0.2707007198730248	0.2348345343793207	0.19730959484613317	0.15793062970877397	0.11642207204605687	0.07252884279307278	0.02610472005511333	-0.022823525101261552	-0.0740282900277015	-0.12708965896821808
06	ATX	18.0	-0.2049189093032916	-0.23508536946869227	-0.26249159222449836	-0.28636641704475263	-0.305993637059563	-0.32073445216554824	-0.33004293740974133	-0.3334771603724034	-0.3307025251317769	-0.32149833703522246	-0.30577457125780294	-0.28359999735710606	-0.25523655272147716	-0.22117228485669704	-0.1821450169478973	-0.13914272685330453	-0.0933773108902305	-0.04623082750038458	0.0008183562804236722	0.04628069841441022	0.08873939372402967	0.12692051539897903	0.15975172245652647	0.18639745082949383	0.2062769821071141	0.21906798499664362	0.22470372018468537	0.2233605573517584	0.21543981278163124	0.20153632928651477	0.18239646051054131	0.15886712770378758	0.13183179442825943	0.10213929288942022	0.07053356288402685	0.037594818434945276	0.0037001996685848415	-0.030989389775527537	-0.06651445486116896	-0.10307555042376801	-0.1409659388324206	-0.18048921552339817	-0.22187399314323927	-0.2651951508002445	-0.31031787508447384	-0.3568744685472222	-0.40427822996461943
06	ATX	20.0	-0.0633268932613981	-0.069083471543311	-0.07896818796385222	-0.09119774328912833	-0.10380112482239964	-0.11477281815614364	-0.12224548625797359	-0.12466172071519419	-0.12092241063029324	-0.11049550545294615	-0.09346853337666967	-0.07054006083424658	-0.042954206187586254	-0.012387998837237665	0.0191986579229603	0.0497300338329487	0.07718431008337331	0.09975252126665447	0.11597720104991606	0.12486278846906551	0.12594011780205008	0.1192909897331768	0.10552540766545099	0.0857196431263598	0.06131877615654459	0.034012802055046414	0.005603048097211877	-0.02213339150323529	-0.04756889876587623	-0.06933458579453473	-0.08640295937567397	-0.09813773659478783	-0.10431707462615349	-0.10512118698233106	-0.10109587212763528	-0.09309182641493934	-0.08218679314433737	-0.0696012738450339	-0.05661187353644869	-0.044466566462238205	-0.03429936386085748	-0.027056243570008923	-0.023430011522279776	-0.02380651136954723	-0.028227628951727396	-0.0363838536417295	-0.047638414627359515
06	ATX	22.0	-0.1777968547206803	-0.18418118619783386	-0.18821688345857046	-0.18886704319683578	-0.18526564752682936	-0.17678747995377805	-0.16312380247562544	-0.14434397585581427	-0.12093899705477312	-0.09382505609134996	-0.06430363636670805	-0.03397436252954006	-0.004611986245263804	0.021980896650981695	0.04413308063036189	0.06045671578122256	0.06997892762025658	0.07223470949633107	0.06732741858237548	0.05594238976864989	0.03931928049876331	0.019192703216213282	-0.002301093440774747	-0.0227428671631614	-0.03957667810031997	-0.050279851415404336	-0.052553114531033805	-0.04452306308033695	-0.024937891377000705	0.006670420385961714	0.04989193562503462	0.10343141590868689	0.1652081863835072	0.23255462129127727	0.3024736106568811	0.3719209428016862	0.43807067280816225	0.4985211387616517	0.5514323829473767	0.5955891038708712	0.6303984616680842	0.6558372576694149	0.6723595756885179	0.6807771131140576	0.6821248126620247	0.6775181193816782	0.6680117913655311
06	ATX	24.0	-0.37584334212281956	-0.381456276877001	-0.38272372407405847	-0.37948504531830873	-0.3719101302509174	-0.3604734366818732	-0.34590591465874976	-0.3291036074360016	-0.31100916752806984	-0.2924741245047113	-0.2741210815040174	-0.2562558564458178	-0.2388519620449535	-0.22160422593111634	-0.2040228206160548	-0.18554002042852358	-0.16559761213525676	-0.14370190592501692	-0.1194407604289554	-0.09248567131208206	-0.0625864233625451	-0.02955944210614394	0.0067209617084482386	0.04632037133204457	0.08923301557000787	0.13537171571076886	0.1845445865862173	0.23641774323661027	0.29047127405149004	0.34596564555797055	0.4019159244860719	0.4570983489380497	0.5100929920904821	0.5593697801807667	0.6033901898636028	0.6407157568057251	0.6701032491108785	0.6905767728214971	0.7014761200816427	0.7024764118990457	0.6935986095597817	0.6752141069963458	0.6480406299239211	0.6131210466208828	0.571792209629335	0.5256503179283817	0.4764770478744102
06	ATX	26.0	-0.01673554226993962	-0.030709234354387382	-0.04457846299967902	-0.056847541143063424	-0.06628870430281103	-0.07204589768213929	-0.07371836877286084	-0.07137918316304717	-0.06553573975598728	-0.05705652905741271	-0.04704331461094499	-0.03667164698643015	-0.027033939018883485	-0.018999043032653457	-0.013086027362807201	-0.009415304832535498	-0.0077285792083704175	-0.007461895908202995	-0.007866578043855349	-0.0081603859397862	-0.007682834842119783	-0.00600627170047547	-0.0030009930515992045	0.0011606195619997747	0.0060704983753036845	0.011192879717297238	0.01599449038069864	0.020068781949396958	0.023244230059267845	0.02563813402357243	0.02764609038289853	0.029904454032574856	0.03321188679525261	0.03843356625682598	0.04641354640521522	0.05789382917540559	0.07343071113787583	0.09331939712592385	0.11753975956878662	0.14570909075547928	0.17705895573938268	0.2104538479806662	0.2444493810386016	0.2773836322143183	0.3075079662071079	0.3331590257845968	0.3529350577582795
06	ATX	28.0	-0.47801957012616875	-0.4876136771487585	-0.48999540283006465	-0.48357564759108185	-0.4672560708338124	-0.44052391035858707	-0.40352113899834025	-0.3570734748497797	-0.30266928588040803	-0.24240046733070514	-0.17883785270678942	-0.11485581825700529	-0.05338929565053313	0.002852086658450423	0.051657098211905644	0.09152880386911202	0.12179125006061761	0.14254574850954982	0.15451432045058153	0.15882271026774952	0.15674432071728497	0.14949905554278833	0.1381141363278636	0.12336711637542566	0.10581854737740634	0.08589314388769173	0.06400717767126171	0.04070055039753433	0.01674948905382216	-0.006804874743128103	-0.028724863288440664	-0.04771556737844765	-0.06260262403251637	-0.07252767546020664	-0.07708935475589246	-0.07640178357483113	-0.07108341029503015	-0.06218640850577936	-0.05106077711236773	-0.03921453011498646	-0.028193708415943458	-0.0194698019003198	-0.014355327339611978	-0.013958350232231825	-0.019150685112662436	-0.030544204066244557	-0.048461253910340604
06	ATX	30.0	-0.5948383377870966	-0.593095001458782	-0.580245787273185	-0.5557605725508961	-0.5197638402462921	-0.47304009772010436	-0.4169910278040997	-0.3535637981047283	-0.28515327925826733	-0.21446454996021497	-0.14436122983631597	-0.07769776728907896	-0.017100568053973336	0.03523817741782427	0.07772173706560195	0.10947541661830541	0.13038255098294832	0.14100305481008005	0.14244767246192638	0.13619986873034967	0.12392437413654106	0.10731165389297537	0.08797082514124163	0.0673612040899014	0.04675810417776408	0.027254241912392	0.009766104698892795	-0.004972344825932187	-0.016425689235991754	-0.024277703238907503	-0.028483388319253643	-0.02932012569603592	-0.02739963085381858	-0.02367265304309084	-0.019399798603548048	-0.01605748976043755	-0.015227570999613187	-0.018456280576034302	-0.027103438712387955	-0.04221032289334568	-0.0643884168661088	-0.09374137343121572	-0.12985101146475883	-0.17180789419806997	-0.21828073597504677	-0.2676326290359131	-0.31803714225218493
06	ATX	32.0	-0.4494223900857998	-0.4696587156241304	-0.48083545833339103	-0.4821273927573656	-0.4730259437053798	-0.45343501727770896	-0.4237632573257071	-0.38499641366423104	-0.33871014735961164	-0.28699308003536234	-0.23232134305557234	-0.17734591679734502	-0.12463615644780786	-0.0764450112654229	-0.0345099650995916	8.602834773498158e-05	0.026959656898527033	0.04640291048687072	0.05928374618075162	0.06687943871438194	0.07071323287470815	0.0723778934530081	0.07337984792153596	0.07501993294105042	0.07830645187984546	0.08389744398612625	0.09207274435845685	0.10273419452076402	0.11542487208347382	0.12938021004577732	0.143600504130516	0.15693232902879245	0.16816454471874415	0.17612558062044775	0.17977489732130422	0.1782761649856221	0.17105180868974962	0.15783383423842068	0.138695689615757	0.11404944315432433	0.08464542520608806	0.05156165138238622	0.016149241588481113	-0.020032584701047736	-0.05529272962112423	-0.08791043209176291	-0.11625022419089645
06	ATX	34.0	-0.4516072679762624	-0.4789412593134443	-0.4988603193910638	-0.5102410912297473	-0.5121917440228102	-0.50410435878874	-0.4857278281450251	-0.4572497796346122	-0.4193527580420283	-0.37322137872373795	-0.32051892953827493	-0.2632839795099624	-0.20378471037861506	-0.1443441218539702	-0.0871542551830145	-0.03411875285572795	0.013268498261759944	0.054009212100534755	0.08760892110252586	0.11405566109920413	0.1337686043344848	0.14749369723724462	0.1561820933993414	0.16087368597522275	0.1625826523529422	0.1621939398163778	0.16040612981117913	0.1576883774467975	0.15429074845858595	0.15027749432031806	0.1455661474952893	0.13999746335589414	0.13338711114864038	0.12556927828229975	0.11645778664319291	0.10608388552494022	0.0946228525759969	0.08241496164199641	0.06996301685126637	0.057909943732238456	0.04700054309518381	0.03800357324806278	0.03163692635919867	0.0285079116154017	0.02906669882463203	0.03359652664291217	0.042238892477028445
06	ATX	36.0	-0.18647043920784823	-0.19074139254028	-0.19343859354658838	-0.1945010187129475	-0.1938765776389316	-0.19149665850506223	-0.1872659138191336	-0.181069378307932	-0.17280054997934208	-0.16239571304419148	-0.14986233270719476	-0.1353063878433186	-0.11894906544623333	-0.10112038658973181	-0.08222337604276614	-0.06269589650741184	-0.04296260267055485	-0.023398468073791354	-0.004306316161757612	0.01410310728287821	0.031686351176002346	0.04834045165733539	0.06398054924144891	0.07850793890542518	0.0917824983961911	0.10362237122920034	0.11381503742801147	0.12210668283875875	0.1282160947014958	0.1318549062216403	0.13273501692180578	0.13059958391268256	0.1252618862510959	0.116636977260269	0.10479019965934844	0.0899577228490562	0.07256063216901369	0.0531850501636245	0.032532332461384816	0.01135045115193739	-0.009648561458389049	-0.029847779086429743	-0.04876623458632548	-0.06603999140568931	-0.08138759842309148	-0.09456407317832308	-0.10530090170823551
06	ATX	38.0	-0.4142650517355332	-0.3737272087951995	-0.33206950877731334	-0.28993317384606876	-0.24789370628154211	-0.20646683858171722	-0.1661072291669758	-0.12722300594968997	-0.09020685983657478	-0.05545885341818937	-0.02338639630049051	0.0055906318900719315	0.031059115828367765	0.05263938472971548	0.07001084939476275	0.08294946423530274	0.09135437937312878	0.09525238208167887	0.09480203585249092	0.09028589774246458	0.08209026978746521	0.07068353785470777	0.056591889969745304	0.04035554696136893	0.02249843639909209	0.003485172953932681	-0.016307156042672796	-0.03660156226472271	-0.05722856244776453	-0.07810928767789943	-0.09922190868516151	-0.12057630948722337	-0.14217283097067793	-0.16397034641750335	-0.18587211931978787	-0.20770724490317985	-0.22923846572636528	-0.25018628772142687	-0.2702285854843742	-0.2890443012194682	-0.30635810515355577	-0.3219523194086348	-0.33569283516835857	-0.3475431373935436	-0.35756495597131077	-0.36590064329547706	-0.37275079086542284
06	ATX	40.0	-0.34953896000623985	-0.3084604086255242	-0.26665708818820016	-0.22476785433470903	-0.1834616409352832	-0.14340469314109566	-0.1052310348373745	-0.06952050348656658	-0.03678503864010758	-0.007457526945368775	0.01811202047686205	0.039674110891729696	0.057106491430292325	0.07040977229838744	0.07970729503291904	0.08524835023079996	0.08735400443321044	0.0863760249381906	0.08266342511762718	0.07649149618555467	0.06803259735019654	0.05735155698013207	0.044402837685904625	0.029070604749264782	0.011217393438141772	-0.00924150950111341	-0.03227567636689197	-0.05767882647624788	-0.08502535137044971	-0.11366203158378624	-0.14270614629390796	-0.1711055013553086	-0.19771748141899656	-0.2213777892158908	-0.2410446167257247	-0.2558693307021939	-0.2652748116387574	-0.269028011467369	-0.26723410445351337	-0.2603180040555793	-0.24898542912023844	-0.23415621445238005	-0.21687423463760172	-0.19822954782009294	-0.17928233958708906	-0.16098188616235143	-0.14411536799354857
06	DNP	2.0	-0.1738533286108188	-0.20373127771343863	-0.22323382286949184	-0.2339296278638923	-0.23768405946275734	-0.23642875800390867	-0.2319280986769791	-0.22559128210067253	-0.21837181029918823	-0.21076372445087907	-0.20287532162365993	-0.19453985501301457	-0.18543927151938674	-0.17522572887850396	-0.16362917441488378	-0.15053175903389704	-0.13598369651186526	-0.12014684398295584	-0.10317598982434908	-0.08506183769706582	-0.06547940953914369	-0.04368130162267151	-0.018482664791888676	0.011619760284881986	0.04817059409728025	0.09233956179125231	0.14444856350981763	0.2035822894857007	0.26743203783268443	0.33245745952855266	0.39433577761432387	0.4485707143332508	0.49110770206221166	0.5188460309957065	0.5300070426773219	0.5243592561506294	0.5032991756845997	0.46975442003893064	0.42787030282714156	0.38247810347993116	0.33843221079445035	0.2999852964296974	0.270371853029131	0.2516800980548818	0.24496407208670937	0.250469582107883	0.2678580599434058
06	DNP	4.0	-0.22180339315546024	-0.23308206160462816	-0.23504992698721855	-0.22865596512390335	-0.21514181458386886	-0.19598873729848532	-0.17284710699989705	-0.14744407957886235	-0.1214537404174327	-0.09632288135314146	-0.07307521810121625	-0.052159984601848564	-0.03343552523798202	-0.016339418941014594	-0.000206851476802411	0.015379813125503725	0.030345512356315413	0.04406180945740809	0.055473188632588155	0.06335552504718615	0.06663196572069682	0.06467886211285705	0.05756444530771057	0.046175125810278966	0.03219609446938669	0.017926399913368335	0.005940567152355747	-0.0013501570336982571	-0.0021436346020543007	0.004412848319505225	0.01807815999567028	0.037612705922529355	0.06109072283137065	0.08635617515209716	0.11152340119272232	0.13542605381525133	0.1579278018827988	0.18003009968097372	0.20374729484677395	0.23176320094331476	0.2669453322183094	0.3118328717358574	0.36822139359958095	0.43692584271747537	0.5177412059179907	0.6095574854169865	0.7105602929753927
06	DNP	6.0	-0.5758542983201382	-0.5395671050198083	-0.4914580225922568	-0.4324252724454546	-0.3640705937173117	-0.2885877905629468	-0.20858577502286899	-0.12688180976456742	-0.04629975157522906	0.03050402035634897	0.10117363061580159	0.163740781885724	0.21666191428611922	0.2588056010908072	0.28939977836413233	0.30796077990178317	0.3142308935975615	0.3081505483520448	0.2898815015397759	0.2598714204515557	0.21893501114704084	0.16830805489314987	0.10964229986778413	0.04492936773664294	-0.02363288226390639	-0.09380407001036244	-0.16346876523410625	-0.23078702860944245	-0.29431593913214815	-0.35309138716409916	-0.4066622366653507	-0.45506522551067397	-0.4987334918699772	-0.5383352506231771	-0.5745550223862437	-0.607848276705154	-0.6382170927826022	-0.6650673659890127	-0.6871948954648766	-0.7029274442284037	-0.7104036983843309	-0.7079294330244295	-0.6943228118602681	-0.6691640719581324	-0.6328969778203676	-0.586775954818932	-0.5326939655122702
06	DNP	8.0	-0.4395285617114477	-0.39151705844452256	-0.33978526859779157	-0.2852862899726568	-0.2291802519918141	-0.1727576996399866	-0.11735547172262298	-0.06427756896295855	-0.014730661872292994	0.030223393533496207	0.06969787071544553	0.10299809001647078	0.1296283435950626	0.14929272505108535	0.16189049731620223	0.1675070990389935	0.16640044801841872	0.15898144752615612	0.14578905122181052	0.12745882145475013	0.104687232874184	0.07819215678968088	0.04867230609487895	0.016769227825628764	-0.016964584456012996	-0.0520878864294029	-0.088280307297219	-0.12533806878037385	-0.16315596129185264	-0.20169785223615191	-0.2409600669559141	-0.28093155765226135	-0.3215582647911592	-0.36271427752760876	-0.4041841254710715	-0.4456583368572194	-0.48674263211524094	-0.5269815180973881	-0.5658927277780788	-0.6030097495383676	-0.6379285561567896	-0.6703520066797701	-0.7001275222096314	-0.7272726134008363	-0.7519850570722922	-0.7746368413541687	-0.7957534402990862
06	DNP	10.0	-0.12530994346470686	-0.10559916301111202	-0.08780639499910853	-0.07211374530570552	-0.05867872765118045	-0.04761393364267929	-0.038966250872655664	-0.0326988336554308	-0.02867829622189534	-0.026668761378588868	-0.026334589541466474	-0.027252136454247282	-0.028931447919342046	-0.0308454740936936	-0.03246456633955008	-0.033295092665648174	-0.032917291298973445	-0.03101956048538334	-0.027424669024941947	-0.022106095950931395	-0.015192855112967023	-0.0069621545978235545	0.002178696073948227	0.01171868823274659	0.02107455243266592	0.029624204431941185	0.036739903604592686	0.04181884010553509	0.044310964080459446	0.043742338602611154	0.03973395476087374	0.03201564328276668	0.020433926491623948	0.0049532369753837735	-0.014350176856326086	-0.03730171847864286	-0.0636494976465182	-0.09309076819708406	-0.12530274991515505	-0.15997328984019274	-0.19682822185974022	-0.23565247085414104	-0.27630307910934127	-0.3187126801612571	-0.36288405245811495	-0.4088771066592928	-0.45679090982762727
06	DNP	12.0	-0.010538856715652592	0.0006233203886183702	0.006819777320159315	0.00786611346848972	0.0037417382778682506	-0.005395923532158793	-0.019205577410077473	-0.03716242129299537	-0.0585581305723579	-0.08249860980933676	-0.10790070910475223	-0.13349311100136796	-0.15783339496591461	-0.17935412465594425	-0.19644310936573198	-0.2075587859624908	-0.21136578419624208	-0.20686761896190914	-0.19351193092222707	-0.1712457795058211	-0.14051317135505312	-0.10219696022050556	-0.057523691993084713	-0.00795160494409726	0.04493745885972303	0.09952736369155848	0.15423193113260486	0.20753278389266422	0.2579991700341544	0.3042980950296081	0.34520711574527124	0.3796368037217941	0.40666923216452827	0.42560791366173245	0.4360308225049234	0.4378309944919728	0.4312303750502207	0.4167586750926193	0.39519449323005457	0.36748050234167107	0.3346295977491754	0.2976375865159874	0.2574145056720855	0.2147413076875062	0.17024820400102914	0.12440929216043559	0.07754438671991684
06	DNP	14.0	-0.23928177098078598	-0.2490609723467767	-0.2615437934703341	-0.275549059224894	-0.28954645625061654	-0.301843032515287	-0.31080477983763166	-0.3150810415161912	-0.3137883672037944	-0.3066114898883845	-0.2937920121210057	-0.2760065408006702	-0.25417022821339486	-0.22922384387408623	-0.20196947452433645	-0.17298586586217263	-0.142629273615952	-0.11108911019428454	-0.078467456544613	-0.044845554657491585	-0.01032678642857398	0.024942710545563185	0.06076533443710505	0.09688720046266477	0.1329912146288296	0.1686831466739532	0.2034684780048909	0.23671891375504248	0.2676385239485938	0.2952403715125385	0.31835057110197856	0.33565437326216996	0.3457953952962919	0.3475282706841786	0.3399054321922657	0.32246461054971265	0.2953728126401138	0.2594882384336234	0.21631839528811453	0.16788393870755675	0.11651712089018357	0.06464031643163001	0.01456536945595227	-0.03165906673864932	-0.07234468499371188	-0.10620913762568497	-0.13238821770030332
06	DNP	16.0	-0.28444705288692584	-0.3333649370920832	-0.3761727158124707	-0.411090818229935	-0.43660772523547653	-0.45157897901284494	-0.4553080506794992	-0.4476011002166809	-0.42878968642523363	-0.3997136328260493	-0.3616596478935752	-0.31626452636620644	-0.2653915526098161	-0.21099929897796682	-0.15501615917329942	-0.09923665086932026	-0.04524799746234384	0.005613167475430253	0.052275273000122996	0.09392861899248493	0.13001223228691805	0.1601955993083805	0.18436140208434268	0.20258597252321056	0.21510961189638023	0.22229433324957734	0.2245651736868533	0.22233988835631524	0.21595639061110353	0.20561289431316895	0.191334407935509	0.17297151962083893	0.15023560631057284	0.12276712695645373	0.0902269291693589	0.052396517682835445	0.009277377374835416	-0.03882569527535641	-0.09125103983802316	-0.1469606699063244	-0.2045634262066101	-0.2623840080683121	-0.3185763807910948	-0.3712713031750681	-0.41874196367462013	-0.45956644834362936	-0.49276406463120964
06	DNP	18.0	-0.14216155170389383	-0.15725578928222014	-0.16914190416751748	-0.1771928793100243	-0.18101515293486198	-0.18046910484503242	-0.17566175854113092	-0.1669167485998722	-0.15472901322559626	-0.1397083870662978	-0.12252141003363609	-0.10383810270451013	-0.08428279773792534	-0.06440011723539282	-0.04463446629143389	-0.025329270201819507	-0.006742986899963985	0.010925038206545012	0.027503301332325546	0.04281482482722049	0.05665031479933596	0.06875466070748915	0.07882793397624593	0.08653966778365238	0.09155015248682322	0.09353616663257791	0.09221463946019869	0.08736272782083047	0.07882607984573703	0.06651702672484217	0.05040694200321158	0.030516090943218555	0.0069049849076345815	-0.02033243827660866	-0.05106788689770725	-0.08513391618724381	-0.12231138865429055	-0.16231525640336592	-0.2047854822518367	-0.24928391622483564	-0.29529551522174774	-0.3422384197722719	-0.3894818345504747	-0.4363693532668146	-0.48224132148896354	-0.5264536158532136	-0.5683924405585363
06	DNP	20.0	0.37474180963215603	0.3509052379457301	0.32569941057298085	0.2991570498387775	0.2712932050006788	0.24212882775218197	0.21171937008711253	0.18018769426567205	0.14775939291918858	0.11478946984317862	0.0817747992336321	0.04935746076734235	0.01831106512656111	-0.010490432403301109	-0.036124180499559067	-0.05769080764374698	-0.07440132045449302	-0.08566974279229034	-0.09119693201035559	-0.09103220933460657	-0.08558950529120321	-0.07560880175645691	-0.06207438575817685	-0.04611095794762193	-0.028878219808586222	-0.011485136845315241	0.005065679449278493	0.019907758796275044	0.03232734312761851	0.041774932566890716	0.04787978517317851	0.05046443862905026	0.04955540042597473	0.0453744615342567	0.038306941547944506	0.02884802150688298	0.017527622897913014	0.00482981251052661	-0.008878403554089115	-0.023395165846721605	-0.038702916468107945	-0.05495066319250963	-0.07240466469125248	-0.09137851267797306	-0.11215149142694458	-0.13488553823460958	-0.15955441419466812
06	DNP	22.0	0.42326876046700457	0.36692554871432115	0.30843682506315523	0.2485915620607705	0.1884517788156021	0.1293136108173069	0.07263087951704782	0.019917002528015593	-0.027363675255000164	-0.06791372070090193	-0.10070077699052254	-0.1250234180875429	-0.1405475395693498	-0.14731365726123116	-0.14572152189849424	-0.1364924944974002	-0.12061713128077403	-0.09929858839480572	-0.07388384544773867	-0.04578913962673814	-0.01641593414151273	0.012941579965892097	0.04117829750069734	0.06743762042610997	0.0911490685309155	0.11202920514430907	0.13004890531503088	0.1453783434944626	0.1583251939925146	0.16927253175464815	0.17862400264226408	0.1867563362923771	0.1939904530713572	0.20058304496287888	0.2067229473282901	0.21252558074000055	0.2180164897697569	0.2231155507960107	0.2276184059460592	0.23117963898764304	0.23330825761297153	0.23339335075132567	0.23075421435149684	0.22471144740870103	0.21466074768354548	0.20014165337921372	0.18089221268605013
06	DNP	24.0	0.07680318627128245	0.04249472500113438	0.010467456822830498	-0.018822099151836344	-0.044915634870764776	-0.06736425529748412	-0.08575871239438039	-0.09975904120875473	-0.10912172576760959	-0.113726877578367	-0.11359011217226825	-0.10887295079969402	-0.09988497904670232	-0.08709061569801607	-0.07111590916395377	-0.05274018724196315	-0.03287535408508719	-0.012536585281085397	0.0072130874090181665	0.025338469699390135	0.040920965351789865	0.05325422834451146	0.06193775175639227	0.06693946613294732	0.0686293445259196	0.06776485971993426	0.06543157416775501	0.0629463926675841	0.061723713118157594	0.06313221927265786	0.06835813112328314	0.0782846197250454	0.09341015793688603	0.11381331608510674	0.13915460617259756	0.16871505810351362	0.20144878927643264	0.23604717392468	0.2710070582903899	0.3046856764870431	0.33535701217317593	0.3612824801156116	0.3807917379251776	0.3923740859157766	0.39477711319034403	0.3871029352204636	0.36888367489013385
06	DNP	26.0	-0.05411248245065377	-0.0595345105903486	-0.06069082934917429	-0.05751495385452435	-0.05024479242572112	-0.039438779129390644	-0.02595191993613534	-0.010885499045694594	0.0045025516608629	0.018929566191076642	0.031226874147533515	0.040464575983468795	0.04605298106682566	0.047799853331424946	0.045905650914173965	0.04091519168899112	0.03361643390253792	0.024899986973168524	0.015610196911030626	0.006418435064660513	-0.0022657021225440804	-0.010313020837197234	-0.01781991861998817	-0.0250016769572513	-0.032054749859117646	-0.03902178319041194	-0.045686889611578824	-0.05152665637141539	-0.05571656282171354	-0.05718626009105218	-0.05472256844508479	-0.04710006531128605	-0.03322770022933605	-0.012290781881206386	0.016120908625520125	0.051917323270969734	0.09444818560760432	0.14248782911265306	0.1942715656746488	0.2475740343177685	0.299835653410425	0.34832144453157715	0.3903028085908331	0.4232507479448374	0.44501197230166584	0.4539532714243645	0.44907140805872936
06	DNP	28.0	-0.4934064728041132	-0.4942854745884497	-0.4847955060623701	-0.4647413917780807	-0.43439670535341485	-0.3945639514612791	-0.34658526230221987	-0.29228398053100874	-0.23384266246156313	-0.17363288335552368	-0.11402928880553574	-0.057243062305097805	-0.0051961059672992055	0.040561082686717154	0.07889642067013032	0.10909858483197099	0.13085080210798883	0.1441900010434426	0.14944951512620958	0.14718566120796267	0.1381135383975156	0.12305350958304226	0.10288875286095714	0.07854386913425926	0.05099096059556846	0.021279689856606193	-0.009451359146979449	-0.03997070219171475	-0.06894554208568107	-0.09498275834377697	-0.11670250276080468	-0.13281665374655577	-0.1422538536996572	-0.14427544354320443	-0.13856193352857815	-0.1252900209631464	-0.10516595438050672	-0.07939379165564067	-0.04960421008688825	-0.01775192019935984	0.014026056104494061	0.04356633905561179	0.06881135339149495	0.08793450442517407	0.09944583740208304	0.10226278950442538	0.09575183399807828
06	DNP	30.0	-0.5863287940082831	-0.5943313830953492	-0.5897014402164961	-0.5726667041104747	-0.5437705562021978	-0.5038553972551005	-0.45408436206173003	-0.39598530340308064	-0.33145213599817885	-0.2626971069780571	-0.19216083711726184	-0.12238796413270663	-0.05587427343887626	0.005084491990200668	0.05852435081872632	0.1029118707024346	0.13720965002610488	0.16090311597382573	0.17399961382480056	0.1769882713410484	0.17076517149991158	0.15655847279329543	0.13582604168442827	0.11015056102352735	0.08115842977240786	0.05044257130854354	0.019484641402846115	-0.010391099298903986	-0.038050089111710615	-0.0625830767409423	-0.08332356564865395	-0.09985372161581083	-0.11201874391074453	-0.11992366370104812	-0.12391455011303848	-0.12456241817954483	-0.12262349938030637	-0.11898438929190819	-0.11459596579588859	-0.11039596055427506	-0.10722801779663849	-0.10576252673813573	-0.10643916852603637	-0.10941806190550075	-0.11457434533153492	-0.12151909085974759	-0.12963722924016602
06	DNP	32.0	-0.5731717847812188	-0.5915587271231401	-0.5989299074841613	-0.5956060177970485	-0.5821241789189583	-0.5591668652101591	-0.5275373307747846	-0.48815996593950317	-0.442067520416843	-0.3904000382497228	-0.33441347901237595	-0.27545128520184814	-0.21489873825256461	-0.15413181152397104	-0.09446645770408484	-0.03710882252480517	0.016874592042793568	0.06655384076187443	0.11112294935451454	0.1498759003665524	0.18218163499541742	0.2074801839574726	0.22529189756733983	0.23525188483706846	0.23717571746732197	0.23109713336467824	0.21730698082233232	0.1963627875980924	0.16905255506532332	0.13633130051784292	0.09926285252763484	0.05894778077189221	0.016469852519692546	-0.027127967806880218	-0.0708810166476821	-0.11391746371536993	-0.1554689864385263	-0.1948806055587889	-0.2316013893378956	-0.2651695248401201	-0.2951981669864094	-0.3213467317144272	-0.3432915951522755	-0.36071461998389226	-0.3733088588778648	-0.38081482954920726	-0.38306365876436066
06	DNP	34.0	-0.33991015740941266	-0.3355073379921637	-0.3214531088094186	-0.2988751719020981	-0.269100831973573	-0.23357693669463872	-0.19383279226642877	-0.15144487045821223	-0.10798000456409237	-0.06497565610215286	-0.023911088799370102	0.013861678210246732	0.047149608229691095	0.07496180717046506	0.09657199535303304	0.11153566765150288	0.11971538995691816	0.12128789565166759	0.11670937362496432	0.10667550656438038	0.09206798240115445	0.07386447705146983	0.05308089184377959	0.030718452446475798	0.007695247971313525	-0.015184560374587486	-0.03724498915063219	-0.05798882899884045	-0.07710074722042624	-0.09444647603764354	-0.11005210568617325	-0.12404822484433436	-0.136598595094325	-0.14782618248944696	-0.15775580675267822	-0.16626811452382204	-0.1731138862587974	-0.17794890557967863	-0.18038093427178073	-0.18003033150114992	-0.1765760922172266	-0.16979598357423337	-0.15957393873015127	-0.14591914902663586	-0.12896870981290853	-0.10898372633463775	-0.0863593955613072
06	DNP	36.0	-0.038025821365647985	-0.02588202809641367	-0.008417056693840158	0.013743800966450975	0.03975385658564576	0.06859399065599119	0.09909233125105302	0.12994665933542324	0.1597761372455702	0.18713793062166995	0.2105543310881755	0.22858204422989647	0.23988333496549988	0.24328759649357545	0.23789531519351753	0.2231574249665021	0.19893924747068376	0.1656070087315944	0.1240538131818805	0.07569044089846869	0.022418912183107934	-0.03345845699068664	-0.08937063876907672	-0.14264936102003553	-0.19074750479170152	-0.23140833876323094	-0.26284274313507533	-0.28387841276844805	-0.293994892586162	-0.2933276348576376	-0.28262968869119254	-0.2631666302570747	-0.23659170816093233	-0.20483608325020625	-0.16996168239575607	-0.13400447849134614	-0.09883857286734252	-0.06603660388853494	-0.03678014183225936	-0.011788732139352238	0.008693999580482448	0.024832490088534324	0.037119884905936346	0.046244183941745884	0.0529529886969027	0.05795064274411699	0.061802008235946476
06	DNP	38.0	0.14974461792879568	0.13138001450131262	0.11697391996706413	0.10685257104251392	0.1009365788481793	0.09877010197199901	0.09959468000070866	0.10242289567611593	0.10611694749323454	0.10949294365866298	0.11140359322219495	0.11082095649720632	0.10691677018994866	0.09912957117607052	0.08721556120847943	0.07127988000169411	0.05176624128533855	0.02944460744867638	0.005360474223403713	-0.019264852912285243	-0.04310654481400202	-0.06483350288589586	-0.08320577225942763	-0.09715208970511707	-0.10583103794230336	-0.1086739669012513	-0.10544234520506965	-0.09623657877180276	-0.08152733261031384	-0.06218179360125851	-0.039429325791338496	-0.014827024237810372	0.00982505716518433	0.032623631368259805	0.05173194709970633	0.06558617047865131	0.07308242092977527	0.07373081973909398	0.06772030392088328	0.05590187873779409	0.03970213904757859	0.020963234302813015	0.001738796647876975	-0.01591390726204077	-0.0301011703979964	-0.03924552957550466	-0.04219319242885016
06	DNP	40.0	-0.0017063240454845696	-0.003562081364206021	-0.006245701086326688	-0.009592537902021095	-0.013655272642889058	-0.01868923843229868	-0.025075141306181777	-0.03322516703375963	-0.0435022032326231	-0.05609161096541272	-0.07091236482399974	-0.0875559016579242	-0.10526312133676691	-0.12294267193958056	-0.13924606117109706	-0.15266790693608798	-0.16168326311152006	-0.16488887187553186	-0.16112874540868488	-0.14961889349333574	-0.13001482790476937	-0.10246892361836375	-0.06761626065209263	-0.026545829550230646	0.0192800431368688	0.06810160350562913	0.11793112202387468	0.16666319562350557	0.2121124535120129	0.2520768083079683	0.28443849897106654	0.3072306954603635	0.31875268783415084	0.31774161313545335	0.3035057657072031	0.2760759158956987	0.23630562729814453	0.18586711501557643	0.1271779063644476	0.06322105972563737	-0.002680478446278667	-0.06711058856763853	-0.1268233472735455	-0.17893745469488148	-0.2210821616143558	-0.2515378628923606	-0.2692669525336646
06	PLC	2.0	0.3188415563919745	0.29436979775310584	0.2766078169824795	0.2652638985798062	0.25982601475953837	0.2595833865948364	0.2636491676695991	0.2709771884019175	0.2803719445719037	0.29051234675388177	0.3000221597154313	0.30762244343632716	0.31233732655129615	0.31364597694413143	0.3114490237084771	0.30581072748727145	0.29661016814008345	0.28330948915564397	0.2649969101269231	0.24070422640717964	0.20983588726416258	0.17250158480768438	0.12959750559902333	0.08264500974283227	0.033517484933086095	-0.015810286998873657	-0.06341188404740605	-0.10746815117832134	-0.14627936884557713	-0.17825934392862589	-0.2019452006367637	-0.2160235594395576	-0.2193839248693043	-0.21121016806132598	-0.19109513914141976	-0.1591768180789842	-0.11626691235240386	-0.06391859829869725	-0.004374356131059826	0.05965444815828552	0.12532025992945212	0.18992373960955017	0.25102898114700456	0.3064809987985138	0.35456745185591887	0.3944338177853456	0.4264893721793866
06	PLC	4.0	0.5041103875514511	0.4957287247859147	0.4823353548291922	0.46402805713412903	0.44108383176803956	0.41396864560133173	0.3833672437963954	0.35021717414144127	0.3157330012350615	0.2813868504371221	0.24881461438736302	0.21963005770158153	0.19516122178426695	0.1761601224761864	0.16255860463281074	0.15336444230886048	0.14676009234339224	0.1404246631159476	0.13201428742356153	0.11964824119877458	0.10224726535333407	0.07964194898203769	0.05248675503924309	0.022092077250674705	-0.009756228398550587	-0.040973016951736094	-0.06937374675267567	-0.09292151352066594	-0.10999336855979167	-0.1196041628707077	-0.12152922648515864	-0.11628609659241859	-0.1049809520957359	-0.0890706575466092	-0.0700998706622582	-0.04948789941719528	-0.028414238074807502	-0.0077924242750980754	0.011710214569292693	0.029684575184045242	0.046079325655376924	0.06137582548791515	0.0767823429379712	0.09434686154801375	0.11689238791327083	0.14772567185373653	0.1901283626591489
06	PLC	6.0	0.17891420304233768	0.22419987830740162	0.26213339159666604	0.290588521985405	0.30765020777253993	0.31188024456114527	0.30259361630847725	0.2800613633908519	0.24558944254358273	0.20142980568859503	0.1505375754306394	0.09622943861182516	0.04182782767056033	-0.009631830956214699	-0.05559511920807177	-0.09408030113250393	-0.12369871862069787	-0.1436255296182172	-0.15354528003840684	-0.15358070455210662	-0.14421542774403184	-0.12622045887074995	-0.10060298258275142	-0.06858585630329497	-0.03163006018979446	0.008511448483883938	0.049730872516801555	0.08953170159852103	0.12507571289742475	0.15334226409320548	0.17140471799605153	0.1767751027153408	0.16774532797188835	0.143633016762154	0.10488448742989541	0.05302406276477087	-0.009515932519709835	-0.07962758556144328	-0.15377254301747764	-0.2281982569286261	-0.2991134703457316	-0.36281928903511396	-0.4158126300296193	-0.45488576002520076	-0.4772553959261327	-0.48074495225103653	-0.46402950317385155
06	PLC	8.0	-0.19829122887226586	-0.1696287897134957	-0.14365966855275214	-0.12116260804749945	-0.10276268328652843	-0.0888592327786169	-0.07957341731460546	-0.07472408204555092	-0.0738364254541487	-0.07618692236495393	-0.08086957079924334	-0.08687316496661468	-0.093155737753464	-0.09870685366077303	-0.10259195760573203	-0.10398327586761714	-0.10218256612826634	-0.0966409361647769	-0.08698079051163166	-0.07302108967634752	-0.05480588702017081	-0.03263023497197845	-0.007063445032938438	0.021036821029032732	0.050524442547800294	0.0799809022438093	0.10775351010236074	0.13202463447957435	0.1509153139558599	0.1626215811715332	0.1655765091299845	0.15861357973446283	0.14109836376839077	0.11300267285944943	0.0749029286111429	0.02790161278278111	-0.02650250297960305	-0.08657021017633898	-0.15047904652666028	-0.21646069728523432	-0.28290854240531993	-0.3484564292107191	-0.41202820015015973	-0.47285796745564823	-0.5304882175715322	-0.5847485810811652	-0.6357141176466101
06	PLC	10.0	-0.32403745485571556	-0.3198774142797197	-0.3155037144096621	-0.3105644132297579	-0.3046224979878442	-0.29717809051222766	-0.28771377045073177	-0.275741936642655	-0.260862606768657	-0.24281443485248677	-0.22152026925580204	-0.1971081826008263	-0.16991694750396663	-0.1404761166129067	-0.10946484311036632	-0.07765629774843412	-0.045857319754469494	-0.014851084758962262	0.014652211190966588	0.04204258699261752	0.06682467112657253	0.08861241539646139	0.10711260976235915	0.12209840850005993	0.133385416267842	0.1408038921653652	0.1441796442521764	0.14332569828910297	0.13804192998782935	0.1281242755650082	0.11338330173147505	0.09366706393139096	0.06887937563790887	0.03899992499586666	0.00409539605342818	-0.03567664766967432	-0.0800693257329606	-0.1287501412038528	-0.18131344379929193	-0.23729314933071766	-0.2961766707266613	-0.3574243462353427	-0.42048997472318517	-0.48483995147681425	-0.5499738836917364	-0.6154449574191936	-0.6808729432997838
06	PLC	12.0	-0.41494712147369683	-0.43250747981713134	-0.44913148620418264	-0.4630817287448571	-0.4724603529131748	-0.47537399493151467	-0.47011465967776833	-0.45532816871077836	-0.43016365016112246	-0.39437327723117066	-0.3483696475221814	-0.29322262321100034	-0.23060543160672797	-0.1626859400276766	-0.0919874259776646	-0.021219051332342143	0.04689624011169784	0.10978154139647917	0.16513665384436232	0.21103297261132486	0.24596832244374994	0.2688892950169471	0.27919783365341605	0.27674936889350576	0.26184988211854787	0.23525129345460402	0.19813303972800422	0.15205416738333133	0.09886397475165934	0.040570798108582634	-0.020822516764975235	-0.0834894326876188	-0.1459306095184218	-0.20707649697861233	-0.26632655291319673	-0.3235145021023907	-0.37882002047191465	-0.43263782281477436	-0.4854351801230907	-0.5376198022034542	-0.5894400276030347	-0.6409214858442043	-0.691849004442644	-0.7417894530906151	-0.7901474413801101	-0.8362411172199814	-0.8793960041620057
06	PLC	14.0	-0.21979059366118048	-0.24288719734911945	-0.2664134591780145	-0.28809221514296024	-0.30545704125611767	-0.31613520214327306	-0.31810394217691784	-0.3099107929855809	-0.29082270768465684	-0.2609109688561365	-0.22107137175799854	-0.17299345585553988	-0.11903947317953313	-0.06204003108638044	-0.0050072615911914	0.04917648098307407	0.0980353047283817	0.13966127901545988	0.17276161867775275	0.1965971517940808	0.21086456600611989	0.21555110336954864	0.2108184666508467	0.1969244067018995	0.1742097164859602	0.14314623573022023	0.10445698952975237	0.059257434091489466	0.009177975367152147	-0.04361837983410155	-0.09655335749686697	-0.146920117738438	-0.19227095625441315	-0.2308179164710042	-0.26171994030863044	-0.28519574928485214	-0.3024305015211844	-0.31531951792077634	-0.32612134833832507	-0.33711361362830133	-0.35029870268575436	-0.36718944707112894	-0.38867386394374004	-0.4149578893552289	-0.44555773177098024	-0.4793447445590404	-0.5146353838901823
06	PLC	16.0	0.16963585408684823	0.17596733883773025	0.18033688628457542	0.18325921901896577	0.1853663386494022	0.18727204924234292	0.18944052440587522	0.19207298647470455	0.19504143929607598	0.197872840879441	0.19979275810424052	0.1998109517378807	0.19684290591473533	0.18984395809227156	0.17795317036605435	0.1606172478553644	0.13768430777700705	0.10943967852660257	0.07659476536945553	0.040217781718813565	0.0016385648417129028	-0.03767253055979604	-0.07621442662387876	-0.11256717955415668	-0.14547826991987622	-0.17393911586387997	-0.19722284165349183	-0.21490445486148893	-0.22683965543011525	-0.23313056966933984	-0.23406199754913634	-0.2300474184291999	-0.221575162450834	-0.20918396738376835	-0.19344788901380577	-0.17498682588285314	-0.15448162726290274	-0.13269826001567558	-0.11050111573687071	-0.08885979798612267	-0.0688329137492775	-0.05152721666336388	-0.03803180308727805	-0.029331902331107274	-0.02621506749877206	-0.02918322450295599	-0.03838722637562117
06	PLC	18.0	0.2543400464989266	0.26100856777429166	0.262271031343127	0.25909940415625277	0.2527461484871914	0.24455226099959143	0.23573827316160637	0.22722002700486113	0.2194800614733068	0.21251520785292677	0.2058701868349212	0.19874239328645538	0.19013681313253145	0.17903928986471684	0.16457686163613397	0.14614391063981041	0.1234874571688961	0.0967342706501398	0.06636464136135829	0.03314846094143565	-0.00194288448038904	-0.037837441795078565	-0.07346213203181622	-0.10782669856008428	-0.1400837393807915	-0.16956132698046011	-0.19577814986882414	-0.21843058129760956	-0.23736568425502252	-0.2525463747523495	-0.2640215987392615	-0.2718990879871951	-0.27631934776479816	-0.2774400134118843	-0.2754250143737588	-0.27042846488580125	-0.26258459444119964	-0.25200927202160184	-0.23881650743424465	-0.22314934383384144	-0.20522245550959317	-0.185367529292845	-0.16408138497353897	-0.14205900235492122	-0.12020513750105132	-0.09962150919749511	-0.08156420285543033
06	PLC	20.0	0.11549654667842596	0.12357551282685633	0.12768427463523543	0.12834665209102555	0.12635499537822817	0.12266213617751548	0.11823769115036317	0.11393011533952727	0.11033961451576067	0.10772720065542907	0.1059757760056037	0.10461373672602262	0.10289327730089182	0.09990327922385578	0.09470421551170802	0.08645605439643504	0.07453285731669755	0.05859690969491426	0.03863853495914512	0.014977609743776779	-0.011748454189250614	-0.04061948707749054	-0.07048028154372803	-0.1000018834948451	-0.12774154141424532	-0.15221682678388815	-0.17199893941781244	-0.1858188039142924	-0.19268763903870678	-0.19202227223829088	-0.1837592896169136	-0.1684141034335811	-0.1470489583358429	-0.12112941000455041	-0.09230716341490112	-0.06217320710792795	-0.03206430168007987	-0.0029303689059196336	0.02469260910476248	0.05064266390119104	0.07502866795547707	0.09810534539593337	0.12013683646962062	0.14126754396159066	0.16142463299086807	0.18024923899693174	0.19707759865503766
06	PLC	22.0	-0.047216338459866974	-0.028564156564488796	-0.008937889376122582	0.011282789875094013	0.03165066599389997	0.05162488172565388	0.07054798792193091	0.0876383060241998	0.10200635831521404	0.11270035155928967	0.11877557706856195	0.1193788626302778	0.11384192028699495	0.1017764512562448	0.0831581290130175	0.058386360163059196	0.028318373307062578	-0.0057236236536282285	-0.04198761038427474	-0.07837266043387595	-0.11255361287183693	-0.14213687235374012	-0.16483866631900543	-0.17867527008384734	-0.18213446714022063	-0.17432722896139247	-0.1550955404730892	-0.12507024385990373	-0.08566513595862331	-0.038999216561028144	0.012276779118764722	0.0652396059518505	0.11700035002263111	0.16501761986892605	0.20735383956931563	0.24284057103037654	0.27113530586317647	0.2926689992878665	0.3084958847150394	0.32009651219642055	0.3291540550383252	0.3373266863350315	0.34605477301007187	0.3564065372915165	0.36898152124847616	0.38386292234866454	0.4006127264226025
06	PLC	24.0	-0.3834096633247216	-0.3743444274240641	-0.3602957819716961	-0.3414559290509682	-0.3184186653021468	-0.2921150517054428	-0.263740418386715	-0.23467124018327	-0.2063672986981082	-0.18026300433785145	-0.15765222326569994	-0.13957207554833734	-0.12668213620772725	-0.11915954152179858	-0.11662780285240493	-0.11813443110925757	-0.12218235139994203	-0.12681483384010303	-0.12974654356886162	-0.12854519219391194	-0.12086220124594471	-0.10468304081699815	-0.07857676106568007	-0.04192280533815723	0.004926797917998993	0.060574619657466994	0.12263779379816073	0.1879568187508533	0.25293512212988556	0.3139741705755741	0.3679046276824652	0.412354698862185	0.4459697683034729	0.4684666833701381	0.48053221275226476	0.4836216920763887	0.47970894509347217	0.4710091864033533	0.45971753714376506	0.4477814656412218	0.4367231223891239	0.4275329248963663	0.4206283082052611	0.4158813748957795	0.4127090739879924	0.4102035355730531	0.40726852526597707
06	PLC	26.0	-0.4190246036431232	-0.43188050139501905	-0.4358042135104188	-0.430946690093562	-0.4180227165600501	-0.3981955874528588	-0.3729250153209035	-0.3438075273242155	-0.31241961927855944	-0.2801895043162401	-0.24831061573180557	-0.21769337653056373	-0.18894202527227488	-0.1623660720874682	-0.13800357214843012	-0.1156549844228612	-0.09492950241139117	-0.07529101063066088	-0.05610150854521188	-0.03667729827902463	-0.016352173289468308	0.0054576464276581416	0.02919389846852953	0.05510883736840019	0.08323929996342477	0.11339204881542328	0.14514552591298635	0.1778693738124041	0.2107702749511572	0.24297396217958794	0.2736236582821898	0.301987223904561	0.3275415401298319	0.350028434797651	0.3694597895977763	0.38607830173513424	0.4002999231079696	0.41262131283330294	0.4235409021618131	0.43348646327735857	0.4427383112875884	0.45137854626558394	0.4592719125518781	0.46608583255852476	0.4713268427072374	0.47440078082108794	0.47468572634579376
06	PLC	28.0	-0.2847439326885094	-0.30968003355569723	-0.33184080614467926	-0.3507390896334268	-0.3659117161467631	-0.3769395307103811	-0.3834528429622712	-0.3851331743872228	-0.3817179698171297	-0.37299614400531	-0.3588075002446711	-0.3390636931070663	-0.31379148729768375	-0.2831713248044265	-0.24756988748030018	-0.20757087129799623	-0.16397014565804188	-0.1177352115331147	-0.06993900021808887	-0.021679819481150234	0.026012978562533665	0.07225171955326326	0.11632261841890584	0.1576984668161558	0.19602538951027876	0.23109250042620044	0.26280528918881896	0.29118575488279674	0.3163598276351219	0.33852342454593354	0.357910907543478	0.3747360819383361	0.3891426344305819	0.4011693754516276	0.4107575284287024	0.41779124919403987	0.42218394595878556	0.4239710065064456	0.42338914154295954	0.4209264714075289	0.4173111606752491	0.4134417623198262	0.4102948452280368	0.40882287601355577	0.40984698847988593	0.4139469664584528	0.4213846913763962
06	PLC	30.0	0.05343025059275136	0.036819697874029736	0.019598833352146933	0.0015733083762777683	-0.01718453777548229	-0.03637219837076945	-0.0555144354779836	-0.074039684187223	-0.09134868063370644	-0.10686668035138867	-0.12007557933065738	-0.1305288192523579	-0.13787201506661823	-0.14184414116870914	-0.14226809657949313	-0.1390578298859633	-0.13220665446191104	-0.1217853459480102	-0.10792798991420371	-0.09081095800054995	-0.07063299324826482	-0.04756956125478633	-0.02174835473559275	0.006748471881961773	0.03787185652929159	0.07155124794408359	0.10760422979600584	0.1456650996516078	0.18513540259301967	0.22516806985479543	0.2646986091619206	0.3025205783712439	0.33740056551036557	0.36817692312709815	0.39387864920942517	0.41382274499707744	0.42766974096513377	0.43547741567467235	0.43770377775981184	0.4351546361365501	0.42892054854233663	0.42028120281489934	0.41057817088898674	0.40108239011384805	0.3928728558766663	0.38674401851472945	0.3831289836380453
06	PLC	32.0	0.0030171374923632643	-0.011216609167080123	-0.02157931733471409	-0.028354326462556916	-0.03193716950561991	-0.03281835461883842	-0.03156514513648592	-0.028800550611711884	-0.02515833581202851	-0.021243088496629384	-0.017599344639597524	-0.014695757638612722	-0.012902282378678291	-0.012472520156992278	-0.013541422228352355	-0.016113934526249443	-0.020046032143044998	-0.025034214074297498	-0.03060344923550517	-0.036114555924637595	-0.04079620455408355	-0.04378442877993861	-0.04419121284345989	-0.04121167717702951	-0.034236077253270686	-0.022955887491732087	-0.007458043739011478	0.011719471731569654	0.03361400044841374	0.056923870890978195	0.08017290785185321	0.10190624119073835	0.1208779428809058	0.13621050389922873	0.14746316610372184	0.15461777166490445	0.15802208680189253	0.158305628080039	0.156280470513179	0.15285877757418775	0.14898621193059552	0.14557402959657334	0.14343542820837415	0.14323964037310466	0.14545738214726855	0.15033891386129522	0.15789880251323368
06	PLC	34.0	-0.5691964027268676	-0.5807005724499753	-0.5808066214998588	-0.5689429055901474	-0.5451275858038231	-0.5099835543513269	-0.46467378232213014	-0.4108036880529563	-0.3502990729457841	-0.2852829681898647	-0.21797200657641802	-0.15057746356687912	-0.08523176784782127	-0.023921725659354076	0.03156767799590703	0.07971248115491114	0.11932293664456613	0.14958909461784392	0.17012196545625752	0.1809926529377886	0.18271647468278884	0.17618902120251279	0.16260993397685208	0.14338557191731044	0.11998231698498851	0.09378214082886932	0.06598308443719117	0.037509601423656794	0.008961848189510773	-0.019365267376689338	-0.047382898301784514	-0.07510030503327465	-0.10252679051656653	-0.129569876020806	-0.15598591042204452	-0.18143641357930004	-0.20555169780795102	-0.2280156823417972	-0.24866543942512137	-0.2675275736645391	-0.28480055583646857	-0.30082911904898346	-0.3160205745508724	-0.33077251095388305	-0.3454145747309532	-0.36014589154254545	-0.3750099480574878
06	PLC	36.0	-0.5794862653401074	-0.5906393073436973	-0.5944741535793591	-0.5891415284521725	-0.573216498758149	-0.5458526587170598	-0.5068979250369117	-0.45692677100916806	-0.3972452200566711	-0.3298191947569849	-0.2571600980687022	-0.18214377564861634	-0.10779651918149608	-0.0370551239462456	0.027454392026716942	0.08361324597325567	0.12995026590290143	0.16568155388220496	0.1906726562843421	0.20536809429901742	0.21063612050747532	0.20759583661183167	0.19747684918353303	0.18147936749783358	0.16065849321240533	0.13586942630271626	0.1077251313390151	0.07659982333175795	0.042651757094816806	0.005858958613430824	-0.03388622572369328	-0.0766918361539945	-0.12258934376021963	-0.1714543716889212	-0.22296858719026807	-0.2766055396693646	-0.3316674182804758	-0.3873325069642005	-0.44270767256779037	-0.49691040403492714	-0.5491150249572785	-0.5985924044051015	-0.6447451969662122	-0.6871164090091069	-0.7253852530921435	-0.7593614002223872	-0.7889801240096668
06	PLC	38.0	-0.10254594448539622	-0.1090482166192094	-0.11238949445449896	-0.11128972190731942	-0.10473679068177459	-0.09208226821941125	-0.07314734643550663	-0.0482838702068582	-0.01836972593966675	0.01524131691285157	0.05080992403907872	0.08635617630009715	0.11981584265292217	0.14920095783201265	0.172761087824271	0.18908561400825247	0.19718269512725198	0.19654027927435389	0.18712219220298448	0.16935265505940744	0.14406741574856652	0.11241785848631378	0.0757984980745581	0.03572363162687162	-0.006302582863839088	-0.048855079311414404	-0.09069622501116333	-0.1308548520464209	-0.1686510483473145	-0.20371154356701668	-0.2359597363969036	-0.26554748716567805	-0.29276348293635057	-0.3179631146798071	-0.34149080590709485	-0.3635915025664962	-0.3843694294171762	-0.4037830873826464	-0.42162653236177716	-0.4375456966598733	-0.45110575498507594	-0.4618378837044071	-0.469322059042676	-0.4732860805457854	-0.4736693098498843	-0.4706953063964571	-0.4649151516539892
06	PLC	40.0	-0.15087914981546766	-0.1486851415883435	-0.14608918434963952	-0.14220794418057112	-0.1362387765848674	-0.12754534414703617	-0.11572586560632239	-0.10067282603568455	-0.08256693552289897	-0.061868838338008394	-0.03926370362178984	-0.015598760103059037	0.008175855832737472	0.031074734980835766	0.052129246866416123	0.0704328812463485	0.08517719557760751	0.09567661315970422	0.10141046767509351	0.10204429306426578	0.09747055263163777	0.08781069932836091	0.07342551084321722	0.05491566697192998	0.03307213809621496	0.008827381769419065	-0.01677792044037299	-0.04268487827957576	-0.0678558528861063	-0.09131692869671357	-0.11225791863132423	-0.13005018984895372	-0.1443216348346943	-0.15502791572833136	-0.16242485395177347	-0.1670537027615358	-0.16966584580694696	-0.17112711929990654	-0.17231628390654558	-0.1740291664976607	-0.17693770147153018	-0.18154256238382427	-0.18817348732773137	-0.1970221049298117	-0.20815609378004152	-0.22159684057121526	-0.23735753099229068
07	ATX	2.0	-0.23598023939966273	-0.20902725264385064	-0.1781846364984746	-0.14436381843196616	-0.10847101751297103	-0.07147355950853138	-0.034417574164828435	0.0016024490086318927	0.03550115393482764	0.06625559834339044	0.09293809521811675	0.11473029686453125	0.13092663987055586	0.14094292548010112	0.14433625716719603	0.14084951929889564	0.13047715798211923	0.1135336273010812	0.0907039686544609	0.06305383163136932	0.03198931504236603	-0.0008209424888925843	-0.033546689441127875	-0.06430760720784412	-0.09129773561677028	-0.11291731842568757	-0.12793032649963582	-0.13563371608740707	-0.1360227975157617	-0.1299227515803158	-0.11903254176219005	-0.1058461471340583	-0.09343585921718137	-0.08513712424636308	-0.0842128728975979	-0.09358156647194671	-0.11564576906229365	-0.15220146651921249	-0.20437661664579307	-0.2725373377244247	-0.35614183279856054	-0.4535353993397057	-0.5617402893814314	-0.6763105405560397	-0.7913501225384277	-0.8997838458035129	-0.9939087836115839
07	ATX	4.0	-0.5371071132104243	-0.5070809643384566	-0.4714285738663535	-0.4293118889941635	-0.380057430838047	-0.32358267372283056	-0.2606941643392636	-0.19314554665227246	-0.12344393749509361	-0.05450173454439139	0.010721880607040268	0.06948294530722325	0.11938711067062663	0.15843947624548937	0.1850749338705553	0.19822529611032821	0.19743757508201593	0.18300989925475808	0.1560843171888312	0.11863877279135467	0.07335809786580998	0.023415652685989104	-0.027780475886455182	-0.07682625275307145	-0.1205281406061213	-0.1560858694843546	-0.18127559315600272	-0.19464264680860072	-0.19568970561062918	-0.18503451972258259	-0.16449801338709558	-0.13707901758819693	-0.10676973319677013	-0.07816789361463969	-0.05588245496974398	-0.043837291583598004	-0.0446665802895322	-0.05939523494586421	-0.08748742988232719	-0.1271625873992936	-0.17580239729218697	-0.2302833450864225	-0.287181017094666	-0.3428683684348672	-0.39357790639851087	-0.4354916353440999	-0.46489118635248106
07	ATX	6.0	-0.43778277249042574	-0.415774018352175	-0.3882282275017205	-0.35513347268170103	-0.31656135514059547	-0.2728322354475642	-0.2246699176790521	-0.17330106914698715	-0.12045923639729476	-0.06827485182706337	-0.019068370337602128	0.024912622737750745	0.06174959648949106	0.09005127601230123	0.10906346404331735	0.11868076307918053	0.11938012974285842	0.11210591066685949	0.0981346553171185	0.07894399861627224	0.056097458111108285	0.03115256707198155	0.00559308894051317	-0.01922078986308557	-0.04208827139833485	-0.062003683283956404	-0.07820191197135469	-0.09021475810899376	-0.09793732356078	-0.1016824196058017	-0.10219139712488177	-0.10056323378557218	-0.0980854249315419	-0.09599697552360252	-0.09524714455220967	-0.09633991267218574	-0.09931508011851856	-0.10384782532774067	-0.10941118966397084	-0.11543241127834436	-0.12140246731979812	-0.12692467011934203	-0.13170733309658747	-0.13551460282432917	-0.1380967809701684	-0.13912539694471215	-0.13815653436740694
07	ATX	8.0	-0.3724619271356461	-0.32777043389063387	-0.2795721186124146	-0.2288528316169564	-0.17671636637426902	-0.1243760323184393	-0.07313041179697749	-0.02431583272433202	0.02075944903005235	0.06089552870864021	0.09508081254842639	0.12256322644769721	0.1428920797997201	0.15592963048569275	0.16182631875286957	0.16097020817553542	0.1539197473118716	0.14133979410469283	0.12394502720626793	0.10246251952858347	0.07760941232780694	0.05008458401461478	0.020567127502686203	-0.010287823767815847	-0.0418547874012668	-0.07355091886851337	-0.1048522422596191	-0.13531342797371676	-0.16458408306407446	-0.19241713614954725	-0.21866700489203533	-0.2432760679185666	-0.26624740780342937	-0.2876133748994312	-0.30740181881620693	-0.32561144876641857	-0.3422012255114474	-0.35710032254751395	-0.3702331911799697	-0.3815593405467023	-0.3911189341433414	-0.39907066902476285	-0.4057154686464342	-0.411498163320821	-0.41698241426441207	-0.42280453628859566	-0.4296122526798235
07	ATX	10.0	-0.35242600664553814	-0.30865101146527085	-0.2645818001507062	-0.22166375896366808	-0.18094663890793344	-0.14306319479186455	-0.10826164257638929	-0.07647053966410647	-0.04738423917753623	-0.020553781750726433	0.004518113072980362	0.02828386133888275	0.05105894707060145	0.07293992819181318	0.09373244983532415	0.11290880778583456	0.1296040522212054	0.14266757647468487	0.1507767560410594	0.15260748353220027	0.14703723781278039	0.13334047750981462	0.11132783405003882	0.08140123919232507	0.04451683300178384	0.002076345338762317	-0.04422475661479387	-0.09256451192734198	-0.1411486485094891	-0.18833306717134696	-0.23270731617950652	-0.2731362182741184	-0.3087710564815589	-0.33903486854800624	-0.36359779363116984	-0.38235117466843077	-0.39538542295054846	-0.40297789101698983	-0.40558987513201783	-0.40387025977055907	-0.39866076340918	-0.39099160698036267	-0.38206132331664544	-0.3731952366213059	-0.3657760773909778	-0.36115048008961115	-0.3605236519591284
07	ATX	12.0	-0.28919709551326345	-0.2702543400278054	-0.2507868438896993	-0.23267317218364225	-0.21722956580559605	-0.2051099203387179	-0.1962950744632041	-0.19016181411481375	-0.18560900374573164	-0.18122229133837786	-0.17545743331258293	-0.1668221622258801	-0.15404748369713236	-0.13623671329540055	-0.11298228072106767	-0.08443962134155254	-0.051346798073449454	-0.014986367148263888	0.022919082918913328	0.060364022595470884	0.09526260192960884	0.1256675840751066	0.1499740910142256	0.16708058673145512	0.17647907607719515	0.1782676016764817	0.17308780831337828	0.16201234459658648	0.14640610846902385	0.1277921703902077	0.10773543599255975	0.08775809376401864	0.06927300065022576	0.05353247225719743	0.041577834993719864	0.0341905478637875	0.031846883925242486	0.03468074464295598	0.04245907150418224	0.05458316668349672	0.0701110141711595	0.08780204388529356	0.10618855179721243	0.12366933954136389	0.13862384433883107	0.14954262488938236	0.1551556067759568
07	ATX	14.0	-0.09920116184943567	-0.11099385304565801	-0.12156088369126233	-0.1310010602782059	-0.1393606672346243	-0.1466088286953155	-0.15262038791209986	-0.15717364533822697	-0.15995927537721544	-0.16060624203340945	-0.15871877366762221	-0.15392294877286805	-0.14592107406065563	-0.13454543018099663	-0.11980266663751522	-0.10190313816952862	-0.08126234188217038	-0.05847471341738765	-0.03425145057199018	-0.009337958898041343	0.015578464511169038	0.03994840099813027	0.06341514756443686	0.0858303873982087	0.10723689180670914	0.12782303486562066	0.14786808840635723	0.16768786956052495	0.18759469893476485	0.20787374476522474	0.22877987225334984	0.2505421576054626	0.27337466042340564	0.2974753350185353	0.32300904776759	0.3500687787705185	0.37861652041287996	0.4084163452271091	0.4389679879064591	0.4694685352496156	0.49881079854178884	0.5256293772598349	0.5483999007802691	0.5655777225733328	0.5757579574942931	0.5778265072062893	0.5710845313465557
07	ATX	16.0	-0.2498419169472053	-0.25092853373067436	-0.2491719826449727	-0.24436401017343912	-0.23635721156893907	-0.22507327150091322	-0.21051245860945805	-0.19276672689638247	-0.17203575659615944	-0.14864220758815594	-0.12304138876593618	-0.0958219187384525	-0.06769666190122713	-0.03947804968755679	-0.01204317777655474	0.013710411072609875	0.036916645652161684	0.05679740797334385	0.07272234938165381	0.08426338681251543	0.09123945903849179	0.09374206198640561	0.09213921422687062	0.08704402208972732	0.07925565300861484	0.06968159204473413	0.05924961906287986	0.04882011745186418	0.03911602263435962	0.030669327519064996	0.023798390463066435	0.018599042325375167	0.014957336090081957	0.012571043041194635	0.010981068044281408	0.009604345612107656	0.0077670598758256965	0.004743441090876141	-0.00020453799808478612	-0.007789620149698667	-0.01865858360052776	-0.03335288751719201	-0.05227088922348547	-0.07563673914022297	-0.10347463276018476	-0.13559821310252868	-0.17161136622291767
07	ATX	18.0	-0.11015028177806474	-0.14038101188987206	-0.1669467488889907	-0.1891677855339085	-0.20643749252860688	-0.21824516943813183	-0.2241961319986943	-0.22403572733057694	-0.21767512322611363	-0.2052118202456927	-0.1869454923295798	-0.16338772302119856	-0.13525892562066463	-0.10347725342386926	-0.06914052854174618	-0.03349640097437019	0.0020932600050141328	0.036205896112458114	0.06742292261878627	0.0944141028887722	0.11603625608927005	0.13144729445431455	0.1402160108705795	0.14240490429999952	0.13860016129744057	0.12986869769222975	0.1176437103765236	0.10354894836138537	0.08918769094185658	0.0759419865006958	0.06481303398865074	0.056321268969606854	0.0504739736568215	0.04679464879738561	0.044405214790146336	0.042145306316358704	0.038712940355882054	0.03281550798218638	0.023320930234387943	0.009387809964465539	-0.009432293614403162	-0.033125272609135184	-0.0611981982960616	-0.0927085485095207	-0.12633371940334165	-0.16047981450293483	-0.19341216374249648
07	ATX	20.0	0.6290110567045363	0.5995030990942052	0.5664916515710032	0.5298108177190075	0.489608103475353	0.4463269305569766	0.40065720172732733	0.353452812735613	0.3056415686491496	0.25813728459291135	0.21177280006865817	0.16724977959888293	0.12511585824401622	0.08575449347212082	0.04938727420506576	0.016086735803006756	-0.014206975919464071	-0.04165247154814673	-0.06646449553787624	-0.08885851998517975	-0.10898338193452642	-0.1268537604675391	-0.14229042783446488	-0.15489051198485276	-0.1640449160776684	-0.1690184938071274	-0.16908502602076042	-0.16369216339374898	-0.1526263123961322	-0.13611887702423459	-0.11488080460707949	-0.09005929771687655	-0.06313731828660749	-0.03581201791862154	-0.009871104500975003	0.012927159127434446	0.030974904781795626	0.04293782202961029	0.04787691900977234	0.04536345674368636	0.03556093527169986	0.019261612210470958	-0.0021364396452863144	-0.02672341505081048	-0.05221936353692504	-0.07615387843410582	-0.09604858075766459
07	ATX	22.0	0.15608247009188342	0.1265084889493962	0.09895511989823942	0.0739367862296845	0.05204262384876646	0.03383232636745903	0.019724939967853433	0.009904644010383129	0.004264909969944233	0.0023922757688519952	0.0036043896608166995	0.007027719955786917	0.011702786025522029	0.016688311070018478	0.02115910051393599	0.024472240720587415	0.026210252544274615	0.026187353301570952	0.024435654585492475	0.021170471649691283	0.016742502363833768	0.011587305109066387	0.006173983341239822	0.0009474351397618375	-0.0037256964739979317	-0.00761170129646422	-0.010670401182822833	-0.013103270162750758	-0.015381188590315023	-0.01825807613101135	-0.022744904443810644	-0.03005110566998217	-0.04148652636922656	-0.0583329682875563	-0.0816852545588655	-0.11228649716771352	-0.1503747786549317	-0.19556495718032815	-0.24678021862407976	-0.3022488970027553	-0.3595786858964587	-0.4158962269986517	-0.4680330392519572	-0.512760085580091	-0.5470375601720943	-0.5682520029021398	-0.5744271071294331
07	ATX	24.0	-0.5052294270167919	-0.5199153898419443	-0.5309404527325725	-0.5376476840459787	-0.539273541816074	-0.5349835697365453	-0.5239291375710055	-0.5053200872913461	-0.4785179395061928	-0.44314469359251346	-0.3991933408316754	-0.34711931655774253	-0.28788978198595827	-0.22297086545762956	-0.154242747004709	-0.08386857464454753	-0.014132938597038819	0.05271475768053697	0.114590775274344	0.16966743384377386	0.21641811262096572	0.25363528484719244	0.28041864935074046	0.2961486337593184	0.30045382742603816	0.2931823292737964	0.27437034287350626	0.24421958806731273	0.20309123632511503	0.15150649748430053	0.09014876098273775	0.01987433155838056	-0.05827703933287623	-0.14307276723011533	-0.2330875065232038	-0.3267030808104427	-0.4221248824978937	-0.517399532855688	-0.6104412817978961	-0.6990717422672688	-0.781071862738045	-0.8542460092081032	-0.9165029687549738	-0.9659616064312853	-1.0010735821497831	-1.020735294548461	-1.024402250000033
07	ATX	26.0	-0.5042839372769192	-0.47734652661095445	-0.4469502582343934	-0.41284597352994973	-0.3750039169546261	-0.33363684804920635	-0.28917967520006976	-0.24224175432377576	-0.19354058122588672	-0.14383210662851265	-0.0938436656272934	-0.04424660266620706	0.004329480430520047	0.051248335693562484	0.09578838508922223	0.1370514900682079	0.17390322721060156	0.2049553779135302	0.22863435487973888	0.243328878359038	0.24758368895936955	0.2403128987701199	0.22096058980642072	0.18956797117552093	0.14673837320965247	0.09352157930168631	0.031238847037449606	-0.038692001543461724	-0.1149001131098069	-0.1961392573580419	-0.2813220614470855	-0.369495551203021	-0.4597878720599281	-0.5513325600748028	-0.6432071460349646	-0.7343914319943439	-0.8237645400767668	-0.9101273708897843	-0.9922534620822852	-1.0689495780924303	-1.139114755095071	-1.201787092008105	-1.2561873875007634	-1.3017489638096955	-1.3381442046498777	-1.3652933112854329	-1.3833796958882962
07	ATX	28.0	0.2302929259563044	0.2376172924696714	0.24086108859228478	0.24048745956781156	0.2369466925265906	0.2306194854664927	0.2217766067755531	0.21056393970160325	0.19701935822044941	0.18109687535676725	0.16272126364446388	0.14185368487290015	0.11855014208424448	0.09301394459959925	0.06562598211923872	0.03696400179838335	0.0078119699673513815	-0.02086552733238876	-0.04797244372228796	-0.07235598107296475	-0.0929020300231222	-0.10864021040517002	-0.11885143961057314	-0.12315530281317284	-0.12156612759526686	-0.11450976020459774	-0.10280947319047347	-0.08763750101977544	-0.0704393242667673	-0.05283951989592015	-0.03652846411428311	-0.02314666078710255	-0.01416976788601304	-0.010809609362285769	-0.013940123138348207	-0.02404731879324945	-0.0412190033840259	-0.06515322494020212	-0.09519458855627547	-0.13038242438900713	-0.16952065770505084	-0.21125991857381665	-0.2541937903018664	-0.29695204472564996	-0.3382877461464764	-0.37715174285024294	-0.41273267848350415
07	ATX	30.0	0.4185496893910642	0.39307084657599695	0.36435805919619785	0.33283455152711494	0.29918940690878204	0.26431516986942394	0.22921272541926774	0.19487872324911926	0.16219775590095853	0.1318505953939506	0.10423391185485464	0.07942249393808865	0.057175468462142526	0.03698653454351365	0.018171958326632633	6.806244041625276e-06	-0.018104910602991867	-0.03646346195554588	-0.05495202588054687	-0.07299679019661427	-0.08960260437346401	-0.10349488118531291	-0.11334035017036836	-0.11798476782975618	-0.11664850630854878	-0.10906925296262701	-0.09554356163766455	-0.07690529886915602	-0.05443345873981513	-0.029721833722231056	-0.004538091753289768	0.019308898800258878	0.04011844023273614	0.05642222817292874	0.06708420241758335	0.07136960090467775	0.06897389473176582	0.06001693100286909	0.04499908632292578	0.024716139264933948	0.0001649422744172957	-0.027557520701520635	-0.05734090580460559	-0.08813799704162481	-0.11901119058129055	-0.14917007780085328	-0.17796660515917567
07	ATX	32.0	0.15350759955154392	0.14281320841375034	0.13297150686143694	0.12379224321320435	0.11527263462677566	0.1075717611464182	0.10093642131560963	0.09562577082559028	0.09182931259166581	0.0896003194682224	0.0888032302128893	0.0890844325497401	0.08988175215498309	0.09046076970911156	0.08997928820082662	0.08757502810241419	0.08249509886545212	0.07420818292695514	0.06250316720721122	0.04753464207970065	0.0298057415335155	0.010091967376992313	-0.010685475724036827	-0.03162729448153438	-0.05199418629526216	-0.07131991620178717	-0.08946536193288332	-0.10662873987324209	-0.1233048425891168	-0.1401963082203343	-0.1581008168854535	-0.17779027393148658	-0.19987612440986136	-0.22470289413050368	-0.2522724963390027	-0.2822164649427122	-0.3138262070857821	-0.34613545305409665	-0.3780575932687412	-0.4085482785815603	-0.43674960127622753	-0.4621166938845255	-0.48448019326314484	-0.5040557225063589	-0.5213948609093915	-0.5372976570691446	-0.552695860957422
07	ATX	34.0	0.07810223864623045	0.05167085735055242	0.026852845463590045	0.0032747955938107337	-0.019333667337610265	-0.041107107923864336	-0.062037461475362224	-0.08196175570578859	-0.10057088029635593	-0.1174501736966929	-0.1321092730229232	-0.1440186250410927	-0.15266196244142188	-0.15757704331720002	-0.15837658725214074	-0.15476328202174874	-0.1465245905263166	-0.13354871744772684	-0.11581617157779109	-0.09341442771154	-0.0665825803068047	-0.03574101809462256	-0.001502936540308357	0.0352854579815791	0.07354210516119725	0.11197524331777337	0.14911886071414382	0.18339048454322399	0.21316271177224114	0.23685444169744957	0.25301773117607695	0.2604394029551441	0.2582351763461766	0.2459328885786585	0.22354253659502563	0.1915782488607114	0.1510585263301171	0.10346760531229779	0.05063673843605057	-0.005387939626927421	-0.06250387917926328	-0.11873815891369638	-0.1724016506499111	-0.2222151304734703	-0.26737015447086254	-0.307529242896437	-0.34277570746942876
07	ATX	36.0	0.012028211534935246	0.021249872347721466	0.02371388652947949	0.01888960562535584	0.0069482294065436045	-0.011271373360521239	-0.03437767420717809	-0.060605725423899	-0.0880068748250874	-0.11464562840552359	-0.1387490339740447	-0.15882873151923027	-0.17374855183912202	-0.18272703571196014	-0.18531722672545659	-0.181364568175784	-0.17097111666158454	-0.15443822968799992	-0.13222589731461115	-0.10492659800027004	-0.07324574164044614	-0.03797573141982117	2.3163607874916725e-05	0.03982302511906166	0.08045834540069266	0.12093523223687866	0.16025937161098316	0.19747338660877325	0.2316853443635955	0.26210871964750526	0.2880855847990038	0.30912303915976863	0.3248956298819347	0.335260390091625	0.34026745595226626	0.34014193368299656	0.3352944277785081	0.32630450665464306	0.3138996692283339	0.29893339241909017	0.2823460512927753	0.265105312906779	0.2481630642843764	0.23238071935608806	0.2184812586938636	0.20701360207281894	0.19832461695685477
07	ATX	38.0	0.32089431320636025	0.3516095699363917	0.36851434903086006	0.37124767049078017	0.36022340222695765	0.336600578087938	0.3021812213046081	0.2592442203128338	0.2103665597148839	0.15822966813698203	0.10544023990312192	0.05437337752278602	0.00705981562679478	-0.03487387620814017	-0.07023682863990724	-0.0982570268929587	-0.11855805646257035	-0.13110335761612069	-0.1361442787865754	-0.13417018321095572	-0.12586386596104063	-0.11205114478523603	-0.09367045735124127	-0.07174087710128652	-0.047310042504254995	-0.02142214680002033	0.0049117440321680556	0.03075153521109379	0.05526831345689877	0.07774692622170432	0.09760282144734064	0.11439166698124527	0.12778868214865968	0.13759823407933974	0.14376160308660355	0.14634977061640717	0.14559689673756726	0.14190883326569728	0.13587797269758373	0.12829883110958573	0.12015021788115118	0.11257185634935668	0.10681940748294205	0.10418572893574661	0.10590411242776383	0.11304685732808292	0.12640586015098365
07	ATX	40.0	0.28712370891185884	0.296844621013496	0.30328339208524624	0.3062709326837454	0.3057220089461615	0.3016093677967498	0.2939270076520318	0.2826500161809894	0.2677212578389682	0.24906606998978878	0.22661005598009193	0.20035047845394807	0.17042950450594196	0.13719028494713653	0.10123995953404626	0.06348508549242544	0.02509774929838834	-0.012539983023333971	-0.04793335914468136	-0.07962227455345727	-0.10634726349650675	-0.12719806329535557	-0.14172247553794354	-0.14998674969801684	-0.15255724004804566	-0.15037706765070966	-0.1446494806683728	-0.1366620990832282	-0.12761183112785102	-0.11849233090452213	-0.11002325293983059	-0.1026617355483074	-0.09663025334969771	-0.09201336591857884	-0.08884475820839266	-0.08717734667691375	-0.08714236269041116	-0.08894959298571442	-0.09283835433678814	-0.09902284775970269	-0.10761810994364954	-0.11854186881611747	-0.1314580910537345	-0.1457484968489324	-0.160505097554596	-0.1745404510831677	-0.18647936679895602
07	DNP	2.0	0.8098031871064677	0.8220154028503285	0.8177421026125666	0.7988712328801942	0.7677190174184645	0.7267910266816245	0.6786746005154574	0.6259477355043769	0.5710009922735996	0.5157497641650856	0.4613196415098394	0.4078421700590557	0.3544580603010493	0.2995449786897445	0.24111797166007917	0.17732706233642398	0.10698603674327938	0.030073728325892092	-0.05187649677596956	-0.13562068910534564	-0.21641611742576272	-0.2886773211231719	-0.34699182003094614	-0.3872313290602188	-0.40738997935720167	-0.40787654076043556	-0.3912075069396207	-0.36127498868039687	-0.3224608320410407	-0.2788253407416373	-0.2335193247493946	-0.18847965925609092	-0.14442254694750553	-0.10110955814700312	-0.05782625098536465	-0.013966915218539766	0.030411136838600028	0.07420375802903073	0.11514808735914861	0.1500141699961569	0.17505435580978834	0.18661667035567664	0.18182280120051492	0.1592461172931285	0.11953515747963755	0.06588960133797306	0.004251777341375995
07	DNP	4.0	0.2851460042959956	0.22356761908312056	0.159024477855037	0.09487981302763016	0.03486616338795473	-0.01738183155129587	-0.05881496383852701	-0.08740537658855219	-0.10244796341852815	-0.10466586566215041	-0.09609095086238736	-0.07973999511345459	-0.05915084944109149	-0.03787228487853789	-0.019002222069538242	-0.004842047624578891	0.003302526678739169	0.005175798742730664	0.0015030153852174134	-0.006177769315861173	-0.015758897682364124	-0.024858977194041225	-0.031138383104844132	-0.03259387722055346	-0.027783670032290916	-0.01594750287979782	0.0029940517537461325	0.028540965905143587	0.05977622600997509	0.09554161150629761	0.13458499729534704	0.17566671886873464	0.21762753629031598	0.25943393689128297	0.30020346175404544	0.3391951479835768	0.3757373145225194	0.4090867034286978	0.43826278661654383	0.4619575547926171	0.4786327351707566	0.48685192941192973	0.4857640633019454	0.4755603448139466	0.45771967468934033	0.43495774301687495	0.41091292373872007
07	DNP	6.0	0.010871170701928473	-0.027740970975525983	-0.06505270293070946	-0.09906278822533955	-0.12786349040303677	-0.149842671573241	-0.16386047637981035	-0.1693757826850277	-0.1665018961886277	-0.15598352739410876	-0.1390992302382996	-0.11750618295952792	-0.09305109568689215	-0.06757813672970997	-0.042760927106653406	-0.019977374086235778	-0.00023659000989438225	0.015845563366294436	0.02803529890655357	0.03644601923087132	0.04149295289566593	0.04384382956408031	0.04436801715853968	0.04408179837061374	0.04408225572273308	0.04546715520974392	0.049241054658868466	0.056213756187853965	0.06690640432209026	0.08148134100364396	0.09971292030029542	0.12101148102918019	0.14450018444568358	0.169132569892117	0.19382393846168855	0.21756939282656607	0.23952372449914677	0.2590342415488883	0.27563332419027897	0.2890122518039877	0.2989899186309993	0.30548854185131297	0.308512022798735	0.30812012352127155	0.3043939040957876	0.29739533759610226	0.28712904059415684
07	DNP	8.0	-0.018993606957681014	-0.004697971478426613	0.009565907447541697	0.02345661507209229	0.03662977514220486	0.04874874438544869	0.05949548334734167	0.0685811619526272	0.07575473901914087	0.08081031000054181	0.08359118687398547	0.08399180768904692	0.08196130959553341	0.07750840003928605	0.07070848330111762	0.06171256052158219	0.05075451167613384	0.03815531382448385	0.02432029526042497	0.009726909756891135	-0.005099703422169226	-0.019620737083156627	-0.033326054864686115	-0.04577889553309078	-0.05665613840923685	-0.06577775731604962	-0.07312008440961021	-0.07881100466356904	-0.08310704486572695	-0.08635847265804493	-0.08896549927324121	-0.09133456014522158	-0.09384172249845835	-0.09680818160771748	-0.1004933509665879	-0.1051052976822557	-0.11082542983346988	-0.11784222210660703	-0.12638323829910625	-0.1367388138823576	-0.149271294854402	-0.16440811817036466	-0.1826214745741932	-0.204399919626371	-0.23021534021001278	-0.2604905170009998	-0.29556646354716604
07	DNP	10.0	-0.05355378032825564	-0.032933138136274465	-0.011567611191572125	0.00988176243054456	0.0306495029215752	0.0499545367680638	0.06711402091270433	0.08165032419158064	0.09335379928838947	0.10227836684105857	0.1086661493185924	0.11282261418396257	0.11497813245055172	0.11517418245517949	0.11320493899458539	0.10863074974672093	0.10086338292962223	0.08930637825758717	0.07352291030265094	0.05339763817276534	0.029255379209891706	0.0019027507227651896	-0.02743187665063411	-0.057256364397772506	-0.08603851052686468	-0.11243821173578925	-0.1354842570277291	-0.1546559530637638	-0.1698668567309594	-0.18137598957640447	-0.18966493741240423	-0.19531221217102798	-0.1988864604052701	-0.2008668917903341	-0.20159786772834776	-0.20128276745063634	-0.20002123353999354	-0.1978866550243869	-0.19503535030326571	-0.19182322262233958	-0.1888988469240636	-0.1872411423551343	-0.18812458913580557	-0.19301704069018316	-0.20343768530402997	-0.2208132303794032	-0.24635969725126122
07	DNP	12.0	-0.339606458114254	-0.32523917869922664	-0.3101374356363592	-0.29395988162738146	-0.2762878534681001	-0.25667068634165763	-0.23466830802818786	-0.20989176839503887	-0.18204612167702391	-0.1509810336617564	-0.11675163382199813	-0.07968428105968704	-0.040440990789794726	-6.537304599467386e-05	0.040009277886446745	0.07800499736190139	0.11191302028310027	0.1396764015727442	0.15942534266373215	0.16973387844198476	0.1698494197646118	0.15983860808662312	0.14060827318763272	0.11378075285296509	0.08144458980354784	0.04583495971921546	0.009019637081531182	-0.027332078818313038	-0.06205471700006494	-0.09446862016078982	-0.12428111816636708	-0.1514560549432128	-0.17609440234217613	-0.19834520067570777	-0.2183477780757232	-0.23620322795480253	-0.2519710056822625	-0.2656894483655128	-0.2774231801712415	-0.28732944065564536	-0.29572712249875927	-0.3031486119584614	-0.31035496997072565	-0.31830621195862857	-0.3280880313921427	-0.3408123795075316	-0.3575138731704247
07	DNP	14.0	-0.550332607703715	-0.5138332667467709	-0.473661338080307	-0.4307545273087371	-0.3860628875758274	-0.34049344916262714	-0.2948586999392275	-0.24984229878255398	-0.20598667176344898	-0.16370463721352596	-0.12331445754396544	-0.08508871552206534	-0.04930813668526536	-0.016305603584501935	0.013510926980397762	0.03966381248021234	0.061643218571692845	0.07897197077310614	0.09128588675586079	0.09841322474856999	0.10043444031274311	0.0977076989966718	0.09085618230725609	0.08071576002392028	0.06825391210007475	0.05447167800835885	0.04030488435431748	0.026535879562659556	0.013724368081989138	0.0021613284436000357	-0.008149708775628033	-0.017484592843458283	-0.026362411997748074	-0.03548606826357191	-0.04566388212456708	-0.0577193983794383	-0.07240182156048022	-0.0903106434861899	-0.11184483039005752	-0.13718724238264446	-0.16632327847255135	-0.19909079681481914	-0.2352500283079397	-0.27455828280455247	-0.3168362313745954	-0.3620117990692756	-0.4101380384458537
07	DNP	16.0	-0.36992583298693715	-0.3341699166547298	-0.29490979364040937	-0.2534279972404532	-0.2111002970958034	-0.1692889725388585	-0.1292405639594932	-0.09200287464115132	-0.05837167247077555	-0.028871793780554548	-0.003772347461657808	0.016869509820567175	0.03314636243130122	0.045236439086840344	0.05335297962322842	0.05771941847078502	0.05857307547576932	0.056194242343691386	0.0509461856954157	0.04331003709286125	0.03390062890820572	0.023451416846723545	0.012768863213830115	0.002662188037965363	-0.00613904864342182	-0.013066576783875246	-0.01777779365078334	-0.02019388028377154	-0.020506720139036427	-0.019155510527217708	-0.016774867147232145	-0.014123162049881188	-0.012000576503452055	-0.011166796090389385	-0.012269654291809661	-0.015789375125702058	-0.022007994400658024	-0.031008111064951306	-0.042699209814139424	-0.05686907152202765	-0.07325612917153854	-0.09162894841586025	-0.11186114614204604	-0.13399025478297777	-0.15825511943808987	-0.18510522616169822	-0.2151826012425163
07	DNP	18.0	-0.027779158291373035	0.003784499500422686	0.03384552981553233	0.06167355893206536	0.08669193601908676	0.10851942123289116	0.126978359758651	0.14206854415519793	0.15391060461810846	0.16267055188174126	0.16848366823389063	0.17139250134169282	0.1713160138278396	0.168059598822265	0.1613611047578784	0.15096153995350828	0.1366803189101271	0.11848250994679269	0.09652289305959721	0.07116535528452986	0.04297564740600226	0.012687493314450703	-0.01885864407275918	-0.050794652027647554	-0.0823128464373326	-0.11274874722870544	-0.14164826281727705	-0.1688035465850943	-0.19425401163785777	-0.21825426470709094	-0.24120951048604433	-0.2635888940266612	-0.28582510719003895	-0.30821100842539906	-0.33080450368734715	-0.35336267095370477	-0.37531689982122807	-0.39580657239924466	-0.41377717301943817	-0.42813602097922787	-0.43794752764662637	-0.44262448081143657	-0.44207147559538407	-0.4367484079563303	-0.427642010658976	-0.41615912432279123	-0.40397345012398894
07	DNP	20.0	-0.09580460315523558	-0.0643193361736546	-0.03718034049952343	-0.014299363347441862	0.004878834496350876	0.021261105386008367	0.03592320585680915	0.049890091806058356	0.06392235641211717	0.0783560440538517	0.09301823109448683	0.10723349787632327	0.11992088253935139	0.12975888406668962	0.1353857429718337	0.13559985912154343	0.12953452037009386	0.11677789979228057	0.09743121167935329	0.07211989242018867	0.04195680093314148	0.008475548021145671	-0.026465964006700732	-0.06080340119349677	-0.0924072968252497	-0.11923532970453056	-0.13948985767115812	-0.15175849382946538	-0.15511915816398428	-0.14919918733352336	-0.13417738162399542	-0.11073693016232658	-0.07997956377706004	-0.04331284583150696	-0.002325260895267023	0.04133093368587662	0.08604323766626969	0.1303283196712561	0.17289094635590546	0.212655615961081	0.24877265086079134	0.2806038848508219	0.30770121193485994	0.3297822021967315	0.34670678213215184	0.35845499679962406	0.3651037907482583
07	DNP	22.0	-0.06729971736313131	-0.06425743598778169	-0.06537275953048721	-0.06901023623404734	-0.07328524681091353	-0.0762545168851958	-0.07613894865697074	-0.07153805404589482	-0.0616204543261117	-0.046248461290725004	-0.02601556555417034	-0.0021876465847144866	0.02343923755279024	0.04874727226875149	0.07153060029742338	0.0897311950667397	0.10163789750507321	0.10604503802326798	0.10235886466259508	0.09066200697964684	0.07172603204584871	0.04698698162697156	0.01847206582819534	-0.011325846324296035	-0.039630030804628485	-0.06360022371831525	-0.08057409166829563	-0.08830258694330526	-0.08514753161814105	-0.07021100257065524	-0.043380955953901144	-0.005288486882427085	0.042803245124557986	0.09915863944946403	0.16174252243274245	0.22838552553903002	0.2969268468572459	0.3653249654761606	0.43172765166946037	0.49451136462765666	0.5522865922858174	0.6038822817923628	0.6483157329531156	0.6847658928445328	0.7125523605740911	0.7311307327114663	0.7401058668827484
07	DNP	24.0	0.10916947881995206	0.0906477183642033	0.06960325853378999	0.047788980135723205	0.02693904164506587	0.008633826859989951	-0.005840245001528695	-0.015604904379631919	-0.020268303783491162	-0.019956158501937424	-0.015277372490950444	-0.0072468519009701166	0.002830234358648598	0.013488372573586753	0.02323769828825706	0.03069104105861334	0.03467160594248183	0.034317605447535336	0.029171282878516953	0.019249131623199384	0.0051019447100441595	-0.012157335743961481	-0.03087087097866085	-0.04890526417017752	-0.06378447648366105	-0.07290387672772564	-0.07379601293533126	-0.0644165190498261	-0.0434195763657759	-0.010352315219802143	0.03427878203889273	0.08907874739639068	0.1519578737998905	0.22041246772043538	0.2918169302469648	0.36368016575801565	0.4338351831077367	0.5005328490961871	0.5624508010741875	0.6186417457905999	0.6684485546064214	0.7114000529145085	0.7471098912207763	0.7752058336677975	0.7952905110604744	0.806935696459707	0.8097211332436494
07	DNP	26.0	-0.049209006196770995	-0.04182046193656009	-0.042746513767500924	-0.05062284501776888	-0.0636403137316762	-0.0797064393643567	-0.0966269415038541	-0.11230805537192659	-0.12494129183371273	-0.13317051974173777	-0.13619684803890553	-0.13382049725250444	-0.12641917509090167	-0.11486161491776506	-0.10036433694265379	-0.08431291677014752	-0.0680795763515387	-0.05285249494279326	-0.03948335714040532	-0.028385728478656135	-0.019462725987661633	-0.012100613952254528	-0.005207186036427419	0.0027092009562384514	0.013415247042546825	0.028783076248788807	0.0505950553362112	0.08032789749045166	0.11894389101500032	0.16671688026248102	0.22313047967146415	0.28687336303175537	0.3559363974956328	0.4278045841455522	0.4997026867367408	0.5688523488490351	0.6326947790964438	0.689060161982015	0.7362667761386859	0.7731483273853073	0.7990318738361197	0.8136832859407457	0.8172304878371567	0.810080493751624	0.7928559880312427	0.7663442299913517	0.7314667558234758
07	DNP	28.0	-0.29525387499833955	-0.2819965914998226	-0.2733672819739832	-0.26848396119120754	-0.26605530680069767	-0.2645312123831681	-0.26227127111565474	-0.25772446573527347	-0.2495948946928344	-0.23698376416460953	-0.21949350374764312	-0.19726063358354018	-0.1709344051740116	-0.1416004555136087	-0.11064897344259529	-0.07960375623133145	-0.04994297184823734	-0.022935135222364247	0.0005135120521232647	0.0199617361267284	0.03548904822869837	0.04769709729270545	0.05766295222350498	0.06684777336815992	0.07697168968263987	0.08985195590003439	0.10722684665130588	0.13057547580447634	0.16095092134630526	0.19883295398208636	0.2440241371251307	0.29561668237786387	0.35201276198458586	0.4110030400985953	0.4699152523413334	0.5258061305600092	0.5756622992877797	0.6166278395791126	0.6462286527677897	0.6625720081350142	0.6644913281750707	0.6516406518116754	0.6245029941072248	0.5843221821932583	0.5329894061773393	0.47289719389392787	0.4067787806184682
07	DNP	30.0	0.33902670462939355	0.3237744981796663	0.3083763592736428	0.2927131602701674	0.27666182274372314	0.2600845730201656	0.2428063756024662	0.22460666096193288	0.20521035483853126	0.18429944282954236	0.16153569008986615	0.13660976714890777	0.10931120267226802	0.07960928094744843	0.047716842546436336	0.014133507242646524	-0.0203407052128873	-0.054639722547540626	-0.08748686019921273	-0.11748573826772038	-0.14321829216930204	-0.1633254780227866	-0.17658003527938637	-0.18194702652860864	-0.17862359466246466	-0.1660656374460966	-0.14402073702184795	-0.11255024320434043	-0.07205254460096291	-0.023274624518950154	0.03269448341387996	0.09444383236203684	0.16028147450251165	0.22829396452653894	0.2964234526478216	0.36256650018833336	0.4246690793067448	0.48082498473807	0.5293601368318377	0.568918445987149	0.5985200161994243	0.6175940274509967	0.6260052826450371	0.6240455342192948	0.6123999516637415	0.5921086059352358	0.5645139591633874
07	DNP	32.0	0.1315866618200599	0.1379286545591586	0.14724194578227812	0.15837524719765123	0.16990265178631303	0.18021837010277114	0.18764038962476173	0.19053430058855736	0.18744571649848243	0.1772256466282041	0.15914742364555645	0.13299478781485422	0.09913069426938612	0.05853221098261789	0.012756069242792	-0.03611843446441887	-0.08559306295638591	-0.1329056882511544	-0.17519840695792582	-0.20972694238779585	-0.2340592982793102	-0.24625569369306818	-0.24500259629790408	-0.2296849984601318	-0.20039848560458337	-0.15788277239220794	-0.10341801636979932	-0.03869604244749271	0.03432164374834259	0.11352784318106544	0.19677176474043023	0.2819212849271375	0.3668909423103052	0.44966055634730845	0.5282736275789657	0.6008355338491588	0.6655330679909324	0.7206862784690846	0.7648189799289546	0.7967633441256663	0.8157569286718719	0.8215216958020215	0.8143193582792757	0.7949651147473001	0.7647780460110518	0.7254864126414501	0.6791143362627602
07	DNP	34.0	-0.5643438948098587	-0.5391230641412343	-0.5048500809029189	-0.46278745911178754	-0.41464532207500204	-0.36242274332057256	-0.3082384026952225	-0.2541999034933342	-0.20229898766949456	-0.15432857958122131	-0.11183000810068669	-0.07603935568992146	-0.047829442881455686	-0.027675538104910358	-0.015595291289134817	-0.011090142474047007	-0.013129186428620626	-0.02015891106275608	-0.03016714116346314	-0.04080945492023551	-0.049597981734139956	-0.05412005546071307	-0.05225281643036647	-0.04234770864607278	-0.023350831484342804	0.005152519435043287	0.042972857585538725	0.08939424560342142	0.14326507665134283	0.2031126036923082	0.26724390515127927	0.33380196914478827	0.4008143106809162	0.466232080901019	0.5279659168557624	0.5839082611906088	0.6319923560295801	0.6702867223278827	0.6971043787159819	0.7111238893662919	0.7115017193145856	0.697953721969151	0.6707705203252895	0.6307760470481976	0.5792427912541598	0.5177675214003734	0.44812919261411577
07	DNP	36.0	-0.08793354932683992	-0.0975750264421493	-0.10045051582399767	-0.09635617708983135	-0.08552647365092411	-0.06856949013477948	-0.04642766870649808	-0.020322678570281368	0.008293142867457984	0.03778252411095994	0.06637901529748187	0.09225875284756443	0.11363976059833483	0.12888558050488447	0.13664217508274973	0.1359806528083029	0.12653236508659663	0.10858307262179945	0.08311431804243459	0.051767409450721114	0.016722357138675578	-0.019497523607319392	-0.0542589060009388	-0.08505709179551318	-0.10972630450574605	-0.12659020343784844	-0.13453587356693492	-0.13304085036452132	-0.12215212612715981	-0.10243477539188633	-0.07490222130913257	-0.04093963850082588	-0.0022344310055465166	0.03930934619008786	0.08165559870832156	0.12272287869507775	0.16047703459486246	0.19303190955976846	0.2187378202147185	0.23625946914148033	0.24465369624227118	0.243420080269371	0.23252637432356404	0.21238288062031574	0.18378447575819123	0.14786234304780993	0.10598849890437534
07	DNP	38.0	0.2335693678413836	0.22578813416351362	0.22131008983850894	0.22026442142999647	0.22256857670550279	0.22793665424288156	0.23585122100584627	0.24556718710699815	0.25612325492177745	0.2663531896282128	0.27493553357985123	0.28045276184241885	0.28146322825004433	0.276597071428949	0.2646704334846099	0.24478846577311633	0.2164614470220914	0.17967899363465684	0.13498029786690185	0.08345088931693578	0.02668104748158867	-0.03330908672663711	-0.09420338422935717	-0.15352507286772915	-0.20879698876278246	-0.2577102158024374	-0.2982731269284029	-0.3289609582065079	-0.3487900174825086	-0.35736711740005506	-0.3548887400238109	-0.342091882862238	-0.32015952607356196	-0.29061210525675635	-0.2552134331505787	-0.2158537311278353	-0.17445903649797684	-0.13290802801088936	-0.09297147541695885	-0.05623707527960059	-0.0240550994070676	0.0024993668278990855	0.022664950576430615	0.03601167635145855	0.042420817147572454	0.042095218213988456	0.035556295641825886
07	DNP	40.0	-0.09418675060798934	-0.09821518351342778	-0.0978049579027667	-0.09315093056070031	-0.08451708970479134	-0.07223032813028799	-0.056667292361915866	-0.03827405856296731	-0.017625430743908765	0.004545297778604823	0.027297857599301395	0.049495768434719534	0.06982696416016437	0.08689569706564608	0.09936463328398883	0.10606955581489619	0.10616035612875012	0.09922175112607629	0.08532641833944911	0.06506062708021822	0.039511721832598726	0.010205884236887213	-0.021001144523073313	-0.052040077973920795	-0.0807649532809469	-0.10515120802387268	-0.12346988158203345	-0.13443068541903008	-0.13732410309921889	-0.1320681349990852	-0.11915483731044657	-0.09958594118006286	-0.07469693420451953	-0.046001077493651954	-0.015060969443978	0.016634769443034547	0.047740526898400915	0.07707162703732912	0.10362026635271326	0.12655851635129517	0.14521980901454384	0.15909334144340898	0.16781578178265177	0.17118967907693058	0.16918019062195014	0.16193712635893098	0.1498163166532934
07	PLC	2.0	0.0004380420765838777	0.012803464793711	0.012216038153328973	-0.0010618863799966571	-0.024983335171574833	-0.05589727409765466	-0.08899551236420643	-0.11898902634907428	-0.14087805872485293	-0.15064518177831965	-0.14572876300795948	-0.12525306144449205	-0.09008406587201273	-0.04278525692868779	0.012517607671901437	0.07042235347660772	0.12475963487406369	0.16933082501220237	0.1987760333989779	0.20939846438788076	0.1997588267717334	0.17090967755964176	0.1262351112587688	0.0709574524106057	0.011442585852768913	-0.04555419949501187	-0.09361114841358573	-0.12731042988392272	-0.14287093299295028	-0.1387154222727838	-0.11584999736572033	-0.07786837352053488	-0.03045356103913907	0.019568238068074645	0.0653700100515307	0.10113006288525903	0.12265635775034098	0.1275553929222079	0.11502435623000981	0.08542724676502012	0.03983457129286502	-0.02031257235549455	-0.09329815653312545	-0.1769378183538455	-0.26815525257297124	-0.3625071636559046	-0.4539176069714269
07	PLC	4.0	0.03970303963772333	0.05393254108311049	0.06290074349328091	0.06581656221511195	0.06267269835093847	0.054266346709992974	0.04213239936742898	0.028395185386992594	0.015559703077188583	0.0062541883388406855	0.0029315474285318277	0.007532771107841028	0.02112929739010773	0.04359228802643184	0.07337037020097881	0.10747535992434949	0.14175019308565423	0.17142438839867796	0.19186942749521205	0.1993863553956903	0.19183399567960105	0.16895147619968942	0.13231946045594403	0.08501087106086286	0.031050298931718998	-0.0251908039438764	-0.07956902186611513	-0.12866295899545044	-0.17014945190775546	-0.2030170426114287	-0.22756605972691363	-0.24517086541669547	-0.25785079477095196	-0.2677595693804045	-0.27673610816197136	-0.28601933179995487	-0.2961663954176633	-0.3071489368535361	-0.3185789391511991	-0.33000236042139397	-0.34118362914473754	-0.35229074673396066	-0.3638897226238646	-0.37671098727310437	-0.39123841948384264	-0.40726695313736944	-0.4236127941243555
07	PLC	6.0	0.12758836918406433	0.129000570988339	0.13203795019053624	0.13677725391645196	0.14305465575547957	0.15049067112188894	0.15853475894001273	0.1665199729756191	0.1737201356893965	0.17940519738930463	0.18289053295284508	0.18358297713356814	0.181022418646605	0.1749194085300946	0.16518438934002544	0.1519420903652399	0.13552069894512658	0.11640999599335972	0.09518927748573404	0.07243427742265392	0.04861982590371877	0.024043766381784258	-0.0012093092242406681	-0.02725543817610413	-0.05435189870519585	-0.08281063931045037	-0.11290438957024106	-0.14478723317639602	-0.17844410880850847	-0.2136706759594313	-0.2500760418883521	-0.28709843875175045	-0.3240271247891466	-0.36002845998988764	-0.3941792133420309	-0.4255145665838582	-0.45309385547168524	-0.4760805312944262	-0.4938261438245043	-0.5059411466097382	-0.5123330207390102	-0.5131973119821267	-0.50895871758141	-0.500173264759431	-0.48741576809952775	-0.47118162955482307	-0.45183020984894107
07	PLC	8.0	0.3039755881273142	0.30129302963212085	0.2937679667945991	0.28166859859993343	0.26539967139997994	0.24546255690866653	0.22241834653638765	0.19685868826069794	0.16938749962030875	0.140613719033803	0.11115274076518661	0.08163420372279132	0.05271074361351748	0.025061417711676123	-0.0006144056410297555	-0.023618968540065483	-0.04329185362175808	-0.059059225557148334	-0.07048993478742363	-0.0773490159206898	-0.07963944703372938	-0.07762114307045127	-0.07180270806046994	-0.06290333749564363	-0.051788541311301915	-0.0393880942797111	-0.026607713843137454	-0.01424671696662955	-0.002935034064588022	0.006903443249162131	0.015058177047217	0.021510408423840784	0.02639157120755388	0.029928702622456935	0.03238878251800946	0.034027659486903034	0.03505098374669824	0.03558747790910251	0.03567774305533068	0.03527467915921638	0.034254348710111904	0.032434955695967244	0.029600240624900936	0.02552563875455266	0.020002967891163154	0.012861873235647914	0.003985909009946609
07	PLC	10.0	0.26509736352075425	0.2721644759577166	0.26928603338670665	0.25699005403210645	0.23641179200967363	0.2091239473723942	0.17692662516164226	0.1416523763086092	0.10503194990432067	0.06862884436682673	0.03382853228817222	0.0018477392452829911	-0.02626188948440254	-0.049635216781765155	-0.06763968163097564	-0.07993927568822538	-0.08655141540359901	-0.0878719503640257	-0.08464878615201915	-0.07789316138781516	-0.06873693491179786	-0.05825948086396785	-0.04732184243124214	-0.03643727895068945	-0.025699471623103102	-0.01477065129527421	-0.0029226741058920834	0.01087791039047332	0.027848056043015938	0.04923132315465746	0.07610664492021917	0.10917010218801038	0.14851433230136293	0.19343853541698589	0.24233829857415284	0.29272690874933643	0.34142108101171453	0.38488482267935675	0.41967987920731653	0.44292576127312455	0.45266568133661045	0.4480625486945078	0.42940429741188624	0.39795280793958226	0.35569878965015983	0.30508662897053956	0.24875519131819698
07	PLC	12.0	-0.14516986520773856	-0.13491062157856612	-0.12169897534309079	-0.10608627850643443	-0.08856386854856194	-0.06955723713820944	-0.04944255128549556	-0.028575119618510586	-0.007308099115861416	0.014001588345530336	0.03499738314814932	0.05532244525124812	0.07460684650813773	0.09243846925286525	0.10831889369854181	0.12161815073668247	0.13154222556434345	0.13713595313802357	0.13733371778736753	0.1310689937946572	0.11743432794249198	0.09586695797272943	0.06632086068181622	0.0293913551724706	-0.013632738948917505	-0.06079178199307539	-0.10954080948918396	-0.15689272594427014	-0.1996124071308511	-0.23447081355377336	-0.2585623384016451	-0.2696695247658133	-0.2666268290814231	-0.2496083622060357	-0.22026196761243638	-0.1816336164063809	-0.13787020334121255	-0.09374186776038379	-0.054063456809120225	-0.0231129439893559	-0.004144480965843439	0.0009268819520771299	-0.008370882303255445	-0.03116449629910556	-0.06547625286615258	-0.10853692760361419	-0.15711018642107524
07	PLC	14.0	0.2661052761782424	0.26791803459931773	0.2692787604136879	0.26986273516467607	0.26939720245085014	0.26767088781864073	0.26452676106643586	0.2598483798929052	0.25353939324055685	0.24550414226295347	0.2356331398957942	0.22379686501986756	0.2098482721153332	0.19363423552433787	0.17501302716629966	0.1538762806411969	0.13017043645714707	0.1039148916350626	0.07521479389387536	0.04426880162101302	0.011371466398837779	-0.0230875955930967	-0.05862659353992492	-0.09467653561064346	-0.13058914852015496	-0.16565268650221554	-0.1991187438079977	-0.230243443307963	-0.25834330177431014	-0.28286258930046215	-0.30344274648254604	-0.31998218667277356	-0.332672553662437	-0.3420043485849822	-0.348738588345616	-0.353849665547082	-0.3584469659799158	-0.36368846247522846	-0.37069631558527005	-0.38048164495971093	-0.39388213522990495	-0.41151544894776027	-0.43374959556897585	-0.46068775275867085	-0.4921697279546927	-0.5277886809508865	-0.5669252708993984
07	PLC	16.0	0.5583657366176364	0.5643932361151617	0.563840661541338	0.5568881803745076	0.5439731278238757	0.5256946271749688	0.5027080440977146	0.4756311637348931	0.4449726117121973	0.4110939029051197	0.37421089042453065	0.3344336328705053	0.29183458570627707	0.24653103729917286	0.19876794102956064	0.14898386423153082	0.09784535158789703	0.04624145487126402	-0.004758173165454113	-0.05397692495990212	-0.10022436493685165	-0.14239389993032414	-0.17954777503444114	-0.21098193641069007	-0.23626531179448884	-0.2552549466029639	-0.26809137046937664	-0.2751767719763312	-0.2771440336454475	-0.2748169722389867	-0.26916432083246267	-0.2612480090597843	-0.25216739411721933	-0.2430033755082534	-0.23476950362300963	-0.22837119246014329	-0.22457614163080852	-0.22399889303215026	-0.22709593989247973	-0.2341664174535046	-0.24535494606125305	-0.260655538058734	-0.27991658329319913	-0.3028437310525532	-0.3290080329058148	-0.3578635610513244	-0.38877856513534126
07	PLC	18.0	0.5681990271112548	0.5883255992499694	0.6024419189692973	0.6100313519337789	0.6106317867480145	0.6037830218481525	0.5890047835002806	0.5658067238213741	0.53373505153509	0.49245398870025364	0.4418520474347142	0.38216569007739865	0.31410439952832997	0.23895582395523032	0.15864965408252246	0.07575136902172508	-0.006641489034433085	-0.08511172748069085	-0.15622909290049622	-0.21690994982525016	-0.26476224120282893	-0.2983391830230214	-0.31724863801063236	-0.3221003908051444	-0.3143208499206823	-0.29588379965678074	-0.2690246348428122	-0.23599004733537188	-0.19885272803969134	-0.15940167826893775	-0.1191062310184753	-0.07913358454884224	-0.0404041185462472	-0.0036611227479690783	0.030459478688209682	0.06136822383928213	0.08847927436230135	0.11118978612610739	0.1288864983221382	0.14098289504220488	0.14698414121987063	0.1465773703663863	0.1397318731720399	0.12678573013859773	0.1084956453767598	0.08602058487133446	0.06083277766474665
[truncated: 1,271 more rows]
[truncated: 159 more columns]
