# Supplementary material for: Catecholaminergic neuromodulation and selective attention jointly shape perceptual decision-making
Source: eLife. 2023 Dec 1;12:RP87022. doi: 10.7554/eLife.87022 (PMC10691802; doi:10.7554/eLife.87022)
Supplement: Figure 5—figure supplement 1—source data 1. [file elife-87022-fig5-figsupp1-data1.zip]

Archive with 2 entries (2 files):
- alphaLateralization_dprime.csv
- late_ERP_cluster.csv
