# Supplementary material for: Catecholaminergic neuromodulation and selective attention jointly shape perceptual decision-making
Source: eLife. 2023 Dec 1;12:RP87022. doi: 10.7554/eLife.87022 (PMC10691802; doi:10.7554/eLife.87022)
Supplement: Figure 5—figure supplement 1—source data 1. [file elife-87022-fig5-figsupp1-data1.zip › alphaLateralization_dprime.csv]

	subject	drug	alpha_lat_bin	d
0	1	ATX	0	0.32435823155011745
1	1	ATX	1	0.6634438120725219
2	1	DNP	0	0.7298758012483103
3	1	DNP	1	0.12246193633838931
4	1	PLC	0	0.5831853449746313
5	1	PLC	1	-0.4238517607309906
6	2	ATX	0	0.7519618033345773
7	2	ATX	1	0.3853955614899241
8	2	DNP	0	-0.23485781826220398
9	2	DNP	1	0.32768176831924345
10	2	PLC	0	-0.20273333810456595
11	2	PLC	1	-0.07050079614909599
12	3	ATX	0	0.4195126833279208
13	3	ATX	1	0.3366660925239575
14	3	DNP	0	-0.08849408572666784
15	3	DNP	1	0.33217012181521377
16	3	PLC	0	1.020914010935254
17	3	PLC	1	0.21738555286725214
18	4	ATX	0	0.6895414659278782
19	4	ATX	1	-0.4902982311452906
20	4	DNP	0	0.43755392583021346
21	4	DNP	1	0.052287371854641274
22	4	PLC	0	0.21650464061980612
23	4	PLC	1	0.06181485192847869
24	5	ATX	0	1.7222585641983157
25	5	ATX	1	0.5436954700633307
26	5	DNP	0	1.023526161419315
27	5	DNP	1	0.020176667094917278
28	5	PLC	0	0.44727652308629295
29	5	PLC	1	-0.07700509558281099
30	6	ATX	0	0.5265336692740126
31	6	ATX	1	0.2816096459428228
32	6	DNP	0	0.7195978128410281
33	6	DNP	1	0.256948289721214
34	6	PLC	0	0.49803655202761876
35	6	PLC	1	0.3085544944685582
36	7	ATX	0	0.8200672948500489
37	7	ATX	1	0.018765388374151426
38	7	DNP	0	0.998153014655039
39	7	DNP	1	0.6982086741861289
40	7	PLC	0	0.8444624429011534
41	7	PLC	1	0.12000184646465373
42	8	ATX	0	0.9362632351109361
43	8	ATX	1	0.3004207529067102
44	8	DNP	0	0.7982711444067272
45	8	DNP	1	0.6785021635333839
46	8	PLC	0	-0.5782262675226129
47	8	PLC	1	-0.05393726461160964
48	9	ATX	0	1.2452894823476894
49	9	ATX	1	1.0796330253172277
50	9	DNP	0	0.5391335538848406
51	9	DNP	1	0.003793056705939546
52	9	PLC	0	-0.25077944050203943
53	9	PLC	1	0.11173517600532357
54	10	ATX	0	0.40943513393453457
55	10	ATX	1	0.1841809300653019
56	10	DNP	0	1.0826837052979528
57	10	DNP	1	0.7231087790249286
58	10	PLC	0	0.15317679443099164
59	10	PLC	1	0.16915548822596782
60	11	ATX	0	0.32167877960888225
61	11	ATX	1	0.07593701637845385
62	11	DNP	0	-0.1612372782371838
63	11	DNP	1	-0.27025770065388954
64	11	PLC	0	0.05262984787275271
65	11	PLC	1	-0.34753514572386707
66	12	ATX	0	-0.15506713968629882
67	12	ATX	1	0.3422031411523916
68	12	DNP	0	0.6821705491348076
69	12	DNP	1	0.7245195581141541
70	12	PLC	0	0.2686143584805286
71	12	PLC	1	0.06376226139186913
72	13	ATX	0	1.0557819119131862
73	13	ATX	1	0.7509522978071768
74	13	DNP	0	1.9128310895598464
75	13	DNP	1	0.6050137118313634
76	13	PLC	0	1.160009675048388
77	13	PLC	1	1.360136704170688
78	14	ATX	0	0.8747427479407652
79	14	ATX	1	0.5733496471664559
80	14	DNP	0	0.13703780019349487
81	14	DNP	1	-0.574722877677988
82	14	PLC	0	0.1553524868541598
83	14	PLC	1	0.3707571346505254
84	15	ATX	0	-0.8338960882713287
85	15	ATX	1	0.5112228075248968
86	15	DNP	0	0.4245029169812833
87	15	DNP	1	-1.1623073740329488
88	15	PLC	0	0.5381217544567463
89	15	PLC	1	1.0851588487700048
90	16	ATX	0	-0.11685409732156771
91	16	ATX	1	0.962131138415319
92	16	DNP	0	0.21020957074392177
93	16	DNP	1	1.1208805119793637
94	16	PLC	0	0.5126050035809571
95	16	PLC	1	0.01243247683017068
96	17	ATX	0	0.5480303775302287
97	17	ATX	1	0.5304270239186739
98	17	DNP	0	0.24770724744962874
99	17	DNP	1	-0.23754682386973924
100	17	PLC	0	-0.9361096689223538
101	17	PLC	1	0.3416406898066262
102	18	ATX	0	1.7388421834422676
103	18	ATX	1	0.5182064151537613
104	18	DNP	0	1.2365647541811748
105	18	DNP	1	2.0484621936323726
106	18	PLC	0	0.8139710729872611
107	18	PLC	1	0.8020042353878873
108	19	ATX	0	0.6412584374534123
109	19	ATX	1	-0.31262011076927587
110	19	DNP	0	0.24446522251602554
111	19	DNP	1	0.22349630898606576
112	19	PLC	0	0.6935370130217939
113	19	PLC	1	0.1766404339040588
114	20	ATX	0	0.7015030202939179
115	20	ATX	1	0.4849586359886793
116	20	DNP	0	-0.16523759359638523
117	20	DNP	1	-0.21972162750467694
118	20	PLC	0	-0.45729599447257785
119	20	PLC	1	-0.38618443684039283
120	22	ATX	0	1.14000437309714
121	22	ATX	1	-0.03806339832936789
122	22	DNP	0	0.310136829667921
123	22	DNP	1	-0.36552805203955296
124	22	PLC	0	0.15876314321618112
125	22	PLC	1	0.48369393809674377
126	23	ATX	0	-0.00037297471729291765
127	23	ATX	1	0.6167019956044184
128	23	DNP	0	0.5657540943198291
129	23	DNP	1	0.9013612240151021
130	23	PLC	0	0.6416226334410422
131	23	PLC	1	0.40568492570655
132	24	ATX	0	0.8374132689141112
133	24	ATX	1	1.2382783991527688
134	24	DNP	0	1.1949411821847873
135	24	DNP	1	0.5492869442700661
136	24	PLC	0	1.063320698115219
137	24	PLC	1	-0.3710931175509775
138	25	ATX	0	-0.26824529301944966
139	25	ATX	1	-0.11815974264269102
140	25	DNP	0	-0.32750810880472325
141	25	DNP	1	0.03355129198055265
142	25	PLC	0	-0.10776658199955674
143	25	PLC	1	-0.028643506537661845
144	26	ATX	0	0.4847388881463004
145	26	ATX	1	0.40052850456598343
146	26	DNP	0	-0.044475782426413035
147	26	DNP	1	-0.13092695399935028
148	26	PLC	0	0.9503226265554721
149	26	PLC	1	1.0402805569302815
150	27	ATX	0	0.07188177805675555
151	27	ATX	1	-0.844431409123886
152	27	DNP	0	0.03184222467687525
153	27	DNP	1	0.0700227928773447
154	27	PLC	0	0.7670804875342904
155	27	PLC	1	-0.0316379278520984
156	29	ATX	0	0.27714219668815643
157	29	ATX	1	0.2299704929367199
158	29	DNP	0	0.9153066592994832
159	29	DNP	1	0.2626130664414674
160	29	PLC	0	-0.05878453049617782
161	29	PLC	1	-0.4578953977608464
162	30	ATX	0	0.6777277872014966
163	30	ATX	1	0.4146653874125854
164	30	DNP	0	-0.29011461955886597
165	30	DNP	1	0.6998695476110868
166	30	PLC	0	-0.3068697436615002
167	30	PLC	1	0.5689612667027126
