# Supplementary material for: Catecholaminergic neuromodulation and selective attention jointly shape perceptual decision-making
Source: eLife. 2023 Dec 1;12:RP87022. doi: 10.7554/eLife.87022 (PMC10691802; doi:10.7554/eLife.87022)
Supplement: Figure 5—figure supplement 1—source data 1. [file elife-87022-fig5-figsupp1-data1.zip › late_ERP_cluster.csv]

	subject	drug	cued	Amplitude
0	01	ATX	1	2.604727374943909
1	01	DNP	1	2.479975310214736
2	01	PLC	1	2.3421747855385093
3	02	ATX	1	0.9307150470653055
4	02	DNP	1	1.0258879309932216
5	02	PLC	1	0.5677808311039031
6	03	ATX	1	0.3476602618742397
7	03	DNP	1	0.9326806176726528
8	03	PLC	1	1.4557931685241987
9	04	ATX	1	2.1448099780974546
10	04	DNP	1	2.3140503092160483
11	04	PLC	1	2.4839026783235227
12	05	ATX	1	0.6263719271512135
13	05	DNP	1	0.8923450995486587
14	05	PLC	1	1.1023610208005945
15	06	ATX	1	0.4613018805666412
16	06	DNP	1	0.5308376003579619
17	06	PLC	1	0.6960634937132343
18	07	ATX	1	1.5818201200184931
19	07	DNP	1	1.4715768494033163
20	07	PLC	1	2.075205091280685
21	08	ATX	1	0.7700443270383023
22	08	DNP	1	0.4476040984648561
23	08	PLC	1	0.7917609136594727
24	09	ATX	1	-0.485266351953209
25	09	DNP	1	0.05859970718207253
26	09	PLC	1	-0.4498019556669743
27	10	ATX	1	0.6405754896880765
28	10	DNP	1	0.5563589433505872
29	10	PLC	1	0.6781646117066639
30	11	ATX	1	0.6796574142293902
31	11	DNP	1	0.30031335324370173
32	11	PLC	1	0.2561040773061659
33	12	ATX	1	0.5095299542532479
34	12	DNP	1	0.5606083166099686
35	12	PLC	1	0.5582311068548598
36	13	ATX	1	0.2686637748639405
37	13	DNP	1	0.9843616478774595
38	13	PLC	1	0.9179148121637745
39	14	ATX	1	0.7672805362584026
40	14	DNP	1	0.6921555140062231
41	14	PLC	1	0.2745804208773888
42	15	ATX	1	0.4747474192719016
43	15	DNP	1	0.45106375209884103
44	15	PLC	1	0.18605698566914794
45	16	ATX	1	-0.5178849516087182
46	16	DNP	1	-0.2988771388192189
47	16	PLC	1	-0.5653047263634607
48	17	ATX	1	-0.8317966815693432
49	17	DNP	1	-0.07377728285387691
50	17	PLC	1	0.08252901818164603
51	18	ATX	1	4.61518587160873
52	18	DNP	1	3.998491799494987
53	18	PLC	1	2.4878292096719257
54	19	ATX	1	1.206286807183795
55	19	DNP	1	1.5288029373176995
56	19	PLC	1	1.0340436623474216
57	20	ATX	1	-0.40772764194394584
58	20	DNP	1	-0.08566647850501936
59	20	PLC	1	-0.266990628909305
60	22	ATX	1	0.5779514476396123
61	22	DNP	1	1.3232892572218233
62	22	PLC	1	0.9251134952675598
63	23	ATX	1	0.23898604355085357
64	23	DNP	1	0.36404998418987555
65	23	PLC	1	0.6254604228030983
66	24	ATX	1	0.664348340510397
67	24	DNP	1	0.5149646333840004
68	24	PLC	1	0.23894454840425833
69	25	ATX	1	2.111676261350818
70	25	DNP	1	1.0650356162177264
71	25	PLC	1	1.3084289311103279
72	26	ATX	1	-0.6447204697144293
73	26	DNP	1	-0.4101052761629269
74	26	PLC	1	-0.24893935555447125
75	27	ATX	1	0.739796015018257
76	27	DNP	1	1.3374967337287906
77	27	PLC	1	1.2623981461967735
78	29	ATX	1	-0.27338757420506876
79	29	DNP	1	-0.17964779699231903
80	29	PLC	1	-1.1209772657803792
81	30	ATX	1	0.9321170521298814
82	30	DNP	1	1.244625389864849
83	30	PLC	1	1.3123902837794423
84	01	ATX	0	1.6986263503905585
85	01	DNP	0	1.3103316359036583
86	01	PLC	0	1.2616273619520468
87	02	ATX	0	0.32842965773916305
88	02	DNP	0	0.3114475039446502
89	02	PLC	0	0.22553598551201562
90	03	ATX	0	0.04981670353503725
91	03	DNP	0	0.3709599755310483
92	03	PLC	0	0.2659844454668882
93	04	ATX	0	0.9366046758006412
94	04	DNP	0	0.9780480879386158
95	04	PLC	0	0.4596027679331934
96	05	ATX	0	0.059793198017825414
97	05	DNP	0	0.2620639536453603
98	05	PLC	0	0.6688627799529168
99	06	ATX	0	0.3992659372340465
100	06	DNP	0	0.07673234369179602
101	06	PLC	0	0.3484145485179297
102	07	ATX	0	1.5394344309977612
103	07	DNP	0	0.8819573314057814
104	07	PLC	0	1.5038351772544816
105	08	ATX	0	0.8708954517983556
106	08	DNP	0	0.5673985749700167
107	08	PLC	0	0.5170329225603775
108	09	ATX	0	-0.824480019286499
109	09	DNP	0	-0.4067441817488417
110	09	PLC	0	-0.628369454190354
111	10	ATX	0	0.34774681287244597
112	10	DNP	0	0.20254192086448325
113	10	PLC	0	0.2864019944295163
114	11	ATX	0	-1.6202816278094025
115	11	DNP	0	-2.005679222436176
116	11	PLC	0	-1.8194043326022076
117	12	ATX	0	0.16975658605484464
118	12	DNP	0	0.21101276768288635
119	12	PLC	0	0.13257203728483283
120	13	ATX	0	0.028199730449696245
121	13	DNP	0	0.4581707036996406
122	13	PLC	0	0.6290061452838412
123	14	ATX	0	0.5505111975543309
124	14	DNP	0	0.5403149074614602
125	14	PLC	0	0.388016086959287
126	15	ATX	0	-0.4582340330362594
127	15	DNP	0	-0.3334428852559376
128	15	PLC	0	-0.436845303785393
129	16	ATX	0	-0.7874087712603104
130	16	DNP	0	-0.7192706604239885
131	16	PLC	0	-0.8248039589086681
132	17	ATX	0	-1.0320795009619814
133	17	DNP	0	-0.4146441527699793
134	17	PLC	0	-0.6782705252224107
135	18	ATX	0	2.852964634201523
136	18	DNP	0	1.1649664055157918
137	18	PLC	0	0.7541690360046961
138	19	ATX	0	0.15161431098380865
139	19	DNP	0	0.5050830142026232
140	19	PLC	0	0.17950559419456058
141	20	ATX	0	-0.590084531927431
142	20	DNP	0	-0.5171985578836509
143	20	PLC	0	-0.32477387002408764
144	22	ATX	0	-0.6834992059926475
145	22	DNP	0	-0.23513095214110066
146	22	PLC	0	-0.8236055857074415
147	23	ATX	0	-0.6748769110500216
148	23	DNP	0	-1.02942106394232
149	23	PLC	0	-0.7848480483929179
150	24	ATX	0	-0.08019921705013779
151	24	DNP	0	0.07256496527746037
152	24	PLC	0	-0.31971466176267604
153	25	ATX	0	1.1245637665447086
154	25	DNP	0	0.13075133316551077
155	25	PLC	0	0.2422360324204516
156	26	ATX	0	-0.6509751665100302
157	26	DNP	0	-0.5439220523216717
158	26	PLC	0	-0.6096529746783094
159	27	ATX	0	0.6562907086188725
160	27	DNP	0	0.5210184679438791
161	27	PLC	0	1.0484545023537963
162	29	ATX	0	0.06500507244400286
163	29	DNP	0	-0.08947409123626607
164	29	PLC	0	-0.24971982288392622
165	30	ATX	0	-0.29677843365483314
166	30	DNP	0	0.3297296734230509
167	30	PLC	0	0.6439050612314797
